# Supplementary material for: Trapped ion mobility spectrometry and PASEF enable in-depth lipidomics from minimal sample amounts
Source: Nat Commun. 2020 Jan 16;11:331. doi: 10.1038/s41467-019-14044-x (PMC6965134; doi:10.1038/s41467-019-14044-x)
Supplement: Supplementary file 3 — Supplementary Data 1 [file 41467_2019_14044_MOESM3_ESM.xlsx]

## Sheet: Suppl. Data 1
Retention Time (s)_nano-flow LC												Retention Time (s)_high-flow LC
Mass (Da)	Lipid Name	plasma_replicate_1	plasma_replicate_2	plasma_replicate_3	plasma_replicate_4	plasma_replicate_5		Average	STDEV	CV		Mass (Da)	Lipid Name	plasma_replicate_1	plasma_replicate_2	plasma_replicate_3	plasma_replicate_4	plasma_replicate_5		Average	STDEV	CV
400.334	24,25-epoxy-cholesterol	853.856	851.625	849.238	842.71	837.749		847.036	6.65923	0.00786181		400.335	24,25-epoxy-cholesterol	512.733	515.446	517.942	517.804	515.668		515.981	2.44978	0.0047478
400.334	24,25-epoxy-cholesterol	1072.33	1066.44	1068.31	1063.26	1056.98		1065.46	5.76688	0.00541255		440.293	24-northornasterol A	857.798	854.459	849.108		862.073		853.788	4.38321	0.00513384
418.306	24-northornasterol A	563.928	564.101	561.976	558.788	545.563		558.871	7.74096	0.0138511		440.29	24-northornasterol A		907.916		899.069	900.016		903.493	6.25621	0.00692448
418.307	24-northornasterol A	563.928	564.101	563.819	558.788	545.563		559.24	7.96634	0.0142449		440.291	24-northornasterol A		1627.34	1634.34	1627.16			1629.62	4.09499	0.00251285
440.29	24-northornasterol A	946.588	946.012		940.422	940.81		943.458	3.29402	0.00349144		418.309	24-northornasterol A	569.578	571.448	571.196	566.659	562.897		569.72	2.20275	0.00386637
440.29	24-northornasterol A		1013.7	1009.55	1005.39	1000.78		1007.35	5.54152	0.00550106		440.29	24-northornasterol A		603.565		603.354	606.728		603.459	0.149595	0.000247895
418.308	24-northornasterol A	1017.93		1013.02	1005.39	999.922		1009.06	7.98699	0.00791524		382.323	3,5-cholestadien-7-one	633.48	631.791	633.525	633.487	636.828		633.071	0.853112	0.00134758
418.308	24-northornasterol A	1017.07	1014.57	1011.28	1006.26	1002.5		1010.34	5.96069	0.00589971		382.323	3,5-cholestadien-7-one	1187.12	1190.56		1187.51	1189.03		1188.39	1.88426	0.00158555
440.29	24-northornasterol A	1036.07	1033.58		1027.85	1021.55		1029.76	6.46625	0.00627936		424.332	5beta,6beta-epoxy-cholesterol	539.145	539.329	539.953	539.857	540.415		539.571	0.394579	0.000731283
440.29	24-northornasterol A	1106.72	1102.54	1098.42	1096.79	1088.85		1098.66	6.70558	0.0061034		681.641	Campesteryl Ester 18:1	1316.92	1317.75	1318.09	1316.6	1316.29		1317.34	0.693512	0.000526449
382.323	3,5-cholestadien-7-one	1557.27	1553.36		1552.43	1549.45		1553.13	3.22604	0.00207713		624.584	CE 16:0	1310.78	1312.51	1311.92	1309.56	1311.9		1311.19	1.30462	0.000994984
382.322	3,5-cholestadien-7-one		1554.25	1556.13	1551.56	1549.45		1552.85	2.93984	0.00189319		641.61	CE 16:0			1312.8	1309.56	1311.9		1311.18	2.29598	0.00175108
428.366	3beta-hydroxy-4beta-methyl-5alpha-cholest-7-ene-4alpha-carbaldehyde	966.489	964.079	960.091	958.561	952.998		960.444	5.21708	0.00543194		622.569	CE 16:1	1288.06	1288.02	1287.41	1287.68	1289.14		1287.79	0.308819	0.000239805
430.309	3beta-Hydroxy-5alpha,6alpha-epoxy-9-oxo-9,10-seco-5-cholest-7-en-11-al	366.301	368.066	366.678	368.282	361.473		366.16	2.75641	0.00752789		622.569	CE 16:1	1288.06		1288.28	1287.68	1288.26		1288.01	0.307958	0.000239096
484.283	3-dehydroecdysone	882.172	882.553	876.545	867.146	858.001		873.284	10.5687	0.0121023		655.624	CE 17:0	1316.92	1315.99	1316.32	1318.38	1317.17		1316.9	1.05645	0.000802222
420.361	5alpha,6beta-dihydroxycholestanol	651.035	646.252	651.565	644.59	641.036		646.896	4.44407	0.00686983		655.626	CE 17:0	1317.8	1315.99	1316.32	1316.6	1316.29		1316.68	0.79029	0.000600215
420.36	5alpha,6beta-dihydroxycholestanol	743.033	741.218	741.114	736.028	730.941		738.467	4.9503	0.00670349		652.615	CE 18:0	1329.23	1329.29	1328.66	1328.93	1329.45		1329.03	0.288659	0.000217196
404.365	6alpha-hydroxycholestanol	757.27	754.472		748.328			753.357	4.57404	0.00607155		652.614	CE 18:0	1329.23	1329.29	1328.66	1328.93	1328.58		1329.03	0.288659	0.000217196
398.318	7-oxo-cholestenone	663.534	665.073	662.283	658.896	658.04		661.565	3.01018	0.00455009		667.626	CE 18:1	1311.66	1309.01	1308.39	1309.56	1308.38		1309.65	1.41744	0.0010823
681.641	Campesteryl Ester 18:1	1696.34	1691.37	1690.65	1687.77	1686.39		1690.51	3.84943	0.00227709		667.626	CE 18:1	1310.78	1311.64	1311.04	1310.44	1311.9		1310.98	0.507027	0.000386755
679.628	Campesteryl Ester 18:2	1669.43	1667.12	1665.47	1660.95	1660.38		1664.67	3.92228	0.0023562		650.6	CE 18:1	1310.78	1309.01	1311.92		1310.14		1310.57	1.46812	0.00112021
679.626	Campesteryl Ester 18:2	1669.43	1665.39	1665.47	1660.95	1660.38		1664.32	3.7236	0.00223731		648.585	CE 18:2	1291.57	1290.66	1290.91	1292.06	1291.77		1291.3	0.635048	0.00049179
679.624	Campesteryl Ester 18:2	1707.56	1709.43	1703.6	1698.1			1704.67	5.01038	0.0029392		648.585	CE 18:2	1291.57	1291.54	1290.91	1292.93	1291.77		1291.74	0.851407	0.000659118
641.611	CE 16:0	1688.49	1683.48	1681.9	1679.02	1677.62		1682.1	4.25217	0.00252789		648.586	CE 18:2	1290.7	1290.66	1293.54	1291.18	1294.39		1291.52	1.36687	0.00105834
641.61	CE 16:0	1688.49	1684.35	1682.76	1680.75	1678.48		1682.96	3.79043	0.00225223		648.585	CE 18:2	1291.57	1291.54		1292.06	1291.77		1291.72	0.289984	0.000224494
641.611	CE 16:0	1688.49	1683.48	1684.51	1680.75	1677.62		1682.97	4.08132	0.00242507		665.612	CE 18:2	1316.92	1313.38	1315.44	1315.72	1312.78		1315.36	1.4722	0.00111923
639.595	CE 16:1	1653.82	1650.66	1648.12	1646.22	1645.67		1648.9	3.37461	0.00204658		665.611	CE 18:2	1316.04		1314.56		1314.54		1315.3	1.04343	0.000793304
639.595	CE 16:1	1652.95	1649.79	1648.99	1646.22	1644.79		1648.55	3.1863	0.00193279		663.594	CE 18:3	1162.68	1162.72	1162.08	1163	1162.86		1162.62	0.387938	0.000333676
639.595	CE 16:1	1652.07		1649.87	1645.35	1643.91		1647.8	3.81406	0.00231464		646.569	CE 18:3	1274.1	1274.08	1274.33	1274.59	1274.33		1274.27	0.239492	0.000187944
639.595	CE 16:1	1700.67	1695.7	1696.72	1694.64	1689.84		1695.51	3.904	0.00230255		646.569	CE 18:3	1274.1	1274.08	1273.45	1273.71	1274.33		1273.83	0.313921	0.000246438
639.596	CE 16:1	1705.83	1696.55	1695.85	1692.92	1703.7		1698.97	5.51241	0.00324456		646.569	CE 18:3	1274.98	1274.08	1273.45	1273.71	1273.45		1274.05	0.66843	0.000524648
637.58	CE 16:2	1632.01	1627.14	1628.06	1626.21	1623.94		1627.47	2.96243	0.00182026		691.626	CE 20:3	1295.92	1295.92	1296.18	1295.55	1296.16		1295.89	0.258445	0.000199434
655.626	CE 17:0	1700.67	1700.84	1691.52	1692.07	1688.98		1694.82	5.54532	0.00327193		691.625	CE 20:3	1295.06	1295.05	1295.3	1294.67	1295.28		1295.02	0.25787	0.000199125
655.627	CE 17:0	1702.39	1693.97	1695.85	1688.63	1693.28		1694.83	4.99277	0.00294589		690.595	CE 20:4	1179.28	1178.39	1178.63	1179.7	1179.44		1179	0.598242	0.000507415
655.626	CE 17:0	1702.39	1693.97	1693.26	1692.92	1694.15		1695.34	3.97313	0.00234356		672.584	CE 20:4	1282.01	1281.1	1280.49	1280.74	1281.35		1281.09	0.662441	0.000517093
653.611	CE 17:1	1670.29	1666.25	1665.47				1667.34	2.58559	0.00155073		672.584	CE 20:4	1281.13	1281.98	1281.37	1280.74	1281.35		1281.31	0.516428	0.000403048
653.611	CE 17:1	1670.29	1667.12	1664.61	1663.53	1661.23		1665.36	3.4754	0.00208688		672.584	CE 20:4	1282.01	1281.1	1280.49	1280.74	1281.35		1281.09	0.662441	0.000517093
652.614	CE 18:0	1718.81	1714.59	1712.19	1710.14	1707.13		1712.57	4.43214	0.002588		688.579	CE 20:5	1153.97	1156.64	1157.73	1158.67			1156.75	2.03304	0.00175754
652.614	CE 18:0	1716.21	1715.46	1713.92	1708.42	1706.27		1712.06	4.44284	0.00259503		688.579	CE 20:5	1158.36	1159.26	1158.61	1158.67	1158.53		1158.72	0.381889	0.000329577
652.611	CE 18:0	1717.94	1715.46	1713.05	1709.28	1708.85		1712.92	3.91909	0.00228796		670.569	CE 20:5	1261.91	1261	1261.27	1262.39	1262.12		1261.64	0.627313	0.000497218
667.626	CE 18:1	1681.56	1679.19	1677.59	1673.85			1678.04	3.23792	0.00192958		670.569	CE 20:5	1262.79	1262.77	1262.15	1262.39	1262.12		1262.52	0.30824	0.000244146
650.6	CE 18:1	1683.3	1679.19	1677.59	1675.58	1675.03		1678.14	3.32553	0.00198168		670.566	CE 20:5	1322.23	1323.97	1324.28	1324.54	1322.46		1323.75	1.04232	0.000787398
665.612	CE 18:2	1498.01		1498.1	1501.23			1499.11	1.8312	0.00122152		670.566	CE 20:5	1334.52	1341.57	1342.93	1335.11	1337.29		1338.53	4.33579	0.00323921
665.61	CE 18:2	1499.76	1499.42	1502.43	1499.5	1496.49		1499.52	2.10393	0.00140307		732.657	CE 22:5	1121.7	1121.73		1123.75			1122.39	1.1721	0.00104429
665.611	CE 18:2	1561.73	1542.76	1552.63	1550.7	1546.85		1550.93	7.1255	0.00459433		715.627	CE 22:5	1288.06	1286.28	1288.28	1287.68	1283.08		1287.57	0.900218	0.000699159
648.584	CE 18:2	1659.01	1654.96	1655.05	1648.83	1651.7		1653.91	3.84284	0.00232349		696.584	CE 22:6	1166.14	1163.59	1163.8	1165.6	1162		1164.78	1.27826	0.00109743
648.584	CE 18:2	1657.29	1654.96	1652.47	1649.69	1649.12		1652.71	3.46757	0.00209812		696.585	CE 22:6	1271.46	1270.57	1269.95	1270.21	1271.69		1270.55	0.660075	0.00051952
648.583	CE 18:2	1658.15	1657.53		1653.12	1649.98		1654.7	3.85889	0.00233208		568.377	Chol & Der [C33H54O6+Na] 1+	665.924	666.887	666.86	666.904	666.615		666.644	0.480195	0.000720317
665.611	CE 18:2	1657.29	1654.96	1654.19	1649.69	1649.12		1653.05	3.52291	0.00213116		892.713	Chol & Der 22:0-Glc-Cholesterol	1187.12	1187.95	1183.82	1184.91	1186.41		1185.95	1.91176	0.00161201
665.611	CE 18:2	1659.01	1654.1	1654.19	1647.97	1648.27		1652.71	4.63716	0.0028058		868.715	Chol & Der 22:1-Glc-cholesterol	1142.57	1140.85	1139.34	1141.18	1136.64		1140.99	1.32513	0.00116139
665.611	CE 18:2	1669.43	1665.39		1660.95	1660.38		1664.04	4.23532	0.00254521		704.574	Cholesteryl 11-hydroperoxy-eicosatetraenoate	1146.08	1143.51	1144.58	1142.91	1141.86		1144.27	1.39041	0.00121511
665.611	CE 18:2		1664.52	1669.79		1660.38		1664.89	4.71573	0.00283245		704.574	Cholesteryl 11-hydroperoxy-eicosatetraenoate	1144.32	1143.51	1143.7	1145.52	1143.59		1144.26	0.906215	0.000791963
665.61	CE 18:2	1702.39	1693.11	1693.26	1686.9	1689.84		1693.1	5.81622	0.00343525		721.601	Cholesteryl 11-hydroperoxy-eicosatetraenoate	1145.2	1145.28	1145.46	1145.52	1145.36		1145.37	0.150926	0.000131771
665.611	CE 18:2	1704.11	1705.14	1701.88	1698.96	1699.37		1701.89	2.75841	0.00162079		571.518	DG 15:0_16:0_0:0	928.863	934.393	925.575	928.209			929.26	3.70546	0.00398754
646.569	CE 18:3	1543.15	1538.4	1540.5	1538.49	1535.47		1539.2	2.84735	0.00184989		609.533	DG 16:0_18:2_0:0	918.302	918.509	921.17	921.187	919.859		919.792	1.60319	0.001743
664.579	CE 18:3		1539.27		1539.37	1534.6		1537.75	2.72696	0.00177335		592.505	DG 16:1_18:1_0:0	910.356	910.572	908.771	910.549	910.086		910.062	0.865789	0.000951352
664.582	CE 18:3	1543.15	1540.15	1541.37	1538.49	1535.47		1539.72	2.92955	0.00190264		607.517	DG 16:1_18:2_0:0	840.277	839.574	841.234	838.742	841.867		839.957	1.05787	0.00125943
664.579	CE 18:3	1543.15		1541.37	1537.61	1534.6		1539.18	3.83244	0.00248992		629.598	DG 18:0_0:0_18:0	1118.23		1118.5	1116.78	1117.44		1117.84	0.928205	0.000830359
646.569	CE 18:3	1544.02	1538.4	1546.57	1540.25	1535.47		1540.94	4.41761	0.00286683		613.562	DG 18:0_16:0_0:0		1073.84		1074.8	1073.68		1074.32	0.673491	0.0006269
646.568	CE 18:3	1626.75	1622.78	1622.85	1621.82	1620.43		1622.93	2.35245	0.00144951		639.58	DG 18:0_18:1_0:0	1079.83	1083.41	1080.13	1079.17	1079.8		1080.64	1.89071	0.00174963
646.569	CE 18:3	1636.37	1632.37	1632.43	1629.7	1627.44		1631.66	3.353	0.00205496		637.564	DG 18:0_18:2_0:0	1010.5	1012.39	1014.23	1014.07	1013.8		1012.8	1.74348	0.00172145
663.595	CE 18:3	1636.37	1630.64	1631.57	1628.83	1627.44		1630.97	3.41577	0.00209432		611.548	DG 18:1_16:0_0:0	991.112	991.267	992.24	990.323	990.056		991.235	0.786838	0.000793796
663.595	CE 18:3	1636.37	1631.51	1632.43	1628.83	1626.57		1631.14	3.71987	0.00228053		637.565	DG 18:1_18:1_0:0		1000.92	996.631	999.972	1002.38		999.175	2.2543	0.00225616
663.596	CE 18:3	1673.74	1674.87	1667.19	1664.39	1660.38		1668.11	6.16119	0.00369351		637.564	DG 18:1_18:1_0:0	1000.76	1000.92	999.273	999.091	1000.61		1000.01	0.963971	0.000963959
693.644	CE 20:2	1685.03	1682.63		1678.16	1680.23		1681.51	2.97205	0.00176749		620.538	DG 18:1_18:1_0:0	1003.41	1000.04	1002.79	1002.61	1000.61		1002.21	1.48944	0.00148615
691.625	CE 20:3	1659.86	1654.96	1656.76	1653.98	1651.7		1655.45	3.06828	0.00185344		620.538	DG 18:1_18:1_0:0	999.002	999.156	1001.91	1003.5	1001.49		1000.89	2.19221	0.00219025
691.626	CE 20:3	1661.58	1658.39	1658.48	1654.85	1653.42		1657.34	3.23875	0.00195418		620.538	DG 18:1_18:1_0:0	1002.53	1003.57	1002.79	1002.61	1002.38		1002.88	0.477943	0.000476572
690.594	CE 20:4	1549.27		1548.3	1545.48	1541.59		1546.16	3.44349	0.00222713		635.548	DG 18:1_18:2_0:0	930.631	930.838	929.987	929.973	931.302		930.357	0.443699	0.000476912
672.584	CE 20:4	1549.27	1545.36	1548.3	1547.23	1541.59		1546.35	3.02982	0.00195934		618.522	DG 18:1_18:2_0:0	930.631	933.512	930.872	933.547	932.202		932.141	1.60665	0.00172361
672.584	CE 20:4	1640.7	1635.83	1637.63	1634.02	1632.61		1636.16	3.16485	0.00193432		638.489	DG 18:2_18:2_0:0	874.566	872.997	875.591	876.66	873.524		874.954	1.55937	0.00178223
672.585	CE 20:4	1641.57	1637.56	1637.63	1634.02	1632.61		1636.68	3.50589	0.00214208		618.522	DG 18:2_20:4_0:0	932.405	933.512	932.647	932.647	932.202		932.803	0.486306	0.000521339
672.585	CE 20:4	1639.84	1638.42	1635.9	1634.02	1632.61		1636.16	2.99386	0.00182981		618.522	DG 18:2_20:4_0:0	931.52		932.647	933.547	932.202		932.571	1.01562	0.00108905
689.611	CE 20:4	1640.7	1635.83	1637.63	1633.16	1630.89		1635.64	3.8211	0.00233615		618.522	DG 18:2_20:4_0:0	931.52	931.733	933.54	933.547	932.202		932.585	1.11016	0.00119041
689.611	CE 20:4	1639.84	1636.7	1638.49	1632.29	1632.61		1635.99	3.41457	0.00208716		618.522	DG 18:2_20:4_0:0	928.863	930.838	932.647	933.547	930.407		931.474	2.07334	0.00222587
689.611	CE 20:4	1648.55	1645.39	1646.36	1642.71	1640.41		1644.68	3.17809	0.00193235		861.618	GlcCer d18:1_16:0	647.472	651.05	650.158	650.144	648.186		649.706	1.54847	0.00238335
689.611	CE 20:4	1670.29	1673.14	1670.65	1660.09	1668.11		1668.45	5.00548	0.00300007		797.674	GlcCer d18:1_23:0@	1014.88	1014.99	1015.99	1014.07	1012.93		1014.98	0.784922	0.000773338
689.611	CE 20:4	1697.21	1704.28	1700.17	1693.78			1698.86	4.45654	0.00262325		971.727	GlcCer d18:1_24:1@	917.42	914.102	918.546	915.025	915.462		916.273	2.06189	0.0022503
670.568	CE 20:5	1524.91	1521.91	1523.2	1520.32	1517.26		1521.52	2.91714	0.00191725		809.673	GlcCer d18:1_24:1@	966.272	967.266	965.625	967.416	967.027		966.645	0.848438	0.000877714
688.579	CE 20:5	1536.23	1532.34	1532.72	1531.52	1527.62		1532.09	3.07627	0.0020079		495.332	LPC 16:0	187.951	187.285	187.383	187.456	188.309		187.519	0.296734	0.00158242
687.595	CE 20:5	1619.84	1615.9	1616.82	1613.19	1612.66		1615.68	2.91308	0.001803		495.332	LPC 16:0	207.963	208.161	207.409	207.484	207.539		207.754	0.365866	0.00176105
670.567	CE 20:5	1674.61	1672.28		1668.68	1667.25		1670.7	3.35361	0.00200731		493.316	LPC 16:1	124.799	125.841	124.956	125.029	125.043		125.156	0.46653	0.00372758
670.566	CE 20:5	1698.07	1693.11	1690.65	1686.03	1692.42		1692.06	4.35094	0.00257139		493.317	LPC 16:1_0:0	138.513	138.695	138.731	138.827	138.794		138.692	0.131263	0.000946439
725.706	CE 22:0	1786.72	1791.73	1781.25	1775.56	1774.01		1781.86	7.46225	0.00418791		493.316	LPC 16:1_0:0	149.661	149.012	149.05	150.001	150.014		149.431	0.482505	0.00322895
717.642	CE 22:4	1663.31	1661.89	1661.1	1657.47	1656.91		1660.14	2.81039	0.00169287		493.316	LPC 16:1_0:0	160.944	161.184	159.474	160.455	162.168		160.514	0.757039	0.00471633
715.625	CE 22:5	1649.43	1644.5	1645.47	1641.83	1640.41		1644.33	3.4998	0.00212841		521.348	LPC 18:1_0:0	244.777	245.007	245.148	245.223	245.293		245.039	0.195958	0.000799702
713.61	CE 22:6	1628.5	1625.39	1625.44	1622.69	1620.43		1624.49	3.06184	0.0018848		519.332	LPC 18:2_0:0	169.648	169.874	169.031	170	169.997		169.639	0.430119	0.0025355
713.611	CE 22:6	1629.37	1624.52	1625.44	1620.96			1625.07	3.45804	0.00212793		519.332	LPC 18:2_0:0	169.648	176.896	169.907	170			171.613	3.52529	0.0205421
751.721	CE 24:1	1781.42	1783.87	1773.47	1770.27	1768.72		1775.55	6.75515	0.00380453		545.348	LPC 20:3_0:0	206.215	206.409	206.538	205.724	206.665		206.221	0.357137	0.00173182
649.637	Cer d18:1_24:0@	1517.04	1514.14	1514.56	1513.36	1510.33		1513.89	2.41941	0.00159815		543.332	LPC 20:4_0:0	168.768	168.995	169.031	169.125	169.122		168.98	0.15136	0.000895728
649.637	Cer d18:1_24:0@	1517.04	1515	1514.56	1512.47			1514.77	1.87434	0.00123737		541.317	LPC 20:5_0:0	125.655	125.841	125.821	125.892	125.901		125.802	0.102898	0.000817931
647.621	Cer d18:1_24:1@	1482.2	1480.2	1480.57	1477.54	1474.59		1479.02	2.98764	0.00202001		571.364	LPC 22:4_0:0	241.272	241.485	240.751	241.722	241.799		241.307	0.41401	0.0017157
647.622	Cer d18:1_24:1@	1482.2	1480.2	1480.57	1477.54	1474.59		1479.02	2.98764	0.00202001		569.348	LPC 22:5	192.35	192.56	191.771	192.728	192.701		192.352	0.416986	0.00216783
647.621	Cer d18:1_24:1@	1499.76		1498.1	1495.16	1493.02		1496.51	3.00441	0.00200761		569.348	LPC 22:5	216.73	216.023	216.153	216.25	216.302		216.289	0.308294	0.00142538
424.3	Chol & Der [C26H42O3+Na] 1+	873.198	873.592	872.041	864.479	858.87		868.436	6.508	0.00749393		567.332	LPC 22:6	153.125	153.323	152.498	153.479	152.599		153.106	0.430533	0.00281199
428.291	Chol & Der [C27H40O4+H] 1+	569.395	570.327	568.349	564.243	560.296		566.522	4.18421	0.00738579		567.331	LPC 22:6_0:0	165.249	165.484	165.514	165.607	165.609		165.464	0.152074	0.00091908
428.291	Chol & Der [C27H40O4+H] 1+	569.395	570.327	569.229	564.243	561.211		566.881	3.96292	0.00699074		607.457	LPC 24:0_0:0	558.923	559.007	559.671	558.725	558.417		559.082	0.41043	0.000734114
432.322	Chol & Der [C27H44O4+H] 1+	643.639	644.406	642.412	638.175	634.558		640.638	4.16489	0.00650116		481.353	LPC O- 16:0	241.272	241.485	241.632	241.722	242.679		241.528	0.196257	0.000812566
432.322	Chol & Der [C27H44O4+H] 1+	642.744	643.503	641.516	637.275			641.259	2.77936	0.00433423		479.337	LPC O- 16:1		239.724	238.113		239.163		238.919	1.13905	0.00476753
387.386	Chol & Der [C27H46+NH4] 1+	651.952	652.628	651.565	648.197			651.085	1.97543	0.00303406		479.337	LPC O- 16:1	238.635	238.844	238.991	239.086	239.163		238.889	0.196289	0.000821677
394.381	Chol & Der [C28H48O2+H] 1+	847.787	845.597	844.085	839.26	833.438		842.033	5.73548	0.00681146		509.384	LPC O- 18:0	340.431	340.005	340.318	340.579	340.794		340.333	0.243773	0.000716276
438.349	Chol & Der [C28H48O2+Na] 1+	881.284	879.857	879.248	872.546	868.737		876.334	5.41888	0.00618357		507.368	LPC O- 18:1	334.301	334.716	334.086	334.37	334.604		334.368	0.261727	0.000782751
704.574	Cholesteryl 11-hydroperoxy-eicosatetraenoate	1438.75	1436.92	1436.18	1434.01	1429.11		1434.99	3.69917	0.00257783		507.368	LPC O- 18:1	263.187	263.456	262.747	262.807	263.81		263.049	0.333975	0.00126963
704.574	Cholesteryl 11-hydroperoxy-eicosatetraenoate	1439.6		1437.04	1434.01	1429.98		1435.16	4.14245	0.00288641		537.416	LPC O- 20:0	432.22	432.959	433.57	433.122	433.028		432.968	0.561585	0.00129706
721.601	Cholesteryl 11-hydroperoxy-eicosatetraenoate	1477.8	1483.69	1475.25	1471.37	1467.53		1475.13	6.17124	0.00418353		453.286	LPE 16:0	204.459	205.53	204.782	205.724	206.665		205.124	0.601014	0.00293001
721.603	Cholesteryl 11-hydroperoxy-eicosatetraenoate	1486.58		1484.07	1481.05	1477.22		1482.23	4.03473	0.00272207		479.301	LPE 18:1	231.606	231.808	231.97	231.176	231.253		231.64	0.343385	0.00148241
721.601	Cholesteryl 11-hydroperoxy-eicosatetraenoate	1524.91	1521.05	1522.34	1520.32	1517.26		1521.18	2.7996	0.00184042		477.285	LPE 18:2	164.377	163.763	163.769	163.877	164.743		163.946	0.291705	0.00177927
704.574	Cholesteryl 11-hydroperoxy-eicosatetraenoate	1525.77	1521.05		1521.18			1522.67	2.68797	0.0017653		503.3	LPE 20:3	206.215	205.53	205.662	204.845	204.908		205.563	0.56324	0.00273999
721.6	Cholesteryl 11-hydroperoxy-eicosatetraenoate	1525.77		1524.07	1519.45	1518.13		1521.86	3.64386	0.00239435		501.285	LPE 20:4	163.515	163.763	163.769	163.024	163.884		163.518	0.349614	0.00213808
566.491	DG 14:0_18:1_0:0	1388.83	1385.51	1383.83	1381.4	1377.38		1383.39	4.31397	0.0031184		525.285	LPE 22:6	160.944	160.314	160.337	160.455	160.452		160.512	0.294282	0.00183339
566.491	DG 14:0_18:1_0:0	1388.83	1387.23	1384.69	1381.4	1377.38		1383.91	4.60466	0.0033273		797.557	Oxidized PC 16:0@_20:4	500.368	500.337	500.238	500.97	500.556		500.478	0.332882	0.000665129
585.533	DG 16:0_16:0_0:0	1717.94		1718.21	1715.31			1717.15	1.60368	0.000933917		797.557	Oxidized PC 16:0@_20:4	538.269	538.441	538.194	538.979	538.654		538.47	0.354093	0.00065759
590.491	DG 16:0_16:0_0:0	1141.07	1139.45		1131.12	1122.32		1133.49	8.62866	0.00761246		593.369	Oxidized PC 16:0_5:0@	251.769	252.056	251.295	253.157	252.27		252.069	0.790073	0.00313435
590.49	DG 16:0_16:0_0:0	1141.93	1141.16	1132.75	1130.26	1125.74		1134.37	7.02214	0.00619034		825.588	Oxidized PC 18:0@_20:4	569.578	569.675	570.301	570.241	570.05		569.949	0.375057	0.000658054
568.507	DG 16:0_16:0_0:0	1435.3	1432.63	1431.88	1430.55	1425.63		1431.2	3.56294	0.00248948		825.588	Oxidized PC 18:0@_20:4	637.882	637.947	637.044	637.016	637.71		637.472	0.511293	0.000802064
585.534	DG 16:0_16:0_0:0	1437.02	1434.35	1435.31	1431.41	1426.49		1432.92	4.12701	0.00288015		825.588	Oxidized PC 18:0_20:4	586.412	591.081	590.943	590.787	590.599		589.806	2.26589	0.00384175
583.518	DG 16:0_16:1_0:0	1396.56			1390.08	1385.11		1390.58	5.74261	0.00412965		825.588	Oxidized PC 18:0_20:4	613.112	613.286	614.102	614.035	613.84		613.633	0.507815	0.000827555
616.507	DG 16:0_20:4_0:0	1388.83		1387.26	1381.4	1379.09		1384.15	4.6457	0.00335637		823.571	Oxidized PC 18:0_20:4@	523.299	522.485	523.216	523.082	523.591		523.02	0.368003	0.000703611
609.533	DG 16:1_18:1_0:0		1392.36		1387.47	1384.25		1388.03	4.0858	0.0029436		649.431	Oxidized PC 25:0	257.033	257.304	256.608	257.531	257.62		257.119	0.396817	0.00154332
592.508	DG 16:1_18:1_0:0	1401.71	1400.93	1401.84	1394.4	1392.86		1398.35	4.35409	0.00311374		665.427	Oxidized PC 25:0	281.564		281.258	282.125	282.319		281.649	0.439959	0.00156208
592.507	DG 16:1_18:1_0:0	1400.85	1400.08	1398.41	1394.4	1391.13		1396.97	4.10735	0.00294018		649.431	Oxidized PC 25:0	321.97	322.387	321.774	321.945	322.117		322.019	0.259992	0.000807382
592.507	DG 16:1_18:1_0:0	1400.85	1399.22	1397.55	1395.26	1391.13		1396.8	3.78633	0.00271071		649.432	Oxidized PC 25:0	1214.01	1216.57	1214.2	1213.54	1211.59		1214.58	1.35297	0.00111394
607.517	DG 16:1_18:2_0:0	1344.35	1342.68	1339.25	1335.98	1331.94		1338.84	5.02627	0.0037542		797.556	Oxidized PC 36:4	452.389	452.319	452.122	452.595	452.451		452.356	0.195226	0.000431577
613.564	DG 18:0_16:0_0:0		1474.93	1475.25	1471.37			1473.85	2.15415	0.00146158		825.581	Oxidized PC 38:4	625.576		625.621		626.285		625.598	0.0314544	5.0279e-05
613.563	DG 18:0_16:0_0:0	1476.92	1472.31	1474.36	1471.37	1469.28		1472.85	2.91716	0.00198062		825.586	Oxidized PC 38:4		536.677	537.314		536.892		536.995	0.450133	0.000838243
613.564	DG 18:0_16:0_0:0	1476.92	1474.05	1475.25	1473.12	1469.28		1473.72	2.8598	0.00194053		823.573	Oxidized PC 38:4	581.075	582.926	580.955	581.767	571.836		581.681	0.903864	0.00155388
641.595	DG 18:0_18:0_0:0	1578.22	1566.51	1574.42	1573.32	1569.44		1572.38	4.53474	0.00288399		825.588	Oxidized PC 38:4	672.066	676.542	679.125	675.675	676.285		675.852	2.91871	0.00431856
697.659	DG 18:0_22:0_0:0	1560.84	1557.79	1559.65	1556.82	1554.69		1557.96	2.40629	0.00154452		649.467	PC 12:0_14:0@		502.977	505.507	503.611	504.955		504.032	1.31658	0.00261209
594.522	DG 18:1_16:0_0:0	1439.6	1439.49	1436.18	1434.87	1429.98		1436.02	3.9619	0.00275893		729.532	PC 14:0@_18:2	607.797	607.981	607.907	607.816	608.488		607.875	0.0850567	0.000139925
594.523	DG 18:1_16:0_0:0	1437.88	1436.92	1435.31	1434.01	1429.11		1434.65	3.4318	0.00239208		677.499	PC 14:0_14:0	576.671	578.502	577.429	577.338	578.028		577.485	0.757464	0.00131166
611.549	DG 18:1_16:0_0:0	1438.75	1436.92	1436.18	1434.01	1429.98		1435.17	3.3611	0.00234196		705.53	PC 14:0_16:0	658.031	658.981	658.96	659.88	659.611		658.963	0.754748	0.00114536
637.564	DG 18:1_18:1_0:0	1442.2	1440.35	1438.76	1437.46	1433.45		1438.45	3.31013	0.00230119		753.53	PC 14:0_20:4	597.96	598.203	597.226	597.969	597.733		597.839	0.424391	0.000709875
637.564	DG 18:1_18:1_0:0	1443.06	1441.21	1439.62	1437.46	1434.3		1439.13	3.39442	0.00235866		773.593	PC 16:0@_19:1	800.849	800.993	800.077	801.052	799.807		800.743	0.451866	0.000564308
637.564	DG 18:1_18:1_0:0	1469.08	1471.45	1466.46	1463.52	1458.75		1465.85	4.94998	0.00337686		781.56	PC 16:0@_20:4	514.498	514.565	515.303	514.273	513.9		514.66	0.446584	0.000867727
637.565	DG 18:1_18:1_0:0	1471.69	1471.45	1471.76	1465.26	1461.38		1468.31	4.75685	0.00323968		781.562	PC 16:0@_20:4	659.791	660.745	659.84	659.88	660.489		660.064	0.455653	0.000690316
635.549	DG 18:1_18:2_0:0	1459.57	1466.26	1452.59	1456.63	1442.99		1455.61	8.63982	0.00593554		779.546	PC 16:0@_20:5	488.925	489.757	489.648	489.527	489.076		489.464	0.371602	0.000759202
633.533	DG 18:1_18:3_0:0		1371.81	1375.25		1358.49		1368.52	8.8548	0.00647036		733.562	PC 16:0_16:0	745.958	746.064	746.035	746.947	745.831		746.251	0.46632	0.000624884
663.58	DG 18:1_20:2_0:0	1451.69	1448.1	1447.37	1444.36	1441.23		1446.55	3.95472	0.0027339		731.547	PC 16:0_16:1	672.066	672.164	672.131	672.176	672.782		672.134	0.0495172	7.36716e-05
663.58	DG 18:1_20:2_0:0	1449.93	1448.1	1449.14	1445.24	1441.23		1446.73	3.55009	0.00245387		745.562	PC 16:0_17:1@	712.029	712.16	712.939	713.037	712.746		712.541	0.520526	0.000730521
659.548	DG 18:1_20:4_0:0	1394.84	1392.36	1391.55	1388.34	1383.39		1390.1	4.41228	0.00317408		761.593	PC 16:0_18:0	835.069	835.231	834.283	836.128	834.901		835.178	0.757014	0.00090641
640.506	DG 18:1_20:5_0:0	1182.26	1176.29	1173.87	1165.39	1164.34		1172.43	7.55939	0.00644762		759.578	PC 16:0_18:1	757.212	755.591	756.409	755.601	758.794		756.203	0.77436	0.00102401
687.582	DG 18:1_22:4_0:0	1430.99	1429.21	1428.45	1427.1	1421.33		1427.41	3.68305	0.00258023		759.579	PC 16:0_18:1	756.352	756.452	756.409	756.46	757.067		756.418	0.0497261	6.57389e-05
633.533	DG 18:2_18:2_0:0	1363.16	1360.67	1358.97	1353.1	1349.05		1356.99	5.78047	0.00425977		757.562	PC 16:0_18:2	691.196	692.167	691.275	691.344	690.197		691.495	0.451903	0.000653516
633.533	DG 18:2_18:2_0:0	1362.31		1355.54	1353.96	1348.2		1355	5.80353	0.00428305		757.564	PC 16:0_18:2	690.342	691.314	690.421	692.195	691.051		691.068	0.871138	0.00126057
640.506	DG 18:2_20:4_0:0	1344.35	1341.82	1340.11	1336.83	1332.8		1339.18	4.49484	0.00335641		783.579	PC 16:0_20:3	716.351	716.506	714.685	715.641	716.212		715.796	0.830948	0.00116087
753.723	DG 22:0_22:0_0:0	1547.52	1545.36	1547.44	1543.72	1541.59		1545.13	2.53022	0.00163755		1563.12	PC 16:0_20:4	754.631			757.32	757.067		755.975	1.90087	0.00251446
428.366	Dihydrocholesterol	1096.4	1092.23	1088.97	1082.2			1089.95	5.99692	0.00550203		781.561	PC 16:0_20:4	681.644	680.036	680.852	680.046	678.918		680.645	0.768247	0.00112871
418.343	Dormatinol	760.851	754.472	757.149	751.031	746.829		754.066	5.41508	0.00718118		781.563	PC 16:0_20:4	679.927	680.036	680.852	680.046	679.782		680.215	0.428098	0.000629357
418.343	Dormatinol	760.851	758.062	758.06	749.225	746.829		754.605	6.17058	0.00817723		759.577	PC 16:0_20:4	756.352	756.452	756.409	757.32	757.067		756.633	0.45944	0.000607216
438.311	Dormatinone	846.056	843.878		834.945	829.965		838.711	7.55702	0.00901028		779.546	PC 16:0_20:5	619.414	619.495	619.443	628.217	628.047		621.642	4.38355	0.00705157
861.617	GlcCer d18:1_16:0@	1164.22	1159.14	1158.45	1150.82	1144.55		1155.43	7.74206	0.00670056		779.547	PC 16:0_20:5	627.339	628.305	628.263				627.969	0.546124	0.000869668
783.656	GlcCer d18:1_22:0@	1440.47	1436.92	1437.9	1434.87	1429.98		1436.03	3.93721	0.00274174		805.563	PC 16:0_22:6	661.542	661.624	661.6	661.641	661.367		661.602	0.0430315	6.50414e-05
973.743	GlcCer d18:1_24:0@	1456.93	1455.03	1455.2	1451.44	1448.31		1453.38	3.46494	0.00238406		757.561	PC 16:1@_18:1		681.764	680.852	680.91	681.499		681.175	0.510341	0.000749206
971.727	GlcCer d18:1_24:1@	1412.95	1411.21	1418.99	1405.61	1402.39		1410.23	6.47953	0.00459466		755.547	PC 16:1_18:2	620.296	620.378	620.326	620.293	620.999		620.323	0.0394148	6.35391e-05
458.243	LPA 20:4_0:0	284.742	287.74	286.235	282.027	280.248		284.199	3.05416	0.0107466		755.547	PC 16:1_18:2	636.12	635.308	636.165	637.016	635.948		636.152	0.697769	0.00109686
467.303	LPC 14:0_0:0	57.1774	56.0335	60.4082	60.4335	61.366		59.0837	2.33038	0.039442		779.546	PC 16:1_20:4	608.678	608.859	608.783	609.574	609.366		608.973	0.40727	0.000668781
467.3	LPC 14:0_0:0	86.3955		92.3213	92.2959	92.361		90.8434	2.96541	0.0326431		803.546	PC 16:1_22:6	591.755	591.991	591.843	593.477	592.378		592.267	0.81268	0.00137215
467.301	LPC 14:0_0:0	88.1559	87.9722	91.4391	92.2959	92.361		90.4448	2.20452	0.0243743		773.593	PC 17:0@_18:1	785.926	788.688	785.997	787.853	783.158		787.116	1.3762	0.00174841
467.301	LPC 14:0_0:0	87.2764	87.9722	91.4391	93.1806	90.6011		90.0939	2.45123	0.0272075		771.578	PC 17:0@_18:2	723.333	723.5	722.496	723.509	723.19		723.209	0.48275	0.00066751
495.332	LPC 16:0	295.175	295.58	292.356	290.776			293.472	2.29927	0.00783471		795.578	PC 17:0@_20:4	708.543	710.412	710.335	710.43	709.234		709.93	0.925404	0.00130352
495.333	LPC 16:0	295.175	296.438	295.798	293.355	288.93		293.939	3.0274	0.0102994		795.578	PC 17:0_20:4	724.212	724.378	724.257	724.389	724.069		724.309	0.0879862	0.000121476
495.332	LPC 16:0_0:0	365.447	370.624	367.532	360.573	367.508		366.337	3.7146	0.0101398		783.577	PC 18:0@_18:3	551.706	551.854	560.556	552.479	560.233		554.149	4.28471	0.00773207
495.332	LPC 16:0_0:0	368.865	375.741	372.658	366.57	362.335		369.234	5.21763	0.014131		787.61	PC 18:0_18:1	845.528	845.698	845.632	846.616	845.382		845.868	0.503376	0.0005951
495.332	LPC 16:0_0:0	383.477	384.403		375.221			381.034	5.05511	0.0132668		787.607	PC 18:0_18:1	843.784		845.632	844.863	846.257		844.76	0.928074	0.00109862
495.332	LPC 16:0_0:0		547.73	544.578	537.062	530.483		539.963	7.74408	0.0143419		785.595	PC 18:0_18:2	779	780.838	780.778	779.993	778.834		780.152	0.859261	0.0011014
493.317	LPC 16:1	378.288	387	381.278	367.424	367.508		376.3	8.65013	0.0229874		783.577	PC 18:0_18:3@	537.39	536.677	537.314	537.218	537.773		537.15	0.322843	0.000601029
493.317	LPC 16:1	108.978	108.824	112.278	113.202	112.429		111.142	2.07621	0.0186806		813.625	PC 18:0_20:2	857.798	858.897	858.798	858.923	858.539		858.604	0.540356	0.000629342
493.317	LPC 16:1	243.74	253.685		249.618	244.393		247.859	4.69124	0.0189271		809.594	PC 18:0_20:4	767.69	766.904	767.748	768.657	767.543		767.75	0.716813	0.000933655
493.317	LPC 16:1_0:0	149.183		150.778	149.071	148.559		149.398	0.959339	0.00642137		809.593	PC 18:0_20:4	768.551	766.904		768.657	765.803		768.037	0.982759	0.00127957
493.317	LPC 16:1_0:0	145.691	148.255	149.018	149.949	150.311		148.645	1.83653	0.0123552		807.576	PC 18:0_20:5@	557.095	557.232	557.01	556.941	558.417		557.07	0.12523	0.000224802
493.317	LPC 16:1_0:0	145.691		149.018	149.949	149.437		148.524	1.92649	0.0129709		837.624	PC 18:0_22:4	828.965	829.98	829.922	830.893	830.536		829.94	0.787869	0.000949309
493.317	LPC 16:1_0:0	158.122	159.742		164.257	161.881		161.001	2.66119	0.0165291		833.592	PC 18:0_22:6	737.332	738.314	734.787	747.814	738.053		739.562	5.69871	0.00770552
493.317	LPC 16:1_0:0	206.381	207.851	210.568	210.528	209.767		209.019	1.84135	0.0088095		833.593	PC 18:0_22:6	747.683	747.78	746.893		747.547		747.452	0.48652	0.000650904
523.364	LPC 18:0	610.335	616.102	617.665	610.006	603.876		611.597	5.49678	0.00898759		783.579	PC 18:1@_18:2	701.598	702.566	702.499	703.471	703.169		702.533	0.764814	0.00108865
523.364	LPC 18:0	617.178	613.54	616.807	605.729			613.313	5.31394	0.00866432		809.593	PC 18:1@_20:3	741.655	742.628	741.714	741.775	741.522		741.943	0.459275	0.000619017
523.363	LPC 18:0	613.758	614.393	613.382	607.441	604.731		610.741	4.3712	0.00715722		805.562	PC 18:1@_20:5	650.096	651.05	650.158	647.514	649.054		649.705	1.52396	0.00234562
521.348	LPC 18:1	465.711	468.367	466.095	458.552	462.155		464.176	3.85064	0.00829565		831.577	PC 18:1@_22:6	682.502	683.496	680.852	685.264	684.1		683.029	1.84663	0.00270359
521.348	LPC 18:1_0:0	503.925	503.862	502.56	496.71	491.763		499.764	5.36825	0.0107416		785.593	PC 18:1_18:1	765.962	766.904	767.748	767.793	767.543		767.102	0.863021	0.00112504
521.348	LPC 18:1_0:0			503.419	495.845	493.481		497.582	5.19167	0.0104338		807.577	PC 18:1_20:4	702.461	703.431	703.358	704.33	703.169		703.395	0.763502	0.00108545
521.348	LPC 18:1_0:0	550.266			536.188	549.286		545.247	7.86047	0.0144164		843.672	PC 18:1_22:0@	1020.99	1018.45	1020.36	1021.1	1022.46		1020.22	1.22774	0.0012034
519.332	LPC 18:2	901.516	892.231	900.382	893.659	886.315		894.821	6.24814	0.00698256		779.545	PC 18:2_18:3@	586.412	586.53	586.389	587.193	586.995		586.631	0.379758	0.000647355
519.333	LPC 18:2	795.797	800.743	791.336	791.176	787.967		793.404	4.95971	0.00625118		869.688	PC 18:2_24:0@	1045.2	1045.24	1044.54	1045.34	1045.86		1045.08	0.362347	0.000346717
519.333	LPC 18:2_0:0	188.018	188.614	190.434	189.596	187.005		188.734	1.33722	0.0070852		805.563	PC 18:3@_22:6	662.417	660.745	660.72	662.515	662.242		661.599	1.00117	0.00151326
519.332	LPC 18:2_0:0	188.885	189.48	191.303	192.203	189.622		190.299	1.39283	0.00731917		805.561	PC 18:3@_22:6	661.542	661.624	660.72	661.641	661.367		661.382	0.442938	0.000669716
519.332	LPC 18:2_0:0	190.611		190.434	193.069	189.622		190.934	1.48675	0.00778673		813.624	PC 20:0_18:2@	869.245	869.456	869.344	871.239	869.1		869.821	0.9493	0.00109137
519.33	LPC 18:2_0:0	228.057	232.943	233.904	231.392	230.485		231.356	2.2725	0.00982251		661.466	PC 27:1	493.325	493.281	491.413	490.406	491.722		492.106	1.44205	0.00293036
519.332	LPC 18:2_0:0	244.596	248.544	249.545		241.832		246.129	3.57367	0.0145195		703.515	PC 30:1	589.059	589.262	589.139	588.991	588.794		589.113	0.116616	0.000197953
519.332	LPC 18:2_0:0	245.453	248.544	246.988	244.498	244.393		245.975	1.7735	0.00721007		703.515	PC 30:1	627.339	627.426	628.263	627.34	627.165		627.592	0.449379	0.000716037
519.333	LPC 18:2_0:0	246.307		246.988	245.351	243.542		245.547	1.49596	0.00609234		719.546	PC 31:0	684.245	688.737	686.958	687.022	689.342		686.741	1.85646	0.00270329
519.332	LPC 18:2_0:0	260.19	260.678	259.971	257.484	255.696		258.804	2.13257	0.0082401		719.546	PC 31:0	702.461	703.431	701.64	701.74	702.311		702.318	0.82694	0.00117744
519.332	LPC 18:2_0:0	376.564	375.741	376.077	365.716			373.525	5.21677	0.0139663		717.531	PC 31:1	629.095	629.18	630.007	629.088	629.804		629.342	0.444937	0.000706987
517.316	LPC 18:3	78.2491	77.069	82.429	82.3874	83.3246		80.6918	2.8247	0.035006		733.562	PC 32:0	732.997	732.263	732.174	733.121	731.971		732.638	0.48953	0.000668174
515.3	LPC 18:4	43.4087		45.8065	45.9886	45.8711		45.2687	1.24229	0.0274425		729.531	PC 32:2		647.552		645.779	645.595		646.665	1.25407	0.00193928
551.395	LPC 20:0_0:0	748.378	749.186	748.205	743.042	738.906		745.543	4.43562	0.00594951		727.515	PC 32:3	557.095	557.232	557.902	557.835	557.505		557.516	0.411532	0.000738153
549.38	LPC 20:1_0:0	636.535	637.12	637.075	631.938	628.314		634.197	3.93719	0.00620816		747.577	PC 33:0	790.33	791.325	789.516	790.493	789.296		790.416	0.741579	0.000938214
545.348	LPC 20:3	321.759	321.922	322.282	318.003	311.972		319.188	4.39105	0.0137569		745.563	PC 33:1	757.212	755.591	756.409	754.739	755.34		755.988	1.06386	0.00140725
545.352	LPC 20:3	440.489	439.738	436.558	431.609	428.236		435.326	5.28502	0.0121404		743.547	PC 33:2	635.239	637.947	637.044	637.016	638.59		636.812	1.13377	0.00178039
545.348	LPC 20:3	465.711	467.506	465.229	458.552	452.66		461.932	6.19716	0.0134158		761.592	PC 34:0	820.179	820.342	821.194	823.047	820.918		821.191	1.31532	0.00160173
545.347	LPC 20:3_0:0	364.594	368.919	367.532	363.15	369.229		366.685	2.69484	0.00734919		759.575	PC 34:1	529.485	529.585	530.292	529.28	529.782		529.661	0.439771	0.000830289
545.348	LPC 20:3_0:0	384.338	386.137	384.719	375.221			382.604	4.98219	0.0130218		759.577	PC 34:1	539.145	540.211	540.831		540.415		540.062	0.852329	0.00157821
545.349	LPC 20:3_0:0	383.477	386.137	384.719	376.936	382.315		382.717	3.53065	0.00922524		757.561	PC 34:2	517.145	517.206	517.063	517.804	517.428		517.304	0.338149	0.000653676
545.349	LPC 20:3_0:0	417.169	419.895	416.711	408.928			415.676	4.71306	0.0113383		757.561	PC 34:2	526.829	527.78	528.52	528.383	527.121		527.878	0.769504	0.00145773
543.332	LPC 20:4	195.813		199.072	198.257	196.552		197.423	1.50174	0.00760671		755.545	PC 34:3	493.325	492.4	492.294	493.045	493.485		492.766	0.499019	0.00101269
543.333	LPC 20:4	194.08	194.65	198.212	199.117	196.552		196.522	2.18283	0.0111073		753.53	PC 34:4		579.383	578.308	580.866	570.05		579.519	1.28445	0.00221641
543.333	LPC 20:4		250.25	252.108	247.055	242.689		248.025	4.1245	0.0166293		775.608	PC 35:0	879.025	878.43	881.019	882.957	880.805		880.358	2.05659	0.00233608
543.333	LPC 20:4	248.014	249.398	250.398	247.91	246.097		248.363	1.63373	0.00657798		771.578	PC 35:2	735.604	734.853	735.654	735.726	735.453		735.459	0.407057	0.000553474
543.333	LPC 20:4		348.146	346.845	340.693	346.127		345.453	3.28113	0.00949805		769.562	PC 35:3	658.913	659.863	659.84	659.88	660.489		659.624	0.474431	0.000719244
543.333	LPC 20:4	378.288	378.313		370.007	365.795		373.101	6.24563	0.0167398		769.562	PC 35:3	673.816	673.919	673.883	673.929	673.657		673.887	0.0509524	7.56098e-05
543.331	LPC 20:4	412.015	416.449	413.294	402.874	398.792		408.685	7.48756	0.0183211		767.546	PC 35:4		623.9	625.621	624.696	626.285		624.739	0.861019	0.00137821
541.317	LPC 20:5_0:0	112.529	115.928	117.642	115.895	115.08		115.415	1.86391	0.0161496		789.625	PC 36:0	924.451	924.641	923.81	923.812	924.236		924.179	0.431401	0.000466794
541.317	LPC 20:5_0:0	110.754	114.166	116.762	116.778	116.845		115.061	2.66331	0.0231469		783.575	PC 36:3	602.445	602.666	601.66	602.45	602.275		602.305	0.44219	0.000734163
577.41	LPC 22:1	734.11	733.293	735	729.029	723.824		731.051	4.64478	0.00635356		783.578	PC 36:3	624.693	625.662	625.621	624.696	626.285		625.168	0.546607	0.000874337
577.41	LPC 22:1_0:0	759.96	758.973	758.963	754.59	748.59		756.215	4.7427	0.00627162		781.561	PC 36:4	480.031	480.895	479.82	481.493	480.187		480.56	0.777095	0.00161706
575.395	LPC 22:2	667.184	666.897	667.772	663.436	658.939		664.846	3.71212	0.00558343		781.56	PC 36:4	538.269		528.52	538.979	537.773		535.256	5.84436	0.0109188
571.368	LPC 22:4	476.923	471.817	475.614	468.892	462.155		471.08	5.90923	0.012544		797.555	PC 36:5	434.818	435.555	435.313	435.753	435.65		435.36	0.403518	0.000926862
571.364	LPC 22:4	501.336	501.268	499.958	494.11	489.136		497.162	5.38117	0.0108238		779.546	PC 36:5	500.368	501.214	501.11	500.97	500.556		500.916	0.378597	0.000755809
569.348	LPC 22:5	334.154	335.072	335.489	331.09	325.159		332.193	4.29213	0.0129206		779.546	PC 36:5	536.511	533.154		532.815	533.373		534.16	2.04298	0.00382466
567.332	LPC 22:6	190.611	190.345	193.028	193.933	192.216		192.027	1.54152	0.00802766		779.546	PC 36:5	596.178	596.448	596.338	597.057	597.733		596.505	0.384179	0.00064405
567.332	LPC 22:6	252.312	255.426	254.718	260.996			255.863	3.67238	0.0143529		779.546	PC 36:5	658.913	658.1	658.96	656.324			658.074	1.23185	0.00187191
567.331	LPC 22:6_0:0	221.74		227.654	226.875	224.205		225.118	2.69347	0.0119647		777.53	PC 36:6	464.802	464.818	463.713	466.016	464.183		464.837	0.941087	0.00202455
607.458	LPC 24:0	1049.81	1048.22	1044.05	1037.31	1031.86		1042.25	7.55691	0.00725057		777.53	PC 36:6	465.708	472.882	471.788	472.383	473.125		470.69	3.35153	0.00712045
605.442	LPC 24:1	894.532	891.363	888.203	883.207	878.496		887.161	6.39894	0.00721283		777.531	PC 36:6	561.574	560.77	560.556	561.378	562.012		561.07	0.484208	0.000863009
481.353	LPC O- 16:0			488.671	483.662	475.188		482.507	6.81553	0.0141252		777.528	PC 36:6	646.609	647.552		650.144	645.595		648.102	1.83027	0.00282404
481.353	LPC O- 16:0	489.085	489.991	488.671	482.8	476.048		485.319	5.90664	0.0121706		801.624	PC 37:1	864.837	874.794	867.581	873.004	873.524		870.054	4.6369	0.00532944
479.337	LPC O- 16:1	214.471	217.706	222.257				218.145	3.91165	0.0179314		801.625	PC 37:1	890.669	891.003	888.247	891.002	890.878		890.23	1.33133	0.00149549
507.369	LPC O- 18:1	542.359	551.448	541.87	536.188	530.483		540.47	7.8122	0.0144545		799.61	PC 37:2	806.105	810.633	807.98	809.828	809.459		808.637	2.02037	0.00249849
507.369	LPC O- 18:1	542.359			538.838	533.998		538.399	4.19785	0.00779693		797.594	PC 37:3	758.078	759.044	758.139	758.182	760.539		758.361	0.457672	0.000603502
507.368	LPC O- 18:1	552.055		552.729	545.984			550.256	3.71472	0.0067509		793.564	PC 37:5	670.311	670.407	668.617	669.544	670.142		669.72	0.830241	0.00123968
507.369	LPC O- 18:1	567.616	567.704	567.464	560.625	556.599		564.002	5.12272	0.0090828		791.547	PC 37:6	620.296	620.378	621.207	620.293	620.999		620.544	0.444188	0.000715805
507.369	LPC O- 18:1	568.504	569.452	568.349	561.535	558.448		565.258	4.94797	0.00875348		815.633	PC 38:1	488.042	487.995	487.889	488.647	489.076		488.143	0.34199	0.000700594
537.418	LPC O- 20:0	807.505	806.205	804.79	801.845	795.97		803.263	4.58753	0.00571112		815.64	PC 38:1	927.1	928.165	929.987	930.855	927.76		929.027	1.70489	0.00183513
453.285	LPE 16:0	277.75	279.046	281.03	277.638	271.505		277.394	3.56427	0.0128491		813.624	PC 38:2		847.437	848.241		848.87		847.839	0.568183	0.000670155
453.285	LPE 16:0	348.228	347.278	349.442	341.571	336.62		344.628	5.39991	0.0156688		811.607	PC 38:3	660.666	658.1	658.078	658.118	656.969		658.74	1.28365	0.00194864
451.269	LPE 16:1	136.781	137.493	140.059	140.059	139.479		138.774	1.53377	0.0110522		811.608	PC 38:3	783.307	781.701	782.499	782.589	783.158		782.524	0.65731	0.000839986
481.317	LPE 18:0	622.409	623.032	621.152	614.31			620.226	4.02019	0.00648182		811.612	PC 38:3	801.73	803.631	805.352	804.572			803.821	1.56155	0.00194266
481.317	LPE 18:0	622.409	623.91	622.025	616.936	612.465		619.549	4.75259	0.00767104		811.609	PC 38:3	803.49	804.503	804.473	804.572	804.209		804.26	0.514598	0.000639841
479.304	LPE 18:1	398.163	399.138	395.939	385.541			394.695	6.24818	0.0158304		809.591	PC 38:4	544.51	544.669	545.309	546.129	544.878		545.154	0.736066	0.0013502
479.301	LPE 18:1	472.6	474.408	471.291	462.846	472.585		470.746	4.55345	0.00967283		809.592	PC 38:4	586.412	585.633	585.47	585.4	586.09		585.729	0.465905	0.000795428
479.302	LPE 18:1	503.925	503.862	502.56	495.845	491.763		499.591	5.50347	0.0110159		809.592	PC 38:4	641.392	639.705	644.935	641.408	644.73		641.86	2.20012	0.00342772
477.286	LPE 18:2		177.979		177.996	177.189		177.721	0.461153	0.00259481		787.608	PC 38:4	845.528		844.752		844.506		845.14	0.548269	0.000648731
477.285	LPE 18:2	179.186	178.889	180.606	179.851	178.994		179.505	0.719948	0.00401073		787.609	PC 38:4	845.528	847.437	845.632	845.742	847.132		846.085	0.905772	0.00107055
477.285	LPE 18:2	184.521	180.688	180.606	180.751	178.098		180.933	2.29729	0.0126969		807.576	PC 38:5	558.021	558.118	557.902	558.725	560.233		558.191	0.366586	0.000656739
477.285	LPE 18:2	178.282	177.07	178.767	177.996	178.098		178.043	0.619376	0.00347881		807.577	PC 38:5	569.578	570.567	570.301	570.241	570.05		570.172	0.420365	0.000737261
477.285	LPE 18:2	228.945	232.054	234.788	232.287	229.592		231.533	2.33972	0.0101053		807.575	PC 38:5	608.678	607.981	608.783	608.695	606.728		608.534	0.371831	0.000611028
477.285	LPE 18:2	283.875	286.874	283.627	281.159	275.02		282.111	4.45222	0.0157818		785.593	PC 38:5	777.28	779.983	780.778	781.722	778.834		779.941	1.91075	0.00244987
475.27	LPE 18:3	117.898	118.562	121.189	123.056	122.135		120.568	2.24641	0.0186319		785.593	PC 38:5	781.587	779.983	780.778	782.589	777.971		781.234	1.11564	0.00142805
507.332	LPE 20:1	658.089	647.181	646.983	640.922	637.318		646.099	7.89973	0.0122268		805.559	PC 38:6	508.294	507.396	508.192	508.028	508.512		507.977	0.403078	0.000793496
503.3	LPE 20:3	333.279	334.19	331.066	326.711	320.774		329.204	5.52751	0.0167905		803.545	PC 38:7	494.204	495.921	494.939	493.926	494.365		494.748	0.891537	0.001802
501.286	LPE 20:4	185.399	185.124	186.929	187.843	186.123		186.284	1.11821	0.00600271		803.546	PC 38:7	615.841	616.834	615.001	615.837	615.63		615.878	0.749829	0.0012175
501.285	LPE 20:4	186.272	185.124	188.688	188.72	187.005		187.162	1.55944	0.00833203		781.562	PC 38:7		679.173	680.852	680.046			680.024	0.839769	0.00123491
501.285	LPE 20:4	232.472	233.823	239.192	235.818	234.016		235.064	2.59663	0.0110465		781.561	PC 38:7	679.927	680.036	679.991	679.181	679.782		679.784	0.404324	0.000594783
499.269	LPE 20:5	104.487	106.998	109.555	109.613	108.835		107.898	2.18009	0.0202052		823.608	PC 39:4	812.24	811.516	811.504	813.358	812.979		812.155	0.872922	0.00107482
529.316	LPE 22:4		466.639	464.358	457.688			462.895	4.65154	0.0100488		821.592	PC 39:5	730.364	730.522	730.42	730.528	731.095		730.459	0.0801149	0.000109678
527.301	LPE 22:5	362.039	364.621	357.258	353.71			359.407	4.87105	0.013553		819.582	PC 39:6	686.876	682.631	688.702	693.046	689.342		687.814	4.31703	0.00627645
527.302	LPE 22:5	264.594	266.811	267.862	265.369	260.986		265.124	2.63657	0.00994465		819.577	PC 39:6	704.187	706.896	705.945	705.188	704.888		705.554	1.14818	0.00162735
527.302	LPE 22:5	320.858	321.922	322.282	318.875	312.848		319.357	3.8725	0.0121259		841.656	PC 40:2	932.405	934.393	934.428	936.214	941.095		934.36	1.55601	0.00166533
527.304	LPE 22:5	424.921	427.65	425.336	415.016			423.231	5.60635	0.0132466		839.641	PC 40:3	894.251	893.666	891.831	894.597	894.514		893.586	1.23186	0.00137856
525.285	LPE 22:6	181.878	181.587	186.046	184.294	182.571		183.275	1.87171	0.0102126		837.625	PC 40:4	856.027	857.103	857.033	857.16	856.772		856.831	0.538343	0.000628296
525.285	LPE 22:6	181.878	180.688	183.383	182.533	181.679		182.032	1.00411	0.00551614		833.59	PC 40:6	560.694	564.294	564.077	564.018	564.664		563.27	1.7219	0.00305698
525.285	LPE 22:6	223.537	226.685	230.355	225.032	222.362		225.594	3.11641	0.0138142		833.593	PC 40:6	708.543	708.654	707.697	707.788	706.616		708.17	0.497584	0.000702633
525.285	LPE 22:6	242.885	240.824	242.692	238.454	243.542		241.679	2.06645	0.00855038		831.572	PC 40:7	562.46	562.528		553.374	562.012		559.454	5.2655	0.00941186
600.328	LPI 18:0	534.396	536.094	535.698	529.1	525.106		532.079	4.79803	0.00901751		1663.15	PC 40:7	766.827	768.64	769.479				768.315	1.35542	0.00176415
596.296	LPI 18:2_0:0	116.118	119.459	122.089	121.249	122.135		120.21	2.53111	0.0210558		831.579	PC 40:7	669.432	671.286	670.373	670.423	671.022		670.379	0.757341	0.00112972
378.276	MG 0:0_20:4_0:0	625.042	625.676	623.784	619.591	615.957		622.01	4.13128	0.00664183		809.593	PC 40:7	767.69	768.64	768.615	766.926	767.543		767.968	0.823305	0.00107206
797.557	Oxidized PC 16:0@_20:4	974.274	971.865	969.587	961.153	959.024		967.181	6.72521	0.00695342		829.56	PC 40:8	500.368	501.214	500.238	501.85	501.436		500.917	0.757656	0.00151254
797.556	Oxidized PC 16:0@_20:4	997.768	994.518	992.164	985.504	981.651		990.321	6.6113	0.00667592		829.561	PC 40:8	612.213	612.397	613.206	612.233	612.943		612.512	0.469685	0.000766818
797.558	Oxidized PC 16:0@_20:4	1017.07	1016.3	1012.15	1005.39	1000.78		1010.34	7.06996	0.00699762		829.56	PC 40:8	715.488	715.641		713.906	716.212		715.012	0.960748	0.00134368
797.556	Oxidized PC 16:0@_20:4	1030.01		1021.64	1015.73	1010.23		1019.4	8.4664	0.00830527		847.616	PC 41:6	792.081	790.446	790.396	793.133	789.296		791.514	1.33317	0.00168433
593.369	Oxidized PC 16:0_5:0@	521.312	521.283	520.879	514.215	509.978		517.533	5.18722	0.010023		871.703	PC 42:1	1106.91	1104.37	1101.96	1106.27	1104.36		1104.88	2.22397	0.00201287
593.369	Oxidized PC 16:0_5:0@	537.073	536.094	535.698	527.338	521.521		531.545	6.83154	0.0128522		853.559	PC 42:10	595.295	595.557	595.443	595.253	595.928		595.387	0.139596	0.000234462
649.432	Oxidized PC 16:0_9:0@	1022.24	1028.37		1016.59			1022.4	5.88827	0.00575926		867.671	PC 42:3	985.832		979.839		987.41		982.835	4.23761	0.00431162
649.433	Oxidized PC 16:0_9:0@	634.803	635.391	636.207	629.334	626.585		632.464	4.25471	0.0067272		865.656	PC 42:4	899.586	899.909	898.949	899.95	900.016		899.599	0.462385	0.00051399
649.432	Oxidized PC 16:0_9:0@	633.936		635.328	630.205	627.45		631.73	3.58044	0.00566767		865.656	PC 42:4	949.274	946.797	945.864	947.721	945.499		947.414	1.45315	0.00153381
825.587	Oxidized PC 18:0@_20:4	1037.8	1036.17	1032.01	1028.71	1021.55		1031.25	6.48351	0.00628706		863.64	PC 42:5	842.029	841.313	842.99	845.742	841.867		843.019	1.94155	0.00230309
825.588	Oxidized PC 18:0@_20:4	1135.93	1133.46	1129.33	1124.27	1118.91		1128.38	6.89818	0.00611335		861.624	PC 42:6		803.631	802.717	802.817	802.452		803.055	0.501281	0.000624217
825.588	Oxidized PC 18:0_20:4	1102.41	1100.82	1094.98	1089.93	1084.55		1094.54	7.46072	0.00681634		857.59	PC 42:8	802.612	800.993	802.717	804.572	801.571		802.723	1.46331	0.00182293
823.572	Oxidized PC 18:0_20:4@	999.514	999.752	994.791	988.959	985.158		993.635	6.46228	0.00650368		855.576	PC 42:9	622.056	622.141	621.207	621.173	621.88		621.644	0.525884	0.000845956
593.369	Oxidized PC 21:0	617.178	617.813	615.951	611.714	608.141		614.159	4.1192	0.00670706		893.687	PC 44:4	1031.37	1035.73	1036.79	1034.97	1032		1034.72	2.35191	0.002273
609.362	Oxidized PC 21:0	343.019	352.479	350.306	346.767	341.769		346.868	4.58598	0.0132211		467.301	PC O- 14:0	117.946	117.259	117.23	118.184	118.14		117.655	0.483417	0.00410878
593.368	Oxidized PC 21:0		547.73	547.242	540.594			545.189	3.98652	0.00731218		715.551	PC O- 14:0@_18:2	656.269	658.1	656.316	658.118			657.201	1.04862	0.00159559
649.432	Oxidized PC 25:0	881.284	878.052	873.83	868.046	864.2		873.082	7.01401	0.00803362		481.317	PC O- 15:0	139.367	139.55	139.591	139.684	139.669		139.548	0.132863	0.000952092
649.43	Oxidized PC 25:0	536.164	536.094		529.981	524.204		531.611	5.72549	0.0107701		481.316	PC O- 15:0	156.634	156.835	156.88	156.989	156.986		156.835	0.148328	0.00094576
665.425	Oxidized PC 25:0	544.996	546.805	547.242	541.497	537.514		543.611	4.09114	0.00752586		495.331	PC O- 16:0	176.672	176.896	175.172	175.264	176.151		176.001	0.909694	0.00516869
665.426	Oxidized PC 25:0	577.199	578.133	576.176	570.361	566.466		573.667	5.03744	0.00878112		495.332	PC O- 16:0	536.511	540.211	537.314	537.218	536.892		537.813	1.63795	0.00304557
665.426	Oxidized PC 25:0	618.897	621.285	619.404	614.31	608.141		616.408	5.28448	0.00857302		495.332	PC O- 16:0	558.923	559.007	558.788	559.611	559.325		559.082	0.3641	0.000651246
665.427	Oxidized PC 25:0	652.852	653.508	652.462	647.303	644.607		650.146	3.96059	0.00609185		745.597	PC O- 16:0@_18:1	809.602	810.633	810.624	811.591	810.34		810.613	0.812416	0.00100222
665.426	Oxidized PC 25:0	682.336	682.745	680.998	676.633	674.078		679.358	3.81916	0.00562172		769.598	PC O- 16:0@_20:3	767.69	768.64	767.748	767.793	767.543		767.968	0.450206	0.00058623
649.436	Oxidized PC 25:0	692.979	694.169		693.379	693.357		693.471	0.500206	0.000721307		767.583	PC O- 16:0@_20:4	731.242	732.263	732.174	733.121	731.971		732.2	0.768167	0.00104912
649.433	Oxidized PC 25:0		722.591	720.959	715.777	707.606		716.733	6.7425	0.00940727		765.564	PC O- 16:0@_20:5	536.511	537.554	538.194	538.099	537.773		537.59	0.772342	0.00143668
649.431	Oxidized PC 25:0	806.618	800.743	798.59	792.937	789.77		797.732	6.6172	0.00829503		791.583	PC O- 16:0@_22:6	710.294	710.412	710.335	711.304	710.113		710.586	0.480888	0.000676749
649.436	Oxidized PC 25:0	804.822	800.743	800.351	793.828	790.657		798.08	5.72031	0.00716759		719.583	PC O- 16:0_16:0	801.73	800.993	800.077	801.935	800.688		801.184	0.841262	0.00105002
649.434	Oxidized PC 25:0		823.8	817.227	816.654	816.15		818.457	3.5885	0.00438447		741.567	PC O- 16:1@_18:2	730.364	731.395	732.174	731.393	731.971		731.331	0.742274	0.00101496
797.556	Oxidized PC 36:4	845.191	836.109	850.958	843.568	827.367		840.638	9.11683	0.0108451		765.567	PC O- 16:1@_20:4	717.211	718.241	717.283	717.366	717.07		717.525	0.481194	0.000670631
825.587	Oxidized PC 38:4	831.294	829.959	830.281	816.654	813.551		824.348	8.52521	0.0103418		509.348	PC O- 17:0		245.887	246.026		246.16		245.956	0.0980451	0.000398628
823.572	Oxidized PC 38:4	885.742	882.553	881.94	874.335	867.85		878.484	7.27141	0.00827723		509.348	PC O- 17:0	246.532	245.887	246.026	246.1	246.16		246.136	0.278425	0.00113118
823.57	Oxidized PC 38:4	934.479	933.026	929.855	923.145	920.123		928.126	6.24939	0.00673335		509.348	PC O- 17:0	257.033	257.304	256.608	256.649	256.714		256.898	0.331388	0.00128996
823.571	Oxidized PC 38:4	1060.29	1057.81	1062.27	1056.37	1044.04		1056.16	7.14394	0.00676409		523.364	PC O- 18:0	285.078	285.44	284.77	284.773	284.973		285.015	0.317806	0.00111505
823.572	Oxidized PC 38:4		1121.45		1107.96	1105.2		1111.54	8.69485	0.00782237		523.363	PC O- 18:0	302.632	302.987	303.244	303.362	303.504		303.056	0.323511	0.0010675
825.589	Oxidized PC 38:4	1224.31	1219.11	1215.82	1209.91			1217.29	6.03662	0.00495907		747.613	PC O- 18:0@_16:0	893.367	892.771	892.715	893.698	892.698		893.138	0.476058	0.000533017
825.59	Oxidized PC 38:4	1292.11	1292.94	1284.45	1278.56	1277.98		1285.21	7.14909	0.0055626		795.614	PC O- 18:0@_20:4	822.817	822.975	822.064	823.047	822.662		822.726	0.451553	0.00054885
663.483	PC 12:0_15:0@	990.734	987.425	982.541				986.9	4.12192	0.00417663		823.643	PC O- 18:0@_22:4	885.246	886.557	886.451	887.426	887.186		886.42	0.896442	0.00101131
753.531	PC 14:0@_20:4	1079.21	1075.05	1073.48	1066.7	1061.31		1071.15	7.10772	0.0066356		819.614	PC O- 18:0@_22:6	799.969	800.114	801.838	791.373	799.807		798.323	4.71091	0.00590101
777.53	PC 14:0@_22:6	1049.81	1049.09	1045.79	1039.91	1035.33		1043.99	6.22172	0.00595957		521.348	PC O- 18:1	214.972	215.145	215.275	215.371	215.423		215.191	0.172745	0.000802754
729.531	PC 14:0_18:2		1090.52	1088.97	1080.47	1076.82		1084.19	6.60849	0.00609531		521.347	PC O- 18:1	232.485	233.567	233.722	232.933	233.016		233.177	0.573672	0.00246025
729.531	PC 14:0_18:2	1094.68	1089.66	1088.97	1081.33	1077.68		1086.46	6.8458	0.00630099		769.598	PC O- 18:1@_18:2	821.052	821.212	821.194	821.309	821.787		821.192	0.105609	0.000128604
743.547	PC 15:0@_18:2	1153.08	1150.58	1145.6	1142.26	1136		1145.5	6.78394	0.00592225		793.598	PC O- 18:1@_20:4	738.199	740.041	739.985	740.049	738.919		739.568	0.913545	0.00123524
743.547	PC 15:0@_18:2	1154.79	1152.29	1146.45	1142.26	1136		1146.36	7.59178	0.00662253		793.598	PC O- 18:1@_20:4	806.105	807.122	807.101	807.192	806.827		806.88	0.518143	0.000642156
791.548	PC 15:0@_22:6	1110.16	1108.55	1103.59	1098.51	1091.44		1102.45	7.66008	0.00694824		771.613	PC O- 18:1_18:1	888.871	889.248	889.148	889.209	888.102		889.119	0.170498	0.000191761
789.528	PC 15:1_22:6		1132.6	1132.75		1119.76		1128.37	7.45599	0.00660774		771.614	PC O- 18:1_18:1	835.939	836.102	835.152	836.128	836.65		835.83	0.459972	0.000550317
731.547	PC 16:0@_16:1	1201.17	1197.72	1194.43	1188.54	1182.44		1192.86	7.45869	0.00625278		537.379	PC O- 19:0	350.077	349.696	350.042	350.353	349.649		350.042	0.269116	0.000768812
759.578	PC 16:0@_18:1	1309.26	1310.1	1304.98	1298.27	1294.28		1303.38	6.916	0.00530621		535.363	PC O- 19:1	274.573	274.854	274.227	274.245	274.38		274.475	0.298315	0.00108686
757.562	PC 16:0@_18:2			1780.39	1779.94	1776.62		1778.98	2.05707	0.00115632		799.648	PC O- 20:0@_18:2	925.333	926.402	925.575	926.445	926.879		925.939	0.56883	0.000614328
781.562	PC 16:0@_20:4	1212.3	1207.98	1210.68	1198.79	1190.22		1203.99	9.30377	0.00772742		823.645	PC O- 20:0@_20:4	913.011	914.102	913.263	913.228	912.812		913.401	0.480448	0.000525999
779.547	PC 16:0@_20:5	929.251	927.785	923.759	918.747	911.447		922.198	7.26106	0.00787365		549.379	PC O- 20:1	317.562	317.998	318.216	318.366	318.519		318.036	0.350014	0.00110055
733.562	PC 16:0_16:0	1282.69	1279.23	1276.73	1270.84	1264.26		1274.75	7.28904	0.00571801		821.629	PC O- 20:1@_20:4	825.451	826.474	823.806	824.785	826.159		825.129	1.12259	0.0013605
733.563	PC 16:0_16:0	1366.58			1358.24	1351.63		1358.82	7.4932	0.0055145		547.362	PC O- 20:2	240.392	241.485	241.632	241.722	240.92		241.308	0.618037	0.0025612
731.547	PC 16:0_16:1	1185.7		1179.87	1174.85	1167.8		1177.05	7.59704	0.00645429		579.426	PC O- 22:0	477.309	477.339	478.019	477.87	478.418		477.634	0.363511	0.000761066
731.547	PC 16:0_16:1	1185.7	1179.72	1180.73		1164.34		1177.62	9.22921	0.00783716		709.563	PC O- 30:0	709.422	710.412	710.335	710.43	710.992		710.149	0.486959	0.000685714
731.547	PC 16:0_16:1	1186.56	1182.29	1179.87	1173.99	1167.8		1178.1	7.33448	0.00622568		715.551	PC O- 32:2	710.294	710.412	711.207	711.304	710.992		710.804	0.524652	0.00073811
731.546	PC 16:0_16:1	1186.56	1185.72	1177.3	1171.42	1168.67		1177.93	8.11863	0.00689227		733.595	PC O- 33:0	828.965	832.608	830.797	830.02	834.901		830.598	1.53658	0.00184997
759.577	PC 16:0_18:1	1661.58		1649.87	1646.22	1649.98		1651.91	6.67575	0.00404123		733.597	PC O- 33:0	846.397	849.179	847.373	848.354	847.132		847.826	1.20504	0.00142133
757.562	PC 16:0_18:2	1659.01	1655.82	1656.76	1653.12	1653.42		1655.63	2.44325	0.00147573		731.583	PC O- 33:1	816.662	818.587	818.56	817.764	815.641		817.893	0.905083	0.0011066
757.564	PC 16:0_18:2	1344.35		1345.25	1337.69	1332.8		1340.02	5.88002	0.004388		745.594	PC O- 34:1	879.025	879.338	880.122	881.157	878.961		879.91	0.95048	0.0010802
755.547	PC 16:0_18:3	1135.08	1132.6	1129.33	1123.41	1117.2		1127.52	7.23841	0.00641975		745.598	PC O- 34:1	821.934	822.091	822.934	823.914	822.662		822.718	0.909952	0.00110603
783.578	PC 16:0_20:3	1241.52	1240.58	1235.58	1227.95	1221.26		1233.38	8.65113	0.00701416		757.599	PC O- 35:2	790.33	792.206	790.396	791.373	791.058		791.076	0.891166	0.00112652
783.577	PC 16:0_20:3	1242.38			1232.24	1219.54		1231.39	11.4426	0.00929244		773.629	PC O- 36:1	903.154	902.56	902.565	902.599	903.686		902.72	0.290423	0.00032172
807.576	PC 16:0_22:5	1204.6	1200.29	1197	1190.25	1182.44		1194.91	8.72559	0.00730227		765.566	PC O- 36:5	578.431	577.623	575.666	575.573	577.147		576.823	1.42888	0.00247716
807.578	PC 16:0_22:5	1199.45	1196.87	1196.14	1189.39			1195.46	4.29008	0.00358864		765.568	PC O- 36:5		707.773	703.358	704.33	704.888		705.154	2.31998	0.00329003
807.578	PC 16:0_22:5	1203.74	1200.29	1196.14	1190.25	1182.44		1194.57	8.44473	0.00706925		797.63	PC O- 38:3	857.798	858.897	858.798	859.805	859.427		858.824	0.821054	0.000956021
805.562	PC 16:0_22:6	1172.8	1166	1163.59	1155.1	1148.83		1161.26	9.4007	0.00809523		795.613	PC O- 38:4	775.535	776.516	776.46	777.397	776.227		776.477	0.760676	0.000979651
805.563	PC 16:0_22:6	1170.22	1166	1162.73	1156.82	1148.83		1160.92	8.34753	0.00719044		795.61	PC O- 38:4	833.327		842.109	843.983	833.151		839.806	5.68901	0.00677419
805.562	PC 16:0_22:6	1170.22	1163.43	1163.59	1153.39	1147.97		1159.72	8.90417	0.00767786		793.592	PC O- 38:5	648.341		644.063	647.514			646.639	2.2693	0.00350937
805.562	PC 16:0_22:6	1177.1	1166	1161.87	1156.82			1165.45	8.62674	0.00740209		791.582	PC O- 38:6	684.245	683.496	684.32	685.264	684.975		684.331	0.724643	0.00105891
753.531	PC 16:1@_18:3		1047.36	1044.05	1038.17	1035.33		1041.23	5.46614	0.0052497		829.691	PC O- 40:1	1063.35		1066.21	1066.13	1064.06		1065.23	1.62569	0.00152614
779.546	PC 16:1@_20:4	1096.4	1093.09	1089.83	1083.06	1079.4		1088.35	7.02616	0.00645576		827.677	PC O- 40:2	1014.88	1015.86	1016.86	1017.59	1013.8		1016.3	1.183	0.00116403
755.548	PC 16:1_18:2	1111.87	1110.28	1105.31	1101.08	1094.02		1104.51	7.24201	0.00655674		825.661	PC O- 40:3	951.061	949.413	948.501	950.43	950.024		949.851	1.12728	0.0011868
755.547	PC 16:1_18:2			1107.88	1100.23	1093.16		1100.42	7.36035	0.00668865		821.63	PC O- 40:5	857.798	857.103	857.033	857.16	856.772		857.273	0.353348	0.000412177
779.546	PC 16:1_20:4	1112.73		1106.17	1100.23	1094.88		1103.5	7.6885	0.00696737		821.631	PC O- 40:5	871.008	870.337	871.103	870.356	870.866		870.701	0.41131	0.00047239
795.577	PC 17:0@_20:4	1255.26		1245.88	1239.09	1231.55		1242.95	10.0804	0.00811011		819.613	PC O- 40:6	752.017	752.102	752.079	754.739	751.863		752.734	1.33683	0.00177597
795.577	PC 17:0@_20:4	1255.26	1251.76	1247.59	1241.68	1233.28		1245.91	8.68727	0.00697261		819.613	PC O- 40:6	773.776	776.516	775.581	775.644	774.486		775.379	1.15108	0.00148454
795.577	PC 17:0_20:4	1238.09	1235.45	1230.44	1223.67	1216.1		1228.75	8.95531	0.00728815		855.707	PC O- 42:2	1070.27	1071.23	1075.75	1073.93	1071.91		1072.8	2.50732	0.00233719
537.343	PC 18:0	234.227		231.255	234.054	228.708		232.061	2.61763	0.0112799		855.704	PC O- 42:2	1100.79	1100.91	1101.09	1099.3	1099.11		1100.52	0.825631	0.000750216
785.593	PC 18:0@_18:2	1686.76		1675.86	1673.85	1672.44		1677.23	6.50921	0.00388094		879.707	PC O- 44:4	1028.78	1030.55	1034.19	1034.11	1034.59		1031.91	2.69113	0.00260792
809.593	PC 18:0@_20:4	1325.53	1328.96	1318.68	1314.55	1313.96		1320.34	6.67666	0.00505678		879.708	PC O- 44:4	1087.69	1088.65	1086.26	1089.65	1090.34		1088.06	1.44734	0.0013302
807.577	PC 18:0@_20:5	980.34	978.772		969.794	967.716		974.155	6.32571	0.00649353		877.692	PC O- 44:5	996.365	995.632	996.631	996.449	996.203		996.269	0.439039	0.000440683
837.625	PC 18:0@_22:4	1360.59		1353.83	1349.68	1347.34		1352.86	5.81078	0.00429518		743.582	PC P- 16:0@_18:1	797.352	798.365	798.32	798.42	798.069		798.114	0.509877	0.000638852
837.624	PC 18:0@_22:4	1360.59	1359.82	1358.11	1348.82	1348.2		1355.11	6.09342	0.00449664		739.553	PC P- 16:0_16:0	672.066	676.542	678.253	675.675	675.407		675.634	2.60871	0.00386114
835.608	PC 18:0@_22:5	1309.26	1310.1	1304.98	1299.13	1294.28		1303.55	6.76648	0.00519081		717.567	PC P- 16:0_16:0	787.687	787.807	789.516	788.734	789.296		788.436	0.858522	0.00108889
835.608	PC 18:0@_22:5	1325.53	1323.82	1318.68	1315.4	1312.25		1319.14	5.57734	0.00422801		817.597	PC P- 18:0@_22:6	718.946	718.241	719.008	717.366	718.804		718.39	0.76635	0.00106676
787.609	PC 18:0_18:1	1370.01	1369.24	1365.83	1362.52	1358.49		1365.22	4.79849	0.00351481		757.598	PC P- 18:1_18:0@	827.205	828.228	829.922	825.659	827.909		827.754	1.79005	0.00216254
787.608	PC 18:0_18:1	1370.87	1369.24	1364.97	1362.52	1357.63		1365.05	5.31134	0.00389095		535.4	PC P- 20:0	352.726	352.333	352.652	352.129	353.203		352.46	0.278862	0.000791186
787.608	PC 18:0_18:1	1370.01	1367.53	1365.83	1362.52	1360.2		1365.22	3.90889	0.0028632		701.529	PC P- 31:1	523.299	521.607	523.216	522.205			522.582	0.818273	0.00156583
785.59	PC 18:0_18:2	1364.02	1363.24		1357.38	1349.91		1358.64	6.52948	0.00480591		755.585	PC P- 35:2	775.535	775.641	777.334	773.881	775.357		775.598	1.41039	0.00181845
835.608	PC 18:0_22:5	1336.66	1334.97	1330.68	1327.41	1323.39		1330.62	5.43149	0.00408192		763.551	PC P- 36:5	524.179	524.243	524.978	523.961	523.591		524.34	0.441922	0.000842816
783.578	PC 18:1_18:2	1220.88	1218.25	1214.96	1210.77	1201.36		1213.24	7.64285	0.00629951		763.551	PC P- 36:5	663.289	661.624	662.48	663.388	662.242		662.695	0.821937	0.00124029
783.577	PC 18:1_18:2	1220.88	1218.25	1218.39	1210.77	1202.22		1214.1	7.64478	0.00629666		789.567	PC P- 38:6	673.816	672.164	671.251	676.553	663.983		673.446	2.32768	0.00345637
807.576	PC 18:1_20:4		1237.16	1234.73	1225.38	1218.68		1228.99	8.5421	0.00695052		789.568	PC P- 38:6	695.508	696.461	698.172	696.507	696.201		696.662	1.10692	0.00158888
807.577	PC 18:1_20:4	1240.66	1237.16	1235.58	1227.1	1218.68		1231.84	8.88554	0.00721324		849.66	PC P- 42:4	911.25	911.45	910.56	912.314	911.003		911.393	0.722565	0.000792813
809.593	PC 18:1_22:6@	1256.11	1252.62	1248.45		1233.28		1247.61	10.0564	0.00806051		849.661	PC P- 42:4	926.217	928.165	926.458		928.641		926.947	1.06232	0.00114604
803.546	PC 18:2@_20:5	1046.38	1046.49	1042.33	1037.31	1032.72		1041.05	5.97791	0.00574221		717.531	PE 16:0_18:1@	782.444	781.701	784.242	785.215	781.424		783.401	1.61305	0.00205903
869.689	PC 18:2@_24:0	1478.68	1476.67	1476.13	1474	1471.95		1475.49	2.58188	0.00174985		715.516	PE 16:0_18:2	719.82	719.111	718.146	718.233	718.804		718.827	0.792512	0.00110251
781.561	PC 18:2_18:2	1136.79	1133.46	1131.04	1125.12	1118.91		1129.07	7.09837	0.00628694		739.515	PE 16:0_20:4	706.789	708.654	706.818	707.788	707.484		707.512	0.891511	0.00126006
781.563	PC 18:2_18:2	1139.36	1135.17	1131.9	1126.84	1120.62		1130.78	7.29631	0.00645248		763.515	PE 16:0_22:6	688.623	690.459	688.702	687.899	688.48		688.921	1.08712	0.00157801
781.562	PC 18:2_18:2	1140.22	1135.17	1131.9	1127.7	1121.47		1131.29	7.14931	0.00631962		743.547	PE 18:0@_18:2	808.72	809.751	808.862	808.949	808.582		809.071	0.463554	0.000572946
779.548	PC 18:2_18:3	1062.01	1058.67	1055.37	1049.49	1044.04		1053.92	7.20203	0.00683358		745.561	PE 18:0_18:1	875.466	876.607	875.591	874.833	875.327		875.624	0.734056	0.000838323
779.547	PC 18:2_18:3@	838.301	836.979	833.735		821.337		832.588	7.74195	0.00929865		767.547	PE 18:0_20:4	795.6	796.609	796.561	796.656	795.451		796.356	0.505855	0.000635211
795.578	PC 18:3@_19:1	1028.28		1022.5	1014.87	1011.09		1019.18	7.69891	0.00755399		791.547	PE 18:0_22:6@	775.535	775.641	774.701	779.129	775.357		776.252	1.96396	0.00253005
803.543	PC 18:3@_20:4	1266.4		1254.45	1246.83	1241.92		1252.4	10.6633	0.00851426		765.532	PE 18:1_18:1	727.733	729.647	731.297		729.347		729.559	1.7836	0.00244476
801.529	PC 18:3_20:5	1074.91	1079.34	1076.92	1067.56	1057.85		1071.31	8.71966	0.00813923		743.547	PE 18:1_18:1	794.72	794.848	795.679	795.775	793.694		795.256	0.548167	0.000689297
551.358	PC 19:0	631.299	632.767	631.794	627.572	623.094		629.305	3.99169	0.00634301		765.531	PE 20:5@_18:0	740.797	742.628	743.446	743.496	742.385		742.592	1.26102	0.00169813
549.343	PC 19:1	519.525	520.38	519.079	513.312	509.09		516.277	4.89073	0.00947307		741.531	PE 36:3	726.854	727.888	726.9	729.658	730.22		727.825	1.31186	0.00180243
565.372	PC 20:0	626.808	629.209	627.312	622.278	618.649		624.851	4.29976	0.00688125		741.532	PE 36:3	741.655	740.902	741.714	741.775	744.103		741.511	0.409168	0.000551802
837.623	PC 20:1@_20:3	1059.42	1055.21	1051.04	1048.63	1041.44		1051.15	6.81216	0.00648069		769.563	PE 38:3	831.587	831.734	831.672	831.766	832.28		831.69	0.0789897	9.49749e-05
579.39	PC 21:0	577.199	581.574	576.176	573.827	567.331		575.221	5.22925	0.00909085		729.566	PE O- 36:2	868.364	866.819	866.701	869.474	863.83		867.839	1.32701	0.0015291
577.372	PC 21:1	565.772	564.101	563.819	558.788	552.046		560.905	5.59803	0.00998036		753.567	PE O- 38:4	855.146	856.222	856.149	856.277	855.014		855.949	0.537443	0.000627891
593.407	PC 22:0	749.263	747.426	749.095	742.164	739.786		745.547	4.31757	0.00579114		749.535	PE O- 38:6	739.932	741.767	742.579	741.775	741.522		741.513	1.12069	0.00151136
621.437	PC 24:0	789.522	791.81	789.502	783.967	780.662		787.093	4.61222	0.00585981		779.581	PE O- 40:5	863.087	862.428	859.679	862.454	860.311		861.912	1.51961	0.00176307
621.436	PC 24:0	815.434	810.669	811.098	804.494			810.424	4.50109	0.005554		699.52	PE P- 16:0@_18:2	763.33	764.296	763.376	761.667	763.172		763.167	1.09469	0.0014344
635.452	PC 25:0	657.212	656.108	658.629	653.488	650.789		655.245	3.12287	0.00476595		723.52	PE P- 16:0@_20:4	748.544	749.505	747.75	748.675	748.408		748.618	0.718367	0.000959591
635.454	PC 25:0	684.097	682.745	682.756	678.388	674.078		680.413	4.14535	0.0060924		751.551	PE P- 16:0@_22:4	810.481		812.384	812.474	812.979		811.78	1.12582	0.00138686
649.47	PC 26:0	920.618	918.251	915.116	909.258	904.527		913.554	6.60171	0.00722641		747.521	PE P- 16:0@_22:6	726.854	727.008	726.9	727.904	727.591		727.167	0.495613	0.000681567
661.468	PC 27:1	785.935	780.179	778.474	775.02	771.66		778.253	5.40114	0.00694008		703.552	PE P- 18:0@_16:0	916.54	913.22	916.786	917.669			916.054	1.95065	0.0021294
675.485	PC 28:1	949.176	947.732		937.848			944.918	6.16589	0.00652532		729.566	PE P- 18:0@_18:1	923.568	920.267	921.17	922.937	922.484		921.986	1.53065	0.00166017
673.467	PC 28:2	768.842	766.936	766.023	761.702	757.504		764.201	4.56701	0.00597619		753.567	PE P- 18:0@_20:3	877.245	878.43	877.388	877.564	877.133		877.657	0.531562	0.00060566
691.514	PC 29:0	1086.94		1082.94	1076.16	1071.66		1079.42	6.82664	0.00632434		751.552	PE P- 18:0@_20:4	839.412	839.574	839.495	840.483	840.123		839.741	0.498929	0.000594147
691.517	PC 29:0	1109.3	1106.83	1103.59	1094.21	1089.71		1100.73	8.40673	0.00763742		775.552	PE P- 18:0@_22:6	816.662	816.821	815.909	817.764	816.522		816.789	0.762255	0.000933234
705.531	PC 30:0		1258.61	1256.16		1241.06		1251.94	9.50582	0.00759285		773.537	PE P- 18:1@_22:6	736.467	736.584	734.787	735.726	736.319		735.891	0.828412	0.00112573
703.515	PC 30:1	1067.19	1062.12	1060.54	1053.79	1049.22		1058.57	7.08854	0.00669632		755.59	PE P- 20:0@_18:2	946.568	945.924	944.993	944.175	944.618		945.415	1.04969	0.0011103
701.499	PC 30:2	975.133	970.993	967.856	961.153	959.024		966.832	6.71732	0.00694776		779.583	PE P- 20:0@_20:4	931.52	930.838	929.103	930.855	930.407		930.579	1.034	0.00111114
719.547	PC 31:0	1202.89	1199.43	1196.14	1191.96	1183.3		1194.74	7.56542	0.00633225		888.573	PI 20:3_18:0@	709.422	710.412	710.335	711.304	710.992		710.368	0.769013	0.00108256
719.547	PC 31:0	1222.6	1219.11	1215.82	1213.34	1200.5		1214.27	8.44976	0.0069587		836.539	PI 34:1	666.803	666.887	667.739	664.265	665.734		666.424	1.49973	0.00225042
717.53	PC 31:1	1126.49	1124.02	1121.61	1116.53	1108.64		1119.46	7.0788	0.00632342		834.526	PI 34:2	606.913	607.981	607.028	607.816	606.728		607.435	0.541799	0.000891946
733.563	PC 32:0	1077.48	1072.47	1069.17	1061.54	1057.85		1067.7	7.99391	0.00748703		886.557	PI 38:4	679.06	679.173	679.991	679.181	679.782		679.351	0.430205	0.000633259
733.559	PC 32:0			1258.73	1256.25	1244.49		1253.16	7.60765	0.00607078		693.642	Sitosteryl ester 18:2	1306.37	1306.37	1306.63	1306.91	1306.62		1306.57	0.257461	0.000197051
733.563	PC 32:0			1293.86	1289.7	1283.12		1288.89	5.41197	0.00419893		674.537	SM d16:1_16:0@	561.574	561.649	561.442	561.378	561.131		561.511	0.123166	0.000219348
733.562	PC 32:0	1328.1	1327.25	1326.4	1320.55	1314.82		1323.43	5.64979	0.00426907		688.552	SM d16:1_17:0@	602.445	603.565	602.553	602.45	603.188		602.753	0.543698	0.000902025
731.547	PC 32:1		1215.68	1213.25	1206.48	1197.93		1208.34	7.95332	0.00658205		756.613	SM d16:1_22:1@	754.631	754.724	755.549	755.601	754.476		755.126	0.519733	0.000688272
731.547	PC 32:1		1330.68		1319.69	1318.25		1322.87	6.7978	0.00513867		772.645	SM d16:1_23:0@	879.025	879.338	879.212	880.261	879.886		879.459	0.549978	0.00062536
731.546	PC 32:1	1343.5	1345.26	1340.96				1343.24	2.15799	0.00160656		784.645	SM d16:1_24:1@	792.081	793.968	793.918	793.133	791.939		793.275	0.882742	0.00111278
731.547	PC 32:1		1371.81	1360.68	1357.38	1369.6		1364.87	6.93197	0.00507886		798.661	SM d17:1_24:1@	874.566	874.794	875.591	875.748	875.327		875.175	0.582232	0.000665275
729.531	PC 32:2	1186.56			1164.53	1160.87		1170.65	13.896	0.0118703		788.676	SM d18:0_22:0@	956.424	956.517	958.335	957.682	957.221		957.239	0.928118	0.000969578
727.515	PC 32:3	1074.05	1069.88	1069.17	1063.26	1053.53		1065.98	7.95059	0.00745851		702.569	SM d18:1_16:0@	645.747	645.822	645.803	645.779	646.459		645.788	0.0321244	4.97445e-05
727.517	PC 32:3	788.635	785.525	783.086	778.547	773.416		781.842	5.98154	0.00765058		730.599	SM d18:1_18:0@	736.467	736.584	737.389	738.321	737.187		737.19	0.858193	0.00116414
727.515	PC 32:3	996.011		994.791	988.096	983.414		990.578	5.90903	0.00596523		744.614	SM d18:1_19:0@	764.211	765.167	764.254	768.657	764.051		765.572	2.10304	0.00274702
727.518	PC 32:3	1012.71	1014.57	1008.69	1004.52	998.19		1007.73	6.59147	0.00654089		758.63	SM d18:1_20:0@	830.714	831.734	831.672	832.637	832.28		831.689	0.785477	0.000944435
727.515	PC 32:3	1032.62	1029.24	1027.68	1020.06	1015.45		1025.01	7.05257	0.00688048		786.662	SM d18:1_22:0@	923.568	922.896	922.048	922.937	923.359		922.862	0.62409	0.000676255
747.578	PC 33:0	1325.53	1325.54	1322.11	1317.97	1311.39		1320.51	5.96997	0.00452097		784.645	SM d18:1_22:1@	829.842	829.98	829.922	831.766	830.536		830.377	0.927616	0.0011171
745.565	PC 33:1	1298.98	1296.37	1295.57	1286.26	1281.41		1291.72	7.50439	0.00580962		800.677	SM d18:1_23:0@	950.169	952.943	952.029	950.43	951.819		951.393	1.32033	0.00138779
741.533	PC 33:3	1094.68	1089.66	1088.11	1079.6	1074.23		1085.26	8.21236	0.0075672		800.678	SM d18:1_23:0@	968.036	969.036	968.271	969.177	968.837		968.63	0.561503	0.000579688
737.498	PC 33:5	723.131		720.959	718.48	712.13		718.675	4.75889	0.00662175		812.676	SM d18:1_24:1@		906.116		907.04	906.427		906.578	0.652918	0.000720201
761.595	PC 34:0	1487.47	1481.96		1478.42	1478.1		1481.49	4.35322	0.00293841		812.678	SM d18:1_24:1@	918.302	917.628	917.665	919.431	918.984		918.256	0.841886	0.000916831
759.577	PC 34:1	970.813	969.265	965.257	959.426	955.577		964.068	6.47235	0.00671359		700.552	SM d18:2_16:0@	576.671	577.623	577.429	577.338	577.147		577.265	0.413328	0.000716011
759.578	PC 34:1	988.981	984.823	984.274	975.851	972.038		981.193	6.99415	0.00712821		784.645	SM d18:2_22:0@	846.397	847.437	847.373	847.485	847.132		847.173	0.519534	0.000613256
759.577	PC 34:1		1499.42	1491.1	1499.5			1496.67	4.82556	0.00322419		798.661	SM d18:2_23:0@	894.251	895.444	895.357	895.494	895.428		895.137	0.592822	0.00066227
757.562	PC 34:2	968.227	965.805	962.683	956.835	952.998		961.309	6.30583	0.00655963		812.677	SM d18:2_24:0@	939.52	941.532	940.611	942.413	940.209		941.019	1.24082	0.0013186
757.563	PC 34:2	1046.38	1037.03	1040.61	1033.88	1029.29		1037.44	6.50395	0.00626924		810.661	SM d18:2_24:1@	843.784	844.825	844.752	845.742	844.506		844.776	0.800039	0.000947043
757.562	PC 34:2	1192.56	1189.15	1185.01	1179.12	1172.98		1183.76	7.83826	0.00662147		646.504	SM d30:1	483.579	483.576	483.426	484.197	484.657		483.695	0.34247	0.000708029
757.562	PC 34:2		1202.86	1197.85	1191.96	1185.04		1194.43	7.68515	0.00643417		698.535	SM d32:0	521.541	520.73		522.205	521.829		521.492	0.738377	0.00141589
757.562	PC 34:2	1236.38		1230.44		1216.96		1227.93	9.9488	0.0081021		672.52	SM d32:2	497.725	497.682	497.584	498.327	497.9		497.83	0.336735	0.000676407
757.562	PC 34:2	1236.38		1235.58	1223.67			1231.88	7.11869	0.00577873		688.552	SM d33:1	591.755	591.081	590.046	589.885	590.599		590.692	0.885432	0.00149897
757.562	PC 34:2	1328.1	1324.68	1317.83	1318.83	1313.11		1320.51	5.91343	0.00447814		686.536	SM d33:2	538.269	539.329	539.953	538.979	538.654		539.132	0.702677	0.00130335
757.562	PC 34:2	1599.87	1596.81	1595.13	1591.47	1591.88		1595.03	3.50504	0.00219747		704.583	SM d34:0	679.06	680.036	679.991	679.181	679.782		679.567	0.518485	0.000762964
757.563	PC 34:2	1614.57	1614.14	1610.71		1607.44		1611.72	3.33374	0.00206844		702.567	SM d34:1	633.48	633.548	633.525	633.487	634.188		633.51	0.031989	5.04948e-05
755.545	PC 34:3	866.195	864.867	861.529	854.006	848.195		858.958	7.65265	0.00890922		702.568	SM d34:1	646.609	644.952	645.803	644.906	644.73		645.568	0.807519	0.00125087
755.548	PC 34:3	983.8	983.098		974.13	968.58		977.402	7.34619	0.00751604		702.567	SM d34:1	645.747	645.822	645.803	644.906	644.73		645.57	0.443286	0.000686659
755.549	PC 34:3	1152.22		1147.31	1140.54	1133.43		1143.38	8.17671	0.00715137		702.568	SM d34:1	645.747	645.822	646.669	645.779	644.73		646.004	0.444487	0.000688057
755.546	PC 34:3	1153.93	1150.58	1146.45	1142.26	1134.29		1145.5	7.65039	0.00667864		718.6	SM d35:0	725.093	727.008	727.782	727.904	724.949		726.947	1.29788	0.00178539
755.547	PC 34:3	1220.88	1217.39	1213.25	1207.34	1198.79		1211.53	8.72736	0.00720358		716.583	SM d35:1	673.816	674.793	676.497	674.802	676.285		674.977	1.11387	0.00165023
755.546	PC 34:3	1261.25	1261.18		1242.53	1233.28		1249.56	13.9783	0.0111865		716.583	SM d35:1	690.342	693.025	690.421	690.493	691.903		691.07	1.30461	0.00188782
771.543	PC 34:4	825.918	820.335	819.815	812.329	808.334		817.346	6.98006	0.00853991		752.58	SM d36:1	623.813		626.503	623.814	624.522		624.71	1.55273	0.00248553
753.531	PC 34:4	1159.93	1147.15	1155.02		1136		1149.52	10.4429	0.00908454		730.598	SM d36:1	703.325	708.654	707.697	710.43	707.484		707.526	3.02102	0.00426984
731.547	PC 34:4	1188.27	1182.29	1179.01	1173.13	1167.8		1178.1	7.94585	0.00674463		730.598	SM d36:1	723.333	724.378	724.257	724.389	724.069		724.089	0.507884	0.00070141
751.52	PC 34:5	869.727	864.867	864.151	855.765	848.195		860.541	8.53454	0.00991765		726.567	SM d36:3	601.563	601.761	601.66	601.551	601.365		601.634	0.0979511	0.000162808
751.518	PC 34:5	1043.8	1043.06	1043.19	1037.31	1029.29		1039.33	6.19807	0.00596352		744.614	SM d37:1	783.307	786.044	785.12	783.461	786.658		784.483	1.3253	0.00168939
729.533	PC 34:5	1094.68	1090.52	1088.97	1082.2	1075.96		1086.46	7.39577	0.00680719		782.63	SM d38:0		774.763	772.067	774.763			773.864	1.55684	0.00201177
729.531	PC 34:5	1097.25		1091.54	1081.33	1076.82		1086.74	9.33236	0.0085875		758.629	SM d38:1	795.6	794.848	793.037	793.133	791.939		794.154	1.27324	0.00160326
751.515	PC 34:5	1095.54	1085.36	1084.66	1082.2	1078.54		1085.26	6.3359	0.00583814		758.63	SM d38:1	815.779	815.94	816.793	815.124	815.641		815.909	0.686837	0.000841805
775.606	PC 35:0	1384.55	1382.95	1378.68	1377.08	1370.45		1378.74	5.54342	0.00402063		778.596	SM d38:2	637.882	634.428	637.922	628.217	638.59		634.612	4.56714	0.00719675
773.593	PC 35:1	1334.95	1333.25	1329.83	1324.83	1320.82		1328.74	5.8762	0.0044224		756.612	SM d38:2	743.375	743.487	742.579	742.638	744.103		743.02	0.477876	0.000643154
773.594	PC 35:1		1363.24		1356.53	1350.77		1356.85	6.24293	0.00460106		772.644	SM d39:1	856.908	861.545	860.559	858.923	860.311		859.484	2.02926	0.00236102
771.579	PC 35:2	1240.66	1232.87	1233.01	1226.24	1216.1		1229.78	9.19424	0.00747634		770.63	SM d39:2	799.969	802.754	803.594	802.817	802.452		802.283	1.58969	0.00198145
771.579	PC 35:2	1311.83	1311.81	1304.13	1295.7	1293.42		1303.38	8.67961	0.00665932		810.657	SM d40:0	831.587	830.858	829.922	830.893	834.025		830.815	0.683472	0.000822652
771.583	PC 35:2	1457.81	1449.85	1453.46	1436.6	1439.47		1447.44	9.08981	0.00627993		808.645	SM d40:1	771.148	772.126	772.942	773.001	772.74		772.304	0.867895	0.00112377
769.562	PC 35:3	1168.51	1165.15	1161.02	1157.67	1150.54		1160.58	6.94819	0.00598684		786.659	SM d40:1	884.358	882.034	882.82	884.754	883.569		883.492	1.28037	0.00144922
769.562	PC 35:3	1187.41	1182.29	1179.87	1173.13	1165.21		1177.58	8.61591	0.00731661		786.661	SM d40:1	908.577	908.813	908.771	909.678	908.254		908.96	0.489731	0.000538782
769.563	PC 35:3	1220.02	1213.97	1214.1		1198.79		1211.72	9.07182	0.00748673		786.661	SM d40:1	921.812		923.81	921.187			922.27	1.37032	0.00148581
769.562	PC 35:3	1233.81	1232.87	1231.3		1214.37		1228.09	9.20099	0.00749212		786.661	SM d40:1	920.058	921.144	921.17	922.063	923.359		921.109	0.820519	0.000890794
767.546	PC 35:4	1087.8	1081.92	1082.94	1072.72	1066.49		1078.37	8.5959	0.00797116		804.615	SM d40:3	1149.59	1158.39		1157.79	1163.72		1155.26	4.92088	0.00425955
767.546	PC 35:4	1120.49	1116.3	1110.46	1107.96	1097.47		1110.53	8.7988	0.00792305		804.615	SM d40:3	663.289	665.128	661.6	666.023	668.377		664.01	1.96888	0.00296513
767.546	PC 35:4	1138.5	1135.17	1131.9	1125.98	1119.76		1130.26	7.46993	0.00660902		798.659	SM d41:2	905.858		906.109	907.04			906.335	0.622489	0.00068682
789.62	PC 36:0	1417.26			1413.35	1408.43		1413.01	4.42585	0.00313221		838.691	SM d42:0	934.172	935.284	934.428	935.326	935.762		934.802	0.589838	0.000630976
787.609	PC 36:1	1093.82	1088.8	1085.52	1082.2	1075.1		1085.09	7.04307	0.0064908		816.706	SM d42:0	1045.2	1047.83	1048.01	1046.21	1048.46		1046.81	1.34909	0.00128876
787.608	PC 36:1	1110.16	1105.11	1104.45	1097.65	1089.71		1101.42	7.91312	0.0071845		836.672	SM d42:1	861.325	861.545	864.075	866.829	862.073		863.444	2.57896	0.00298683
785.593	PC 36:2	1795.6	1797.1	1789.08	1794.84	1787.19		1792.76	4.35445	0.00242891		814.691	SM d42:1	952.836	953.842	953.821	953.166	953.618		953.416	0.497847	0.000522172
785.594	PC 36:2	1072.33	1067.3	1066.58		1053.53		1064.93	8.02222	0.00753307		814.692	SM d42:1	999.882	1000.04	998.392	999.972	997.966		999.571	0.788937	0.000789275
785.59	PC 36:2	1440.47		1435.31	1426.24			1434.01	7.20661	0.00502551		814.692	SM d42:1	1012.26	1013.26	1012.5	1013.19	1012.07		1012.8	0.497117	0.000490834
785.594	PC 36:2	1537.09	1541.88	1543.96	1540.25	1539.83		1540.6	2.54645	0.00165289		812.677	SM d42:2	917.42	917.628	917.665	919.431	918.106		918.036	0.936142	0.00101972
785.593	PC 36:2	1619.84	1609.77	1615.94	1610.58	1610.04		1613.23	4.47918	0.00277653		812.677	SM d42:2	918.302	917.628	919.424	918.548	918.984		918.475	0.742329	0.000808219
783.578	PC 36:3	985.521	982.238	979.093	973.264	969.441		977.912	6.54537	0.00669321		828.708	SM d43:1	1040.88	1040.92	1039.37	1039.29	1039.78		1040.11	0.902925	0.000868102
783.577	PC 36:3	1009.2	1007.63	1002.59	996.726	992.12		1001.65	7.22324	0.00721132		826.692	SM d43:2	945.674	945.924	944.993	945.94	947.296		945.633	0.443542	0.000469043
783.577	PC 36:3	1024.83	1021.48	1019.05	1011.44	1007.66		1016.89	7.13681	0.00701825		826.692	SM d43:2	962.736	963.689	963.818	964.767	963.441		963.752	0.830836	0.000862084
783.577	PC 36:3	1040.37	1037.89	1035.46	1032.16	1024.14		1034	6.29481	0.0060878		826.691	SM d43:2	986.713	989.513	986.967	988.559	985.646		987.938	1.3305	0.00134674
783.576	PC 36:3	1086.08	1081.06	1079.5	1074.44	1067.35		1077.68	7.11707	0.00660404		842.721	SM d44:1	1096.42	1098.3	1098.49	1101.93	1099.99		1098.78	2.29786	0.00209128
783.577	PC 36:3	1118.76	1116.3	1111.31	1106.23	1102.62		1111.04	6.73263	0.00605973		840.707	SM d44:2	1030.51	1027.95	1030.74	1028.91	1028.53		1029.53	1.32815	0.00129006
783.578	PC 36:3	1223.46		1217.53		1205.67		1215.55	9.05855	0.00745222		732.613	SM dd36:0	770.277	771.251	770.341	773.001	770.997		771.218	1.2693	0.00164584
781.56	PC 36:4	996.889	996.258	992.164	975.851	981.651		988.563	9.36594	0.0094743		754.596	SM dd36:0	675.563	672.164	674.753	685.264	672.782		676.936	5.73821	0.00847674
781.562	PC 36:4	1195.15	1190.01	1185.01	1186.83	1177.27		1186.85	6.59684	0.00555827		728.583	SM dd36:2	663.289	664.253	663.355	663.388	663.114		663.571	0.456268	0.000687594
781.562	PC 36:4	1193.42	1190.01	1191.86	1180.83	1173.84		1185.99	8.36799	0.00705569		678.63	Steryl_Esters 20:3	1323.1	1323.08	1324.28	1322.79	1323.34		1323.31	0.657455	0.000496825
781.561	PC 36:4		1191.72	1187.58		1174.69		1184.66	8.87827	0.00749433		683.606	TG 12:0_12:0_14:0	1165.27	1166.19	1165.53	1165.6	1165.46		1165.65	0.385046	0.000330328
781.562	PC 36:4	1193.42	1193.43	1192.72	1177.41	1179.84		1187.36	8.02937	0.00676234		694.611	TG 12:0_12:0_16:0	1207.06	1206.13	1204.67	1204.85	1205.53		1205.68	1.12827	0.000935796
781.563	PC 36:4	1196.87	1190.86		1185.11			1190.95	5.87887	0.0049363		694.611	TG 12:0_12:0_16:0	1206.2	1206.13	1205.53	1206.6	1205.53		1206.12	0.441691	0.000366209
781.56	PC 36:4	1299.83	1294.66	1291.29	1283.69	1279.69		1289.83	8.1528	0.00632082		711.637	TG 12:0_12:0_16:0	1310.78	1317.75	1313.68	1304.26	1311.02		1311.62	5.67584	0.00432735
781.56	PC 36:4	1297.26	1295.51	1291.29	1283.69			1291.94	6.04238	0.00467699		697.622	TG 12:0_13:0_14:0	1188.86	1190.56	1192.52	1190.13	1190.76		1190.52	1.51537	0.00127287
781.562	PC 36:4	1498.89		1503.3		1485.12		1495.77	9.48546	0.00634153		694.611	TG 12:0_14:0_14:0	1206.2	1206.13	1206.4	1205.72	1205.53		1206.11	0.283778	0.000235283
757.564	PC 36:5	953.478	951.17	947.984	941.279	937.376		946.258	6.76245	0.00714652		694.611	TG 12:0_14:0_14:0	1205.33	1204.41	1205.53	1203.98	1207.26		1204.81	0.739403	0.000613708
779.547	PC 36:5	972.546	969.265	965.257	971.537	956.434		967.008	6.54116	0.00676433		725.652	TG 12:0_14:0_15:0	1221.82	1215.7	1222	1222.21	1221.14		1220.43	3.15921	0.00258859
797.557	PC 36:5	984.662	981.378	979.093		969.441		978.644	6.54704	0.00668991		722.642	TG 12:0_14:0_16:0	1236.57	1235.7	1235.95	1236.15	1235.89		1236.09	0.367212	0.000297076
779.546	PC 36:5	1077.48	1075.05	1071.76	1064.98	1059.58		1069.77	7.38287	0.00690136		720.627	TG 12:0_14:0_16:1	1208.79	1208.74	1208.14	1208.35	1208.99		1208.5	0.314476	0.000260219
779.544	PC 36:5	1218.3	1213.97	1209.82	1206.48			1212.14	5.12193	0.00422551		748.658	TG 12:0_14:0_18:1	1237.44	1237.43	1236.81	1237.02	1236.77		1237.17	0.308272	0.000249175
779.544	PC 36:5	1220.02		1211.53	1203.92	1196.22		1207.92	10.2063	0.00844943		748.658	TG 12:0_14:0_18:1	1237.44	1237.43	1237.69	1237.89	1237.63		1237.61	0.223388	0.000180499
779.544	PC 36:5		1214.82		1206.48	1199.65		1206.98	7.60104	0.00629755		748.658	TG 12:0_14:0_18:1	1237.44	1237.43	1236.81	1238.78	1237.63		1237.61	0.827388	0.000668536
779.545	PC 36:5	1250.12	1257.75	1252.74	1251.11	1242.78		1250.9	5.40752	0.0043229		746.642	TG 12:0_14:0_18:2	1214.01	1214.84	1214.2	1213.54	1214.19		1214.15	0.537695	0.000442858
777.527	PC 36:6	783.175	781.083	777.562	766.971	766.347		775.028	7.90153	0.0101952		734.642	TG 12:0_15:0_16:1	1223.54	1222.63	1222.87	1223.08	1224.6		1223.03	0.388536	0.000317683
777.532	PC 36:6	856.459	856.861	851.826	846.176	840.337		850.332	7.06347	0.00830672		750.673	TG 12:0_16:0_16:0	1260.15	1260.13	1259.52	1259.76	1260.35		1259.89	0.305634	0.000242588
777.531	PC 36:6		890.498	884.669	880.585	874.089		882.46	6.90614	0.007826		774.673	TG 12:0_16:1_18:1	1240.92	1240.93	1240.33	1240.54	1240.25		1240.68	0.29304	0.000236193
777.529	PC 36:6	1108.44	1106.83	1101.87	1097.65	1093.16		1101.59	6.34332	0.00575833		772.659	TG 12:0_16:1_18:2	1216.61	1215.7	1215.94	1216.15	1215.06		1216.1	0.387201	0.000318395
777.529	PC 36:6	1113.59	1106.83	1105.31	1103.66	1090.58		1103.99	8.39744	0.00760642		803.696	TG 12:0_17:1_18:2	1237.44	1230.46	1236.81	1237.89	1231.56		1235.65	3.48858	0.00282328
755.546	PC 36:6	1110.16	1108.55	1102.73	1097.65	1092.3		1102.28	7.45921	0.00676708		798.673	TG 12:0_18:2_18:2	1220.95	1220.91	1221.14	1221.35	1221.14		1221.09	0.20036	0.000164083
755.548	PC 36:6	1135.93	1131.75		1125.12	1116.35		1127.29	8.54505	0.00758018		813.683	TG 12:0_18:2_18:3	1206.2	1198.35	1200.31	1197.92	1196.85		1200.69	3.81382	0.00317634
777.528	PC 36:6			1141.31	1133.69	1134.29		1136.43	4.2401	0.00373107		736.657	TG 13:0_14:0_16:0	1243.56	1243.57	1243.85	1247.54	1247.25		1244.63	1.94612	0.00156362
799.61	PC 37:2		1382.95	1378.68	1372.8	1366.19		1375.15	7.28359	0.00529657		795.731	TG 13:0_16:0_17:0	1280.26	1280.23	1279.61	1279.87	1279.6		1279.99	0.307736	0.00024042
795.579	PC 37:4	1379.41	1376.95		1371.08	1365.33		1373.19	6.29892	0.00458706		823.762	TG 13:0_16:0_19:0	1313.4	1313.38	1304.87		1313.66		1310.55	4.91844	0.00375296
793.562	PC 37:5	1153.08	1148.87	1145.6	1140.54	1133.43		1144.3	7.61206	0.00665213		781.716	TG 14:0_14:0_17:0	1301.97	1301.97	1299.63	1298.16	1293.52		1300.43	1.87231	0.00143975
793.561	PC 37:5	1183.98	1178.86	1178.15	1170.56	1163.48		1175.01	8.02739	0.00683178		767.699	TG 14:0_15:0_15:0	1312.53	1314.25	1314.56	1315.72			1314.27	1.31903	0.00100363
811.608	PC 38:3	1139.36	1133.46	1131.04	1125.98	1118.91		1129.75	7.73745	0.00684882		764.689	TG 14:0_15:0_16:0	1269.72	1268.85	1267.36	1267.62	1269.95		1268.39	1.10109	0.000868105
811.607	PC 38:3	1325.53	1326.39	1318.68	1313.69	1310.54		1318.97	7.02172	0.00532365		781.715	TG 14:0_15:0_16:0	1314.28	1317.75	1313.68		1313.66		1315.24	2.19485	0.00166878
809.591	PC 38:4	1030.01	1027.5	1023.36	1017.46			1024.58	5.48301	0.00535146		762.673	TG 14:0_15:0_16:1	1249.66	1249.66	1248.19	1249.29	1249		1249.2	0.695578	0.000556819
809.592	PC 38:4	1062.01	1058.67	1057.09	1051.22	1044.9		1054.78	6.76638	0.00641497		790.705	TG 14:0_15:0_18:1	1271.46	1271.45	1271.69	1271.96	1272.57		1271.64	0.239705	0.000188502
809.594	PC 38:4	1146.22	1144.59	1141.31	1133.69	1130.87		1139.34	6.75325	0.00592736		795.73	TG 14:0_16:0_16:0	1674.12	1677.34	1673.16	1665.11			1672.43	5.19585	0.00310676
809.593	PC 38:4	1306.69	1307.53	1304.98	1295.7	1288.27		1300.64	8.37139	0.00643639		795.732	TG 14:0_16:0_16:0	1307.25	1313.38	1306.63	1302.5	1309.26		1307.44	4.48424	0.00342979
809.594	PC 38:4	1305.84	1305.81	1301.56	1293.99	1289.99		1299.44	7.15896	0.00550928		776.689	TG 14:0_16:0_16:1	1261.03	1261	1261.27	1260.63	1261.23		1260.98	0.263174	0.000208705
809.593	PC 38:4	1308.41		1299.85	1293.99			1300.75	7.25289	0.00557594		823.764	TG 14:0_16:0_18:0	1297.67	1297.68	1297.92	1297.3	1297.91		1297.64	0.254203	0.000195896
809.594	PC 38:4	1305.84	1305.81	1303.27				1304.97	1.47224	0.00112818		804.72	TG 14:0_16:0_18:1	1281.13	1281.1	1280.49	1280.74	1281.35		1280.87	0.307227	0.000239858
809.593	PC 38:4	1304.98		1301.56	1293.13	1289.99		1297.41	7.02104	0.00541156		800.689	TG 14:0_16:0_18:3	1242.68	1242.69	1242.97	1243.19	1242.9		1242.88	0.243017	0.000195527
809.593	PC 38:4	1454.3	1448.97	1448.26	1443.48	1442.11		1447.42	4.85215	0.00335226		815.701	TG 14:0_16:0_18:4	1233.97	1233.97	1233.31	1234.41	1233.28		1233.91	0.451327	0.000365769
809.593	PC 38:4	1654.7			1653.98	1645.67		1651.45	5.01848	0.00303883		826.705	TG 14:0_16:0_20:4	1257.51	1258.37	1257.76	1258.01	1257.72		1257.91	0.366527	0.000291377
809.593	PC 38:4	1690.22	1681.77	1686.26	1672.12	1675.9		1681.25	7.38148	0.00439046		788.689	TG 14:0_16:1_17:1	1254.02	1254.01	1252.54	1251.03	1252.49		1252.9	1.42605	0.0011382
807.575	PC 38:5	1320.38	1319.53	1310.98	1302.56	1296.85		1310.06	10.3447	0.00789636		824.691	TG 14:0_18:2_18:3	1228.73	1228.72	1229.8	1228.31	1228.07		1228.89	0.636311	0.000517793
805.564	PC 38:6	1463.92	1450.72	1456.06	1454.03	1440.35		1453.02	8.58753	0.00591015		848.69	TG 14:0_18:3_20:4	1219.22	1220.91	1220.27	1218.75	1219.41		1219.79	0.98319	0.000806032
805.557	PC 38:6	913.625	912.146	904.686	901.416	895.826		905.54	7.43471	0.00821025		763.669	TG 14:1_14:1_16:0	1221.82	1221.77	1222	1222.21			1221.95	0.200969	0.000164465
805.56	PC 38:6		1018.03		1005.39	1000.78		1008.07	8.92747	0.00885604		787.666	TG 14:1_14:1_18:2	1189.74	1190.56	1189.06	1192.73	1189.9		1190.52	1.59438	0.00133923
805.562	PC 38:6	1122.21	1119.74	1116.47	1111.39	1104.34		1114.83	7.12291	0.00638924		809.747	TG 15:0_16:0_16:0	1288.06	1288.02	1288.28	1286.8	1289.14		1287.79	0.673005	0.000522605
805.562	PC 38:6	1125.63	1117.16	1119.04		1104.34		1116.54	8.90812	0.0079783		809.746	TG 15:0_16:0_16:0	1314.28	1315.12	1319.86	1315.72	1317.17		1316.25	2.48043	0.00188447
805.561	PC 38:6	1219.16	1218.25	1214.96	1208.19	1202.22		1212.56	7.20634	0.00594308		835.764	TG 15:0_16:0_18:1	1288.94	1288.9	1287.41	1288.56	1288.26		1288.45	0.717921	0.000557197
805.56	PC 38:6	1248.41	1246.61	1236.44	1232.24	1223.83		1237.51	10.2181	0.00825698		893.84	TG 15:0_16:0_22:0	1331.87	1331.05	1331.31	1331.57	1332.07		1331.45	0.352846	0.000265009
805.562	PC 38:6		1361.53		1357.38	1355.07		1357.99	3.27426	0.00241111		816.72	TG 15:0_16:1_18:1	1273.22	1273.2	1273.45	1272.83	1273.45		1273.17	0.255033	0.000200313
803.55	PC 38:7	852.123	850.764	846.663				849.85	2.84252	0.00334473		814.704	TG 15:0_16:1_18:2	1254.89	1254.01	1255.14	1254.52	1255.1		1254.64	0.492662	0.000392672
803.546	PC 38:7	898.906	898.31	894.311	889.327	881.981		892.567	7.0492	0.00789767		842.736	TG 15:0_18:1_18:2	1274.98	1274.96	1275.21	1275.47	1275.21		1275.15	0.238103	0.000186725
781.562	PC 38:7	1138.5	1135.17	1133.61	1127.7	1120.62		1131.12	7.0558	0.0062379		838.706	TG 15:0_18:2_18:3	1240.92	1242.69	1242.97	1242.31	1243.77		1242.22	0.910438	0.000732911
781.562	PC 38:7	1141.07	1132.6	1132.75	1127.7	1122.32		1131.29	6.94482	0.00613886		821.747	TG 16:0_16:0_16:1	1315.16	1315.99	1313.68	1314.84	1316.29		1314.92	0.954112	0.000725605
803.543	PC 38:7	1183.98	1190.01	1186.72	1179.12	1172.12		1182.39	6.98952	0.00591135		820.752	TG 16:0_16:0_17:0	1306.37	1306.37	1305.75	1306.03	1306.62		1306.13	0.298947	0.00022888
801.534	PC 38:8	1106.72	1105.97			1080.26		1097.65	15.0642	0.0137241		834.767	TG 16:0_16:0_18:0	1314.28	1314.25	1313.68	1313.96	1313.66		1314.04	0.279822	0.000212947
779.545	PC 38:8			1113.9	1108.82	1102.62		1108.44	5.64845	0.00509583		872.746	TG 16:0_16:0_18:1	1193.21	1192.29	1193.38	1192.73	1192.5		1192.9	0.49356	0.000413748
779.546	PC 38:8	1121.35	1118.88	1115.61	1109.68	1102.62		1113.63	7.54866	0.00677845		872.748	TG 16:0_16:0_18:1	1193.21	1193.15	1194.25		1193.37		1193.54	0.61614	0.000516231
825.626	PC 39:3	1373.43	1372.67	1365.83	1366.8	1361.91		1368.13	4.85861	0.00355128		832.752	TG 16:0_16:0_18:1	1299.39	1298.54	1297.92	1298.16	1297.91		1298.5	0.643645	0.000495683
823.607	PC 39:4	1329.81		1327.26	1321.41	1318.25		1324.18	5.29522	0.00399887		802.705	TG 16:0_16:1_16:1	1262.79	1262.77	1263.02	1262.39	1263		1262.74	0.259494	0.0002055
821.593	PC 39:5	1261.25	1259.47	1254.45	1248.54	1240.2		1252.78	8.59689	0.00686225		849.778	TG 16:0_16:1_18:0	1313.4		1313.68	1313.08	1313.66		1313.39	0.300101	0.000228493
841.656	PC 40:2	1439.6	1436.06	1436.18	1433.15	1428.25		1434.65	4.24531	0.00295913		830.736	TG 16:0_16:1_18:1	1282.01	1281.98	1282.23	1282.49	1282.21		1282.18	0.235938	0.000184014
839.639	PC 40:3	1252.69	1247.47	1239.02	1240.81	1231.55		1242.31	8.11336	0.00653087		828.72	TG 16:0_16:1_18:2	1265.41	1265.38	1264.76	1265.02	1265.62		1265.14	0.310473	0.000245406
839.642	PC 40:3			1344.39	1340.26	1338.79		1341.15	2.90657	0.00216723		848.783	TG 16:0_17:0_18:0	1319.57	1319.51	1319.86	1319.27	1318.95		1319.55	0.242716	0.000183938
839.64	PC 40:3	1401.71	1400.08	1396.69	1396.99	1391.13		1397.32	4.05155	0.00289951		846.768	TG 16:0_17:0_18:1	1306.37	1306.37	1306.63	1306.03	1306.62		1306.35	0.247939	0.000189795
837.624	PC 40:4		1107.69	1102.73	1098.51	1092.3		1100.31	6.52367	0.00592895		861.779	TG 16:0_17:1_18:1	1288.94	1289.78	1289.16	1288.56	1289.14		1289.11	0.514233	0.000398905
837.621	PC 40:4	1141.93		1133.61		1124.03		1133.19	8.95669	0.00790396		862.798	TG 16:0_18:0_18:0	1327.47	1327.53	1326.91	1327.17	1327.7		1327.27	0.285594	0.000215174
837.623	PC 40:4	1162.5		1155.02	1155.96	1152.26		1156.43	4.34082	0.00375362		860.783	TG 16:0_18:0_18:1	1314.28	1314.25	1313.68	1313.96	1313.66		1314.04	0.279822	0.000212947
837.623	PC 40:4	1381.13		1376.11	1372.8	1367.89		1374.48	5.57066	0.00405292		890.83	TG 16:0_18:0_20:0	1339.79	1339.81	1339.38	1339.48	1339.92		1339.62	0.217172	0.000162115
835.61	PC 40:5	955.195	955.46	951.418	944.709	941.67		949.69	6.23939	0.00656992		918.861	TG 16:0_18:0_22:0	1351.12	1351.18	1350.85	1350.76	1351.22		1350.97	0.202133	0.00014962
835.607	PC 40:5	1085.22	1081.92	1076.06	1074.44	1063.9		1076.31	8.19178	0.007611		858.768	TG 16:0_18:1_18:1	1299.39	1299.39	1299.63	1299.88	1298.77		1299.57	0.234199	0.000180212
833.588	PC 40:6		967.536	966.984	959.426	957.295		962.81	5.21635	0.00541784		875.793	TG 16:0_18:1_18:1	1313.4	1313.38	1313.68		1305.75		1313.49	0.170007	0.000129432
833.587	PC 40:6	1104.13		1101	1095.93	1087.99		1097.26	7.04509	0.00642061		856.752	TG 16:0_18:1_18:2	1284.59	1284.57	1284.81	1284.21	1284.8		1284.55	0.249711	0.000194397
833.593	PC 40:6	1237.23	1233.73	1229.59	1224.53	1216.1		1228.24	8.27603	0.00673815		916.846	TG 16:0_18:1_22:0	1339.79	1339.81	1339.38	1339.48	1339.92		1339.62	0.217172	0.000162115
833.587	PC 40:6	1274.12			1260.55	1249.62		1261.43	12.2742	0.00973041		852.72	TG 16:0_18:2_18:3	1253.15	1253.14	1253.42	1252.78	1253.36		1253.12	0.261534	0.000208705
849.588	PC 40:7	1025.69	1018.03	1010.41	1005.39	1005.08		1012.92	8.8531	0.00874018		850.705	TG 16:0_18:2_18:4	1239.18	1238.29	1238.56	1237.89	1238.5		1238.48	0.538975	0.000435191
831.577	PC 40:7	1131.63	1126.58	1122.46	1118.24	1110.36		1121.86	8.11449	0.0072331		878.736	TG 16:0_18:2_20:4	1261.91	1262.77	1262.15	1262.39	1263		1262.3	0.365869	0.000289842
831.578	PC 40:7	1199.45	1194.29	1191.86	1181.69	1178.12		1189.08	8.90544	0.00748933		876.721	TG 16:0_18:2_20:5	1247.04	1247.04	1247.32	1247.54	1247.25		1247.23	0.243534	0.00019526
809.593	PC 40:7	1304.98		1304.13	1292.27	1291.71		1298.27	7.26532	0.00559615		867.731	TG 16:0_18:3_18:3	1250.54	1250.53	1249.93		1249.87		1250.33	0.347732	0.000278112
809.593	PC 40:7	1304.98	1307.53	1298.99	1293.99	1289.13		1298.92	7.59882	0.00585009		932.875	TG 16:0_20:0_21:0	1354.59	1354.65	1356.12	1355.97	1355.55		1355.33	0.821442	0.000606082
827.545	PC 40:9	1188.27	1184	1177.3	1170.56			1180.03	7.76242	0.00657814		946.892	TG 16:0_20:0_22:0	1360.66	1360.71	1360.44	1361.17	1360.74		1360.75	0.307631	0.000226076
867.672	PC 42:3	1434.44	1432.63	1432.73	1428.83	1424.77		1430.68	3.89003	0.002719		926.735	TG 16:0_20:3_20:4	1272.34	1272.32	1271.69	1272.83	1271.69		1272.29	0.468284	0.000368063
865.661	PC 42:4	1431.85	1427.5	1430.16	1426.24	1422.19		1427.59	3.73439	0.00261588		922.703	TG 16:0_20:4_20:5	1227.86	1232.22	1229.8	1228.31	1228.94		1229.55	1.96307	0.00159657
863.633	PC 42:5	1048.95	1042.2		1040.78	1035.33		1041.81	5.60293	0.00537805		977.932	TG 16:0_21:0_22:0	1364.14	1365.91	1364.79	1365.5	1364.21		1365.08	0.7835	0.000573957
859.607	PC 42:7	1256.97		1245.02	1251.11	1232.42		1246.38	10.5086	0.00843132		826.705	TG 16:1_16:1_18:2	1247.04	1247.04	1246.45	1247.54	1247.25		1247.02	0.446613	0.000358146
859.608	PC 42:7		1267.21	1263.88		1248.76		1259.95	9.83196	0.00780343		840.72	TG 16:1_17:1_18:2	1259.27	1258.37	1258.64	1258.01	1258.6		1258.57	0.534622	0.000424784
857.59	PC 42:8	1185.7	1182.29	1179.01	1173.13	1166.07		1177.24	7.77425	0.00660379		858.769	TG 16:1_18:0_18:1	1299.39	1299.39	1298.77	1298.16	1298.77		1298.93	0.587241	0.000452096
857.587	PC 42:8	1201.17	1195.15	1193.58	1185.11	1179.84		1190.97	8.46483	0.00710751		854.736	TG 16:1_18:1_18:2	1268.86	1268.85	1268.22	1268.49	1269.08		1268.6	0.308411	0.000243111
855.577	PC 42:9	1112.73	1109.41	1105.31	1098.51	1093.16		1103.83	7.98004	0.00722944		874.798	TG 17:0_18:0_18:1	1319.57	1320.4	1319.86	1320.16	1319.84		1320	0.358843	0.000271851
855.574	PC 42:9	1147.94	1143.73	1140.46	1136.26	1130.02		1139.68	6.89633	0.00605111		872.785	TG 17:0_18:1_18:1	1306.37	1306.37	1306.63	1306.03	1306.62		1306.35	0.247939	0.000189795
893.687	PC 44:4	1338.37	1335.82	1332.4	1325.69	1319.1		1330.28	7.85224	0.00590271		887.795	TG 17:0_18:1_18:2	1289.82	1289.78	1294.42	1293.8	1294.39		1291.96	2.50056	0.00193549
889.653	PC 44:6	1084.36	1079.34	1081.22	1077.02	1069.06		1078.2	5.77164	0.00535303		868.753	TG 17:1_18:1_18:2	1277.62	1276.72	1276.97	1277.23	1277.85		1277.14	0.386456	0.000302596
467.297	PC O- 14:0		184.241	185.162	190.467			186.623	3.3605	0.0180069		901.81	TG 17:1_18:1_19:1	1301.1	1301.11	1300.49	1300.75	1300.48		1300.86	0.297477	0.000228677
481.317	PC O- 15:0	114.326	117.684		118.544	118.596		117.288	2.01834	0.0172084		866.735	TG 17:1_18:2_18:2	1259.27	1261	1260.39	1258.88	1259.48		1259.89	0.981181	0.000778784
481.317	PC O- 15:0	144.812	145.622	148.138	149.071	148.559		147.241	1.89807	0.012891		881.749	TG 17:1_18:2_18:3	1252.28	1254.88	1251.67	1251.03	1244.64		1252.47	1.68615	0.00134626
481.317	PC O- 15:0	167.272	167.958		170.64	169.935		168.951	1.5943	0.00943643		888.814	TG 18:0_18:0_18:1	1327.47	1327.53	1327.79	1327.17	1327.7		1327.49	0.253183	0.000190723
495.333	PC O- 16:0	17.7482	17.8259		25.0118	25.8555		21.6104	4.42832	0.204916		886.798	TG 18:0_18:1_18:1	1314.28	1314.25	1314.56	1313.96	1314.54		1314.26	0.243835	0.00018553
495.332	PC O- 16:0	327.942	330.688		321.487	330.484		327.65	4.29462	0.0131073		919.857	TG 18:0_18:1_19:0	1333.63	1333.69	1332.2	1335.11	1333.81		1333.66	1.18888	0.000891448
495.331	PC O- 16:0	723.131	719.933	720.959		709.397		718.355	6.11913	0.00851825		900.813	TG 18:0_18:1_19:1	1320.46	1320.4	1319.86	1320.16	1319.84		1320.22	0.273568	0.000207214
743.582	PC O- 16:0@_18:2	1280.98		1275.88	1269.98			1275.62	5.504	0.00431478		914.83	TG 18:0_18:1_20:1	1327.47	1327.53	1327.79	1327.17	1327.7		1327.49	0.253183	0.000190723
743.583	PC O- 16:0@_18:2	1284.41	1281.8	1276.73	1270.84	1265.12		1275.78	7.90123	0.00619325		927.823	TG 18:0_18:1_20:3	1302.85	1301.97	1301.36	1300.75	1302.22		1301.73	0.894518	0.000687174
795.614	PC O- 16:0@_22:4	1330.67	1330.68	1326.4	1321.41	1318.25		1325.48	5.56134	0.00419571		925.81	TG 18:0_18:1_20:4	1295.92	1288.02	1296.18	1295.55	1296.16		1293.92	3.93821	0.00304363
765.567	PC O- 16:1@_20:4	1249.27	1250.9	1245.88	1234.81	1228.12		1241.8	9.89269	0.00796644		930.86	TG 18:0_18:1_21:0	1345.87	1345.05	1345.57	1345.57	1345.14		1345.51	0.34041	0.000252996
765.567	PC O- 16:1@_20:4	1251.84	1248.33	1243.31	1237.38	1228.12		1241.79	9.38731	0.00755948		944.877	TG 18:0_18:1_22:0	1351.12	1350.31	1350.85	1350.76	1351.22		1350.76	0.335121	0.000248099
765.567	PC O- 16:1@_20:4	1249.27	1250.05	1244.17	1236.52	1228.97		1241.8	8.96901	0.00722261		951.827	TG 18:0_18:1_22:5	1295.92	1296.8	1294.42	1295.55	1295.28		1295.67	0.986616	0.00076147
509.348	PC O- 17:0	434.436	439.738	436.558	426.384	420.395		431.502	7.93048	0.0183788		878.736	TG 18:0_18:2_18:4	1252.28	1253.14	1252.54	1252.78	1253.36		1252.69	0.364587	0.000291044
509.348	PC O- 17:0	457.02	456.24	454.802	446.414			453.619	4.89039	0.0107808		878.736	TG 18:0_18:2_18:4		1255.75		1251.91	1252.49		1253.83	2.71476	0.00216518
509.348	PC O- 17:0	485.626	495.176	482.585	476.728	482.143		484.452	6.79825	0.0140329		991.951	TG 18:0_20:0_22:0	1371.98	1370.22	1370.01	1368.98	1370.27		1370.3	1.24463	0.000908296
509.348	PC O- 17:0	494.29		493.866	488.867	495.203		493.056	2.84809	0.0057764		884.783	TG 18:1_18:1_18:1	1302.85	1301.97	1302.24	1302.5	1302.22		1302.39	0.372957	0.000286364
509.348	PC O- 17:0	516.025	516.865	515.548	508.849	517.152		514.888	3.43601	0.00667331		882.768	TG 18:1_18:1_18:2	1286.31	1286.28	1285.67	1285.93	1284.8		1286.05	0.30493	0.000237106
509.348	PC O- 17:0	529.211	530.026	527.901	522.138			527.319	3.56341	0.00675761		898.799	TG 18:1_18:1_19:1	1307.25	1307.25	1306.63	1306.91	1306.62		1307.01	0.29959	0.000229218
509.348	PC O- 17:0	548.499	554.2	555.547		538.398		549.161	7.79857	0.0142009		945.872	TG 18:1_18:1_21:0	1334.52	1335.45	1333.98	1333.33	1335.56		1334.32	0.896098	0.000671578
509.349	PC O- 17:0	573.749			571.225	559.376		568.116	7.67419	0.0135081		942.862	TG 18:1_18:1_22:0	1340.65	1339.81	1340.27	1339.48	1340.81		1340.05	0.512944	0.000382778
541.37	PC O- 18:0		564.101	563.819	556.086	552.971		559.244	5.59275	0.0100006		880.751	TG 18:1_18:2_18:2	1269.72	1269.71	1269.09	1270.21	1269.95		1269.68	0.459979	0.000362279
523.364	PC O- 18:0	795.797	793.613	793.174	791.176	786.147		791.981	3.65121	0.00461023		878.735	TG 18:1_18:2_18:3	1253.15	1253.14	1253.42	1252.78	1253.36		1253.12	0.261534	0.000208705
523.361	PC O- 18:0	847.787	849.901		844.431	835.166		844.321	6.50562	0.00770515		913.81	TG 18:1_18:2_19:1	1295.92	1296.8	1296.18	1294.67	1295.28		1295.89	0.892809	0.000688952
771.608	PC O- 18:0@_18:2	1401.71	1398.36	1396.69	1395.26	1392.86		1396.98	3.32676	0.0023814		929.84	TG 18:1_18:2_20:0	1314.28	1314.25	1314.56	1314.84	1315.41		1314.48	0.277487	0.0002111
521.348	PC O- 18:1	430.113	431.948	429.652				430.571	1.21471	0.00282116		923.793	TG 18:1_18:2_20:3	1278.5	1279.35	1277.85	1278.1	1278.72		1278.45	0.655328	0.000512595
793.599	PC O- 18:1@_20:4	1273.26	1272.36	1268.16	1262.27	1255.64		1266.34	7.39015	0.00583583		904.75	TG 18:1_18:2_20:4	1263.66	1263.64	1263.02	1263.27	1263.88		1263.4	0.308803	0.000244422
537.379	PC O- 19:0	658.974	660.54	660.469	655.283	650.789		657.211	4.17639	0.00635471		926.829	TG 18:1_18:2_21:0	1321.35	1322.18	1316.32	1314.84	1320.72		1318.67	3.63738	0.00275836
537.379	PC O- 19:0	682.336	682.745	680.998	677.513	673.196		679.358	4.01291	0.00590691		940.845	TG 18:1_18:2_22:0	1329.23	1329.29	1328.66	1328.05	1328.58		1328.81	0.577781	0.000434811
535.363	PC O- 19:1	530.939	531.752	531.373	524.74	520.644		527.889	4.96899	0.00941294		955.856	TG 18:1_18:2_22:1	1317.8	1317.75	1316.32	1316.6	1315.41		1317.12	0.767833	0.000582964
535.362	PC O- 19:1	564.849	565.03	564.754	557.885	552.971		561.098	5.46041	0.00973166		949.807	TG 18:1_18:2_22:4	1279.38	1281.1	1278.73	1278.99	1278.72		1279.55	1.06904	0.000835477
535.363	PC O- 19:1	585.851	585.863	582.211	579.904	573.396		581.445	5.16428	0.00888181		928.752	TG 18:1_18:2_22:6	1256.63	1256.62	1256.89	1256.25	1256.84		1256.6	0.261005	0.000207708
551.393	PC O- 20:0	645.469	646.252	646.08	640.922	637.318		643.208	3.95416	0.00614756		902.736	TG 18:1_18:3_20:4	1247.04	1254.88	1245.58	1245.79	1246.38		1248.32	4.41632	0.00353781
551.395	PC O- 20:0	720.41	720.833	720.959	717.579	710.307		718.018	4.52614	0.00630366		989.936	TG 18:1_20:0_22:0	1360.66	1361.58	1360.44	1360.3	1361.61		1360.75	0.575974	0.000423278
847.645	PC O- 20:0@_22:6	1404.3	1403.5	1400.98	1398.73	1395.5		1400.6	3.59817	0.00256902		970.892	TG 18:1_20:1_22:0	1351.12	1351.18	1350.85	1350.76	1350.35		1350.97	0.202133	0.00014962
549.38	PC O- 20:1	610.335	610.096	609.951	604.859	600.438		607.136	4.38661	0.00722509		983.887	TG 18:1_20:1_22:2	1330.11	1329.29	1329.55	1329.81	1330.33		1329.69	0.350822	0.000263837
549.378	PC O- 20:1	657.212	658.747	658.629	653.488	648.989		655.413	4.17325	0.00636736		926.736	TG 18:1_20:4_20:5	1239.18	1238.29	1237.69	1237.89	1238.5		1238.26	0.659227	0.000532381
547.363	PC O- 20:2	496.037	497.791	496.469	489.726	483.873		492.779	5.87326	0.0119186		876.72	TG 18:2_18:2_18:3	1234.83	1234.83	1235.07	1235.28	1235.01		1235	0.215173	0.000174229
547.364	PC O- 20:2	545.878	546.805	540.082		535.759		542.131	5.1862	0.00956633		902.736	TG 18:2_18:2_20:4	1254.89	1254.88	1255.14	1255.39	1255.1		1255.07	0.241635	0.000192527
565.41	PC O- 21:0	817.205	813.347	812.887	808.874	806.606		811.784	4.13295	0.0050912		917.746	TG 18:2_18:3_20:4	1227.86	1229.59	1230.68	1229.18	1232.42		1229.33	1.16291	0.00094597
579.426	PC O- 22:0	891.925	887.02	884.669	878.816	874.089		883.304	6.98284	0.00790536		967.763	TG 18:2_20:4_22:6	1230.48	1229.59	1229.8	1230.05	1229.82		1229.98	0.384329	0.000312468
691.551	PC O- 30:0	1242.38	1238.01	1236.44	1228.81	1222.12		1233.55	8.05273	0.00652808											Average CV	0.0012999
705.565	PC O- 31:0		1044.77	1041.47	1032.16	1027.58		1036.5	7.99305	0.0077116											Median CV	0.000868886
719.581	PC O- 32:0	1430.13	1426.64	1423.28	1415.93	1416.15		1422.43	6.31446	0.00443921
717.568	PC O- 32:1	1260.39	1256.9	1251.88	1246.83	1238.46		1250.89	8.63546	0.00690344
717.568	PC O- 32:1	1384.55	1382.09	1385.54	1375.37			1381.89	4.58368	0.00331697
717.567	PC O- 32:1		1406.93		1407.33	1407.57		1407.28	0.326179	0.00023178
715.553	PC O- 32:2	1166.79	1163.43	1160.16	1151.68	1147.12		1157.83	8.21251	0.00709299
715.552	PC O- 32:2	1245.82	1244.89	1239.88	1233.09	1231.55		1239.05	6.56449	0.00529802
729.56	PC O- 33:2	724.993	724.346	724.521	720.263	716.715		722.168	3.59245	0.00497454
747.608	PC O- 34:0	1404.3	1403.5	1399.27	1398.73	1394.62		1400.08	3.92977	0.00280681
745.597	PC O- 34:1	1363.16	1364.1	1359.82	1356.53	1349.91		1358.7	5.75155	0.00423311
745.595	PC O- 34:1	1450.81	1454.16	1448.26	1443.48	1442.99		1447.94	4.78173	0.00330243
743.583	PC O- 34:2		1324.68	1319.54	1314.55	1310.54		1317.33	6.13118	0.00465427
743.58	PC O- 34:2	1364.02	1362.39	1361.53	1358.24	1351.63		1359.56	4.90785	0.00360987
741.567	PC O- 34:3	1184.83	1178	1173.87	1173.13	1164.34		1174.84	7.48182	0.00636839
741.567	PC O- 34:3	1299.83			1287.98	1281.41		1289.74	9.3384	0.00724053
741.566	PC O- 34:3	1330.67	1328.96	1332.4	1326.55	1312.25		1326.17	8.07374	0.00608803
741.565	PC O- 34:3	1346.91		1340.96		1325.96		1337.94	10.7992	0.00807153
741.567	PC O- 34:3	1389.69	1390.65	1385.54				1388.63	2.71498	0.00195515
741.567	PC O- 34:3	1429.27	1426.64		1427.1	1423.05		1426.51	2.57944	0.00180821
741.568	PC O- 34:3	1455.17		1444.77		1441.23		1447.06	7.24763	0.00500854
739.551	PC O- 34:4	1189.13	1186.58	1182.44	1179.12	1169.53		1181.36	7.64253	0.00646927
757.604	PC O- 35:2	1364.02	1361.53		1355.67	1350.77		1358	5.95427	0.0043846
757.599	PC O- 35:2	1329.81	1329.82	1322.96	1320.55	1313.96		1323.42	6.70329	0.00506512
775.641	PC O- 36:0	1452.56	1449.85	1450	1448.8	1442.99		1448.84	3.55108	0.00245098
773.628	PC O- 36:1	1409.49	1406.07	1404.41	1403.89	1399.81		1404.74	3.51865	0.00250485
773.631	PC O- 36:1	1449.06	1452.44	1448.26	1444.36			1448.53	3.31892	0.00229123
771.614	PC O- 36:2	1366.58	1364.1	1361.53	1358.24	1353.35		1360.76	5.17053	0.00379973
769.598	PC O- 36:3	1307.55	1308.38	1304.13	1296.55	1291.71		1301.66	7.26498	0.0055813
769.598	PC O- 36:3	1353.75	1352.11	1350.39	1346.25	1342.21		1348.94	4.68435	0.0034726
769.591	PC O- 36:3	1382.84	1387.23	1382.97	1368.52	1367.04		1377.72	9.25953	0.00672091
769.596	PC O- 36:3	1435.3	1429.21	1437.9				1434.14	4.46149	0.00311092
767.581	PC O- 36:4	1205.46	1201.15	1198.71	1191.1	1183.3		1195.94	8.78229	0.00734339
767.579	PC O- 36:4	1220.02	1213.97	1208.97	1208.19	1197.93		1209.82	8.15473	0.00674047
767.582	PC O- 36:4	1235.52		1229.59	1224.53	1215.24		1226.22	8.58784	0.00700352
767.583	PC O- 36:4	1266.4	1266.35	1262.16	1252.82	1246.2		1258.79	8.95227	0.00711182
767.583	PC O- 36:4	1268.12	1265.49		1256.25	1246.2		1259.02	9.94448	0.00789861
767.583	PC O- 36:4	1267.26	1264.63	1260.45	1254.54	1246.2		1258.62	8.44107	0.00670663
767.582	PC O- 36:4	1268.12	1265.49		1256.25	1247.06		1259.23	9.58009	0.00760789
767.582	PC O- 36:4	1270.69	1262.9	1257.87	1257.11	1249.62		1259.64	7.78981	0.00618415
767.582	PC O- 36:4	1280.98	1280.09		1266.55			1275.87	8.08584	0.00633749
767.581	PC O- 36:4	1432.71		1433.59	1427.96			1431.42	3.02726	0.00211486
765.566	PC O- 36:5	984.662	980.518	979.951	974.991	969.441		977.912	5.84811	0.0059802
765.567	PC O- 36:5	1047.24	1049.09	1044.05	1037.31	1031		1041.74	7.49227	0.00719208
765.568	PC O- 36:5	1382.84	1381.23	1388.12		1362.77		1378.74	11.0467	0.00801218
799.646	PC O- 38:2	1422.39	1421.5	1418.99	1418.5	1414.42		1419.16	3.11781	0.00219694
797.629	PC O- 38:3	1381.98	1380.38	1377.83	1375.37	1370.45		1377.2	4.53492	0.00329286
795.611	PC O- 38:4	1453.43	1447.23			1441.23		1447.3	6.10291	0.00421676
793.598	PC O- 38:5	1322.96	1322.97	1316.11	1311.12	1305.4		1315.71	7.62669	0.00579663
811.61	PC O- 38:5		1459.39	1451.73	1455.76	1439.47		1451.58	8.6631	0.00596803
791.59	PC O- 38:6	1359.74		1354.68	1359.09	1353.35		1356.72	3.1741	0.00233954
791.583	PC O- 38:6	1027.41	1028.37	1024.22	1015.73	1013.7		1021.89	6.76057	0.00661576
791.58	PC O- 38:6	1063.74	1058.67	1052.78	1049.49	1046.62		1054.26	6.93864	0.00658151
791.582	PC O- 38:6	1238.09	1234.59	1230.44	1224.53	1216.1		1228.75	8.68987	0.00707212
827.678	PC O- 40:2	1455.17			1448.8	1445.63		1449.87	4.86097	0.0033527
827.679	PC O- 40:2	1466.49	1463.68	1464.72	1461.79	1458.75		1463.09	2.96164	0.00202424
823.641	PC O- 40:4	1381.98	1382.09	1380.4	1376.22	1371.31		1378.4	4.62149	0.00335279
823.645	PC O- 40:4	1414.68	1413.78	1411.28	1409.92	1405.84		1411.1	3.50194	0.00248171
821.631	PC O- 40:5	1406.89	1404.36	1403.55	1401.31	1397.22		1402.67	3.639	0.00259434
821.629	PC O- 40:5		1433.49	1433.59	1433.15			1433.41	0.234389	0.000163518
819.613	PC O- 40:6	1283.55	1280.94	1278.45	1271.71	1263.4		1275.61	8.12393	0.00636867
819.615	PC O- 40:6	1366.58	1370.1	1364.97	1360.81	1357.63		1364.02	4.88665	0.00358254
855.708	PC O- 42:2	1490.15	1488.11	1490.22	1487.2	1484.24		1487.98	2.46831	0.00165883
743.583	PC P- 16:0@_18:1	1334.95	1334.97	1329.83	1325.69	1321.67		1329.42	5.81809	0.00437641
717.567	PC P- 16:0_16:0	1328.1	1326.39	1322.96	1319.69	1313.11		1322.05	5.95604	0.00450515
795.613	PC P- 18:0@_20:3	1312.69	1312.67	1307.55	1300.84	1296.85		1306.12	7.10608	0.0054406
755.584	PC P- 35:2	1319.53			1302.56	1297.7		1306.6	11.459	0.00877013
763.552	PC P- 36:5	1177.95	1172	1168.73	1161.95	1154.83		1167.09	8.96415	0.00768075
817.597	PC P- 40:6	1248.41	1246.61	1241.59	1233.95	1227.26		1239.56	8.87266	0.00715789
717.531	PE 16:0@_18:1	1324.67	1322.11	1318.68	1313.69	1308.83		1317.6	6.39876	0.00485639
763.518	PE 16:0@_22:6	1203.74	1199.43	1196.14	1191.1	1184.17		1194.92	7.58108	0.00634444
715.515	PE 16:0_18:2	1250.12	1246.61	1243.31	1236.52	1228.12		1240.94	8.74766	0.00704924
745.563	PE 18:0@_18:1	1390.55	1388.94	1384.69	1382.27	1378.23		1384.94	4.99061	0.0036035
741.532	PE 18:0@_18:3	1080.07	1069.88	1070.03	1064.12	1058.71		1068.56	7.95217	0.00744193
743.547	PE 18:0_18:2	1342.64	1340.97	1338.4	1334.27	1331.09		1337.47	4.76647	0.00356379
767.546	PE 18:0_20:4	1331.53	1330.68	1326.4	1323.12	1319.1		1326.17	5.20403	0.00392412
765.531	PE 18:1_18:1	1262.97	1259.47	1253.59	1249.4	1240.2		1253.12	8.92171	0.00711958
741.531	PE 18:1_18:2@	1262.11	1258.61	1253.59	1248.54	1240.2		1252.61	8.62945	0.00688918
713.501	PE 34:3	1178.81	1169.43	1169.58	1163.67	1152.26		1166.75	9.75007	0.00835661
713.502	PE 34:3	935.355	936.499	928.98	923.145	916.671		928.13	8.35329	0.00900013
713.501	PE 34:3	950.894	949.452	944.555	936.989	933.085		942.995	7.75882	0.00822785
743.547	PE 36:2	1329.81	1330.68	1324.68	1321.41	1318.25		1324.96	5.3389	0.00402947
743.547	PE 36:2	1387.12		1378.68	1370.23			1378.68	8.44586	0.00612606
743.547	PE 36:2	1404.3	1411.21	1404.41	1410.79			1407.68	3.84081	0.00272848
741.532	PE 36:3	1055.96	1052.61	1048.44	1045.17	1039.71		1048.38	6.34154	0.00604891
739.515	PE 36:4	1177.1	1172.86	1168.73	1161.1	1154.83		1166.92	8.97312	0.00768957
737.502	PE 36:5	948.316	948.592	945.413	938.704	932.226		942.65	7.05817	0.00748759
769.561	PE 38:3	1360.59	1359.82	1358.11	1353.96	1348.2		1356.13	5.12522	0.00377929
767.549	PE 38:4	1307.55	1301.52	1304.13	1298.27	1291.71		1300.63	6.04338	0.00464649
765.533	PE 38:5			1087.25	1082.2	1075.96		1081.8	5.65566	0.005228
765.531	PE 38:5	1246.68	1245.75	1238.16	1234.81	1225.55		1238.19	8.66887	0.00700125
763.515	PE 38:6	1154.79	1154.86	1148.17	1140.54	1134.29		1146.53	9.02853	0.00787467
761.503	PE 38:7	924.045	923.407			907.1		918.184	9.60454	0.0104604
761.5	PE 38:7	948.316	951.17	947.984	939.563	933.943		944.195	7.18617	0.00761089
793.563	PE 40:5	1335.81	1334.97	1328.97	1324.83	1320.82		1329.08	6.44548	0.00484958
791.544	PE 40:6	1312.69	1312.67	1307.55	1300.84	1295.99		1305.95	7.39024	0.0056589
789.532	PE 40:7		1217.39	1212.39	1207.34	1198.79		1208.98	7.93734	0.00656533
725.535	PE O- 16:0@_20:4	1303.26	1301.52	1298.14	1292.27	1295.99		1298.24	4.37796	0.00337224
727.551	PE O- 36:3		1333.25	1331.54	1326.55	1321.67		1328.25	5.2264	0.00393479
749.535	PE O- 38:6	1279.27	1274.08	1269.88	1266.55	1258.23		1269.6	7.94005	0.00625396
701.536	PE P- 16:0@_18:1	1361.45	1361.53	1359.82	1355.67	1350.77		1357.85	4.61677	0.00340006
699.52	PE P- 16:0@_18:2	1307.55	1300.66	1300.7	1293.13	1289.13		1298.23	7.20527	0.00555005
725.536	PE P- 16:0@_20:3	1326.39	1326.39	1322.11	1316.26	1310.54		1320.34	6.87566	0.0052075
751.551	PE P- 16:0@_22:4	1346.06	1346.11	1344.39	1339.4	1336.22		1342.44	4.42545	0.00329658
747.52	PE P- 16:0@_22:6	1262.97	1257.75	1254.45	1247.68	1240.2		1252.61	8.881	0.00709
729.57	PE P- 18:0@_18:1	1417.26	1416.36	1414.71	1411.64	1408.43		1413.68	3.63224	0.00256935
753.566	PE P- 18:0@_20:3	1393.99	1391.51	1388.12	1384.87	1381.67		1388.03	4.95146	0.00356726
751.552	PE P- 18:0@_20:4	1368.3	1367.53	1364.11	1359.95	1355.92		1363.16	5.22195	0.00383077
751.552	PE P- 18:0@_20:4	1376.84	1383.8	1376.97		1362.77		1375.1	8.83958	0.00642834
775.551	PE P- 18:0@_22:6	1350.33	1347.83	1346.97	1342.83	1338.79		1345.35	4.55504	0.00338577
755.581	PE P- 20:0@_18:2	1430.99	1430.92	1428.45	1426.24	1420.46		1427.41	4.35567	0.00305144
884.541	PI 20:5_18:0@	1002.14	1004.98	998.255	992.396	986.899		996.936	7.33133	0.00735386
862.557	PI 36:2	1255.26	1250.05	1247.59	1239.95	1229.83		1244.54	9.89786	0.00795305
860.542	PI 36:3	1174.52	1168.57	1164.44	1158.53	1152.26		1163.66	8.64604	0.00743002
888.572	PI 38:3	1280.13	1279.23	1273.31	1269.12	1262.54		1272.87	7.31656	0.0057481
886.557	PI 38:4	1239.81	1237.16	1232.16	1226.24	1216.1		1230.29	9.47336	0.00770008
884.541	PI 38:5	975.133	972.73	971.304	966.325	961.623		969.423	5.42033	0.0055913
884.543	PI 38:5	1074.91	1070.74	1062.27	1060.68	1056.11		1064.94	7.68234	0.00721384
882.528	PI 38:6	1098.97	1093.95	1094.12	1089.07	1081.98		1091.62	6.42615	0.00588682
442.331	ponasterone A	770.645	765.174	765.135	759.919	755.711		763.317	5.69742	0.00746403
695.656	Sitosteryl ester 18:1	1703.25	1701.7	1707.89	1694.64	1694.15		1700.33	5.87549	0.00345551
693.642	Sitosteryl ester 18:2	1677.22	1673.14	1671.51	1668.68	1668.11		1671.73	3.69146	0.00220816
674.537	SM d16:1_16:0@	1020.52	1018.89	1012.15	1007.13	999.922		1011.72	8.50426	0.00840574
674.536	SM d16:1_16:0@	1020.52	1019.75	1012.15	1010.57	999.06		1012.41	8.67988	0.00857347
756.615	SM d16:1_22:1@	1300.69	1298.95	1294.71	1287.12	1282.26		1292.75	7.85749	0.00607813
756.613	SM d16:1_22:1@	1328.1	1328.11	1320.39	1317.97	1307.97		1320.51	8.35338	0.00632588
784.646	SM d16:1_24:1@	1364.87	1364.96	1361.53	1360.81			1363.04	2.18152	0.00160048
784.646	SM d16:1_24:1@	1365.73	1364.96	1362.39	1358.24	1353.35		1360.93	5.14986	0.00378406
816.702	SM d18:0_24:0@	1478.68	1475.8	1476.13	1473.12	1470.17		1474.78	3.24304	0.002199
728.583	SM d18:1@_18:1@	1183.12			1168.85	1160		1170.66	11.6634	0.00996312
728.583	SM d18:1@_18:1@	1180.54	1180.57	1167.87	1168.85	1162.61		1172.09	8.08577	0.00689859
728.583	SM d18:1@_18:1@	1183.98	1177.15	1174.73	1167.11	1160		1172.59	9.26581	0.00790199
702.567	SM d18:1_16:0@	1152.22	1151.44		1143.97			1149.21	4.55618	0.00396463
702.568	SM d18:1_16:0@	1156.51	1153.15	1147.31	1145.68	1136.85		1147.9	7.56569	0.00659091
758.629	SM d18:1_20:0@	1365.73			1358.24	1352.49		1358.82	6.63764	0.00488486
758.63	SM d18:1_20:0@	1365.73	1364.96	1359.82	1357.38	1351.63		1359.9	5.7938	0.00426044
786.659	SM d18:1_22:0@	1455.17	1451.58	1446.5	1445.24	1439.47		1447.59	6.04408	0.00417526
784.645	SM d18:1_22:1@	1450.81	1452.44		1443.48			1448.91	4.77431	0.0032951
814.694	SM d18:1_24:0@	1465.63	1461.97	1462.13	1459.22	1456.16		1461.02	3.54639	0.00242734
812.677	SM d18:1_24:1@	1431.85	1428.35	1430.16	1425.38	1422.19		1427.59	3.85442	0.00269996
812.677	SM d18:1_24:1@	1432.71	1429.21	1429.3	1427.1	1422.19		1428.1	3.8687	0.00270898
700.552	SM d18:2_16:0@		1042.2	1037.17	1029.57	1027.58		1034.13	6.7835	0.00655962
700.552	SM d18:2_16:0@	1046.38	1042.2	1040.61	1033.88	1028.43		1038.3	7.11803	0.00685547
700.552	SM d18:2_16:0@	1044.66		1038.04	1034.74	1027.58		1036.25	7.10553	0.00685695
700.553	SM d18:2_16:0@	1046.38	1043.06	1040.61	1034.74	1027.58		1038.47	7.42925	0.00715402
784.645	SM d18:2_22:0@	1379.41	1377.81	1373.54	1372.8	1367.04		1374.12	4.84421	0.00352532
784.645	SM d18:2_22:0@		1381.23		1373.65	1366.19		1373.69	7.52338	0.00547677
784.645	SM d18:2_22:0@	1381.13			1372.8	1367.89		1373.94	6.69156	0.00487035
646.514	SM d30:1	871.468	870.98	868.539	862.753	859.747		866.697	5.20498	0.00600554
646.505	SM d30:1	871.468	870.117	870.278	865.361	859.747		867.394	4.87197	0.00561679
698.536	SM d32:0	948.316	945.152	937.644	935.261	924.447		938.164	9.33744	0.00995289
698.537	SM d32:0		976.162	976.51	973.264	967.716		973.413	4.0672	0.00417829
676.552	SM d32:0	1069.76	1067.3	1063.14	1059.82	1051.82		1062.37	7.02536	0.00661292
674.536	SM d32:1	1000.39	996.258	990.404		978.994		991.512	9.29766	0.00937725
674.535	SM d32:1	1014.47	1017.16	1008.69	1001.92	1000.78		1008.6	7.30662	0.00724429
696.518	SM d32:1	1022.24	1017.16	1011.28	1004.52			1013.8	7.63907	0.00753508
674.537	SM d32:1	1018.8	1016.3	1011.28	1007.99	999.06		1010.68	7.74693	0.00766503
674.536	SM d32:1	1018.8	1019.75	1009.55	1005.39	999.922		1010.68	8.56199	0.0084715
696.517	SM d32:1	1017.93	1021.48	1010.41	1006.26	995.582		1010.33	10.2019	0.0100975
674.537	SM d32:1	1058.55	1055.21	1051.04		1039.71		1051.13	8.21091	0.00781152
694.503	SM d32:2	900.641	898.31	896.055	891.057	883.715		893.956	6.73296	0.00753164
688.552	SM d33:1	1070.62	1066.44	1062.27	1058.1	1051.82		1061.85	7.29514	0.00687021
710.534	SM d33:1	1087.8	1082.78	1079.5	1073.58	1069.06		1078.54	7.39998	0.00686108
710.535	SM d33:1	1085.22	1081.92	1079.5	1074.44	1067.35		1077.68	6.99079	0.00648686
710.534	SM d33:1	1085.22	1087.94	1078.64	1075.3	1066.49		1078.72	8.49344	0.00787367
704.583	SM d34:0	1203.74	1199.43	1196.14	1191.96	1182.44		1194.74	8.12692	0.00680223
724.552	SM d34:1	977.72	970.124	966.984				971.61	5.51983	0.00568111
702.568	SM d34:1	1300.69	1297.23			1283.12		1293.68	9.30569	0.00719318
702.567	SM d34:1	1341.79	1340.97	1328.97				1337.24	7.17552	0.00536591
702.567	SM d34:1		1121.45	1119.04	1113.96	1106.93		1115.34	6.42233	0.00575816
702.566	SM d34:1	1131.63	1128.3	1125.89	1121.69	1117.2		1124.94	5.64292	0.00501619
724.549	SM d34:1	1155.65	1153.15	1145.6	1139.69	1141.13		1147.04	7.11623	0.00620399
724.55	SM d34:1	1157.36	1144.59	1147.31	1145.68	1139.41		1146.87	6.56706	0.00572607
724.55	SM d34:1		1149.72	1153.31	1144.82	1139.41		1146.82	6.03673	0.0052639
724.55	SM d34:1		1170.28	1167.87	1161.1	1153.12		1163.09	7.70324	0.00662307
702.568	SM d34:1	1196.01	1198.58	1193.58	1185.11	1182.44		1191.14	7.01893	0.00589261
702.566	SM d34:1	1391.41	1389.79	1389.83	1377.08			1387.03	6.67259	0.0048107
702.562	SM d34:1	1541.41	1536.66	1541.37		1538.08		1539.38	2.39428	0.00155535
722.533	SM d34:2	1047.24	1045.63	1039.75	1036.45	1027.58		1039.33	7.88768	0.00758919
722.533	SM d34:2	1048.09	1045.63	1037.17	1033.02	1028.43		1038.47	8.30721	0.00799946
722.533	SM d34:2	1045.52	1043.92	1039.75	1035.59	1029.29		1038.81	6.5753	0.00632962
722.534	SM d34:2	1047.24	1045.63	1042.33	1034.74	1029.29		1039.85	7.61248	0.00732078
700.552	SM d34:2		1053.48	1051.04	1046.04	1039.71		1047.57	6.08735	0.00581094
722.531	SM d34:2	1057.69	1054.34	1051.04	1050.36			1053.36	3.37011	0.0031994
716.582	SM d35:1	1191.7	1186.58	1182.44	1176.56	1169.53		1181.36	8.63505	0.00730941
752.578	SM d36:1	1121.35	1118.88	1113.03		1101.75		1113.75	8.72602	0.00783479
730.599	SM d36:1	1283.55	1280.09			1258.23		1273.96	13.7277	0.0107756
730.598	SM d36:1	1281.84	1280.09	1277.59	1270.84	1257.37		1273.55	9.96045	0.00782103
730.597	SM d36:1	1297.26	1298.09	1293	1287.12	1280.55		1291.2	7.37372	0.00571073
730.6	SM d36:1	1387.12	1390.65	1388.98		1370.45		1384.3	9.34476	0.00675053
744.615	SM d37:1	1328.96	1328.11	1325.54	1321.41	1313.11		1323.42	6.47245	0.00489068
775.656	SM d38:1	1334.95	1336.68	1335.82	1323.12	1325.1		1331.13	6.48126	0.00486897
758.629	SM d38:1	1430.99	1432.63		1434.01			1432.55	1.51128	0.00105496
778.597	SM d38:2	1142.79	1141.16	1135.32	1130.26	1120.62		1134.03	8.99156	0.00792885
772.644	SM d39:1	1399.13	1395.79	1396.69	1390.95	1387.68		1394.05	4.63752	0.00332665
772.645	SM d39:1	1399.13	1398.36	1392.41	1395.26			1396.29	3.08293	0.00220795
770.63	SM d39:2	1329.81	1329.82	1324.68	1319.69	1313.96		1323.59	6.83064	0.00516068
770.631	SM d39:2	1343.5	1341.82	1339.25	1334.27	1331.94		1338.16	4.92266	0.00367869
810.661	SM d40:0	1375.99	1373.52	1370.11	1368.52	1363.62		1370.35	4.75742	0.00347167
810.662	SM d40:0	1375.99	1374.38	1371.82		1363.62		1371.45	5.49519	0.00400683
810.661	SM d40:0	1375.99	1373.52	1370.11	1370.23	1364.48		1370.87	4.33252	0.00316043
808.646	SM d40:1	1325.53	1323.82	1320.39	1315.4	1309.68		1318.97	6.47396	0.00490835
808.644	SM d40:1	1352.05	1347.83	1346.97	1343.68	1342.21		1346.55	3.84128	0.00285269
786.661	SM d40:1	1410.36		1407.85	1405.61	1403.26		1406.77	3.04193	0.00216235
808.641	SM d40:1	1421.54	1418.93		1415.93	1411.84		1417.06	4.16703	0.00294062
808.645	SM d40:1	1451.69	1449.85	1448.26				1449.93	1.71414	0.00118222
786.661	SM d40:1	1660.72	1658.39			1644.79		1654.63	8.6039	0.00519988
786.661	SM d40:1	1687.62		1676.72	1678.16	1678.48		1680.25	4.97796	0.00296264
806.629	SM d40:2	1258.68		1249.31	1242.53	1235.01		1246.38	10.0657	0.00807594
801.664	SM d40:2	1463.06		1453.46	1449.69	1447.42		1453.41	6.89988	0.00474738
804.605	SM d40:3	1165.93	1159.14	1157.59		1141.13		1155.95	10.5249	0.00910497
800.675	SM d41:1	1769.88	1769.15		1760.58			1766.54	5.16924	0.0029262
800.677	SM d41:1	1434.44	1431.78	1431.88	1430.55	1423.91		1430.51	3.95294	0.00276331
798.661	SM d41:2	1407.76	1406.07	1403.55	1401.31	1398.08		1403.36	3.83241	0.00273089
798.661	SM d41:2	1407.76	1406.07		1401.31			1405.05	3.34066	0.00237761
798.661	SM d41:2			1403.55	1400.45	1398.08		1400.7	2.74222	0.00195775
836.677	SM d42:1	1385.41	1385.51	1379.54	1377.95	1372.18		1380.12	5.59401	0.00405329
836.675	SM d42:1	1464.78	1462.82	1460.41	1459.22	1455.29		1460.5	3.62255	0.00248034
834.657	SM d42:2	1333.24	1337.54	1329.83	1324.83	1319.96		1329.08	6.90325	0.005194
812.677	SM d42:2	1594.61	1595.06	1601.22	1590.6	1590.13		1594.32	4.4618	0.00279856
834.656	SM d42:2	1417.26	1414.64	1413	1411.64	1407.57		1412.82	3.60406	0.00255097
834.661	SM d42:2	1433.57	1430.07	1428.45	1427.1	1423.05		1428.45	3.86845	0.00270816
826.694	SM d43:2	1439.6		1437.04	1434.87	1429.98		1435.37	4.08503	0.00284597
826.692	SM d43:2	1454.3	1452.44	1452.59	1448.8	1445.63		1450.75	3.49633	0.00241001
840.707	SM d44:2	1459.57	1457.64	1457.8	1454.89	1451.8		1456.34	3.04053	0.00208778
840.703	SM d44:2	1469.95	1468.86	1470	1463.52	1461.38		1466.74	4.01567	0.00273781
732.613	SM dd36:0	1314.4	1312.67	1307.55	1301.7	1295.99		1306.46	7.66633	0.005868
728.583	SM dd36:2	1216.59	1214.82	1210.68	1202.21	1197.93		1208.44	8.08355	0.00668922
728.584	SM dd36:2	1264.68	1254.33	1257.02	1248.54	1238.46		1252.61	9.80831	0.00783032
646.569	Steryl_Esters 16:2	1643.29	1640.14	1639.36	1638.34	1636.07		1639.44	2.63895	0.00160966
646.569	Steryl_Esters 16:2	1643.29	1641.88	1641.11	1639.21	1636.07		1640.31	2.78999	0.00170089
672.584	Steryl_Esters 18:3	1640.7	1636.7	1638.49	1634.88	1631.75		1636.5	3.42187	0.00209096
683.606	TG 12:0_12:0_14:0	1514.45	1511.51	1512.8	1510.73	1507.71		1511.44	2.51638	0.00166489
681.59	TG 12:0_12:0_14:1	1493.66	1490.72	1492.85	1489.89	1484.24		1490.27	3.70237	0.00248436
709.62	TG 12:0_12:0_16:1	1517.91	1516.73	1521.48	1520.32	1516.4		1518.57	2.24025	0.00147524
711.638	TG 12:0_14:0_14:0	1541.41	1537.52	1539.62	1537.61	1533.73		1537.98	2.86858	0.00186517
739.669	TG 12:0_14:0_16:0	1565.25	1558.66	1561.39	1559.48			1561.2	2.93651	0.00188094
722.641	TG 12:0_14:0_16:0	1563.49	1558.66	1560.52	1558.59	1555.57		1559.37	2.91	0.00186614
722.642	TG 12:0_14:0_16:0	1563.49	1559.53	1561.39	1558.59	1556.45		1559.89	2.68812	0.00172327
765.685	TG 12:0_14:0_18:1	1564.37	1561.31	1561.39	1560.36	1560.82		1561.65	1.57472	0.00100837
765.685	TG 12:0_14:0_18:1	1564.37	1561.31	1562.26	1560.36	1557.33		1561.12	2.59046	0.00165936
746.641	TG 12:0_14:0_18:2	1547.52	1542.76	1545.7	1542.86	1539.83		1543.73	2.96332	0.00191958
737.653	TG 12:0_14:1_16:0	1544.89	1541.01	1542.23	1540.25	1538.08		1541.29	2.51621	0.00163253
761.652	TG 12:0_14:1_18:2	1530.99	1527.12	1528.39		1521.61		1527.03	3.95413	0.00258943
767.696	TG 12:0_15:0_17:0		1585.52	1590.79		1583.21		1586.51	3.88662	0.0024498
815.7	TG 12:0_16:0_20:4	1560.84	1556.92	1558.78	1556.82	1553.8		1557.43	2.60854	0.00167489
791.699	TG 12:0_16:1_18:1	1663.31	1657.53	1661.98	1656.59	1664.67		1660.82	3.57214	0.00215083
774.673	TG 12:0_16:1_18:1	1567.02	1563.04	1564.03	1562.1	1559.95		1563.23	2.60376	0.00166563
791.7	TG 12:0_16:1_18:1	1566.15	1563.91	1565.78	1561.24	1559.95		1563.4	2.74059	0.00175296
725.651	TG 13:0_14:0_14:0	1553.69	1548.87	1550.9	1548.97	1545.99		1549.68	2.84474	0.00183569
753.683	TG 13:0_14:0_16:0	1796.5			1793.11	1791.55		1793.72	2.52659	0.00140857
753.684	TG 13:0_14:0_16:0	1573.07	1568.25	1569.25	1564.7	1566		1568.25	3.23331	0.00206172
751.668	TG 13:0_14:0_16:1	1555.47	1552.46	1551.76	1550.7	1547.71		1551.62	2.81393	0.00181354
807.73	TG 13:0_16:0_18:1		1608.9	1618.56	1609.71			1612.39	5.35811	0.00332309
803.699	TG 13:0_16:1_18:2	1563.49	1558.66	1560.52	1558.59	1555.57		1559.37	2.91	0.00186614
767.7	TG 14:0_14:0_16:0	1583.4	1578.6	1581.31	1578.52	1576.33		1579.63	2.75066	0.00174133
767.699	TG 14:0_14:0_16:0	1617.19	1612.39	1615.06	1612.32	1610.91		1613.57	2.52025	0.00156191
767.698	TG 14:0_14:0_16:0	1632.01	1634.1	1637.63	1624.44	1624.83		1630.6	5.80772	0.0035617
781.714	TG 14:0_15:0_16:0	1678.95	1668.84	1668.06	1671.26	1667.25		1670.87	4.76099	0.00284941
781.715	TG 14:0_15:0_16:0	1592.87	1588.95	1591.66	1588.86	1586.64		1589.8	2.47415	0.00155627
781.715	TG 14:0_15:0_16:0	1618.07	1612.39	1614.19	1608.84	1605.7		1611.84	4.77983	0.00296545
781.715	TG 14:0_15:0_16:0	1634.64	1628.89	1631.57	1620.96			1629.01	5.86197	0.00359848
779.7	TG 14:0_15:0_16:1	1575.64	1569.11	1572.69	1569.89	1566.87		1570.84	3.39711	0.00216261
779.701	TG 14:0_15:0_16:1	1614.57	1616.77	1618.56	1611.45	1610.91		1614.45	3.30989	0.00205016
795.728	TG 14:0_16:0_16:0	1556.37	1541.88	1554.37	1551.56	1538.96		1548.63	7.75422	0.00500716
795.731	TG 14:0_16:0_16:0	1476.92	1471.45	1474.36	1473.12	1474.59		1474.09	2.01329	0.00136579
795.731	TG 14:0_16:0_16:0	1602.47	1598.55	1599.49	1597.6	1595.35		1598.69	2.61281	0.00163435
795.73	TG 14:0_16:0_16:0	1631.13	1633.24	1633.3	1632.29	1625.7		1631.13	3.16013	0.00193739
776.69	TG 14:0_16:0_16:1	1583.4	1579.47	1581.31	1578.52	1576.33		1579.81	2.69593	0.00170649
793.716	TG 14:0_16:0_16:1	1583.4	1580.34	1583.05	1578.52	1577.19		1580.5	2.73021	0.00172743
793.715	TG 14:0_16:0_16:1	1613.7	1605.41	1617.69	1612.32	1602.21		1610.27	6.31661	0.00392271
793.715	TG 14:0_16:0_16:1	1640.7	1634.97	1631.57	1633.16			1635.1	3.98645	0.00243805
821.745	TG 14:0_16:0_18:1	1635.51	1634.97	1631.57	1625.33	1623.06		1630.09	5.64322	0.00346192
821.746	TG 14:0_16:0_18:1	1672.02	1658.39		1657.47	1656.03		1660.98	7.42167	0.00446825
821.746	TG 14:0_16:0_18:1	1549.27	1550.66	1559.65	1559.48	1548.58		1553.53	5.56294	0.00358085
804.721	TG 14:0_16:0_18:1	1602.47	1599.41	1600.36	1597.6	1595.35		1599.04	2.70827	0.00169369
821.747	TG 14:0_16:0_18:1	1604.2	1600.27	1601.22	1596.73	1595.35		1599.55	3.5536	0.00222162
843.731	TG 14:0_16:0_20:4	1580.81	1576.87	1578.73	1575.92	1574.6		1577.38	2.43153	0.00154149
791.698	TG 14:0_16:1_16:1	1591.16	1593.29		1587.13	1591.88		1590.87	2.64315	0.00166146
807.731	TG 14:0_16:1_17:0	1594.61	1590.68	1591.66	1589.73	1587.51		1590.84	2.60917	0.00164012
805.715	TG 14:0_16:1_17:1	1579.08	1574.27	1577.86	1574.18	1572.01		1575.48	2.90686	0.00184506
802.705	TG 14:0_16:1_18:1	1585.13	1581.2	1583.05	1580.26	1578.06		1581.54	2.69442	0.00170367
819.732	TG 14:0_16:1_18:1	1586.86	1581.2	1583.05	1582.84			1583.49	2.39336	0.00151144
819.731	TG 14:0_16:1_18:1	1618.07	1615.02	1612.45	1609.71	1604.83		1612.02	5.0728	0.00314687
800.689	TG 14:0_16:1_18:2	1570.48	1564.78	1567.51	1564.7	1561.7		1565.83	3.31297	0.00211579
800.689	TG 14:0_16:1_18:2	1568.75	1564.78	1565.78	1563.84	1561.7		1564.97	2.59783	0.00165999
817.72	TG 14:0_16:1_18:2	1575.64	1564.78			1573.74		1571.38	5.8015	0.00369197
817.716	TG 14:0_16:1_18:2		1592.42	1589.93	1594.99	1579.78		1589.28	6.66077	0.00419106
879.82	TG 14:0_18:0_20:0	1550.14	1544.49	1547.44	1543.72			1546.45	2.93386	0.00189716
841.715	TG 14:0_18:2_18:3	1556.37	1552.46	1554.37	1552.43	1549.45		1553.01	2.57136	0.00165572
777.683	TG 14:1_15:0_16:1	1559.06	1556.92	1557.02	1555.06	1550.32		1555.67	3.31107	0.00212839
791.696	TG 14:1_16:0_16:1	1793.83	1789.98		1780.82	1793.27		1789.48	6.0168	0.00336233
791.698	TG 14:1_16:0_16:1	1617.19	1608.9	1618.56	1610.58	1603.95		1611.83	6.04798	0.00375223
817.716	TG 14:1_16:1_18:1	1617.19	1612.39	1610.71	1611.45			1612.93	2.91936	0.00180997
815.699	TG 14:1_16:1_18:2	1551.9	1547.99	1550.9	1548.1	1545.99		1548.97	2.39221	0.00154438
829.715	TG 14:1_17:1_18:2	1563.49	1560.42	1560.52	1557.7	1556.45		1559.72	2.74583	0.00176047
809.747	TG 15:0_16:0_16:0	1491.03	1485.43	1490.22	1494.28	1480.75		1488.34	5.29668	0.00355878
809.747	TG 15:0_16:0_16:0	1555.47	1550.66	1552.63	1554.18	1540.71		1550.73	5.88213	0.00379314
809.747	TG 15:0_16:0_16:0	1613.7	1608.9	1610.71	1607.97	1605.7		1609.4	3.00699	0.0018684
809.746	TG 15:0_16:0_16:0	1639.84	1634.97	1645.47		1622.18		1635.61	9.93267	0.00607275
807.731	TG 15:0_16:0_16:1	1661.58	1648.04	1659.35	1656.59	1652.56		1655.62	5.41493	0.00327063
823.76	TG 15:0_16:0_17:0	1455.17	1458.52	1457.8	1447.91	1446.52		1453.18	5.61068	0.00386095
823.761	TG 15:0_16:0_17:0			1511.94	1502.09	1499.07		1504.37	6.72917	0.0044731
823.76	TG 15:0_16:0_17:0	1561.73	1555.15		1552.43	1553.8		1555.78	4.11988	0.00264811
823.762	TG 15:0_16:0_17:0	1623.32	1619.35	1619.42	1617.53	1614.4		1618.8	3.24099	0.00200209
837.778	TG 15:0_16:0_18:0	1633.77	1628.89	1630.7	1627.09	1625.7		1629.23	3.15831	0.00193853
837.777	TG 15:0_16:0_18:0	1649.43	1647.15		1643.59	1641.27		1645.36	3.63312	0.0022081
837.777	TG 15:0_16:0_18:0		1660.13	1659.35	1663.53	1658.66		1660.42	2.16189	0.00130202
835.762	TG 15:0_16:0_18:1	1664.19	1662.77	1661.1	1656.59	1662.09		1661.35	2.88573	0.00173698
835.763	TG 15:0_16:0_18:1	1613.7	1608.9	1610.71	1607.97	1605.7		1609.4	3.00699	0.0018684
835.762	TG 15:0_16:0_18:1	1633.77	1627.14	1632.43	1627.09	1624.83		1629.05	3.8424	0.00235867
893.843	TG 15:0_16:0_22:0	1550.14	1544.49	1549.16		1531.09		1543.72	8.77412	0.00568375
833.747	TG 15:0_16:1_18:1	1595.48	1592.42	1594.26	1591.47	1589.25		1592.58	2.42885	0.00152511
833.747	TG 15:0_16:1_18:1		1629.77		1630.56	1630.89		1630.41	0.575179	0.000352783
831.731	TG 15:0_16:1_18:2	1578.22	1575.13	1575.28	1574.18	1572.87		1575.14	1.97237	0.00125219
859.763	TG 15:0_18:1_18:2	1597.23	1593.29	1594.26	1592.36	1590.13		1593.45	2.61001	0.00163795
855.732	TG 15:0_18:2_18:3	1567.89	1563.91	1565.78	1562.97	1559.95		1564.1	2.98922	0.00191115
805.714	TG 15:1_16:0_16:1		1672.28	1675.86	1666.97	1660.38		1668.87	6.7373	0.00403704
831.731	TG 15:1_16:0_18:2	1665.95	1665.39	1658.48	1648.83	1652.56		1658.24	7.60743	0.00458765
823.763	TG 16:0_16:0_16:0	1406.89	1398.36		1403.89	1402.39		1402.88	3.5469	0.00252829
823.763	TG 16:0_16:0_16:0	1431.85	1430.92	1425.86	1434.01	1427.37		1430	3.33121	0.00232951
837.778	TG 16:0_16:0_17:0	1599	1593.29	1591.66	1592.36	1584.07		1592.07	5.33308	0.00334977
851.793	TG 16:0_16:0_18:0	1645.04	1641.01	1641.11	1638.34	1636.94		1640.49	3.10368	0.00189192
851.791	TG 16:0_16:0_18:0	1652.95			1646.22	1644.79		1647.99	4.35539	0.00264285
832.752	TG 16:0_16:0_18:1	1624.17	1621.92	1621.13	1616.67	1614.4		1619.66	4.00659	0.00247373
832.752	TG 16:0_16:0_18:1	1623.32	1619.35	1620.27	1617.53	1615.26		1619.15	3.01714	0.00186342
833.748	TG 16:0_16:1_17:1	1617.19	1608.03	1612.45	1608.84	1605.7		1610.44	4.48555	0.00278529
830.737	TG 16:0_16:1_18:1	1604.2	1599.41	1600.36	1598.47	1597.07		1599.9	2.69137	0.00168221
830.736	TG 16:0_16:1_18:1		1600.27	1600.36	1597.6	1596.21		1598.61	2.04891	0.00128168
847.762	TG 16:0_16:1_18:1	1633.77	1616.77	1629.82	1623.56	1623.06		1625.4	6.57558	0.00404552
847.763	TG 16:0_16:1_18:1		1661.01		1655.72	1658.66		1658.46	2.65116	0.00159857
845.747	TG 16:0_16:1_18:2		1783.01	1785.58	1770.27			1779.62	8.19456	0.00460467
845.747	TG 16:0_16:1_18:2	1587.72	1583.8	1584.78	1581.98			1584.57	2.40136	0.00151547
828.721	TG 16:0_16:1_18:2	1587.72	1582.94	1584.78	1582.84	1580.64		1583.78	2.64511	0.00167012
845.747	TG 16:0_16:1_18:2	1617.19	1609.77	1609.83	1609.71	1609.17		1611.13	3.39654	0.00210817
845.746	TG 16:0_16:1_18:2	1628.5		1633.3	1624.44	1624.83		1627.77	4.11653	0.00252894
865.809	TG 16:0_17:0_18:0	1653.82	1649.79	1648.99	1646.22	1643.91		1648.55	3.75808	0.00227963
863.793	TG 16:0_17:0_18:1	1633.77	1628.89	1629.82	1627.09	1626.57		1629.23	2.86059	0.0017558
921.871	TG 16:0_17:0_22:0	1556.37	1554.25	1554.37	1556.82	1552.05		1554.77	1.91091	0.00122906
921.871	TG 16:0_17:0_22:0	1705.83	1699.13	1695.85	1692.92	1695.02		1697.75	5.03911	0.00296811
861.778	TG 16:0_17:1_18:1	1614.57	1609.77	1610.71	1607.97	1606.57		1609.92	3.05316	0.00189647
861.778	TG 16:0_17:1_18:1	1632.89	1628.89	1630.7	1627.09	1624.83		1628.88	3.12413	0.00191796
859.763	TG 16:0_17:1_18:2			1613.32	1610.58	1609.17		1611.02	2.11376	0.00131206
879.824	TG 16:0_18:0_18:0	1667.7	1662.77	1661.98	1658.35	1658.66		1661.89	3.79205	0.00228176
877.804	TG 16:0_18:0_18:1		1648.91	1648.99	1645.35	1644.79		1647.01	2.25338	0.00136816
877.81	TG 16:0_18:0_18:1	1645.04	1641.01	1641.98	1638.34	1636.94		1640.66	3.17114	0.00193284
893.84	TG 16:0_18:0_19:0	1680.69	1676.59	1674.99	1669.54	1670.7		1674.5	4.52428	0.00270186
907.854	TG 16:0_18:0_20:0	1558.16	1549.76	1545.7	1546.36	1543.35		1548.67	5.78279	0.00373404
907.855	TG 16:0_18:0_20:0	1691.09	1686.98	1684.51	1682.51	1681.12		1685.24	3.94582	0.0023414
935.888	TG 16:0_18:0_22:0	1717.07	1715.46	1713.92	1709.28	1707.13		1712.57	4.20763	0.00245691
935.886	TG 16:0_18:0_22:0	1558.16	1554.25	1556.13	1555.95	1552.93		1555.48	1.99204	0.00128066
875.792	TG 16:0_18:1_18:1	1787.63	1784.74			1777.49		1783.28	5.22366	0.00292924
858.767	TG 16:0_18:1_18:1	1623.32	1620.2	1621.99	1616.67	1616.98		1619.83	2.96156	0.00182831
858.768	TG 16:0_18:1_18:1	1624.17	1619.35	1621.13	1617.53	1616.12		1619.66	3.15135	0.00194568
875.793	TG 16:0_18:1_18:1		1628.02	1629.82	1627.09	1630.89		1628.95	1.71731	0.00105424
873.776	TG 16:0_18:1_18:2	1798.3	1792.63	1797.71	1796.57	1797.63		1796.57	2.28914	0.00127417
897.778	TG 16:0_18:1_20:4	1600.73	1595.94	1597.76	1594.99	1593.61		1596.61	2.75464	0.00172531
919.855	TG 16:0_18:1_21:0	1681.56	1676.59	1675.86	1671.26	1671.57		1675.37	4.22228	0.00252022
925.809	TG 16:0_18:1_22:4	1615.44	1610.64	1612.45	1609.71	1607.44		1611.14	3.00917	0.00186773
869.747	TG 16:0_18:2_18:3	1576.5	1570.83	1573.56	1568.17	1568.59		1571.53	3.50877	0.00223271
852.72	TG 16:0_18:2_18:3	1576.5	1572.55	1574.42	1571.61	1569.44		1572.91	2.69286	0.00171203
895.763	TG 16:0_18:2_20:4	1584.27	1581.2	1582.18	1580.26	1577.19		1581.02	2.60506	0.0016477
893.747	TG 16:0_18:2_20:5	1571.34	1566.51	1568.38	1566.43	1564.28		1567.39	2.64368	0.00168667
923.793	TG 16:0_18:2_22:4	1600.73	1596.81	1597.76	1594.99	1593.61		1596.78	2.72936	0.00170929
949.902	TG 16:0_19:0_22:0	1731.02	1727.54	1722.51	1721.34	1715.75		1723.63	5.88655	0.0034152
963.918	TG 16:0_20:0_22:0	1745.09	1743.06	1740.62	1732.65	1733.89		1739.06	5.53603	0.00318334
962.833	TG 16:0_20:0_22:3	1558.16	1553.36	1556.13	1553.3			1555.24	2.35439	0.00151384
977.933	TG 16:0_21:0_22:0	1760.11	1763.03	1751.84	1746.51	1746.9		1753.68	7.57531	0.00431968
973.903	TG 16:0_21:0_22:2	1707.56	1705.14	1706.17	1696.37	1700.23		1703.09	4.66713	0.00274038
826.705	TG 16:1_16:1_18:2	1571.34	1567.38	1569.25	1567.3	1564.28		1567.91	2.61614	0.00166855
857.747	TG 16:1_17:1_18:2	1580.81	1577.73	1577.86	1575.92	1574.6		1577.38	2.34145	0.00148438
933.87	TG 16:1_18:0_22:0	1691.09	1686.98	1686.26	1682.51	1681.12		1685.59	3.94211	0.00233871
856.752	TG 16:1_18:1_18:1	1606.77	1602.85	1603.79	1601.91	1599.64		1602.99	2.61462	0.00163109
871.763	TG 16:1_18:1_18:2	1590.3	1585.52	1587.35	1585.41	1583.21		1586.36	2.64767	0.00166902
854.737	TG 16:1_18:1_18:2	1591.16	1586.38	1588.21	1585.41	1584.07		1587.05	2.75024	0.00173293
871.762	TG 16:1_18:1_18:2	1665.07			1656.59	1656.91		1659.52	4.80321	0.00289433
921.776	TG 16:1_18:1_22:5	1593.74	1588.95	1591.66	1588.86	1586.64		1589.97	2.75731	0.00173419
850.705	TG 16:1_18:2_18:3	1563.49	1559.53	1558.78	1559.48	1552.93		1558.84	3.79254	0.00243292
891.824	TG 17:0_18:0_18:1	1651.19	1648.91	1649.87	1645.35	1643.91		1647.85	3.08738	0.00187359
889.809	TG 17:0_18:1_18:1	1633.77	1629.77	1630.7	1627.09	1625.7		1629.41	3.15915	0.00193884
887.793	TG 17:0_18:1_18:2	1617.19	1611.51	1613.32	1610.58	1609.17		1612.36	3.09649	0.00192047
917.84	TG 17:0_18:1_20:1	1653.82	1651.53	1649.87	1645.35	1645.67		1649.25	3.69205	0.00223863
915.822	TG 17:0_18:1_20:2	1636.37	1629.77	1630.7	1630.56	1627.44		1630.97	3.29141	0.00201807
947.888	TG 17:0_18:1_22:0	1704.97	1699.99	1700.17	1696.37	1696.75		1699.65	3.45785	0.00203445
885.777	TG 17:1_18:1_18:2	1598.12	1595.06	1596.01	1593.24	1591.01		1594.69	2.70623	0.00169703
883.763	TG 17:1_18:2_18:2	1582.54	1577.73	1579.59	1577.66	1574.6		1578.42	2.91353	0.00184585
881.752	TG 17:1_18:2_18:3	1568.75	1563.91	1566.65	1566.43	1561.7		1565.49	2.72729	0.00174213
905.84	TG 18:0_18:0_18:1	1667.7	1662.77	1661.98	1659.22	1658.66		1662.07	3.60434	0.00216859
886.799	TG 18:0_18:1_18:1	1645.04	1641.01	1641.98	1638.34	1637.81		1640.84	2.93068	0.00178609
903.823	TG 18:0_18:1_18:1		1649.79	1649.87	1647.1	1645.67		1648.11	2.07169	0.00125701
901.809	TG 18:0_18:1_18:2	1626.75	1621.92	1623.71	1620.96			1623.33	2.5484	0.00156986
901.809	TG 18:0_18:1_18:2	1637.24	1633.24	1634.17	1630.56	1619.56		1630.95	6.80145	0.00417023
931.855	TG 18:0_18:1_20:1	1667.7	1662.77	1661.1	1658.35	1658.66		1661.72	3.80737	0.00229123
961.904	TG 18:0_18:1_22:0	1716.21	1715.46	1712.19	1706.7	1706.27		1711.37	4.7057	0.00274967
919.764	TG 18:0_18:3_20:5	1577.36	1574.27	1575.28	1573.32	1564.28		1572.9	5.0465	0.00320839
991.948	TG 18:0_20:0_22:0	1777.88	1777.82	1767.42	1764.99	1762.58		1770.14	7.2452	0.00409301
1005.96	TG 18:0_21:0_22:0	1796.5	1794.43		1779.94			1790.29	9.02225	0.00503955
1019.98	TG 18:0_22:0_22:0		1797.99	1798.57	1794.84	1795.89		1796.82	1.75326	0.000975758
1017.97	TG 18:0_22:0_22:1	1777.88	1775.19	1773.47	1768.5	1763.46		1771.7	5.73944	0.00323951
1015.95	TG 18:0_22:0_22:2	1745.96	1741.33	1743.2	1736.1	1734.76		1740.27	4.74002	0.00272373
899.794	TG 18:1_18:1_18:2	1608.48	1604.56	1606.36	1602.77	1601.35		1604.7	2.82933	0.00176315
899.793	TG 18:1_18:1_18:2	1629.37	1628.89	1625.44	1625.33	1623.94		1626.59	2.39625	0.00147317
929.84	TG 18:1_18:1_20:1	1645.92	1640.14	1641.98	1640.08	1641.27		1641.88	2.39605	0.00145933
945.871	TG 18:1_18:1_21:0	1682.43	1680.05	1681.04	1672.12	1675.9		1678.31	4.23067	0.0025208
959.887	TG 18:1_18:1_22:0	1691.09	1686.1	1686.26	1683.39	1681.12		1685.59	3.7363	0.00221661
951.825	TG 18:1_18:1_22:4	1618.96	1614.14	1614.19	1612.32	1610.04		1613.93	3.28412	0.00203486
949.81	TG 18:1_18:1_22:5		1608.9	1607.22	1606.22	1601.35		1605.92	3.2416	0.00201853
880.751	TG 18:1_18:2_18:2	1592.02	1588.09	1589.07	1587.13	1584.92		1588.25	2.60759	0.00164181
897.776	TG 18:1_18:2_18:2	1606.77	1605.41	1612.45	1609.71			1608.59	3.14012	0.0019521
897.777	TG 18:1_18:2_18:2	1630.25	1627.14	1631.57	1624.44	1623.94		1627.47	3.399	0.00208852
878.736	TG 18:1_18:2_18:3	1576.5	1572.55	1574.42	1571.61	1569.44		1572.91	2.69286	0.00171203
913.804	TG 18:1_18:2_19:1	1618.07	1612.39	1615.06	1610.58	1610.91		1613.4	3.15572	0.00195594
927.824	TG 18:1_18:2_20:1	1630.25	1625.39	1626.31	1624.44	1623.06		1625.89	2.7173	0.00167127
957.871	TG 18:1_18:2_22:0	1671.15	1667.98	1667.19	1663.53	1663.81		1666.73	3.16493	0.00189888
955.855	TG 18:1_18:2_22:1		1649.79		1644.47	1641.27		1645.18	4.30025	0.00261385
953.838	TG 18:1_18:2_22:2	1635.51	1630.64	1630.7	1629.7	1627.44		1630.8	2.94524	0.00180601
949.808	TG 18:1_18:2_22:4	1599	1596.81	1597.76	1594.99	1591.88		1596.09	2.76937	0.0017351
945.781	TG 18:1_18:2_22:6	1579.08	1575.13	1577	1575.05	1572.01		1575.65	2.61987	0.00166272
989.935	TG 18:1_20:0_22:0	1745.96	1744.79	1738.89	1730.03	1733.03		1738.54	7.02011	0.00403793
985.902	TG 18:1_20:1_22:1	1695.48		1685.38	1686.9	1687.26		1688.76	4.55509	0.00269731
969.784	TG 18:1_20:4_22:6	1579.94	1568.25	1569.25	1567.3	1565.14		1569.98	5.77112	0.00367593
893.746	TG 18:2_18:2_18:3	1561.73	1558.66	1558.78	1556.82	1554.69		1558.14	2.60908	0.00167448
943.763	TG 18:2_18:2_22:6	1563.49	1560.42	1560.52	1559.48	1555.57		1559.9	2.85017	0.00182715
917.746	TG 18:2_18:3_20:4	1556.37	1552.46	1554.37	1552.43	1549.45		1553.01	2.57136	0.00165572
983.886	TG 18:2_20:1_22:1	1671.15	1665.39	1674.13	1664.39	1668.97		1668.81	4.03066	0.00241529
									Average CV	0.00582356
									Median CV	0.0054406
