# Supplementary material for: Trapped ion mobility spectrometry and PASEF enable in-depth lipidomics from minimal sample amounts
Source: Nat Commun. 2020 Jan 16;11:331. doi: 10.1038/s41467-019-14044-x (PMC6965134; doi:10.1038/s41467-019-14044-x)
Supplement: Supplementary file 4 — Supplementary Data 2 [file 41467_2019_14044_MOESM4_ESM.xlsx]

## Sheet: Suppl. Data 2
	Sample	Lipid Name	Short Name	LSI ID	Lipid ID	Retention Time (min)	m/z	CCS (Å²)	Chemical Composition + Adduct	Ionization Mode	#Carbon:Double Bond in Fatty Acyl Chain	#Double Bonds	#Carbon-Carbon Double Bonds	Category	Main Class	Sub Class	Theoretical m/z	Delta Mass	Matched Ions
Ceramides	Human plasma	Cer d18:1_24:1@	Cer(42:2)	Cer d18:1_24:1	LMSP02010009	24.65	648.628	278.2	[C42H81NO3+H] 1+	P	42:2	3	2	Sphingolipids [SP]	Ceramides	N-acylsphingosines (ceramides)	648.629	1.153	N''_264.2681(100.0), M-H2O_630.6163(7.1538)
	Human plasma	Cer d18:1_24:0@	Cer(42:1)	Cer d18:1_24:0	LMSP02010012	25.23	650.644	281.1	[C42H83NO3+H] 1+	P	42:1	2	1	Sphingolipids [SP]	Ceramides	N-acylsphingosines (ceramides)	650.645	0.2499	N''_264.2684(100.0), M-H2O_632.6341(8.6135)
	Human plasma	Cer d18:1_24:1@	Cer(42:2)	Cer d18:1_24:1	LMSP02010009	24.94	648.629	283.6	[C42H81NO3+H] 1+	P	42:2	3	2	Sphingolipids [SP]	Ceramides	N-acylsphingosines (ceramides)	648.629	0.4003	N''_264.2662(100.0)
Diacylglycerols	Human plasma	DG 12:0@_18:2_0:0	DG(30:2)	DG 12:0_18:2_0:0	LMGL02010337	12.23	535.437	229.1	[C33H60O5-H] 1-	N	30:2	4	2	Glycerolipids [GL]	DAG	Diacylglycerols	535.437	0.1731	18:2_277.2179(100.0), M_535.4323(82.1782)
	Human plasma	DG 13:0@_18:2_0:0	DG(31:2)	DG 13:0_18:2_0:0	LMGL02010361	15.83	549.452	244.7	[C34H62O5-H] 1-	N	31:2	4	2	Glycerolipids [GL]	DAG	Diacylglycerols	549.452	1.2141	M-18:2_271.2253(2.1114), M_549.4514(100.0)
	Human plasma	DG 15:1@_16:1_0:0	DG(31:2)	DG 15:1_16:1_0:0	LMGL02010451	16.96	549.452	245.3	[C34H62O5-H] 1-	N	31:2	4	2	Glycerolipids [GL]	DAG	Diacylglycerols	549.452	0.6587	16:1_251.2(8.2524), M-16:1_297.2425(3.7693), M_549.451(100.0)
	Human plasma	DG 14:1@_20:2_0:0	DG(34:3)	DG 14:1_20:2_0:0	LMGL02010414	16.67	589.485	247.2	[C37H66O5-H] 1-	N	34:3	5	3	Glycerolipids [GL]	DAG	Diacylglycerols	589.484	1.7859	20:2_305.2474(7.4866), M_589.4833(100.0)
	Human plasma	DG 15:1@_18:3_0:0	DG(33:4)	DG 15:1_18:3_0:0	LMGL02010458	13.45	573.453	251.2	[C36H62O5-H] 1-	N	33:4	6	4	Glycerolipids [GL]	DAG	Diacylglycerols	573.452	0.5397	18:3_275.2043(13.6612), M_573.4496(100.0)
	Human plasma	DG 16:1_18:2_0:0	DG(34:3)	DG 16:1_18:2_0:0	LMGL02010031	22.31	608.525	253.8	[C37H66O5+NH4] 1+	P	34:3	5	3	Glycerolipids [GL]	DAG	Diacylglycerols	608.525	0.2124	17:2 C=O+_263.2385(6.2464), M-18:2_311.2584(96.168), M-16:1_337.2743(100.0), M-H2O_573.4913(42.2358)
	Human plasma	DG 15:1@_18:1_0:0	DG(33:2)	DG 15:1_18:1_0:0	LMGL02010456	18.93	577.483	253.8	[C36H66O5-H] 1-	N	33:2	4	2	Glycerolipids [GL]	DAG	Diacylglycerols	577.484	1.1363	M-18:1_297.2426(45.4955), M_577.4822(100.0)
	Human plasma	DG 16:0_16:0_0:0	DG(32:0)	DG 16:0_16:0_0:0	LMGL02010001	18.9	591.498	253.8	[C35H68O5+Na] 1+	P	32:0	2	0	Glycerolipids [GL]	DAG	Diacylglycerols	591.496	3.5373	M-16:0_335.257(100.0001)
	Human plasma	DG 15:0@_18:2_0:0	DG(33:2)	DG 15:0_18:2_0:0	LMGL02010433	18.23	577.483	254.4	[C36H66O5-H] 1-	N	33:2	4	2	Glycerolipids [GL]	DAG	Diacylglycerols	577.484	1.242	M-18:2_299.261(2.5761), M_577.4827(100.0)
	Human plasma	DG 14:0_18:1_0:0	DG(32:1)	DG 14:0_18:1_0:0	LMGL02010384	23.07	584.525	255.9	[C35H66O5+NH4] 1+	P	32:1	3	1	Glycerolipids [GL]	DAG	Diacylglycerols	584.525	0.0122	13:0 C=O+_211.2042(3.6935), 17:1 C=O+_265.253(3.8589), M-18:1_285.2428(100.0), M-14:0_339.2895(76.516), M-H2O_549.4849(80.9261)
	Human plasma	DG 14:0@_20:4_0:0	DG(34:4)	DG 14:0_20:4_0:0	LMGL02010392	16.97	633.473	256.2	[C37H64O5+HCOO] 1-	N	34:4	6	4	Glycerolipids [GL]	DAG	Diacylglycerols	633.474	0.7812	20:4_347.2236(53.7932)
	Human plasma	DG 16:0_16:1_0:0	DG(32:1)	DG 16:0_16:1_0:0	LMGL02010010	23.2	584.525	257	[C35H66O5+NH4] 1+	P	32:1	3	1	Glycerolipids [GL]	DAG	Diacylglycerols	584.525	0.1966	M-16:0_311.26(38.4943), M-16:1_313.2722(55.2557), M-H2O_549.4888(100.0)
	Human plasma	DG 18:2_18:2_0:0	DG(36:4)	DG 18:2_18:2_0:0	LMGL02010063	22.6	634.54	257.1	[C39H68O5+NH4] 1+	P	36:4	6	4	Glycerolipids [GL]	DAG	Diacylglycerols	634.54	0.6279	17:2 C=O+_263.239(7.4263), M-18:2_337.275(100.0), M-H2O_599.5056(68.9728)
	Human plasma	DG 16:1_18:1_0:0	DG(34:2)	DG 16:1_18:1_0:0	LMGL02010026	23.16	610.541	257.9	[C37H68O5+NH4] 1+	P	34:2	4	2	Glycerolipids [GL]	DAG	Diacylglycerols	610.54	0.1472	M-18:1_311.256(90.3577), M-16:1_339.2881(100.0), M-H2O_575.5015(55.6299)
	Human plasma	DG 16:0_16:0_0:0	DG(32:0)	DG 16:0_16:0_0:0	LMGL02010001	23.85	586.541	258.7	[C35H68O5+NH4] 1+	P	32:0	2	0	Glycerolipids [GL]	DAG	Diacylglycerols	586.54	0.3613	15:0 C=O+_239.2362(5.254), M-16:0_313.2746(100.0), M-H2O_551.5058(42.5447)
	Human plasma	DG 18:1_18:3_0:0	DG(36:4)	DG 18:1_18:3_0:0	LMGL02010064	22.82	634.54	258.8	[C39H68O5+NH4] 1+	P	36:4	6	4	Glycerolipids [GL]	DAG	Diacylglycerols	634.54	0.3393	M-18:1_335.2594(68.0475), M-18:3_339.288(68.7585), M-H2O_599.5022(43.9273)
	Human plasma	DG 16:0_16:0_0:0	DG(32:0)	DG 16:0_16:0_0:0	LMGL02010001	28.61	586.54	259.3	[C35H68O5+NH4] 1+	P	32:0	2	0	Glycerolipids [GL]	DAG	Diacylglycerols	586.54	0.0549	M-16:0_313.2767(70.614), M-H2O_551.4996(100.0)
	Human plasma	DG 16:1_18:1_0:0	DG(34:2)	DG 16:1_18:1_0:0	LMGL02010026	23.28	610.54	259.6	[C37H68O5+NH4] 1+	P	34:2	4	2	Glycerolipids [GL]	DAG	Diacylglycerols	610.54	0.0528	15:1 C=O+_237.2228(1.3852), 17:1 C=O+_265.2507(3.4822), M-18:1_311.2583(64.0947), M-16:1_339.2892(69.433), M-H2O_575.5033(100.0)
	Human plasma	DG 18:1_18:2_0:0	DG(36:3)	DG 18:1_18:2_0:0	LMGL02010056	24.29	636.557	261.2	[C39H70O5+NH4] 1+	P	36:3	5	3	Glycerolipids [GL]	DAG	Diacylglycerols	636.556	0.6771	M-18:1_337.2744(4.2991), M-18:2_339.2884(100.0), M-H2O_601.515(3.9252)
	Human plasma	DG 18:2_20:4_0:0	DG(38:6)	DG 18:2_20:4_0:0	LMGL02010131	22.32	658.539	261.6	[C41H68O5+NH4] 1+	P	38:6	8	6	Glycerolipids [GL]	DAG	Diacylglycerols	658.54	1.7172	17:2 C=O+_263.2371(6.7201), 19:4 C=O+_287.2394(19.7138), M-20:4_337.2727(100.0), M-18:2_361.2722(15.1537), M-H2O_623.5068(16.5678)
	Human plasma	DG 18:1_16:0_0:0	DG(34:1)	DG 18:1_16:0_0:0	LMGL02010004	23.92	612.556	263.1	[C37H70O5+NH4] 1+	P	34:1	3	1	Glycerolipids [GL]	DAG	Diacylglycerols	612.556	0.1932	15:0 C=O+_239.2383(4.9564), 17:1 C=O+_265.2538(7.0966), M-18:1_313.2745(78.9824), M-16:0_339.2896(100.0), M-H2O_577.5198(43.0489)
	Human plasma	DG 16:0_20:4_0:0	DG(36:4)	DG 16:0_20:4_0:0	LMGL02010070	23.08	634.54	263.6	[C39H68O5+NH4] 1+	P	36:4	6	4	Glycerolipids [GL]	DAG	Diacylglycerols	634.54	0.0454	19:4 C=O+_287.2398(3.7615), M-20:4_313.2738(100.0), M-16:0_361.277(4.0416), M-H2O_599.5076(1.6407)
	Human plasma	DG 18:1_18:1_0:0	DG(36:2)	DG 18:1_18:1_0:0	LMGL02010049	23.97	638.572	265.4	[C39H72O5+NH4] 1+	P	36:2	4	2	Glycerolipids [GL]	DAG	Diacylglycerols	638.572	0.2246	17:1 C=O+_265.2523(5.7792), M-18:1_339.2886(100.0), M-H2O_603.5342(42.3947)
	Human plasma	DG 18:0_16:0_0:0	DG(34:0)	DG 18:0_16:0_0:0	LMGL02010003	24.56	614.571	265.6	[C37H72O5+NH4] 1+	P	34:0	2	0	Glycerolipids [GL]	DAG	Diacylglycerols	614.572	0.7299	15:0 C=O+_239.2367(3.5109), 17:0 C=O+_267.2685(5.9579), M-18:0_313.2742(91.628), M-16:0_341.3049(100.0), M-H2O_579.5352(94.736)
	Human plasma	DG 18:1_20:4_0:0	DG(38:5)	DG 18:1_20:4_0:0	LMGL02010121	23.17	660.556	265.8	[C41H70O5+NH4] 1+	P	38:5	7	5	Glycerolipids [GL]	DAG	Diacylglycerols	660.556	0.8259	19:4 C=O+_287.2359(16.7812), M-20:4_339.2887(100.0), M-18:1_361.2741(6.1812), M-H2O_625.5208(18.2685)
	Human plasma	DG 18:1_18:1_0:0	DG(36:2)	DG 18:1_18:1_0:0	LMGL02010049	24.47	638.573	266.4	[C39H72O5+NH4] 1+	P	36:2	4	2	Glycerolipids [GL]	DAG	Diacylglycerols	638.572	1.3047	M-18:1_339.2888(100.0), M-H2O_603.5355(64.7667)
	Human plasma	DG 18:1_20:2_0:0	DG(38:3)	DG 18:1_20:2_0:0	LMGL02010100	24.11	664.587	268.2	[C41H74O5+NH4] 1+	P	38:3	5	3	Glycerolipids [GL]	DAG	Diacylglycerols	664.587	0.0698	M-20:2_339.2926(100.0), M-18:1_365.3033(41.3213)
	Human plasma	DG 18:1_20:5_0:0	DG(38:6)	DG 18:1_20:5_0:0	LMGL02010132	19.53	641.513	271.1	[C41H68O5+H] 1+	P	38:6	8	6	Glycerolipids [GL]	DAG	Diacylglycerols	641.514	1.7679	M-20:5_339.29(84.507), M-18:1_359.2588(100.0)
	Human plasma	DG 18:1_22:4_0:0	DG(40:5)	DG 18:1_22:4_0:0	LMGL02010204	23.79	688.589	273	[C43H74O5+NH4] 1+	P	40:5	7	5	Glycerolipids [GL]	DAG	Diacylglycerols	688.587	2.3259	M-22:4_339.289(100.0), M-18:1_389.3035(69.4373)
	Human plasma	DG 18:0_18:0_0:0	DG(36:0)	DG 18:0_18:0_0:0	LMGL02010002	26.23	642.603	273.4	[C39H76O5+NH4] 1+	P	36:0	2	0	Glycerolipids [GL]	DAG	Diacylglycerols	642.603	0.5861	M-18:0_341.3052(100.0), M-H2O_607.5697(100.0)
	Human plasma	DG 18:0_22:0_0:0	DG(40:0)	DG 18:0_22:0_0:0	LMGL02010145	25.97	698.666	285.7	[C43H84O5+NH4] 1+	P	40:0	2	0	Glycerolipids [GL]	DAG	Diacylglycerols	698.666	0.6278	M-22:0_341.3057(96.0227), M-18:0_397.3664(52.8409)
	Human plasma	DG 22:0_22:0_0:0	DG(44:0)	DG 22:0_22:0_0:0	LMGL02010258	25.75	754.73	301.3	[C47H92O5+NH4] 1+	P	44:0	2	0	Glycerolipids [GL]	DAG	Diacylglycerols	754.728	2.3892	22:0_356.3542(56.9061)
Monoacylglycerols	Human plasma	MG 0:0_20:4_0:0	MG(20:4)	MG 0:0_20:4_0:0	LMGL01010023	10.37	379.283	197.1	[C23H38O4+H] 1+	P	20:4	5	4	Glycerolipids [GL]	MAG	Monoacylglycerols	379.284	3.1765	19:4 C=O+_287.2389(100.0)
Neutral glycosphingolipids	Human plasma	GlcCer d18:1_22:0@	GlcCer(40:1)	GlcCer d18:1_22:0	LMSP0501AA07	23.93	784.664	298.1	[C46H89NO8+H] 1+	P	40:1	2	1	Sphingolipids [SP]	Neutral glycosphingolipids	Simple Glc series	784.666	3.0572	N''_264.2685(100.0), C40H78NO2-H2O_586.5972(17.1215), C40H78NO2_604.6038(24.6679), M-H2O_766.6571(14.4119)
	Human plasma	GlcCer d18:1_16:0@	LacCer(34:1)	GlcCer d18:1_16:0	LMSP0501AB03	19.26	862.624	304.2	[C46H87NO13+H] 1+	P	34:1	2	1	Sphingolipids [SP]	Neutral glycosphingolipids	Simple Glc series	862.625	0.7287	N''_264.266(88.1659), C34H66NO2-H2O_502.5017(22.6164), C34H66NO2_520.511(100.0), C40H76NO7_682.5617(7.1296), M-C6H11O5-H2O_682.5617(7.1296), M-H2O_844.6191(10.138)
	Human plasma	GlcCer d18:1_24:1@	LacCer(42:2)	GlcCer d18:1_24:1	LMSP0501AB09	23.47	972.734	324.1	[C54H101NO13+H] 1+	P	42:2	3	2	Sphingolipids [SP]	Neutral glycosphingolipids	Simple Glc series	972.735	0.7639	N''_264.2674(94.9978), C42H80NO2-H2O_612.6061(76.1543)
	Human plasma	GlcCer d18:1_24:0@	LacCer(42:1)	GlcCer d18:1_24:0	LMSP0501AB07	24.22	974.751	325.1	[C54H103NO13+H] 1+	P	42:1	2	1	Sphingolipids [SP]	Neutral glycosphingolipids	Simple Glc series	974.75	0.4643	N''_264.267(25.7609), C42H82NO2-H2O_614.6238(15.45), C42H82NO2_632.633(100.0), M-H2O_956.7376(8.2328)
Oxidized glycerophospholipids	Human plasma	Oxidized PC 21:0	PC(21:0)	Oxidized PC 16:0_5:0	LMGP20010005	10.24	594.376	245.3	[C29H56NO9P+H] 1+	P	21:0	4	0	Glycerophospholipids [GP]	Oxidized glycerophospholipids	Oxidized glycerophosphocholines	594.377	0.9569	HG_184.0739(100.0), M_594.3756(26.2614)
	Human plasma	Oxidized PC 21:0	PC(21:0)	Oxidized PC 16:0_5:0	LMGP20010005	9.07	594.375	245.3	[C29H56NO9P+H] 1+	P	21:0	4	0	Glycerophospholipids [GP]	Oxidized glycerophospholipids	Oxidized glycerophosphocholines	594.377	3.0107	HG_184.0725(100.0)
	Human plasma	Oxidized PC 21:0	PC(21:0)	Oxidized PC 16:0_5:0	LMGP20010006	5.76	610.369	245.6	[C29H56NO10P+H] 1+	P	21:0	4	0	Glycerophospholipids [GP]	Oxidized glycerophospholipids	Oxidized glycerophosphocholines	610.372	4.4999	HG_184.0724(100.0)
	Human plasma	Oxidized PC 16:0_9:0@	PC(25:0)	Oxidized PC 16:0_9:0	LMGP20010008	11.18	634.406	253.8	[C33H64NO9P-CH3] 1-	N	25:0	4	0	Glycerophospholipids [GP]	Oxidized glycerophospholipids	Oxidized glycerophosphocholines	634.408	3.6696	15:0 COO-_255.2312(100.0)
	Human plasma	Oxidized PC 16:0_5:0	PC(21:0)	Oxidized PC 16:0_5:0	LMGP20010005	9.78	638.367	255.5	[C29H56NO9P+HCOO] 1-	N	21:0	4	0	Glycerophospholipids [GP]	Oxidized glycerophospholipids	Oxidized glycerophosphocholines	638.367	0.5423	15:0 COO-_255.2328(100.0), M-5:1-H2O_462.2954(7.2374), M-5:1_480.3109(56.4404)
	Human plasma	Oxidized PC 25:0	PC(25:0)	Oxidized PC 16:0_9:0	LMGP20010008	13.66	650.441	256.2	[C33H64NO9P+H] 1+	P	25:0	4	0	Glycerophospholipids [GP]	Oxidized glycerophospholipids	Oxidized glycerophosphocholines	650.44	2.631	HG_184.0738(100.0)
	Human plasma	Oxidized PC 25:0	PC(25:0)	Oxidized PC 16:0_9:0	LMGP20010008	8.87	650.438	256.5	[C33H64NO9P+H] 1+	P	25:0	4	0	Glycerophospholipids [GP]	Oxidized glycerophospholipids	Oxidized glycerophosphocholines	650.44	3.2807	HG_184.0726(100.0)
	Human plasma	Oxidized PC 25:0	PC(25:0)	Oxidized PC 16:0_9:0	LMGP20010008	11.96	650.44	257	[C33H64NO9P+H] 1+	P	25:0	4	0	Glycerophospholipids [GP]	Oxidized glycerophospholipids	Oxidized glycerophosphocholines	650.44	0.5666	HG_184.0725(100.0)
	Human plasma	Oxidized PC 25:0	PC(25:0)	Oxidized PC 16:0_9:0	LMGP20010008	13.29	650.443	257.5	[C33H64NO9P+H] 1+	P	25:0	4	0	Glycerophospholipids [GP]	Oxidized glycerophospholipids	Oxidized glycerophosphocholines	650.44	4.7892	HG_184.0721(100.0), M_650.4396(20.3871)
	Human plasma	Oxidized PC 25:0	PC(25:0)	Oxidized PC 16:0_9:0	LMGP20010007	10.27	666.434	258.8	[C33H64NO10P+H] 1+	P	25:0	4	0	Glycerophospholipids [GP]	Oxidized glycerophospholipids	Oxidized glycerophosphocholines	666.435	1.4327	HG_184.0721(100.0)
	Human plasma	Oxidized PC 25:0	PC(25:0)	Oxidized PC 16:0_9:0	LMGP20010007	11.32	666.433	259.7	[C33H64NO10P+H] 1+	P	25:0	4	0	Glycerophospholipids [GP]	Oxidized glycerophospholipids	Oxidized glycerophosphocholines	666.435	1.7074	HG_184.0723(100.0), M_666.4331(23.4303)
	Human plasma	Oxidized PC 25:0	PC(25:0)	Oxidized PC 16:0_9:0	LMGP20010007	9.56	666.434	260	[C33H64NO10P+H] 1+	P	25:0	4	0	Glycerophospholipids [GP]	Oxidized glycerophospholipids	Oxidized glycerophosphocholines	666.435	1.3411	HG_184.0725(100.0)
	Human plasma	Oxidized PC 25:0	PC(25:0)	Oxidized PC 16:0_9:0	LMGP20010007	9.06	666.432	260	[C33H64NO10P+H] 1+	P	25:0	4	0	Glycerophospholipids [GP]	Oxidized glycerophospholipids	Oxidized glycerophosphocholines	666.435	3.6307	HG_184.072(100.0), M_666.4305(40.4657)
	Human plasma	Oxidized PC 25:0	PC(25:0)	Oxidized PC 16:0_9:0	LMGP20010007	10.84	666.434	260.5	[C33H64NO10P+H] 1+	P	25:0	4	0	Glycerophospholipids [GP]	Oxidized glycerophospholipids	Oxidized glycerophosphocholines	666.435	0.8832	HG_184.0728(100.0), M_666.4312(30.4012)
	Human plasma	Oxidized PC 16:0_9:0@	PC(25:0)	Oxidized PC 16:0_9:0	LMGP20010008	17.51	694.43	266.8	[C33H64NO9P+HCOO] 1-	N	25:0	4	0	Glycerophospholipids [GP]	Oxidized glycerophospholipids	Oxidized glycerophosphocholines	694.43	0.0602	8:1 COO-_171.1031(73.1594), 15:0 COO-_255.2341(24.4078), M-9:1_480.3107(25.365), M-CH3_634.4067(100.0)
	Human plasma	Oxidized PC 16:0_9:0@	PC(25:0)	Oxidized PC 16:0_9:0	LMGP20010008	11.08	694.429	267.1	[C33H64NO9P+HCOO] 1-	N	25:0	4	0	Glycerophospholipids [GP]	Oxidized glycerophospholipids	Oxidized glycerophosphocholines	694.43	1.6097	8:1 COO-_171.1011(100.0), 15:0 COO-_255.2334(58.2266), M-9:1_480.3123(39.1815), M-CH3_634.4054(79.7373)
	Human plasma	Oxidized PC 16:0_9:0@	PC(25:0)	Oxidized PC 16:0_9:0	LMGP20010008	11.46	694.429	267.4	[C33H64NO9P+HCOO] 1-	N	25:0	4	0	Glycerophospholipids [GP]	Oxidized glycerophospholipids	Oxidized glycerophosphocholines	694.43	0.8187	15:0 COO-_255.2345(47.307), M-16:0_396.1815(4.392), M-9:1-H2O_462.3012(11.3097), M-9:1_480.3111(19.9279), M-CH3_634.4075(100.0)
	Human plasma	Oxidized PC 16:0_9:0@	PC(25:0)	Oxidized PC 16:0_9:0	LMGP20010008	11.29	694.429	267.4	[C33H64NO9P+HCOO] 1-	N	25:0	4	0	Glycerophospholipids [GP]	Oxidized glycerophospholipids	Oxidized glycerophosphocholines	694.43	1.7855	8:1 COO-_171.1038(64.4859), 15:0 COO-_255.2329(58.3497), M-16:0_396.1772(1.1487), M-9:1-H2O_462.2953(3.8459), M-9:1_480.3081(23.029), M-CH3_634.4089(100.0)
	Human plasma	Oxidized PE 16:0@_20:4		Oxidized PE 16:0_20:4	LMGP20020005	17.69	738.507	272.9	[C41H74NO8P-H] 1-	N	36:4	7	5	Glycerophospholipids [GP]	Oxidized glycerophospholipids	Oxidized glycerophosphoethanolamines	738.508	1.1504	19:4 COO-_319.2271(100.0), M-20:4_436.2849(69.8735)
	Human plasma	Oxidized PC 25:0	PC(25:0)	Oxidized PC 16:0_9:0	LMGP20010008	14.55	650.439	274.6	[C33H64NO9P+H] 1+	P	25:0	4	0	Glycerophospholipids [GP]	Oxidized glycerophospholipids	Oxidized glycerophosphocholines	650.44	0.9348	HG_184.0746(100.0)
	Human plasma	Oxidized PE 16:0@_20:4		Oxidized PE 16:0_20:4	LMGP20020005	17.17	738.507	274.6	[C41H74NO8P-H] 1-	N	36:4	7	5	Glycerophospholipids [GP]	Oxidized glycerophospholipids	Oxidized glycerophosphoethanolamines	738.508	1.8115	19:4 COO-_319.2283(94.1826), M-20:4-H2O_418.271(26.051), M-20:4_436.2825(36.5266), M_738.5051(100.0)
	Human plasma	Oxidized PE 16:0@_20:4		Oxidized PE 16:0_20:4	LMGP20020005	16.25	738.507	275.2	[C41H74NO8P-H] 1-	N	36:4	7	5	Glycerophospholipids [GP]	Oxidized glycerophospholipids	Oxidized glycerophosphoethanolamines	738.508	1.7289	M-20:4_436.2844(53.8527)
	Human plasma	Oxidized PE 16:0@_20:4		Oxidized PE 16:0_20:4	LMGP20020005	16.71	738.508	276.4	[C41H74NO8P-H] 1-	N	36:4	7	5	Glycerophospholipids [GP]	Oxidized glycerophospholipids	Oxidized glycerophosphoethanolamines	738.508	0.6679	19:4 COO-_319.2275(100.0), M-20:4-H2O_418.2722(6.6145), M-20:4_436.282(33.1158), M_738.507(64.7725)
	Human plasma	Oxidized PE 16:0_22:6	PE(38:6)	Oxidized PE 16:0_22:6	LMGP20020003	15.2	778.502	277.3	[C43H74NO9P-H] 1-	N	38:6	9	6	Glycerophospholipids [GP]	Oxidized glycerophospholipids	Oxidized glycerophosphoethanolamines	778.503	1.2231	15:0 COO-_255.2311(100.0), M-22:6-H2O_434.2697(21.5548), M-22:6_452.2754(7.7739), M_778.4988(99.6466)
	Human plasma	Oxidized PE 16:0@_22:6		Oxidized PE 16:0_22:6	LMGP20020014	16.98	762.507	277.4	[C43H74NO8P-H] 1-	N	38:6	9	7	Glycerophospholipids [GP]	Oxidized glycerophospholipids	Oxidized glycerophosphoethanolamines	762.508	1.3543	21:6 COO-_343.2271(53.2672), M-22:6_436.2844(24.8745)
	Human plasma	Oxidized PE 16:0_22:6	PE(38:6)	Oxidized PE 16:0_22:6	LMGP20020003	16.27	778.503	278.4	[C43H74NO9P-H] 1-	N	38:6	9	6	Glycerophospholipids [GP]	Oxidized glycerophospholipids	Oxidized glycerophosphoethanolamines	778.503	0.3607	15:0 COO-_255.2333(40.0415), 21:6 COO-_343.2287(100.0), M-22:6_452.277(39.9862)
	Human plasma	Oxidized PE 18:0@_20:4		Oxidized PE 18:0_20:4	LMGP20020007	19.48	766.537	279.1	[C43H78NO8P-H] 1-	N	38:4	7	5	Glycerophospholipids [GP]	Oxidized glycerophospholipids	Oxidized glycerophosphoethanolamines	766.539	3.1643	M-20:4_464.3161(100.0)
	Human plasma	Oxidized PE 18:1@_20:4		Oxidized PE 18:1_20:4	LMGP20020006	17.36	764.523	279.7	[C43H76NO8P-H] 1-	N	38:5	8	6	Glycerophospholipids [GP]	Oxidized glycerophospholipids	Oxidized glycerophosphoethanolamines	764.524	1.3037	19:4 COO-_319.2282(73.3847), M-20:4-H2O_444.2923(10.9369), M-20:4_462.3017(21.3941)
	Human plasma	Oxidized PE 18:0@_20:4		Oxidized PE 18:0_20:4	LMGP20020007	18.04	766.537	280.8	[C43H78NO8P-H] 1-	N	38:4	7	5	Glycerophospholipids [GP]	Oxidized glycerophospholipids	Oxidized glycerophosphoethanolamines	766.539	2.5273	M-20:4-H2O_446.301(6.0637), M-20:4_464.3144(38.5348), M_766.5346(82.8915)
	Human plasma	Oxidized PE 18:0@_20:4		Oxidized PE 18:0_20:4	LMGP20020007	18.96	766.538	281.4	[C43H78NO8P-H] 1-	N	38:4	7	5	Glycerophospholipids [GP]	Oxidized glycerophospholipids	Oxidized glycerophosphoethanolamines	766.539	1.4922	19:4 COO-_319.2272(100.0), M-20:4-H2O_446.3003(10.1426), M-20:4_464.3133(39.7331), M_766.537(92.859)
	Human plasma	Oxidized PE 18:0_20:4	PE(38:4)	Oxidized PE 18:0_20:4	LMGP20020001	17.25	782.533	282.5	[C43H78NO9P-H] 1-	N	38:4	7	4	Glycerophospholipids [GP]	Oxidized glycerophospholipids	Oxidized glycerophosphoethanolamines	782.534	1.1249	17:0 COO-_283.263(62.5806), 19:4 COO-_319.2273(44.9595), M-20:4_480.3048(23.6323), M_782.5329(100.0)
	Human plasma	Oxidized PE 18:0_22:6	PE(40:6)	Oxidized PE 18:0_22:6	LMGP20020004	18.02	806.534	284.6	[C45H78NO9P-H] 1-	N	40:6	9	6	Glycerophospholipids [GP]	Oxidized glycerophospholipids	Oxidized glycerophosphoethanolamines	806.534	0.6373	17:0 COO-_283.2624(58.5714), 21:6 COO-_343.227(31.1429), M-22:6_480.3086(15.4286)
	Human plasma	Oxidized PE 18:0@_22:6		Oxidized PE 18:0_22:6	LMGP20020015	17.86	790.539	285.3	[C45H78NO8P-H] 1-	N	40:6	9	7	Glycerophospholipids [GP]	Oxidized glycerophospholipids	Oxidized glycerophosphoethanolamines	790.539	0.5204	21:6 COO-_343.2281(100.0), M-22:6-H2O_446.3029(5.6664)
	Human plasma	Oxidized PE 18:0@_22:6	PE(40:6)	Oxidized PE 18:0_22:6	LMGP20020004	15.14	806.532	285.8	[C45H78NO9P-H] 1-	N	40:6	9	6	Glycerophospholipids [GP]	Oxidized glycerophospholipids	Oxidized glycerophosphoethanolamines	806.534	2.6806	M-22:6-H2O_462.2972(7.512), M_806.5316(100.0)
	Human plasma	Oxidized PE 18:0_22:6@	PE(40:6)	Oxidized PE 18:0_22:6	LMGP20020004	17.6	806.532	287	[C45H78NO9P-H] 1-	N	40:6	9	6	Glycerophospholipids [GP]	Oxidized glycerophospholipids	Oxidized glycerophosphoethanolamines	806.534	2.1508	17:0 COO-_283.2657(56.1404)
	Human plasma	Oxidized PC 16:0@_20:4	PC(36:4)	Oxidized PC 16:0_20:4	LMGP20010002	16.12	798.564	289.4	[C44H80NO9P+H] 1+	P	36:4	7	4	Glycerophospholipids [GP]	Oxidized glycerophospholipids	Oxidized glycerophosphocholines	798.565	1.1654	HG_184.0724(100.0), M-20:4-H2O_478.3278(0.9668), M-20:4_496.3397(1.7775), M-H2O_780.5526(15.008)
	Human plasma	Oxidized PC 36:4	PC(36:4)	Oxidized PC 16:0_20:4	LMGP20010002	14.01	798.563	289.4	[C44H80NO9P+H] 1+	P	36:4	7	4	Glycerophospholipids [GP]	Oxidized glycerophospholipids	Oxidized glycerophosphocholines	798.565	2.3883	HG-H2O_166.0624(1.1099), HG_184.0725(100.0), M-NL-H2O_597.4902(0.2151), M-H2O_780.5532(22.8035), M_798.5581(0.122)
	Human plasma	Oxidized PC 16:0@_20:4	PC(36:4)	Oxidized PC 16:0_20:4	LMGP20010002	16.83	798.564	289.9	[C44H80NO9P+H] 1+	P	36:4	7	4	Glycerophospholipids [GP]	Oxidized glycerophospholipids	Oxidized glycerophosphocholines	798.565	0.8597	HG-H2O_166.0645(0.5976), HG_184.0726(100.0), M-20:4_496.3398(3.5227), M-H2O_780.5542(10.5991), M_798.5634(1.5745)
	Human plasma	Oxidized PC 16:0@_20:4	PC(36:4)	Oxidized PC 16:0_20:4	LMGP20010002	17.01	798.564	290.1	[C44H80NO9P+H] 1+	P	36:4	7	4	Glycerophospholipids [GP]	Oxidized glycerophospholipids	Oxidized glycerophosphocholines	798.565	1.3947	HG-H2O_166.0634(1.9049), HG_184.0724(100.0), M-20:4_496.342(3.611), M-H2O_780.552(16.7986)
	Human plasma	Oxidized PC 16:0@_20:4	PC(36:4)	Oxidized PC 16:0_20:4	LMGP20010002	16.51	798.563	290.2	[C44H80NO9P+H] 1+	P	36:4	7	4	Glycerophospholipids [GP]	Oxidized glycerophospholipids	Oxidized glycerophosphocholines	798.565	1.7769	HG_184.0722(100.0), M-20:4-H2O_478.3273(1.4835), M-20:4_496.3402(4.9838), M-H2O_780.5553(15.1831)
	Human plasma	Oxidized PE 16:0@_20:4		Oxidized PE 16:0_20:4	LMGP20020005	14.65	814.523	291.6	[C41H74NO8P+OAcO] 1-	N	36:4	7	5	Glycerophospholipids [GP]	Oxidized glycerophospholipids	Oxidized glycerophosphoethanolamines	814.524	1.555	20:4_301.2157(14.1312), M_814.52(73.2968)
	Human plasma	Oxidized PC 18:0_20:4@	PE(38:4)	Oxidized PC 18:0_20:4	LMGP20010004	16.57	824.579	294.9	[C46H82NO9P+H] 1+	P	38:4	8	4	Glycerophospholipids [GP]	Oxidized glycerophospholipids	Oxidized glycerophosphocholines	824.581	1.7512	HG_184.0727(100.0), M-20:5-H2O_506.3623(0.1137), M-20:5_524.3669(0.084), M-18:0-H2O_540.307(0.2445), M-NL-H2O_623.5083(0.3235), M-H2O_806.5697(22.4661)
	Human plasma	Oxidized PC 16:0_20:4	PC(36:4)	Oxidized PC 16:0_20:4	LMGP20010002	15.16	842.553	294.9	[C44H80NO9P+HCOO] 1-	N	36:4	7	4	Glycerophospholipids [GP]	Oxidized glycerophospholipids	Oxidized glycerophosphocholines	842.555	2.5789	15:0 COO-_255.2338(18.3408), 20:4_301.2184(9.6065), 19:4 COO-_319.2297(33.5528), M-20:4_480.3123(7.6453), M-16:0-H2O_526.2947(1.2281), M-16:0_544.3057(0.5961), M-C5H13N_711.4624(1.5459), M-CH3_782.5332(100.0), M_842.5485(3.3591)
	Human plasma	Oxidized PC 38:4	PE(38:4)	Oxidized PC 18:0_20:4	LMGP20010004	18.58	824.579	295	[C46H82NO9P+H] 1+	P	38:4	8	4	Glycerophospholipids [GP]	Oxidized glycerophospholipids	Oxidized glycerophosphocholines	824.581	1.8252	HG_184.0722(100.0), M-H2O_806.578(10.1299)
	Human plasma	Oxidized PC 38:4	PE(38:4)	Oxidized PC 18:0_20:4	LMGP20010004	15.47	824.577	295	[C46H82NO9P+H] 1+	P	38:4	8	4	Glycerophospholipids [GP]	Oxidized glycerophospholipids	Oxidized glycerophosphocholines	824.581	4.1198	HG_184.0725(100.0), M-2*H2O_788.5641(0.0546), M-H2O_806.5663(22.1248)
	Human plasma	Oxidized PC 38:4	PC(38:4)	Oxidized PC 18:0_20:4	LMGP20010001	21.41	826.597	295.6	[C46H84NO9P+H] 1+	P	38:4	7	4	Glycerophospholipids [GP]	Oxidized glycerophospholipids	Oxidized glycerophosphocholines	826.596	1.1763	HG_184.0722(100.0), M_826.5904(34.8993)
	Human plasma	Oxidized PC 38:4	PC(38:4)	Oxidized PC 18:0_20:4	LMGP20010001	20.24	826.596	296.4	[C46H84NO9P+H] 1+	P	38:4	7	4	Glycerophospholipids [GP]	Oxidized glycerophospholipids	Oxidized glycerophosphocholines	826.596	0.3641	HG_184.0722(100.0), M-H2O_808.5842(42.9129)
	Human plasma	Oxidized PC 18:0@_20:4	PC(38:4)	Oxidized PC 18:0_20:4	LMGP20010001	18.81	826.595	296.5	[C46H84NO9P+H] 1+	P	38:4	7	4	Glycerophospholipids [GP]	Oxidized glycerophospholipids	Oxidized glycerophosphocholines	826.596	1.2604	HG_184.0749(100.0), M-20:4_524.3731(2.2136), M-H2O_808.5853(17.4266)
	Human plasma	Oxidized PC 16:0_20:4	PC(36:4)	Oxidized PC 16:0_20:4	LMGP20010002	16.35	842.554	297.2	[C44H80NO9P+HCOO] 1-	N	36:4	7	4	Glycerophospholipids [GP]	Oxidized glycerophospholipids	Oxidized glycerophosphocholines	842.555	1.6372	HG_168.044(0.1982), 15:0 COO-_255.233(13.6333), 20:4_301.2187(7.1835), 19:4 COO-_319.2265(30.2746), M-20:4-H2O_462.2955(0.8204), M-20:4_480.3116(6.184), M-16:0-H2O_526.294(0.832), M-16:0_544.3048(0.4847), M-C5H13N_711.4591(1.1842), M-CH3_782.5326(100.0)
	Human plasma	Oxidized PC 16:0_20:4	PC(36:4)	Oxidized PC 16:0_20:4	LMGP20010002	15.78	842.553	297.2	[C44H80NO9P+HCOO] 1-	N	36:4	7	4	Glycerophospholipids [GP]	Oxidized glycerophospholipids	Oxidized glycerophosphocholines	842.555	2.3616	15:0 COO-_255.2328(14.9052), 20:4_301.219(2.7595), 19:4 COO-_319.225(34.5519), M-20:4-H2O_462.2945(0.7901), M-20:4_480.3104(8.1576), M-16:0-H2O_526.2971(1.6802), M-16:0_544.3043(0.6037), M-C5H13N_711.4632(1.2987), M-CH3_782.5331(100.0)
	Human plasma	Oxidized PC 38:4	PC(38:4)	Oxidized PC 18:0_20:4	LMGP20010001	13.76	826.594	297.7	[C46H84NO9P+H] 1+	P	38:4	7	4	Glycerophospholipids [GP]	Oxidized glycerophospholipids	Oxidized glycerophosphocholines	826.596	2.811	HG_184.0734(100.0), M-2*H2O_790.5793(20.1421), M-H2O_808.5855(10.8042)
	Human plasma	Oxidized PC 16:0_20:4	PC(36:4)	Oxidized PC 16:0_20:4	LMGP20010002	15.44	842.554	297.8	[C44H80NO9P+HCOO] 1-	N	36:4	7	4	Glycerophospholipids [GP]	Oxidized glycerophospholipids	Oxidized glycerophosphocholines	842.555	1.2026	20:4_301.2197(8.3441), 19:4 COO-_319.2293(32.5588), M-20:4-H2O_462.3027(1.6646), M-20:4_480.3105(8.562), M-16:0-H2O_526.2898(0.83), M-16:0_544.3081(0.4997), M-C5H13N_711.4536(0.5028), M-CH3_782.5315(100.0), M_842.5516(2.3491)
	Human plasma	Oxidized PC 18:0@_20:4	PC(38:4)	Oxidized PC 18:0_20:4	LMGP20010001	17.19	826.595	297.8	[C46H84NO9P+H] 1+	P	38:4	7	4	Glycerophospholipids [GP]	Oxidized glycerophospholipids	Oxidized glycerophosphocholines	826.596	1.5557	HG_184.0725(100.0), M-20:4_524.3702(1.0515), M-H2O_808.5841(24.8648), M_826.5888(0.5303)
	Human plasma	Oxidized PE 18:0@_20:4	PE(38:4)	Oxidized PE 18:0_20:4	LMGP20020001	15.89	782.533	298.2	[C43H78NO9P-H] 1-	N	38:4	7	4	Glycerophospholipids [GP]	Oxidized glycerophospholipids	Oxidized glycerophosphoethanolamines	782.534	1.1249	19:4 COO-_319.23(69.7958), M_782.527(100.0)
	Human plasma	Oxidized PC 38:4	PE(38:4)	Oxidized PC 18:0_20:4	LMGP20010004	17.61	824.578	299.4	[C46H82NO9P+H] 1+	P	38:4	8	4	Glycerophospholipids [GP]	Oxidized glycerophospholipids	Oxidized glycerophosphocholines	824.581	3.2316	HG_184.0725(100.0), M-NL_641.513(3.0252), M-H2O_806.5673(16.8774)
	Human plasma	Oxidized PC 38:4	PE(38:4)	Oxidized PC 18:0_20:4	LMGP20010004	14.64	824.58	299.6	[C46H82NO9P+H] 1+	P	38:4	8	4	Glycerophospholipids [GP]	Oxidized glycerophospholipids	Oxidized glycerophosphocholines	824.581	1.011	HG_184.0734(100.0)
	Human plasma	Oxidized PC 18:0_20:4	PC(38:4)	Oxidized PC 18:0_20:4	LMGP20010001	18.73	870.587	300.6	[C46H84NO9P+HCOO] 1-	N	38:4	7	4	Glycerophospholipids [GP]	Oxidized glycerophospholipids	Oxidized glycerophosphocholines	870.587	0.0296	HG_168.0412(3.161), 17:0 COO-_283.2624(15.0398), 20:4_301.216(14.0988), 19:4 COO-_319.2253(39.1895), M-20:4_508.3383(7.4227), M-CH3_810.5623(100.0), M_870.584(10.382)
	Human plasma	Oxidized PC 18:0_20:4	PC(38:4)	Oxidized PC 18:0_20:4	LMGP20010001	18.17	870.585	302.9	[C46H84NO9P+HCOO] 1-	N	38:4	7	4	Glycerophospholipids [GP]	Oxidized glycerophospholipids	Oxidized glycerophosphocholines	870.587	2.2029	17:0 COO-_283.2635(22.5367), 20:4_301.2189(5.6418), M-20:4-H2O_490.331(1.8089), M-20:4_508.34(7.064), M-18:0-H2O_526.2982(0.8539), M-C5H13N_739.4954(2.386), M-CH3_810.5623(100.0), M_870.5835(4.1184)
	Human plasma	Oxidized PC 18:0_20:4	PC(38:4)	Oxidized PC 18:0_20:4	LMGP20010001	17.23	870.584	303.5	[C46H84NO9P+HCOO] 1-	N	38:4	7	4	Glycerophospholipids [GP]	Oxidized glycerophospholipids	Oxidized glycerophosphocholines	870.587	2.5535	17:0 COO-_283.2634(11.5812), 20:4_301.219(10.441), 19:4 COO-_319.2258(29.1629), M-20:4-H2O_490.3343(0.9301), M-20:4_508.3419(4.8005), M-C5H13N_739.489(1.5302), M-CH3_810.5657(100.0), M_870.5815(4.9805)
	Human plasma	Oxidized PC 18:0_20:4	PC(38:4)	Oxidized PC 18:0_20:4	LMGP20010001	17.73	870.585	304	[C46H84NO9P+HCOO] 1-	N	38:4	7	4	Glycerophospholipids [GP]	Oxidized glycerophospholipids	Oxidized glycerophosphocholines	870.587	2.3432	HG_168.0429(1.503), 17:0 COO-_283.2635(14.5952), 20:4_301.2172(4.6755), 19:4 COO-_319.2281(31.9517), M-20:4-H2O_490.3297(2.5856), M-20:4_508.3423(9.3161), M-18:0-H2O_526.2971(1.2499), M-CH3_810.5633(100.0)
Phosphatidic acids	Human plasma	LPA 16:1_0:0	PA(16:1)	LPA 16:1_0:0	LMGP10050016	6.17	407.22	198.2	[C19H37O7P-H] 1-	N	16:1	3	1	Glycerophospholipids [GP]	PA	Monoacylglycerophosphates	407.22	0.3409	M-16:1-H2O_152.996(100.0), C3H6O5P_152.996(100.0)
	Human plasma	LPA 16:0_0:0	PA(16:0)	LPA 16:0_0:0	LMGP10050006	9.24	409.236	201.2	[C19H39O7P-H] 1-	N	16:0	2	0	Glycerophospholipids [GP]	PA	Monoacylglycerophosphates	409.236	0.1215	M-16:0-H2O_152.9955(100.0), C3H6O5P_152.9955(100.0), 15:0 COO-_255.2314(38.6415)
	Human plasma	LPA 18:2_0:0	PA(18:2)	LPA 18:2_0:0	LMGP10050017	7.71	433.237	202	[C21H39O7P-H] 1-	N	18:2	4	2	Glycerophospholipids [GP]	PA	Monoacylglycerophosphates	433.236	2.1576	M-18:2-H2O_152.9971(100.0)
	Human plasma	LPA 18:1_0:0	PA(18:1)	LPA 18:1_0:0	LMGP10050008	9.48	435.252	205	[C21H41O7P-H] 1-	N	18:1	3	1	Glycerophospholipids [GP]	PA	Monoacylglycerophosphates	435.252	0.2939	M-18:1-H2O_152.9957(100.0), C3H6O5P_152.9957(100.0), 17:1 COO-_281.249(6.6233)
	Human plasma	LPA 20:5	PA(20:5)	LPA 20:5_0:0	LMGP10050033	5.47	455.222	206.5	[C23H37O7P-H] 1-	N	20:5	7	5	Glycerophospholipids [GP]	PA	Monoacylglycerophosphates	455.22	4.3878	C3H6O5P_152.9939(100.0)
	Human plasma	LPA 20:4_0:0	PA(20:4)	LPA 20:4_0:0	LMGP10050013	7.63	457.237	207.1	[C23H39O7P-H] 1-	N	20:4	6	4	Glycerophospholipids [GP]	PA	Monoacylglycerophosphates	457.236	1.4436	M-20:4-H2O_152.9964(100.0), C3H6O5P_152.9964(100.0), 19:4 COO-_303.2339(6.8083)
	Human plasma	LPA 22:6_0:0	PA(22:6)	LPA 22:6_0:0	LMGP10050019	7.49	481.237	211	[C25H39O7P-H] 1-	N	22:6	8	6	Glycerophospholipids [GP]	PA	Monoacylglycerophosphates	481.236	1.8155	M-22:6-H2O_152.9971(100.0)
	Human plasma	LPA 18:2_0:0	PA(18:2)	LPA 18:2_0:0	LMGP10050017	7.18	433.237	213.4	[C21H39O7P-H] 1-	N	18:2	4	2	Glycerophospholipids [GP]	PA	Monoacylglycerophosphates	433.236	2.6507	M-18:2-H2O_152.9961(100.0), C3H6O5P_152.9961(100.0)
	Human plasma	PA 31:1	PA(31:1)	PA 17:0_14:1	LMGP10010006	14.61	691.458	263.9	[C34H65O8P+AcO] 1-	N	31:1	4	1	Glycerophospholipids [GP]	PA	Diacylglycerophosphates	691.456	3.8971	M-NL_593.4768(100.0), M-H2O3P-H2O_593.4768(100.0)
	Human plasma	PA 17:0_22:0@	PA(39:0)	PA 17:0_22:0	LMGP10010242	13.4	731.56	286.6	[C42H83O8P-CH3] 1-	N	39:0	3	0	Glycerophospholipids [GP]	PA	Diacylglycerophosphates	731.559	1.8356	16:0 COO-_255.2325(79.3657)
Phospatidylcholines	Human plasma	LPC 16:0_0:0	PC(16:0)	LPC 16:0_0:0	LMGP01050018	8.38	480.309	218.1	[C24H50NO7P-CH3] 1-	N	16:0	2	0	Glycerophospholipids [GP]	PC	Monoacylglycerophosphocholines	480.309	0.2663	15:0 COO-_255.2331(100.0)
	Human plasma	LPC 14:0_0:0	PC(14:0)	LPC 14:0_0:0	LMGP01050012	5.07	452.279	219.7	[C22H46NO7P-CH3] 1-	N	14:0	2	0	Glycerophospholipids [GP]	PC	Monoacylglycerophosphocholines	452.278	2.3505	13:0 COO-_227.2019(100.0)
	Human plasma	LPC 18:3_0:0	PC(18:3)	LPC 18:3_0:0	LMGP01050038	5.64	502.295	220.2	[C26H48NO7P-CH3] 1-	N	18:3	5	3	Glycerophospholipids [GP]	PC	Monoacylglycerophosphocholines	502.293	3.8892	M-18:3-H2O_224.0676(3.911), 17:3 COO-_277.2173(100.0)
	Human plasma	LPC 18:2_0:0	PC(18:2)	LPC 18:2_0:0	LMGP01050034	8.01	504.308	220.5	[C26H50NO7P-CH3] 1-	N	18:2	4	2	Glycerophospholipids [GP]	PC	Monoacylglycerophosphocholines	504.309	1.2592	17:2 COO-_279.2307(100.0)
	Human plasma	LPC 18:4	PC(18:4)	LPC 18:4_0:0	LMGP01050040	0.73	516.308	220.8	[C26H46NO7P+H] 1+	P	18:4	6	4	Glycerophospholipids [GP]	PC	Monoacylglycerophosphocholines	516.308	1.4076	HG_184.0732(100.0), M-H2O_498.3018(16.3445)
	Human plasma	LPC 18:2_0:0	PC(18:2)	LPC 18:2_0:0	LMGP01050034	7.21	504.309	221.4	[C26H50NO7P-CH3] 1-	N	18:2	4	2	Glycerophospholipids [GP]	PC	Monoacylglycerophosphocholines	504.309	0.5562	M-18:2-H2O_224.0709(0.9328), 17:2 COO-_279.231(100.0)
	Human plasma	LPC 16:1	PC(16:1)	LPC 16:1_0:0	LMGP01050021	6.27	494.324	224	[C24H48NO7P+H] 1+	P	16:1	3	1	Glycerophospholipids [GP]	PC	Monoacylglycerophosphocholines	494.324	0.2245	HG_184.075(100.0)
	Human plasma	LPC 20:5_0:0	PC(20:5)	LPC 20:5_0:0	LMGP01050050	5.51	526.294	224.7	[C28H48NO7P-CH3] 1-	N	20:5	7	5	Glycerophospholipids [GP]	PC	Monoacylglycerophosphocholines	526.293	1.2184	19:5 COO-_301.2143(100.0)
	Human plasma	LPC O- 16:1		LPC O- 16:1_0:0	LMGP01060028	3.63	480.344	224.8	[C24H50NO6P+H] 1+	P	16:1	2	1	Glycerophospholipids [GP]	PC	Monoalkylglycerophosphocholines	480.345	0.959	HG_184.0723(100.0)
	Human plasma	LPC 16:1	PC(16:1)	LPC 16:1_0:0	LMGP01050021	4.14	494.324	225.1	[C24H48NO7P+H] 1+	P	16:1	3	1	Glycerophospholipids [GP]	PC	Monoacylglycerophosphocholines	494.324	0.2694	HG_184.073(100.0)
	Human plasma	LPC 20:4_0:0	PC(20:4)	LPC 20:4_0:0	LMGP01050048	7.68	528.309	225.3	[C28H50NO7P-CH3] 1-	N	20:4	6	4	Glycerophospholipids [GP]	PC	Monoacylglycerophosphocholines	528.309	0.9353	19:4 COO-_303.2305(100.0)
	Human plasma	LPC 18:0_0:0	PC(18:0)	LPC 18:0_0:0	LMGP01050026	10.85	508.341	225.5	[C26H54NO7P-CH3] 1-	N	18:0	2	0	Glycerophospholipids [GP]	PC	Monoacylglycerophosphocholines	508.34	0.5732	M-18:0_242.081(35.1064), 17:0 COO-_283.2656(100.0)
	Human plasma	LPC 20:3_0:0	PC(20:3)	LPC 20:3_0:0	LMGP01050133	8.74	530.324	225.9	[C28H52NO7P-CH3] 1-	N	20:3	5	3	Glycerophospholipids [GP]	PC	Monoacylglycerophosphocholines	530.325	0.8419	M-20:3-H2O_224.0691(8.2368), M-20:3_242.0809(2.6258), 19:3 COO-_305.2502(100.0), M_530.3203(5.9026)
	Human plasma	PC O- 15:0		PC O- 14:0_1:0	LMGP01080020	2.82	482.324	226.1	[C23H48NO7P+H] 1+	P	15:0	2	0	Glycerophospholipids [GP]	PC	1-acyl,2-alkylglycerophosphocholines	482.324	0.4831	HG_184.0726(100.0)
	Human plasma	PC O- 15:0		PC O- 14:0_1:0	LMGP01080020	1.96	482.324	226.1	[C23H48NO7P+H] 1+	P	15:0	2	0	Glycerophospholipids [GP]	PC	1-acyl,2-alkylglycerophosphocholines	482.324	0.673	HG_184.0736(100.0)
	Human plasma	LPC 16:1	PC(16:1)	LPC 16:1_0:0	LMGP01050021	1.85	494.324	226.3	[C24H48NO7P+H] 1+	P	16:1	3	1	Glycerophospholipids [GP]	PC	Monoacylglycerophosphocholines	494.324	0.7801	HG-H2O_166.0629(0.38), HG_184.0722(100.0), M-NL_311.2584(3.3695), M-H2O_476.3156(1.9313), M_494.3224(0.152)
	Human plasma	LPC 20:5_0:0	PC(20:5)	LPC 20:5_0:0	LMGP01050050	1.92	542.324	226.4	[C28H48NO7P+H] 1+	P	20:5	7	5	Glycerophospholipids [GP]	PC	Monoacylglycerophosphocholines	542.324	0.5985	HG-H2O_166.0618(0.9544), HG_184.0724(100.0), M-20:5_258.1093(7.0575), M-NL_359.2578(3.1542), M-H2O_524.3129(12.5557)
	Human plasma	LPC 20:4_0:0	PC(20:4)	LPC 20:4_0:0	LMGP01050048	7.21	528.31	226.5	[C28H50NO7P-CH3] 1-	N	20:4	6	4	Glycerophospholipids [GP]	PC	Monoacylglycerophosphocholines	528.309	2.2061	19:4 COO-_303.2344(100.0)
	Human plasma	PC O- 15:0		PC O- 14:0_1:0	LMGP01080020	2.46	482.324	227.7	[C23H48NO7P+H] 1+	P	15:0	2	0	Glycerophospholipids [GP]	PC	1-acyl,2-alkylglycerophosphocholines	482.324	0.1668	HG_184.0727(100.0), M-NL_299.2567(11.0996), M-C5H13NO3P-H2O_299.2567(11.0996)
	Human plasma	LPC 18:2	PC(18:2)	LPC 18:2_0:0	LMGP01050034	14.95	520.34	227.8	[C26H50NO7P+H] 1+	P	18:2	4	2	Glycerophospholipids [GP]	PC	Monoacylglycerophosphocholines	520.34	0.3201	HG_184.0728(100.0)
	Human plasma	LPC 18:2	PC(18:2)	LPC 18:2_0:0	LMGP01050034	13.22	520.34	228.4	[C26H50NO7P+H] 1+	P	18:2	4	2	Glycerophospholipids [GP]	PC	Monoacylglycerophosphocholines	520.34	0.0318	HG_184.0726(100.0)
	Human plasma	PC O- 16:0		PC O- 14:0_2:0	LMGP01020019	0.36	496.34	229.8	[C24H50NO7P+H] 1+	P	16:0	2	0	Glycerophospholipids [GP]	PC	1-alkyl,2-acylglycerophosphocholines	496.34	0.4023	HG_184.0728(100.0), M-H2O_478.3273(8.5008)
	Human plasma	PC O- 16:0		PC O- 14:0_2:0	LMGP01020019	11.95	496.339	229.8	[C24H50NO7P+H] 1+	P	16:0	2	0	Glycerophospholipids [GP]	PC	1-alkyl,2-acylglycerophosphocholines	496.34	2.4261	HG_184.072(100.0), M-NL_313.2736(13.338), M-H2O_478.3298(11.5233)
	Human plasma	PC O- 16:0		PC O- 14:0_2:0	LMGP01020019	5.47	496.339	230.1	[C24H50NO7P+H] 1+	P	16:0	2	0	Glycerophospholipids [GP]	PC	1-alkyl,2-acylglycerophosphocholines	496.34	0.766	HG_184.0725(100.0), M_496.3383(22.021)
	Human plasma	LPC 22:6_0:0	PC(22:6)	LPC 22:6_0:0	LMGP01050056	7.06	552.312	230.4	[C30H50NO7P-CH3] 1-	N	22:6	8	6	Glycerophospholipids [GP]	PC	Monoacylglycerophosphocholines	552.309	4.4309	21:6 COO-_327.2331(50.2674)
	Human plasma	LPC 20:1_0:0	PC(20:1)	LPC 20:1_0:0	LMGP01050047	11.63	534.356	230.6	[C28H56NO7P-CH3] 1-	N	20:1	3	1	Glycerophospholipids [GP]	PC	Monoacylglycerophosphocholines	534.356	0.0156	19:1 COO-_309.2805(100.0)
	Human plasma	LPC 14:0_0:0	PC(14:0)	LPC 14:0_0:0	LMGP01050012	4.29	512.299	230.8	[C22H46NO7P+HCOO] 1-	N	14:0	2	0	Glycerophospholipids [GP]	PC	Monoacylglycerophosphocholines	512.299	0.1495	13:0 COO-_227.2003(100.0), M-14:0_242.0809(3.1146)
	Human plasma	LPC 16:0	PC(16:0)	LPC 0:0_16:0	LMGP01050074	4.9	496.34	231	[C24H50NO7P+H] 1+	P	16:0	2	0	Glycerophospholipids [GP]	PC	Monoacylglycerophosphocholines	496.34	0.0334	M-C19H37O3-H2O_166.062(0.8584), M-C19H37O3_184.0729(100.0), M-C8H19NO5P_257.248(0.2128), M-C16H31O_258.1118(0.6269), C19H37O3_313.2741(3.9231), M-H2O_478.3259(2.0224)
	Human plasma	LPC 20:3_0:0	PC(20:3)	LPC 20:3_0:0	LMGP01050133	6.38	546.356	231.1	[C28H52NO7P+H] 1+	P	20:3	5	3	Glycerophospholipids [GP]	PC	Monoacylglycerophosphocholines	546.355	0.3196	HG_184.0725(100.0), M-20:3_258.1091(5.0668), M-NL-H2O_345.2767(1.9722), M-NL_363.2865(8.9044), M-H2O_528.3438(21.0723)
	Human plasma	LPC 14:0_0:0	PC(14:0)	LPC 14:0_0:0	LMGP01050012	5.03	512.299	231.4	[C22H46NO7P+HCOO] 1-	N	14:0	2	0	Glycerophospholipids [GP]	PC	Monoacylglycerophosphocholines	512.299	0.9835	M-14:0-H2O_224.0693(12.1104), 13:0 COO-_227.2013(100.0), M-14:0_242.0808(4.4687), M-C5H13N-H2O_363.1927(0.4461), M-C5H13N_381.2042(0.1658), M-CH3_452.2784(23.265)
	Human plasma	LPC 22:4_0:0	PC(22:4)	LPC 22:4_0:0	LMGP01050124	9.69	556.341	231.5	[C30H54NO7P-CH3] 1-	N	22:4	6	4	Glycerophospholipids [GP]	PC	Monoacylglycerophosphocholines	556.34	1.3466	21:4 COO-_331.2661(100.0)
	Human plasma	LPC 18:1	PC(18:1)	LPC 0:0_18:1	LMGP01050079	7.73	522.355	231.9	[C26H52NO7P+H] 1+	P	18:1	3	1	Glycerophospholipids [GP]	PC	Monoacylglycerophosphocholines	522.355	0.25	M-C21H39O3_184.0721(100.0), C8H19NO5P_240.1009(0.4586), M-C18H33O-H2O_240.1009(0.4586), M-C18H33O_258.1092(5.1335), M-C8H19NO5P-H2O_265.2503(0.2592), C18H33O_265.2503(0.2592), M-H2O_504.3438(16.3792), M_522.3544(34.754)
	Human plasma	LPC 18:1_0:0	PC(18:1)	LPC 18:1_0:0	LMGP01050029	9.12	522.355	232.5	[C26H52NO7P+H] 1+	P	18:1	3	1	Glycerophospholipids [GP]	PC	Monoacylglycerophosphocholines	522.355	0.25	HG_184.0727(100.0), M-18:1_258.1102(10.303)
	Human plasma	LPC 22:6	PC(22:6)	LPC 22:6_0:0	LMGP01050056	4.27	568.339	232.6	[C30H50NO7P+H] 1+	P	22:6	8	6	Glycerophospholipids [GP]	PC	Monoacylglycerophosphocholines	568.34	0.7226	HG-H2O_166.0624(4.9826), HG_184.0723(100.0), M-H2O_550.3275(8.0053), M_568.3379(35.4327)
	Human plasma	LPC 20:3_0:0	PC(20:3)	LPC 20:3_0:0	LMGP01050133	6.91	546.356	232.8	[C28H52NO7P+H] 1+	P	20:3	5	3	Glycerophospholipids [GP]	PC	Monoacylglycerophosphocholines	546.355	1.1015	HG_184.0725(100.0), M-20:3_258.1095(7.5276), M-H2O_528.3455(20.6337), M_546.3556(43.1578)
	Human plasma	LPC 18:1_0:0	PC(18:1)	LPC 18:1_0:0	LMGP01050029	8.33	522.356	233.1	[C26H52NO7P+H] 1+	P	18:1	3	1	Glycerophospholipids [GP]	PC	Monoacylglycerophosphocholines	522.355	0.1005	HG_184.0726(100.0), M-18:1-H2O_240.0991(2.9287), M-18:1_258.1106(7.7747), M-NL_339.2899(7.6381), M-H2O_504.3416(13.0994)
	Human plasma	PC O- 17:0		PC O- 16:0_1:0	LMGP01020028	8.58	510.355	233.2	[C25H52NO7P+H] 1+	P	17:0	2	0	Glycerophospholipids [GP]	PC	1-alkyl,2-acylglycerophosphocholines	510.355	0.1961	HG_184.0724(100.0), M-NL_327.291(14.8318), M-H2O_492.3449(18.5269)
	Human plasma	LPC 22:5	LysoPC(22:5)	LPC 22:5	LMGP01050142	5.54	570.355	233.2	[C30H52NO7P+H] 1+	P	22:5	7	5	Glycerophospholipids [GP]	PC	Monoacylglycerophosphocholines	570.355	0.336	HG-H2O_166.0629(1.0122), HG_184.0728(100.0), M-22:5_258.1129(3.8961), M-NL_387.2874(7.489), M-H2O_552.343(24.3142)
	Human plasma	PC O- 17:0		PC O- 16:0_1:0	LMGP01020028	8.77	510.355	233.2	[C25H52NO7P+H] 1+	P	17:0	2	0	Glycerophospholipids [GP]	PC	1-alkyl,2-acylglycerophosphocholines	510.355	0.3755	HG_184.0726(100.0), M-NL_327.2886(15.4245), M-H2O_492.3448(26.9461)
	Human plasma	PC O- 17:0		PC O- 16:0_1:0	LMGP01020028	9.5	510.356	233.2	[C25H52NO7P+H] 1+	P	17:0	2	0	Glycerophospholipids [GP]	PC	1-alkyl,2-acylglycerophosphocholines	510.355	0.9401	HG_184.0723(54.7279), M-H2O_492.3454(21.3605)
	Human plasma	LPC O- 18:1		LPC O- 18:1_0:0	LMGP01060034	9.02	508.376	233.3	[C26H54NO6P+H] 1+	P	18:1	2	1	Glycerophospholipids [GP]	PC	Monoalkylglycerophosphocholines	508.376	0.0443	HG-H2O_166.0637(4.0901), HG_184.074(46.386), M_508.3756(100.0)
	Human plasma	PC O- 17:0		PC O- 16:0_1:0	LMGP01020028	8.23	510.355	233.3	[C25H52NO7P+H] 1+	P	17:0	2	0	Glycerophospholipids [GP]	PC	1-alkyl,2-acylglycerophosphocholines	510.355	0.6147	HG_184.0726(100.0), M-NL_327.2879(12.6624), M-H2O_492.3485(36.9077), M_510.3544(53.1101)
	Human plasma	LPC O- 18:1		LPC O- 18:1_0:0	LMGP01060034	9.16	508.375	233.3	[C26H54NO6P+H] 1+	P	18:1	2	1	Glycerophospholipids [GP]	PC	Monoalkylglycerophosphocholines	508.376	1.9652	HG_184.0722(25.7563), M_508.3748(100.0)
	Human plasma	LPC 20:3_0:0	PC(20:3)	LPC 20:3_0:0	LMGP01050133	6.12	546.354	233.4	[C28H52NO7P+H] 1+	P	20:3	5	3	Glycerophospholipids [GP]	PC	Monoacylglycerophosphocholines	546.355	2.9201	HG_184.0733(100.0), M-20:3_258.1124(5.9787), M-NL_363.2896(9.6154), M-H2O_528.3449(20.8464)
	Human plasma	PC O- 17:0		PC O- 16:0_1:0	LMGP01020028	9.14	510.355	233.5	[C25H52NO7P+H] 1+	P	17:0	2	0	Glycerophospholipids [GP]	PC	1-alkyl,2-acylglycerophosphocholines	510.355	0.9136	HG_184.0752(100.0), M_510.3535(33.4933)
	Human plasma	PC O- 17:0		PC O- 16:0_1:0	LMGP01020028	7.19	510.355	234.2	[C25H52NO7P+H] 1+	P	17:0	2	0	Glycerophospholipids [GP]	PC	1-alkyl,2-acylglycerophosphocholines	510.355	0.4353	HG_184.0754(100.0)
	Human plasma	PC O- 18:1		PC O- 16:1_2:0	LMGP01020147	7.13	522.355	234.2	[C26H52NO7P+H] 1+	P	18:1	3	1	Glycerophospholipids [GP]	PC	1-alkyl,2-acylglycerophosphocholines	522.355	0.8342	HG_184.0728(100.0), M-NL_339.2897(2.9393)
	Human plasma	LPC O- 18:1		LPC O- 18:1_0:0	LMGP01060034	9.41	508.376	234.4	[C26H54NO6P+H] 1+	P	18:1	2	1	Glycerophospholipids [GP]	PC	Monoalkylglycerophosphocholines	508.376	0.0443	HG-H2O_166.062(2.4087), HG_184.075(36.9341), M_508.3751(100.0)
	Human plasma	PC O- 17:0		PC O- 16:0_1:0	LMGP01020028	7.54	510.356	234.4	[C25H52NO7P+H] 1+	P	17:0	2	0	Glycerophospholipids [GP]	PC	1-alkyl,2-acylglycerophosphocholines	510.355	0.2823	HG_184.0747(100.0)
	Human plasma	LPC 22:6	PC(22:6)	LPC 22:6_0:0	LMGP01050056	3.2	568.339	234.4	[C30H50NO7P+H] 1+	P	22:6	8	6	Glycerophospholipids [GP]	PC	Monoacylglycerophosphocholines	568.34	0.7226	HG_184.0749(100.0), M-H2O_550.3302(6.213)
	Human plasma	PC 18:0	PC(18:0)	PC 16:0_2:0	LMGP01010612	3.87	538.35	234.6	[C26H52NO8P+H] 1+	P	18:0	3	0	Glycerophospholipids [GP]	PC	Diacylglycerophosphocholines	538.35	0.2064	HG_184.0728(100.0)
	Human plasma	PC O- 20:2		PC O- 18:2_2:0	LMGP01020158	9.02	548.371	234.6	[C28H54NO7P+H] 1+	P	20:2	4	2	Glycerophospholipids [GP]	PC	1-alkyl,2-acylglycerophosphocholines	548.371	0.5065	HG_184.073(100.0), M-H2O_530.361(26.6612)
	Human plasma	LPC 16:0_0:0	PC(16:0)	LPC 16:0_0:0	LMGP01050018	8.4	530.302	234.8	[C24H50NO7P+Cl] 1-	N	16:0	2	0	Glycerophospholipids [GP]	PC	Monoacylglycerophosphocholines	530.302	0.8288	15:0 COO-_255.2319(100.0)
	Human plasma	PC O- 17:0		PC O- 16:0_1:0	LMGP01020028	8.07	510.355	235	[C25H52NO7P+H] 1+	P	17:0	2	0	Glycerophospholipids [GP]	PC	1-alkyl,2-acylglycerophosphocholines	510.355	0.794	HG-H2O_166.0623(1.5892), HG_184.0728(100.0)
	Human plasma	LPC 16:1_0:0	PC(16:1)	LPC 16:1_0:0	LMGP01050021	5.5	538.315	235.3	[C24H48NO7P+HCOO] 1-	N	16:1	3	1	Glycerophospholipids [GP]	PC	Monoacylglycerophosphocholines	538.315	0.6424	M-16:1_242.0807(1.5422), 15:1 COO-_253.2169(100.0), M-CH3_478.2974(3.8744)
	Human plasma	PC O- 20:2		PC O- 18:2_2:0	LMGP01020158	8.21	548.371	235.7	[C28H54NO7P+H] 1+	P	20:2	4	2	Glycerophospholipids [GP]	PC	1-alkyl,2-acylglycerophosphocholines	548.371	0.8404	HG_184.0751(100.0), M-H2O_530.3611(2.5737)
	Human plasma	PC O- 19:1		PC O- 16:0_3:1	LMGP01020070	9.35	536.369	235.8	[C27H54NO7P+H] 1+	P	19:1	3	1	Glycerophospholipids [GP]	PC	1-alkyl,2-acylglycerophosphocholines	536.371	3.2488	HG_184.0729(96.4187), M-NL_353.3084(5.7851), M-H2O_518.3601(11.4325)
	Human plasma	LPC 16:1_0:0	PC(16:1)	LPC 16:1_0:0	LMGP01050021	6.39	538.315	235.9	[C24H48NO7P+HCOO] 1-	N	16:1	3	1	Glycerophospholipids [GP]	PC	Monoacylglycerophosphocholines	538.315	0.3023	HG_168.0441(1.2234), M-16:1_242.0813(1.9056), 15:1 COO-_253.2171(100.0), M-C5H13N_407.2213(0.2054), M-CH3_478.2933(22.5448)
	Human plasma	LPC 16:1_0:0	PC(16:1)	LPC 16:1_0:0	LMGP01050021	7.78	538.316	235.9	[C24H48NO7P+HCOO] 1-	N	16:1	3	1	Glycerophospholipids [GP]	PC	Monoacylglycerophosphocholines	538.315	2.5323	M-16:1-H2O_224.0701(11.4596), 15:1 COO-_253.2186(100.0), M-CH3_478.2965(17.8528)
	Human plasma	LPC 16:1_0:0	PC(16:1)	LPC 16:1_0:0	LMGP01050021	7.55	538.314	236.5	[C24H48NO7P+HCOO] 1-	N	16:1	3	1	Glycerophospholipids [GP]	PC	Monoacylglycerophosphocholines	538.315	1.0959	M-16:1-H2O_224.0684(10.5178), 15:1 COO-_253.2172(100.0), M-CH3_478.2934(25.3825)
	Human plasma	LPC O- 16:0		LPC O- 16:0_0:0	LMGP01060010	10.12	526.351	236.6	[C24H52NO6P+HCOO] 1-	N	16:0	1	0	Glycerophospholipids [GP]	PC	Monoalkylglycerophosphocholines	526.351	0.5573	HG_168.0439(4.0494), M-C5H13N-H2O_377.2468(7.3621), M-CH3_466.3297(100.0)
	Human plasma	LPC 22:4	PC(22:4)	LPC 22:4_0:0	LMGP01050124	8.29	572.371	236.7	[C30H54NO7P+H] 1+	P	22:4	6	4	Glycerophospholipids [GP]	PC	Monoacylglycerophosphocholines	572.371	0.0587	HG_184.0748(100.0), M-NL_389.3045(5.1248), M-H2O_554.3613(19.0406), M_572.3667(57.1113)
	Human plasma	PC 19:1	PC(19:1)	PC 16:0_3:1	LMGP01010668	8.6	550.35	236.9	[C27H52NO8P+H] 1+	P	19:1	4	1	Glycerophospholipids [GP]	PC	Diacylglycerophosphocholines	550.35	0.2019	HG-H2O_166.0626(0.8107), HG_184.0723(100.0), M-NL_367.2853(1.0602), M-C5H13NO3P-H2O_367.2853(1.0602)
	Human plasma	PC 17:0@_2:0	PC(19:0)	PC 17:0_2:0	LMGP01010714	8.75	550.351	236.9	[C27H54NO8P-H] 1-	N	19:0	3	0	Glycerophospholipids [GP]	PC	Diacylglycerophosphocholines	550.351	1.5317	M-2:0-H2O_490.329(100.0)
	Human plasma	LPC 16:1_0:0	PC(16:1)	LPC 16:1_0:0	LMGP01050021	7.11	538.315	237.1	[C24H48NO7P+HCOO] 1-	N	16:1	3	1	Glycerophospholipids [GP]	PC	Monoacylglycerophosphocholines	538.315	0.529	M-16:1-H2O_224.0687(5.6599), 15:1 COO-_253.2176(100.0)
	Human plasma	PC O- 18:0		PC O- 16:0_2:0	LMGP01020046	14.1	524.369	237.1	[C26H54NO7P+H] 1+	P	18:0	2	0	Glycerophospholipids [GP]	PC	1-alkyl,2-acylglycerophosphocholines	524.371	4.7199	HG_184.0749(100.0)
	Human plasma	PC O- 18:0		PC O- 16:0_2:0	LMGP01020046	13.2	524.371	237.2	[C26H54NO7P+H] 1+	P	18:0	2	0	Glycerophospholipids [GP]	PC	1-alkyl,2-acylglycerophosphocholines	524.371	0.5296	HG_184.0734(100.0)
	Human plasma	PC O- 19:1		PC O- 16:0_3:1	LMGP01020070	8.8	536.37	237.5	[C27H54NO7P+H] 1+	P	19:1	3	1	Glycerophospholipids [GP]	PC	1-alkyl,2-acylglycerophosphocholines	536.371	1.3143	HG_184.0746(65.8537), M_536.3674(92.6829)
	Human plasma	LPC 16:0_0:0	PC(16:0)	LPC 16:0_0:0	LMGP01050018	15.9	540.331	237.6	[C24H50NO7P+HCOO] 1-	N	16:0	2	0	Glycerophospholipids [GP]	PC	Monoacylglycerophosphocholines	540.331	0.2346	15:0 COO-_255.234(100.0)
	Human plasma	LPC 16:0_0:0	PC(16:0)	LPC 16:0_0:0	LMGP01050018	8.56	540.33	237.6	[C24H50NO7P+HCOO] 1-	N	16:0	2	0	Glycerophospholipids [GP]	PC	Monoacylglycerophosphocholines	540.331	0.9123	15:0 COO-_255.2329(100.0), M-CH3_480.3093(7.3097)
	Human plasma	PC O- 19:1		PC O- 16:0_3:1	LMGP01020070	9.69	536.371	237.7	[C27H54NO7P+H] 1+	P	19:1	3	1	Glycerophospholipids [GP]	PC	1-alkyl,2-acylglycerophosphocholines	536.371	0.5178	HG_184.0741(100.0), M_536.369(35.5622)
	Human plasma	LPC 16:1_0:0	PC(16:1)	LPC 16:1_0:0	LMGP01050021	7.09	478.294	237.8	[C24H48NO7P-CH3] 1-	N	16:1	3	1	Glycerophospholipids [GP]	PC	Monoacylglycerophosphocholines	478.293	0.8303	15:1 COO-_253.217(100.0)
	Human plasma	LPC 18:3_0:0	PC(18:3)	LPC 18:3_0:0	LMGP01050038	4.87	562.313	238	[C26H48NO7P+HCOO] 1-	N	18:3	5	3	Glycerophospholipids [GP]	PC	Monoacylglycerophosphocholines	562.315	3.22	17:3 COO-_277.2172(100.0)
	Human plasma	LPC 16:0_0:0	PC(16:0)	LPC 16:0_0:0	LMGP01050018	14.81	540.331	238.2	[C24H50NO7P+HCOO] 1-	N	16:0	2	0	Glycerophospholipids [GP]	PC	Monoacylglycerophosphocholines	540.331	0.6691	15:0 COO-_255.2342(100.0), M-CH3_480.3059(33.6207)
	Human plasma	LPC 16:0_0:0	PC(16:0)	LPC 16:0_0:0	LMGP01050018	8.92	540.33	238.2	[C24H50NO7P+HCOO] 1-	N	16:0	2	0	Glycerophospholipids [GP]	PC	Monoacylglycerophosphocholines	540.331	0.9123	HG_168.0422(3.2326), M-16:0_242.0807(3.1333), 15:0 COO-_255.2341(100.0), M-C5H13N-H2O_391.2258(0.374), M-CH3_480.3109(29.4928)
	Human plasma	LPC 18:0	PC(18:0)	LPC 0:0_18:0	LMGP01050076	10.18	524.37	238.4	[C26H54NO7P+H] 1+	P	18:0	2	0	Glycerophospholipids [GP]	PC	Monoacylglycerophosphocholines	524.371	1.6936	M-C21H41O3-H2O_166.0641(2.724), M-C21H41O3_184.0737(100.0), C8H19NO5P_240.1004(0.4435), M-C18H35O-H2O_240.1004(0.4435), M-C18H35O_258.1103(5.51), M-C8H19NO5P-H2O_267.2702(0.4623), M-C8H19NO5P_285.2809(0.3682), M-H2O_506.3624(16.2707)
	Human plasma	LPC 16:0_0:0	PC(16:0)	LPC 16:0_0:0	LMGP01050018	2.09	540.331	238.5	[C24H50NO7P+HCOO] 1-	N	16:0	2	0	Glycerophospholipids [GP]	PC	Monoacylglycerophosphocholines	540.331	0.1216	15:0 COO-_255.2325(100.0)
	Human plasma	LPC 18:2_0:0	PC(18:2)	LPC 18:2_0:0	LMGP01050034	7.47	564.33	238.6	[C26H50NO7P+HCOO] 1-	N	18:2	4	2	Glycerophospholipids [GP]	PC	Monoacylglycerophosphocholines	564.331	0.5491	M-18:2_242.0816(1.5351), 17:2 COO-_279.2322(100.0), M-CH3_504.3092(7.5536), M_564.3279(1.0478)
	Human plasma	LPC 18:3_0:0	PC(18:3)	LPC 18:3_0:0	LMGP01050038	5.5	562.315	238.6	[C26H48NO7P+HCOO] 1-	N	18:3	5	3	Glycerophospholipids [GP]	PC	Monoacylglycerophosphocholines	562.315	0.615	17:3 COO-_277.2178(100.0), M-CH3_502.292(92.4459)
	Human plasma	LPC 18:2_0:0	PC(18:2)	LPC 18:2_0:0	LMGP01050034	7.21	564.331	239.8	[C26H50NO7P+HCOO] 1-	N	18:2	4	2	Glycerophospholipids [GP]	PC	Monoacylglycerophosphocholines	564.331	0.3328	17:2 COO-_279.2327(100.0)
	Human plasma	PC O- 19:0		PC O- 18:0_1:0	LMGP01020084	10.95	538.387	240.6	[C27H56NO7P+H] 1+	P	19:0	2	0	Glycerophospholipids [GP]	PC	1-alkyl,2-acylglycerophosphocholines	538.387	0.2223	HG_184.0725(100.0), M-NL_355.3172(3.5063), M-H2O_520.3788(21.0261)
	Human plasma	LPC 18:2_0:0	PC(18:2)	LPC 18:2_0:0	LMGP01050034	8.47	564.33	241	[C26H50NO7P+HCOO] 1-	N	18:2	4	2	Glycerophospholipids [GP]	PC	Monoacylglycerophosphocholines	564.331	1.0898	M-18:2-H2O_224.0671(31.6832), 17:2 COO-_279.2339(100.0)
	Human plasma	LPC 18:2_0:0	PC(18:2)	LPC 18:2_0:0	LMGP01050034	9.07	564.332	241	[C26H50NO7P+HCOO] 1-	N	18:2	4	2	Glycerophospholipids [GP]	PC	Monoacylglycerophosphocholines	564.331	1.8303	M-18:2-H2O_224.0698(16.4657), 17:2 COO-_279.2311(100.0), M-CH3_504.3114(62.0135)
	Human plasma	PC 17:0@_2:0	PC(19:0)	PC 17:0_2:0	LMGP01010714	10.36	550.352	241.1	[C27H54NO8P-H] 1-	N	19:0	3	0	Glycerophospholipids [GP]	PC	Diacylglycerophosphocholines	550.351	0.7972	M-2:0-H2O_490.3306(100.0)
	Human plasma	PC O- 19:0		PC O- 18:0_1:0	LMGP01020084	11.32	538.386	241.2	[C27H56NO7P+H] 1+	P	19:0	2	0	Glycerophospholipids [GP]	PC	1-alkyl,2-acylglycerophosphocholines	538.387	0.3357	M-NL_355.3201(5.5507), M-H2O_520.3761(27.7235), M_538.3853(57.6543)
	Human plasma	PC O- 20:1		PC O- 18:1_2:0	LMGP01020150	10.92	550.386	241.5	[C28H56NO7P+H] 1+	P	20:1	3	1	Glycerophospholipids [GP]	PC	1-alkyl,2-acylglycerophosphocholines	550.387	1.77	HG_184.0729(100.0), M-H2O_532.3737(17.5276)
	Human plasma	PC 19:0	PC(19:0)	PC 16:0_3:0	LMGP01010666	10.49	552.365	241.6	[C27H54NO8P+H] 1+	P	19:0	3	0	Glycerophospholipids [GP]	PC	Diacylglycerophosphocholines	552.366	1.5726	HG_184.0731(51.1976)
	Human plasma	LPC 22:2	PC(22:2)	LPC 22:2_0:0	LMGP01050135	11.08	576.402	242	[C30H58NO7P+H] 1+	P	22:2	4	2	Glycerophospholipids [GP]	PC	Monoacylglycerophosphocholines	576.402	0.0665	M-NL_393.334(10.752), M_576.4019(82.451)
	Human plasma	LPC 18:1_0:0	PC(18:1)	LPC 18:1_0:0	LMGP01050029	9.1	566.347	242.1	[C26H52NO7P+HCOO] 1-	N	18:1	3	1	Glycerophospholipids [GP]	PC	Monoacylglycerophosphocholines	566.346	0.5941	M-18:1-H2O_224.0676(1.6559), M-18:1_242.0793(2.1688), 17:1 COO-_281.2498(100.0), M-CH3_506.3277(8.9102)
	Human plasma	PC O- 20:1		PC O- 18:1_2:0	LMGP01020150	10.12	550.387	242.2	[C28H56NO7P+H] 1+	P	20:1	3	1	Glycerophospholipids [GP]	PC	1-alkyl,2-acylglycerophosphocholines	550.387	0.5588	HG_184.073(100.0)
	Human plasma	LPC 20:5_0:0	PC(20:5)	LPC 20:5_0:0	LMGP01050050	4.9	586.315	242.5	[C28H48NO7P+HCOO] 1-	N	20:5	7	5	Glycerophospholipids [GP]	PC	Monoacylglycerophosphocholines	586.315	0.1734	M-20:5_242.0804(17.6331), 19:5 COO-_301.2191(100.0)
	Human plasma	LPC 20:5_0:0	PC(20:5)	LPC 20:5_0:0	LMGP01050050	5.52	586.314	242.5	[C28H48NO7P+HCOO] 1-	N	20:5	7	5	Glycerophospholipids [GP]	PC	Monoacylglycerophosphocholines	586.315	1.4226	M-20:5-H2O_224.067(23.7002), 19:5 COO-_301.2165(100.0), M-CH3_526.2943(41.5206)
	Human plasma	PC O- 20:0		PC O- 16:0_4:0	LMGP01020072	10.73	552.4	242.6	[C28H58NO7P+H] 1+	P	20:0	2	0	Glycerophospholipids [GP]	PC	1-alkyl,2-acylglycerophosphocholines	552.402	4.3502	HG_184.0731(100.0)
	Human plasma	LPC 18:1_0:0	PC(18:1)	LPC 18:1_0:0	LMGP01050029	9.56	566.345	242.7	[C26H52NO7P+HCOO] 1-	N	18:1	3	1	Glycerophospholipids [GP]	PC	Monoacylglycerophosphocholines	566.346	1.6691	HG_168.0422(0.8287), M-18:1-H2O_224.0688(6.787), 17:1 COO-_281.2486(100.0), M-C5H13N_435.2512(0.3806), M-CH3_506.3245(30.2248)
	Human plasma	LPC 20:4_0:0	PC(20:4)	LPC 20:4_0:0	LMGP01050048	7.46	588.33	243.1	[C28H50NO7P+HCOO] 1-	N	20:4	6	4	Glycerophospholipids [GP]	PC	Monoacylglycerophosphocholines	588.331	1.0454	19:4 COO-_303.2336(100.0), M-CH3_528.3114(26.5005)
	Human plasma	LPC O- 18:0		LPC O- 18:0_0:0	LMGP01060014	12.5	554.382	243.4	[C26H56NO6P+HCOO] 1-	N	18:0	1	0	Glycerophospholipids [GP]	PC	Monoalkylglycerophosphocholines	554.383	0.8398	HG_168.0432(2.0478), M-C5H13N-H2O_405.2783(5.7272), M-C5H13N_423.2891(2.493), M-CH3_494.3633(100.0)
	Human plasma	PC 20:0	PC(20:0)	PC 10:0_10:0	LMGP01010380	10.41	566.379	243.8	[C28H56NO8P+H] 1+	P	20:0	3	0	Glycerophospholipids [GP]	PC	Diacylglycerophosphocholines	566.382	3.9487	HG_184.0723(100.0)
	Human plasma	LPC 18:1_0:0	PC(18:1)	LPC 18:1_0:0	LMGP01050029	9.35	566.346	243.9	[C26H52NO7P+HCOO] 1-	N	18:1	3	1	Glycerophospholipids [GP]	PC	Monoacylglycerophosphocholines	566.346	0.8069	M-18:1_242.0801(4.5199), 17:1 COO-_281.2487(100.0), M-CH3_506.3258(12.7346)
	Human plasma	LPC 18:0_0:0	PC(18:0)	LPC 18:0_0:0	LMGP01050026	19.32	568.361	243.9	[C26H54NO7P+HCOO] 1-	N	18:0	2	0	Glycerophospholipids [GP]	PC	Monoacylglycerophosphocholines	568.362	1.2777	17:0 COO-_283.2637(99.9999), M-CH3_508.3429(62.997)
	Human plasma	LPC O- 18:1_0:0		LPC O- 18:1_0:0	LMGP01060034	12.16	552.366	244	[C26H54NO6P+HCOO] 1-	N	18:1	2	1	Glycerophospholipids [GP]	PC	Monoalkylglycerophosphocholines	552.367	1.1289	17:1 COO-_267.2693(9.3557), M-C5H13N-H2O_403.2617(3.7117), M-CH3_492.3449(100.0)
	Human plasma	LPC 20:3_0:0	PC(20:3)	LPC 20:3_0:0	LMGP01050133	8.76	590.345	244.3	[C28H52NO7P+HCOO] 1-	N	20:3	5	3	Glycerophospholipids [GP]	PC	Monoacylglycerophosphocholines	590.346	1.7046	HG_168.044(0.4701), M-20:3-H2O_224.0696(10.1843), M-20:3_242.0784(2.1183), 19:3 COO-_305.2477(100.0), M-C5H13N_459.252(0.1768), M-CH3_530.3252(34.4642)
	Human plasma	PC 21:1	PC(21:1)	PC 16:0_5:1	LMGP01010673	9.35	578.379	244.3	[C29H56NO8P+H] 1+	P	21:1	4	1	Glycerophospholipids [GP]	PC	Diacylglycerophosphocholines	578.382	3.9723	HG_184.0746(100.0)
	Human plasma	PC 19:0@_2:0	PC(21:0)	PC 19:0_2:0	LMGP01010978	11.11	578.385	244.4	[C29H58NO8P-H] 1-	N	21:0	3	0	Glycerophospholipids [GP]	PC	Diacylglycerophosphocholines	578.383	4.1543	M-2:0-H2O_518.363(100.0)
	Human plasma	LPC 20:3_0:0	PC(20:3)	LPC 20:3_0:0	LMGP01050133	8.52	590.345	244.8	[C28H52NO7P+HCOO] 1-	N	20:3	5	3	Glycerophospholipids [GP]	PC	Monoacylglycerophosphocholines	590.346	2.7385	19:3 COO-_305.2499(100.0), M-CH3_530.3232(17.0239)
	Human plasma	LPC 18:0_0:0	PC(18:0)	LPC 18:0_0:0	LMGP01050026	15.21	568.362	245.1	[C26H54NO7P+HCOO] 1-	N	18:0	2	0	Glycerophospholipids [GP]	PC	Monoacylglycerophosphocholines	568.362	0.0965	17:0 COO-_283.2664(100.0), M-CH3_508.3435(46.9541)
	Human plasma	LPC 18:0_0:0	PC(18:0)	LPC 18:0_0:0	LMGP01050026	20.77	568.362	245.1	[C26H54NO7P+HCOO] 1-	N	18:0	2	0	Glycerophospholipids [GP]	PC	Monoacylglycerophosphocholines	568.362	0.3331	17:0 COO-_283.2664(89.6907), M-CH3_508.337(20.6186)
	Human plasma	LPC 18:0_0:0	PC(18:0)	LPC 18:0_0:0	LMGP01050026	15.89	568.361	245.1	[C26H54NO7P+HCOO] 1-	N	18:0	2	0	Glycerophospholipids [GP]	PC	Monoacylglycerophosphocholines	568.362	1.1703	17:0 COO-_283.2638(100.0), M-CH3_508.3357(31.8542)
	Human plasma	LPC 18:0_0:0	PC(18:0)	LPC 18:0_0:0	LMGP01050026	11.03	568.363	245.1	[C26H54NO7P+HCOO] 1-	N	18:0	2	0	Glycerophospholipids [GP]	PC	Monoacylglycerophosphocholines	568.362	2.4808	17:0 COO-_283.2636(100.0), M-CH3_508.3396(16.1594)
	Human plasma	PC 16:0_3:1	PC(19:1)	PC 16:0_3:1	LMGP01010668	9.11	608.359	245.3	[C27H52NO8P+AcO] 1-	N	19:1	4	1	Glycerophospholipids [GP]	PC	Diacylglycerophosphocholines	608.357	4.0587	15:0 COO-_255.2308(56.6372), M-3:1_480.3127(100.0), M_608.3583(49.5575)
	Human plasma	LPC 18:0_0:0	PC(18:0)	LPC 18:0_0:0	LMGP01050026	11.86	568.362	245.4	[C26H54NO7P+HCOO] 1-	N	18:0	2	0	Glycerophospholipids [GP]	PC	Monoacylglycerophosphocholines	568.362	0.526	HG_168.0425(2.5468), M-18:0-H2O_224.0707(18.3355), M-18:0_242.0788(4.5985), 17:0 COO-_283.2629(100.0), M-C5H13N-H2O_419.2543(0.8251), M-C5H13N_437.2645(0.5859), M-CH3_508.34(44.9606)
	Human plasma	PC O- 20:0		PC O- 16:0_4:0	LMGP01020072	11.97	552.402	245.7	[C28H58NO7P+H] 1+	P	20:0	2	0	Glycerophospholipids [GP]	PC	1-alkyl,2-acylglycerophosphocholines	552.402	0.1516	HG_184.0744(100.0)
	Human plasma	LPC 18:0_0:0	PC(18:0)	LPC 18:0_0:0	LMGP01050026	11.27	568.361	245.7	[C26H54NO7P+HCOO] 1-	N	18:0	2	0	Glycerophospholipids [GP]	PC	Monoacylglycerophosphocholines	568.362	1.9221	HG_168.0436(0.9697), M-18:0-H2O_224.0673(7.919), M-18:0_242.0795(2.1546), 17:0 COO-_283.2656(100.0), M-C5H13N-H2O_419.2526(0.2314), M-C5H13N_437.2658(0.3), M-CH3_508.3366(32.4481)
	Human plasma	LPC O- 20:0		LPC O- 20:0_0:0	LMGP01060041	13.38	538.423	245.9	[C28H60NO6P+H] 1+	P	20:0	1	0	Glycerophospholipids [GP]	PC	Monoalkylglycerophosphocholines	538.423	0.3515	HG_184.0727(13.1316), M-H2O_520.41(2.9627), M_538.4226(100.0)
	Human plasma	LPC 20:3_0:0	PC(20:3)	LPC 20:3_0:0	LMGP01050133	9.35	590.346	246	[C28H52NO7P+HCOO] 1-	N	20:3	5	3	Glycerophospholipids [GP]	PC	Monoacylglycerophosphocholines	590.346	0.1538	M-20:3-H2O_224.0691(11.0991), M-20:3_242.0793(2.3896), 19:3 COO-_305.247(100.0), M-CH3_530.3239(20.7046)
	Human plasma	LPC 22:6_0:0	PC(22:6)	LPC 22:6_0:0	LMGP01050056	7.53	612.33	246.4	[C30H50NO7P+HCOO] 1-	N	22:6	8	6	Glycerophospholipids [GP]	PC	Monoacylglycerophosphocholines	612.331	0.6057	M-22:6-H2O_224.0705(19.2387), M-22:6_242.0816(6.2447), 22:6_309.2214(1.0445), 21:6 COO-_327.2334(100.0), M-C5H13N_481.2313(2.2321), M-CH3_552.3101(57.5265)
	Human plasma	LPC 22:1_0:0	PC(22:1)	LPC 22:1_0:0	LMGP01050134	12.6	578.418	246.6	[C30H60NO7P+H] 1+	P	22:1	3	1	Glycerophospholipids [GP]	PC	Monoacylglycerophosphocholines	578.418	0.5047	HG_184.0727(74.3921), M-22:1_258.1096(25.0325), M-H2O_560.4121(30.3014), M_578.4169(100.0)
	Human plasma	LPC 20:2_0:0	PC(20:2)	LPC 20:2_0:0	LMGP01050132	9.73	592.362	246.6	[C28H54NO7P+HCOO] 1-	N	20:2	4	2	Glycerophospholipids [GP]	PC	Monoacylglycerophosphocholines	592.362	0.5257	M-20:2-H2O_224.0676(3.912), 19:2 COO-_307.2632(100.0), M-CH3_532.3385(16.8093)
	Human plasma	LPC 20:2_0:0	PC(20:2)	LPC 20:2_0:0	LMGP01050132	10.17	592.362	246.6	[C28H54NO7P+HCOO] 1-	N	20:2	4	2	Glycerophospholipids [GP]	PC	Monoacylglycerophosphocholines	592.362	0.6077	HG_168.0419(0.8257), M-20:2-H2O_224.0692(6.0113), M-20:2_242.081(2.4883), 19:2 COO-_307.263(100.0), M-CH3_532.3384(47.9501)
	Human plasma	PC 21:0	PC(21:0)	PC 16:0_5:0	LMGP01010672	9.59	580.398	246.7	[C29H58NO8P+H] 1+	P	21:0	3	0	Glycerophospholipids [GP]	PC	Diacylglycerophosphocholines	580.397	0.5202	HG_184.0753(100.0), M_580.394(14.4965)
	Human plasma	PC P- 20:0		PC P- 20:0_0:0	LMGP01070013	12.75	580.398	246.7	[C28H58NO6P+HCOO] 1-	N	20:0	2	1	Glycerophospholipids [GP]	PC	1Z-alkenylglycerophosphocholines	580.398	0.8453	HG_168.0413(1.7675), M-CH3_520.376(100.0)
	Human plasma	LPC 22:6_0:0	PC(22:6)	LPC 22:6_0:0	LMGP01050056	7.05	612.331	247	[C30H50NO7P+HCOO] 1-	N	22:6	8	6	Glycerophospholipids [GP]	PC	Monoacylglycerophosphocholines	612.331	0.1073	M-22:6-H2O_224.0704(1.3706), 21:6 COO-_327.2326(100.0), M-CH3_552.3102(9.3945)
	Human plasma	LPC 22:1	PC(22:1)	LPC 22:1_0:0	LMGP01050134	12.18	578.417	247.6	[C30H60NO7P+H] 1+	P	22:1	3	1	Glycerophospholipids [GP]	PC	Monoacylglycerophosphocholines	578.418	1.2433	HG_184.0737(100.0), M_578.4172(50.1639)
	Human plasma	LPC 20:1_0:0	PC(20:1)	LPC 20:1_0:0	LMGP01050047	11.15	594.378	248.3	[C28H56NO7P+HCOO] 1-	N	20:1	3	1	Glycerophospholipids [GP]	PC	Monoacylglycerophosphocholines	594.378	1.2005	19:1 COO-_309.2787(100.0), M-CH3_534.3551(15.6162)
	Human plasma	PC O- 21:0		PC O- 16:0_5:0	LMGP01020074	13.54	566.418	248.4	[C29H60NO7P+H] 1+	P	21:0	2	0	Glycerophospholipids [GP]	PC	1-alkyl,2-acylglycerophosphocholines	566.418	0.5153	HG_184.0748(100.0)
	Human plasma	LPC 22:4_0:0	PC(22:4)	LPC 22:4_0:0	LMGP01050124	9.29	616.361	248.7	[C30H54NO7P+HCOO] 1-	N	22:4	6	4	Glycerophospholipids [GP]	PC	Monoacylglycerophosphocholines	616.362	1.7724	21:4 COO-_331.2668(100.0)
	Human plasma	LPC 20:1_0:0	PC(20:1)	LPC 20:1_0:0	LMGP01050047	11.61	594.377	248.9	[C28H56NO7P+HCOO] 1-	N	20:1	3	1	Glycerophospholipids [GP]	PC	Monoacylglycerophosphocholines	594.378	0.8532	19:1 COO-_309.2821(100.0), M-CH3_534.3576(51.0604)
	Human plasma	LPC 22:4_0:0	PC(22:4)	LPC 22:4_0:0	LMGP01050124	9.7	616.361	249.3	[C30H54NO7P+HCOO] 1-	N	22:4	6	4	Glycerophospholipids [GP]	PC	Monoacylglycerophosphocholines	616.362	1.5743	M-22:4_242.0817(2.3936), 21:4 COO-_331.2632(100.0), M-C5H13N-H2O_467.2568(2.6285), M-CH3_556.3418(72.2471)
	Human plasma	PC 22:0	PC(22:0)	PC 16:0_6:0	LMGP01010674	12.43	594.415	249.8	[C30H60NO8P+H] 1+	P	22:0	3	0	Glycerophospholipids [GP]	PC	Diacylglycerophosphocholines	594.413	2.7248	HG_184.0724(100.0)
	Human plasma	PC O- 22:0		PC O- 16:0_6:0	LMGP01020075	14.72	580.433	251.9	[C30H62NO7P+H] 1+	P	22:0	2	0	Glycerophospholipids [GP]	PC	1-alkyl,2-acylglycerophosphocholines	580.434	1.177	HG_184.0735(100.0), M-NL_397.3654(15.9564), M-H2O_562.4228(30.7749)
	Human plasma	PC 18:0_3:1	PC(21:1)	PC 18:0_3:1	LMGP01010830	11.14	636.389	252.1	[C29H56NO8P+AcO] 1-	N	21:1	4	1	Glycerophospholipids [GP]	PC	Diacylglycerophosphocholines	636.388	0.6362	17:0 COO-_283.2646(100.0), M-3:1_508.3412(20.6382)
	Human plasma	PC 16:0_3:1@	PC(19:1)	PC 16:0_3:1	LMGP01010668	9.53	624.353	252.2	[C27H52NO8P+OAcO] 1-	N	19:1	4	1	Glycerophospholipids [GP]	PC	Diacylglycerophosphocholines	624.352	1.4436	15:0 COO-_255.2343(100.0)
	Human plasma	LPC 18:0_0:0	PC(18:0)	LPC 18:0_0:0	LMGP01050026	11.25	568.361	252.7	[C26H54NO7P+HCOO] 1-	N	18:0	2	0	Glycerophospholipids [GP]	PC	Monoacylglycerophosphocholines	568.362	0.9556	17:0 COO-_283.2645(100.0), M-CH3_508.3389(64.2725)
	Human plasma	LPC 20:0_0:0	PC(20:0)	LPC 20:0_0:0	LMGP01050045	13.01	596.393	253	[C28H58NO7P+HCOO] 1-	N	20:0	2	0	Glycerophospholipids [GP]	PC	Monoacylglycerophosphocholines	596.393	0.2783	19:0 COO-_311.2974(100.0), M-CH3_536.3746(18.888)
	Human plasma	LPC 20:0_0:0	PC(20:0)	LPC 20:0_0:0	LMGP01050045	13.53	596.393	253	[C28H58NO7P+HCOO] 1-	N	20:0	2	0	Glycerophospholipids [GP]	PC	Monoacylglycerophosphocholines	596.393	1.1994	M-20:0-H2O_224.0687(12.7803), M-20:0_242.0812(3.3178), 19:0 COO-_311.2966(100.0), M-CH3_536.3741(47.1938)
	Human plasma	LPC 24:1	LysoPC(24:1)	LPC 24:1	LMGP01050144	14.79	606.449	253.3	[C32H64NO7P+H] 1+	P	24:1	3	1	Glycerophospholipids [GP]	PC	Monoacylglycerophosphocholines	606.449	0.6646	HG_184.0731(80.8513), M-NL_423.3843(13.996), M-H2O_588.4413(30.6081)
	Human plasma	LPC 22:2_0:0	PC(22:2)	LPC 22:2_0:0	LMGP01050135	12.12	620.395	254.2	[C30H58NO7P+HCOO] 1-	N	22:2	4	2	Glycerophospholipids [GP]	PC	Monoacylglycerophosphocholines	620.393	2.4871	21:2 COO-_335.2971(100.0), M-CH3_560.3721(48.3669)
	Human plasma	PC 21:0	PC(21:0)	PC 16:0_5:0	LMGP01010672	10.64	624.389	254.5	[C29H58NO8P+HCOO] 1-	N	21:0	3	0	Glycerophospholipids [GP]	PC	Diacylglycerophosphocholines	624.388	0.9383	HG_168.0438(30.0532), M-CH3_564.3712(69.6809)
	Human plasma	PC 24:0	PC(24:0)	PC 12:0_12:0	LMGP01010429	13.48	622.443	258.5	[C32H64NO8P+H] 1+	P	24:0	3	0	Glycerophospholipids [GP]	PC	Diacylglycerophosphocholines	622.444	1.4008	HG_184.0731(100.0)
	Human plasma	LPC 22:0_0:0	PC(22:0)	LPC 22:0_0:0	LMGP01050053	15.77	624.426	258.6	[C30H62NO7P+HCOO] 1-	N	22:0	2	0	Glycerophospholipids [GP]	PC	Monoacylglycerophosphocholines	624.425	1.4133	21:0 COO-_339.3263(96.1201), M-CH3_564.4018(100.0)
	Human plasma	LPC 24:0	PC(24:0)	LPC 24:0_0:0	LMGP01050057	17.37	608.465	259.1	[C32H66NO7P+H] 1+	P	24:0	2	0	Glycerophospholipids [GP]	PC	Monoacylglycerophosphocholines	608.465	0.2021	HG_184.0721(97.9815), M-NL_425.3981(7.5238)
	Human plasma	PC 25:0	PC(25:0)	PC 12:0_13:0	LMGP01010001	11.34	636.462	259.6	[C33H66NO8P+H] 1+	P	25:0	3	0	Glycerophospholipids [GP]	PC	Diacylglycerophosphocholines	636.46	2.8102	HG_184.0731(100.0), M-NL_453.3963(3.3333)
	Human plasma	PC 16:0_9:0@	PC(25:0)	PC 16:0_9:0	LMGP01010677	16.73	634.446	260.3	[C33H66NO8P-H] 1-	N	25:0	3	0	Glycerophospholipids [GP]	PC	Diacylglycerophosphocholines	634.445	1.4165	15:0 COO-_255.2308(94.3338)
	Human plasma	PC 24:0	PC(24:0)	PC 12:0_12:0	LMGP01010429	13.12	622.444	260.8	[C32H64NO8P+H] 1+	P	24:0	3	0	Glycerophospholipids [GP]	PC	Diacylglycerophosphocholines	622.444	0.1681	HG_184.0723(100.0)
	Human plasma	PC 25:0	PC(25:0)	PC 12:0_13:0	LMGP01010001	10.92	636.46	261.2	[C33H66NO8P+H] 1+	P	25:0	3	0	Glycerophospholipids [GP]	PC	Diacylglycerophosphocholines	636.46	0.6421	HG_184.0726(100.0)
	Human plasma	PC 27:1	PC(27:1)	PC 12:0_15:1	LMGP01011318	12.98	662.475	264.1	[C35H68NO8P+H] 1+	P	27:1	4	1	Glycerophospholipids [GP]	PC	Diacylglycerophosphocholines	662.476	0.7469	HG_184.0724(51.7857)
	Human plasma	PC O- 14:0@_18:2		PC O- 14:0_18:2	LMGP01020017	21.32	700.527	265.6	[C40H78NO7P-CH3] 1-	N	32:2	4	2	Glycerophospholipids [GP]	PC	1-alkyl,2-acylglycerophosphocholines	700.528	1.5382	17:2 COO-_279.2322(100.0)
	Human plasma	PC 26:0	PC(26:0)	PC 10:0_16:0	LMGP01010388	15.23	650.477	266.9	[C34H68NO8P+H] 1+	P	26:0	3	0	Glycerophospholipids [GP]	PC	Diacylglycerophosphocholines	650.476	2.1481	HG_184.0747(100.0), M-NL_467.4069(7.7927), M_650.4759(21.16)
	Human plasma	PC P- 14:0@_18:1		PC P- 14:0_18:1	LMGP01030004	22.17	700.527	267.3	[C40H78NO7P-CH3] 1-	N	32:1	4	2	Glycerophospholipids [GP]	PC	1-(1Z-alkenyl),2-acylglycerophosphocholines	700.528	1.4511	17:1 COO-_281.2476(100.0)
	Human plasma	PC 28:2	PC(28:2)	PC 14:1_14:1	LMGP01010521	12.74	674.474	268.1	[C36H68NO8P+H] 1+	P	28:2	5	2	Glycerophospholipids [GP]	PC	Diacylglycerophosphocholines	674.476	2.272	HG_184.074(100.0)
	Human plasma	PC 14:1@_20:4	PC(34:5)	PC 14:1_20:4	LMGP01011401	18.3	736.491	268.8	[C42H74NO8P-CH3] 1-	N	34:5	8	5	Glycerophospholipids [GP]	PC	Diacylglycerophosphocholines	736.492	0.457	19:4 COO-_303.2349(100.0), M-20:4_450.259(16.0451), M_736.4905(6.598)
	Human plasma	PC 12:0_15:0@	PC(27:0)	PC 12:0_15:0	LMGP01011317	16.38	664.491	269.3	[C35H70NO8P+H] 1+	P	27:0	3	0	Glycerophospholipids [GP]	PC	Diacylglycerophosphocholines	664.491	0.7824	HG_184.0735(60.5636), M-12:0-H2O_464.3169(100.0)
	Human plasma	PC 28:1	PC(28:1)	PC 10:0_18:1	LMGP01010392	15.71	676.492	269.3	[C36H70NO8P+H] 1+	P	28:1	4	1	Glycerophospholipids [GP]	PC	Diacylglycerophosphocholines	676.491	1.036	HG_184.0743(100.0), M_676.4889(43.3867)
	Human plasma	PC 15:0_16:0	PC(31:0)	PC 15:0_16:0	LMGP01010532	22.54	718.54	269.8	[C39H78NO8P-H] 1-	N	31:0	3	0	Glycerophospholipids [GP]	PC	Diacylglycerophosphocholines	718.539	0.9564	15:0 COO-_255.2323(100.0)
	Human plasma	PC O- 14:0@_20:4		PC O- 14:0_20:4	LMGP01020021	21.22	724.527	270.6	[C42H78NO7P-CH3] 1-	N	34:4	6	4	Glycerophospholipids [GP]	PC	1-alkyl,2-acylglycerophosphocholines	724.528	0.9818	19:4 COO-_303.2332(100.0), M-20:4-H2O_420.285(4.7596), M_724.5228(46.3596)
	Human plasma	PC P- 18:1_16:0@		PC P- 18:1_16:0	LMGP01090019	22.72	714.542	270.7	[C41H80NO7P-CH3] 1-	N	34:1	4	2	Glycerophospholipids [GP]	PC	1-acyl,2-(1Z-alkenyl)-glycerophosphocholines	714.544	3.0807	17:1 COO-_281.2471(100.0), M-18:1_450.2984(9.6838), M_714.5409(39.7677)
	Human plasma	PC 12:0_14:0	PC(26:0)	PC 12:0_14:0	LMGP01010432	15.92	694.467	270.8	[C34H68NO8P+HCOO] 1-	N	26:0	3	0	Glycerophospholipids [GP]	PC	Diacylglycerophosphocholines	694.466	0.2237	11:0 COO-_199.1694(24.4321), 13:0 COO-_227.2018(60.6298), M-CH3_634.4475(73.0377)
	Human plasma	PC O- 16:0@_18:2		PC O- 16:0_18:2	LMGP01020039	22.65	728.562	271.8	[C42H82NO7P-CH3] 1-	N	34:2	4	2	Glycerophospholipids [GP]	PC	1-alkyl,2-acylglycerophosphocholines	728.559	3.6462	17:2 COO-_279.2348(100.0), M_728.5581(32.1429)
	Human plasma	PC 30:2	PC(30:2)	PC 12:0_18:2	LMGP01011323	16.11	702.507	272	[C38H72NO8P+H] 1+	P	30:2	5	2	Glycerophospholipids [GP]	PC	Diacylglycerophosphocholines	702.507	0.1675	HG_184.0742(65.3724)
	Human plasma	PC 16:0_18:2	PC(34:2)	PC 16:0_18:2	LMGP01010585	20.27	742.537	272.3	[C42H80NO8P-CH3] 1-	N	34:2	5	2	Glycerophospholipids [GP]	PC	Diacylglycerophosphocholines	742.539	2.1163	15:0 COO-_255.2335(24.2775), 17:2 COO-_279.2333(100.0), M-18:2_480.3059(7.1699), M-16:0-H2O_486.3031(2.3958)
	Human plasma	PC O- 16:1@_18:2		PC O- 16:1_18:2	LMGP01020257	22.33	726.543	272.4	[C42H80NO7P-CH3] 1-	N	34:3	5	3	Glycerophospholipids [GP]	PC	1-alkyl,2-acylglycerophosphocholines	726.544	0.7616	17:2 COO-_279.2325(100.0), M-18:2-H2O_446.3021(6.7334), M-18:2_464.3135(14.2181), M_726.5413(29.1738)
	Human plasma	PC O- 16:1@_18:2		PC O- 16:1_18:2	LMGP01020257	22.47	726.545	272.4	[C42H80NO7P-CH3] 1-	N	34:3	5	3	Glycerophospholipids [GP]	PC	1-alkyl,2-acylglycerophosphocholines	726.544	1.8427	17:2 COO-_279.2331(100.0), M-18:2-H2O_446.3065(8.0224), M-18:2_464.314(17.7874), M_726.5424(35.0495)
	Human plasma	PC 16:0@_18:2	PC(34:2)	PC 16:0_18:2	LMGP01010585	22	742.54	273.7	[C42H80NO8P-CH3] 1-	N	34:2	5	2	Glycerophospholipids [GP]	PC	Diacylglycerophosphocholines	742.539	1.9114	17:2 COO-_279.2326(100.0), M-18:2_480.3082(40.4404), M_742.5375(50.5645)
	Human plasma	PC P- 16:0@_18:1		PC P- 16:0_18:1	LMGP01030006	23.19	728.559	274.1	[C42H82NO7P-CH3] 1-	N	34:1	4	2	Glycerophospholipids [GP]	PC	1-(1Z-alkenyl),2-acylglycerophosphocholines	728.559	0.4588	17:1 COO-_281.2485(100.0), M-18:1_464.3146(15.2061), M_728.5584(35.5148)
	Human plasma	PC 15:1@_20:4	PC(35:5)	PC 15:1_20:4	LMGP01011454	20.04	764.522	275	[C43H76NO8P-H] 1-	N	35:5	8	5	Glycerophospholipids [GP]	PC	Diacylglycerophosphocholines	764.524	1.7827	19:4 COO-_303.2341(100.0), M-20:4_478.2919(19.4818)
	Human plasma	PC P- 16:0@_20:5		PC P- 16:0_20:5	LMGP01030040	21.38	748.527	275.1	[C44H78NO7P-CH3] 1-	N	36:5	8	6	Glycerophospholipids [GP]	PC	1-(1Z-alkenyl),2-acylglycerophosphocholines	748.528	1.358	19:5 COO-_301.2149(100.0), M-20:5_464.3174(13.3547)
	Human plasma	PC 32:3	PC(32:3)	PC 14:0_18:3	LMGP01010497	16.8	728.525	275.2	[C40H74NO8P+H] 1+	P	32:3	6	3	Glycerophospholipids [GP]	PC	Diacylglycerophosphocholines	728.523	3.239	HG_184.073(100.0), M_728.5166(6.8348)
	Human plasma	PC 12:0@_16:1	PC(28:1)	PC 12:0_16:1	LMGP01011319	16.2	720.482	275.3	[C36H70NO8P+HCOO] 1-	N	28:1	4	1	Glycerophospholipids [GP]	PC	Diacylglycerophosphocholines	720.482	0.0733	15:1 COO-_253.2169(100.0), M-CH3_660.4573(82.4733)
	Human plasma	PC 32:3	PC(32:3)	PC 14:0_18:3	LMGP01010497	16.53	728.522	275.6	[C40H74NO8P+H] 1+	P	32:3	6	3	Glycerophospholipids [GP]	PC	Diacylglycerophosphocholines	728.523	0.8662	HG_184.073(100.0)
	Human plasma	PC 30:1	PC(30:1)	PC 12:0_18:1	LMGP01010440	17.64	704.523	275.8	[C38H74NO8P+H] 1+	P	30:1	4	1	Glycerophospholipids [GP]	PC	Diacylglycerophosphocholines	704.523	0.0573	HG_184.0727(100.0)
	Human plasma	PC 29:0	PC(29:0)	PC 10:0_19:0	LMGP01010394	18.01	692.521	275.9	[C37H74NO8P+H] 1+	P	29:0	3	0	Glycerophospholipids [GP]	PC	Diacylglycerophosphocholines	692.523	1.9688	HG_184.0743(100.0)
	Human plasma	PC 29:0	PC(29:0)	PC 10:0_19:0	LMGP01010394	18.35	692.524	276.1	[C37H74NO8P+H] 1+	P	29:0	3	0	Glycerophospholipids [GP]	PC	Diacylglycerophosphocholines	692.523	1.9091	HG_184.0724(100.0), M_692.5228(11.3025)
	Human plasma	PC O- 15:0@_20:4		PC O- 15:0_20:4	LMGP01020026	22.45	752.56	276.3	[C43H80NO7P-H] 1-	N	35:4	6	4	Glycerophospholipids [GP]	PC	1-alkyl,2-acylglycerophosphocholines	752.56	0.1241	19:4 COO-_303.2351(100.0), M-20:4-H2O_448.3215(6.2466), M-20:4_466.3271(19.2336)
	Human plasma	PC 33:5	PC(33:5)	PC 13:0_20:5	LMGP01011357	11.99	738.505	276.5	[C41H72NO8P+H] 1+	P	33:5	8	5	Glycerophospholipids [GP]	PC	Diacylglycerophosphocholines	738.507	2.4735	HG_184.073(100.0)
	Human plasma	PC 14:0_14:0	PC(28:0)	PC 14:0_14:0	LMGP01010477	17.88	722.497	277.1	[C36H72NO8P+HCOO] 1-	N	28:0	3	0	Glycerophospholipids [GP]	PC	Diacylglycerophosphocholines	722.498	1.375	HG_168.0423(6.684), 13:0 COO-_227.202(55.1438), M-14:0_452.2812(9.1103), M-CH3_662.4745(100.0)
	Human plasma	PC P- 16:0@_20:3		PC P- 16:0_20:3	LMGP01030039	22.71	752.558	277.4	[C44H82NO7P-CH3] 1-	N	36:3	6	4	Glycerophospholipids [GP]	PC	1-(1Z-alkenyl),2-acylglycerophosphocholines	752.559	1.3363	19:3 COO-_305.2484(100.0), M-20:3_464.3147(16.2358), M_752.558(30.4985)
	Human plasma	PC 32:3	PC(32:3)	PC 14:0_18:3	LMGP01010497	17.08	728.523	277.5	[C40H74NO8P+H] 1+	P	32:3	6	3	Glycerophospholipids [GP]	PC	Diacylglycerophosphocholines	728.523	0.0554	HG_184.0726(100.0)
	Human plasma	PC 14:0@_18:4	PC(32:4)	PC 14:0_18:4	LMGP01010499	13.91	770.5	277.9	[C40H72NO8P+HCOO] 1-	N	32:4	7	4	Glycerophospholipids [GP]	PC	Diacylglycerophosphocholines	770.498	2.2754	M-18:4-H2O_434.2678(14.1703), M-18:4_452.2748(28.7943), M_770.4922(100.0)
	Human plasma	PC 32:3	PC(32:3)	PC 14:0_18:3	LMGP01010497	17.77	728.522	278.1	[C40H74NO8P+H] 1+	P	32:3	6	3	Glycerophospholipids [GP]	PC	Diacylglycerophosphocholines	728.523	0.196	HG_184.0733(100.0)
	Human plasma	PC 32:2	PC(32:2)	PC 16:1_16:1	LMGP01010682	19.55	730.538	278.5	[C40H76NO8P+H] 1+	P	32:2	5	2	Glycerophospholipids [GP]	PC	Diacylglycerophosphocholines	730.538	0.3551	HG-H2O_166.0618(5.4308), HG_184.0727(100.0)
	Human plasma	PC O- 16:1@_20:4		PC O- 16:1_20:4	LMGP01020259	22.81	764.559	278.5	[C44H80NO7P-H] 1-	N	36:5	7	5	Glycerophospholipids [GP]	PC	1-alkyl,2-acylglycerophosphocholines	764.56	1.3148	19:4 COO-_303.2336(100.0)
	Human plasma	PC 31:1	PC(31:1)	PC 16:0_15:1	LMGP01010002	18.66	718.538	278.6	[C39H76NO8P+H] 1+	P	31:1	4	1	Glycerophospholipids [GP]	PC	Diacylglycerophosphocholines	718.538	0.8282	HG_184.0725(100.0)
	Human plasma	PC 14:1_16:1@	PC(30:2)	PC 14:1_16:1	LMGP01011385	16.63	746.497	278.6	[C38H72NO8P+HCOO] 1-	N	30:2	5	2	Glycerophospholipids [GP]	PC	Diacylglycerophosphocholines	746.498	1.4125	M-14:1_478.295(4.0378), M-CH3_686.479(100.0)
	Human plasma	PC 34:5	PC(34:5)	PC 14:0_20:5	LMGP01010508	17.34	752.525	278.9	[C42H74NO8P+H] 1+	P	34:5	8	5	Glycerophospholipids [GP]	PC	Diacylglycerophosphocholines	752.523	3.5412	HG_184.0748(100.0)
	Human plasma	PC 30:0	PC(30:0)	PC 10:0_20:0	LMGP01010395	20.88	706.538	279.4	[C38H76NO8P+H] 1+	P	30:0	3	0	Glycerophospholipids [GP]	PC	Diacylglycerophosphocholines	706.538	0.108	HG_184.0733(100.0), M_706.5344(10.0216)
	Human plasma	PC P- 18:1_18:0@		PC P- 18:1_18:0	LMGP01090018	23.94	756.591	279.7	[C43H84NO7P-H] 1-	N	36:1	4	2	Glycerophospholipids [GP]	PC	1-acyl,2-(1Z-alkenyl)-glycerophosphocholines	756.591	0.6689	17:1 COO-_281.2511(100.0), M-18:1_492.3425(7.4196)
	Human plasma	PC O- 31:0		PC O- 16:0_15:0	LMGP01020180	17.31	706.573	279.7	[C39H80NO7P+H] 1+	P	31:0	2	0	Glycerophospholipids [GP]	PC	1-alkyl,2-acylglycerophosphocholines	706.574	2.4956	HG_184.0725(100.0)
	Human plasma	PC P- 16:0@_22:6		PC P- 16:0_22:6	LMGP01030015	21.92	774.544	280.2	[C46H80NO7P-CH3] 1-	N	38:6	9	7	Glycerophospholipids [GP]	PC	1-(1Z-alkenyl),2-acylglycerophosphocholines	774.544	0.1628	21:6 COO-_327.2327(100.0), M-22:6-H2O_446.3058(9.0746), M-22:6_464.3186(41.2434), M_774.5389(46.0913)
	Human plasma	PC 16:1@_18:3	PC(34:4)	PC 16:1_18:3	LMGP01011484	17.38	754.538	280.6	[C42H76NO8P+H] 1+	P	34:4	7	4	Glycerophospholipids [GP]	PC	Diacylglycerophosphocholines	754.538	0.2629	HG_184.0729(100.0), M-18:3-H2O_476.3113(1.9233), M_754.5381(13.2054)
	Human plasma	PC O- 32:2		PC O- 14:0_18:2	LMGP01020017	19.3	716.56	280.6	[C40H78NO7P+H] 1+	P	32:2	4	2	Glycerophospholipids [GP]	PC	1-alkyl,2-acylglycerophosphocholines	716.559	1.4924	HG_184.0751(100.0)
	Human plasma	PC O- 30:0		PC O- 14:0_16:0	LMGP01020012	20.56	692.559	280.8	[C38H78NO7P+H] 1+	P	30:0	2	0	Glycerophospholipids [GP]	PC	1-alkyl,2-acylglycerophosphocholines	692.559	0.1304	HG_184.0737(100.0), M_692.5535(19.419)
	Human plasma	PC 15:0@_18:2	PC(33:2)	PC 15:0_18:2	LMGP01010543	19.1	744.554	280.9	[C41H78NO8P+H] 1+	P	33:2	5	2	Glycerophospholipids [GP]	PC	Diacylglycerophosphocholines	744.554	0.3147	HG_184.0727(100.0), M-18:2_482.3237(2.2663), M-NL_561.4845(0.1171), M-C5H13NO3P-H2O_561.4845(0.1171), M_744.5479(15.1299)
	Human plasma	PC 14:0_16:1	PC(30:1)	PC 14:0_16:1	LMGP01010485	18.1	748.512	280.9	[C38H74NO8P+HCOO] 1-	N	30:1	4	1	Glycerophospholipids [GP]	PC	Diacylglycerophosphocholines	748.513	1.6869	HG_168.0433(6.5465), 13:0 COO-_227.2016(38.3453), 15:1 COO-_253.2183(87.2135), M-16:1_452.2786(9.0453), M-14:0-H2O_460.2824(1.5785), M-CH3_688.4909(100.0), M_748.5094(1.6947)
	Human plasma	PC 34:4	PC(34:4)	PC 14:0_20:4	LMGP01010506	19.15	754.539	281	[C42H76NO8P+H] 1+	P	34:4	7	4	Glycerophospholipids [GP]	PC	Diacylglycerophosphocholines	754.538	0.7483	HG_184.0721(92.0635)
	Human plasma	PC 32:1	PC(32:1)	PC 14:0_18:1	LMGP01010490	20.17	732.555	281	[C40H78NO8P+H] 1+	P	32:1	4	1	Glycerophospholipids [GP]	PC	Diacylglycerophosphocholines	732.554	1.0698	HG_184.0724(100.0)
	Human plasma	PC 33:3	PC(33:3)	PC 13:0_20:3	LMGP01011355	18.09	742.54	281.3	[C41H76NO8P+H] 1+	P	33:3	6	3	Glycerophospholipids [GP]	PC	Diacylglycerophosphocholines	742.538	2.4043	HG_184.0723(100.0)
	Human plasma	PC O- 16:0@_22:5		PC O- 16:0_22:5	LMGP01020066	22.49	778.572	281.3	[C46H84NO7P-CH3] 1-	N	38:5	7	5	Glycerophospholipids [GP]	PC	1-alkyl,2-acylglycerophosphocholines	778.575	3.9108	21:5 COO-_329.2474(83.774), M-22:5_466.3334(26.2032)
	Human plasma	PC O- 34:4		PC O- 14:0_20:4	LMGP01020021	19.69	740.558	281.5	[C42H78NO7P+H] 1+	P	34:4	6	4	Glycerophospholipids [GP]	PC	1-alkyl,2-acylglycerophosphocholines	740.559	0.534	HG_184.0724(100.0)
	Human plasma	PC 31:0	PC(31:0)	PC 10:0_21:0	LMGP01010396	19.91	720.554	281.5	[C39H78NO8P+H] 1+	P	31:0	3	0	Glycerophospholipids [GP]	PC	Diacylglycerophosphocholines	720.554	0.8335	HG-H2O_166.063(3.6043), HG_184.0733(100.0)
	Human plasma	PC 34:3	PC(34:3)	PC 16:0_18:3	LMGP01010598	20.19	756.554	281.5	[C42H78NO8P+H] 1+	P	34:3	6	3	Glycerophospholipids [GP]	PC	Diacylglycerophosphocholines	756.554	0.8745	HG_184.0751(100.0), M_756.5521(12.8617)
	Human plasma	PC 32:1	PC(32:1)	PC 14:0_18:1	LMGP01010490	22.33	732.554	281.6	[C40H78NO8P+H] 1+	P	32:1	4	1	Glycerophospholipids [GP]	PC	Diacylglycerophosphocholines	732.554	0.18	HG_184.0743(100.0)
	Human plasma	PC O- 32:2		PC O- 14:0_18:2	LMGP01020017	20.65	716.559	281.7	[C40H78NO7P+H] 1+	P	32:2	4	2	Glycerophospholipids [GP]	PC	1-alkyl,2-acylglycerophosphocholines	716.559	0.0408	HG_184.0748(100.0), M_716.5567(36.8578)
	Human plasma	PC 32:1	PC(32:1)	PC 14:0_18:1	LMGP01010490	22.09	732.554	281.7	[C40H78NO8P+H] 1+	P	32:1	4	1	Glycerophospholipids [GP]	PC	Diacylglycerophosphocholines	732.554	0.8198	HG_184.0731(100.0)
	Human plasma	PC 31:0	PC(31:0)	PC 10:0_21:0	LMGP01010396	20.24	720.554	281.7	[C39H78NO8P+H] 1+	P	31:0	3	0	Glycerophospholipids [GP]	PC	Diacylglycerophosphocholines	720.554	0.8335	HG_184.0722(100.0), M_720.5475(13.2037)
	Human plasma	PC 14:0@_20:4	PC(34:4)	PC 14:0_20:4	LMGP01010506	17.86	754.538	282	[C42H76NO8P+H] 1+	P	34:4	7	4	Glycerophospholipids [GP]	PC	Diacylglycerophosphocholines	754.538	0.4247	HG_184.0731(100.0), M-20:4_468.3113(1.5643), M-NL_571.4765(0.5461), M-C5H13NO3P-H2O_571.4765(0.5461)
	Human plasma	PC 34:5	PC(34:5)	PC 14:0_20:5	LMGP01010508	18.11	752.522	282	[C42H74NO8P+H] 1+	P	34:5	8	5	Glycerophospholipids [GP]	PC	Diacylglycerophosphocholines	752.523	0.7575	M-NL_569.4532(100.0), M-C5H13NO3P-H2O_569.4532(100.0)
	Human plasma	PC 32:3	PC(32:3)	PC 14:0_18:3	LMGP01010497	13.03	728.525	282	[C40H74NO8P+H] 1+	P	32:3	6	3	Glycerophospholipids [GP]	PC	Diacylglycerophosphocholines	728.523	2.9877	HG_184.0725(100.0)
	Human plasma	PC 32:1	PC(32:1)	PC 14:0_18:1	LMGP01010490	22.77	732.554	282.1	[C40H78NO8P+H] 1+	P	32:1	4	1	Glycerophospholipids [GP]	PC	Diacylglycerophosphocholines	732.554	0.5699	HG_184.0722(100.0)
	Human plasma	PC 16:0@_16:1	PC(32:1)	PC 16:0_16:1	LMGP01010566	19.88	732.555	282.2	[C40H78NO8P+H] 1+	P	32:1	4	1	Glycerophospholipids [GP]	PC	Diacylglycerophosphocholines	732.554	1.2364	HG_184.0725(100.0), M-16:1_496.3411(3.1767)
	Human plasma	PC O- 16:0@_14:0		PC O- 16:0_14:0	LMGP01020178	21.24	736.552	282.2	[C38H78NO7P+HCOO] 1-	N	30:0	2	0	Glycerophospholipids [GP]	PC	1-alkyl,2-acylglycerophosphocholines	736.55	2.7489	13:0 COO-_227.1998(52.0657), M-CH3_676.5287(100.0)
	Human plasma	PC 16:0_16:1	PC(32:1)	PC 16:0_16:1	LMGP01010566	19.63	732.556	282.3	[C40H78NO8P+H] 1+	P	32:1	4	1	Glycerophospholipids [GP]	PC	Diacylglycerophosphocholines	732.554	2.3195	HG-H2O_166.0621(0.7895), HG_184.0729(100.0), M-16:1-H2O_478.3302(0.13), M-16:0_494.3276(0.1857), M-16:1_496.3412(1.3143), M_732.5545(11.5067)
	Human plasma	PC 34:3	PC(34:3)	PC 16:0_18:3	LMGP01010598	20.87	756.553	282.4	[C42H78NO8P+H] 1+	P	34:3	6	3	Glycerophospholipids [GP]	PC	Diacylglycerophosphocholines	756.554	0.497	HG_184.0736(100.0), M_756.5512(12.0277)
	Human plasma	PC 16:0@_22:5	PC(38:5)	PC 16:0_22:5	LMGP01010645	21.64	792.555	282.4	[C46H82NO8P-CH3] 1-	N	38:5	8	5	Glycerophospholipids [GP]	PC	Diacylglycerophosphocholines	792.554	1.066	21:5 COO-_329.2492(100.0), M-22:5_480.3043(9.8545), M_792.5509(39.7523)
	Human plasma	PC O- 18:1@_20:4		PC O- 18:1_20:4	LMGP01020157	23.25	778.574	282.5	[C46H84NO7P-CH3] 1-	N	38:5	7	5	Glycerophospholipids [GP]	PC	1-alkyl,2-acylglycerophosphocholines	778.575	1.0887	19:4 COO-_303.2331(100.0)
	Human plasma	PC P- 16:0@_22:4		PC P- 16:0_22:4	LMGP01030045	22.97	778.574	282.5	[C46H84NO7P-CH3] 1-	N	38:4	7	5	Glycerophospholipids [GP]	PC	1-(1Z-alkenyl),2-acylglycerophosphocholines	778.575	1.3238	21:4 COO-_331.2649(100.0), M-22:4_464.3121(6.3406), M_778.569(34.5177)
	Human plasma	PC 16:1_18:2	PC(34:3)	PC 16:1_18:2	LMGP01010690	18.41	756.555	282.6	[C42H78NO8P+H] 1+	P	34:3	6	3	Glycerophospholipids [GP]	PC	Diacylglycerophosphocholines	756.554	1.4392	HG-H2O_166.0618(0.4273), HG_184.0727(100.0), M-18:2-H2O_476.3162(0.397), M-18:2_494.3266(1.5704), M-16:1-H2O_502.3291(0.5048), M-NL_573.4889(0.547), M-C5H13NO3P-H2O_573.4889(0.547), M_756.554(16.6657)
	Human plasma	PC 14:0_16:0	PC(30:0)	PC 14:0_16:0	LMGP01010481	19.73	750.528	282.7	[C38H76NO8P+HCOO] 1-	N	30:0	3	0	Glycerophospholipids [GP]	PC	Diacylglycerophosphocholines	750.529	0.8212	15:0 COO-_255.2327(29.7081), M-14:0_480.3089(5.8013), M-CH3_690.5126(53.31)
	Human plasma	PC 16:0@_22:5	PC(38:5)	PC 16:0_22:5	LMGP01010645	22.08	792.554	283	[C46H82NO8P-CH3] 1-	N	38:5	8	5	Glycerophospholipids [GP]	PC	Diacylglycerophosphocholines	792.554	0.7052	21:5 COO-_329.2492(100.0), M-22:5_480.3137(22.211)
	Human plasma	PC O- 34:3		PC O- 16:0_18:3	LMGP01020041	21.53	742.574	283.7	[C42H80NO7P+H] 1+	P	34:3	5	3	Glycerophospholipids [GP]	PC	1-alkyl,2-acylglycerophosphocholines	742.574	0.9773	HG_184.0728(100.0)
	Human plasma	PC O- 32:1		PC O- 14:0_18:1	LMGP01020016	20.85	718.575	283.8	[C40H80NO7P+H] 1+	P	32:1	3	1	Glycerophospholipids [GP]	PC	1-alkyl,2-acylglycerophosphocholines	718.574	0.6039	HG_184.0738(100.0)
	Human plasma	PC 35:4	PC(35:4)	PC 18:2_17:2	LMGP01010931	17.97	768.553	284.1	[C43H78NO8P+H] 1+	P	35:4	7	4	Glycerophospholipids [GP]	PC	Diacylglycerophosphocholines	768.554	1.204	HG_184.0728(100.0), M_768.5496(9.5333)
	Human plasma	PC O- 34:3		PC O- 16:0_18:3	LMGP01020041	23.78	742.575	284.4	[C42H80NO7P+H] 1+	P	34:3	5	3	Glycerophospholipids [GP]	PC	1-alkyl,2-acylglycerophosphocholines	742.574	0.1734	HG_184.0726(100.0)
	Human plasma	PC 35:4	PC(35:4)	PC 18:2_17:2	LMGP01010931	18.51	768.554	284.4	[C43H78NO8P+H] 1+	P	35:4	7	4	Glycerophospholipids [GP]	PC	Diacylglycerophosphocholines	768.554	0.251	HG_184.0737(100.0)
	Human plasma	PC 34:2	PC(34:2)	PC 16:0_18:2	LMGP01010585	19.73	758.57	284.4	[C42H80NO8P+H] 1+	P	34:2	5	2	Glycerophospholipids [GP]	PC	Diacylglycerophosphocholines	758.569	0.4368	HG_184.0732(100.0), M_758.5673(12.2758)
	Human plasma	PC O- 32:1		PC O- 14:0_18:1	LMGP01020016	23	718.575	284.4	[C40H80NO7P+H] 1+	P	32:1	3	1	Glycerophospholipids [GP]	PC	1-alkyl,2-acylglycerophosphocholines	718.574	0.6889	HG_184.0748(100.0)
	Human plasma	PC O- 32:1		PC O- 14:0_18:1	LMGP01020016	23.48	718.574	284.4	[C40H80NO7P+H] 1+	P	32:1	3	1	Glycerophospholipids [GP]	PC	1-alkyl,2-acylglycerophosphocholines	718.574	0.7551	HG_184.0745(100.0)
	Human plasma	PC O- 34:3		PC O- 16:0_18:3	LMGP01020041	22.31	742.573	284.4	[C42H80NO7P+H] 1+	P	34:3	5	3	Glycerophospholipids [GP]	PC	1-alkyl,2-acylglycerophosphocholines	742.574	2.4568	HG_184.0721(100.0)
	Human plasma	PC O- 34:3		PC O- 16:0_18:3	LMGP01020041	23.1	742.574	284.5	[C42H80NO7P+H] 1+	P	34:3	5	3	Glycerophospholipids [GP]	PC	1-alkyl,2-acylglycerophosphocholines	742.574	0.0732	HG_184.0728(100.0)
	Human plasma	PC O- 34:3		PC O- 16:0_18:3	LMGP01020041	19.58	742.574	284.5	[C42H80NO7P+H] 1+	P	34:3	5	3	Glycerophospholipids [GP]	PC	1-alkyl,2-acylglycerophosphocholines	742.574	0.7307	HG_184.0725(100.0)
	Human plasma	PC O- 34:3		PC O- 16:0_18:3	LMGP01020041	22.08	742.574	284.5	[C42H80NO7P+H] 1+	P	34:3	5	3	Glycerophospholipids [GP]	PC	1-alkyl,2-acylglycerophosphocholines	742.574	1.0595	HG_184.0733(100.0)
	Human plasma	PC 32:0	PC(32:0)	PC 10:0_22:0	LMGP01010397	21.55	734.57	284.6	[C40H80NO8P+H] 1+	P	32:0	3	0	Glycerophospholipids [GP]	PC	Diacylglycerophosphocholines	734.569	0.7834	HG_184.074(100.0)
	Human plasma	PC 34:2	PC(34:2)	PC 16:0_18:2	LMGP01010585	20.5	758.569	284.7	[C42H80NO8P+H] 1+	P	34:2	5	2	Glycerophospholipids [GP]	PC	Diacylglycerophosphocholines	758.569	0.4483	HG_184.0732(100.0)
	Human plasma	PC 34:2	PC(34:2)	PC 16:0_18:2	LMGP01010585	22	758.569	284.7	[C42H80NO8P+H] 1+	P	34:2	5	2	Glycerophospholipids [GP]	PC	Diacylglycerophosphocholines	758.569	0.6897	HG_184.0728(100.0)
	Human plasma	PC 35:4	PC(35:4)	PC 18:2_17:2	LMGP01010931	18.84	768.554	284.8	[C43H78NO8P+H] 1+	P	35:4	7	4	Glycerophospholipids [GP]	PC	Diacylglycerophosphocholines	768.554	0.1716	HG_184.0729(100.0)
	Human plasma	PC 36:5	PC(36:5)	PC 16:0_20:5	LMGP01010633	17.83	780.553	284.8	[C44H78NO8P+H] 1+	P	36:5	8	5	Glycerophospholipids [GP]	PC	Diacylglycerophosphocholines	780.554	0.4817	HG_184.0755(100.0)
	Human plasma	PC 14:0@_22:6	PC(36:6)	PC 14:0_22:6	LMGP01010512	17.4	778.538	284.8	[C44H76NO8P+H] 1+	P	36:6	9	6	Glycerophospholipids [GP]	PC	Diacylglycerophosphocholines	778.538	0.5292	HG_184.0726(100.0), M-22:6_468.3073(2.4721)
	Human plasma	PC 34:2	PC(34:2)	PC 16:0_18:2	LMGP01010585	26.85	758.57	284.8	[C42H80NO8P+H] 1+	P	34:2	5	2	Glycerophospholipids [GP]	PC	Diacylglycerophosphocholines	758.569	0.5977	HG_184.0725(100.0), M_758.5676(26.7081)
	Human plasma	PC 14:0_18:2	PC(32:2)	PC 14:0_18:2	LMGP01010494	18.57	774.528	284.8	[C40H76NO8P+HCOO] 1-	N	32:2	5	2	Glycerophospholipids [GP]	PC	Diacylglycerophosphocholines	774.529	1.6626	13:0 COO-_227.1992(22.2395), 17:2 COO-_279.2331(81.8964), M-18:2-H2O_434.2684(2.9458), M-18:2_452.2778(9.6616), M-14:0-H2O_486.2981(2.7754), M-14:0_504.3092(2.7693), M-C5H13N_643.4341(0.87), M-CH3_714.5066(100.0), M_774.5247(0.8703)
	Human plasma	PC 34:3	PC(34:3)	PC 16:0_18:3	LMGP01010598	19.09	756.553	284.9	[C42H78NO8P+H] 1+	P	34:3	6	3	Glycerophospholipids [GP]	PC	Diacylglycerophosphocholines	756.554	0.4163	HG_184.0727(100.0)
	Human plasma	PC 14:0@_18:3	PC(32:3)	PC 14:0_18:3	LMGP01010497	17.24	772.514	284.9	[C40H74NO8P+HCOO] 1-	N	32:3	6	3	Glycerophospholipids [GP]	PC	Diacylglycerophosphocholines	772.513	0.8938	17:3 COO-_277.2154(68.423), M-18:3_452.2779(21.8042), M-CH3_712.4891(100.0)
	Human plasma	PC 15:0_16:0@	PC(31:0)	PC 15:0_16:0	LMGP01010532	20.76	764.546	284.9	[C39H78NO8P+HCOO] 1-	N	31:0	3	0	Glycerophospholipids [GP]	PC	Diacylglycerophosphocholines	764.545	1.556	14:0 COO-_241.2172(59.9993), M-15:0_480.3075(9.1004), M-CH3_704.524(100.0)
	Human plasma	PC 34:2	PC(34:2)	PC 16:0_18:2	LMGP01010585	26.58	758.569	285	[C42H80NO8P+H] 1+	P	34:2	5	2	Glycerophospholipids [GP]	PC	Diacylglycerophosphocholines	758.569	0.115	HG_184.0727(100.0), M_758.5659(25.7471)
	Human plasma	PC O- 34:3		PC O- 16:0_18:3	LMGP01020041	24.12	742.575	285	[C42H80NO7P+H] 1+	P	34:3	5	3	Glycerophospholipids [GP]	PC	1-alkyl,2-acylglycerophosphocholines	742.574	0.42	HG_184.074(100.0)
	Human plasma	PC P- 36:5		PC P- 16:0_20:5	LMGP01030040	19.45	764.56	285.2	[C44H78NO7P+H] 1+	P	36:5	8	6	Glycerophospholipids [GP]	PC	1-(1Z-alkenyl),2-acylglycerophosphocholines	764.559	0.9995	HG_184.0752(100.0), M_764.5559(23.1998)
	Human plasma	PC 36:6	PC(36:6)	PC 18:3_18:3	LMGP01010952	18.8	778.537	285.2	[C44H76NO8P+H] 1+	P	36:6	9	6	Glycerophospholipids [GP]	PC	Diacylglycerophosphocholines	778.538	2.0187	HG_184.074(100.0)
	Human plasma	PC 34:4	PC(34:4)	PC 14:0_20:4	LMGP01010506	13.62	754.537	285.3	[C42H76NO8P+H] 1+	P	34:4	7	4	Glycerophospholipids [GP]	PC	Diacylglycerophosphocholines	754.538	0.9504	HG_184.0741(100.0)
	Human plasma	PC 34:3	PC(34:3)	PC 16:0_18:3	LMGP01010598	14.32	756.553	285.3	[C42H78NO8P+H] 1+	P	34:3	6	3	Glycerophospholipids [GP]	PC	Diacylglycerophosphocholines	756.554	1.5458	HG_184.0722(100.0), M_756.5525(26.5092)
	Human plasma	PC 34:4	PC(34:4)	PC 14:0_20:4	LMGP01010506	19.64	754.536	285.3	[C42H76NO8P+H] 1+	P	34:4	7	4	Glycerophospholipids [GP]	PC	Diacylglycerophosphocholines	754.538	2.4874	M-NL_571.4682(91.0115), M-C5H13NO3P-H2O_571.4682(91.0115), M_754.5355(100.0)
	Human plasma	PC P- 20:0@_18:2		PC P- 20:0_18:2	LMGP01030087	24.13	782.606	285.4	[C46H88NO7P-CH3] 1-	N	38:2	5	3	Glycerophospholipids [GP]	PC	1-(1Z-alkenyl),2-acylglycerophosphocholines	782.606	0.2892	17:2 COO-_279.2318(100.0)
	Human plasma	PC 33:1	PC(33:1)	PC 15:0_18:1	LMGP01010541	21.53	746.572	285.4	[C41H80NO8P+H] 1+	P	33:1	4	1	Glycerophospholipids [GP]	PC	Diacylglycerophosphocholines	746.569	3.9593	HG_184.0726(100.0), M_746.5638(10.5355)
	Human plasma	PC 35:3	PC(35:3)	PC 15:0_20:3	LMGP01011423	19.34	770.569	285.5	[C43H80NO8P+H] 1+	P	35:3	6	3	Glycerophospholipids [GP]	PC	Diacylglycerophosphocholines	770.569	0.2829	HG_184.0732(100.0)
	Human plasma	PC 32:0	PC(32:0)	PC 10:0_22:0	LMGP01010397	22.06	734.57	285.5	[C40H80NO8P+H] 1+	P	32:0	3	0	Glycerophospholipids [GP]	PC	Diacylglycerophosphocholines	734.569	0.2849	HG_184.0731(100.0)
	Human plasma	PC 36:6	PC(36:6)	PC 18:3_18:3	LMGP01010952	12.95	778.534	285.5	[C44H76NO8P+H] 1+	P	36:6	9	6	Glycerophospholipids [GP]	PC	Diacylglycerophosphocholines	778.538	4.6058	HG_184.0748(100.0)
	Human plasma	PC 36:6	PC(36:6)	PC 18:3_18:3	LMGP01010952	18.37	778.535	285.8	[C44H76NO8P+H] 1+	P	36:6	9	6	Glycerophospholipids [GP]	PC	Diacylglycerophosphocholines	778.538	3.8218	M-NL_595.4723(100.0), M-C5H13NO3P-H2O_595.4723(100.0)
	Human plasma	PC 35:3	PC(35:3)	PC 15:0_20:3	LMGP01011423	20.45	770.57	285.9	[C43H80NO8P+H] 1+	P	35:3	6	3	Glycerophospholipids [GP]	PC	Diacylglycerophosphocholines	770.569	0.2716	HG_184.0743(100.0), M_770.5657(84.2857)
	Human plasma	PC 34:2	PC(34:2)	PC 16:0_18:2	LMGP01010585	17.28	758.57	285.9	[C42H80NO8P+H] 1+	P	34:2	5	2	Glycerophospholipids [GP]	PC	Diacylglycerophosphocholines	758.569	0.6782	HG_184.0726(100.0), M_758.5639(21.6251)
	Human plasma	PC 36:2	PC(36:2)	PC 18:0_18:2	LMGP01010764	23.88	786.597	285.9	[C44H84NO8P+H] 1+	P	36:2	5	2	Glycerophospholipids [GP]	PC	Diacylglycerophosphocholines	786.601	4.6085	HG_184.0728(100.0)
	Human plasma	PC 14:0@_18:1	PC(32:1)	PC 14:0_18:1	LMGP01010490	20.33	776.544	286	[C40H78NO8P+HCOO] 1-	N	32:1	4	1	Glycerophospholipids [GP]	PC	Diacylglycerophosphocholines	776.545	1.0617	17:1 COO-_281.2485(13.719), M-CH3_716.5184(100.0)
	Human plasma	PC O- 14:0@_18:1		PC O- 14:0_18:1	LMGP01020016	21.54	762.565	286.1	[C40H80NO7P+HCOO] 1-	N	32:1	3	1	Glycerophospholipids [GP]	PC	1-alkyl,2-acylglycerophosphocholines	762.565	0.4993	17:1 COO-_281.2461(3.4117), M-CH3_702.5447(100.0), M_762.5619(5.7486)
	Human plasma	PC 32:0	PC(32:0)	PC 10:0_22:0	LMGP01010397	20.96	734.566	286.1	[C40H80NO8P+H] 1+	P	32:0	3	0	Glycerophospholipids [GP]	PC	Diacylglycerophosphocholines	734.569	4.1189	HG_184.0747(100.0)
	Human plasma	PC 14:0_18:2@	PC(32:2)	PC 14:0_18:2	LMGP01010494	7.75	788.543	286.2	[C40H76NO8P+AcO] 1-	N	32:2	5	2	Glycerophospholipids [GP]	PC	Diacylglycerophosphocholines	788.545	2.7458	M-14:0_504.3062(73.2114)
	Human plasma	PC 36:6	PC(36:6)	PC 18:3_18:3	LMGP01010952	14.17	778.539	286.5	[C44H76NO8P+H] 1+	P	36:6	9	6	Glycerophospholipids [GP]	PC	Diacylglycerophosphocholines	778.538	1.5092	HG_184.0754(100.0)
	Human plasma	PC 16:0_16:1	PC(32:1)	PC 16:0_16:1	LMGP01010566	20.03	776.543	286.6	[C40H78NO8P+HCOO] 1-	N	32:1	4	1	Glycerophospholipids [GP]	PC	Diacylglycerophosphocholines	776.545	2.0835	15:1 COO-_253.2172(52.3454), M-16:0_478.2947(1.441), M-CH3_716.5259(100.0)
	Human plasma	PC O- 34:2		PC O- 16:0_18:2	LMGP01020039	21.98	744.59	286.8	[C42H82NO7P+H] 1+	P	34:2	4	2	Glycerophospholipids [GP]	PC	1-alkyl,2-acylglycerophosphocholines	744.59	0.5165	HG_184.0735(100.0)
	Human plasma	PC 18:2@_20:5	PC(38:7)	PC 18:2_20:5	LMGP01011634	17.35	804.553	287	[C46H78NO8P+H] 1+	P	38:7	10	7	Glycerophospholipids [GP]	PC	Diacylglycerophosphocholines	804.554	0.9225	HG_184.0737(100.0), M-20:5_520.3418(3.7452)
	Human plasma	PC 34:3	PC(34:3)	PC 16:0_18:3	LMGP01010598	16.3	756.556	287	[C42H78NO8P+H] 1+	P	34:3	6	3	Glycerophospholipids [GP]	PC	Diacylglycerophosphocholines	756.554	2.5687	HG_184.0725(100.0), M_756.5474(8.0246)
	Human plasma	PC O- 32:0		PC O- 14:0_18:0	LMGP01020015	23.71	720.588	287	[C40H82NO7P+H] 1+	P	32:0	2	0	Glycerophospholipids [GP]	PC	1-alkyl,2-acylglycerophosphocholines	720.59	3.3288	HG_184.0721(100.0)
	Human plasma	PC 35:3	PC(35:3)	PC 15:0_20:3	LMGP01011423	19.63	770.569	287.1	[C43H80NO8P+H] 1+	P	35:3	6	3	Glycerophospholipids [GP]	PC	Diacylglycerophosphocholines	770.569	0.1245	HG_184.0722(100.0)
	Human plasma	PC P- 35:2		PC P- 18:0_17:2	LMGP01030056	21.81	756.591	287.1	[C43H82NO7P+H] 1+	P	35:2	5	3	Glycerophospholipids [GP]	PC	1-(1Z-alkenyl),2-acylglycerophosphocholines	756.59	1.3472	HG_184.0729(100.0)
	Human plasma	PC O- 36:5		PC O- 16:0_20:5	LMGP01020058	22.97	766.576	287.1	[C44H80NO7P+H] 1+	P	36:5	7	5	Glycerophospholipids [GP]	PC	1-alkyl,2-acylglycerophosphocholines	766.574	1.4419	HG_184.0745(100.0)
	Human plasma	PC 15:0@_18:3	PC(33:3)	PC 15:0_18:3	LMGP01011416	18.23	786.531	287.1	[C41H76NO8P+HCOO] 1-	N	33:3	6	3	Glycerophospholipids [GP]	PC	Diacylglycerophosphocholines	786.529	2.786	17:3 COO-_277.2162(100.0), M-CH3_726.5064(50.8265)
	Human plasma	PC O- 34:2		PC O- 16:0_18:2	LMGP01020039	22.67	744.587	287.4	[C42H82NO7P+H] 1+	P	34:2	4	2	Glycerophospholipids [GP]	PC	1-alkyl,2-acylglycerophosphocholines	744.59	3.7953	HG_184.0726(100.0), M_744.5836(9.9708)
	Human plasma	PC 35:2	PC(35:2)	PC 13:0_22:2	LMGP01011360	20.51	772.586	287.5	[C43H82NO8P+H] 1+	P	35:2	5	2	Glycerophospholipids [GP]	PC	Diacylglycerophosphocholines	772.585	1.6604	HG_184.0723(100.0)
	Human plasma	PC 14:0_18:0	PC(32:0)	PC 14:0_18:0	LMGP01010488	21.68	778.559	287.7	[C40H80NO8P+HCOO] 1-	N	32:0	3	0	Glycerophospholipids [GP]	PC	Diacylglycerophosphocholines	778.56	1.8751	13:0 COO-_227.2015(0.9375), 17:0 COO-_283.2626(1.2821), M-C5H13N_647.4663(0.8982), M-CH3_718.5381(100.0)
	Human plasma	PC 16:0_16:0	PC(32:0)	PC 16:0_16:0	LMGP01010564	21.59	778.559	287.7	[C40H80NO8P+HCOO] 1-	N	32:0	3	0	Glycerophospholipids [GP]	PC	Diacylglycerophosphocholines	778.56	2.1887	HG_168.0424(0.6799), 15:0 COO-_255.2332(100.0), M-16:0-H2O_462.2993(2.8897), M-16:0_480.3105(8.4258), M-CH3_718.5402(95.0526)
	Human plasma	PC 34:2	PC(34:2)	PC 16:0_18:2	LMGP01010585	16.02	758.569	287.8	[C42H80NO8P+H] 1+	P	34:2	5	2	Glycerophospholipids [GP]	PC	Diacylglycerophosphocholines	758.569	0.046	HG_184.0732(100.0), M-H2O_740.5613(10.1853)
	Human plasma	PC P- 16:0_16:0		PC P- 16:0_16:0	LMGP01030025	22.58	762.566	287.8	[C40H80NO7P+HCOO] 1-	N	32:0	3	1	Glycerophospholipids [GP]	PC	1-(1Z-alkenyl),2-acylglycerophosphocholines	762.565	0.8614	15:0 COO-_255.2324(84.1794), M-16:0-H2O_446.304(10.3993), M-16:0_464.3168(18.2212), M-CH3_702.5433(100.0)
	Human plasma	PC 35:2	PC(35:2)	PC 13:0_22:2	LMGP01011360	21.72	772.586	287.8	[C43H82NO8P+H] 1+	P	35:2	5	2	Glycerophospholipids [GP]	PC	Diacylglycerophosphocholines	772.585	1.4234	HG_184.0728(100.0)
	Human plasma	PC O- 16:0_16:0		PC O- 16:0_16:0	LMGP01020029	22.89	764.579	287.8	[C40H82NO7P+HCOO] 1-	N	32:0	2	0	Glycerophospholipids [GP]	PC	1-alkyl,2-acylglycerophosphocholines	764.581	2.4466	15:0 COO-_255.2326(72.4103), M-16:0-H2O_448.3228(1.3176), M-16:0_466.3313(16.5567), M-C5H13N_633.4813(1.8032), M-CH3_704.5578(100.0)
	Human plasma	PC 36:6	PC(36:6)	PC 18:3_18:3	LMGP01010952	19.01	778.536	287.8	[C44H76NO8P+H] 1+	P	36:6	9	6	Glycerophospholipids [GP]	PC	Diacylglycerophosphocholines	778.538	3.1947	HG_184.0722(100.0)
	Human plasma	PC 36:5	PC(36:5)	PC 16:0_20:5	LMGP01010633	20.85	780.552	288	[C44H78NO8P+H] 1+	P	36:5	8	5	Glycerophospholipids [GP]	PC	Diacylglycerophosphocholines	780.554	1.7328	HG_184.073(100.0), M-NL_597.4853(7.6151), M-C5H13NO3P-H2O_597.4853(7.6151)
	Human plasma	PC 36:4	PC(36:4)	PC 16:0_20:4	LMGP01010007	24.93	782.57	288.1	[C44H80NO8P+H] 1+	P	36:4	7	4	Glycerophospholipids [GP]	PC	Diacylglycerophosphocholines	782.569	0.3454	HG_184.0731(100.0), M-NL_599.5003(5.9406), M-C5H13NO3P-H2O_599.5003(5.9406), M_782.5693(20.9021)
	Human plasma	PC 32:0	PC(32:0)	PC 10:0_22:0	LMGP01010397	17.8	734.57	288.1	[C40H80NO8P+H] 1+	P	32:0	3	0	Glycerophospholipids [GP]	PC	Diacylglycerophosphocholines	734.569	0.7834	HG_184.0727(100.0)
	Human plasma	PC 16:0@_18:1	PC(34:1)	PC 16:0_18:1	LMGP01010005	21.72	760.585	288.2	[C42H82NO8P+H] 1+	P	34:1	4	1	Glycerophospholipids [GP]	PC	Diacylglycerophosphocholines	760.585	0.2422	HG-H2O_166.0617(0.8899), HG_184.0727(100.0), M-18:1_496.3417(1.9269), M_760.5843(9.4279)
	Human plasma	PC 14:0_20:4	PC(34:4)	PC 14:0_20:4	LMGP01010506	18.19	798.528	288.2	[C42H76NO8P+HCOO] 1-	N	34:4	7	4	Glycerophospholipids [GP]	PC	Diacylglycerophosphocholines	798.529	1.3833	13:0 COO-_227.2028(25.1475), 19:4 COO-_303.232(91.4541), M-20:4-H2O_434.2673(3.1601), M-20:4_452.2786(17.0981), M-14:0-H2O_510.2982(1.2438), M-C5H13N_667.4284(2.3151), M-CH3_738.5062(100.0)
	Human plasma	PC 18:3_20:5	PC(38:8)	PC 18:3_20:5	LMGP01011664	17.84	802.537	288.2	[C46H76NO8P+H] 1+	P	38:8	11	8	Glycerophospholipids [GP]	PC	Diacylglycerophosphocholines	802.538	1.7302	HG_184.0724(98.7342), M-18:3-20:5_224.106(15.1899)
	Human plasma	PC 15:0@_22:6	PC(37:6)	PC 15:0_22:6	LMGP01011430	18.37	792.555	288.2	[C45H78NO8P+H] 1+	P	37:6	9	6	Glycerophospholipids [GP]	PC	Diacylglycerophosphocholines	792.554	1.7589	HG_184.0729(100.0), M-22:6-H2O_464.3129(3.4337), M_792.5496(10.0659)
	Human plasma	PC 15:0_18:2	PC(33:2)	PC 15:0_18:2	LMGP01010543	19.51	788.543	288.2	[C41H78NO8P+HCOO] 1-	N	33:2	5	2	Glycerophospholipids [GP]	PC	Diacylglycerophosphocholines	788.545	1.8196	14:0 COO-_241.2186(33.8459), 17:2 COO-_279.2323(90.2375), M-18:2-H2O_448.2824(2.5467), M-18:2_466.2942(12.078), M-15:0_504.3123(2.4112), M-CH3_728.5214(100.0)
	Human plasma	PC 36:6	PC(36:6)	PC 18:3_18:3	LMGP01010952	14.73	778.538	288.3	[C44H76NO8P+H] 1+	P	36:6	9	6	Glycerophospholipids [GP]	PC	Diacylglycerophosphocholines	778.538	0.2548	HG_184.0739(100.0)
	Human plasma	PC 33:0	PC(33:0)	PC 10:0_23:0	LMGP01010399	22.01	748.585	288.3	[C41H82NO8P+H] 1+	P	33:0	3	0	Glycerophospholipids [GP]	PC	Diacylglycerophosphocholines	748.585	0.3276	HG_184.0721(100.0)
	Human plasma	PC 35:3	PC(35:3)	PC 15:0_20:3	LMGP01011423	20.18	770.57	288.4	[C43H80NO8P+H] 1+	P	35:3	6	3	Glycerophospholipids [GP]	PC	Diacylglycerophosphocholines	770.569	1.0637	HG_184.0731(74.2331)
	Human plasma	PC 34:1	PC(34:1)	PC 16:0_18:1	LMGP01010005	24.94	760.584	288.4	[C42H82NO8P+H] 1+	P	34:1	4	1	Glycerophospholipids [GP]	PC	Diacylglycerophosphocholines	760.585	1.5233	HG_184.0725(100.0)
	Human plasma	PC 38:8	PC(38:8)	PC 18:3_20:5	LMGP01011664	18.56	802.535	288.5	[C46H76NO8P+H] 1+	P	38:8	11	8	Glycerophospholipids [GP]	PC	Diacylglycerophosphocholines	802.538	3.3273	HG_184.0737(100.0), M-NL_619.4684(99.0654), M-C5H13NO3P-H2O_619.4684(99.0654), M_802.5333(50.6823)
	Human plasma	PC O- 36:4		PC O- 16:0_20:4	LMGP01020054	23.84	768.588	288.7	[C44H82NO7P+H] 1+	P	36:4	6	4	Glycerophospholipids [GP]	PC	1-alkyl,2-acylglycerophosphocholines	768.59	2.9621	HG_184.0737(100.0)
	Human plasma	PC 15:0_18:1	PC(33:1)	PC 15:0_18:1	LMGP01010541	20.97	790.56	288.8	[C41H80NO8P+HCOO] 1-	N	33:1	4	1	Glycerophospholipids [GP]	PC	Diacylglycerophosphocholines	790.56	0.9974	14:0 COO-_241.2162(9.4828), 17:1 COO-_281.2496(41.3862), M-CH3_730.5403(100.0)
	Human plasma	PC 16:0_18:3@	PC(34:3)	PC 16:0_18:3	LMGP01010598	18.79	800.544	288.8	[C42H78NO8P+HCOO] 1-	N	34:3	6	3	Glycerophospholipids [GP]	PC	Diacylglycerophosphocholines	800.545	1.3349	15:0 COO-_255.2327(0.1641), M-C5H13N_669.4447(1.1867), M-CH3_740.5204(100.0)
	Human plasma	PC O- 16:0@_18:2		PC O- 16:0_18:2	LMGP01020039	21.73	788.58	288.8	[C42H82NO7P+HCOO] 1-	N	34:2	4	2	Glycerophospholipids [GP]	PC	1-alkyl,2-acylglycerophosphocholines	788.581	1.8304	17:2 COO-_279.2343(67.1171), M-CH3_728.5657(100.0), M_788.5791(4.8423)
	Human plasma	PC 38:8	PC(38:8)	PC 18:3_20:5	LMGP01011664	18.28	802.541	289.1	[C46H76NO8P+H] 1+	P	38:8	11	8	Glycerophospholipids [GP]	PC	Diacylglycerophosphocholines	802.538	3.8217	HG_184.0725(100.0)
	Human plasma	PC 13:0@_20:4	PC(33:4)	PC 13:0_20:4	LMGP01011356	18.18	738.509	289.2	[C41H74NO8P-H] 1-	N	33:4	7	4	Glycerophospholipids [GP]	PC	Diacylglycerophosphocholines	738.508	1.2464	19:4 COO-_303.2313(100.0)
	Human plasma	PC O- 36:4		PC O- 16:0_20:4	LMGP01020054	20.45	768.589	289.2	[C44H82NO7P+H] 1+	P	36:4	6	4	Glycerophospholipids [GP]	PC	1-alkyl,2-acylglycerophosphocholines	768.59	1.5327	HG_184.0743(100.0)
	Human plasma	PC 18:2_18:3@	PC(36:5)	PC 18:2_18:3	LMGP01011625	13.86	780.554	289.3	[C44H78NO8P+H] 1+	P	36:5	8	5	Glycerophospholipids [GP]	PC	Diacylglycerophosphocholines	780.554	0.1438	HG_184.0739(100.0), M-18:2_518.3273(2.9006), M_780.5478(10.2521)
	Human plasma	PC 36:5	PC(36:5)	PC 16:0_20:5	LMGP01010633	16.15	780.554	289.4	[C44H78NO8P+H] 1+	P	36:5	8	5	Glycerophospholipids [GP]	PC	Diacylglycerophosphocholines	780.554	0.3784	HG_184.0733(100.0)
	Human plasma	PC P- 18:1@_16:1		PC P- 18:1_16:1	LMGP01030135	21.5	786.564	289.4	[C42H80NO7P+HCOO] 1-	N	34:2	5	3	Glycerophospholipids [GP]	PC	1-(1Z-alkenyl),2-acylglycerophosphocholines	786.565	2.1912	15:1 COO-_253.2186(0.9235), M-CH3_726.542(100.0)
	Human plasma	PC O- 36:4		PC O- 16:0_20:4	LMGP01020054	19.93	768.588	289.5	[C44H82NO7P+H] 1+	P	36:4	6	4	Glycerophospholipids [GP]	PC	1-alkyl,2-acylglycerophosphocholines	768.59	2.5651	HG_184.0732(100.0)
	Human plasma	PC 37:5	PC(37:5)	PC 15:1_22:4	LMGP01011460	19.58	794.569	289.7	[C45H80NO8P+H] 1+	P	37:5	8	5	Glycerophospholipids [GP]	PC	Diacylglycerophosphocholines	794.569	0.8889	HG_184.0725(100.0)
	Human plasma	PC 15:1_22:6	PC(37:7)	PC 15:1_22:6	LMGP01011461	18.83	790.535	289.8	[C45H76NO8P+H] 1+	P	37:7	10	7	Glycerophospholipids [GP]	PC	Diacylglycerophosphocholines	790.538	3.841	HG_184.0721(100.0), M-15:1-22:6_224.1034(12.528)
	Human plasma	PC 38:6	PC(38:6)	PC 16:0_22:6	LMGP01010650	18.57	806.569	289.9	[C46H80NO8P+H] 1+	P	38:6	9	6	Glycerophospholipids [GP]	PC	Diacylglycerophosphocholines	806.569	0.1946	HG_184.0726(100.0)
	Human plasma	PC 36:5	PC(36:5)	PC 16:0_20:5	LMGP01010633	16.29	780.553	289.9	[C44H78NO8P+H] 1+	P	36:5	8	5	Glycerophospholipids [GP]	PC	Diacylglycerophosphocholines	780.554	0.6381	HG_184.0752(100.0)
	Human plasma	PC O- 36:4		PC O- 16:0_20:4	LMGP01020054	21.22	768.59	289.9	[C44H82NO7P+H] 1+	P	36:4	6	4	Glycerophospholipids [GP]	PC	1-alkyl,2-acylglycerophosphocholines	768.59	0.6592	HG_184.0728(100.0), M_768.5896(12.6572)
	Human plasma	PC 16:0_18:2@	PC(34:2)	PC 16:0_18:2	LMGP01010585	15.48	802.56	289.9	[C42H80NO8P+HCOO] 1-	N	34:2	5	2	Glycerophospholipids [GP]	PC	Diacylglycerophosphocholines	802.56	0.8304	15:0 COO-_255.2328(34.8967), M-CH3_742.5349(100.0)
	Human plasma	PC 16:0_18:3	PC(34:3)	PC 16:0_18:3	LMGP01010598	19.15	800.543	289.9	[C42H78NO8P+HCOO] 1-	N	34:3	6	3	Glycerophospholipids [GP]	PC	Diacylglycerophosphocholines	800.545	1.7923	15:0 COO-_255.2311(9.2144), 17:3 COO-_277.2156(15.8711), M-CH3_740.5197(100.0)
	Human plasma	PC 16:1@_18:1	PC(34:2)	PC 16:1_18:1	LMGP01010678	20.04	802.558	289.9	[C42H80NO8P+HCOO] 1-	N	34:2	5	2	Glycerophospholipids [GP]	PC	Diacylglycerophosphocholines	802.56	2.5035	17:1 COO-_281.2487(48.8073), M-18:1-H2O_460.2782(12.1101), M-CH3_742.5432(100.0)
	Human plasma	PC 16:0_18:2	PC(34:2)	PC 16:0_18:2	LMGP01010585	15.73	802.557	289.9	[C42H80NO8P+HCOO] 1-	N	34:2	5	2	Glycerophospholipids [GP]	PC	Diacylglycerophosphocholines	802.56	3.7964	15:0 COO-_255.2311(12.4675), 17:2 COO-_279.2334(84.7893), M-16:0_504.3116(7.8499), M-CH3_742.5399(100.0)
	Human plasma	PC 36:5	PC(36:5)	PC 16:0_20:5	LMGP01010633	20.15	780.551	290	[C44H78NO8P+H] 1+	P	36:5	8	5	Glycerophospholipids [GP]	PC	Diacylglycerophosphocholines	780.554	3.2967	HG_184.0729(33.0017), M-NL_597.4858(100.0), M-C5H13NO3P-H2O_597.4858(100.0), M_780.5479(67.2399)
	Human plasma	PC O- 34:1		PC O- 16:0_18:1	LMGP01020003	24.15	746.602	290	[C42H84NO7P+H] 1+	P	34:1	3	1	Glycerophospholipids [GP]	PC	1-alkyl,2-acylglycerophosphocholines	746.606	4.7997	HG_184.0729(100.0), M_746.6008(9.8751)
	Human plasma	PC O- 35:2		PC O- 18:0_17:2	LMGP01020201	22.06	758.607	290.2	[C43H84NO7P+H] 1+	P	35:2	4	2	Glycerophospholipids [GP]	PC	1-alkyl,2-acylglycerophosphocholines	758.606	0.9887	HG_184.0742(100.0)
	Human plasma	PC 37:5	PC(37:5)	PC 15:1_22:4	LMGP01011460	19.07	794.569	290.3	[C45H80NO8P+H] 1+	P	37:5	8	5	Glycerophospholipids [GP]	PC	Diacylglycerophosphocholines	794.569	0.1097	HG_184.0747(100.0)
	Human plasma	PC 34:1	PC(34:1)	PC 16:0_18:1	LMGP01010005	16.35	760.585	290.3	[C42H82NO8P+H] 1+	P	34:1	4	1	Glycerophospholipids [GP]	PC	Diacylglycerophosphocholines	760.585	0.1591	HG_184.0745(100.0), M-H2O_742.573(28.0061)
	Human plasma	PC 16:0_17:0	PC(33:0)	PC 16:0_17:0	LMGP01010569	22.12	792.574	290.3	[C41H82NO8P+HCOO] 1-	N	33:0	3	0	Glycerophospholipids [GP]	PC	Diacylglycerophosphocholines	792.576	2.4127	15:0 COO-_255.2316(21.8248), 16:0 COO-_269.2502(39.4212), M-CH3_732.5502(100.0)
	Human plasma	PC 16:1_20:5	PC(36:6)	PC 16:1_20:5	LMGP01011492	17.2	822.529	290.4	[C44H76NO8P+HCOO] 1-	N	36:6	9	6	Glycerophospholipids [GP]	PC	Diacylglycerophosphocholines	822.529	0.6751	19:5 COO-_301.2168(71.5876), M-20:5-H2O_460.2858(2.3636), M-20:5_478.2939(24.412), M-16:1_526.2985(7.5321), M-CH3_762.5047(100.0)
	Human plasma	PC 37:4	PC(37:4)	PC 17:0_20:4	LMGP01010003	22.89	796.586	290.4	[C45H82NO8P+H] 1+	P	37:4	7	4	Glycerophospholipids [GP]	PC	Diacylglycerophosphocholines	796.585	1.6104	HG_184.0723(100.0)
	Human plasma	PC 16:0_18:2	PC(34:2)	PC 16:0_18:2	LMGP01010585	20.31	802.56	290.5	[C42H80NO8P+HCOO] 1-	N	34:2	5	2	Glycerophospholipids [GP]	PC	Diacylglycerophosphocholines	802.56	0.0699	15:0 COO-_255.2332(13.8214), 17:2 COO-_279.2331(53.9417), M-18:2-H2O_462.2986(2.0705), M-18:2_480.3105(6.7974), M-16:0-H2O_486.2982(2.4455), M-16:0_504.3082(0.711), M-C5H13N_671.4709(0.586), M-CH3_742.5398(100.0)
	Human plasma	PC 38:6	PC(38:6)	PC 16:0_22:6	LMGP01010650	22.67	806.569	290.5	[C46H80NO8P+H] 1+	P	38:6	9	6	Glycerophospholipids [GP]	PC	Diacylglycerophosphocholines	806.569	0.1081	HG_184.0744(100.0), M-NL_623.5077(26.943), M-C5H13NO3P-H2O_623.5077(26.943)
	Human plasma	PC 16:0_18:2	PC(34:2)	PC 16:0_18:2	LMGP01010585	24.03	802.56	290.5	[C42H80NO8P+HCOO] 1-	N	34:2	5	2	Glycerophospholipids [GP]	PC	Diacylglycerophosphocholines	802.56	0.222	15:0 COO-_255.2331(40.1879), 17:2 COO-_279.2337(98.3182), M-18:2-H2O_462.2954(2.1894), M-18:2_480.3112(12.6357), M-16:0-H2O_486.3013(1.8005), M-CH3_742.5366(100.0)
	Human plasma	PC O- 36:3		PC O- 16:0_20:3	LMGP01020053	21.69	770.606	290.5	[C44H84NO7P+H] 1+	P	36:3	5	3	Glycerophospholipids [GP]	PC	1-alkyl,2-acylglycerophosphocholines	770.606	0.3732	HG_184.0721(100.0), M_770.6008(11.4458)
	Human plasma	PC 38:6	PC(38:6)	PC 16:0_22:6	LMGP01010650	24.19	806.571	290.5	[C46H80NO8P+H] 1+	P	38:6	9	6	Glycerophospholipids [GP]	PC	Diacylglycerophosphocholines	806.569	1.7729	HG_184.0726(100.0)
	Human plasma	PC 16:0_18:2	PC(34:2)	PC 16:0_18:2	LMGP01010585	20.7	802.559	290.5	[C42H80NO8P+HCOO] 1-	N	34:2	5	2	Glycerophospholipids [GP]	PC	Diacylglycerophosphocholines	802.56	1.8191	15:0 COO-_255.2332(13.8214), 17:2 COO-_279.2331(53.9417), M-18:2-H2O_462.2986(2.0705), M-18:2_480.3105(6.7974), M-16:0-H2O_486.2982(2.4455), M-16:0_504.3082(0.711), M-C5H13N_671.4709(0.586), M-CH3_742.5398(100.0)
	Human plasma	PC 38:7	PC(38:7)	PC 16:1_22:6	LMGP01010696	18.85	804.552	290.5	[C46H78NO8P+H] 1+	P	38:7	10	7	Glycerophospholipids [GP]	PC	Diacylglycerophosphocholines	804.554	2.7432	HG_184.0721(23.3017), M-NL_621.4856(100.0), M-C5H13NO3P-H2O_621.4856(100.0), M_804.5494(50.5529)
	Human plasma	PC O- 36:4		PC O- 16:0_20:4	LMGP01020054	20.15	768.587	290.5	[C44H82NO7P+H] 1+	P	36:4	6	4	Glycerophospholipids [GP]	PC	1-alkyl,2-acylglycerophosphocholines	768.59	4.4709	HG_184.0723(100.0)
	Human plasma	PC 36:3	PC(36:3)	PC 16:0_20:3	LMGP01010622	17.96	784.584	290.6	[C44H82NO8P+H] 1+	P	36:3	6	3	Glycerophospholipids [GP]	PC	Diacylglycerophosphocholines	784.585	1.7878	HG_184.0739(100.0), M-H2O_766.5724(15.2151), M_784.5792(4.2074)
	Human plasma	PC O- 36:3		PC O- 16:0_20:3	LMGP01020053	23.86	770.603	290.6	[C44H84NO7P+H] 1+	P	36:3	5	3	Glycerophospholipids [GP]	PC	1-alkyl,2-acylglycerophosphocholines	770.606	3.6205	HG_184.0738(100.0)
	Human plasma	PC O- 36:4		PC O- 16:0_20:4	LMGP01020054	20.98	768.591	290.7	[C44H82NO7P+H] 1+	P	36:4	6	4	Glycerophospholipids [GP]	PC	1-alkyl,2-acylglycerophosphocholines	768.59	1.1673	HG_184.073(100.0), M_768.5902(5.5508)
	Human plasma	PC O- 34:1		PC O- 16:0_18:1	LMGP01020003	22.65	746.604	290.8	[C42H84NO7P+H] 1+	P	34:1	3	1	Glycerophospholipids [GP]	PC	1-alkyl,2-acylglycerophosphocholines	746.606	2.3472	HG_184.0722(100.0), M_746.6026(8.6244)
	Human plasma	PC 15:0_16:0@	PC(31:0)	PC 15:0_16:0	LMGP01010532	19.15	794.558	290.8	[C39H78NO8P+OAcO] 1-	N	31:0	3	0	Glycerophospholipids [GP]	PC	Diacylglycerophosphocholines	794.555	3.0287	M-15:0_480.3067(56.6138)
	Human plasma	PC 15:0_20:4	PC(35:4)	PC 15:0_20:4	LMGP01011424	19.11	812.544	291	[C43H78NO8P+HCOO] 1-	N	35:4	7	4	Glycerophospholipids [GP]	PC	Diacylglycerophosphocholines	812.545	1.0898	19:4 COO-_303.2328(40.0), M-15:0_528.3099(28.4211), M-CH3_752.5234(100.0)
	Human plasma	PC 15:0@_20:3	PC(35:3)	PC 15:0_20:3	LMGP01011423	20.05	814.559	291	[C43H80NO8P+HCOO] 1-	N	35:3	6	3	Glycerophospholipids [GP]	PC	Diacylglycerophosphocholines	814.56	1.1179	19:3 COO-_305.2487(43.8001), M-CH3_754.5416(100.0)
	Human plasma	PC 16:0_16:0	PC(32:0)	PC 16:0_16:0	LMGP01010564	18.09	778.564	291	[C40H80NO8P+HCOO] 1-	N	32:0	3	0	Glycerophospholipids [GP]	PC	Diacylglycerophosphocholines	778.56	4.3964	15:0 COO-_255.234(16.4532), M-CH3_718.5401(100.0)
	Human plasma	PC O- 18:1@_16:0		PC O- 18:1_16:0	LMGP01020152	22.93	790.595	291.1	[C42H84NO7P+HCOO] 1-	N	34:1	3	1	Glycerophospholipids [GP]	PC	1-alkyl,2-acylglycerophosphocholines	790.597	2.7066	15:0 COO-_255.2325(35.3516), M-16:0_492.3428(7.3402), M-CH3_730.5723(100.0)
	Human plasma	PC 15:0_18:0@	PC(33:0)	PC 15:0_18:0	LMGP01010539	22.53	792.573	291.1	[C41H82NO8P+HCOO] 1-	N	33:0	3	0	Glycerophospholipids [GP]	PC	Diacylglycerophosphocholines	792.576	3.4908	14:0 COO-_241.217(8.067), M-CH3_732.554(100.0)
	Human plasma	PC P- 16:0@_18:1		PC P- 16:0_18:1	LMGP01030006	22.68	788.579	291.2	[C42H82NO7P+HCOO] 1-	N	34:1	4	2	Glycerophospholipids [GP]	PC	1-(1Z-alkenyl),2-acylglycerophosphocholines	788.581	2.14	17:1 COO-_281.2489(77.8772), M-18:1-H2O_446.3016(5.9191), M-18:1_464.3153(10.1361), M-CH3_728.5582(100.0)
	Human plasma	PC 36:5	PC(36:5)	PC 16:0_20:5	LMGP01010633	15.77	780.554	291.3	[C44H78NO8P+H] 1+	P	36:5	8	5	Glycerophospholipids [GP]	PC	Diacylglycerophosphocholines	780.554	0.0907	HG_184.0723(100.0)
	Human plasma	PC 34:1	PC(34:1)	PC 16:0_18:1	LMGP01010005	16.07	760.584	291.3	[C42H82NO8P+H] 1+	P	34:1	4	1	Glycerophospholipids [GP]	PC	Diacylglycerophosphocholines	760.585	1.443	HG_184.0722(100.0), M-H2O_742.5701(21.9979)
	Human plasma	PC 18:2_18:3	PC(36:5)	PC 18:2_18:3	LMGP01011625	17.96	824.542	291.5	[C44H78NO8P+HCOO] 1-	N	36:5	8	5	Glycerophospholipids [GP]	PC	Diacylglycerophosphocholines	824.545	2.9245	17:3 COO-_277.2162(49.2592), M-18:2-H2O_484.2844(2.5691), M-18:3-H2O_486.301(5.4102), M-18:2_502.2934(10.4463), M-18:3_504.3084(3.9511), M-CH3_764.5199(100.0)
	Human plasma	PC 35:1	PC(35:1)	PC 17:0_18:1	LMGP01010711	22.15	774.601	291.6	[C43H84NO8P+H] 1+	P	35:1	4	1	Glycerophospholipids [GP]	PC	Diacylglycerophosphocholines	774.601	0.0309	HG_184.0728(100.0)
	Human plasma	PC 35:1	PC(35:1)	PC 17:0_18:1	LMGP01010711	22.65	774.601	291.6	[C43H84NO8P+H] 1+	P	35:1	4	1	Glycerophospholipids [GP]	PC	Diacylglycerophosphocholines	774.601	0.5206	HG_184.073(100.0)
	Human plasma	PC 16:0_18:1	PC(34:1)	PC 16:0_18:1	LMGP01010005	22.18	804.575	291.6	[C42H82NO8P+HCOO] 1-	N	34:1	4	1	Glycerophospholipids [GP]	PC	Diacylglycerophosphocholines	804.576	1.2388	15:0 COO-_255.2327(10.7722), M-18:1-H2O_462.3012(3.747), M-18:1_480.3087(6.7223), M-16:0-H2O_488.3132(4.1069), M-16:0_506.3201(3.1448), M-CH3_744.5514(100.0), M_804.5705(1.6635)
	Human plasma	PC 36:2	PC(36:2)	PC 18:0_18:2	LMGP01010764	26.88	786.601	291.7	[C44H84NO8P+H] 1+	P	36:2	5	2	Glycerophospholipids [GP]	PC	Diacylglycerophosphocholines	786.601	0.0305	HG_184.0725(100.0), M_786.5942(4.846)
	Human plasma	PC 36:2	PC(36:2)	PC 18:0_18:2	LMGP01010764	25.7	786.601	291.7	[C44H84NO8P+H] 1+	P	36:2	5	2	Glycerophospholipids [GP]	PC	Diacylglycerophosphocholines	786.601	0.1247	HG_184.0728(100.0)
	Human plasma	PC O- 36:3		PC O- 16:0_20:3	LMGP01020053	22.48	770.606	291.9	[C44H84NO7P+H] 1+	P	36:3	5	3	Glycerophospholipids [GP]	PC	1-alkyl,2-acylglycerophosphocholines	770.606	0.2148	HG_184.0732(100.0), M_770.6008(7.0567)
	Human plasma	PC 16:0_18:1	PC(34:1)	PC 16:0_18:1	LMGP01010005	21.99	804.575	291.9	[C42H82NO8P+HCOO] 1-	N	34:1	4	1	Glycerophospholipids [GP]	PC	Diacylglycerophosphocholines	804.576	1.0112	15:0 COO-_255.2316(22.5813), 17:1 COO-_281.2473(66.9235), M-18:1_480.305(5.6628), M-16:0-H2O_488.3106(1.4307), M-C5H13N_673.4811(0.9505), M-CH3_744.5498(100.0), M_804.5742(2.9715)
	Human plasma	PC 36:4	PC(36:4)	PC 16:0_20:4	LMGP01010007	16.51	782.568	292.1	[C44H80NO8P+H] 1+	P	36:4	7	4	Glycerophospholipids [GP]	PC	Diacylglycerophosphocholines	782.569	2.2284	HG_184.0753(100.0), M-H2O_764.556(12.6681), M_782.5657(1.7296)
	Human plasma	PC 16:1_20:4	PC(36:5)	PC 16:1_20:4	LMGP01010695	18.44	824.543	292.1	[C44H78NO8P+HCOO] 1-	N	36:5	8	5	Glycerophospholipids [GP]	PC	Diacylglycerophosphocholines	824.545	2.2583	15:1 COO-_253.2185(11.3546), 19:4 COO-_303.2333(100.0)
	Human plasma	PC P- 16:0@_20:5		PC P- 16:0_20:5	LMGP01030040	19.68	808.55	292.2	[C44H78NO7P+HCOO] 1-	N	36:5	8	6	Glycerophospholipids [GP]	PC	1-(1Z-alkenyl),2-acylglycerophosphocholines	808.55	0.013	19:5 COO-_301.2186(52.8048), M-CH3_748.5296(100.0)
	Human plasma	PC 38:7	PC(38:7)	PC 16:1_22:6	LMGP01010696	14.88	804.553	292.2	[C46H78NO8P+H] 1+	P	38:7	10	7	Glycerophospholipids [GP]	PC	Diacylglycerophosphocholines	804.554	0.5432	HG_184.0721(100.0)
	Human plasma	PC O- 16:1_20:4		PC O- 16:1_20:4	LMGP01020259	21.01	810.564	292.2	[C44H80NO7P+HCOO] 1-	N	36:5	7	5	Glycerophospholipids [GP]	PC	1-alkyl,2-acylglycerophosphocholines	810.565	1.4486	15:1 COO-_239.2382(1.9017), M-20:4-H2O_446.3048(6.3884), M-20:4_464.3146(22.5114), M-CH3_750.5421(89.9569)
	Human plasma	PC 17:1_18:2	PC(35:3)	PC 17:1_18:2	LMGP01011533	19.67	814.559	292.2	[C43H80NO8P+HCOO] 1-	N	35:3	6	3	Glycerophospholipids [GP]	PC	Diacylglycerophosphocholines	814.56	1.8672	16:1 COO-_267.2339(26.6179), 17:2 COO-_279.235(80.4075), M-18:2_492.3139(1.6572), M-17:1_504.3064(1.7038), M-CH3_754.5377(100.0)
	Human plasma	PC 17:0@_20:4	PC(37:4)	PC 17:0_20:4	LMGP01010003	20.77	796.585	292.4	[C45H82NO8P+H] 1+	P	37:4	7	4	Glycerophospholipids [GP]	PC	Diacylglycerophosphocholines	796.585	0.4583	HG_184.0731(100.0), M-20:4-H2O_492.3462(0.2627), M-20:4_510.3586(1.8808), M_796.5841(12.6997)
	Human plasma	PC 36:2	PC(36:2)	PC 18:0_18:2	LMGP01010764	29.88	786.6	292.4	[C44H84NO8P+H] 1+	P	36:2	5	2	Glycerophospholipids [GP]	PC	Diacylglycerophosphocholines	786.601	0.7288	HG_184.075(100.0)
	Human plasma	PC 38:7	PC(38:7)	PC 16:1_22:6	LMGP01010696	14.1	804.557	292.5	[C46H78NO8P+H] 1+	P	38:7	10	7	Glycerophospholipids [GP]	PC	Diacylglycerophosphocholines	804.554	4.312	HG_184.073(100.0)
	Human plasma	PC 18:0@_18:2	PC(36:2)	PC 18:0_18:2	LMGP01010764	27.93	786.6	292.6	[C44H84NO8P+H] 1+	P	36:2	5	2	Glycerophospholipids [GP]	PC	Diacylglycerophosphocholines	786.601	0.884	HG-H2O_166.0626(1.1576), HG_184.0731(100.0), M-18:2_524.3713(1.5291), M-NL_603.5349(1.1176), M-C5H13NO3P-H2O_603.5349(1.1176)
	Human plasma	PC 36:3	PC(36:3)	PC 16:0_20:3	LMGP01010622	18.52	784.584	292.7	[C44H82NO8P+H] 1+	P	36:3	6	3	Glycerophospholipids [GP]	PC	Diacylglycerophosphocholines	784.585	0.9321	HG_184.0729(100.0)
	Human plasma	PC 16:0_20:5	PC(36:5)	PC 16:0_20:5	LMGP01010633	18.84	824.543	292.7	[C44H78NO8P+HCOO] 1-	N	36:5	8	5	Glycerophospholipids [GP]	PC	Diacylglycerophosphocholines	824.545	1.5921	15:0 COO-_255.2314(19.5862), 19:5 COO-_301.217(70.5664), M-20:5_480.3087(11.9525), M-16:0-H2O_508.2811(1.9698), M-16:0_526.2971(1.3156), M-C5H13N_693.4463(0.6935), M-CH3_764.5196(100.0), M_824.5392(2.2728)
	Human plasma	PC 16:0@_20:4	PC(36:4)	PC 16:0_20:4	LMGP01010007	17.67	826.558	292.7	[C44H80NO8P+HCOO] 1-	N	36:4	7	4	Glycerophospholipids [GP]	PC	Diacylglycerophosphocholines	826.56	2.2831	19:4 COO-_303.2315(25.8528), M-CH3_766.5399(100.0)
	Human plasma	PC 36:4	PC(36:4)	PC 16:0_20:4	LMGP01010007	21.5	782.567	292.7	[C44H80NO8P+H] 1+	P	36:4	7	4	Glycerophospholipids [GP]	PC	Diacylglycerophosphocholines	782.569	2.6183	HG_184.0724(100.0), M-NL_599.5006(68.2558), M-C5H13NO3P-H2O_599.5006(68.2558), M_782.5664(70.3362)
	Human plasma	PC 16:0_18:1	PC(34:1)	PC 16:0_18:1	LMGP01010005	21.77	804.575	292.8	[C42H82NO8P+HCOO] 1-	N	34:1	4	1	Glycerophospholipids [GP]	PC	Diacylglycerophosphocholines	804.576	0.7078	15:0 COO-_255.2305(24.3647), 17:1 COO-_281.2482(69.8829), M-18:1-H2O_462.2968(2.2507), M-18:1_480.3088(7.9669), M-16:0-H2O_488.3147(1.8841), M-C5H13N_673.4779(0.7144), M-CH3_744.5526(100.0), M_804.5703(1.9328)
	Human plasma	PC 38:6	PC(38:6)	PC 16:0_22:6	LMGP01010650	20.2	806.568	292.8	[C46H80NO8P+H] 1+	P	38:6	9	6	Glycerophospholipids [GP]	PC	Diacylglycerophosphocholines	806.569	1.5567	HG_184.074(100.0), M-NL_623.5023(24.6441), M-C5H13NO3P-H2O_623.5023(24.6441), M_806.5678(20.0492)
	Human plasma	PC 16:0_18:1	PC(34:1)	PC 16:0_18:1	LMGP01010005	16.44	804.574	292.8	[C42H82NO8P+HCOO] 1-	N	34:1	4	1	Glycerophospholipids [GP]	PC	Diacylglycerophosphocholines	804.576	2.225	15:0 COO-_255.2334(7.1674), M-18:1_480.3112(2.5624), M-CH3_744.5537(100.0)
	Human plasma	PC 16:0@_18:2	PC(34:2)	PC 16:0_18:2	LMGP01010585	16.07	802.558	292.8	[C42H80NO8P+HCOO] 1-	N	34:2	5	2	Glycerophospholipids [GP]	PC	Diacylglycerophosphocholines	802.56	2.5796	17:2 COO-_279.2337(9.8027), M-CH3_742.541(100.0)
	Human plasma	PC 18:3@_20:4	PC(38:7)	PC 18:3_20:4	LMGP01011663	20.9	804.55	292.8	[C46H78NO8P+H] 1+	P	38:7	10	7	Glycerophospholipids [GP]	PC	Diacylglycerophosphocholines	804.554	4.5639	HG_184.0725(100.0), M-20:4-H2O_500.3126(44.4444), M-NL_621.4889(60.4938), M-C5H13NO3P-H2O_621.4889(60.4938)
	Human plasma	PC 36:3	PC(36:3)	PC 16:0_20:3	LMGP01010622	16.3	784.585	292.9	[C44H82NO8P+H] 1+	P	36:3	6	3	Glycerophospholipids [GP]	PC	Diacylglycerophosphocholines	784.585	0.2348	HG_184.0757(100.0), M-H2O_766.5782(12.4597)
	Human plasma	PC 40:7	PC(40:7)	PC 18:1_22:6	LMGP01010847	18.7	832.584	292.9	[C48H82NO8P+H] 1+	P	40:7	10	7	Glycerophospholipids [GP]	PC	Diacylglycerophosphocholines	832.585	0.8051	HG_184.0737(100.0)
	Human plasma	PC 17:0_20:4	PC(37:4)	PC 17:0_20:4	LMGP01010003	20.48	796.584	292.9	[C45H82NO8P+H] 1+	P	37:4	7	4	Glycerophospholipids [GP]	PC	Diacylglycerophosphocholines	796.585	0.8415	HG_184.0729(100.0), M-20:4_510.358(0.6025), M-17:0-H2O_526.3312(1.2152), M_796.583(6.5813)
	Human plasma	PC O- 36:5		PC O- 16:0_20:5	LMGP01020058	17.36	766.574	293	[C44H80NO7P+H] 1+	P	36:5	7	5	Glycerophospholipids [GP]	PC	1-alkyl,2-acylglycerophosphocholines	766.574	0.9467	HG_184.0722(100.0)
	Human plasma	PC 18:2_18:2	PC(36:4)	PC 18:2_18:2	LMGP01010921	15.85	826.56	293.2	[C44H80NO8P+HCOO] 1-	N	36:4	7	4	Glycerophospholipids [GP]	PC	Diacylglycerophosphocholines	826.56	0.6586	17:2 COO-_279.2321(2.2792), M-CH3_766.5382(100.0), M_826.5579(1.6021)
	Human plasma	PC 18:2_18:2	PC(36:4)	PC 18:2_18:2	LMGP01010921	19.18	826.559	293.2	[C44H80NO8P+HCOO] 1-	N	36:4	7	4	Glycerophospholipids [GP]	PC	Diacylglycerophosphocholines	826.56	1.6186	17:2 COO-_279.2329(86.6464), M-18:2-H2O_486.2996(3.7961), M-18:2_504.3093(9.0673), M-C5H13N_695.4668(0.9867), M-CH3_766.5374(100.0), M_826.5578(3.6161)
	Human plasma	PC 16:0@_20:4	PC(36:4)	PC 16:0_20:4	LMGP01010007	19.46	826.559	293.2	[C44H80NO8P+HCOO] 1-	N	36:4	7	4	Glycerophospholipids [GP]	PC	Diacylglycerophosphocholines	826.56	1.6924	19:4 COO-_303.2338(52.3035), M-CH3_766.5386(100.0), M_826.5526(1.0126)
	Human plasma	PC 16:0_22:5	PC(38:5)	PC 16:0_22:5	LMGP01010645	19.9	808.586	293.3	[C46H82NO8P+H] 1+	P	38:5	8	5	Glycerophospholipids [GP]	PC	Diacylglycerophosphocholines	808.585	1.1336	HG-H2O_166.0625(0.4757), HG_184.0727(100.0), M-22:5-H2O_478.3271(0.3193), M-22:5_496.3421(1.3744), M-16:0-H2O_552.3444(0.2979), M-16:0_570.3529(0.0897), M-NL_625.5202(0.2904), M-C5H13NO3P-H2O_625.5202(0.2904), M_808.5846(10.4612)
	Human plasma	PC O- 18:1@_18:2		PC O- 18:1_18:2	LMGP01020262	22.12	814.596	293.3	[C44H84NO7P+HCOO] 1-	N	36:3	5	3	Glycerophospholipids [GP]	PC	1-alkyl,2-acylglycerophosphocholines	814.597	1.503	17:2 COO-_279.231(39.3532), M-18:2_492.346(7.0799), M-CH3_754.5719(100.0)
	Human plasma	PC O- 16:0@_20:4		PC O- 16:0_20:4	LMGP01020054	21.45	812.579	293.3	[C44H82NO7P+HCOO] 1-	N	36:4	6	4	Glycerophospholipids [GP]	PC	1-alkyl,2-acylglycerophosphocholines	812.581	2.6026	19:4 COO-_303.231(100.0), M-20:4-H2O_448.3159(7.5096), M-20:4_466.3273(14.9184), M-CH3_752.552(87.9161), M-H2O_794.5656(0.6535)
	Human plasma	PC 16:0_18:1	PC(34:1)	PC 16:0_18:1	LMGP01010005	9.61	818.589	293.3	[C42H82NO8P+AcO] 1-	N	34:1	4	1	Glycerophospholipids [GP]	PC	Diacylglycerophosphocholines	818.592	3.1843	17:1 COO-_281.2478(21.6319), M-16:0_506.3245(100.0)
	Human plasma	PC 38:4	PC(38:4)	PC 16:0_22:4	LMGP01010642	27.53	810.6	293.4	[C46H84NO8P+H] 1+	P	38:4	7	4	Glycerophospholipids [GP]	PC	Diacylglycerophosphocholines	810.601	0.4061	HG_184.0738(100.0), M_810.5983(15.8598)
	Human plasma	PC O- 36:5		PC O- 16:0_20:5	LMGP01020058	16.3	766.574	293.4	[C44H80NO7P+H] 1+	P	36:5	7	5	Glycerophospholipids [GP]	PC	1-alkyl,2-acylglycerophosphocholines	766.574	1.1855	HG_184.0734(100.0)
	Human plasma	PC 16:0_18:0	PC(34:0)	PC 16:0_18:0	LMGP01010573	23.18	806.588	293.4	[C42H84NO8P+HCOO] 1-	N	34:0	3	0	Glycerophospholipids [GP]	PC	Diacylglycerophosphocholines	806.592	4.0666	15:0 COO-_255.2332(56.0063), 17:0 COO-_283.2631(53.4617), M-18:0-H2O_462.3023(2.9506), M-18:0_480.3118(3.3403), M-16:0_508.3412(7.9132), M-CH3_746.5659(100.0), M_806.5865(2.989)
	Human plasma	PC 36:3	PC(36:3)	PC 16:0_20:3	LMGP01010622	17.23	784.585	293.5	[C44H82NO8P+H] 1+	P	36:3	6	3	Glycerophospholipids [GP]	PC	Diacylglycerophosphocholines	784.585	0.6209	HG_184.0726(100.0), M-H2O_766.5736(23.804)
	Human plasma	PC O- 18:0@_16:0		PC O- 18:0_16:0	LMGP01020086	24.37	792.614	293.5	[C42H86NO7P+HCOO] 1-	N	34:0	2	0	Glycerophospholipids [GP]	PC	1-alkyl,2-acylglycerophosphocholines	792.612	2.0429	15:0 COO-_255.2322(69.2323), M-16:0-H2O_476.3492(1.8997), M-CH3_732.591(100.0)
	Human plasma	PC 38:7	PC(38:7)	PC 16:1_22:6	LMGP01010696	19.7	804.551	293.5	[C46H78NO8P+H] 1+	P	38:7	10	7	Glycerophospholipids [GP]	PC	Diacylglycerophosphocholines	804.554	3.8811	HG_184.0726(6.165), M-NL_621.4895(100.0), M-C5H13NO3P-H2O_621.4895(100.0), M_804.55(71.3169)
	Human plasma	PC O- 38:5		PC O- 16:0_22:5	LMGP01020066	24.19	794.605	293.7	[C46H84NO7P+H] 1+	P	38:5	7	5	Glycerophospholipids [GP]	PC	1-alkyl,2-acylglycerophosphocholines	794.606	0.8996	HG_184.0739(100.0)
	Human plasma	PC 38:6	PC(38:6)	PC 16:0_22:6	LMGP01010650	20.62	806.567	293.7	[C46H80NO8P+H] 1+	P	38:6	9	6	Glycerophospholipids [GP]	PC	Diacylglycerophosphocholines	806.569	2.8431	HG_184.0732(100.0), M-NL_623.502(91.5065), M-C5H13NO3P-H2O_623.502(91.5065)
	Human plasma	PC 16:0_20:4	PC(36:4)	PC 16:0_20:4	LMGP01010007	20.03	826.56	293.8	[C44H80NO8P+HCOO] 1-	N	36:4	7	4	Glycerophospholipids [GP]	PC	Diacylglycerophosphocholines	826.56	0.3632	15:0 COO-_255.2326(22.5097), 19:4 COO-_303.2324(83.1181), M-20:4-H2O_462.3(2.6779), M-20:4_480.3089(11.4277), M-16:0-H2O_510.3003(2.3242), M-16:0_528.3104(1.0067), M-CH3_766.5375(100.0), M_826.5595(1.6513)
	Human plasma	PC 18:2_18:2	PC(36:4)	PC 18:2_18:2	LMGP01010921	19.75	826.559	293.8	[C44H80NO8P+HCOO] 1-	N	36:4	7	4	Glycerophospholipids [GP]	PC	Diacylglycerophosphocholines	826.56	1.4709	17:2 COO-_279.2341(41.6354), M-18:2-H2O_486.3006(2.4638), M-CH3_766.5415(100.0), M_826.5567(1.1641)
	Human plasma	PC 16:0_20:4	PC(36:4)	PC 16:0_20:4	LMGP01010007	24.07	826.564	293.8	[C44H80NO8P+HCOO] 1-	N	36:4	7	4	Glycerophospholipids [GP]	PC	Diacylglycerophosphocholines	826.56	4.1411	15:0 COO-_255.2334(53.1582), 19:4 COO-_303.2311(98.3082), M-CH3_766.5379(100.0)
	Human plasma	PC 36:3	PC(36:3)	PC 16:0_20:3	LMGP01010622	16.95	784.584	293.9	[C44H82NO8P+H] 1+	P	36:3	6	3	Glycerophospholipids [GP]	PC	Diacylglycerophosphocholines	784.585	0.9321	HG_184.0728(100.0), M-H2O_766.5758(15.071)
	Human plasma	PC O- 36:2		PC O- 16:0_20:2	LMGP01020188	22.68	772.621	294	[C44H86NO7P+H] 1+	P	36:2	4	2	Glycerophospholipids [GP]	PC	1-alkyl,2-acylglycerophosphocholines	772.621	0.3256	HG_184.0721(100.0), M_772.6173(14.3979)
	Human plasma	PC O- 38:6		PC O- 16:0_22:6	LMGP01020064	20.48	792.589	294	[C46H82NO7P+H] 1+	P	38:6	8	6	Glycerophospholipids [GP]	PC	1-alkyl,2-acylglycerophosphocholines	792.59	0.9472	HG_184.0725(100.0), M-NL_609.5274(0.6519), M_792.5891(14.9905)
	Human plasma	PC 38:6	PC(38:6)	PC 16:0_22:6	LMGP01010650	16.85	806.567	294	[C46H80NO8P+H] 1+	P	38:6	9	6	Glycerophospholipids [GP]	PC	Diacylglycerophosphocholines	806.569	2.9945	HG_184.0744(91.4894), M-NL_623.504(73.4043), M-C5H13NO3P-H2O_623.504(73.4043)
	Human plasma	PC 35:0	PC(35:0)	PC 10:0_25:0	LMGP01010401	22.98	776.613	294.2	[C43H86NO8P+H] 1+	P	35:0	3	0	Glycerophospholipids [GP]	PC	Diacylglycerophosphocholines	776.616	4.6214	HG_184.0725(100.0)
	Human plasma	PC 15:0_22:6	PC(37:6)	PC 15:0_22:6	LMGP01011430	18.68	836.545	294.4	[C45H78NO8P+HCOO] 1-	N	37:6	9	6	Glycerophospholipids [GP]	PC	Diacylglycerophosphocholines	836.545	0.1818	14:0 COO-_241.2174(18.4381), 21:6 COO-_327.2333(70.9368), M-15:0-H2O_534.3021(4.9186), M-CH3_776.5252(100.0), M_836.54(6.7145)
	Human plasma	PC 36:3	PC(36:3)	PC 16:0_20:3	LMGP01010622	16.69	784.585	294.5	[C44H82NO8P+H] 1+	P	36:3	6	3	Glycerophospholipids [GP]	PC	Diacylglycerophosphocholines	784.585	0.5432	HG_184.0722(100.0), M-NL_601.5209(0.2362), M-C5H13NO3P-H2O_601.5209(0.2362), M-H2O_766.571(16.3477), M_784.5792(1.7954)
	Human plasma	PC 17:0_18:1	PC(35:1)	PC 17:0_18:1	LMGP01010711	22.59	818.59	294.5	[C43H84NO8P+HCOO] 1-	N	35:1	4	1	Glycerophospholipids [GP]	PC	Diacylglycerophosphocholines	818.592	2.1429	16:0 COO-_269.2497(14.8626), 17:1 COO-_281.2497(47.3526), M-18:1-H2O_476.3121(2.8416), M-CH3_758.5694(100.0)
	Human plasma	PC 36:2	PC(36:2)	PC 18:0_18:2	LMGP01010764	17.73	786.601	294.6	[C44H84NO8P+H] 1+	P	36:2	5	2	Glycerophospholipids [GP]	PC	Diacylglycerophosphocholines	786.601	0.4351	HG_184.0729(100.0)
	Human plasma	PC 38:4	PC(38:4)	PC 16:0_22:4	LMGP01010642	24.12	810.6	294.8	[C46H84NO8P+H] 1+	P	38:4	7	4	Glycerophospholipids [GP]	PC	Diacylglycerophosphocholines	810.601	0.7072	HG_184.0725(100.0)
	Human plasma	PC 40:9	PC(40:9)	PC 18:3_22:6	LMGP01011670	19.62	828.552	294.8	[C48H78NO8P+H] 1+	P	40:9	12	9	Glycerophospholipids [GP]	PC	Diacylglycerophosphocholines	828.554	1.6324	HG_184.0735(100.0)
	Human plasma	PC 37:2	PC(37:2)	PC 15:0_22:2	LMGP01011428	22.95	800.617	294.9	[C45H86NO8P+H] 1+	P	37:2	5	2	Glycerophospholipids [GP]	PC	Diacylglycerophosphocholines	800.616	0.6249	HG_184.0727(100.0)
	Human plasma	PC 18:2_20:5	PC(38:7)	PC 18:2_20:5	LMGP01011634	17.63	848.541	294.9	[C46H78NO8P+HCOO] 1-	N	38:7	10	7	Glycerophospholipids [GP]	PC	Diacylglycerophosphocholines	848.545	4.2085	17:2 COO-_279.2332(33.4155), 19:5 COO-_301.2197(55.5048), M-CH3_788.5232(100.0)
	Human plasma	PC 18:3@_19:1	PC(37:4)	PC 18:3_19:1	LMGP01011658	17	796.585	295	[C45H82NO8P+H] 1+	P	37:4	7	4	Glycerophospholipids [GP]	PC	Diacylglycerophosphocholines	796.585	0.3079	HG_184.0725(100.0), M-19:1_518.3234(0.9469)
	Human plasma	PC 18:1_18:2	PC(36:3)	PC 18:1_18:2	LMGP01010893	20.53	828.573	295	[C44H82NO8P+HCOO] 1-	N	36:3	6	3	Glycerophospholipids [GP]	PC	Diacylglycerophosphocholines	828.576	3.4128	17:2 COO-_279.2328(56.2593), 17:1 COO-_281.2481(30.0484), M-18:1-H2O_486.2963(4.1501), M-18:2-H2O_488.3094(1.426), M-18:1_504.3118(1.3959), M-18:2_506.3228(7.408), M-C5H13N_697.4838(1.071), M-CH3_768.5519(100.0)
	Human plasma	PC 16:0@_18:3	PC(34:3)	PC 16:0_18:3	LMGP01010598	8.39	814.559	295.1	[C42H78NO8P+AcO] 1-	N	34:3	6	3	Glycerophospholipids [GP]	PC	Diacylglycerophosphocholines	814.56	1.2652	M-18:3_480.3071(100.0)
	Human plasma	PC O- 18:1@_18:2		PC O- 18:1_18:2	LMGP01020262	21.87	814.596	295.1	[C44H84NO7P+HCOO] 1-	N	36:3	5	3	Glycerophospholipids [GP]	PC	1-alkyl,2-acylglycerophosphocholines	814.597	1.2782	17:2 COO-_279.2338(60.4148), M-CH3_754.5755(100.0)
	Human plasma	PC 16:1_22:6	PC(38:7)	PC 16:1_22:6	LMGP01010696	17.99	848.544	295.4	[C46H78NO8P+HCOO] 1-	N	38:7	10	7	Glycerophospholipids [GP]	PC	Diacylglycerophosphocholines	848.545	0.4682	15:1 COO-_253.2183(21.6963), 21:6 COO-_327.2353(63.8967), M-22:6_478.2963(6.4415), M-CH3_788.5223(100.0)
	Human plasma	PC 38:4	PC(38:4)	PC 16:0_22:4	LMGP01010642	28.03	810.6	295.4	[C46H84NO8P+H] 1+	P	38:4	7	4	Glycerophospholipids [GP]	PC	Diacylglycerophosphocholines	810.601	0.4814	HG_184.0735(100.0), M_810.5995(9.8615)
	Human plasma	PC O- 38:5		PC O- 16:0_22:5	LMGP01020066	21.91	794.605	295.5	[C46H84NO7P+H] 1+	P	38:5	7	5	Glycerophospholipids [GP]	PC	1-alkyl,2-acylglycerophosphocholines	794.606	1.0532	HG_184.0727(100.0)
	Human plasma	PC 17:1@_20:4	PC(37:5)	PC 17:1_20:4	LMGP01011543	19.35	838.559	295.5	[C45H80NO8P+HCOO] 1-	N	37:5	8	5	Glycerophospholipids [GP]	PC	Diacylglycerophosphocholines	838.56	1.2315	19:4 COO-_303.2297(41.7829), M-CH3_778.5349(100.0)
	Human plasma	PC 15:0@_20:4	PC(35:4)	PC 15:0_20:4	LMGP01011424	17.74	842.559	295.5	[C43H78NO8P+OAcO] 1-	N	35:4	7	4	Glycerophospholipids [GP]	PC	Diacylglycerophosphocholines	842.555	4.812	19:4 COO-_303.2301(69.4795)
	Human plasma	PC 16:0_20:3	PC(36:3)	PC 16:0_20:3	LMGP01010622	20.94	828.576	295.6	[C44H82NO8P+HCOO] 1-	N	36:3	6	3	Glycerophospholipids [GP]	PC	Diacylglycerophosphocholines	828.576	0.6136	19:3 COO-_305.2467(45.4476), M-20:3-H2O_462.2968(1.7341), M-20:3_480.308(4.9661), M-16:0-H2O_512.3121(1.3226), M-16:0_530.3283(0.7961), M-C5H13N_697.4802(0.5008), M-CH3_768.5525(100.0), M_828.5716(2.4456)
	Human plasma	PC 16:0_20:4	PC(36:4)	PC 16:0_20:4	LMGP01010007	17.1	826.559	295.6	[C44H80NO8P+HCOO] 1-	N	36:4	7	4	Glycerophospholipids [GP]	PC	Diacylglycerophosphocholines	826.56	1.5447	15:0 COO-_255.2305(7.1318), 19:4 COO-_303.232(5.032), M-20:4_480.3132(5.7881), M-CH3_766.5374(100.0)
	Human plasma	PC O- 18:1@_18:2		PC O- 18:1_18:2	LMGP01020262	23.03	814.595	295.6	[C44H84NO7P+HCOO] 1-	N	36:3	5	3	Glycerophospholipids [GP]	PC	1-alkyl,2-acylglycerophosphocholines	814.597	2.477	17:2 COO-_279.2316(57.6195), M-18:2-H2O_474.3391(2.9766), M-CH3_754.576(100.0)
	Human plasma	PC 39:5	PC(39:5)	PC 16:0_23:5	LMGP01010656	20.88	822.6	295.7	[C47H84NO8P+H] 1+	P	39:5	8	5	Glycerophospholipids [GP]	PC	Diacylglycerophosphocholines	822.601	1.0679	HG_184.0744(100.0)
	Human plasma	PC O- 16:0@_18:3		PC O- 16:0_18:3	LMGP01020041	11.22	800.58	295.7	[C42H80NO7P+AcO] 1-	N	34:3	5	3	Glycerophospholipids [GP]	PC	1-alkyl,2-acylglycerophosphocholines	800.581	1.2667	17:3 COO-_277.2163(100.0)
	Human plasma	PC 38:4	PC(38:4)	PC 16:0_22:4	LMGP01010642	21.66	810.601	296	[C46H84NO8P+H] 1+	P	38:4	7	4	Glycerophospholipids [GP]	PC	Diacylglycerophosphocholines	810.601	0.3469	HG_184.0735(100.0)
	Human plasma	PC 18:2_20:4	PC(38:6)	PC 18:2_20:4	LMGP01010943	18.82	850.559	296	[C46H80NO8P+HCOO] 1-	N	38:6	9	6	Glycerophospholipids [GP]	PC	Diacylglycerophosphocholines	850.56	1.6447	17:2 COO-_279.2335(49.2468), 20:4_285.2232(0.4818), 19:4 COO-_303.2333(61.5843), M-20:4-H2O_486.301(2.6564), M-20:4_504.3105(7.0117), M-C5H13N_719.4639(0.8042), M-CH3_790.5389(100.0)
	Human plasma	PC 40:7	PC(40:7)	PC 18:1_22:6	LMGP01010847	19.82	832.585	296.1	[C48H82NO8P+H] 1+	P	40:7	10	7	Glycerophospholipids [GP]	PC	Diacylglycerophosphocholines	832.585	0.072	HG_184.075(100.0)
	Human plasma	PC 16:0@_20:3	PC(36:3)	PC 16:0_20:3	LMGP01010622	21.67	828.575	296.1	[C44H82NO8P+HCOO] 1-	N	36:3	6	3	Glycerophospholipids [GP]	PC	Diacylglycerophosphocholines	828.576	0.8346	19:3 COO-_305.2464(42.9139), M-20:3_480.3056(30.8609), M-CH3_768.5511(100.0), M_828.5747(9.1391)
	Human plasma	PC P- 18:0@_20:5		PC P- 18:0_20:5	LMGP01030068	20.19	836.58	296.1	[C46H82NO7P+HCOO] 1-	N	38:5	8	6	Glycerophospholipids [GP]	PC	1-(1Z-alkenyl),2-acylglycerophosphocholines	836.581	1.5065	M-20:5_492.3489(14.2292), M-CH3_776.5621(100.0)
	Human plasma	PC 18:0_18:2	PC(36:2)	PC 18:0_18:2	LMGP01010764	23.68	830.59	296.1	[C44H84NO8P+HCOO] 1-	N	36:2	5	2	Glycerophospholipids [GP]	PC	Diacylglycerophosphocholines	830.592	1.818	17:2 COO-_279.231(100.0), 17:0 COO-_283.2625(81.4917), M-18:2-H2O_490.3328(20.442), M-CH3_770.5653(96.1326)
	Human plasma	PC 16:0_20:3	PC(36:3)	PC 16:0_20:3	LMGP01010622	21.37	828.573	296.1	[C44H82NO8P+HCOO] 1-	N	36:3	6	3	Glycerophospholipids [GP]	PC	Diacylglycerophosphocholines	828.576	3.0445	HG_168.0433(0.9813), 15:0 COO-_255.2337(12.2282), 19:3 COO-_305.2451(52.3812), M-20:3-H2O_462.2996(2.6742), M-16:0_530.3293(1.7946), M-CH3_768.5556(100.0)
	Human plasma	PC O- 38:4		PC O- 18:0_20:4	LMGP01020100	24.12	796.619	296.1	[C46H86NO7P+H] 1+	P	38:4	6	4	Glycerophospholipids [GP]	PC	1-alkyl,2-acylglycerophosphocholines	796.621	3.3805	HG_184.0728(100.0)
	Human plasma	PC 36:1	PC(36:1)	PC 18:0_18:1	LMGP01010750	18.36	788.615	296.2	[C44H86NO8P+H] 1+	P	36:1	4	1	Glycerophospholipids [GP]	PC	Diacylglycerophosphocholines	788.616	1.3005	HG_184.0726(100.0)
	Human plasma	PC 18:1_18:1	PC(36:2)	PC 18:1_18:1	LMGP01010836	22.19	820.564	296.2	[C44H84NO8P+Cl] 1-	N	36:2	5	2	Glycerophospholipids [GP]	PC	Diacylglycerophosphocholines	820.563	1.5721	17:1 COO-_281.2486(84.0357), M-CH3_770.5649(6.7959)
	Human plasma	PC O- 16:1@_20:4		PC O- 16:1_20:4	LMGP01020259	21.64	824.58	296.2	[C44H80NO7P+AcO] 1-	N	36:5	7	5	Glycerophospholipids [GP]	PC	1-alkyl,2-acylglycerophosphocholines	824.581	1.5999	19:4 COO-_303.2324(100.0)
	Human plasma	PC 16:0_18:1@	PC(34:1)	PC 16:0_18:1	LMGP01010005	9.88	818.59	296.2	[C42H82NO8P+AcO] 1-	N	34:1	4	1	Glycerophospholipids [GP]	PC	Diacylglycerophosphocholines	818.592	2.4387	M-16:0_506.3284(100.0)
	Human plasma	PC 38:3	PC(38:3)	PC 18:0_20:3	LMGP01010795	21.99	812.614	296.5	[C46H86NO8P+H] 1+	P	38:3	6	3	Glycerophospholipids [GP]	PC	Diacylglycerophosphocholines	812.616	2.8394	HG_184.0722(100.0), M_812.612(11.1573)
	Human plasma	PC 18:1_22:6@	PC(40:7)	PC 18:1_22:6	LMGP01010847	20.78	832.582	296.5	[C48H82NO8P+H] 1+	P	40:7	10	7	Glycerophospholipids [GP]	PC	Diacylglycerophosphocholines	832.585	3.3708	HG_184.0745(43.4825), M-18:1-H2O_550.3274(4.8228), M-NL_649.5174(68.9975), M-C5H13NO3P-H2O_649.5174(68.9975)
	Human plasma	PC 18:2_20:4	PC(38:6)	PC 18:2_20:4	LMGP01010943	19.03	850.559	296.6	[C46H80NO8P+HCOO] 1-	N	38:6	9	6	Glycerophospholipids [GP]	PC	Diacylglycerophosphocholines	850.56	1.2859	17:2 COO-_279.2318(35.9019), 19:4 COO-_303.2354(32.2242), M-CH3_790.5346(100.0)
	Human plasma	PC 18:0_18:2	PC(36:2)	PC 18:0_18:2	LMGP01010764	22.18	830.591	296.7	[C44H84NO8P+HCOO] 1-	N	36:2	5	2	Glycerophospholipids [GP]	PC	Diacylglycerophosphocholines	830.592	0.2014	17:2 COO-_279.233(54.985), 17:0 COO-_283.2645(17.9205), M-18:0-H2O_486.2995(1.8116), M-18:2-H2O_490.3315(1.5834), M-18:0_504.3085(1.0279), M-18:2_508.3401(6.0274), M-C5H13N_699.5005(0.5823), M-CH3_770.5693(100.0), M_830.5889(2.9057)
	Human plasma	PC 18:0_18:2	PC(36:2)	PC 18:0_18:2	LMGP01010764	22.48	830.591	296.7	[C44H84NO8P+HCOO] 1-	N	36:2	5	2	Glycerophospholipids [GP]	PC	Diacylglycerophosphocholines	830.592	1.2302	17:0 COO-_283.2655(22.3199), M-18:0-H2O_486.2991(2.1825), M-18:2-H2O_490.3283(1.9119), M-18:0_504.3105(0.5723), M-18:2_508.3421(8.6534), M-CH3_770.5687(100.0), M_830.5899(2.6913)
	Human plasma	PC 18:1_18:1	PC(36:2)	PC 18:1_18:1	LMGP01010836	21.91	830.59	296.7	[C44H84NO8P+HCOO] 1-	N	36:2	5	2	Glycerophospholipids [GP]	PC	Diacylglycerophosphocholines	830.592	1.5976	17:1 COO-_281.2479(95.5053), M-18:1_506.3252(11.2949), M-CH3_770.569(100.0)
	Human plasma	PC P- 16:0@_22:6		PC P- 16:0_22:6	LMGP01030015	20.38	834.562	296.7	[C46H80NO7P+HCOO] 1-	N	38:6	9	7	Glycerophospholipids [GP]	PC	1-(1Z-alkenyl),2-acylglycerophosphocholines	834.565	4.698	21:6 COO-_327.2315(60.0823), M-CH3_774.5463(100.0)
	Human plasma	PC 38:4	PC(38:4)	PC 16:0_22:4	LMGP01010642	17.58	810.6	296.8	[C46H84NO8P+H] 1+	P	38:4	7	4	Glycerophospholipids [GP]	PC	Diacylglycerophosphocholines	810.601	1.3096	HG_184.0726(100.0), M-H2O_792.5925(19.9585)
	Human plasma	PC 42:9	PC(42:9)	PC 20:3_22:6	LMGP01011896	18.4	856.584	296.9	[C50H82NO8P+H] 1+	P	42:9	12	9	Glycerophospholipids [GP]	PC	Diacylglycerophosphocholines	856.585	1.4238	HG_184.0721(72.3214)
	Human plasma	PC 40:6	PC(40:6)	PC 18:0_22:6	LMGP01010821	20.47	834.6	297	[C48H84NO8P+H] 1+	P	40:6	9	6	Glycerophospholipids [GP]	PC	Diacylglycerophosphocholines	834.601	1.0526	HG_184.0743(100.0), M_834.5972(10.6422)
	Human plasma	PC O- 36:1		PC O- 16:0_20:1	LMGP01020052	23.41	774.635	297	[C44H88NO7P+H] 1+	P	36:1	3	1	Glycerophospholipids [GP]	PC	1-alkyl,2-acylglycerophosphocholines	774.637	2.9573	HG_184.0732(100.0), M-NL_591.5731(1.2106), M_774.6311(17.0653)
	Human plasma	PC O- 38:6		PC O- 16:0_22:6	LMGP01020064	17.57	792.587	297	[C46H82NO7P+H] 1+	P	38:6	8	6	Glycerophospholipids [GP]	PC	1-alkyl,2-acylglycerophosphocholines	792.59	3.8735	HG_184.0725(100.0)
	Human plasma	PC 38:4	PC(38:4)	PC 16:0_22:4	LMGP01010642	18.99	810.601	297.2	[C46H84NO8P+H] 1+	P	38:4	7	4	Glycerophospholipids [GP]	PC	Diacylglycerophosphocholines	810.601	0.2716	HG_184.0735(100.0), M-H2O_792.5909(5.0299), M_810.5955(13.4193)
	Human plasma	PC P- 40:6		PC P- 18:0_22:6	LMGP01030014	20.66	818.605	297.2	[C48H84NO7P+H] 1+	P	40:6	9	7	Glycerophospholipids [GP]	PC	1-(1Z-alkenyl),2-acylglycerophosphocholines	818.606	1.246	HG_184.073(100.0), M-NL_635.5374(1.4701)
	Human plasma	PC O- 18:1@_20:4		PC O- 18:1_20:4	LMGP01020157	21.53	838.595	297.2	[C46H84NO7P+HCOO] 1-	N	38:5	7	5	Glycerophospholipids [GP]	PC	1-alkyl,2-acylglycerophosphocholines	838.597	2.6245	19:4 COO-_303.2323(63.6053), M-20:4-H2O_474.3332(5.8532), M-20:4_492.3421(11.6599), M-CH3_778.5727(100.0)
	Human plasma	PC 18:0@_20:4	PC(38:4)	PC 18:0_20:4	LMGP01010802	18.22	854.589	297.2	[C46H84NO8P+HCOO] 1-	N	38:4	7	4	Glycerophospholipids [GP]	PC	Diacylglycerophosphocholines	854.592	2.6955	19:4 COO-_303.2313(5.1572), M-CH3_794.5696(100.0)
	Human plasma	PC 36:1	PC(36:1)	PC 18:0_18:1	LMGP01010750	18.09	788.616	297.3	[C44H86NO8P+H] 1+	P	36:1	4	1	Glycerophospholipids [GP]	PC	Diacylglycerophosphocholines	788.616	0.2944	HG_184.0734(95.8974), M-H2O_770.6014(100.0)
	Human plasma	PC P- 20:4_18:1@		PC P- 20:4_18:1	LMGP01090048	21.22	836.58	297.3	[C46H82NO7P+HCOO] 1-	N	38:5	8	6	Glycerophospholipids [GP]	PC	1-acyl,2-(1Z-alkenyl)-glycerophosphocholines	836.581	1.3606	19:4 COO-_303.2316(100.0), M-20:4_490.3281(10.3847), M-CH3_776.5579(99.8227), M_836.5793(3.9415)
	Human plasma	PC O- 18:1_18:1		PC O- 18:1_18:1	LMGP01020263	23.98	816.61	297.4	[C44H86NO7P+HCOO] 1-	N	36:2	4	2	Glycerophospholipids [GP]	PC	1-alkyl,2-acylglycerophosphocholines	816.612	2.4269	17:1 COO-_281.2472(19.2982), M-CH3_756.5912(91.2281)
	Human plasma	PC O- 38:3		PC O- 18:0_20:3	LMGP01020211	22.95	798.636	297.5	[C46H88NO7P+H] 1+	P	38:3	5	3	Glycerophospholipids [GP]	PC	1-alkyl,2-acylglycerophosphocholines	798.637	1.1871	HG_184.0754(100.0), M-NL_615.5713(0.4197)
	Human plasma	PC O- 36:1		PC O- 16:0_20:1	LMGP01020052	24.13	774.639	297.5	[C44H88NO7P+H] 1+	P	36:1	3	1	Glycerophospholipids [GP]	PC	1-alkyl,2-acylglycerophosphocholines	774.637	1.849	HG_184.0736(100.0)
	Human plasma	PC 42:9	PC(42:9)	PC 20:3_22:6	LMGP01011896	18.99	856.582	297.7	[C50H82NO8P+H] 1+	P	42:9	12	9	Glycerophospholipids [GP]	PC	Diacylglycerophosphocholines	856.585	4.1315	HG_184.0721(100.0)
	Human plasma	PC 18:2_20:4	PC(38:6)	PC 18:2_20:4	LMGP01010943	19.37	850.561	297.8	[C46H80NO8P+HCOO] 1-	N	38:6	9	6	Glycerophospholipids [GP]	PC	Diacylglycerophosphocholines	850.56	0.2211	17:2 COO-_279.2333(15.6889), 19:4 COO-_303.2321(35.2466), M-CH3_790.5374(100.0)
	Human plasma	PC 16:0_22:6	PC(38:6)	PC 16:0_22:6	LMGP01010650	19.8	850.56	297.8	[C46H80NO8P+HCOO] 1-	N	38:6	9	6	Glycerophospholipids [GP]	PC	Diacylglycerophosphocholines	850.56	0.64	15:0 COO-_255.2349(26.1841), 21:6 COO-_327.2326(47.7833), M-22:6_480.3082(11.6229), M-C5H13N_719.4664(1.3064), M-CH3_790.5407(53.1075)
	Human plasma	PC 16:0_22:6	PC(38:6)	PC 16:0_22:6	LMGP01010650	19.59	850.559	297.8	[C46H80NO8P+HCOO] 1-	N	38:6	9	6	Glycerophospholipids [GP]	PC	Diacylglycerophosphocholines	850.56	1.1423	HG_168.0428(0.775), 15:0 COO-_255.2331(23.4124), 21:6 COO-_327.2322(81.2874), M-22:6-H2O_462.2961(1.899), M-22:6_480.3109(13.979), M-16:0_552.3087(2.8317), M-C5H13N_719.4596(0.5375), M-CH3_790.5377(100.0), M_850.5529(1.3007)
	Human plasma	PC 16:1_20:4@	PC(36:5)	PC 16:1_20:4	LMGP01010695	7.71	838.559	297.8	[C44H78NO8P+AcO] 1-	N	36:5	8	5	Glycerophospholipids [GP]	PC	Diacylglycerophosphocholines	838.56	1.229	M-16:1_528.3077(65.6295)
	Human plasma	PC O- 18:1@_20:4		PC O- 18:1_20:4	LMGP01020157	22.64	838.595	297.8	[C46H84NO7P+HCOO] 1-	N	38:5	7	5	Glycerophospholipids [GP]	PC	1-alkyl,2-acylglycerophosphocholines	838.597	2.0422	19:4 COO-_303.2335(90.3552), M-20:4-H2O_474.3352(4.0594), M-20:4_492.3485(31.0105), M-CH3_778.5746(100.0)
	Human plasma	PC 18:0_18:1	PC(36:1)	PC 18:0_18:1	LMGP01010750	23.65	832.606	297.9	[C44H86NO8P+HCOO] 1-	N	36:1	4	1	Glycerophospholipids [GP]	PC	Diacylglycerophosphocholines	832.607	1.4772	17:1 COO-_281.2476(73.183), 17:0 COO-_283.2635(18.2883), M-C5H13N_701.5077(2.2846), M-CH3_772.5857(100.0), M_832.6033(0.8239)
	Human plasma	PC O- 40:6		PC O- 18:0_22:6	LMGP01020110	21.26	820.62	297.9	[C48H86NO7P+H] 1+	P	40:6	8	6	Glycerophospholipids [GP]	PC	1-alkyl,2-acylglycerophosphocholines	820.621	1.7198	HG_184.0723(100.0)
	Human plasma	PC 38:4	PC(38:4)	PC 16:0_22:4	LMGP01010642	17.04	810.598	298	[C46H84NO8P+H] 1+	P	38:4	7	4	Glycerophospholipids [GP]	PC	Diacylglycerophosphocholines	810.601	3.0414	HG_184.0724(100.0), M-H2O_792.5893(32.9381)
	Human plasma	PC 18:1_20:4	PC(38:5)	PC 18:1_20:4	LMGP01010905	20.17	852.575	298.3	[C46H82NO8P+HCOO] 1-	N	38:5	8	5	Glycerophospholipids [GP]	PC	Diacylglycerophosphocholines	852.576	1.4554	17:1 COO-_281.2479(13.9785), 19:4 COO-_303.233(47.5126), M-20:4-H2O_488.3162(2.5676), M-20:4_506.3258(8.4993), M-18:1_528.3052(0.3292), M-C5H13N_721.4814(1.2404), M-CH3_792.5534(100.0)
	Human plasma	PC 18:1@_20:4	PC(38:5)	PC 18:1_20:4	LMGP01010905	20.4	852.574	298.3	[C46H82NO8P+HCOO] 1-	N	38:5	8	5	Glycerophospholipids [GP]	PC	Diacylglycerophosphocholines	852.576	2.0281	19:4 COO-_303.2311(79.485), M-20:4_506.3205(15.227), M-CH3_792.5511(100.0)
	Human plasma	PC O- 16:0@_22:6		PC O- 16:0_22:6	LMGP01020064	20.87	836.581	298.4	[C46H82NO7P+HCOO] 1-	N	38:6	8	6	Glycerophospholipids [GP]	PC	1-alkyl,2-acylglycerophosphocholines	836.581	0.2662	21:6 COO-_327.2327(100.0), M-CH3_776.555(91.9058)
	Human plasma	PC 18:0_18:1	PC(36:1)	PC 18:0_18:1	LMGP01010750	23.25	832.606	298.4	[C44H86NO8P+HCOO] 1-	N	36:1	4	1	Glycerophospholipids [GP]	PC	Diacylglycerophosphocholines	832.607	2.0637	17:1 COO-_281.2487(60.6703), 17:0 COO-_283.2635(19.439), M-18:0-H2O_488.3174(2.0162), M-18:1-H2O_490.331(2.3563), M-18:0_506.3252(1.9635), M-18:1_508.3385(6.9378), M-C5H13N_701.511(0.383), M-CH3_772.5837(100.0)
	Human plasma	PC O- 16:0@_20:5		PC O- 16:0_20:5	LMGP01020058	10.84	824.58	298.5	[C44H80NO7P+AcO] 1-	N	36:5	7	5	Glycerophospholipids [GP]	PC	1-alkyl,2-acylglycerophosphocholines	824.581	1.6739	19:5 COO-_301.2195(90.3644)
	Human plasma	PC 18:1_22:2@	PC(40:3)	PC 18:1_22:2	LMGP01011612	21.36	824.619	298.5	[C48H90NO8P-CH3] 1-	N	40:3	6	3	Glycerophospholipids [GP]	PC	Diacylglycerophosphocholines	824.617	2.9014	17:1 COO-_281.2464(100.0)
	Human plasma	PC O- 38:6		PC O- 16:0_22:6	LMGP01020064	17.03	792.59	298.6	[C46H82NO7P+H] 1+	P	38:6	8	6	Glycerophospholipids [GP]	PC	1-alkyl,2-acylglycerophosphocholines	792.59	0.2079	HG_184.0735(100.0)
	Human plasma	PC 39:4	PC(39:4)	PC 17:0_22:4	LMGP01011520	22.08	824.614	298.7	[C47H86NO8P+H] 1+	P	39:4	7	4	Glycerophospholipids [GP]	PC	Diacylglycerophosphocholines	824.616	2.576	HG_184.0725(100.0), M_824.6138(13.7499)
	Human plasma	PC 42:8	PC(42:8)	PC 20:2_22:6	LMGP01011865	19.62	858.597	298.7	[C50H84NO8P+H] 1+	P	42:8	11	8	Glycerophospholipids [GP]	PC	Diacylglycerophosphocholines	858.601	4.2931	HG_184.0727(100.0)
	Human plasma	PC 18:2_22:6	PC(40:8)	PC 18:2_22:6	LMGP01010947	18.42	874.558	298.8	[C48H80NO8P+HCOO] 1-	N	40:8	11	8	Glycerophospholipids [GP]	PC	Diacylglycerophosphocholines	874.56	2.6464	17:2 COO-_279.2333(43.6106), 21:6 COO-_327.234(33.7526), M-18:2_552.3103(4.1621), M-CH3_814.5355(100.0)
	Human plasma	PC 18:0@_22:5	PC(40:5)	PC 18:0_22:5	LMGP01010816	21.99	836.615	299	[C48H86NO8P+H] 1+	P	40:5	8	5	Glycerophospholipids [GP]	PC	Diacylglycerophosphocholines	836.616	1.7366	HG_184.073(100.0), M-22:5_524.3688(7.8974)
	Human plasma	PC O- 18:0@_20:4		PC O- 18:0_20:4	LMGP01020100	22.94	840.61	299	[C46H86NO7P+HCOO] 1-	N	38:4	6	4	Glycerophospholipids [GP]	PC	1-alkyl,2-acylglycerophosphocholines	840.612	2.8658	19:4 COO-_303.2325(70.7193), M-20:4-H2O_476.3516(3.0986), M-20:4_494.3591(12.9773), M-CH3_780.5874(100.0)
	Human plasma	PC 18:2_20:3	PC(38:5)	PC 18:2_20:3	LMGP01011633	20	852.575	299.2	[C46H82NO8P+HCOO] 1-	N	38:5	8	5	Glycerophospholipids [GP]	PC	Diacylglycerophosphocholines	852.576	1.0259	17:2 COO-_279.2319(14.4621), 19:3 COO-_305.2476(44.0917), M-CH3_792.5483(100.0)
	Human plasma	PC O- 38:2		PC O- 16:0_22:2	LMGP01020191	23.66	800.653	299.3	[C46H90NO7P+H] 1+	P	38:2	4	2	Glycerophospholipids [GP]	PC	1-alkyl,2-acylglycerophosphocholines	800.653	0.1568	HG_184.0737(100.0), M_800.6472(8.6218)
	Human plasma	PC 18:2_20:2	PC(38:4)	PC 18:2_20:2	LMGP01011632	21.13	854.59	299.5	[C46H84NO8P+HCOO] 1-	N	38:4	7	4	Glycerophospholipids [GP]	PC	Diacylglycerophosphocholines	854.592	1.6241	17:2 COO-_279.2328(16.9315), 19:2 COO-_307.2647(14.1665), M-18:2_532.3399(5.0806), M-CH3_794.5673(100.0)
	Human plasma	PC 18:0_20:4	PC(38:4)	PC 18:0_20:4	LMGP01010802	21.89	854.59	299.5	[C46H84NO8P+HCOO] 1-	N	38:4	7	4	Glycerophospholipids [GP]	PC	Diacylglycerophosphocholines	854.592	1.9098	19:4 COO-_303.2319(83.0545), M-20:4-H2O_490.3341(2.4689), M-20:4_508.3401(12.2874), M-18:0-H2O_510.3021(1.3202), M-18:0_528.3098(1.3056), M-CH3_794.5663(100.0), M_854.5877(2.8578)
	Human plasma	PC 18:1_20:3	PC(38:4)	PC 18:1_20:3	LMGP01010904	21.47	854.59	299.5	[C46H84NO8P+HCOO] 1-	N	38:4	7	4	Glycerophospholipids [GP]	PC	Diacylglycerophosphocholines	854.592	1.9812	17:1 COO-_281.2485(14.556), 19:3 COO-_305.2476(42.5385), M-20:3-H2O_488.3154(2.4765), M-20:3_506.327(7.3087), M-18:1-H2O_512.3144(0.6373), M-18:1_530.3223(1.6415), M-C5H13N_723.4962(0.8996), M-CH3_794.5691(100.0)
	Human plasma	PC 18:0_20:5	PC(38:5)	PC 18:0_20:5	LMGP01010805	20.82	852.574	299.5	[C46H82NO8P+HCOO] 1-	N	38:5	8	5	Glycerophospholipids [GP]	PC	Diacylglycerophosphocholines	852.576	2.0997	17:0 COO-_283.2641(16.8559), 19:5 COO-_301.2188(43.7053), M-20:5-H2O_490.3292(1.3518), M-20:5_508.3434(8.8965), M-CH3_792.5569(100.0), M_852.573(3.7331)
	Human plasma	PC 40:7	PC(40:7)	PC 18:1_22:6	LMGP01010847	21.65	832.583	299.5	[C48H82NO8P+H] 1+	P	40:7	10	7	Glycerophospholipids [GP]	PC	Diacylglycerophosphocholines	832.585	3.0043	M-NL_649.5191(100.0), M-C5H13NO3P-H2O_649.5191(100.0)
	Human plasma	PC 18:0@_22:5	PC(40:5)	PC 18:0_22:5	LMGP01010816	21.72	836.616	299.6	[C48H86NO8P+H] 1+	P	40:5	8	5	Glycerophospholipids [GP]	PC	Diacylglycerophosphocholines	836.616	0.9341	HG_184.0737(100.0), M-22:5_524.373(0.8775)
	Human plasma	PC P- 18:0@_20:3		PC P- 18:0_20:3	LMGP01030067	22.27	840.609	299.6	[C46H86NO7P+HCOO] 1-	N	38:3	6	4	Glycerophospholipids [GP]	PC	1-(1Z-alkenyl),2-acylglycerophosphocholines	840.612	3.5193	19:3 COO-_305.2508(47.2807), M-20:3-H2O_474.3374(2.8531), M-20:3_492.3435(3.1181), M-CH3_780.5914(100.0)
	Human plasma	PC 40:7	PC(40:7)	PC 18:1_22:6	LMGP01010847	16.88	832.584	299.7	[C48H82NO8P+H] 1+	P	40:7	10	7	Glycerophospholipids [GP]	PC	Diacylglycerophosphocholines	832.585	0.8051	HG_184.0725(100.0), M-NL_649.5172(2.9844), M-C5H13NO3P-H2O_649.5172(2.9844)
	Human plasma	PC 20:3@_20:4	PC(40:7)	PC 20:3_20:4	LMGP01011889	18.98	876.576	299.9	[C48H82NO8P+HCOO] 1-	N	40:7	10	7	Glycerophospholipids [GP]	PC	Diacylglycerophosphocholines	876.576	0.58	19:4 COO-_303.2348(12.4373), M-CH3_816.5538(100.0)
	Human plasma	PC 20:3@_20:4	PC(40:7)	PC 20:3_20:4	LMGP01011889	19.34	876.575	299.9	[C48H82NO8P+HCOO] 1-	N	40:7	10	7	Glycerophospholipids [GP]	PC	Diacylglycerophosphocholines	876.576	0.7193	19:4 COO-_303.233(89.3111), M-20:4_530.3235(1.784), M-CH3_816.5544(100.0)
	Human plasma	PC O- 16:0@_20:4		PC O- 16:0_20:4	LMGP01020054	11.96	826.596	299.9	[C44H82NO7P+AcO] 1-	N	36:4	6	4	Glycerophospholipids [GP]	PC	1-alkyl,2-acylglycerophosphocholines	826.597	1.1833	19:4 COO-_303.2318(100.0)
	Human plasma	PC 39:3	PC(39:3)	PC 17:1_22:2	LMGP01011548	22.8	826.633	299.9	[C47H88NO8P+H] 1+	P	39:3	6	3	Glycerophospholipids [GP]	PC	Diacylglycerophosphocholines	826.632	1.3132	HG_184.0726(100.0)
	Human plasma	PC 40:5	PC(40:5)	PC 18:0_22:5	LMGP01010816	15.83	836.617	300	[C48H86NO8P+H] 1+	P	40:5	8	5	Glycerophospholipids [GP]	PC	Diacylglycerophosphocholines	836.616	0.6709	HG_184.0731(100.0), M-H2O_818.6055(21.2477)
	Human plasma	PC O- 40:6		PC O- 18:0_22:6	LMGP01020110	22.73	820.622	300.2	[C48H86NO7P+H] 1+	P	40:6	8	6	Glycerophospholipids [GP]	PC	1-alkyl,2-acylglycerophosphocholines	820.621	0.5115	HG_184.0733(100.0), M_820.6211(5.5224)
	Human plasma	PC 40:5	PC(40:5)	PC 18:0_22:5	LMGP01010816	17.94	836.615	300.2	[C48H86NO8P+H] 1+	P	40:5	8	5	Glycerophospholipids [GP]	PC	Diacylglycerophosphocholines	836.616	2.2473	HG_184.0737(100.0), M-H2O_818.6044(49.3626)
	Human plasma	PC O- 40:5		PC O- 18:0_22:5	LMGP01020107	23.88	822.636	300.3	[C48H88NO7P+H] 1+	P	40:5	7	5	Glycerophospholipids [GP]	PC	1-alkyl,2-acylglycerophosphocholines	822.637	1.0783	HG_184.0724(100.0)
	Human plasma	PC 42:7	PC(42:7)	PC 20:1_22:6	LMGP01011834	21.02	860.615	300.5	[C50H86NO8P+H] 1+	P	42:7	10	7	Glycerophospholipids [GP]	PC	Diacylglycerophosphocholines	860.616	1.5463	HG_184.0721(100.0), M_860.6136(8.8997)
	Human plasma	PC 18:0_20:3	PC(38:3)	PC 18:0_20:3	LMGP01010795	22.58	856.606	300.6	[C46H86NO8P+HCOO] 1-	N	38:3	6	3	Glycerophospholipids [GP]	PC	Diacylglycerophosphocholines	856.607	1.4358	HG_168.044(0.4825), 17:0 COO-_283.2633(17.9821), 19:3 COO-_305.2476(60.6657), M-20:3_508.3392(6.9571), M-18:0-H2O_512.3142(1.991), M-C5H13N_725.5114(0.5606), M-CH3_796.5824(100.0), M_856.604(5.2387)
	Human plasma	PC 18:3_20:3	PC(38:6)	PC 18:3_20:3	LMGP01011662	8.75	864.574	300.6	[C46H80NO8P+AcO] 1-	N	38:6	9	6	Glycerophospholipids [GP]	PC	Diacylglycerophosphocholines	864.576	1.7152	19:3 COO-_305.249(15.1226), M-18:3_530.3241(87.0113)
	Human plasma	PC 42:7	PC(42:7)	PC 20:1_22:6	LMGP01011834	20.82	860.614	300.6	[C50H86NO8P+H] 1+	P	42:7	10	7	Glycerophospholipids [GP]	PC	Diacylglycerophosphocholines	860.616	2.6101	HG_184.0726(100.0)
	Human plasma	PC 18:0@_22:4	PC(40:4)	PC 18:0_22:4	LMGP01010813	22.59	838.631	300.7	[C48H88NO8P+H] 1+	P	40:4	7	4	Glycerophospholipids [GP]	PC	Diacylglycerophosphocholines	838.632	1.3984	HG_184.0729(100.0), M-22:4_524.3683(1.534)
	Human plasma	PC 38:3	PC(38:3)	PC 18:0_20:3	LMGP01010795	18.83	812.615	300.7	[C46H86NO8P+H] 1+	P	38:3	6	3	Glycerophospholipids [GP]	PC	Diacylglycerophosphocholines	812.616	1.4123	HG_184.0726(100.0), M-H2O_794.6055(18.4472)
	Human plasma	PC O- 40:5		PC O- 18:0_22:5	LMGP01020107	23.38	822.639	300.8	[C48H88NO7P+H] 1+	P	40:5	7	5	Glycerophospholipids [GP]	PC	1-alkyl,2-acylglycerophosphocholines	822.637	1.8895	HG_184.0726(100.0), M_822.6368(22.385)
	Human plasma	PC 34:0	PC(34:0)	PC 10:0_24:0	LMGP01010400	24.7	762.602	300.8	[C42H84NO8P+H] 1+	P	34:0	3	0	Glycerophospholipids [GP]	PC	Diacylglycerophosphocholines	762.601	2.1295	HG_184.0746(74.1935)
	Human plasma	PC 17:0@_22:6	PC(39:6)	PC 17:0_22:6	LMGP01010720	20.15	864.576	301.2	[C47H82NO8P+HCOO] 1-	N	39:6	9	6	Glycerophospholipids [GP]	PC	Diacylglycerophosphocholines	864.576	0.3763	21:6 COO-_327.2293(32.017), M-CH3_804.5513(100.0)
	Human plasma	PC 18:0@_20:5	PC(38:5)	PC 18:0_20:5	LMGP01010805	16.38	852.574	301.2	[C46H82NO8P+HCOO] 1-	N	38:5	8	5	Glycerophospholipids [GP]	PC	Diacylglycerophosphocholines	852.576	2.3861	19:5 COO-_301.2155(2.9118), M-20:5-H2O_490.3259(2.3283), M-C5H13N_721.4858(1.5266), M-CH3_792.5515(100.0), M_852.5713(1.3117)
	Human plasma	PC 20:4_22:6	PC(42:10)	PC 20:4_22:6	LMGP01011925	17.94	898.559	301.6	[C50H80NO8P+HCOO] 1-	N	42:10	13	10	Glycerophospholipids [GP]	PC	Diacylglycerophosphocholines	898.56	1.2851	19:4 COO-_303.2341(100.0), 21:6 COO-_327.2339(44.6564), M-20:4_552.3101(7.7087), M-CH3_838.534(85.5093)
	Human plasma	PC 40:4	PC(40:4)	PC 20:2_20:2	LMGP01011045	18.38	838.631	301.6	[C48H88NO8P+H] 1+	P	40:4	7	4	Glycerophospholipids [GP]	PC	Diacylglycerophosphocholines	838.632	1.3256	HG_184.075(100.0), M-H2O_820.6277(4.1519), M_838.6271(3.4368)
	Human plasma	PC 18:1_22:6	PC(40:7)	PC 18:1_22:6	LMGP01010847	19.69	876.575	301.7	[C48H82NO8P+HCOO] 1-	N	40:7	10	7	Glycerophospholipids [GP]	PC	Diacylglycerophosphocholines	876.576	1.4156	21:6 COO-_327.2348(79.0372), M-22:6-H2O_488.3094(2.2735), M-22:6_506.3267(15.943), M-18:1_552.305(0.8108), M-CH3_816.553(100.0)
	Human plasma	PC 20:1@_20:3	PC(40:4)	PC 20:1_20:3	LMGP01011826	17.51	838.63	301.7	[C48H88NO8P+H] 1+	P	40:4	7	4	Glycerophospholipids [GP]	PC	Diacylglycerophosphocholines	838.632	2.4901	HG_184.074(100.0), M-20:3_550.3886(4.148), M-H2O_820.6243(39.9103)
	Human plasma	PC 40:4	PC(40:4)	PC 20:2_20:2	LMGP01011045	22.92	838.631	301.8	[C48H88NO8P+H] 1+	P	40:4	7	4	Glycerophospholipids [GP]	PC	Diacylglycerophosphocholines	838.632	1.6167	HG_184.0731(100.0)
	Human plasma	PC 18:1_22:6	PC(40:7)	PC 18:1_22:6	LMGP01010847	20.03	876.575	302.3	[C48H82NO8P+HCOO] 1-	N	40:7	10	7	Glycerophospholipids [GP]	PC	Diacylglycerophosphocholines	876.576	0.9978	17:1 COO-_281.2462(15.7159), M-22:6_506.3256(15.1448), M-18:1-H2O_534.3012(3.0162), M-CH3_816.5505(100.0)
	Human plasma	PC O- 20:1@_20:4		PC O- 20:1_20:4	LMGP01020274	22.93	866.626	302.3	[C48H88NO7P+HCOO] 1-	N	40:5	7	5	Glycerophospholipids [GP]	PC	1-alkyl,2-acylglycerophosphocholines	866.628	2.3862	19:4 COO-_303.2349(16.3743), M-20:4-H2O_502.3613(8.3821), M-CH3_806.6094(100.0)
	Human plasma	PC 18:0@_20:2	PC(38:2)	PC 18:0_20:2	LMGP01010788	23.66	858.622	302.4	[C46H88NO8P+HCOO] 1-	N	38:2	5	2	Glycerophospholipids [GP]	PC	Diacylglycerophosphocholines	858.623	1.5327	19:2 COO-_307.2615(32.2515), M-20:2_508.3422(6.1258), M-CH3_798.6003(100.0), M_858.6193(11.5213)
	Human plasma	PC 40:3	PC(40:3)	PC 18:0_22:3	LMGP01010812	23.3	840.647	302.5	[C48H90NO8P+H] 1+	P	40:3	6	3	Glycerophospholipids [GP]	PC	Diacylglycerophosphocholines	840.648	0.7714	HG_184.073(56.9343)
	Human plasma	PC 40:4	PC(40:4)	PC 20:2_20:2	LMGP01011045	19.3	838.63	302.5	[C48H88NO8P+H] 1+	P	40:4	7	4	Glycerophospholipids [GP]	PC	Diacylglycerophosphocholines	838.632	2.5629	HG_184.074(100.0)
	Human plasma	PC O- 40:4		PC O- 18:0_22:4	LMGP01020215	23.52	824.652	302.6	[C48H90NO7P+H] 1+	P	40:4	6	4	Glycerophospholipids [GP]	PC	1-alkyl,2-acylglycerophosphocholines	824.653	0.736	HG_184.0724(100.0), M_824.6513(13.1922)
	Human plasma	PC 18:1_22:5	PC(40:6)	PC 18:1_22:5	LMGP01010846	20.79	878.591	302.8	[C48H84NO8P+HCOO] 1-	N	40:6	9	6	Glycerophospholipids [GP]	PC	Diacylglycerophosphocholines	878.592	1.024	17:1 COO-_281.2482(19.3842), 21:5 COO-_329.2509(60.3602), M-22:5_506.3256(12.5216), M-CH3_818.5712(100.0), M_878.5877(6.142)
	Human plasma	PC O- 18:0@_22:6		PC O- 18:0_22:6	LMGP01020110	22.56	864.611	303.2	[C48H86NO7P+HCOO] 1-	N	40:6	8	6	Glycerophospholipids [GP]	PC	1-alkyl,2-acylglycerophosphocholines	864.612	1.6568	21:6 COO-_327.2307(61.7307), M-CH3_804.5877(100.0)
	Human plasma	PC 18:0@_22:6	PC(40:6)	PC 18:0_22:6	LMGP01010821	21.27	878.591	303.4	[C48H84NO8P+HCOO] 1-	N	40:6	9	6	Glycerophospholipids [GP]	PC	Diacylglycerophosphocholines	878.592	0.4683	21:6 COO-_327.2322(14.195), M-22:6_508.3397(1.7157), M-CH3_818.5677(100.0)
	Human plasma	PC 18:0_22:6	PC(40:6)	PC 18:0_22:6	LMGP01010821	21.5	878.59	303.4	[C48H84NO8P+HCOO] 1-	N	40:6	9	6	Glycerophospholipids [GP]	PC	Diacylglycerophosphocholines	878.592	2.3439	17:0 COO-_283.2635(20.0696), M-22:6-H2O_490.3326(2.2502), M-22:6_508.338(10.5008), M-CH3_818.57(84.6078)
	Human plasma	PC 40:2	PC(40:2)	PC 20:1_20:1	LMGP01011036	23.91	842.663	303.7	[C48H92NO8P+H] 1+	P	40:2	5	2	Glycerophospholipids [GP]	PC	Diacylglycerophosphocholines	842.663	0.0026	HG_184.0728(100.0)
	Human plasma	PC 18:2_22:4@	PC(40:6)	PC 18:2_22:4	LMGP01011639	21.48	818.569	303.8	[C48H84NO8P-CH3] 1-	N	40:6	9	6	Glycerophospholipids [GP]	PC	Diacylglycerophosphocholines	818.57	1.0863	17:2 COO-_279.233(63.0862)
	Human plasma	PC 40:4	PC(40:4)	PC 20:2_20:2	LMGP01011045	18.89	838.629	303.9	[C48H88NO8P+H] 1+	P	40:4	7	4	Glycerophospholipids [GP]	PC	Diacylglycerophosphocholines	838.632	4.0185	HG_184.0732(100.0)
	Human plasma	PC 18:0_22:5	PC(40:5)	PC 18:0_22:5	LMGP01010816	22.05	880.607	304	[C48H86NO8P+HCOO] 1-	N	40:5	8	5	Glycerophospholipids [GP]	PC	Diacylglycerophosphocholines	880.607	0.6343	17:0 COO-_283.2659(27.4909), 21:5 COO-_329.2513(87.8072), M-22:5_508.3429(6.9079), M-CH3_820.5868(100.0), M_880.6039(2.4757)
	Human plasma	PC O- 20:0@_20:4		PC O- 20:0_20:4	LMGP01020238	24.27	868.643	304	[C48H90NO7P+HCOO] 1-	N	40:4	6	4	Glycerophospholipids [GP]	PC	1-alkyl,2-acylglycerophosphocholines	868.644	1.0745	M-20:4_522.3927(23.8895), M-CH3_808.6187(100.0), M_868.6376(6.7482)
	Human plasma	PC O- 20:0@_22:6		PC O- 20:0_22:6	LMGP01020244	23.34	848.652	304.9	[C50H90NO7P+H] 1+	P	42:6	8	6	Glycerophospholipids [GP]	PC	1-alkyl,2-acylglycerophosphocholines	848.653	1.0748	HG_184.0726(100.0), M-22:6_538.425(0.6126)
	Human plasma	PC 18:0_22:4	PC(40:4)	PC 18:0_22:4	LMGP01010813	22.91	882.621	305.1	[C48H88NO8P+HCOO] 1-	N	40:4	7	4	Glycerophospholipids [GP]	PC	Diacylglycerophosphocholines	882.623	2.0443	21:4 COO-_331.2634(67.924), M-22:4_508.3409(10.2487), M-18:0_556.3355(2.3133), M-CH3_822.5991(100.0), M_882.6201(5.5991)
	Human plasma	PC 40:3	PC(40:3)	PC 18:0_22:3	LMGP01010812	20.69	840.646	305.9	[C48H90NO8P+H] 1+	P	40:3	6	3	Glycerophospholipids [GP]	PC	Diacylglycerophosphocholines	840.648	2.2235	HG_184.0728(100.0)
	Human plasma	PC 40:3	PC(40:3)	PC 18:0_22:3	LMGP01010812	22.4	840.65	305.9	[C48H90NO8P+H] 1+	P	40:3	6	3	Glycerophospholipids [GP]	PC	Diacylglycerophosphocholines	840.648	2.4232	HG_184.0734(100.0)
	Human plasma	PC O- 40:2		PC O- 18:0_22:2	LMGP01020214	24.38	828.686	306.1	[C48H94NO7P+H] 1+	P	40:2	4	2	Glycerophospholipids [GP]	PC	1-alkyl,2-acylglycerophosphocholines	828.684	2.4478	HG_184.0726(100.0)
	Human plasma	PC O- 40:2		PC O- 18:0_22:2	LMGP01020214	24.18	828.685	306.3	[C48H94NO7P+H] 1+	P	40:2	4	2	Glycerophospholipids [GP]	PC	1-alkyl,2-acylglycerophosphocholines	828.684	1.0484	HG_184.0725(100.0)
	Human plasma	PC 42:3	PC(42:3)	PC 20:1_22:2	LMGP01011832	23.85	868.679	308.5	[C50H94NO8P+H] 1+	P	42:3	6	3	Glycerophospholipids [GP]	PC	Diacylglycerophosphocholines	868.679	0.2422	HG_184.0728(100.0)
	Human plasma	PC 44:6	PC(44:6)	PC 22:0_22:6	LMGP01012003	17.97	890.66	309.9	[C52H92NO8P+H] 1+	P	44:6	9	6	Glycerophospholipids [GP]	PC	Diacylglycerophosphocholines	890.663	3.6344	HG_184.0731(100.0)
	Human plasma	PC 18:2@_24:0	PC(42:2)	PC 18:2_24:0	LMGP01012173	24.59	870.696	310.1	[C50H96NO8P+H] 1+	P	42:2	5	2	Glycerophospholipids [GP]	PC	Diacylglycerophosphocholines	870.695	1.7625	HG_184.0734(100.0), M-24:0_520.3392(6.106)
	Human plasma	PC O- 42:2		PC O- 20:0_22:2	LMGP01020242	24.81	856.715	312.1	[C50H98NO7P+H] 1+	P	42:2	4	2	Glycerophospholipids [GP]	PC	1-alkyl,2-acylglycerophosphocholines	856.715	0.398	HG_184.0737(100.0), M_856.7092(17.0725)
	Human plasma	PC 44:4	PC(44:4)	PC 22:2_22:2	LMGP01012063	22.17	894.694	315.6	[C52H96NO8P+H] 1+	P	44:4	7	4	Glycerophospholipids [GP]	PC	Diacylglycerophosphocholines	894.695	0.536	HG_184.0731(100.0), M-H2O_876.6823(23.5658)
	Human plasma	PC 38:5	PC(38:5)	PC 16:0_22:5	LMGP01010645	21.84	808.582	328.3	[C46H82NO8P+H] 1+	P	38:5	8	5	Glycerophospholipids [GP]	PC	Diacylglycerophosphocholines	808.585	3.5464	HG_184.0731(100.0)
Phospatidylethanolamines	Human plasma	LPE 16:0_0:0	PE(16:0)	LPE 16:0_0:0	LMGP02050002	6.52	438.262	207.4	[C21H44NO7P-CH3] 1-	N	16:0	2	0	Glycerophospholipids [GP]	PE	Monoacylglycerophosphoethanolamines	438.262	0.8813	15:0 COO-_241.2176(100.0)
	Human plasma	LPE 16:1	PE(16:1)	LPE 16:1_0:0	LMGP02050010	2.32	452.276	207.4	[C21H42NO7P+H] 1+	P	16:1	3	1	Glycerophospholipids [GP]	PE	Monoacylglycerophosphoethanolamines	452.277	1.7659	M-NL-H2O_293.2471(4.6773), M-NL_311.2586(100.0)
	Human plasma	LPE 18:3	PE(18:3)	LPE 18:3_0:0	LMGP02050017	2.01	476.277	208.3	[C23H42NO7P+H] 1+	P	18:3	5	3	Glycerophospholipids [GP]	PE	Monoacylglycerophosphoethanolamines	476.277	0.3314	M-NL_335.2579(65.3465)
	Human plasma	LPE 16:1_0:0	PE(16:1)	LPE 16:1_0:0	LMGP02050010	4.79	450.263	208.4	[C21H42NO7P-H] 1-	N	16:1	3	1	Glycerophospholipids [GP]	PE	Monoacylglycerophosphoethanolamines	450.263	1.062	15:1 COO-_253.218(100.0)
	Human plasma	LPE 16:1_0:0	PE(16:1)	LPE 16:1_0:0	LMGP02050010	5.48	450.262	208.4	[C21H42NO7P-H] 1-	N	16:1	3	1	Glycerophospholipids [GP]	PE	Monoacylglycerophosphoethanolamines	450.263	1.1069	15:1 COO-_253.2174(100.0)
	Human plasma	LPE 16:0_0:0	PE(16:0)	LPE 16:0_0:0	LMGP02050002	9.05	452.279	210.1	[C21H44NO7P-H] 1-	N	16:0	2	0	Glycerophospholipids [GP]	PE	Monoacylglycerophosphoethanolamines	452.278	2.7562	15:0 COO-_255.2321(100.0)
	Human plasma	LPE 18:2	LysoPE(18:2)	LPE 0:0_18:2	LMGP02050041	3.86	478.293	210.6	[C23H44NO7P+H] 1+	P	18:2	4	2	Glycerophospholipids [GP]	PE	Monoacylglycerophosphoethanolamines	478.293	0.3186	M-C5H13NO5P-H2O_263.2361(1.951), C18H31O_263.2361(1.951), C21H37O3-H2O_319.2635(1.3302), C21H37O3_337.2733(100.0)
	Human plasma	LPE 20:5	PE(20:5)	LPE 20:5_0:0	LMGP02050027	1.8	500.276	210.7	[C25H42NO7P+H] 1+	P	20:5	7	5	Glycerophospholipids [GP]	PE	Monoacylglycerophosphoethanolamines	500.277	1.6575	M-NL_359.2568(100.0)
	Human plasma	LPE 18:3_0:0	PE(18:3)	LPE 18:3_0:0	LMGP02050017	4.79	474.263	211.6	[C23H42NO7P-H] 1-	N	18:3	5	3	Glycerophospholipids [GP]	PE	Monoacylglycerophosphoethanolamines	474.263	0.9439	17:3 COO-_277.2173(100.0)
	Human plasma	LPE 18:2	LysoPE(18:2)	LPE 0:0_18:2	LMGP02050041	2.99	478.292	211.8	[C23H44NO7P+H] 1+	P	18:2	4	2	Glycerophospholipids [GP]	PE	Monoacylglycerophosphoethanolamines	478.293	0.8928	C18H31O-H2O_245.2259(0.7794), M-C5H13NO5P-H2O_263.2355(2.9693), C18H31O_263.2355(2.9693), C21H37O3_337.2733(100.0)
	Human plasma	LPE 18:2_0:0	PE(18:2)	LPE 18:2_0:0	LMGP02050011	6.41	476.278	212.2	[C23H44NO7P-H] 1-	N	18:2	4	2	Glycerophospholipids [GP]	PE	Monoacylglycerophosphoethanolamines	476.278	0.7146	17:2 COO-_279.2325(100.0)
	Human plasma	LPE 18:2_0:0	PE(18:2)	LPE 18:2_0:0	LMGP02050011	7.1	476.279	212.5	[C23H44NO7P-H] 1-	N	18:2	4	2	Glycerophospholipids [GP]	PE	Monoacylglycerophosphoethanolamines	476.278	1.7202	17:2 COO-_279.2352(100.0)
	Human plasma	LPE 18:2_0:0	PE(18:2)	LPE 18:2_0:0	LMGP02050011	7.38	476.278	212.8	[C23H44NO7P-H] 1-	N	18:2	4	2	Glycerophospholipids [GP]	PE	Monoacylglycerophosphoethanolamines	476.278	0.7146	M-18:2-H2O_196.0366(15.2984), C5H11O5PN_196.0366(15.2984), M-18:2_214.0466(1.5147), 17:2 COO-_279.2312(100.0)
	Human plasma	LPE 20:4	LysoPE(20:4)	LPE 0:0_20:4	LMGP02050051	3.92	502.293	213.8	[C25H44NO7P+H] 1+	P	20:4	6	4	Glycerophospholipids [GP]	PE	Monoacylglycerophosphoethanolamines	502.293	0.1211	M-C5H13NO5P-H2O_287.2396(2.5093), C20H31O_287.2396(2.5093), C23H37O3_361.2734(100.0)
	Human plasma	LPE 16:0	PE(16:0)	LPE 16:0_0:0	LMGP02050002	5.76	454.293	213.9	[C21H44NO7P+H] 1+	P	16:0	2	0	Glycerophospholipids [GP]	PE	Monoacylglycerophosphoethanolamines	454.293	0.4026	M-NL_313.2735(100.0), M-C2H6N-H2O_393.2432(1.9521)
	Human plasma	LPE 18:2_0:0	PE(18:2)	LPE 18:2_0:0	LMGP02050011	7.93	476.279	214	[C23H44NO7P-H] 1-	N	18:2	4	2	Glycerophospholipids [GP]	PE	Monoacylglycerophosphoethanolamines	476.278	0.9513	M-18:2-H2O_196.0368(2.6964), C5H11O5PN_196.0368(2.6964), 17:2 COO-_279.2349(100.0)
	Human plasma	LPE 18:2	PE(18:2)	LPE 18:2_0:0	LMGP02050011	4.72	478.293	214.1	[C23H44NO7P+H] 1+	P	18:2	4	2	Glycerophospholipids [GP]	PE	Monoacylglycerophosphoethanolamines	478.293	0.0634	M-NL_337.273(100.0)
	Human plasma	LPE 18:0_0:0	PE(18:0)	LPE 18:0_0:0	LMGP02050001	9.65	466.295	214.1	[C23H48NO7P-CH3] 1-	N	18:0	2	0	Glycerophospholipids [GP]	PE	Monoacylglycerophosphoethanolamines	466.293	3.4041	17:0 COO-_269.2487(100.0)
	Human plasma	LPE 18:1_0:0	PE(18:1)	LPE 18:1_0:0	LMGP02050004	8.89	478.295	214.6	[C23H46NO7P-H] 1-	N	18:1	3	1	Glycerophospholipids [GP]	PE	Monoacylglycerophosphoethanolamines	478.294	1.3415	17:1 COO-_281.2468(100.0)
	Human plasma	LPE 20:4	LysoPE(20:4)	LPE 0:0_20:4	LMGP02050051	3.12	502.293	215.1	[C25H44NO7P+H] 1+	P	20:4	6	4	Glycerophospholipids [GP]	PE	Monoacylglycerophosphoethanolamines	502.293	0.1818	C5H13NO5P_198.0539(0.843), C20H31O-H2O_269.226(7.3606), M-C5H13NO5P-H2O_287.2387(1.8426), C20H31O_287.2387(1.8426), C23H37O3_361.2739(100.0)
	Human plasma	LPE 18:1_0:0	PE(18:1)	LPE 18:1_0:0	LMGP02050004	9.39	478.294	215.2	[C23H46NO7P-H] 1-	N	18:1	3	1	Glycerophospholipids [GP]	PE	Monoacylglycerophosphoethanolamines	478.294	0.0654	M-18:1-H2O_196.0379(6.9316), C5H11O5PN_196.0379(6.9316), M-18:1_214.0491(1.6459), 17:1 COO-_281.2483(100.0)
	Human plasma	LPE 18:1_0:0	PE(18:1)	LPE 18:1_0:0	LMGP02050004	9.24	478.294	215.2	[C23H46NO7P-H] 1-	N	18:1	3	1	Glycerophospholipids [GP]	PE	Monoacylglycerophosphoethanolamines	478.294	0.1292	HG_140.0116(2.5144), 17:1 COO-_281.2461(100.0)
	Human plasma	LPE 18:1	PE(18:1)	LPE 18:1_0:0	LMGP02050004	7.85	480.308	215.4	[C23H46NO7P+H] 1+	P	18:1	3	1	Glycerophospholipids [GP]	PE	Monoacylglycerophosphoethanolamines	480.308	0.3694	M-NL_339.2884(100.0)
	Human plasma	LPE 20:5_0:0	PE(20:5)	LPE 20:5_0:0	LMGP02050027	4.36	498.262	216.7	[C25H42NO7P-H] 1-	N	20:5	7	5	Glycerophospholipids [GP]	PE	Monoacylglycerophosphoethanolamines	498.263	1.9802	19:5 COO-_301.2178(100.0)
	Human plasma	LPE 18:1_0:0	PE(18:1)	LPE 18:1_0:0	LMGP02050004	9.72	478.294	217	[C23H46NO7P-H] 1-	N	18:1	3	1	Glycerophospholipids [GP]	PE	Monoacylglycerophosphoethanolamines	478.294	0.2568	HG_140.0128(2.7784), 17:1 COO-_281.2503(100.0)
	Human plasma	LPE O- 18:1_0:0		LPE O- 18:1_0:0	LMGP02060004	11.99	464.315	217.1	[C23H48NO6P-H] 1-	N	18:1	2	1	Glycerophospholipids [GP]	PE	Monoalkylglycerophosphoethanolamines	464.315	0.0942	HG_140.0125(34.0345), C3H6O5P_152.9953(2.3117), C5H11O5PN_196.0389(71.6594), 17:1 COO-_267.2711(92.5107), M-C2H6N-H2O_403.2614(18.3247), M-C2H6N_421.2736(4.3252), M_464.3136(100.0)
	Human plasma	LPE 20:3	PE(20:3)	LPE 20:3_0:0	LMGP02050022	5.49	504.307	217.3	[C25H46NO7P+H] 1+	P	20:3	5	3	Glycerophospholipids [GP]	PE	Monoacylglycerophosphoethanolamines	504.308	2.1068	M-NL_363.2902(100.0)
	Human plasma	LPE 18:1	PE(18:1)	LPE 18:1_0:0	LMGP02050004	8.33	480.308	217.5	[C23H46NO7P+H] 1+	P	18:1	3	1	Glycerophospholipids [GP]	PE	Monoacylglycerophosphoethanolamines	480.308	0.0118	M-NL_339.2916(100.0)
	Human plasma	LPE 16:0	PE(16:0)	LPE 16:0_0:0	LMGP02050002	4.62	454.293	217.5	[C21H44NO7P+H] 1+	P	16:0	2	0	Glycerophospholipids [GP]	PE	Monoacylglycerophosphoethanolamines	454.293	0.4026	M-NL_313.2732(100.0)
	Human plasma	LPE 22:6	PE(22:6)	LPE 22:6_0:0	LMGP02050013	4.04	526.293	217.7	[C27H44NO7P+H] 1+	P	22:6	8	6	Glycerophospholipids [GP]	PE	Monoacylglycerophosphoethanolamines	526.293	0.0576	M-NL_385.2739(100.0)
	Human plasma	LPE 22:6	LysoPE(22:6)	LPE 0:0_22:6	LMGP02050060	3.76	526.292	217.7	[C27H44NO7P+H] 1+	P	22:6	8	6	Glycerophospholipids [GP]	PE	Monoacylglycerophosphoethanolamines	526.293	0.8694	M-C22H31O_216.0636(1.6527), M-C5H13NO5P-H2O_311.2381(2.9264), C22H31O_311.2381(2.9264), C25H37O3_385.2726(100.0)
	Human plasma	LPE 16:0_0:0	PE(16:0)	LPE 16:0_0:0	LMGP02050002	8.7	452.279	217.9	[C21H44NO7P-H] 1-	N	16:0	2	0	Glycerophospholipids [GP]	PE	Monoacylglycerophosphoethanolamines	452.278	0.9343	15:0 COO-_255.2333(100.0)
	Human plasma	LPE 18:0_0:0	PE(18:0)	LPE 18:0_0:0	LMGP02050001	11.18	480.31	218.1	[C23H48NO7P-H] 1-	N	18:0	2	0	Glycerophospholipids [GP]	PE	Monoacylglycerophosphoethanolamines	480.31	0.013	HG_140.0122(2.0019), C3H6O5P_152.9968(0.7352), M-18:0-H2O_196.039(7.8346), C5H11O5PN_196.039(7.8346), M-18:0_214.0485(1.8361), 17:0 COO-_283.2649(100.0)
	Human plasma	LPE 22:5	LysoPE(22:5)	LPE 22:5_0:0	LMGP02050069	5.32	528.308	218.3	[C27H46NO7P+H] 1+	P	22:5	7	5	Glycerophospholipids [GP]	PE	Monoacylglycerophosphoethanolamines	528.308	0.5669	M-NL_387.289(100.0)
	Human plasma	LPE 22:6	PE(22:6)	LPE 22:6_0:0	LMGP02050013	3.05	526.292	218.9	[C27H44NO7P+H] 1+	P	22:6	8	6	Glycerophospholipids [GP]	PE	Monoacylglycerophosphoethanolamines	526.293	0.9854	M-NL_385.2732(100.0)
	Human plasma	LPE O- 16:0_0:0		LPE O- 16:0_0:0	LMGP02070001	9.35	496.305	219.1	[C21H44NO6P+AcO] 1-	N	16:0	2	1	Glycerophospholipids [GP]	PE	1Z-alkenylglycerophosphoethanolamines	496.305	1.4093	15:1 COO-_299.2595(100.0)
	Human plasma	LPE O- 18:1_0:0		LPE O- 18:1_0:0	LMGP02060004	12.08	464.313	220.1	[C23H48NO6P-H] 1-	N	18:1	2	1	Glycerophospholipids [GP]	PE	Monoalkylglycerophosphoethanolamines	464.315	3.5777	HG-H2O_122.0008(35.7143), C5H11O5PN_196.0381(78.8961), 17:1 COO-_267.2684(26.6234)
	Human plasma	LPE 22:5	LysoPE(22:5)	LPE 22:5_0:0	LMGP02050069	7.04	528.311	220.6	[C27H46NO7P+H] 1+	P	22:5	7	5	Glycerophospholipids [GP]	PE	Monoacylglycerophosphoethanolamines	528.308	4.5164	M-NL_387.2894(100.0)
	Human plasma	LPE 22:5	LysoPE(22:5)	LPE 22:5_0:0	LMGP02050069	4.41	528.309	220.7	[C27H46NO7P+H] 1+	P	22:5	7	5	Glycerophospholipids [GP]	PE	Monoacylglycerophosphoethanolamines	528.308	0.3573	M-NL_387.2889(100.0)
	Human plasma	LPE 22:5	LysoPE(22:5)	LPE 22:5_0:0	LMGP02050069	5.98	528.308	221.6	[C27H46NO7P+H] 1+	P	22:5	7	5	Glycerophospholipids [GP]	PE	Monoacylglycerophosphoethanolamines	528.308	0.1048	M-NL_387.2914(100.0)
	Human plasma	LPE 18:0	PE(18:0)	LPE 18:0_0:0	LMGP02050001	10.33	482.324	221.8	[C23H48NO7P+H] 1+	P	18:0	2	0	Glycerophospholipids [GP]	PE	Monoacylglycerophosphoethanolamines	482.324	0.4199	M-NL_341.3046(100.0)
	Human plasma	LPE 22:5_0:0	LysoPE(22:5)	LPE 22:5_0:0	LMGP02050069	7.62	526.294	221.8	[C27H46NO7P-H] 1-	N	22:5	7	5	Glycerophospholipids [GP]	PE	Monoacylglycerophosphoethanolamines	526.294	0.7553	21:5 COO-_329.2484(100.0)
	Human plasma	LPE 22:5_0:0	LysoPE(22:5)	LPE 22:5_0:0	LMGP02050069	8.12	526.294	222.3	[C27H46NO7P-H] 1-	N	22:5	7	5	Glycerophospholipids [GP]	PE	Monoacylglycerophosphoethanolamines	526.294	0.2885	M-22:5_214.0507(7.1103), 21:5 COO-_329.2484(100.0)
	Human plasma	LPE 22:5_0:0	LysoPE(22:5)	LPE 22:5_0:0	LMGP02050069	8.42	526.294	222.3	[C27H46NO7P-H] 1-	N	22:5	7	5	Glycerophospholipids [GP]	PE	Monoacylglycerophosphoethanolamines	526.294	0.2885	21:5 COO-_329.2473(100.0)
	Human plasma	LPE 22:5_0:0	LysoPE(22:5)	LPE 22:5_0:0	LMGP02050069	8.79	526.294	222.3	[C27H46NO7P-H] 1-	N	22:5	7	5	Glycerophospholipids [GP]	PE	Monoacylglycerophosphoethanolamines	526.294	0.6364	M-22:5_214.0484(13.1812), 21:5 COO-_329.2457(100.0)
	Human plasma	LPE 22:6_0:0	PE(22:6)	LPE 22:6_0:0	LMGP02050013	7.17	524.278	222.4	[C27H44NO7P-H] 1-	N	22:6	8	6	Glycerophospholipids [GP]	PE	Monoacylglycerophosphoethanolamines	524.278	0.2417	HG_140.0129(25.6745), M-22:6-H2O_196.0376(45.3737), C5H11O5PN_196.0376(45.3737), 21:6 COO-_327.2325(100.0)
	Human plasma	LPE 22:6_0:0	PE(22:6)	LPE 22:6_0:0	LMGP02050013	7.41	524.28	222.4	[C27H44NO7P-H] 1-	N	22:6	8	6	Glycerophospholipids [GP]	PE	Monoacylglycerophosphoethanolamines	524.278	3.4836	21:6 COO-_327.2335(77.1429)
	Human plasma	LPE 20:1	PE(20:1)	LPE 20:1_0:0	LMGP02050020	10.74	508.339	223.3	[C25H50NO7P+H] 1+	P	20:1	3	1	Glycerophospholipids [GP]	PE	Monoacylglycerophosphoethanolamines	508.34	1.8885	M-NL_367.3182(100.0)
	Human plasma	LPE 22:4_0:0	PE(22:4)	LPE 22:4_0:0	LMGP02050014	9.17	528.311	223.5	[C27H48NO7P-H] 1-	N	22:4	6	4	Glycerophospholipids [GP]	PE	Monoacylglycerophosphoethanolamines	528.31	2.0913	21:4 COO-_331.2654(100.0)
	Human plasma	LPE 22:4	PE(22:4)	LPE 22:4_0:0	LMGP02050014	7.7	530.324	223.6	[C27H48NO7P+H] 1+	P	22:4	6	4	Glycerophospholipids [GP]	PE	Monoacylglycerophosphoethanolamines	530.324	0.8422	M-NL_389.3036(100.0)
	Human plasma	LPE O- 20:0_0:0		LPE O- 20:0_0:0	LMGP02070004	14.2	492.346	223.9	[C25H52NO6P-H] 1-	N	20:0	2	1	Glycerophospholipids [GP]	PE	1Z-alkenylglycerophosphoethanolamines	492.346	0.0667	C5H11O5PN_196.038(96.3047), 19:1 COO-_295.3024(100.0), M-C2H6N-H2O_431.2971(14.9144)
	Human plasma	LPE 20:0_0:0	PE(20:0)	LPE 20:0_0:0	LMGP02050012	13.31	508.341	224.9	[C25H52NO7P-H] 1-	N	20:0	2	0	Glycerophospholipids [GP]	PE	Monoacylglycerophosphoethanolamines	508.341	0.9942	19:0 COO-_311.2945(69.9471)
	Human plasma	PE 16:1_16:0	PE(32:1)	PE 16:1_16:0	LMGP02010520	19.67	688.492	261.6	[C37H72NO8P-H] 1-	N	32:1	4	1	Glycerophospholipids [GP]	PE	Diacylglycerophosphoethanolamines	688.492	1.0202	15:1 COO-_253.2188(100.0), 15:0 COO-_255.2343(26.6021), M-16:1_452.2791(8.4898), M_688.4903(20.8285)
	Human plasma	PE 18:2_16:1	PE(34:3)	PE 18:2_16:1	LMGP02010659	18.57	712.492	264.3	[C39H72NO8P-H] 1-	N	34:3	6	3	Glycerophospholipids [GP]	PE	Diacylglycerophosphoethanolamines	712.492	0.5575	C5H11O5PN_196.0363(13.4328), 17:2 COO-_279.2336(100.0), M-16:1-H2O_458.2678(22.1393), M_712.4878(41.5423)
	Human plasma	PE P- 16:0@_18:2		PE P- 16:0_18:2	LMGP02030094	21.05	698.512	265.6	[C39H74NO7P-H] 1-	N	34:2	5	3	Glycerophospholipids [GP]	PE	1-(1Z-alkenyl),2-acylglycerophosphoethanolamines	698.513	1.681	17:2 COO-_279.2314(100.0), M-18:2-H2O_418.2742(6.0862), M-18:2_436.2832(17.2643), M_698.5105(24.3791)
	Human plasma	PE 16:0_18:2	PE(34:2)	PE 16:0_18:2	LMGP02010042	20.11	714.507	266.6	[C39H74NO8P-H] 1-	N	34:2	5	2	Glycerophospholipids [GP]	PE	Diacylglycerophosphoethanolamines	714.508	1.0182	C5H11O5PN_196.0379(4.3579), 17:2 COO-_279.2338(100.0), M-18:2_452.2765(10.2017), M-16:0_476.2818(0.9484)
	Human plasma	PE 16:0_18:1	PE(34:1)	PE 16:0_18:1	LMGP02010009	21.4	716.522	268.4	[C39H76NO8P-H] 1-	N	34:1	4	1	Glycerophospholipids [GP]	PE	Diacylglycerophosphoethanolamines	716.524	1.9021	15:0 COO-_255.2332(48.4278), 17:1 COO-_281.2488(100.0), M-18:1_452.2755(16.1128)
	Human plasma	PE 18:2_18:2	PE(36:4)	PE 18:2_18:2	LMGP02010111	18.96	738.507	268.8	[C41H74NO8P-H] 1-	N	36:4	7	4	Glycerophospholipids [GP]	PE	Diacylglycerophosphoethanolamines	738.508	1.233	17:2 COO-_279.2316(100.0), M-18:2-H2O_458.2644(4.3957)
	Human plasma	PE P- 16:0@_20:5		PE P- 16:0_20:5	LMGP02030028	19.58	720.498	268.9	[C41H72NO7P-H] 1-	N	36:5	8	6	Glycerophospholipids [GP]	PE	1-(1Z-alkenyl),2-acylglycerophosphoethanolamines	720.497	0.6076	19:5 COO-_301.2188(100.0), M-20:5_436.281(24.7109), M_720.4962(17.2595)
	Human plasma	PE P- 18:0@_18:2		PE P- 18:0_18:2	LMGP02030046	21.6	712.528	269	[C41H78NO7P-CH3] 1-	N	36:2	5	3	Glycerophospholipids [GP]	PE	1-(1Z-alkenyl),2-acylglycerophosphoethanolamines	712.528	0.1418	M-18:2-H2O_432.288(55.0)
	Human plasma	PE 20:5_16:0	PE(36:5)	PE 20:5_16:0	LMGP02010968	18.7	736.491	269.4	[C41H72NO8P-H] 1-	N	36:5	8	5	Glycerophospholipids [GP]	PE	Diacylglycerophosphoethanolamines	736.492	1.1195	C5H11O5PN_196.0386(15.6787), 15:0 COO-_255.2323(23.7279), 19:5 COO-_301.2157(100.0)
	Human plasma	PE 34:3	PE(34:3)	PE 16:0_18:3	LMGP02010041	19.46	714.509	269.9	[C39H72NO8P+H] 1+	P	34:3	6	3	Glycerophospholipids [GP]	PE	Diacylglycerophosphoethanolamines	714.507	2.398	M-NL_573.4919(100.0), M-C2H7NO3P-H2O_573.4919(100.0)
	Human plasma	PE P- 16:0_20:4		PE P- 16:0_20:4	LMGP02030093	20.74	722.512	270.1	[C41H74NO7P-H] 1-	N	36:4	7	5	Glycerophospholipids [GP]	PE	1-(1Z-alkenyl),2-acylglycerophosphoethanolamines	722.513	1.6251	HG_140.0118(2.539), 15:1 COO-_239.2361(0.8171), 19:4 COO-_303.233(100.0), M-20:4-H2O_418.2745(7.452)
	Human plasma	PE P- 16:0@_20:3		PE P- 16:0_20:3	LMGP02030027	21.48	724.527	271.2	[C41H76NO7P-H] 1-	N	36:3	6	4	Glycerophospholipids [GP]	PE	1-(1Z-alkenyl),2-acylglycerophosphoethanolamines	724.529	1.7395	19:3 COO-_305.2458(100.0)
	Human plasma	PE 18:1_18:2	PE(36:3)	PE 18:1_18:2	LMGP02010048	20.6	740.523	272	[C41H76NO8P-H] 1-	N	36:3	6	3	Glycerophospholipids [GP]	PE	Diacylglycerophosphoethanolamines	740.524	1.4284	17:2 COO-_279.2321(100.0), 17:1 COO-_281.2491(44.4847), M-18:2_478.2971(11.5655)
	Human plasma	PE 18:1_18:1	PE(36:2)	PE 18:1_18:1	LMGP02010039	21.57	742.538	272.3	[C41H78NO8P-H] 1-	N	36:2	5	2	Glycerophospholipids [GP]	PE	Diacylglycerophosphoethanolamines	742.539	2.0336	C5H11O5PN_196.039(2.032), 17:1 COO-_281.2475(100.0), M-18:1-H2O_460.2858(3.4083), M-18:1_478.2945(8.5104), M_742.537(30.4811)
	Human plasma	PE P- 18:0_18:2		PE P- 18:0_18:2	LMGP02030046	22.33	726.543	272.4	[C41H78NO7P-H] 1-	N	36:2	5	3	Glycerophospholipids [GP]	PE	1-(1Z-alkenyl),2-acylglycerophosphoethanolamines	726.544	1.5171	HG_140.0111(0.5127), 17:1 COO-_267.2681(0.7472), 17:2 COO-_279.2325(100.0), M-18:2-H2O_446.3021(6.7334), M-18:2_464.3135(14.2181), M_726.5413(29.1738)
	Human plasma	PE 36:4	PE(36:4)	PE 18:2_18:2	LMGP02010111	19.45	740.523	272.8	[C41H74NO8P+H] 1+	P	36:4	7	4	Glycerophospholipids [GP]	PE	Diacylglycerophosphoethanolamines	740.523	0.1369	M-NL_599.5021(100.0), M-C2H7NO3P-H2O_599.5021(100.0)
	Human plasma	PE 20:4_18:2@	PE(38:6)	PE 20:4_18:2	LMGP02010945	18.65	762.507	273.3	[C43H74NO8P-H] 1-	N	38:6	9	6	Glycerophospholipids [GP]	PE	Diacylglycerophosphoethanolamines	762.508	1.2742	19:4 COO-_303.2345(72.8627), M-20:4-H2O_458.264(3.8492), M-20:4_476.2774(3.562), M_762.5065(19.179)
	Human plasma	PE 18:0@_18:2	PE(36:2)	PE 18:0_18:2	LMGP02010044	21.81	742.538	273.4	[C41H78NO8P-H] 1-	N	36:2	5	2	Glycerophospholipids [GP]	PE	Diacylglycerophosphoethanolamines	742.539	1.4582	HG_140.0114(4.6143), C5H11O5PN_196.0386(3.5328), 17:2 COO-_279.2324(100.0), M-18:2_480.308(14.4196)
	Human plasma	PE P- 16:0@_22:6		PE P- 16:0_22:6	LMGP02030001	20.26	746.513	274	[C43H74NO7P-H] 1-	N	38:6	9	7	Glycerophospholipids [GP]	PE	1-(1Z-alkenyl),2-acylglycerophosphoethanolamines	746.513	0.0194	21:6 COO-_327.2337(100.0), M-22:6_436.2833(16.4941), M_746.5114(15.9093)
	Human plasma	PE O- 16:0@_22:6		PE O- 16:0_22:6	LMGP02020020	20.55	748.527	274	[C43H76NO7P-H] 1-	N	38:6	8	6	Glycerophospholipids [GP]	PE	1-alkyl,2-acylglycerophosphoethanolamines	748.529	1.8468	21:6 COO-_327.2318(100.0), M-22:6_438.2968(33.3515), M_748.5247(14.6918)
	Human plasma	PE P- 16:0@_18:1		PE P- 16:0_18:1	LMGP02030095	22.63	702.544	274.1	[C39H76NO7P+H] 1+	P	34:1	4	2	Glycerophospholipids [GP]	PE	1-(1Z-alkenyl),2-acylglycerophosphoethanolamines	702.543	0.6022	17:1 C=O+_265.2517(4.9572), 18:1 PE_339.2887(100.0), M-18:1_438.2947(3.584), M-NL_561.5253(10.0244)
	Human plasma	PE 34:3	PE(34:3)	PE 16:0_18:3	LMGP02010041	15.45	714.509	274.1	[C39H72NO8P+H] 1+	P	34:3	6	3	Glycerophospholipids [GP]	PE	Diacylglycerophosphoethanolamines	714.507	2.9105	M-NL_573.4884(96.9388), M-C2H7NO3P-H2O_573.4884(96.9388)
	Human plasma	PE 20:5_18:1	PE(38:6)	PE 20:5_18:1	LMGP02011172	18.91	762.507	274.5	[C43H74NO8P-H] 1-	N	38:6	9	6	Glycerophospholipids [GP]	PE	Diacylglycerophosphoethanolamines	762.508	0.7139	C5H11O5PN_196.0368(6.3305), 17:1 COO-_281.2489(76.4508), 19:5 COO-_301.2187(100.0), M-20:5-H2O_460.2796(2.8773), M_762.5054(51.7349)
	Human plasma	PE O- 16:0@_22:5		PE O- 16:0_22:5	LMGP02020006	21.61	750.543	274.5	[C43H78NO7P-H] 1-	N	38:5	7	5	Glycerophospholipids [GP]	PE	1-alkyl,2-acylglycerophosphoethanolamines	750.544	1.1433	21:5 COO-_329.2495(58.5563)
	Human plasma	PE 18:0_18:1	PE(36:1)	PE 18:0_18:1	LMGP02010036	22.67	744.553	274.6	[C41H80NO8P-H] 1-	N	36:1	4	1	Glycerophospholipids [GP]	PE	Diacylglycerophosphoethanolamines	744.555	1.8978	17:1 COO-_281.2506(100.0), 17:0 COO-_283.2638(33.2855), M-18:0-H2O_460.2869(2.1205), M-18:1-H2O_462.3002(1.5592), M-18:0_478.2973(1.8563), M-18:1_480.3079(11.7788), M_744.5523(35.5572)
	Human plasma	PE 16:0@_22:6	PE(38:6)	PE 16:0_22:6	LMGP02010095	19.38	762.506	275	[C43H74NO8P-H] 1-	N	38:6	9	6	Glycerophospholipids [GP]	PE	Diacylglycerophosphoethanolamines	762.508	2.4749	C5H11O5PN_196.0361(1.2402), 21:6 COO-_327.2351(100.0), M-22:6_452.2772(18.6375)
	Human plasma	PE 16:0@_18:1	PE(34:1)	PE 16:0_18:1	LMGP02010009	21.96	718.538	275.3	[C39H76NO8P+H] 1+	P	34:1	4	1	Glycerophospholipids [GP]	PE	Diacylglycerophosphoethanolamines	718.538	0.3185	17:1 C=O+_265.2548(3.5582), 18:1 PE_339.2881(2.7093), M-NL_577.5185(100.0), M-C2H7NO3P-H2O_577.5185(100.0)
	Human plasma	PE P- 16:0@_18:4		PE P- 16:0_18:4	LMGP02030021	14.59	754.502	275.7	[C39H70NO7P+AcO] 1-	N	34:4	7	5	Glycerophospholipids [GP]	PE	1-(1Z-alkenyl),2-acylglycerophosphoethanolamines	754.503	1.2588	17:4 COO-_335.2225(27.0728), M_754.5007(100.0)
	Human plasma	PE 18:1_18:2@	PE(36:3)	PE 18:1_18:2	LMGP02010048	20.88	742.538	275.8	[C41H76NO8P+H] 1+	P	36:3	6	3	Glycerophospholipids [GP]	PE	Diacylglycerophosphoethanolamines	742.538	0.2672	18:1 PE_339.2882(3.9663), M-NL_601.5192(100.0), M-C2H7NO3P-H2O_601.5192(100.0)
	Human plasma	PE O- 16:0@_20:4		PE O- 16:0_20:4	LMGP02020019	21.64	726.543	275.8	[C41H76NO7P+H] 1+	P	36:4	6	4	Glycerophospholipids [GP]	PE	1-alkyl,2-acylglycerophosphoethanolamines	726.543	0.5938	20:4 PE_361.275(7.8808), M-NL_585.523(97.3662)
	Human plasma	PE 20:5@_18:0	PE(38:5)	PE 20:5_18:0	LMGP02010973	20.49	764.523	276.2	[C43H76NO8P-H] 1-	N	38:5	8	5	Glycerophospholipids [GP]	PE	Diacylglycerophosphoethanolamines	764.524	0.4255	17:0 COO-_283.2655(33.66), M_764.5211(51.7688)
	Human plasma	PE 34:3	PE(34:3)	PE 16:0_18:3	LMGP02010041	15.72	714.508	276.3	[C39H72NO8P+H] 1+	P	34:3	6	3	Glycerophospholipids [GP]	PE	Diacylglycerophosphoethanolamines	714.507	1.3729	M-NL_573.4877(100.0), M-C2H7NO3P-H2O_573.4877(100.0)
	Human plasma	PE P- 16:0@_22:4		PE P- 16:0_22:4	LMGP02030033	21.88	750.543	276.3	[C43H78NO7P-H] 1-	N	38:4	7	5	Glycerophospholipids [GP]	PE	1-(1Z-alkenyl),2-acylglycerophosphoethanolamines	750.544	1.9565	21:4 COO-_331.2615(100.0), M-22:4_436.2852(13.3325), M_750.5394(25.4987)
	Human plasma	PE P- 18:0@_22:6		PE P- 18:0_22:6	LMGP02030005	20.87	760.529	276.8	[C45H78NO7P-CH3] 1-	N	40:6	9	7	Glycerophospholipids [GP]	PE	1-(1Z-alkenyl),2-acylglycerophosphoethanolamines	760.528	0.5092	M-22:6_450.2991(72.5684), M_760.5262(30.9995)
	Human plasma	PE 16:0_22:4	PE(38:4)	PE 16:0_22:4	LMGP02010116	21.07	766.539	276.8	[C43H78NO8P-H] 1-	N	38:4	7	4	Glycerophospholipids [GP]	PE	Diacylglycerophosphoethanolamines	766.539	0.7756	15:0 COO-_255.2332(28.3991), 21:4 COO-_331.2626(100.0), M-22:4-H2O_434.2711(3.1317), M-16:0_528.3084(4.2457)
	Human plasma	PE 18:0_20:4	PE(38:4)	PE 18:0_20:4	LMGP02010118	21.57	766.538	276.8	[C43H78NO8P-H] 1-	N	38:4	7	4	Glycerophospholipids [GP]	PE	Diacylglycerophosphoethanolamines	766.539	1.8107	C5H11O5PN_196.0378(1.8258), 19:4 COO-_303.2321(100.0), M-20:4-H2O_462.3007(3.1795), M-20:4_480.3077(16.6725), M-18:0-H2O_482.267(4.978), M-18:0_500.2767(2.5195)
	Human plasma	PE O- 36:3		PE O- 18:0_18:3	LMGP02020049	22.17	728.558	276.9	[C41H78NO7P+H] 1+	P	36:3	5	3	Glycerophospholipids [GP]	PE	1-alkyl,2-acylglycerophosphoethanolamines	728.559	1.4643	M-NL_587.5405(91.129)
	Human plasma	PE 38:6	PE(38:6)	PE 16:0_22:6	LMGP02010095	19.11	764.522	277.1	[C43H74NO8P+H] 1+	P	38:6	9	6	Glycerophospholipids [GP]	PE	Diacylglycerophosphoethanolamines	764.523	0.2666	M-NL_623.5055(95.0673), M-C2H7NO3P-H2O_623.5055(95.0673)
	Human plasma	PE 20:4_18:2@	PE(38:6)	PE 20:4_18:2	LMGP02010945	15.2	762.508	277.9	[C43H74NO8P-H] 1-	N	38:6	9	6	Glycerophospholipids [GP]	PE	Diacylglycerophosphoethanolamines	762.508	0.0865	19:4 COO-_303.2316(100.0), M_762.5066(31.1998)
	Human plasma	PE 22:6@_18:1	PE(40:7)	PE 22:6_18:1	LMGP02011143	19.59	788.523	278.4	[C45H76NO8P-H] 1-	N	40:7	10	7	Glycerophospholipids [GP]	PE	Diacylglycerophosphoethanolamines	788.524	1.3414	17:1 COO-_281.2494(100.0)
	Human plasma	PE P- 20:0@_18:2		PE P- 20:0_18:2	LMGP02030075	23.4	754.575	278.6	[C43H82NO7P-H] 1-	N	38:2	5	3	Glycerophospholipids [GP]	PE	1-(1Z-alkenyl),2-acylglycerophosphoethanolamines	754.576	1.3654	17:2 COO-_279.2356(100.0), M-18:2-H2O_474.3357(5.3478), M-18:2_492.3478(11.2921), M_754.571(21.5083)
	Human plasma	PE 36:2	PE(36:2)	PE 18:1_18:1	LMGP02010039	22.08	744.554	279	[C41H78NO8P+H] 1+	P	36:2	5	2	Glycerophospholipids [GP]	PE	Diacylglycerophosphoethanolamines	744.554	0.3967	M-NL_603.535(100.0), M-C2H7NO3P-H2O_603.535(100.0)
	Human plasma	PE 18:0@_18:3	PE(36:3)	PE 18:0_18:3	LMGP02010628	17.81	742.539	279	[C41H76NO8P+H] 1+	P	36:3	6	3	Glycerophospholipids [GP]	PE	Diacylglycerophosphoethanolamines	742.538	1.8289	18:3 PE_335.2589(4.344), M-NL_601.5199(100.0), M-C2H7NO3P-H2O_601.5199(100.0), M_742.5346(23.7481)
	Human plasma	PE 36:5	PE(36:5)	PE 14:1_22:4	LMGP02010450	15.71	738.509	279.3	[C41H72NO8P+H] 1+	P	36:5	8	5	Glycerophospholipids [GP]	PE	Diacylglycerophosphoethanolamines	738.507	2.8986	M-NL_597.4894(100.0), M-C2H7NO3P-H2O_597.4894(100.0)
	Human plasma	PE 36:2	PE(36:2)	PE 18:1_18:1	LMGP02010039	23.4	744.554	279.7	[C41H78NO8P+H] 1+	P	36:2	5	2	Glycerophospholipids [GP]	PE	Diacylglycerophosphoethanolamines	744.554	0.3967	M-NL_603.5338(100.0), M-C2H7NO3P-H2O_603.5338(100.0)
	Human plasma	PE 38:5	PE(38:5)	PE 16:1_22:4	LMGP02010538	20.64	766.538	279.7	[C43H76NO8P+H] 1+	P	38:5	8	5	Glycerophospholipids [GP]	PE	Diacylglycerophosphoethanolamines	766.538	0.4578	M-NL_625.5212(100.0), M-C2H7NO3P-H2O_625.5212(100.0)
	Human plasma	PE 18:0_18:2	PE(36:2)	PE 18:0_18:2	LMGP02010044	22.29	744.554	279.8	[C41H78NO8P+H] 1+	P	36:2	5	2	Glycerophospholipids [GP]	PE	Diacylglycerophosphoethanolamines	744.554	0.0688	18:2 PE_337.2764(2.9965), 18:0 PE_341.3066(1.8401), M-18:2_482.3269(0.7328), M-NL_603.534(100.0), M-C2H7NO3P-H2O_603.534(100.0)
	Human plasma	PE 36:2	PE(36:2)	PE 18:1_18:1	LMGP02010039	22.96	744.554	279.9	[C41H78NO8P+H] 1+	P	36:2	5	2	Glycerophospholipids [GP]	PE	Diacylglycerophosphoethanolamines	744.554	0.7246	M-NL_603.5394(100.0), M-C2H7NO3P-H2O_603.5394(100.0)
	Human plasma	PE O- 16:0@_20:5		PE O- 16:0_20:5	LMGP02020095	18.71	782.534	280.1	[C41H74NO7P+AcO] 1-	N	36:5	7	5	Glycerophospholipids [GP]	PE	1-alkyl,2-acylglycerophosphoethanolamines	782.534	0.1858	M-20:5-H2O_480.3118(39.7269), M_782.5306(100.0)
	Human plasma	PE O- 38:6		PE O- 16:0_22:6	LMGP02020020	21.16	750.543	280.1	[C43H76NO7P+H] 1+	P	38:6	8	6	Glycerophospholipids [GP]	PE	1-alkyl,2-acylglycerophosphoethanolamines	750.543	0.7375	M-NL_609.5236(100.0)
	Human plasma	PE P- 18:0@_18:1		PE P- 18:0_18:1	LMGP02030004	23.56	730.577	281.4	[C41H80NO7P+H] 1+	P	36:1	4	2	Glycerophospholipids [GP]	PE	1-(1Z-alkenyl),2-acylglycerophosphoethanolamines	730.574	3.4345	18:1 PE_339.2917(100.0), M-18:1_466.329(24.6628), M-NL_589.55(9.0559)
	Human plasma	PE 38:7	PE(38:7)	PE 18:2_20:5	LMGP02010673	15.29	762.511	281.4	[C43H72NO8P+H] 1+	P	38:7	10	7	Glycerophospholipids [GP]	PE	Diacylglycerophosphoethanolamines	762.507	4.9686	M-NL_621.484(100.0), M-C2H7NO3P-H2O_621.484(100.0)
	Human plasma	PE P- 18:0@_20:4		PE P- 18:0_20:4	LMGP02030003	22.72	752.559	281.5	[C43H78NO7P+H] 1+	P	38:4	7	5	Glycerophospholipids [GP]	PE	1-(1Z-alkenyl),2-acylglycerophosphoethanolamines	752.559	0.0389	20:4 PE_361.2733(100.0), M-20:4_466.3295(7.0222), M-NL_611.5397(7.6286)
	Human plasma	PE 40:7	PE(40:7)	PE 18:3_22:4	LMGP02010708	20.18	790.54	281.5	[C45H76NO8P+H] 1+	P	40:7	10	7	Glycerophospholipids [GP]	PE	Diacylglycerophosphoethanolamines	790.538	1.8723	M-NL_649.5223(100.0), M-C2H7NO3P-H2O_649.5223(100.0)
	Human plasma	PE 18:0_22:6	PE(40:6)	PE 18:0_22:6	LMGP02010094	21.16	790.538	281.8	[C45H78NO8P-H] 1-	N	40:6	9	6	Glycerophospholipids [GP]	PE	Diacylglycerophosphoethanolamines	790.539	1.9101	17:0 COO-_283.2654(46.6274), 21:6 COO-_327.2323(100.0), M-22:6_480.3094(15.1473), M-18:0-H2O_506.2653(6.5424), M_790.5366(35.0414)
	Human plasma	PE 18:0@_18:1	PE(36:1)	PE 18:0_18:1	LMGP02010036	23.08	746.57	282.1	[C41H80NO8P+H] 1+	P	36:1	4	1	Glycerophospholipids [GP]	PE	Diacylglycerophosphoethanolamines	746.569	1.0161	17:1 C=O+_265.254(4.7843), M-NL_605.5511(100.0), M-C2H7NO3P-H2O_605.5511(100.0)
	Human plasma	PE 18:4_18:0@	PE(36:4)	PE 18:4_18:0	LMGP02010749	14.93	798.528	282.4	[C41H74NO8P+AcO] 1-	N	36:4	7	4	Glycerophospholipids [GP]	PE	Diacylglycerophosphoethanolamines	798.529	1.3043	17:4 COO-_335.2234(18.2262), M_798.5255(100.0)
	Human plasma	PE 38:4	PE(38:4)	PE 20:0_18:4	LMGP02010114	21.67	768.556	282.5	[C43H78NO8P+H] 1+	P	38:4	7	4	Glycerophospholipids [GP]	PE	Diacylglycerophosphoethanolamines	768.554	3.2433	M-NL_627.5322(83.5616), M-C2H7NO3P-H2O_627.5322(83.5616)
	Human plasma	PE 38:7	PE(38:7)	PE 18:2_20:5	LMGP02010673	15.74	762.507	282.7	[C43H72NO8P+H] 1+	P	38:7	10	7	Glycerophospholipids [GP]	PE	Diacylglycerophosphoethanolamines	762.507	0.3259	M-NL_621.486(100.0), M-C2H7NO3P-H2O_621.486(100.0)
	Human plasma	PE P- 18:0@_20:3		PE P- 18:0_20:3	LMGP02030055	23.13	754.573	282.7	[C43H80NO7P+H] 1+	P	38:3	6	4	Glycerophospholipids [GP]	PE	1-(1Z-alkenyl),2-acylglycerophosphoethanolamines	754.574	1.4471	20:3 PE_363.2887(100.0), M-NL_613.5579(50.5173)
	Human plasma	PE 36:3	PE(36:3)	PE 18:1_18:2	LMGP02010048	17.47	742.539	282.7	[C41H76NO8P+H] 1+	P	36:3	6	3	Glycerophospholipids [GP]	PE	Diacylglycerophosphoethanolamines	742.538	1.5001	M-NL_601.5183(100.0), M-C2H7NO3P-H2O_601.5183(100.0)
	Human plasma	PE P- 16:0@_20:5		PE P- 16:0_20:5	LMGP02030028	14.09	780.517	283.1	[C41H72NO7P+AcO] 1-	N	36:5	8	6	Glycerophospholipids [GP]	PE	1-(1Z-alkenyl),2-acylglycerophosphoethanolamines	780.519	1.4836	19:5 COO-_361.2394(36.0003), M_780.5155(100.0)
	Human plasma	PE 22:4_18:0	PE(40:4)	PE 22:4_18:0	LMGP02011113	22.45	794.569	283.6	[C45H82NO8P-H] 1-	N	40:4	7	4	Glycerophospholipids [GP]	PE	Diacylglycerophosphoethanolamines	794.571	1.9636	17:0 COO-_283.2629(40.2109), 21:4 COO-_331.2647(100.0)
	Human plasma	PE 40:6	PE(40:6)	PE 18:0_22:6	LMGP02010094	21.77	792.552	285.7	[C45H78NO8P+H] 1+	P	40:6	9	6	Glycerophospholipids [GP]	PE	Diacylglycerophosphoethanolamines	792.554	2.5537	M-NL_651.5334(100.0), M-C2H7NO3P-H2O_651.5334(100.0)
	Human plasma	PE 38:3	PE(38:3)	PE 16:1_22:2	LMGP02010537	22.6	770.568	286.4	[C43H80NO8P+H] 1+	P	38:3	6	3	Glycerophospholipids [GP]	PE	Diacylglycerophosphoethanolamines	770.569	1.1542	M-NL_629.5558(100.0), M-C2H7NO3P-H2O_629.5558(100.0)
	Human plasma	PE 40:5	PE(40:5)	PE 18:1_22:4	LMGP02010652	22.15	794.57	287	[C45H80NO8P+H] 1+	P	40:5	8	5	Glycerophospholipids [GP]	PE	Diacylglycerophosphoethanolamines	794.569	0.6475	M-NL_653.5484(100.0), M-C2H7NO3P-H2O_653.5484(100.0)
	Human plasma	PE O- 18:0@_15:0		PE O- 18:0_15:0	LMGP02020042	11.27	750.562	287.3	[C38H78NO7P+AcO] 1-	N	33:0	2	0	Glycerophospholipids [GP]	PE	1-alkyl,2-acylglycerophosphoethanolamines	750.565	4.1639	M-15:0-H2O_508.3374(100.0)
	Human plasma	PE 38:5	PE(38:5)	PE 16:1_22:4	LMGP02010538	18.1	766.54	287.9	[C43H76NO8P+H] 1+	P	38:5	8	5	Glycerophospholipids [GP]	PE	Diacylglycerophosphoethanolamines	766.538	2.2494	M-NL_625.5171(100.0), M-C2H7NO3P-H2O_625.5171(100.0)
	Human plasma	PE O- 18:0@_17:1		PE O- 18:0_17:1	LMGP02020045	11.68	776.579	292.4	[C40H80NO7P+AcO] 1-	N	35:1	3	1	Glycerophospholipids [GP]	PE	1-alkyl,2-acylglycerophosphoethanolamines	776.581	2.5633	M-17:1-H2O_508.3393(100.0)
	Human plasma	PE 18:0@_22:6	PE(40:6)	PE 18:0_22:6	LMGP02010094	24.01	850.56	297.5	[C45H78NO8P+AcO] 1-	N	40:6	9	6	Glycerophospholipids [GP]	PE	Diacylglycerophosphoethanolamines	850.56	0.5658	21:6 COO-_387.2546(82.9268)
	Human plasma	PE O- 18:0@_19:0		PE O- 18:0_19:0	LMGP02020052	13.46	806.625	298	[C42H86NO7P+AcO] 1-	N	37:0	2	0	Glycerophospholipids [GP]	PE	1-alkyl,2-acylglycerophosphoethanolamines	806.628	3.4691	M-19:0-H2O_508.3432(74.5098)
	Human plasma	PE O- 20:0@_19:1		PE O- 20:0_19:1	LMGP02020078	13.71	832.644	303.7	[C44H88NO7P+AcO] 1-	N	39:1	3	1	Glycerophospholipids [GP]	PE	1-alkyl,2-acylglycerophosphoethanolamines	832.644	0.2388	M-19:1-H2O_536.373(100.0)
Phosphatidylglycerols	Human plasma	LPG 16:0_0:0	PG(16:0)	LPG 16:0_0:0	LMGP04050008	8.25	483.271	216.9	[C22H45O9P-H] 1-	N	16:0	2	0	Glycerophospholipids [GP]	PG	Monoacylglycerophosphoglycerols	483.273	3.3822	15:0 COO-_255.2343(100.0), M_483.2687(3.7007)
	Human plasma	LPG 18:0_0:0	PG(18:0)	LPG 18:0_0:0	LMGP04050009	10.6	511.304	224.9	[C24H49O9P-H] 1-	N	18:0	2	0	Glycerophospholipids [GP]	PG	Monoacylglycerophosphoglycerols	511.304	0.1669	17:0 COO-_283.2653(100.0)
	Human plasma	PG 17:1@_22:6	PG(39:7)	PG 17:1_22:6	LMGP04010277	17.41	881.519	294.7	[C45H75O10P+OAcO] 1-	N	39:7	10	7	Glycerophospholipids [GP]	PG	Diacylglycerophosphoglycerols	881.519	0.4878	M-22:6-H2O_553.273(15.2648), M_881.5167(100.0)
Phosphosphingolipids	Human plasma	SM d30:1	SM(30:1)	SM d18:1_12:0	LMSP03010002	14.46	647.512	273	[C35H71N2O6P+H] 1+	P	30:1	3	1	Sphingolipids [SP]	Phosphosphingolipids	Ceramide phosphocholines (sphingomyelins)	647.512	0.5396	Phosphocholine_184.0733(100.0)
	Human plasma	SM d32:2	SM(32:2)	SM d18:2_14:0	LMSP03010034	14.9	695.511	275.3	[C37H73N2O6P+Na] 1+	P	32:2	4	2	Sphingolipids [SP]	Phosphosphingolipids	Ceramide phosphocholines (sphingomyelins)	695.51	1.2046	C32H60NO2_512.4398(51.8973), M-Tetramethylamine_636.4364(100.0), M_695.5078(60.5142)
	Human plasma	SM d32:1	SM(32:1)	SM d18:1_14:0	LMSP03010028	17.5	675.545	278.4	[C37H75N2O6P+H] 1+	P	32:1	3	1	Sphingolipids [SP]	Phosphosphingolipids	Ceramide phosphocholines (sphingomyelins)	675.544	1.5769	Phosphocholine_184.0725(100.0)
	Human plasma	SM d32:0	SM(32:0)	SM d18:0_14:0	LMSP03010030	15.66	699.543	278.7	[C37H77N2O6P+Na] 1+	P	32:0	2	0	Sphingolipids [SP]	Phosphosphingolipids	Ceramide phosphocholines (sphingomyelins)	699.541	3.3072	Phosphocholine_184.0732(100.0)
	Human plasma	SM d32:1	SM(32:1)	SM d18:1_14:0	LMSP03010028	16.51	675.543	279	[C37H75N2O6P+H] 1+	P	32:1	3	1	Sphingolipids [SP]	Phosphosphingolipids	Ceramide phosphocholines (sphingomyelins)	675.544	0.6818	Phosphocholine_184.0725(100.0)
	Human plasma	SM d16:1_16:0@	SM(32:1)	SM d16:1_16:0	LMSP03010035	16.86	675.545	279.1	[C37H75N2O6P+H] 1+	P	32:1	3	1	Sphingolipids [SP]	Phosphosphingolipids	Ceramide phosphocholines (sphingomyelins)	675.544	1.6673	Phosphocholine-H2O_166.0641(0.5487), C5H13NO3P_166.0641(0.5487), Phosphocholine_184.0726(100.0), N''_236.2356(0.085), C32H62NO2-H2O_474.4665(0.6027), C32H62NO2_492.4794(0.088), M-H2O_657.5384(0.463), M_675.544(1.4951)
	Human plasma	SM d18:1_14:0@	SM(32:1)	SM d18:1_14:0	LMSP03010028	17.31	719.534	280.6	[C37H75N2O6P+HCOO] 1-	N	32:1	3	1	Sphingolipids [SP]	Phosphosphingolipids	Ceramide phosphocholines (sphingomyelins)	719.534	0.1607	M-Choline-H2O_570.4238(0.145), C32H62NO5P_570.4238(0.145), M-CH3_659.5117(100.0)
	Human plasma	SM d34:1	SM(34:1)	SM d18:1_16:0	LMSP03010003	16.12	725.559	281	[C39H79N2O6P+Na] 1+	P	34:1	3	1	Sphingolipids [SP]	Phosphosphingolipids	Ceramide phosphocholines (sphingomyelins)	725.557	3.6588	Phosphocholine_184.0722(100.0)
	Human plasma	SM d32:0	SM(32:0)	SM d18:0_14:0	LMSP03010030	16.25	699.545	281	[C37H77N2O6P+Na] 1+	P	32:0	2	0	Sphingolipids [SP]	Phosphosphingolipids	Ceramide phosphocholines (sphingomyelins)	699.541	4.965	Phosphocholine_184.0731(100.0)
	Human plasma	SM d34:2	SM(34:2)	SM d16:1_18:1	LMSP03010040	17.49	701.559	281.3	[C39H77N2O6P+H] 1+	P	34:2	4	2	Sphingolipids [SP]	Phosphosphingolipids	Ceramide phosphocholines (sphingomyelins)	701.559	0.2647	Phosphocholine_184.0723(100.0)
	Human plasma	SM d18:2_16:0@	SM(34:2)	SM d18:2_16:0	LMSP03010090	17.31	701.561	281.3	[C39H77N2O6P+H] 1+	P	34:2	4	2	Sphingolipids [SP]	Phosphosphingolipids	Ceramide phosphocholines (sphingomyelins)	701.559	2.0047	Phosphocholine-H2O_166.0623(0.669), C5H13NO3P_166.0623(0.669), Phosphocholine_184.0726(100.0), N''_262.2523(0.4703), C34H64NO2-H2O_500.4817(0.4152), C34H64NO2_518.4913(0.1881), M-H2O_683.5481(0.6796), M_701.5597(1.9354)
	Human plasma	SM d34:2	SM(34:2)	SM d16:1_18:1	LMSP03010040	17.53	723.539	281.4	[C39H77N2O6P+Na] 1+	P	34:2	4	2	Sphingolipids [SP]	Phosphosphingolipids	Ceramide phosphocholines (sphingomyelins)	723.541	3.2979	M-Tetramethylamine_664.4718(100.0)
	Human plasma	SM d33:1	SM(33:1)	SM d16:1_17:0	LMSP03010037	17.7	689.559	281.9	[C38H77N2O6P+H] 1+	P	33:1	3	1	Sphingolipids [SP]	Phosphosphingolipids	Ceramide phosphocholines (sphingomyelins)	689.559	0.2693	Phosphocholine_184.0733(100.0)
	Human plasma	SM d32:1	SM(32:1)	SM d18:1_14:0	LMSP03010028	16.84	697.526	281.9	[C37H75N2O6P+Na] 1+	P	32:1	3	1	Sphingolipids [SP]	Phosphosphingolipids	Ceramide phosphocholines (sphingomyelins)	697.525	0.4652	C32H62NO2_514.4599(86.6342), M-Tetramethylamine_638.4536(100.0), M_697.5233(31.3484)
	Human plasma	SM d32:0	SM(32:0)	SM d18:0_14:0	LMSP03010030	17.71	677.559	282	[C37H77N2O6P+H] 1+	P	32:0	2	0	Sphingolipids [SP]	Phosphosphingolipids	Ceramide phosphocholines (sphingomyelins)	677.559	0.3564	Phosphocholine_184.0748(100.0)
	Human plasma	SM d34:2	SM(34:2)	SM d16:1_18:1	LMSP03010040	17.31	723.54	282.6	[C39H77N2O6P+Na] 1+	P	34:2	4	2	Sphingolipids [SP]	Phosphosphingolipids	Ceramide phosphocholines (sphingomyelins)	723.541	0.8515	C34H64NO2_540.4751(100.0), M-Tetramethylamine_664.4671(88.2994)
	Human plasma	SM d34:1	SM(34:1)	SM d18:1_16:0	LMSP03010003	19.85	703.576	283.4	[C39H79N2O6P+H] 1+	P	34:1	3	1	Sphingolipids [SP]	Phosphosphingolipids	Ceramide phosphocholines (sphingomyelins)	703.575	1.0959	Phosphocholine_184.0728(100.0)
	Human plasma	SM d34:1	SM(34:1)	SM d18:1_16:0	LMSP03010003	22.22	703.575	283.6	[C39H79N2O6P+H] 1+	P	34:1	3	1	Sphingolipids [SP]	Phosphosphingolipids	Ceramide phosphocholines (sphingomyelins)	703.575	0.1186	Phosphocholine_184.0741(100.0)
	Human plasma	SM d34:1	SM(34:1)	SM d18:1_16:0	LMSP03010003	21.55	703.575	284	[C39H79N2O6P+H] 1+	P	34:1	3	1	Sphingolipids [SP]	Phosphosphingolipids	Ceramide phosphocholines (sphingomyelins)	703.575	0.8356	Phosphocholine_184.0727(100.0)
	Human plasma	SM d34:1	SM(34:1)	SM d18:1_16:0	LMSP03010003	23.09	703.573	284.4	[C39H79N2O6P+H] 1+	P	34:1	3	1	Sphingolipids [SP]	Phosphosphingolipids	Ceramide phosphocholines (sphingomyelins)	703.575	1.8537	Phosphocholine_184.0746(100.0)
	Human plasma	SM d33:1	SM(33:1)	SM d16:1_17:0	LMSP03010037	17.96	711.542	284.5	[C38H77N2O6P+Na] 1+	P	33:1	3	1	Sphingolipids [SP]	Phosphosphingolipids	Ceramide phosphocholines (sphingomyelins)	711.541	1.5359	C33H64NO2_528.4759(100.0), M-Tetramethylamine_652.4686(91.6995), M_711.5398(30.5369)
	Human plasma	SM d34:1	SM(34:1)	SM d18:1_16:0	LMSP03010003	18.75	703.573	284.7	[C39H79N2O6P+H] 1+	P	34:1	3	1	Sphingolipids [SP]	Phosphosphingolipids	Ceramide phosphocholines (sphingomyelins)	703.575	2.4609	Phosphocholine_184.0722(100.0), C34H66NO2_520.5128(3.1066)
	Human plasma	SM d16:1_18:1@	SM(34:2)	SM d16:1_18:1	LMSP03010040	17.64	745.55	285	[C39H77N2O6P+HCOO] 1-	N	34:2	4	2	Sphingolipids [SP]	Phosphosphingolipids	Ceramide phosphocholines (sphingomyelins)	745.55	0.3524	M-Choline-H2O_596.4497(0.072), C34H64NO5P_596.4497(0.072), M-Choline_614.4533(0.5294), M-CH3_685.5276(100.0), M_745.5451(0.1141)
	Human plasma	SM d34:1	SM(34:1)	SM d18:1_16:0	LMSP03010003	18.62	703.574	285	[C39H79N2O6P+H] 1+	P	34:1	3	1	Sphingolipids [SP]	Phosphosphingolipids	Ceramide phosphocholines (sphingomyelins)	703.575	1.4199	Phosphocholine_184.0724(100.0), C34H66NO2_520.5116(4.213), M_703.5682(8.5599)
	Human plasma	SM d18:1_16:0@	SM(34:1)	SM d18:1_16:0	LMSP03010003	19.13	703.576	285.4	[C39H79N2O6P+H] 1+	P	34:1	3	1	Sphingolipids [SP]	Phosphosphingolipids	Ceramide phosphocholines (sphingomyelins)	703.575	1.1826	Phosphocholine-H2O_166.0633(3.0446), C5H13NO3P_166.0633(3.0446), Phosphocholine_184.0729(100.0)
	Human plasma	SM d34:1	SM(34:1)	SM d18:1_16:0	LMSP03010003	19.42	725.557	286.6	[C39H79N2O6P+Na] 1+	P	34:1	3	1	Sphingolipids [SP]	Phosphosphingolipids	Ceramide phosphocholines (sphingomyelins)	725.557	0.5463	C34H66NO2_542.4872(49.1493), M-Tetramethylamine_666.4857(100.0), M_725.5566(4.1588)
	Human plasma	SM d35:1	SM(35:1)	SM d18:1_17:0	LMSP03010044	19.69	717.59	286.9	[C40H81N2O6P+H] 1+	P	35:1	3	1	Sphingolipids [SP]	Phosphosphingolipids	Ceramide phosphocholines (sphingomyelins)	717.591	1.0869	Phosphocholine_184.0725(100.0)
	Human plasma	SM dd36:2	SM(36:2)	SM d18:1_18:1	LMSP03010029	20.88	729.591	287.5	[C41H81N2O6P+H] 1+	P	36:2	4	2	Sphingolipids [SP]	Phosphosphingolipids	Ceramide phosphocholines (sphingomyelins)	729.591	0.5205	Phosphocholine_184.0731(100.0)
	Human plasma	SM d18:1@_18:1@	SM(36:2)	SM d18:1_18:1	LMSP03010029	19.56	729.591	287.5	[C41H81N2O6P+H] 1+	P	36:2	4	2	Sphingolipids [SP]	Phosphosphingolipids	Ceramide phosphocholines (sphingomyelins)	729.591	0.9388	Phosphocholine_184.0737(100.0), N''_264.2697(3.454), C36H68NO2-H2O_528.5143(3.5655)
	Human plasma	SM d36:1	SM(36:1)	SM d18:1_18:0	LMSP03010001	18.55	753.585	287.5	[C41H83N2O6P+Na] 1+	P	36:1	3	1	Sphingolipids [SP]	Phosphosphingolipids	Ceramide phosphocholines (sphingomyelins)	753.588	3.5092	Phosphocholine_184.0723(100.0)
	Human plasma	SM d34:0	SM(34:0)	SM d18:0_16:0	LMSP03010004	19.91	705.59	288.2	[C39H81N2O6P+H] 1+	P	34:0	2	0	Sphingolipids [SP]	Phosphosphingolipids	Ceramide phosphocholines (sphingomyelins)	705.591	0.3268	Phosphocholine_184.0756(100.0)
	Human plasma	SM d34:1	SM(34:1)	SM d18:1_16:0	LMSP03010003	19.12	725.557	288.5	[C39H79N2O6P+Na] 1+	P	34:1	3	1	Sphingolipids [SP]	Phosphosphingolipids	Ceramide phosphocholines (sphingomyelins)	725.557	0.1266	C34H66NO2_542.4896(100.0), M-Tetramethylamine_666.4824(74.5728), M_725.5521(29.2879)
	Human plasma	SM d36:1	SM(36:1)	SM d18:1_18:0	LMSP03010001	23.06	731.608	289.9	[C41H83N2O6P+H] 1+	P	36:1	3	1	Sphingolipids [SP]	Phosphosphingolipids	Ceramide phosphocholines (sphingomyelins)	731.606	1.9864	Phosphocholine_184.075(100.0)
	Human plasma	SM dd36:2	SM(36:2)	SM d18:1_18:1	LMSP03010029	20.14	729.591	290.2	[C41H81N2O6P+H] 1+	P	36:2	4	2	Sphingolipids [SP]	Phosphosphingolipids	Ceramide phosphocholines (sphingomyelins)	729.591	0.1858	Phosphocholine_184.0748(100.0)
	Human plasma	SM d36:1	SM(36:1)	SM d18:1_18:0	LMSP03010001	21.23	731.606	291	[C41H83N2O6P+H] 1+	P	36:1	3	1	Sphingolipids [SP]	Phosphosphingolipids	Ceramide phosphocholines (sphingomyelins)	731.606	0.5998	Phosphocholine_184.073(100.0)
	Human plasma	SM d36:1	SM(36:1)	SM d18:1_18:0	LMSP03010001	21.52	731.604	292.6	[C41H83N2O6P+H] 1+	P	36:1	3	1	Sphingolipids [SP]	Phosphosphingolipids	Ceramide phosphocholines (sphingomyelins)	731.606	2.5186	Phosphocholine_184.0727(100.0)
	Human plasma	SM d38:2	SM(38:2)	SM d16:1_22:1	LMSP03010058	18.9	779.605	293	[C43H85N2O6P+Na] 1+	P	38:2	4	2	Sphingolipids [SP]	Phosphosphingolipids	Ceramide phosphocholines (sphingomyelins)	779.604	1.1949	Phosphocholine_184.0723(100.0), M_779.5998(0.355)
	Human plasma	SM d16:1_22:1@	SM(38:2)	SM d16:1_22:1	LMSP03010058	21.55	757.622	294.3	[C43H85N2O6P+H] 1+	P	38:2	4	2	Sphingolipids [SP]	Phosphosphingolipids	Ceramide phosphocholines (sphingomyelins)	757.622	0.3545	Phosphocholine-H2O_166.0625(0.9207), C5H13NO3P_166.0625(0.9207), Phosphocholine_184.0724(100.0), C38H72NO2-H2O_556.5435(0.4258)
	Human plasma	SM dd36:0	SM(36:0)	SM d18:0_18:0	LMSP03010020	21.77	733.62	294.4	[C41H85N2O6P+H] 1+	P	36:0	2	0	Sphingolipids [SP]	Phosphosphingolipids	Ceramide phosphocholines (sphingomyelins)	733.622	1.9634	Phosphocholine_184.0721(100.0)
	Human plasma	SM d16:1_22:1@	SM(38:2)	SM d16:1_22:1	LMSP03010058	22.01	757.62	294.6	[C43H85N2O6P+H] 1+	P	38:2	4	2	Sphingolipids [SP]	Phosphosphingolipids	Ceramide phosphocholines (sphingomyelins)	757.622	2.3846	Phosphocholine-H2O_166.0626(1.4109), C5H13NO3P_166.0626(1.4109), Phosphocholine_184.0739(100.0)
	Human plasma	SM d37:1	SM(37:1)	SM d18:1_19:0	LMSP03010055	22.06	745.622	294.7	[C42H85N2O6P+H] 1+	P	37:1	3	1	Sphingolipids [SP]	Phosphosphingolipids	Ceramide phosphocholines (sphingomyelins)	745.622	0.3602	Phosphocholine_184.0734(100.0)
	Human plasma	SM d38:1	SM(38:1)	SM d18:1_20:0	LMSP03010005	23.85	759.637	296.6	[C43H87N2O6P+H] 1+	P	38:1	3	1	Sphingolipids [SP]	Phosphosphingolipids	Ceramide phosphocholines (sphingomyelins)	759.638	1.0454	Phosphocholine_184.0733(100.0)
	Human plasma	SM d18:1_20:0@	SM(38:1)	SM d18:1_20:0	LMSP03010005	22.67	759.637	297	[C43H87N2O6P+H] 1+	P	38:1	3	1	Sphingolipids [SP]	Phosphosphingolipids	Ceramide phosphocholines (sphingomyelins)	759.638	0.2419	Phosphocholine-H2O_166.0618(0.5173), C5H13NO3P_166.0618(0.5173), Phosphocholine_184.0728(100.0), N''_264.2666(0.8408)
	Human plasma	SM d39:2	SM(39:2)	SM d18:2_21:0	LMSP03010064	22.05	771.637	297	[C44H87N2O6P+H] 1+	P	39:2	4	2	Sphingolipids [SP]	Phosphosphingolipids	Ceramide phosphocholines (sphingomyelins)	771.638	0.6336	Phosphocholine_184.0732(100.0)
	Human plasma	SM d39:2	SM(39:2)	SM d18:2_21:0	LMSP03010064	22.3	771.638	297.2	[C44H87N2O6P+H] 1+	P	39:2	4	2	Sphingolipids [SP]	Phosphosphingolipids	Ceramide phosphocholines (sphingomyelins)	771.638	0.4737	Phosphocholine_184.0723(100.0)
	Human plasma	SM d38:1	SM(38:1)	SM d18:1_20:0	LMSP03010005	22.17	776.663	298.8	[C43H87N2O6P+NH4] 1+	P	38:1	3	1	Sphingolipids [SP]	Phosphosphingolipids	Ceramide phosphocholines (sphingomyelins)	776.664	1.1754	Phosphocholine_184.0729(100.0)
	Human plasma	SM d18:1_22:1@	SM(40:2)	SM d18:1_22:1	LMSP03010072	24.13	785.653	299	[C45H89N2O6P+H] 1+	P	40:2	4	2	Sphingolipids [SP]	Phosphosphingolipids	Ceramide phosphocholines (sphingomyelins)	785.653	0.7319	Phosphocholine_184.0725(100.0), N''_264.2707(2.5638), M-H2O_767.6473(0.7788)
	Human plasma	SM d40:2	SM(40:2)	SM d16:1_24:1	LMSP03010071	20.8	807.637	299.2	[C45H89N2O6P+Na] 1+	P	40:2	4	2	Sphingolipids [SP]	Phosphosphingolipids	Ceramide phosphocholines (sphingomyelins)	807.635	2.0738	Phosphocholine_184.0733(100.0)
	Human plasma	SM d39:1	SM(39:1)	SM d16:1_23:0	LMSP03010065	23.23	773.652	299.3	[C44H89N2O6P+H] 1+	P	39:1	3	1	Sphingolipids [SP]	Phosphosphingolipids	Ceramide phosphocholines (sphingomyelins)	773.653	1.9267	Phosphocholine_184.072(100.0), M_773.6514(3.1693)
	Human plasma	SM d16:1_24:1@	SM(40:2)	SM d16:1_24:1	LMSP03010071	22.68	785.653	299.8	[C45H89N2O6P+H] 1+	P	40:2	4	2	Sphingolipids [SP]	Phosphosphingolipids	Ceramide phosphocholines (sphingomyelins)	785.653	0.2658	Phosphocholine-H2O_166.0648(0.4253), C5H13NO3P_166.0648(0.4253), Phosphocholine_184.0734(100.0), C40H76NO2-H2O_584.5813(0.2884)
	Human plasma	SM d18:2_22:0@	SM(40:2)	SM d18:2_22:0	LMSP03010092	22.91	785.654	299.9	[C45H89N2O6P+H] 1+	P	40:2	4	2	Sphingolipids [SP]	Phosphosphingolipids	Ceramide phosphocholines (sphingomyelins)	785.653	0.5111	Phosphocholine-H2O_166.0629(0.5688), C5H13NO3P_166.0629(0.5688), Phosphocholine_184.0726(100.0), N''_262.2542(0.4124), C40H76NO2-H2O_584.5806(0.3966), M-H2O_767.6369(0.2782), M_785.652(1.6113)
	Human plasma	SM d40:1	SM(40:1)	SM d18:1_22:0	LMSP03010006	24.13	809.652	300.6	[C45H91N2O6P+Na] 1+	P	40:1	3	1	Sphingolipids [SP]	Phosphosphingolipids	Ceramide phosphocholines (sphingomyelins)	809.651	1.8115	Phosphocholine_184.0725(100.0)
	Human plasma	SM d40:1	SM(40:1)	SM d18:1_22:0	LMSP03010006	21.98	809.653	301	[C45H91N2O6P+Na] 1+	P	40:1	3	1	Sphingolipids [SP]	Phosphosphingolipids	Ceramide phosphocholines (sphingomyelins)	809.651	2.5653	Phosphocholine_184.0728(100.0), M-H2O_791.6445(1.4474)
	Human plasma	SM d40:1	SM(40:1)	SM d18:1_22:0	LMSP03010006	22.44	809.651	301.2	[C45H91N2O6P+Na] 1+	P	40:1	3	1	Sphingolipids [SP]	Phosphosphingolipids	Ceramide phosphocholines (sphingomyelins)	809.651	0.3038	Phosphocholine-H2O_166.0618(0.7719), Phosphocholine_184.0724(100.0)
	Human plasma	SM d40:1	SM(40:1)	SM d18:1_22:0	LMSP03010006	27.57	787.668	301.4	[C45H91N2O6P+H] 1+	P	40:1	3	1	Sphingolipids [SP]	Phosphosphingolipids	Ceramide phosphocholines (sphingomyelins)	787.669	0.4519	Phosphocholine_184.0744(100.0)
	Human plasma	SM d40:1	SM(40:1)	SM d18:1_22:0	LMSP03010006	28	787.668	301.4	[C45H91N2O6P+H] 1+	P	40:1	3	1	Sphingolipids [SP]	Phosphosphingolipids	Ceramide phosphocholines (sphingomyelins)	787.669	0.9943	Phosphocholine_184.0732(100.0)
	Human plasma	SM d18:1_22:0@	SM(40:1)	SM d18:1_22:0	LMSP03010006	24.13	787.667	301.9	[C45H91N2O6P+H] 1+	P	40:1	3	1	Sphingolipids [SP]	Phosphosphingolipids	Ceramide phosphocholines (sphingomyelins)	787.669	2.6991	Phosphocholine-H2O_166.0631(0.4191), C5H13NO3P_166.0631(0.4191), Phosphocholine_184.0729(100.0)
	Human plasma	SM d41:2	SM(41:2)	SM d17:1_24:1	LMSP03010074	23.39	799.669	302.2	[C46H91N2O6P+H] 1+	P	41:2	4	2	Sphingolipids [SP]	Phosphosphingolipids	Ceramide phosphocholines (sphingomyelins)	799.669	0.2162	Phosphocholine_184.0721(100.0)
	Human plasma	SM d40:1	SM(40:1)	SM d18:1_22:0	LMSP03010006	23.45	787.668	302.2	[C45H91N2O6P+H] 1+	P	40:1	3	1	Sphingolipids [SP]	Phosphosphingolipids	Ceramide phosphocholines (sphingomyelins)	787.669	0.3744	Phosphocholine_184.072(100.0)
	Human plasma	SM d40:0	SM(40:0)	SM d18:0_22:0	LMSP03010022	22.84	811.669	302.7	[C45H93N2O6P+Na] 1+	P	40:0	2	0	Sphingolipids [SP]	Phosphosphingolipids	Ceramide phosphocholines (sphingomyelins)	811.666	3.5808	Phosphocholine_184.0728(100.0)
	Human plasma	SM d42:2	SM(42:2)	SM d18:1_24:1	LMSP03010007	23.81	835.669	303.4	[C47H93N2O6P+Na] 1+	P	42:2	4	2	Sphingolipids [SP]	Phosphosphingolipids	Ceramide phosphocholines (sphingomyelins)	835.666	2.8937	Phosphocholine_184.075(23.7611), C42H80NO2_652.6041(69.8697), M-Tetramethylamine_776.5955(100.0)
	Human plasma	SM d40:1	SM(40:1)	SM d18:1_22:0	LMSP03010006	23.62	809.648	304.4	[C45H91N2O6P+Na] 1+	P	40:1	3	1	Sphingolipids [SP]	Phosphosphingolipids	Ceramide phosphocholines (sphingomyelins)	809.651	3.1639	C40H78NO2_626.5884(58.7983), M-Tetramethylamine_750.5799(100.0)
	Human plasma	SM d41:1	SM(41:1)	SM d16:1_25:0	LMSP03010076	23.84	801.684	304.5	[C46H93N2O6P+H] 1+	P	41:1	3	1	Sphingolipids [SP]	Phosphosphingolipids	Ceramide phosphocholines (sphingomyelins)	801.684	0.2469	Phosphocholine_184.0722(100.0), M_801.6825(1.5665)
	Human plasma	SM d42:2	SM(42:2)	SM d18:1_24:1	LMSP03010007	22.16	835.664	305.1	[C47H93N2O6P+Na] 1+	P	42:2	4	2	Sphingolipids [SP]	Phosphosphingolipids	Ceramide phosphocholines (sphingomyelins)	835.666	2.2189	Phosphocholine_184.0722(100.0)
	Human plasma	SM d41:1	SM(41:1)	SM d16:1_25:0	LMSP03010076	29.41	801.682	305.2	[C46H93N2O6P+H] 1+	P	41:1	3	1	Sphingolipids [SP]	Phosphosphingolipids	Ceramide phosphocholines (sphingomyelins)	801.684	3.0638	Phosphocholine_184.0737(100.0)
	Human plasma	SM d42:2	SM(42:2)	SM d18:1_24:1	LMSP03010007	26.6	813.685	305.3	[C47H93N2O6P+H] 1+	P	42:2	4	2	Sphingolipids [SP]	Phosphosphingolipids	Ceramide phosphocholines (sphingomyelins)	813.684	0.3568	Phosphocholine_184.0724(100.0)
	Human plasma	SM d18:1_24:1@	SM(42:2)	SM d18:1_24:1	LMSP03010007	23.8	813.685	305.5	[C47H93N2O6P+H] 1+	P	42:2	4	2	Sphingolipids [SP]	Phosphosphingolipids	Ceramide phosphocholines (sphingomyelins)	813.684	0.2818	Phosphocholine-H2O_166.0632(0.3109), C5H13NO3P_166.0632(0.3109), Phosphocholine_184.0726(100.0), M-H2O_795.6738(0.4571), M_813.6829(2.4164)
	Human plasma	SM d42:1	SM(42:1)	SM d18:1_24:0	LMSP03010008	23	837.684	306.2	[C47H95N2O6P+Na] 1+	P	42:1	3	1	Sphingolipids [SP]	Phosphosphingolipids	Ceramide phosphocholines (sphingomyelins)	837.682	2.6382	Phosphocholine_184.0731(100.0)
	Human plasma	SM d42:2	SM(42:2)	SM d18:1_24:1	LMSP03010007	23.55	835.664	306.7	[C47H93N2O6P+Na] 1+	P	42:2	4	2	Sphingolipids [SP]	Phosphosphingolipids	Ceramide phosphocholines (sphingomyelins)	835.666	3.3145	C42H80NO2_652.6012(72.7669), M-Tetramethylamine_776.5983(100.0), M_835.6605(62.3094)
	Human plasma	SM d43:2	SM(43:2)	SM d17:1_26:1	LMSP03010082	23.93	827.702	307.9	[C48H95N2O6P+H] 1+	P	43:2	4	2	Sphingolipids [SP]	Phosphosphingolipids	Ceramide phosphocholines (sphingomyelins)	827.7	1.8691	Phosphocholine_184.0732(100.0)
	Human plasma	SM d18:1_24:0@	SM(42:1)	SM d18:1_24:0	LMSP03010008	24.35	815.701	308.1	[C47H95N2O6P+H] 1+	P	42:1	3	1	Sphingolipids [SP]	Phosphosphingolipids	Ceramide phosphocholines (sphingomyelins)	815.7	1.0735	Phosphocholine-H2O_166.0632(0.6348), C5H13NO3P_166.0632(0.6348), Phosphocholine_184.0724(100.0), N''_264.2687(0.4898), C42H82NO2-H2O_614.6235(0.1113), C42H82NO2_632.6377(0.0097), M-H2O_797.6898(0.6728), M_815.6985(2.1464)
	Human plasma	SM d43:2	SM(43:2)	SM d17:1_26:1	LMSP03010082	24.18	827.699	308.5	[C48H95N2O6P+H] 1+	P	43:2	4	2	Sphingolipids [SP]	Phosphosphingolipids	Ceramide phosphocholines (sphingomyelins)	827.7	0.7119	Phosphocholine_184.0725(100.0)
	Human plasma	SM d42:1	SM(42:1)	SM d18:1_24:0	LMSP03010008	24.34	837.682	310.3	[C47H95N2O6P+Na] 1+	P	42:1	3	1	Sphingolipids [SP]	Phosphosphingolipids	Ceramide phosphocholines (sphingomyelins)	837.682	0.1305	C42H82NO2_654.6194(81.0026), M-Tetramethylamine_778.6053(100.0)
	Human plasma	SM d44:2	SM(44:2)	SM d18:1_26:1	LMSP03010009	24.27	841.714	311.4	[C49H97N2O6P+H] 1+	P	44:2	4	2	Sphingolipids [SP]	Phosphosphingolipids	Ceramide phosphocholines (sphingomyelins)	841.716	1.6725	Phosphocholine_184.0726(100.0)
Phosphatidylinositols	Human plasma	LPI 16:1_0:0	PI(16:1)	LPI 16:1_0:0	LMGP06050009	3.65	569.274	230.2	[C25H47O12P-H] 1-	N	16:1	3	1	Glycerophospholipids [GP]	PI	Monoacylglycerophosphoinositols	569.273	2.1728	C3H6O5P_152.9961(33.8528), 15:1 COO-_253.2155(30.3809), M_569.2703(71.9974)
	Human plasma	LPI 18:1_0:0	PI(18:1)	LPI 18:1_0:0	LMGP06050005	8.16	597.305	238.3	[C27H51O12P-H] 1-	N	18:1	3	1	Glycerophospholipids [GP]	PI	Monoacylglycerophosphoinositols	597.304	0.4541	17:1 COO-_281.2458(56.1059), M_597.3003(100.0)
	Human plasma	LPI 18:0_0:0	PI(18:0)	LPI 18:0_0:0	LMGP06050004	9.87	599.319	239.4	[C27H53O12P-H] 1-	N	18:0	2	0	Glycerophospholipids [GP]	PI	Monoacylglycerophosphoinositols	599.32	1.3206	HG-H2O_241.0125(22.2326), C6H12O8P_241.0125(22.2326), 17:0 COO-_283.2648(53.7464), M-C6H11O5-H2O_419.2581(8.1352)
	Human plasma	LPI 20:4_0:0	PI(20:4)	LPI 20:4_0:0	LMGP06050006	4.92	619.288	239.9	[C29H49O12P-H] 1-	N	20:4	6	4	Glycerophospholipids [GP]	PI	Monoacylglycerophosphoinositols	619.289	1.3941	19:4 COO-_303.2332(72.0507), M-20:4-H2O_315.0473(25.8488), M-C6H11O5-H2O_439.2289(16.9751), M_619.2872(100.0)
	Human plasma	LPI 20:3_0:0	PI(20:3)	LPI 20:3_0:0	LMGP06050021	6.63	621.303	240.4	[C29H51O12P-H] 1-	N	20:3	5	3	Glycerophospholipids [GP]	PI	Monoacylglycerophosphoinositols	621.304	3.0018	C3H6O5P_152.996(17.6521), HG-H2O_241.0122(20.1348), C6H12O8P_241.0122(20.1348), 19:3 COO-_305.2492(100.0), M-20:3-H2O_315.0515(15.2553), M-C6H11O5_459.2509(4.7995)
	Human plasma	LPI 18:2_0:0	PI(18:2)	LPI 18:2_0:0	LMGP06050010	2	597.303	243	[C27H49O12P+H] 1+	P	18:2	4	2	Glycerophospholipids [GP]	PI	Monoacylglycerophosphoinositols	597.303	0.6709	17:2 C=O+_263.2389(16.0321), M-NL-H2O_319.262(9.8196), M-NL_337.2732(100.0)
	Human plasma	LPI 22:6_0:0	PI(22:6)	LPI 22:6_0:0	LMGP06050012	4.89	643.292	243.8	[C31H49O12P-H] 1-	N	22:6	8	6	Glycerophospholipids [GP]	PI	Monoacylglycerophosphoinositols	643.289	4.9199	21:6 COO-_327.2321(90.2719), M_643.2873(100.0)
	Human plasma	LPI 18:0	PI(18:0)	LPI 18:0_0:0	LMGP06050004	8.88	601.335	248.8	[C27H53O12P+H] 1+	P	18:0	2	0	Glycerophospholipids [GP]	PI	Monoacylglycerophosphoinositols	601.335	0.2652	M-NL_341.3049(100.0), M-C6H11O5-H2O_421.2743(13.1752)
	Human plasma	PI 16:1_16:0@	PI(32:1)	PI 16:1_16:0	LMGP06010175	17.6	807.501	282.6	[C41H77O13P-H] 1-	N	32:1	4	1	Glycerophospholipids [GP]	PI	Diacylglycerophosphoinositols	807.503	2.0088	M-16:1-H2O_553.2767(12.1161), M_807.5013(100.0)
	Human plasma	PI 14:1@_18:2	PI(32:3)	PI 14:1_18:2	LMGP06010089	12.25	863.493	287.2	[C41H73O13P+AcO] 1-	N	32:3	6	3	Glycerophospholipids [GP]	PI	Diacylglycerophosphoinositols	863.493	0.205	M-18:2-H2O_583.2553(72.4242), M_863.4894(48.1818)
	Human plasma	PI 20:4_16:0	PI(36:4)	PI 20:4_16:0	LMGP06010828	17.81	857.517	291.9	[C45H79O13P-H] 1-	N	36:4	7	4	Glycerophospholipids [GP]	PI	Diacylglycerophosphoinositols	857.519	1.7074	C6H12O8P-H2O_223.0018(3.4357), HG-H2O_241.0134(10.7344), C6H12O8P_241.0134(10.7344), 19:4 COO-_303.2354(15.0026), M-20:4-H2O_553.2764(18.2047), M-20:4_571.2886(1.1378), M-16:0-H2O_601.2766(5.7262), M_857.5126(100.0)
	Human plasma	PI 18:2_18:1	PI(36:3)	PI 18:2_18:1	LMGP06010318	18.23	859.535	292.5	[C45H81O13P-H] 1-	N	36:3	6	3	Glycerophospholipids [GP]	PI	Diacylglycerophosphoinositols	859.534	0.5398	17:2 COO-_279.2341(9.0501), 17:1 COO-_281.2474(14.3022), M-18:2-H2O_579.2929(11.2273), M_859.5307(100.0)
	Human plasma	PI 18:1_19:1	PI(37:2)	PI 18:1_19:1	LMGP06010301	19.48	861.55	293.6	[C46H85O13P-CH3] 1-	N	37:2	5	2	Glycerophospholipids [GP]	PI	Diacylglycerophosphoinositols	861.549	0.3673	18:1 COO-_281.2468(8.5475), M_861.5472(100.0)
	Human plasma	PI 36:1	PI(36:1)	PI 14:0_22:1	LMGP06010074	20.96	863.563	295.9	[C45H85O13P-H] 1-	N	36:1	4	1	Glycerophospholipids [GP]	PI	Diacylglycerophosphoinositols	863.566	2.4186	HG-H2O_241.0126(4.5146), C6H12O8P_241.0126(4.5146), M_863.5632(100.0)
	Human plasma	PI 20:4_18:1	PI(38:5)	PI 20:4_18:1	LMGP06010599	18.23	883.534	297	[C47H81O13P-H] 1-	N	38:5	8	5	Glycerophospholipids [GP]	PI	Diacylglycerophosphoinositols	883.534	0.0275	17:1 COO-_281.2493(4.2144), M-20:4-H2O_579.2912(4.554), M_883.531(100.0)
	Human plasma	PI 18:0_20:4	PI(38:4)	PI 18:0_20:4	LMGP06010010	19.52	885.548	297.6	[C47H83O13P-H] 1-	N	38:4	7	4	Glycerophospholipids [GP]	PI	Diacylglycerophosphoinositols	885.55	2.0546	C6H12O8P-H2O_223.003(1.2149), HG-H2O_241.0117(9.8121), C6H12O8P_241.0117(9.8121), 17:0 COO-_283.2656(6.8678), 19:4 COO-_303.234(10.1331), M-20:4-H2O_581.3099(11.1305), M-20:4_599.3241(3.7289), M-18:0-H2O_601.2805(1.544), M_885.5476(100.0)
	Human plasma	PI 18:0_20:4@	PI(38:4)	PI 18:0_20:4	LMGP06010010	18.96	885.551	298.1	[C47H83O13P-H] 1-	N	38:4	7	4	Glycerophospholipids [GP]	PI	Diacylglycerophosphoinositols	885.55	0.8402	17:0 COO-_283.2657(63.0952)
	Human plasma	PI 20:3@_16:0	PI(36:3)	PI 20:3_16:0	LMGP06010563	13.55	859.535	298.9	[C45H81O13P-H] 1-	N	36:3	6	3	Glycerophospholipids [GP]	PI	Diacylglycerophosphoinositols	859.534	1.1078	15:0 COO-_255.2325(0.1325), M_859.5334(100.0)
	Human plasma	PI 36:3	PI(36:3)	PI 14:1_22:2	LMGP06010104	19.4	861.549	299.2	[C45H81O13P+H] 1+	P	36:3	6	3	Glycerophospholipids [GP]	PI	Diacylglycerophosphoinositols	861.549	0.863	M-NL_601.5189(68.1366), M-C6H12O8P-H2O_601.5189(68.1366)
	Human plasma	PI 20:2_18:0@	PI(38:2)	PI 20:2_18:0	LMGP06010537	21.16	889.582	300.4	[C47H87O13P-H] 1-	N	38:2	5	2	Glycerophospholipids [GP]	PI	Diacylglycerophosphoinositols	889.581	1.5348	M-20:2-H2O_581.3071(21.7082), M_889.5756(100.0)
	Human plasma	PI 36:2	PI(36:2)	PI 14:0_22:2	LMGP06010075	20.74	863.564	300.7	[C45H83O13P+H] 1+	P	36:2	5	2	Glycerophospholipids [GP]	PI	Diacylglycerophosphoinositols	863.564	0.7937	M-NL_603.5327(100.0), M-C6H12O8P-H2O_603.5327(100.0)
	Human plasma	PI 38:6	PI(38:6)	PI 16:0_22:6	LMGP06010011	18.19	883.535	302	[C47H79O13P+H] 1+	P	38:6	9	6	Glycerophospholipids [GP]	PI	Diacylglycerophosphoinositols	883.533	2.4587	M-NL_623.5044(100.0), M-C6H12O8P-H2O_623.5044(100.0)
	Human plasma	PI 38:5	PI(38:5)	PI 16:1_22:4	LMGP06010193	16.16	885.548	303.4	[C47H81O13P+H] 1+	P	38:5	8	5	Glycerophospholipids [GP]	PI	Diacylglycerophosphoinositols	885.549	0.2632	M-NL_625.514(100.0), M-C6H12O8P-H2O_625.514(100.0)
	Human plasma	PI 38:5	PI(38:5)	PI 16:1_22:4	LMGP06010193	17.74	885.55	304.3	[C47H81O13P+H] 1+	P	38:5	8	5	Glycerophospholipids [GP]	PI	Diacylglycerophosphoinositols	885.549	1.391	M-NL_625.5153(80.9524), M-C6H12O8P-H2O_625.5153(80.9524)
	Human plasma	PI 38:4	PI(38:4)	PI 18:0_20:4	LMGP06010010	20.51	887.564	304.5	[C47H83O13P+H] 1+	P	38:4	7	4	Glycerophospholipids [GP]	PI	Diacylglycerophosphoinositols	887.564	0.7722	M-NL_627.5403(100.0), M-C6H12O8P-H2O_627.5403(100.0)
	Human plasma	PI 38:3	PI(38:3)	PI 16:1_22:2	LMGP06010192	21.21	889.579	306.3	[C47H85O13P+H] 1+	P	38:3	6	3	Glycerophospholipids [GP]	PI	Diacylglycerophosphoinositols	889.58	1.2103	M-NL_629.5521(100.0), M-C6H12O8P-H2O_629.5521(100.0)
	Human plasma	PI 20:5_18:0@	PI(38:5)	PI 20:5_18:0	LMGP06010628	16.62	885.549	308	[C47H81O13P+H] 1+	P	38:5	8	5	Glycerophospholipids [GP]	PI	Diacylglycerophosphoinositols	885.549	0.1254	19:5 C=O+_285.221(29.1639), M-NL_625.5182(100.0), M-C6H12O8P-H2O_625.5182(100.0)
Phospatidylserines	Human plasma	PS 14:1@_16:0	PS(30:1)	PS 14:1_16:0	LMGP03010114	11.67	704.451	269	[C36H68NO10P-H] 1-	N	30:1	5	1	Glycerophospholipids [GP]	PS	Diacylglycerophosphoserines	704.451	0.4375	15:0 COO-_255.2347(100.0)
	Human plasma	PS 16:0_14:0@	PS(30:0)	PS 16:0_14:0	LMGP03010970	11.92	706.465	269.6	[C36H70NO10P-H] 1-	N	30:0	4	0	Glycerophospholipids [GP]	PS	Diacylglycerophosphoserines	706.466	1.9404	15:0 COO-_255.2337(100.0), M_706.4608(45.5172)
	Human plasma	PS 18:0_15:0@	PS(33:0)	PS 18:0_15:0	LMGP03010310	13.93	824.528	293.3	[C39H76NO10P+OAcO] 1-	N	33:0	4	0	Glycerophospholipids [GP]	PS	Diacylglycerophosphoserines	824.529	2.4076	18:0 LPA-H2O-H_419.2579(74.241)
Sterols (Chol and derivatives)	Human plasma	3,5-cholestadien-7-one		3,5-cholestadien-7-one	LMST01010058	25.89	383.331	203.1	[C27H42O+H] 1+	P		3	2	Sterol Lipids [ST]	Sterols	Cholesterol and derivatives	383.331	0.56	M+H_383.3302(100.0)
	Human plasma	6alpha-hydroxycholestanol		6alpha-hydroxycholestanol	LMST01010135	12.53	405.372	203.3	[C27H48O2+H] 1+	P		0	0	Sterol Lipids [ST]	Sterols	Cholesterol and derivatives	405.373	0.6671	M+H_405.3703(100.0)
	Human plasma	5alpha,6beta-dihydroxycholestanol		5alpha,6beta-dihydroxycholestanol	LMST01010052	12.31	421.367	204.2	[C27H48O3+H] 1+	P		0	0	Sterol Lipids [ST]	Sterols	Cholesterol and derivatives	421.368	1.6095	M+H_421.3645(100.0)
	Human plasma	5alpha,6beta-dihydroxycholestanol		5alpha,6beta-dihydroxycholestanol	LMST01010052	10.78	421.368	205.4	[C27H48O3+H] 1+	P		0	0	Sterol Lipids [ST]	Sterols	Cholesterol and derivatives	421.368	1.9393	M+H-H2O_403.3557(100.0)
	Human plasma	24-northornasterol A		24-northornasterol A	LMST01010320	9.32	419.314	207.8	[C26H42O4+H] 1+	P		2	1	Sterol Lipids [ST]	Sterols	Cholesterol and derivatives	419.316	3.2839	M+H_419.3135(100.0)
	Human plasma	24,25-epoxy-cholesterol		24,25-epoxy-cholesterol	LMST01010012	17.75	401.342	210.5	[C27H44O2+H] 1+	P		1	1	Sterol Lipids [ST]	Sterols	Cholesterol and derivatives	401.341	0.4397	M+H-H2O_383.3317(100.0), M+H_401.3379(27.0122)
	Human plasma	Dormatinol		Dormatinol	LMST01010101	12.57	419.35	210.9	[C27H46O3+H] 1+	P		1	1	Sterol Lipids [ST]	Sterols	Cholesterol and derivatives	419.352	3.7407	M+H-H2O_401.342(26.9231), M+H_419.3486(100.0)
	Human plasma	Chol & Der [C27H40O4+H] 1+		Chol & Der [C27H40O4+H] 1+	LMST01010314	9.44	429.298	211.8	[C27H40O4+H] 1+	P		4	2	Sterol Lipids [ST]	Sterols	Cholesterol and derivatives	429.3	4.9974	M+H_429.2967(100.0001)
	Human plasma	Chol & Der [C27H44O4+H] 1+		Chol & Der [C27H44O4+H] 1+	LMST01010250	10.66	433.329	212.1	[C27H44O4+H] 1+	P		1	1	Sterol Lipids [ST]	Sterols	Cholesterol and derivatives	433.331	4.5032	M+H_433.328(100.0)
	Human plasma	Chol & Der [C28H48O2+Na] 1+		Chol & Der [C28H48O2+Na] 1+	LMST01010235	14.61	439.357	215.3	[C28H48O2+Na] 1+	P		1	1	Sterol Lipids [ST]	Sterols	Cholesterol and derivatives	439.355	4.6443	M+Na_439.356(100.0)
	Human plasma	Chol & Der [C27H46+NH4] 1+		Chol & Der [C27H46+NH4] 1+	LMST01010243	10.83	388.394	216.1	[C27H46+NH4] 1+	P		1	1	Sterol Lipids [ST]	Sterols	Cholesterol and derivatives	388.394	0.802	M+NH4_388.3923(100.0)
	Human plasma	7-oxo-cholestenone		7-oxo-cholestenone	LMST01010272	11.03	399.325	219.5	[C27H42O2+H] 1+	P		3	1	Sterol Lipids [ST]	Sterols	Cholesterol and derivatives	399.326	1.4059	M+H_399.3248(100.0)
	Human plasma	3beta-hydroxy-4beta-methyl-5alpha-cholest-7-ene-4alpha-carbaldehyde		3beta-hydroxy-4beta-methyl-5alpha-cholest-7-ene-4alpha-carbaldehyde	LMST01010204	16.01	429.373	219.5	[C29H48O2+H] 1+	P		2	1	Sterol Lipids [ST]	Sterols	Cholesterol and derivatives	429.373	1.4314	M+H_429.3731(100.0)
	Human plasma	24,25-epoxy-cholesterol		24,25-epoxy-cholesterol	LMST01010012	14.12	401.341	226	[C27H44O2+H] 1+	P		1	1	Sterol Lipids [ST]	Sterols	Cholesterol and derivatives	401.341	0.7009	M+H-H2O_383.333(100.0)
	Human plasma	3beta-Hydroxy-5alpha,6alpha-epoxy-9-oxo-9,10-seco-5-cholest-7-en-11-al		3beta-Hydroxy-5alpha,6alpha-epoxy-9-oxo-9,10-seco-5-cholest-7-en-11-al	LMST01010120	6.1	431.316	227.8	[C27H42O4+H] 1+	P		3	1	Sterol Lipids [ST]	Sterols	Cholesterol and derivatives	431.316	0.5574	M+H-2*H2O_395.2953(100.0)
	Human plasma	24-northornasterol A		24-northornasterol A	LMST01010320	15.73	441.297	230.6	[C26H42O4+Na] 1+	P		2	1	Sterol Lipids [ST]	Sterols	Cholesterol and derivatives	441.298	0.3041	M+Na_441.2944(100.0)
	Human plasma	Dormatinone		Dormatinone	LMST01010100	13.99	439.318	231.2	[C27H44O3+Na] 1+	P		2	1	Sterol Lipids [ST]	Sterols	Cholesterol and derivatives	439.318	1.032	M+Na_439.3174(100.0)
	Human plasma	24-northornasterol A		24-northornasterol A	LMST01010320	18.3	441.298	233.4	[C26H42O4+Na] 1+	P		2	1	Sterol Lipids [ST]	Sterols	Cholesterol and derivatives	441.298	0.5258	M+Na_441.2971(100.0)
	Human plasma	24-northornasterol A		24-northornasterol A	LMST01010320	16.83	441.297	235.4	[C26H42O4+Na] 1+	P		2	1	Sterol Lipids [ST]	Sterols	Cholesterol and derivatives	441.298	0.5115	M+Na_441.2957(100.0)
	Human plasma	24-northornasterol A		24-northornasterol A	LMST01010320	17.17	441.297	236.4	[C26H42O4+Na] 1+	P		2	1	Sterol Lipids [ST]	Sterols	Cholesterol and derivatives	441.298	0.6499	M+Na_441.2938(100.0)
Sterols (Steryl esters)	Human plasma	CE 18:3		CE 18:3	LMST01020009	25.66	647.579	260.1	[C45H74O2+H] 1+	P	18:3	5	4	Sterol Lipids [ST]	Sterols	Steryl esters	647.576	4.263	M+H-C8H16_535.4511(3.2828), M+H_647.5726(100.0)
	Human plasma	Steryl_Esters 16:2		Steryl_Esters 16:2	LMST01020060	25.66	647.579	260.1	[C45H74O2+H] 1+	P	16:2	5	4	Sterol Lipids [ST]	Sterols	Steryl esters	647.576	4.263	M+H_647.5726(100.0)
	Human plasma	CE 18:3		CE 18:3	LMST01020009	27.04	647.576	279.4	[C45H74O2+H] 1+	P	18:3	5	4	Sterol Lipids [ST]	Sterols	Steryl esters	647.576	0.8266	18:3_277.2145(33.2743), M+H-C21H36_359.2948(49.4755), Cholesterol_369.3502(53.6216)
	Human plasma	Steryl_Esters 16:2		Steryl_Esters 16:2	LMST01020060	27.32	647.576	280	[C45H74O2+H] 1+	P	16:2	5	4	Sterol Lipids [ST]	Sterols	Steryl esters	647.576	0.4496	M+H_647.5726(100.0)
	Human plasma	CE 16:1		CE 16:1	LMST01020006	27.48	640.602	284.2	[C43H74O2+NH4] 1+	P	16:1	3	2	Sterol Lipids [ST]	Sterols	Steryl esters	640.603	0.4494	Cholesterol_369.3513(100.0)
	Human plasma	CE 16:1		CE 16:1	LMST01020006	28.29	640.603	284.5	[C43H74O2+NH4] 1+	P	16:1	3	2	Sterol Lipids [ST]	Sterols	Steryl esters	640.603	0.8845	Cholesterol_369.3507(100.0)
	Human plasma	CE 16:2		CE 16:2	LMST01020024	27.12	638.587	284.7	[C43H72O2+NH4] 1+	P	16:2	4	3	Sterol Lipids [ST]	Sterols	Steryl esters	638.587	0.2204	Cholesterol_369.3549(100.0)
	Human plasma	CE 17:1		CE 17:1	LMST01020023	27.75	654.619	286.7	[C44H76O2+NH4] 1+	P	17:1	3	2	Sterol Lipids [ST]	Sterols	Steryl esters	654.618	0.3611	Cholesterol_369.3512(100.0)
	Human plasma	CE 16:0		CE 16:0	LMST01020005	28.05	642.618	286.8	[C43H76O2+NH4] 1+	P	16:0	2	1	Sterol Lipids [ST]	Sterols	Steryl esters	642.618	1.1518	Cholesterol_369.3512(100.0)
	Human plasma	CE 18:3		CE 18:3	LMST01020009	27.81	664.604	287.9	[C45H74O2+NH4] 1+	P	18:3	5	4	Sterol Lipids [ST]	Sterols	Steryl esters	664.603	1.2199	Cholesterol_369.3506(100.0)
	Human plasma	CE 18:3		CE 18:3	LMST01020009	27.18	664.603	288.5	[C45H74O2+NH4] 1+	P	18:3	5	4	Sterol Lipids [ST]	Sterols	Steryl esters	664.603	0.1576	Cholesterol_369.3514(100.0)
	Human plasma	CE 17:0		CE 17:0	LMST01020026	28.25	656.634	289	[C44H78O2+NH4] 1+	P	17:0	2	1	Sterol Lipids [ST]	Sterols	Steryl esters	656.634	0.05	Cholesterol_369.3516(100.0)
	Human plasma	CE 20:5		CE 20:5	LMST01020015	25.53	671.576	289	[C47H74O2+H] 1+	P	20:5	7	6	Sterol Lipids [ST]	Sterols	Steryl esters	671.576	0.2518	Cholesterol_369.3515(100.0)
	Human plasma	CE 18:1		CE 18:1	LMST01020003	27.96	668.634	289.8	[C45H78O2+NH4] 1+	P	18:1	3	2	Sterol Lipids [ST]	Sterols	Steryl esters	668.634	0.5055	Cholesterol_369.3507(100.0)
	Human plasma	CE 18:2		CE 18:2	LMST01020008	25.81	666.618	290.2	[C45H76O2+NH4] 1+	P	18:2	4	3	Sterol Lipids [ST]	Sterols	Steryl esters	666.618	0.3779	Cholesterol_369.3518(100.0)
	Human plasma	Cholesteryl 11-hydroperoxy-eicosatetraenoate		Cholesteryl 11-hydroperoxy-eicosatetraenoate	LMST01020029	24.71	722.61	290.3	[C47H76O4+NH4] 1+	P		6	5	Sterol Lipids [ST]	Sterols	Steryl esters	722.608	2.9149	Cholesterol_369.3532(100.0)
	Human plasma	CE 18:2		CE 18:2	LMST01020008	27.55	666.618	290.4	[C45H76O2+NH4] 1+	P	18:2	4	3	Sterol Lipids [ST]	Sterols	Steryl esters	666.618	0.8357	Cholesterol_369.3513(100.0)
	Human plasma	CE 18:2		CE 18:2	LMST01020008	24.96	666.62	290.4	[C45H76O2+NH4] 1+	P	18:2	4	3	Sterol Lipids [ST]	Sterols	Steryl esters	666.618	2.0027	Cholesterol_369.351(100.0)
	Human plasma	CE 18:2		CE 18:2	LMST01020008	28.37	666.618	290.8	[C45H76O2+NH4] 1+	P	18:2	4	3	Sterol Lipids [ST]	Sterols	Steryl esters	666.618	0.6525	M+H-C21H36_361.3095(0.039), Cholesterol_369.351(100.0)
	Human plasma	CE 18:2		CE 18:2	LMST01020008	27.74	666.618	290.8	[C45H76O2+NH4] 1+	P	18:2	4	3	Sterol Lipids [ST]	Sterols	Steryl esters	666.618	0.7441	Cholesterol_369.3512(100.0)
	Human plasma	CE 20:5		CE 20:5	LMST01020015	26.93	688.602	291.9	[C47H74O2+NH4] 1+	P	20:5	7	6	Sterol Lipids [ST]	Sterols	Steryl esters	688.603	1.0385	Cholesterol_369.3512(100.0)
	Human plasma	Cholesteryl 11-hydroperoxy-eicosatetraenoate		Cholesteryl 11-hydroperoxy-eicosatetraenoate	LMST01020029	23.92	722.607	292.7	[C47H76O4+NH4] 1+	P		6	5	Sterol Lipids [ST]	Sterols	Steryl esters	722.608	0.9705	Cholesterol_369.3516(100.0)
	Human plasma	Cholesteryl 11-hydroperoxy-eicosatetraenoate		Cholesteryl 11-hydroperoxy-eicosatetraenoate	LMST01020029	25.35	722.608	293.1	[C47H76O4+NH4] 1+	P		6	5	Sterol Lipids [ST]	Sterols	Steryl esters	722.608	0.2103	Cholesterol_369.3509(100.0)
	Human plasma	CE 20:4		CE 20:4	LMST01020014	25.77	673.591	293.3	[C47H76O2+H] 1+	P	20:4	6	5	Sterol Lipids [ST]	Sterols	Steryl esters	673.592	0.7413	20:4_303.2326(3.2628), Cholesterol_369.3514(100.0)
	Human plasma	Campesteryl Ester 18:2		Campesteryl Ester 18:2	LMST01020067	28.39	680.632	293.7	[C46H78O2+NH4] 1+	P	18:2	4	3	Sterol Lipids [ST]	Sterols	Steryl esters	680.634	3.4558	C28H47_383.3676(100.0)
	Human plasma	CE 20:4		CE 20:4	LMST01020014	27.41	690.618	294	[C47H76O2+NH4] 1+	P	20:4	6	5	Sterol Lipids [ST]	Sterols	Steryl esters	690.618	0.0772	Cholesterol_369.3504(100.0)
	Human plasma	Campesteryl Ester 18:1		Campesteryl Ester 18:1	LMST01020066	28.18	682.648	294	[C46H80O2+NH4] 1+	P	18:1	3	2	Sterol Lipids [ST]	Sterols	Steryl esters	682.65	1.9624	C28H47_383.3679(100.0)
	Human plasma	CE 20:5		CE 20:5	LMST01020015	28.21	671.573	294.1	[C47H74O2+H] 1+	P	20:5	7	6	Sterol Lipids [ST]	Sterols	Steryl esters	671.576	4.1598	Cholesterol_369.3513(96.8346)
	Human plasma	CE 20:4		CE 20:4	LMST01020014	27.28	690.618	294.2	[C47H76O2+NH4] 1+	P	20:4	6	5	Sterol Lipids [ST]	Sterols	Steryl esters	690.618	0.0772	Cholesterol_369.3514(100.0)
	Human plasma	CE 20:5		CE 20:5	LMST01020015	27.85	671.575	294.2	[C47H74O2+H] 1+	P	20:5	7	6	Sterol Lipids [ST]	Sterols	Steryl esters	671.576	2.0694	Cholesterol_369.3541(55.5556)
	Human plasma	Steryl_Esters 18:3		Steryl_Esters 18:3	LMST01020070	27.28	673.592	294.3	[C47H76O2+H] 1+	P	18:3	6	5	Sterol Lipids [ST]	Sterols	Steryl esters	673.592	0.2882	M+H_673.5878(100.0)
	Human plasma	CE 20:5		CE 20:5	LMST01020015	25.36	671.575	294.4	[C47H74O2+H] 1+	P	20:5	7	6	Sterol Lipids [ST]	Sterols	Steryl esters	671.576	1.7059	Cholesterol_369.3496(100.0)
	Human plasma	Campesteryl Ester 18:2		Campesteryl Ester 18:2	LMST01020067	27.74	680.633	294.6	[C46H78O2+NH4] 1+	P	18:2	4	3	Sterol Lipids [ST]	Sterols	Steryl esters	680.634	1.214	C28H47_383.367(100.0)
	Human plasma	CE 20:4		CE 20:4	LMST01020014	27.85	690.618	294.7	[C47H76O2+NH4] 1+	P	20:4	6	5	Sterol Lipids [ST]	Sterols	Steryl esters	690.618	0.8066	Cholesterol_369.3507(100.0)
	Human plasma	CE 20:4		CE 20:4	LMST01020014	28.28	690.618	294.8	[C47H76O2+NH4] 1+	P	20:4	6	5	Sterol Lipids [ST]	Sterols	Steryl esters	690.618	0.0112	Cholesterol_369.351(100.0)
	Human plasma	Cholesteryl 11-hydroperoxy-eicosatetraenoate		Cholesteryl 11-hydroperoxy-eicosatetraenoate	LMST01020029	24.59	722.608	295	[C47H76O4+NH4] 1+	P		6	5	Sterol Lipids [ST]	Sterols	Steryl esters	722.608	0.3792	Cholesterol_369.3513(100.0)
	Human plasma	CE 20:2		CE 20:2	LMST01020012	28.03	694.651	295.5	[C47H80O2+NH4] 1+	P	20:2	4	3	Sterol Lipids [ST]	Sterols	Steryl esters	694.65	1.7618	Cholesterol_369.3532(100.0)
	Human plasma	CE 20:3		CE 20:3	LMST01020013	27.62	692.634	295.7	[C47H78O2+NH4] 1+	P	20:3	5	4	Sterol Lipids [ST]	Sterols	Steryl esters	692.634	0.6642	Cholesterol_369.3524(100.0)
	Human plasma	CE 22:6		CE 22:6	LMST01020019	27.07	714.617	296.1	[C49H76O2+NH4] 1+	P	22:6	8	7	Sterol Lipids [ST]	Sterols	Steryl esters	714.618	1.9753	Cholesterol_369.3516(100.0)
	Human plasma	Sitosteryl ester 18:1		Sitosteryl ester 18:1	LMST01020065	28.34	696.663	297.2	[C47H82O2+NH4] 1+	P	18:1	3	2	Sterol Lipids [ST]	Sterols	Steryl esters	696.665	3.2731	C29H49_397.3836(100.0)
	Human plasma	CE 22:5		CE 22:5	LMST01020031	27.41	716.632	297.9	[C49H78O2+NH4] 1+	P	22:5	7	6	Sterol Lipids [ST]	Sterols	Steryl esters	716.634	2.4305	Cholesterol_369.351(100.0)
	Human plasma	Sitosteryl ester 18:2		Sitosteryl ester 18:2	LMST01020068	27.86	694.649	298.5	[C47H80O2+NH4] 1+	P	18:2	4	3	Sterol Lipids [ST]	Sterols	Steryl esters	694.65	0.8741	C29H49_397.3833(100.0)
	Human plasma	CE 22:4		CE 22:4	LMST01020018	27.67	718.649	300.5	[C49H80O2+NH4] 1+	P	22:4	6	5	Sterol Lipids [ST]	Sterols	Steryl esters	718.65	0.8449	Cholesterol_369.3518(100.0)
	Human plasma	CE 22:0		CE 22:0	LMST01020016	29.67	726.713	303.5	[C49H88O2+NH4] 1+	P	22:0	2	1	Sterol Lipids [ST]	Sterols	Steryl esters	726.712	1.4621	Cholesterol_369.3511(100.0)
	Human plasma	CE 24:1		CE 24:1	LMST01020020	29.59	752.728	309.8	[C51H90O2+NH4] 1+	P	24:1	3	2	Sterol Lipids [ST]	Sterols	Steryl esters	752.728	0.0813	Cholesterol_369.3512(100.0)
Triacylglycerols	Human plasma	TG 12:0_12:0_14:1	TG(38:1)	TG 12:0_12:0_14:1	LMGL03012629	24.84	682.597	278.9	[C41H76O6+NH4] 1+	P	38:1	4	1	Glycerolipids [GL]	TAG	Triacylglycerols	682.598	1.2386	M-14:1_439.3744(20.5235), M-12:0_465.3935(80.8238)
	Human plasma	TG 12:0_12:0_14:0	TG(38:0)	TG 12:0_12:0_14:0	LMGL03012628	25.19	684.614	282.9	[C41H78O6+NH4] 1+	P	38:0	3	0	Glycerolipids [GL]	TAG	Triacylglycerols	684.614	0.2017	M-14:0_439.3791(60.6705), M-12:0_467.4097(100.0)
	Human plasma	TG 12:0_12:0_16:1	TG(40:1)	TG 12:0_12:0_16:1	LMGL03012633	25.31	710.627	284.1	[C43H80O6+NH4] 1+	P	40:1	4	1	Glycerolipids [GL]	TAG	Triacylglycerols	710.629	2.6345	11:0 C=O+_183.1749(26.1168), M-16:1_439.3806(55.6701), M-12:0_493.4267(100.0)
	Human plasma	TG 12:0_14:0_14:0	TG(40:0)	TG 12:0_14:0_14:0	LMGL03012660	25.63	712.645	289.1	[C43H82O6+NH4] 1+	P	40:0	3	0	Glycerolipids [GL]	TAG	Triacylglycerols	712.645	0.1641	11:0 C=O+_183.1745(5.0443), M-14:0_467.4098(100.0)
	Human plasma	TG 12:0_14:1_16:0	TG(42:1)	TG 12:0_14:1_16:0	LMGL03013240	25.69	738.66	291.9	[C45H84O6+NH4] 1+	P	42:1	4	1	Glycerolipids [GL]	TAG	Triacylglycerols	738.661	0.3714	11:0 C=O+_183.1737(3.1525), M-16:0_465.3942(88.4684), M-14:1_495.4409(21.2297), M-12:0_521.4572(55.647)
	Human plasma	TG 13:0_14:0_14:0	TG(41:0)	TG 13:0_14:0_14:0	LMGL03012722	25.83	726.658	292.3	[C44H84O6+NH4] 1+	P	41:0	3	0	Glycerolipids [GL]	TAG	Triacylglycerols	726.661	3.3174	M-14:0_481.4235(100.0), M-13:0_495.4372(61.989)
	Human plasma	TG 12:0_14:1_18:2	TG(44:3)	TG 12:0_14:1_18:2	LMGL03013247	25.45	762.659	293.8	[C47H84O6+NH4] 1+	P	44:3	6	3	Glycerolipids [GL]	TAG	Triacylglycerols	762.661	2.2804	M-18:2_465.3919(100.0), M-14:1_519.4412(41.1483), M-12:0_545.4567(55.5024)
	Human plasma	TG 12:0_14:0_16:0	TG(42:0)	TG 12:0_14:0_16:0	LMGL03013211	26	740.676	295.5	[C45H86O6+NH4] 1+	P	42:0	3	0	Glycerolipids [GL]	TAG	Triacylglycerols	740.676	0.0078	11:0 C=O+_183.1761(5.1832), 13:0 C=O+_211.2048(4.5922), 15:0 C=O+_239.2389(3.4191), M-16:0_467.4088(69.0774), M-14:0_495.44(100.0), M-12:0_523.4715(56.6466)
	Human plasma	TG 12:0_14:0_18:2	TG(44:2)	TG 12:0_14:0_18:2	LMGL03013218	25.73	764.675	295.8	[C47H86O6+NH4] 1+	P	44:2	5	2	Glycerolipids [GL]	TAG	Triacylglycerols	764.676	1.509	11:0 C=O+_183.1746(4.0317), 13:0 C=O+_211.2066(2.0426), 17:2 C=O+_263.2372(5.7277), M-18:2_467.4086(100.0), M-14:0_519.441(52.3549), M-12:0_547.472(54.3687)
	Human plasma	TG 13:0_14:0_16:1	TG(43:1)	TG 13:0_14:0_16:1	LMGL03013676	25.86	752.676	296.1	[C46H86O6+NH4] 1+	P	43:1	4	1	Glycerolipids [GL]	TAG	Triacylglycerols	752.676	0.8033	M-16:1_481.4235(100.0), M-14:0_507.4423(99.9498), M-13:0_521.4575(50.8772)
	Human plasma	TG 13:0_14:0_16:0	TG(43:0)	TG 13:0_14:0_16:0	LMGL03013675	26.14	754.692	298.3	[C46H88O6+NH4] 1+	P	43:0	3	0	Glycerolipids [GL]	TAG	Triacylglycerols	754.692	0.3491	M-16:0_481.4251(65.7959), M-14:0_509.4543(100.0), M-13:0_523.4745(37.8305)
	Human plasma	TG 13:0_14:0_16:0	TG(43:0)	TG 13:0_14:0_16:0	LMGL03013675	29.92	754.691	298.5	[C46H88O6+NH4] 1+	P	43:0	3	0	Glycerolipids [GL]	TAG	Triacylglycerols	754.692	1.8857	M-16:0_481.4253(92.3147), M-14:0_509.4533(100.0), M-13:0_523.4718(40.7057)
	Human plasma	TG 12:0_14:0_18:1	TG(44:1)	TG 12:0_14:0_18:1	LMGL03013217	26.02	766.692	298.9	[C47H88O6+NH4] 1+	P	44:1	4	1	Glycerolipids [GL]	TAG	Triacylglycerols	766.692	0.1048	11:0 C=O+_183.174(4.7757), 13:0 C=O+_211.2051(4.8732), 17:1 C=O+_265.2536(5.6703), M-18:1_467.4097(83.0089), M-14:0_521.4567(100.0), M-12:0_549.4875(77.4586)
	Human plasma	TG 14:1_15:0_16:1	TG(45:2)	TG 14:1_15:0_16:1	LMGL03014574	25.93	778.69	300.5	[C48H88O6+NH4] 1+	P	45:2	5	2	Glycerolipids [GL]	TAG	Triacylglycerols	778.692	2.1411	15:1 C=O+_237.2208(3.3215), M-16:1_507.4412(100.0), M-15:0_519.4419(32.7946), M-14:1_535.4729(21.9204)
	Human plasma	TG 14:0_14:0_16:0	TG(44:0)	TG 14:0_14:0_16:0	LMGL03012756	27.17	768.705	300.9	[C47H90O6+NH4] 1+	P	44:0	3	0	Glycerolipids [GL]	TAG	Triacylglycerols	768.708	3.4719	13:0 C=O+_211.2043(10.8672), M-16:0_495.44(100.0), M-14:0_523.469(60.5081)
	Human plasma	TG 14:0_14:0_16:0	TG(44:0)	TG 14:0_14:0_16:0	LMGL03012756	26.89	768.706	301.3	[C47H90O6+NH4] 1+	P	44:0	3	0	Glycerolipids [GL]	TAG	Triacylglycerols	768.708	1.7252	15:0 C=O+_239.2355(10.1019), M-16:0_495.4404(100.0), M-14:0_523.473(84.1284)
	Human plasma	TG 14:0_14:0_16:0	TG(44:0)	TG 14:0_14:0_16:0	LMGL03012756	26.33	768.707	301.7	[C47H90O6+NH4] 1+	P	44:0	3	0	Glycerolipids [GL]	TAG	Triacylglycerols	768.708	0.2166	13:0 C=O+_211.205(8.3664), 15:0 C=O+_239.238(4.6685), M-16:0_495.44(99.63), M-14:0_523.4716(100.0)
	Human plasma	TG 14:0_15:0_16:1	TG(45:1)	TG 14:0_15:0_16:1	LMGL03014168	26.18	780.707	302.5	[C48H90O6+NH4] 1+	P	45:1	4	1	Glycerolipids [GL]	TAG	Triacylglycerols	780.708	0.6823	15:1 C=O+_237.2215(9.9425), M-16:1_509.4553(100.0), M-15:0_521.4573(74.366), M-14:0_535.4702(79.4041)
	Human plasma	TG 12:0_16:1_18:1	TG(46:2)	TG 12:0_16:1_18:1	LMGL03013351	26.06	792.707	303	[C49H90O6+NH4] 1+	P	46:2	5	2	Glycerolipids [GL]	TAG	Triacylglycerols	792.708	0.287	11:0 C=O+_183.1731(1.5967), 15:1 C=O+_237.2211(4.1996), 17:1 C=O+_265.252(6.0), M-18:1_493.425(82.6516), M-16:1_521.4561(100.0), M-12:0_575.5023(52.0211)
	Human plasma	TG 14:0_15:0_16:1	TG(45:1)	TG 14:0_15:0_16:1	LMGL03014168	26.9	780.708	303.2	[C48H90O6+NH4] 1+	P	45:1	4	1	Glycerolipids [GL]	TAG	Triacylglycerols	780.708	1.1158	M-16:1_509.4564(100.0), M-15:0_521.4531(70.8985), M-14:0_535.4738(64.407)
	Human plasma	TG 12:0_16:1_18:1	TG(46:2)	TG 12:0_16:1_18:1	LMGL03013351	27.72	792.707	303.5	[C49H90O6+NH4] 1+	P	46:2	5	2	Glycerolipids [GL]	TAG	Triacylglycerols	792.708	1.2109	M-18:1_493.4259(37.3921), M-16:1_521.4557(100.0), M-12:0_575.5034(11.9588)
	Human plasma	TG 14:0_16:1_16:1	TG(46:2)	TG 14:0_16:1_16:1	LMGL03012787	26.52	792.705	303.5	[C49H90O6+NH4] 1+	P	46:2	5	2	Glycerolipids [GL]	TAG	Triacylglycerols	792.708	2.8279	M-16:1_521.4561(100.0), M-14:0_547.4756(57.3964)
	Human plasma	TG 14:1_16:0_16:1	TG(46:2)	TG 14:1_16:0_16:1	LMGL03014627	26.86	792.706	303.7	[C49H90O6+NH4] 1+	P	46:2	5	2	Glycerolipids [GL]	TAG	Triacylglycerols	792.708	2.4429	15:1 C=O+_237.2203(6.9964), M-16:0_519.4416(20.9734), M-16:1_521.4568(100.0), M-14:1_549.4905(51.9642)
	Human plasma	TG 14:1_16:1_18:2	TG(48:4)	TG 14:1_16:1_18:2	LMGL03014658	25.82	816.707	304.5	[C51H90O6+NH4] 1+	P	48:4	7	4	Glycerolipids [GL]	TAG	Triacylglycerols	816.708	1.1754	M-18:2_519.4427(100.0), M-16:1_545.457(33.4145), M-14:1_573.4887(20.6252)
	Human plasma	TG 14:0_15:0_16:0	TG(45:0)	TG 14:0_15:0_16:0	LMGL03014167	26.86	782.722	304.8	[C48H92O6+NH4] 1+	P	45:0	3	0	Glycerolipids [GL]	TAG	Triacylglycerols	782.723	1.1804	M-16:0_509.4566(95.8562), M-15:0_523.4707(94.789), M-14:0_537.487(100.0)
	Human plasma	TG 14:0_15:0_16:0	TG(45:0)	TG 14:0_15:0_16:0	LMGL03014167	27.13	782.722	304.8	[C48H92O6+NH4] 1+	P	45:0	3	0	Glycerolipids [GL]	TAG	Triacylglycerols	782.723	1.4924	13:0 C=O+_211.2048(5.6276), M-16:0_509.4558(99.8958), M-15:0_523.4728(100.0), M-14:0_537.4876(79.9944)
	Human plasma	TG 14:0_15:0_16:0	TG(45:0)	TG 14:0_15:0_16:0	LMGL03014167	27.84	782.721	304.8	[C48H92O6+NH4] 1+	P	45:0	3	0	Glycerolipids [GL]	TAG	Triacylglycerols	782.723	2.584	14:0 C=O+_225.2231(4.5755), M-16:0_509.4576(48.4997), M-15:0_523.4713(100.0), M-14:0_537.4898(43.1102)
	Human plasma	TG 14:0_15:0_16:0	TG(45:0)	TG 14:0_15:0_16:0	LMGL03014167	26.5	782.723	304.9	[C48H92O6+NH4] 1+	P	45:0	3	0	Glycerolipids [GL]	TAG	Triacylglycerols	782.723	0.5566	M-16:0_509.4563(100.0), M-15:0_523.4726(93.7518), M-14:0_537.4907(75.0807)
	Human plasma	TG 13:0_16:1_18:2	TG(47:3)	TG 13:0_16:1_18:2	LMGL03013817	25.99	804.706	305.3	[C50H90O6+NH4] 1+	P	47:3	6	3	Glycerolipids [GL]	TAG	Triacylglycerols	804.708	1.648	17:2 C=O+_263.2362(12.6953), M-18:2_507.4429(100.0), M-16:1_533.4558(91.2109), M-13:0_573.488(30.4688)
	Human plasma	TG 14:0_16:0_16:1	TG(46:1)	TG 14:0_16:0_16:1	LMGL03014221	26.34	794.723	305.7	[C49H92O6+NH4] 1+	P	46:1	4	1	Glycerolipids [GL]	TAG	Triacylglycerols	794.723	0.0662	13:0 C=O+_211.2055(2.2021), 15:0 C=O+_239.2367(4.9868), M-16:0_521.4561(100.0), M-16:1_523.4713(49.4736), M-16:0_538.4833(0.0266), M-14:0_549.4873(90.4036)
	Human plasma	TG 14:0_16:0_16:1	TG(46:1)	TG 14:0_16:0_16:1	LMGL03014221	27.26	794.722	306	[C49H92O6+NH4] 1+	P	46:1	4	1	Glycerolipids [GL]	TAG	Triacylglycerols	794.723	1.1626	M-16:0_521.4596(88.2212), M-16:1_523.4731(100.0), M-14:0_549.4891(61.5989)
	Human plasma	TG 14:0_16:0_16:1	TG(46:1)	TG 14:0_16:0_16:1	LMGL03014221	26.86	794.722	306.3	[C49H92O6+NH4] 1+	P	46:1	4	1	Glycerolipids [GL]	TAG	Triacylglycerols	794.723	1.777	15:0 C=O+_239.2361(5.568), M-16:0_521.4518(100.0), M-16:1_523.4695(98.5105), M-14:0_549.4835(85.7565)
	Human plasma	TG 14:0_16:1_18:2	TG(48:3)	TG 14:0_16:1_18:2	LMGL03014252	26.08	818.723	307	[C51H92O6+NH4] 1+	P	48:3	6	3	Glycerolipids [GL]	TAG	Triacylglycerols	818.723	0.0849	13:0 C=O+_211.2068(1.0594), 15:1 C=O+_237.2223(2.7612), M-18:2_521.4555(84.4465), M-16:1_547.4709(100.0), M-14:0_573.4869(41.584)
	Human plasma	TG 14:1_16:1_18:1	TG(48:3)	TG 14:1_16:1_18:1	LMGL03014657	26.87	818.723	307	[C51H92O6+NH4] 1+	P	48:3	6	3	Glycerolipids [GL]	TAG	Triacylglycerols	818.723	0.3624	15:1 C=O+_237.2203(6.2201), 17:1 C=O+_265.2514(0.3782), M-18:1_519.4407(15.7156), M-16:1_547.4719(100.0), M-14:1_575.4986(51.0095), M-14:1_592.5344(4.0696)
	Human plasma	TG 15:1_16:0_16:1	TG(47:2)	TG 15:1_16:0_16:1	LMGL03015356	27.86	806.721	307.1	[C50H92O6+NH4] 1+	P	47:2	5	2	Glycerolipids [GL]	TAG	Triacylglycerols	806.723	2.3559	15:1 C=O+_237.2222(7.8748), 15:0 C=O+_239.2358(1.9298), M-16:0_533.4558(17.3049), M-16:1_535.4718(100.0), M-15:1_549.4901(49.8038)
	Human plasma	TG 14:0_16:1_17:1	TG(47:2)	TG 14:0_16:1_17:1	LMGL03014248	26.26	806.722	307.3	[C50H92O6+NH4] 1+	P	47:2	5	2	Glycerolipids [GL]	TAG	Triacylglycerols	806.723	1.5993	15:1 C=O+_237.2198(6.971), M-17:1_521.456(46.5717), M-16:1_535.471(100.0), M-14:0_561.4884(37.6828)
	Human plasma	TG 12:0_16:0_20:4	TG(48:4)	TG 12:0_16:0_20:4	LMGL03013337	25.96	816.707	307.4	[C51H90O6+NH4] 1+	P	48:4	7	4	Glycerolipids [GL]	TAG	Triacylglycerols	816.708	0.0544	15:0 C=O+_239.2366(6.3253), 19:4 C=O+_287.2401(3.9157), M-20:4_495.4396(100.0), M-16:0_543.4422(67.7711), M-12:0_599.5017(13.3735)
	Human plasma	TG 14:0_16:1_18:2	TG(48:3)	TG 14:0_16:1_18:2	LMGL03014252	26.5	818.723	307.6	[C51H92O6+NH4] 1+	P	48:3	6	3	Glycerolipids [GL]	TAG	Triacylglycerols	818.723	0.0642	13:0 C=O+_211.2066(2.2425), 17:2 C=O+_263.2384(1.3388), M-18:2_521.4555(45.8884), M-16:1_547.4712(71.5269), M-14:0_573.4885(6.7416)
	Human plasma	TG 14:0_16:0_16:0	TG(46:0)	TG 14:0_16:0_16:0	LMGL03012786	24.57	796.739	307.8	[C49H94O6+NH4] 1+	P	46:0	3	0	Glycerolipids [GL]	TAG	Triacylglycerols	796.739	0.1187	15:0 C=O+_239.2381(3.8999), M-16:0_523.4703(100.0), M-14:0_551.5042(38.0292)
	Human plasma	TG 14:0_16:0_16:0	TG(46:0)	TG 14:0_16:0_16:0	LMGL03012786	26.64	796.739	308.1	[C49H94O6+NH4] 1+	P	46:0	3	0	Glycerolipids [GL]	TAG	Triacylglycerols	796.739	0.3485	15:0 C=O+_239.2365(3.359), M-16:0_523.471(100.0), M-14:0_551.5016(47.8044)
	Human plasma	TG 14:0_16:0_16:0	TG(46:0)	TG 14:0_16:0_16:0	LMGL03012786	27.17	796.737	308.2	[C49H94O6+NH4] 1+	P	46:0	3	0	Glycerolipids [GL]	TAG	Triacylglycerols	796.739	1.6508	15:0 C=O+_239.2364(3.4922), M-16:0_523.4713(100.0), M-14:0_551.5032(40.6212)
	Human plasma	TG 14:1_17:1_18:2	TG(49:4)	TG 14:1_17:1_18:2	LMGL03014705	26	830.722	308.6	[C52H92O6+NH4] 1+	P	49:4	7	4	Glycerolipids [GL]	TAG	Triacylglycerols	830.723	1.0388	17:2 C=O+_263.2357(32.4047), M-18:2_533.4569(100.0), M-17:1_545.4569(60.1556), M-14:1_587.5031(15.1194)
	Human plasma	TG 14:0_16:1_18:2	TG(48:3)	TG 14:0_16:1_18:2	LMGL03014252	26.19	818.727	308.8	[C51H92O6+NH4] 1+	P	48:3	6	3	Glycerolipids [GL]	TAG	Triacylglycerols	818.723	4.5372	15:1 C=O+_237.2211(14.1446), M-18:2_521.4549(95.7304), M-16:1_547.4684(100.0), M-14:0_573.4838(32.488)
	Human plasma	TG 14:0_16:1_17:0	TG(47:1)	TG 14:0_16:1_17:0	LMGL03014247	26.51	808.739	309	[C50H94O6+NH4] 1+	P	47:1	4	1	Glycerolipids [GL]	TAG	Triacylglycerols	808.739	0.4188	13:0 C=O+_211.2047(3.3482), 15:1 C=O+_237.2224(8.2121), M-17:0_521.4557(23.2593), M-16:1_537.4893(81.6044), M-14:0_563.5034(44.8841)
	Human plasma	TG 15:0_16:0_16:1	TG(47:1)	TG 15:0_16:0_16:1	LMGL03015005	27.62	808.738	309.2	[C50H94O6+NH4] 1+	P	47:1	4	1	Glycerolipids [GL]	TAG	Triacylglycerols	808.739	0.9471	M-16:0_535.4705(100.0), M-16:1_537.4864(96.9748), M-15:0_549.4857(89.7038)
	Human plasma	TG 14:0_18:2_18:3	TG(50:5)	TG 14:0_18:2_18:3	LMGL03014382	25.88	842.722	309.2	[C53H92O6+NH4] 1+	P	50:5	8	5	Glycerolipids [GL]	TAG	Triacylglycerols	842.723	1.0964	17:3 C=O+_261.2209(12.0147), 17:2 C=O+_263.2358(8.1412), M-18:2_545.4554(100.0), M-18:3_547.4719(75.8081), M-14:0_597.4907(25.4835)
	Human plasma	TG 14:0_16:1_18:1	TG(48:2)	TG 14:0_16:1_18:1	LMGL03014251	26.36	820.739	309.4	[C51H94O6+NH4] 1+	P	48:2	5	2	Glycerolipids [GL]	TAG	Triacylglycerols	820.739	0.4797	13:0 C=O+_211.2049(2.909), 17:1 C=O+_265.2507(3.6035), M-18:1_521.4568(97.4187), M-16:1_549.4879(100.0), M-14:0_575.5037(72.2984), M-H2O_785.7082(0.3061), M_820.736(0.2684)
	Human plasma	TG 14:0_16:1_18:1	TG(48:2)	TG 14:0_16:1_18:1	LMGL03014251	26.87	820.739	309.5	[C51H94O6+NH4] 1+	P	48:2	5	2	Glycerolipids [GL]	TAG	Triacylglycerols	820.739	0.1896	15:1 C=O+_237.221(9.1572), M-18:1_521.4567(37.4851), M-16:1_549.4863(100.0), M-14:0_575.5029(38.881)
	Human plasma	TG 13:0_16:0_18:1	TG(47:1)	TG 13:0_16:0_18:1	LMGL03013791	26.88	808.738	309.5	[C50H94O6+NH4] 1+	P	47:1	4	1	Glycerolipids [GL]	TAG	Triacylglycerols	808.739	1.3999	M-18:1_509.4568(21.4785), M-16:0_535.474(76.1962), M-16:0_552.5014(15.9352), M-13:0_577.5146(11.8319)
	Human plasma	TG 15:0_16:1_18:2	TG(49:3)	TG 15:0_16:1_18:2	LMGL03015036	26.25	832.739	310.4	[C52H94O6+NH4] 1+	P	49:3	6	3	Glycerolipids [GL]	TAG	Triacylglycerols	832.739	0.4067	M-18:2_535.472(68.5263), M-16:1_561.4861(100.0), M-15:0_573.487(50.1821)
	Human plasma	TG 15:1_16:0_18:2	TG(49:3)	TG 15:1_16:0_18:2	LMGL03015362	27.62	832.739	311	[C52H94O6+NH4] 1+	P	49:3	6	3	Glycerolipids [GL]	TAG	Triacylglycerols	832.739	0.4067	17:2 C=O+_263.2363(4.0518), M-18:2_535.4706(34.7764), M-16:0_559.4736(3.2096), M-15:1_575.5032(98.058)
	Human plasma	TG 15:0_16:0_16:0	TG(47:0)	TG 15:0_16:0_16:0	LMGL03012900	24.81	810.755	311.2	[C50H96O6+NH4] 1+	P	47:0	3	0	Glycerolipids [GL]	TAG	Triacylglycerols	810.755	0.1536	15:0 C=O+_239.2373(6.7215), M-16:0_537.4888(100.0), M-15:0_551.5023(54.9729)
	Human plasma	TG 16:1_16:1_18:2	TG(50:4)	TG 16:1_16:1_18:2	LMGL03010064	26.13	844.739	311.2	[C53H94O6+NH4] 1+	P	50:4	7	4	Glycerolipids [GL]	TAG	Triacylglycerols	844.739	0.1842	15:1 C=O+_237.2207(2.5026), M-18:2_547.4734(100.0), M-16:1_573.4888(50.2016)
	Human plasma	TG 15:0_16:0_16:0	TG(47:0)	TG 15:0_16:0_16:0	LMGL03012900	27.25	810.754	311.2	[C50H96O6+NH4] 1+	P	47:0	3	0	Glycerolipids [GL]	TAG	Triacylglycerols	810.755	1.2015	15:0 C=O+_239.2382(2.8293), M-16:0_537.4862(100.0), M-15:0_551.5028(60.7703)
	Human plasma	TG 15:0_16:0_16:0	TG(47:0)	TG 15:0_16:0_16:0	LMGL03012900	26.82	810.754	311.3	[C50H96O6+NH4] 1+	P	47:0	3	0	Glycerolipids [GL]	TAG	Triacylglycerols	810.755	0.7498	15:0 C=O+_239.2379(2.8786), M-16:0_537.4873(100.0), M-15:0_551.5019(37.7785)
	Human plasma	TG 15:0_16:0_16:0	TG(47:0)	TG 15:0_16:0_16:0	LMGL03012900	25.85	810.755	311.5	[C50H96O6+NH4] 1+	P	47:0	3	0	Glycerolipids [GL]	TAG	Triacylglycerols	810.755	0.1536	15:0 C=O+_239.2367(3.8383), M-16:0_537.4871(100.0), M-15:0_551.5046(69.0306)
	Human plasma	TG 14:0_16:0_18:1	TG(48:1)	TG 14:0_16:0_18:1	LMGL03014226	27.71	822.754	311.8	[C51H96O6+NH4] 1+	P	48:1	4	1	Glycerolipids [GL]	TAG	Triacylglycerols	822.755	0.9614	M-18:1_523.4714(72.7968), M-16:0_549.486(100.0), M-14:0_577.519(53.3293)
	Human plasma	TG 14:0_16:0_18:1	TG(48:1)	TG 14:0_16:0_18:1	LMGL03014226	27.16	822.753	312	[C51H96O6+NH4] 1+	P	48:1	4	1	Glycerolipids [GL]	TAG	Triacylglycerols	822.755	2.2967	13:0 C=O+_211.2067(2.5392), 15:0 C=O+_239.2355(1.3723), 17:1 C=O+_265.2531(3.2492), M-18:1_523.4762(47.816), M-16:0_549.4864(100.0), M-14:0_577.5179(31.7611)
	Human plasma	TG 14:0_16:0_18:1	TG(48:1)	TG 14:0_16:0_18:1	LMGL03014226	26.65	822.755	312.2	[C51H96O6+NH4] 1+	P	48:1	4	1	Glycerolipids [GL]	TAG	Triacylglycerols	822.755	0.1514	15:0 C=O+_239.2372(3.6352), 17:1 C=O+_265.252(2.3703), M-18:1_523.4726(59.0927), M-16:0_549.4877(100.0), M-14:0_577.5194(46.7046)
	Human plasma	TG 14:0_16:0_18:1	TG(48:1)	TG 14:0_16:0_18:1	LMGL03014226	25.94	822.754	312.3	[C51H96O6+NH4] 1+	P	48:1	4	1	Glycerolipids [GL]	TAG	Triacylglycerols	822.755	1.0356	M-18:1_523.4704(73.724), M-16:0_549.4856(100.0), M-14:0_577.5208(27.4362)
	Human plasma	TG 15:0_16:1_18:1	TG(49:2)	TG 15:0_16:1_18:1	LMGL03015035	27.2	834.754	312.7	[C52H96O6+NH4] 1+	P	49:2	5	2	Glycerolipids [GL]	TAG	Triacylglycerols	834.755	0.582	M-18:1_535.4753(63.9106), M-16:1_563.5039(100.0), M-15:0_575.5012(38.1624)
	Human plasma	TG 15:0_18:2_18:3	TG(51:5)	TG 15:0_18:2_18:3	LMGL03015166	26.07	856.739	312.8	[C54H94O6+NH4] 1+	P	51:5	8	5	Glycerolipids [GL]	TAG	Triacylglycerols	856.739	0.6021	M-18:2_559.4691(100.0), M-18:3_561.4858(75.5425), M-15:0_597.4852(56.8563)
	Human plasma	TG 15:0_16:1_18:1	TG(49:2)	TG 15:0_16:1_18:1	LMGL03015035	26.54	834.754	312.9	[C52H96O6+NH4] 1+	P	49:2	5	2	Glycerolipids [GL]	TAG	Triacylglycerols	834.755	0.3626	17:1 C=O+_265.2529(5.5065), M-18:1_535.4705(95.9953), M-16:1_563.5009(100.0), M-15:0_575.5015(73.2637)
	Human plasma	TG 16:0_16:1_18:2	TG(50:3)	TG 16:0_16:1_18:2	LMGL03010053	26.85	846.754	313.1	[C53H96O6+NH4] 1+	P	50:3	6	3	Glycerolipids [GL]	TAG	Triacylglycerols	846.755	0.1413	M-18:2_549.4872(100.0), M-16:0_573.4891(67.7864), M-16:1_575.5036(88.369)
	Human plasma	TG 16:0_16:1_17:1	TG(49:2)	TG 16:0_16:1_17:1	LMGL03010025	26.84	834.755	313.2	[C52H96O6+NH4] 1+	P	49:2	5	2	Glycerolipids [GL]	TAG	Triacylglycerols	834.755	0.3685	15:1 C=O+_237.2213(3.5991), 15:0 C=O+_239.2379(3.4205), M-17:1_549.4868(58.6024), M-16:0_561.488(47.4023), M-16:1_563.5077(100.0)
	Human plasma	TG 16:0_16:1_18:2	TG(50:3)	TG 16:0_16:1_18:2	LMGL03010053	27.13	846.754	313.4	[C53H96O6+NH4] 1+	P	50:3	6	3	Glycerolipids [GL]	TAG	Triacylglycerols	846.755	0.9341	15:1 C=O+_237.2223(6.1683), M-18:2_549.4889(93.1473), M-16:0_573.4908(28.4781), M-16:1_575.5044(100.0)
	Human plasma	TG 16:0_16:1_18:2	TG(50:3)	TG 16:0_16:1_18:2	LMGL03010053	26.4	846.755	313.8	[C53H96O6+NH4] 1+	P	50:3	6	3	Glycerolipids [GL]	TAG	Triacylglycerols	846.755	0.5796	15:0 C=O+_239.2357(1.2912), 17:2 C=O+_263.2364(4.8345), M-18:2_549.4885(100.0), M-16:0_573.4877(57.635), M-16:1_575.5035(96.6538), M-H2O_811.716(0.2956), M_846.7505(0.2311)
	Human plasma	TG 16:0_16:1_18:2	TG(50:3)	TG 16:0_16:1_18:2	LMGL03010053	29.66	846.755	314.1	[C53H96O6+NH4] 1+	P	50:3	6	3	Glycerolipids [GL]	TAG	Triacylglycerols	846.755	0.075	M-18:2_549.4891(66.0686), M-16:0_573.4896(12.1067), M-16:1_575.5055(100.0)
	Human plasma	TG 16:1_18:2_18:3	TG(52:6)	TG 16:1_18:2_18:3	LMGL03010193	25.97	868.74	314.1	[C55H94O6+NH4] 1+	P	52:6	9	6	Glycerolipids [GL]	TAG	Triacylglycerols	868.739	0.7343	15:1 C=O+_237.2202(4.6049), 17:3 C=O+_261.2223(14.3053), 17:2 C=O+_263.2356(8.619), M-18:2_571.4726(100.0), M-18:3_573.4874(92.7793), M-16:1_597.4879(60.9717), M-H2O_833.6983(0.6287)
	Human plasma	TG 14:0_16:0_20:4	TG(50:4)	TG 14:0_16:0_20:4	LMGL03014237	26.29	844.738	314.2	[C53H94O6+NH4] 1+	P	50:4	7	4	Glycerolipids [GL]	TAG	Triacylglycerols	844.739	0.7622	19:4 C=O+_287.2384(15.2578), M-20:4_523.47(100.0), M-16:0_571.4712(64.5161), M-14:0_599.501(20.5792), M-H2O_809.7069(1.5305)
	Human plasma	TG 16:0_16:0_16:0	TG(48:0)	TG 16:0_16:0_16:0	LMGL03010001	23.87	824.77	314.3	[C51H98O6+NH4] 1+	P	48:0	3	0	Glycerolipids [GL]	TAG	Triacylglycerols	824.77	0.3234	M-16:0_551.5015(100.0)
	Human plasma	TG 15:0_16:0_17:0	TG(48:0)	TG 15:0_16:0_17:0	LMGL03015006	26.98	824.769	314.3	[C51H98O6+NH4] 1+	P	48:0	3	0	Glycerolipids [GL]	TAG	Triacylglycerols	824.77	0.9894	15:0 C=O+_239.2375(3.9536), M-17:0_537.4867(12.687), M-16:0_551.5033(100.0), M-15:0_565.5193(11.1652)
	Human plasma	TG 16:1_17:1_18:2	TG(51:4)	TG 16:1_17:1_18:2	LMGL03010089	26.29	858.754	314.6	[C54H96O6+NH4] 1+	P	51:4	7	4	Glycerolipids [GL]	TAG	Triacylglycerols	858.755	0.6368	16:1 C=O+_251.235(0.6359), 17:2 C=O+_263.2374(6.4603), M-18:2_561.4866(100.0), M-17:1_573.4873(25.1147), M-16:1_587.503(24.7973)
	Human plasma	TG 16:0_16:0_16:0	TG(48:0)	TG 16:0_16:0_16:0	LMGL03010001	23.43	824.771	314.6	[C51H98O6+NH4] 1+	P	48:0	3	0	Glycerolipids [GL]	TAG	Triacylglycerols	824.77	0.6386	M-16:0_551.5053(100.0)
	Human plasma	TG 15:0_16:0_17:0	TG(48:0)	TG 15:0_16:0_17:0	LMGL03015006	25.1	824.769	314.6	[C51H98O6+NH4] 1+	P	48:0	3	0	Glycerolipids [GL]	TAG	Triacylglycerols	824.77	2.0255	M-17:0_537.4865(13.076), M-16:0_551.5039(100.0), M-15:0_565.5176(14.093)
	Human plasma	TG 15:0_16:0_17:0	TG(48:0)	TG 15:0_16:0_17:0	LMGL03015006	25.93	824.767	314.7	[C51H98O6+NH4] 1+	P	48:0	3	0	Glycerolipids [GL]	TAG	Triacylglycerols	824.77	4.0236	15:0 C=O+_239.2365(3.0365), M-17:0_537.4871(11.0229), M-16:0_551.503(100.0), M-15:0_565.5179(12.1094)
	Human plasma	TG 15:0_16:0_17:0	TG(48:0)	TG 15:0_16:0_17:0	LMGL03015006	24.23	824.768	314.8	[C51H98O6+NH4] 1+	P	48:0	3	0	Glycerolipids [GL]	TAG	Triacylglycerols	824.77	2.9135	M-17:0_537.4855(51.5152), M-16:0_551.5037(100.0), M-15:0_565.522(27.8788)
	Human plasma	TG 15:0_16:0_18:1	TG(49:1)	TG 15:0_16:0_18:1	LMGL03015010	27.17	836.769	315.4	[C52H98O6+NH4] 1+	P	49:1	4	1	Glycerolipids [GL]	TAG	Triacylglycerols	836.77	1.0482	M-18:1_537.4899(69.2293), M-16:0_563.5026(100.0), M-15:0_577.5186(52.8653)
	Human plasma	TG 15:0_16:0_18:1	TG(49:1)	TG 15:0_16:0_18:1	LMGL03015010	26.82	836.77	315.5	[C52H98O6+NH4] 1+	P	49:1	4	1	Glycerolipids [GL]	TAG	Triacylglycerols	836.77	0.0459	17:1 C=O+_265.2532(4.4412), M-18:1_537.488(70.1543), M-16:0_563.504(100.0), M-15:0_577.5187(53.9819)
	Human plasma	TG 16:0_16:1_18:1	TG(50:2)	TG 16:0_16:1_18:1	LMGL03010043	27.67	848.769	315.5	[C53H98O6+NH4] 1+	P	50:2	5	2	Glycerolipids [GL]	TAG	Triacylglycerols	848.77	1.1053	15:1 C=O+_237.2209(1.9734), 15:0 C=O+_239.2368(3.2148), 17:1 C=O+_265.2532(5.9793), M-18:1_549.4874(83.3276), M-16:0_575.5037(100.0), M-16:1_577.5178(68.4602)
	Human plasma	TG 15:0_16:0_18:1	TG(49:1)	TG 15:0_16:0_18:1	LMGL03015010	27.67	836.769	315.5	[C52H98O6+NH4] 1+	P	49:1	4	1	Glycerolipids [GL]	TAG	Triacylglycerols	836.77	1.4858	15:0 C=O+_239.2372(8.8478), 17:1 C=O+_265.2532(3.8649), M-18:1_537.4873(79.3282), M-16:0_563.5037(100.0), M-15:0_577.5172(66.0676), M-16:0_580.5347(2.676)
	Human plasma	TG 16:0_18:2_18:3	TG(52:5)	TG 16:0_18:2_18:3	LMGL03010167	26.21	870.755	315.8	[C55H96O6+NH4] 1+	P	52:5	8	5	Glycerolipids [GL]	TAG	Triacylglycerols	870.755	0.0673	M-18:2_573.4874(44.6573), M-18:3_575.5065(100.0), M-16:0_597.489(48.0847)
	Human plasma	TG 16:0_16:1_18:1	TG(50:2)	TG 16:0_16:1_18:1	LMGL03010043	26.67	848.77	315.9	[C53H98O6+NH4] 1+	P	50:2	5	2	Glycerolipids [GL]	TAG	Triacylglycerols	848.77	0.4048	15:1 C=O+_237.2226(2.6645), 15:0 C=O+_239.2392(1.7543), 17:1 C=O+_265.2521(3.3062), M-18:1_549.4877(100.0), M-16:0_575.5022(58.8494), M-16:1_577.5184(49.1533)
	Human plasma	TG 16:0_16:1_18:1	TG(50:2)	TG 16:0_16:1_18:1	LMGL03010043	27.13	848.769	316	[C53H98O6+NH4] 1+	P	50:2	5	2	Glycerolipids [GL]	TAG	Triacylglycerols	848.77	0.8896	15:1 C=O+_237.2212(3.896), 15:0 C=O+_239.2375(1.8747), 17:1 C=O+_265.2521(2.7953), M-18:1_549.487(85.7513), M-16:0_575.503(100.0), M-16:1_577.5189(56.5548)
	Human plasma	TG 15:0_18:1_18:2	TG(51:3)	TG 15:0_18:1_18:2	LMGL03015146	26.56	860.77	316.6	[C54H98O6+NH4] 1+	P	51:3	6	3	Glycerolipids [GL]	TAG	Triacylglycerols	860.77	0.3808	17:2 C=O+_263.2394(13.0357), M-18:1_561.4904(36.7857), M-18:2_563.5054(100.0), M-15:0_601.5233(47.3214)
	Human plasma	TG 15:0_16:0_18:0	TG(49:0)	TG 15:0_16:0_18:0	LMGL03015009	27.43	838.785	317	[C52H100O6+NH4] 1+	P	49:0	3	0	Glycerolipids [GL]	TAG	Triacylglycerols	838.786	1.4394	M-18:0_537.4852(37.489), M-16:0_565.5191(100.0), M-15:0_579.5366(39.0593)
	Human plasma	TG 16:1_18:1_18:2	TG(52:4)	TG 16:1_18:1_18:2	LMGL03010142	27.67	872.77	317.1	[C55H98O6+NH4] 1+	P	52:4	7	4	Glycerolipids [GL]	TAG	Triacylglycerols	872.77	0.6553	M-18:1_573.4885(32.9629), M-18:2_575.5017(100.0), M-16:1_601.52(21.8032)
	Human plasma	TG 17:1_18:2_18:3	TG(53:6)	TG 17:1_18:2_18:3	LMGL03010254	26.1	882.759	317.2	[C56H96O6+NH4] 1+	P	53:6	9	6	Glycerolipids [GL]	TAG	Triacylglycerols	882.755	4.981	16:1 C=O+_251.2354(16.8919), 17:3 C=O+_261.2242(15.5405), M-18:2_585.4882(81.5315), M-18:3_587.5015(56.982), M-17:1_597.4833(100.0)
	Human plasma	TG 15:0_16:0_18:0	TG(49:0)	TG 15:0_16:0_18:0	LMGL03015009	27.15	838.785	317.4	[C52H100O6+NH4] 1+	P	49:0	3	0	Glycerolipids [GL]	TAG	Triacylglycerols	838.786	1.0756	15:0 C=O+_239.2359(4.2484), M-18:0_537.4865(27.7652), M-16:0_565.5176(100.0), M-15:0_579.5355(16.4781)
	Human plasma	TG 16:0_16:0_17:0	TG(49:0)	TG 16:0_16:0_17:0	LMGL03010019	26.57	838.785	317.6	[C52H100O6+NH4] 1+	P	49:0	3	0	Glycerolipids [GL]	TAG	Triacylglycerols	838.786	1.0028	M-17:0_551.5002(91.9668), M-16:0_565.5183(100.0)
	Human plasma	TG 18:2_18:2_18:3	TG(54:7)	TG 18:2_18:2_18:3	LMGL03010420	25.97	894.754	317.6	[C57H96O6+NH4] 1+	P	54:7	10	7	Glycerolipids [GL]	TAG	Triacylglycerols	894.755	1.0205	17:3 C=O+_261.2213(8.2276), 17:2 C=O+_263.2364(7.9618), M-18:2_597.4881(100.0), M-18:3_599.5034(60.9156), M-H2O_859.7169(1.3585), M_894.7528(0.1991)
	Human plasma	TG 15:0_16:0_18:0	TG(49:0)	TG 15:0_16:0_18:0	LMGL03015009	27.71	838.784	317.6	[C52H100O6+NH4] 1+	P	49:0	3	0	Glycerolipids [GL]	TAG	Triacylglycerols	838.786	2.1671	M-18:0_537.4913(38.9921), M-16:0_565.5221(100.0), M-15:0_579.5363(27.7044)
	Human plasma	TG 16:1_18:1_18:2	TG(52:4)	TG 16:1_18:1_18:2	LMGL03010142	26.45	872.771	317.7	[C55H98O6+NH4] 1+	P	52:4	7	4	Glycerolipids [GL]	TAG	Triacylglycerols	872.77	0.7434	15:1 C=O+_237.2204(1.0031), 17:2 C=O+_263.2366(4.6336), 17:1 C=O+_265.2511(2.9669), M-18:1_573.4877(50.3841), M-18:2_575.5036(100.0), M-16:1_601.5198(47.6446)
	Human plasma	TG 16:0_17:1_18:2	TG(51:3)	TG 16:0_17:1_18:2	LMGL03010075	26.87	860.771	317.8	[C54H98O6+NH4] 1+	P	51:3	6	3	Glycerolipids [GL]	TAG	Triacylglycerols	860.77	0.6828	M-18:2_563.5016(100.0), M-17:1_575.5021(52.3112), M-16:0_587.5027(67.4465)
	Human plasma	TG 17:1_18:2_18:2	TG(53:5)	TG 17:1_18:2_18:2	LMGL03010218	26.31	884.77	318.3	[C56H98O6+NH4] 1+	P	53:5	8	5	Glycerolipids [GL]	TAG	Triacylglycerols	884.77	0.1635	M-18:2_587.501(100.0), M-17:1_599.5028(51.2315)
	Human plasma	TG 16:0_16:0_18:1	TG(50:1)	TG 16:0_16:0_18:1	LMGL03010005	26.99	850.786	318.4	[C53H100O6+NH4] 1+	P	50:1	4	1	Glycerolipids [GL]	TAG	Triacylglycerols	850.786	0.0157	15:0 C=O+_239.2364(3.1818), 17:1 C=O+_265.2524(2.273), M-18:1_551.5034(60.2721), M-16:0_577.5193(100.0)
	Human plasma	TG 16:0_17:1_18:1	TG(51:2)	TG 16:0_17:1_18:1	LMGL03010061	26.83	862.786	319.3	[C54H100O6+NH4] 1+	P	51:2	5	2	Glycerolipids [GL]	TAG	Triacylglycerols	862.786	0.126	15:0 C=O+_239.2366(1.3526), 17:1 C=O+_265.2513(4.5666), M-18:1_563.5045(100.0), M-17:1_577.5201(36.3095), M-16:0_589.5197(51.1092)
	Human plasma	TG 16:0_17:1_18:1	TG(51:2)	TG 16:0_17:1_18:1	LMGL03010061	27.15	862.786	319.3	[C54H100O6+NH4] 1+	P	51:2	5	2	Glycerolipids [GL]	TAG	Triacylglycerols	862.786	0.2675	M-18:1_563.5038(100.0), M-17:1_577.5181(68.0574), M-16:0_589.5198(48.6711)
	Human plasma	TG 16:0_18:1_18:2	TG(52:3)	TG 16:0_18:1_18:2	LMGL03010121	29.94	874.784	319.7	[C55H100O6+NH4] 1+	P	52:3	6	3	Glycerolipids [GL]	TAG	Triacylglycerols	874.786	2.4965	17:2 C=O+_263.2363(7.7663), 17:1 C=O+_265.251(10.0344), M-18:1_575.5048(95.4639), M-18:2_577.5205(79.8625), M-16:0_601.5179(100.0)
	Human plasma	TG 16:0_18:2_20:5	TG(54:7)	TG 16:0_18:2_20:5	LMGL03010451	26.12	894.754	319.9	[C57H96O6+NH4] 1+	P	54:7	10	7	Glycerolipids [GL]	TAG	Triacylglycerols	894.755	0.2019	15:0 C=O+_239.2367(5.8954), 17:2 C=O+_263.2383(25.9396), 19:5 C=O+_285.2192(7.0744), M-20:5_575.5038(100.0), M-18:2_597.4926(62.3434), M-16:0_621.4856(24.392), M_894.7495(0.7369)
	Human plasma	TG 18:1_18:2_18:3	TG(54:6)	TG 18:1_18:2_18:3	LMGL03010373	26.22	896.77	319.9	[C57H98O6+NH4] 1+	P	54:6	9	6	Glycerolipids [GL]	TAG	Triacylglycerols	896.77	0.2975	17:3 C=O+_261.221(1.8083), 17:2 C=O+_263.2386(4.3292), M-18:1_597.4874(5.6359), M-18:2_599.5032(100.0), M-18:3_601.5181(6.5906)
	Human plasma	TG 16:0_16:0_18:0	TG(50:0)	TG 16:0_16:0_18:0	LMGL03010004	27.48	852.798	320	[C53H102O6+NH4] 1+	P	50:0	3	0	Glycerolipids [GL]	TAG	Triacylglycerols	852.802	4.0217	15:0 C=O+_239.2375(2.6005), 17:0 C=O+_267.2677(0.4788), M-18:0_551.5035(60.8444), M-16:0_579.5342(100.0)
	Human plasma	TG 16:1_18:1_18:1	TG(52:3)	TG 16:1_18:1_18:1	LMGL03010118	26.73	874.787	320.1	[C55H100O6+NH4] 1+	P	52:3	6	3	Glycerolipids [GL]	TAG	Triacylglycerols	874.786	1.2014	M-18:1_575.5044(100.0), M-16:1_603.536(18.0325), M-H2O_839.7569(0.2403), M_874.7868(0.1739)
	Human plasma	TG 16:0_16:0_18:0	TG(50:0)	TG 16:0_16:0_18:0	LMGL03010004	27.34	852.8	320.5	[C53H102O6+NH4] 1+	P	50:0	3	0	Glycerolipids [GL]	TAG	Triacylglycerols	852.802	1.803	15:0 C=O+_239.2369(3.7706), 17:0 C=O+_267.2689(1.5361), M-18:0_551.503(59.9131), M-16:0_579.5339(100.0)
	Human plasma	TG 17:1_18:1_18:2	TG(53:4)	TG 17:1_18:1_18:2	LMGL03010190	26.58	886.785	320.6	[C56H100O6+NH4] 1+	P	53:4	7	4	Glycerolipids [GL]	TAG	Triacylglycerols	886.786	1.2238	16:1 C=O+_251.2371(3.5509), 17:2 C=O+_263.2368(6.2858), 17:1 C=O+_265.2507(3.1198), M-18:1_587.5021(71.1269), M-18:2_589.5181(100.0), M-17:1_601.5182(54.8788), M-H2O_851.7431(1.1162)
	Human plasma	TG 16:0_18:2_20:4	TG(54:6)	TG 16:0_18:2_20:4	LMGL03010399	26.35	896.77	321.2	[C57H98O6+NH4] 1+	P	54:6	9	6	Glycerolipids [GL]	TAG	Triacylglycerols	896.77	0.2975	17:2 C=O+_263.2395(1.461), 19:4 C=O+_287.2383(10.227), M-20:4_575.5046(100.0), M-18:2_599.5079(24.5239), M-16:0_623.5066(40.2818)
	Human plasma	TG 18:2_18:3_20:4	TG(56:9)	TG 18:2_18:3_20:4	LMGL03010876	25.88	918.754	321.6	[C59H96O6+NH4] 1+	P	56:9	12	9	Glycerolipids [GL]	TAG	Triacylglycerols	918.755	1.1267	17:3 C=O+_261.2193(4.6539), 17:2 C=O+_263.2364(12.2551), 19:4 C=O+_287.2386(6.4251), M-20:4_597.486(100.0), M-18:2_621.4896(70.7488), M-18:3_623.5035(44.4909)
	Human plasma	TG 16:0_17:0_18:1	TG(51:1)	TG 16:0_17:0_18:1	LMGL03010051	27.15	864.8	321.6	[C54H102O6+NH4] 1+	P	51:1	4	1	Glycerolipids [GL]	TAG	Triacylglycerols	864.802	1.2839	17:1 C=O+_265.2523(2.6835), M-18:1_565.5189(100.0), M-17:0_577.5185(87.3147), M-16:0_591.5345(86.6777)
	Human plasma	TG 18:1_18:2_18:2	TG(54:5)	TG 18:1_18:2_18:2	LMGL03010327	27.12	898.784	321.7	[C57H100O6+NH4] 1+	P	54:5	8	5	Glycerolipids [GL]	TAG	Triacylglycerols	898.786	1.9545	17:1 C=O+_265.2526(4.8342), M-18:1_599.5037(87.4895), M-18:2_601.5182(100.0)
	Human plasma	TG 18:1_18:2_18:2	TG(54:5)	TG 18:1_18:2_18:2	LMGL03010327	26.46	898.785	322	[C57H100O6+NH4] 1+	P	54:5	8	5	Glycerolipids [GL]	TAG	Triacylglycerols	898.786	1.1396	17:2 C=O+_263.2371(7.1326), 17:1 C=O+_265.2521(2.4248), M-18:1_599.5038(64.1722), M-18:2_601.52(100.0), M-H2O_863.7504(0.4975), M_898.78(0.4591)
	Human plasma	TG 16:0_18:1_18:1	TG(52:2)	TG 16:0_18:1_18:1	LMGL03010100	27.18	876.8	322.3	[C55H102O6+NH4] 1+	P	52:2	5	2	Glycerolipids [GL]	TAG	Triacylglycerols	876.802	1.336	15:0 C=O+_239.2366(0.9939), 17:1 C=O+_265.2522(4.3006), M-18:1_577.5179(100.0), M-16:0_603.5334(59.7499), M-H2O_841.7716(0.0317)
	Human plasma	TG 16:0_18:1_18:1	TG(52:2)	TG 16:0_18:1_18:1	LMGL03010100	29.7	876.8	322.6	[C55H102O6+NH4] 1+	P	52:2	5	2	Glycerolipids [GL]	TAG	Triacylglycerols	876.802	2.1713	15:0 C=O+_239.2359(1.1849), 17:1 C=O+_265.2524(3.5016), M-18:1_577.5184(100.0), M-16:0_603.5337(53.57), M-H2O_841.7723(0.1978)
	Human plasma	TG 17:0_17:1_18:1	TG(52:2)	TG 17:0_17:1_18:1	LMGL03010087	26.99	876.802	322.7	[C55H102O6+NH4] 1+	P	52:2	5	2	Glycerolipids [GL]	TAG	Triacylglycerols	876.802	0.822	17:1 C=O+_265.2525(3.9036), M-18:1_577.5187(100.0), M-17:0_589.5211(0.1513), M-17:1_591.5331(0.1346)
	Human plasma	TG 18:1_18:2_18:2	TG(54:5)	TG 18:1_18:2_18:2	LMGL03010327	26.78	898.783	322.8	[C57H100O6+NH4] 1+	P	54:5	8	5	Glycerolipids [GL]	TAG	Triacylglycerols	898.786	3.041	17:1 C=O+_265.2526(3.7847), M-18:1_599.5039(87.2104), M-18:2_601.5209(100.0)
	Human plasma	TG 17:0_18:1_18:2	TG(53:3)	TG 17:0_18:1_18:2	LMGL03010164	26.87	888.801	323.2	[C56H102O6+NH4] 1+	P	53:3	6	3	Glycerolipids [GL]	TAG	Triacylglycerols	888.802	0.8372	16:0 C=O+_253.2517(1.1371), 17:1 C=O+_265.2518(4.1448), M-18:1_589.5191(100.0), M-18:2_591.5348(54.4858), M-17:0_601.519(51.5471)
	Human plasma	TG 16:0_17:0_18:0	TG(51:0)	TG 16:0_17:0_18:0	LMGL03010041	27.48	866.817	323.4	[C54H104O6+NH4] 1+	P	51:0	3	0	Glycerolipids [GL]	TAG	Triacylglycerols	866.817	0.5353	15:0 C=O+_239.2355(2.2942), M-18:0_565.518(77.9722), M-17:0_579.5331(76.9517), M-16:0_593.5496(100.0)
	Human plasma	TG 18:1_18:1_18:2	TG(54:4)	TG 18:1_18:1_18:2	LMGL03010288	27.1	900.8	324	[C57H102O6+NH4] 1+	P	54:4	7	4	Glycerolipids [GL]	TAG	Triacylglycerols	900.802	1.4359	17:2 C=O+_263.2367(2.8622), 17:1 C=O+_265.2528(5.8839), M-18:1_601.5185(100.0), M-18:2_603.534(69.062), M-H2O_865.7703(0.3556)
	Human plasma	TG 16:0_18:1_20:4	TG(54:5)	TG 16:0_18:1_20:4	LMGL03010355	26.61	898.785	324.2	[C57H100O6+NH4] 1+	P	54:5	8	5	Glycerolipids [GL]	TAG	Triacylglycerols	898.786	0.4605	M-20:4_577.5213(60.2705), M-18:1_599.5048(59.537), M-16:0_625.5219(40.335)
	Human plasma	TG 18:1_18:1_18:2	TG(54:4)	TG 18:1_18:1_18:2	LMGL03010288	26.75	900.801	324.5	[C57H102O6+NH4] 1+	P	54:4	7	4	Glycerolipids [GL]	TAG	Triacylglycerols	900.802	0.5551	17:2 C=O+_263.2372(4.6394), M-18:1_601.5196(100.0), M-18:2_603.535(77.4637), M_900.7962(0.1767)
	Human plasma	TG 16:0_18:0_18:1	TG(52:1)	TG 16:0_18:0_18:1	LMGL03010085	27.34	878.817	324.7	[C55H104O6+NH4] 1+	P	52:1	4	1	Glycerolipids [GL]	TAG	Triacylglycerols	878.817	0.1808	15:0 C=O+_239.2372(2.7739), 17:1 C=O+_265.2543(3.796), 17:0 C=O+_267.2686(2.4332), M-18:0_577.5189(98.5636), M-18:1_579.5346(90.1205), M-16:0_605.5509(100.0)
	Human plasma	TG 18:0_18:3_20:5	TG(56:8)	TG 18:0_18:3_20:5	LMGL03010814	26.21	920.771	325.1	[C59H98O6+NH4] 1+	P	56:8	11	8	Glycerolipids [GL]	TAG	Triacylglycerols	920.77	1.5	17:3 C=O+_261.2209(68.7861), 17:0 C=O+_267.2681(12.5241), 18:0_282.255(13.6802), M-20:5_601.5206(53.9499)
	Human plasma	TG 17:0_18:1_18:1	TG(53:2)	TG 17:0_18:1_18:1	LMGL03010138	27.16	890.817	325.5	[C56H104O6+NH4] 1+	P	53:2	5	2	Glycerolipids [GL]	TAG	Triacylglycerols	890.817	0.6579	17:1 C=O+_265.2519(3.9589), M-18:1_591.5343(100.0), M-17:0_603.534(44.3363)
	Human plasma	TG 18:0_18:1_18:2	TG(54:3)	TG 18:0_18:1_18:2	LMGL03010252	27.18	902.816	325.9	[C57H104O6+NH4] 1+	P	54:3	6	3	Glycerolipids [GL]	TAG	Triacylglycerols	902.817	1.3252	17:2 C=O+_263.2369(1.1937), 17:1 C=O+_265.252(4.03), M-18:0_601.5215(13.5448), M-18:1_603.5353(100.0), M-18:2_605.5471(13.8387), M_902.8155(0.2827)
	Human plasma	TG 18:0_18:1_18:2	TG(54:3)	TG 18:0_18:1_18:2	LMGL03010252	27.04	902.817	326.6	[C57H104O6+NH4] 1+	P	54:3	6	3	Glycerolipids [GL]	TAG	Triacylglycerols	902.817	0.514	17:2 C=O+_263.2349(1.4749), 17:1 C=O+_265.2529(2.6402), M-18:0_601.5174(28.7722), M-18:1_603.5342(100.0), M-18:2_605.5481(27.3449)
	Human plasma	TG 16:0_18:0_18:0	TG(52:0)	TG 16:0_18:0_18:0	LMGL03010069	27.7	880.831	326.7	[C55H106O6+NH4] 1+	P	52:0	3	0	Glycerolipids [GL]	TAG	Triacylglycerols	880.833	1.8025	15:0 C=O+_239.2392(2.0576), 17:0 C=O+_267.2675(5.1451), M-18:0_579.5345(100.0), M-16:0_607.5646(67.8878)
	Human plasma	TG 18:2_18:2_22:6	TG(58:10)	TG 18:2_18:2_22:6	LMGL03011544	26	944.77	327	[C61H98O6+NH4] 1+	P	58:10	13	10	Glycerolipids [GL]	TAG	Triacylglycerols	944.77	0.0407	17:2 C=O+_263.2372(16.0872), 21:6 C=O+_311.2405(9.298), M-22:6_599.5029(100.0), M-18:2_647.5036(64.1306)
	Human plasma	TG 17:0_18:0_18:1	TG(53:1)	TG 17:0_18:0_18:1	LMGL03010119	27.46	892.831	327.4	[C56H106O6+NH4] 1+	P	53:1	4	1	Glycerolipids [GL]	TAG	Triacylglycerols	892.833	1.6416	M-18:0_591.5351(82.1648), M-18:1_593.5508(100.0), M-17:0_605.5527(95.7356)
	Human plasma	TG 16:1_18:1_22:5	TG(56:7)	TG 16:1_18:1_22:5	LMGL03010922	26.5	922.784	327.7	[C59H100O6+NH4] 1+	P	56:7	10	7	Glycerolipids [GL]	TAG	Triacylglycerols	922.786	2.2344	17:1 C=O+_265.2558(4.4578), 21:5 C=O+_313.2513(4.9235), M-22:5_575.5033(80.173), M-18:1_623.4992(26.2808), M-16:1_651.5308(46.7731)
	Human plasma	TG 16:0_18:2_22:4	TG(56:6)	TG 16:0_18:2_22:4	LMGL03010845	26.61	924.801	327.9	[C59H102O6+NH4] 1+	P	56:6	9	6	Glycerolipids [GL]	TAG	Triacylglycerols	924.802	1.0686	17:2 C=O+_263.235(4.654), 21:4 C=O+_315.2663(18.0105), M-22:4_575.5035(100.0), M-18:2_627.5331(66.5476), M-16:0_651.5332(65.792)
	Human plasma	TG 18:0_18:1_18:1	TG(54:2)	TG 18:0_18:1_18:1	LMGL03010217	27.49	904.83	328.1	[C57H106O6+NH4] 1+	P	54:2	5	2	Glycerolipids [GL]	TAG	Triacylglycerols	904.833	2.6316	17:1 C=O+_265.2527(2.4188), 17:0 C=O+_267.2684(0.3283), M-18:0_603.5337(77.7335), M-18:1_605.5482(100.0), M-18:1_622.5784(0.1826)
	Human plasma	TG 15:0_16:0_22:0	TG(53:0)	TG 15:0_16:0_22:0	LMGL03015024	25.77	894.85	328.3	[C56H108O6+NH4] 1+	P	53:0	3	0	Glycerolipids [GL]	TAG	Triacylglycerols	894.848	1.5398	M-22:0_537.4909(22.449), M-16:0_621.5802(100.0), M-15:0_635.5938(50.7653)
	Human plasma	TG 18:0_18:1_18:1	TG(54:2)	TG 18:0_18:1_18:1	LMGL03010217	27.35	904.832	328.8	[C57H106O6+NH4] 1+	P	54:2	5	2	Glycerolipids [GL]	TAG	Triacylglycerols	904.833	0.9453	17:1 C=O+_265.2533(4.4622), 17:0 C=O+_267.2674(0.8481), M-18:0_603.5348(58.5146), M-18:1_605.5507(100.0)
	Human plasma	TG 16:0_18:0_19:0	TG(53:0)	TG 16:0_18:0_19:0	LMGL03010149	27.91	894.847	329	[C56H108O6+NH4] 1+	P	53:0	3	0	Glycerolipids [GL]	TAG	Triacylglycerols	894.848	1.052	M-19:0_579.5335(100.0), M-18:0_593.5497(33.6336), M-16:0_621.5834(92.1922)
	Human plasma	TG 18:1_18:2_22:6	TG(58:9)	TG 18:1_18:2_22:6	LMGL03011467	26.26	946.789	329	[C61H100O6+NH4] 1+	P	58:9	12	9	Glycerolipids [GL]	TAG	Triacylglycerols	946.786	2.9151	17:2 C=O+_263.2356(7.164), M-22:6_601.518(100.0), M-18:1_647.5025(37.1009), M-18:2_649.519(23.2482)
	Human plasma	TG 17:0_18:1_20:2	TG(55:3)	TG 17:0_18:1_20:2	LMGL03010348	27.18	916.83	329.3	[C58H106O6+NH4] 1+	P	55:3	6	3	Glycerolipids [GL]	TAG	Triacylglycerols	916.833	3.3295	M-20:2_591.5349(8.1739), M-18:1_617.5484(54.8556), M-17:0_629.5494(100.0)
	Human plasma	TG 16:0_18:1_22:4	TG(56:5)	TG 16:0_18:1_22:4	LMGL03010775	26.85	926.816	329.9	[C59H104O6+NH4] 1+	P	56:5	8	5	Glycerolipids [GL]	TAG	Triacylglycerols	926.817	1.0934	17:1 C=O+_265.2539(8.6568), 21:4 C=O+_315.2687(15.1757), M-22:4_577.5203(76.4645), M-18:1_627.5335(100.0), M-16:0_653.5461(40.783), M-H2O_891.7789(1.7746)
	Human plasma	TG 18:0_18:0_18:1	TG(54:1)	TG 18:0_18:0_18:1	LMGL03010188	27.7	906.847	330.6	[C57H108O6+NH4] 1+	P	54:1	4	1	Glycerolipids [GL]	TAG	Triacylglycerols	906.848	1.3746	17:1 C=O+_265.251(1.4814), 17:0 C=O+_267.2677(1.8034), M-18:0_605.5502(100.0), M-18:1_607.5657(49.9973)
	Human plasma	TG 18:1_18:2_20:1	TG(56:4)	TG 18:1_18:2_20:1	LMGL03010538	27.1	928.831	330.8	[C59H106O6+NH4] 1+	P	56:4	7	4	Glycerolipids [GL]	TAG	Triacylglycerols	928.833	2.0379	M-20:1_601.5191(35.9106), M-18:1_629.5512(100.0), M-18:2_631.5675(60.9864)
	Human plasma	TG 17:0_18:1_20:1	TG(55:2)	TG 17:0_18:1_20:1	LMGL03010304	27.49	918.847	332	[C58H108O6+NH4] 1+	P	55:2	5	2	Glycerolipids [GL]	TAG	Triacylglycerols	918.848	0.9581	M-20:1_591.5349(31.4426), M-18:1_619.5657(100.0), M-17:0_631.5677(16.8379)
	Human plasma	TG 18:1_18:2_22:4	TG(58:7)	TG 18:1_18:2_22:4	LMGL03011298	26.6	950.815	332.1	[C61H104O6+NH4] 1+	P	58:7	10	7	Glycerolipids [GL]	TAG	Triacylglycerols	950.817	1.9003	M-22:4_601.5186(100.0), M-18:1_651.5294(50.7742), M-18:2_653.5531(14.5314)
	Human plasma	TG 18:1_18:1_20:1	TG(56:3)	TG 18:1_18:1_20:1	LMGL03010484	27.36	930.847	332.4	[C59H108O6+NH4] 1+	P	56:3	6	3	Glycerolipids [GL]	TAG	Triacylglycerols	930.848	1.2736	17:1 C=O+_265.252(4.1854), 19:1 C=O+_293.2862(2.3939), M-20:1_603.534(52.0979), M-18:1_631.5658(100.0)
	Human plasma	TG 16:0_18:0_20:0	TG(54:0)	TG 16:0_18:0_20:0	LMGL03010175	28.09	908.862	332.4	[C57H110O6+NH4] 1+	P	54:0	3	0	Glycerolipids [GL]	TAG	Triacylglycerols	908.864	2.1379	17:0 C=O+_267.2681(2.9825), M-20:0_579.5343(21.6256), M-18:0_607.5652(100.0), M-16:0_635.5975(57.141)
	Human plasma	TG 18:1_18:1_22:5	TG(58:7)	TG 18:1_18:1_22:5	LMGL03011305	26.77	950.817	332.6	[C61H104O6+NH4] 1+	P	58:7	10	7	Glycerolipids [GL]	TAG	Triacylglycerols	950.817	0.1539	M-22:5_603.5349(78.3488), M-18:1_651.5358(35.2231)
	Human plasma	TG 16:0_18:0_20:0	TG(54:0)	TG 16:0_18:0_20:0	LMGL03010175	25.81	908.861	332.6	[C57H110O6+NH4] 1+	P	54:0	3	0	Glycerolipids [GL]	TAG	Triacylglycerols	908.864	2.9438	17:0 C=O+_267.27(4.558), M-20:0_579.5332(17.0594), M-18:0_607.5638(100.0), M-16:0_635.5967(76.9423)
	Human plasma	TG 16:0_18:1_21:0	TG(55:1)	TG 16:0_18:1_21:0	LMGL03010455	27.92	920.863	333.1	[C58H110O6+NH4] 1+	P	55:1	4	1	Glycerolipids [GL]	TAG	Triacylglycerols	920.864	1.4472	17:1 C=O+_265.2537(2.9603), M-21:0_577.5169(63.2571), M-18:1_621.5802(49.6612), M-16:0_647.5969(100.0)
	Human plasma	TG 18:1_18:1_22:4	TG(58:6)	TG 18:1_18:1_22:4	LMGL03011221	26.9	952.832	333.8	[C61H106O6+NH4] 1+	P	58:6	9	6	Glycerolipids [GL]	TAG	Triacylglycerols	952.833	0.7695	21:4 C=O+_315.2683(40.6097), M-22:4_603.5353(76.3759), M-18:1_653.5521(100.0)
	Human plasma	TG 18:0_18:1_20:1	TG(56:2)	TG 18:0_18:1_20:1	LMGL03010434	27.7	932.863	334.1	[C59H110O6+NH4] 1+	P	56:2	5	2	Glycerolipids [GL]	TAG	Triacylglycerols	932.864	1.5595	17:1 C=O+_265.2526(1.4872), M-20:1_605.5484(37.5055), M-18:0_631.5672(33.333), M-18:1_633.5804(100.0)
	Human plasma	TG 16:0_17:0_22:0	TG(55:0)	TG 16:0_17:0_22:0	LMGL03010323	25.91	922.878	334.6	[C58H112O6+NH4] 1+	P	55:0	3	0	Glycerolipids [GL]	TAG	Triacylglycerols	922.88	1.9342	15:0 C=O+_239.2364(17.4774), M-22:0_565.5154(28.7976), M-17:0_635.5955(27.0918), M-16:0_649.6136(100.0), M-16:0_666.6459(1.481)
	Human plasma	TG 18:1_18:2_22:1	TG(58:4)	TG 18:1_18:2_22:1	LMGL03011049	27.45	956.863	335	[C61H110O6+NH4] 1+	P	58:4	7	4	Glycerolipids [GL]	TAG	Triacylglycerols	956.864	1.4566	17:2 C=O+_263.2376(7.1284), 21:1 C=O+_321.3157(5.4532), M-22:1_601.519(94.4639), M-18:1_657.5796(81.6377), M-18:2_659.5961(100.0)
	Human plasma	TG 16:0_17:0_22:0	TG(55:0)	TG 16:0_17:0_22:0	LMGL03010323	28.3	922.878	335.2	[C58H112O6+NH4] 1+	P	55:0	3	0	Glycerolipids [GL]	TAG	Triacylglycerols	922.88	1.4051	15:0 C=O+_239.2357(15.2722), M-22:0_565.5181(17.9557), M-17:0_635.5966(96.4941), M-16:0_649.6134(100.0), M-17:0_652.6176(6.7699)
	Human plasma	TG 18:1_18:2_22:2	TG(58:5)	TG 18:1_18:2_22:2	LMGL03011214	27.18	954.845	335.8	[C61H108O6+NH4] 1+	P	58:5	8	5	Glycerolipids [GL]	TAG	Triacylglycerols	954.848	3.2871	M-22:2_601.5225(16.9317), M-18:1_655.5662(100.0), M-18:2_657.5827(49.7344)
	Human plasma	TG 16:1_18:0_22:0	TG(56:1)	TG 16:1_18:0_22:0	LMGL03010512	28.09	934.878	335.9	[C59H112O6+NH4] 1+	P	56:1	4	1	Glycerolipids [GL]	TAG	Triacylglycerols	934.88	2.1052	M-22:0_577.5165(74.8622), M-18:0_633.5815(100.0), M-16:1_663.6264(95.3391)
	Human plasma	TG 18:1_18:1_21:0	TG(57:2)	TG 18:1_18:1_21:0	LMGL03010822	27.96	946.878	336.2	[C60H112O6+NH4] 1+	P	57:2	5	2	Glycerolipids [GL]	TAG	Triacylglycerols	946.88	1.7562	M-21:0_603.5338(24.8143), M-18:1_647.5977(100.0)
	Human plasma	TG 16:0_18:0_22:0	TG(56:0)	TG 16:0_18:0_22:0	LMGL03010459	25.92	936.894	337.4	[C59H114O6+NH4] 1+	P	56:0	3	0	Glycerolipids [GL]	TAG	Triacylglycerols	936.895	1.7366	M-22:0_579.5325(15.6157), M-18:0_635.5987(16.3541), M-16:0_663.6297(100.0)
	Human plasma	TG 18:1_18:2_22:0	TG(58:3)	TG 18:1_18:2_22:0	LMGL03010969	27.78	958.879	337.6	[C61H112O6+NH4] 1+	P	58:3	6	3	Glycerolipids [GL]	TAG	Triacylglycerols	958.88	1.225	17:2 C=O+_263.2367(5.4722), 17:1 C=O+_265.2533(5.6526), M-22:0_601.5201(40.2686), M-18:1_659.5955(100.0), M-18:2_661.6138(50.3736)
	Human plasma	TG 16:0_18:0_22:0	TG(56:0)	TG 16:0_18:0_22:0	LMGL03010459	28.54	936.895	337.7	[C59H114O6+NH4] 1+	P	56:0	3	0	Glycerolipids [GL]	TAG	Triacylglycerols	936.895	0.4336	15:0 C=O+_239.2353(3.0472), 17:0 C=O+_267.2687(0.9311), M-22:0_579.5353(16.6402), M-18:0_635.5962(25.6106), M-16:0_663.6276(100.0)
	Human plasma	TG 17:0_18:1_22:0	TG(57:1)	TG 17:0_18:1_22:0	LMGL03010629	28.33	948.895	338.7	[C60H114O6+NH4] 1+	P	57:1	4	1	Glycerolipids [GL]	TAG	Triacylglycerols	948.895	0.0221	M-22:0_591.5333(15.9296), M-18:1_649.6135(100.0), M-17:0_661.6149(24.6142), M-17:0_678.6462(60.3254)
	Human plasma	TG 18:1_18:1_22:0	TG(58:2)	TG 18:1_18:1_22:0	LMGL03010898	28.09	960.894	339.3	[C61H114O6+NH4] 1+	P	58:2	5	2	Glycerolipids [GL]	TAG	Triacylglycerols	960.895	0.9945	17:1 C=O+_265.2519(6.935), 21:0 C=O+_323.3324(1.3249), M-22:0_603.5353(63.3415), M-18:1_661.6102(100.0)
	Human plasma	TG 16:0_19:0_22:0	TG(57:0)	TG 16:0_19:0_22:0	LMGL03010690	28.73	950.909	340.7	[C60H116O6+NH4] 1+	P	57:0	3	0	Glycerolipids [GL]	TAG	Triacylglycerols	950.911	1.609	15:0 C=O+_239.2369(1.1335), M-22:0_593.5483(3.8173), M-19:0_635.5982(4.7844), M-19:0_652.6287(0.6655), M-16:0_677.644(100.0)
	Human plasma	TG 18:2_20:1_22:1	TG(60:4)	TG 18:2_20:1_22:1	LMGL03011424	27.81	984.894	340.8	[C63H114O6+NH4] 1+	P	60:4	7	4	Glycerolipids [GL]	TAG	Triacylglycerols	984.895	1.8378	17:2 C=O+_263.2359(7.6843), M-22:1_629.5517(5.3998), M-20:1_657.5816(24.4029), M-18:2_687.6284(76.0125)
	Human plasma	TG 18:0_18:1_22:0	TG(58:1)	TG 18:0_18:1_22:0	LMGL03010828	28.52	962.911	341.9	[C61H116O6+NH4] 1+	P	58:1	4	1	Glycerolipids [GL]	TAG	Triacylglycerols	962.911	0.2493	17:1 C=O+_265.2529(2.3401), 17:0 C=O+_267.2671(0.4751), M-22:0_605.5489(19.8381), M-18:0_661.6099(37.4892), M-18:1_663.629(96.2438), M-18:0_678.6403(9.9285)
	Human plasma	TG 16:0_21:0_22:2	TG(59:2)	TG 16:0_21:0_22:2	LMGL03011436	28.38	974.911	342.3	[C62H116O6+NH4] 1+	P	59:2	5	2	Glycerolipids [GL]	TAG	Triacylglycerols	974.911	0.4424	M-22:2_621.577(70.4), M-21:0_648.5972(66.4), M-16:0_701.6468(48.8), M_974.9077(36.0)
	Human plasma	TG 18:1_20:1_22:1	TG(60:3)	TG 18:1_20:1_22:1	LMGL03011348	28.15	986.909	343	[C63H116O6+NH4] 1+	P	60:3	6	3	Glycerolipids [GL]	TAG	Triacylglycerols	986.911	1.4884	M-22:1_631.5653(23.4114), M-20:1_659.5954(6.3545), M-18:1_687.6279(77.2575)
	Human plasma	TG 16:0_20:0_22:0	TG(58:0)	TG 16:0_20:0_22:0	LMGL03010755	28.98	964.925	343.5	[C61H118O6+NH4] 1+	P	58:0	3	0	Glycerolipids [GL]	TAG	Triacylglycerols	964.927	1.5483	M-22:0_607.5649(38.6156), M-20:0_635.5955(24.1825), M-16:0_691.661(100.0)
	Human plasma	TG 16:0_21:0_22:0	TG(59:0)	TG 16:0_21:0_22:0	LMGL03011183	29.23	978.94	346	[C62H120O6+NH4] 1+	P	59:0	3	0	Glycerolipids [GL]	TAG	Triacylglycerols	978.942	2.1752	15:0 C=O+_239.2356(1.9381), M-22:0_621.5811(12.4177), M-21:0_635.5997(13.5387), M-16:0_705.6756(100.0), M_978.94(2.72)
	Human plasma	TG 18:1_20:0_22:0	TG(60:1)	TG 18:1_20:0_22:0	LMGL03011189	28.99	990.942	347.4	[C63H120O6+NH4] 1+	P	60:1	4	1	Glycerolipids [GL]	TAG	Triacylglycerols	990.942	0.1779	17:1 C=O+_265.2509(2.7729), M-22:0_633.5823(20.3832), M-20:0_661.6098(27.184), M-20:0_678.6454(4.5647), M-18:1_691.6612(100.0), M_990.942(6.3699)
	Human plasma	TG 18:0_20:0_22:0	TG(60:0)	TG 18:0_20:0_22:0	LMGL03011114	29.5	992.956	349.1	[C63H122O6+NH4] 1+	P	60:0	3	0	Glycerolipids [GL]	TAG	Triacylglycerols	992.958	2.3542	17:0 C=O+_267.2669(2.4549), 19:0 C=O+_295.2982(1.4463), M-22:0_635.5954(90.1431), M-20:0_663.6291(100.0), M-18:0_691.6605(95.8279)
	Human plasma	TG 18:0_22:0_22:2	TG(62:2)	TG 18:0_22:0_22:2	LMGL03011870	29	1016.96	351	[C65H122O6+NH4] 1+	P	62:2	5	2	Glycerolipids [GL]	TAG	Triacylglycerols	1016.96	0.3181	M-22:0_659.5982(32.5147), M-22:2_663.6332(65.6489), M-18:0_715.6626(40.2807)
	Human plasma	TG 18:0_21:0_22:0	TG(61:0)	TG 18:0_21:0_22:0	LMGL03011560	29.81	1006.97	352.7	[C64H124O6+NH4] 1+	P	61:0	3	0	Glycerolipids [GL]	TAG	Triacylglycerols	1006.97	1.9826	17:0 C=O+_267.2675(5.1695), J3_384.3811(2.1633), M-22:0_649.6139(38.0221), M-21:0_663.6285(71.3591), M-18:0_705.6746(76.3666)
	Human plasma	TG 18:0_22:0_22:1	TG(62:1)	TG 18:0_22:0_22:1	LMGL03011713	29.52	1018.97	352.8	[C65H124O6+NH4] 1+	P	62:1	4	1	Glycerolipids [GL]	TAG	Triacylglycerols	1018.97	0.5217	17:0 C=O+_267.2698(0.5206), 21:0 C=O+_323.3293(0.3991), M-22:0_661.6113(11.6085), M-22:1_663.6278(100.0), M-18:0_717.673(8.0631), M-18:0_734.7063(3.2706), M_1018.9685(0.3539)
	Human plasma	TG 18:0_22:0_22:0	TG(62:0)	TG 18:0_22:0_22:0	LMGL03011633	29.99	1020.99	355.2	[C65H126O6+NH4] 1+	P	62:0	3	0	Glycerolipids [GL]	TAG	Triacylglycerols	1020.99	1.9202	17:0 C=O+_267.2701(0.9535), 21:0 C=O+_323.3329(1.4262), M-22:0_663.6285(100.0), M-22:0_680.6589(0.5133), M-18:0_719.6912(29.1557), M-18:0_736.7213(0.4569)
