# Supplementary material for: Trapped ion mobility spectrometry and PASEF enable in-depth lipidomics from minimal sample amounts
Source: Nat Commun. 2020 Jan 16;11:331. doi: 10.1038/s41467-019-14044-x (PMC6965134; doi:10.1038/s41467-019-14044-x)
Supplement: Supplementary file 5 — Supplementary Data 3 [file 41467_2019_14044_MOESM5_ESM.xlsx]

## Sheet: Suppl. Data 3
	Sample	Lipid Name	Short Name.1	LSI ID	Lipid ID	Retention Time (min)	m/z	CCS (Å²)	Chemical Composition + Adduct	Ionization mode	#Carbon:Double Bond in Fatty Acyl Chain	#Double Bonds	#Carbon-Carbon Double Bonds	Category	Main Class	Sub Class	Theoretical m/z	Delta Mass	Matched Ions
Sterols (Steryl esters)	Mouse Liver	CE 16:0	CE 16:0	CE 16:0	LMST01020005	27.81	642.618	286.7	[C43H76O2+NH4] 1+	Positive	16:0	2	1	Sterol Lipids [ST]	Sterols	Steryl esters	642.618	1.1518	Cholesterol_369.3508(100.0)
	Mouse Liver	CE 16:1	CE 16:1	CE 16:1	LMST01020006	27.29	640.602	284.8	[C43H74O2+NH4] 1+	Positive	16:1	3	2	Sterol Lipids [ST]	Sterols	Steryl esters	640.603	0.7352	Cholesterol_369.3507(100.0)
	Mouse Liver	CE 17:1	CE 17:1	CE 17:1	LMST01020023	27.5	654.618	287.7	[C44H76O2+NH4] 1+	Positive	17:1	3	2	Sterol Lipids [ST]	Sterols	Steryl esters	654.618	0.6645	Cholesterol_369.3514(100.0)
	Mouse Liver	CE 18:0	CE 18:0	CE 18:0	LMST01020007	28.27	670.647	291.9	[C45H80O2+NH4] 1+	Positive	18:0	2	1	Sterol Lipids [ST]	Sterols	Steryl esters	670.65	3.5447	Cholesterol_369.3507(100.0)
	Mouse Liver	CE 18:1	CE 18:1	CE 18:1	LMST01020003	27.56	668.633	297.8	[C45H78O2+NH4] 1+	Positive	18:1	3	2	Sterol Lipids [ST]	Sterols	Steryl esters	668.634	1.2358	Cholesterol_369.3528(65.3021), M+H_651.6012(16.5692)
	Mouse Liver	CE 18:1	CE 18:1	CE 18:1	LMST01020003	27.73	668.634	290.3	[C45H78O2+NH4] 1+	Positive	18:1	3	2	Sterol Lipids [ST]	Sterols	Steryl esters	668.634	0.3229	Cholesterol_369.3511(100.0)
	Mouse Liver	CE 18:2	CE 18:2	CE 18:2	LMST01020008	27.49	666.618	290.8	[C45H76O2+NH4] 1+	Positive	18:2	4	3	Sterol Lipids [ST]	Sterols	Steryl esters	666.618	0.561	Cholesterol_369.3506(100.0)
	Mouse Liver	CE 18:2	CE 18:2	CE 18:2	LMST01020008	27.33	666.618	290.6	[C45H76O2+NH4] 1+	Positive	18:2	4	3	Sterol Lipids [ST]	Sterols	Steryl esters	666.618	0.6525	Cholesterol_369.3512(100.0)
	Mouse Liver	CE 18:3	CE 18:3	CE 18:3	LMST01020009	26.99	664.603	288.8	[C45H74O2+NH4] 1+	Positive	18:3	5	4	Sterol Lipids [ST]	Sterols	Steryl esters	664.603	0.1179	Cholesterol_369.3506(100.0)
	Mouse Liver	CE 19:0	CE 19:0	CE 19:0	LMST01020002	28.45	684.665	294.6	[C46H82O2+NH4] 1+	Positive	19:0	2	1	Sterol Lipids [ST]	Sterols	Steryl esters	684.665	0.656	Cholesterol_369.3509(100.0)
	Mouse Liver	CE 20:0	CE 20:0	CE 20:0	LMST01020010	28.76	698.68	297.9	[C47H84O2+NH4] 1+	Positive	20:0	2	1	Sterol Lipids [ST]	Sterols	Steryl esters	698.681	1.465	Cholesterol_369.3512(100.0)
	Mouse Liver	CE 20:1	CE 20:1	CE 20:1	LMST01020011	28.19	696.665	294.7	[C47H82O2+NH4] 1+	Positive	20:1	3	2	Sterol Lipids [ST]	Sterols	Steryl esters	696.665	0.9952	Cholesterol_369.3522(100.0)
	Mouse Liver	CE 20:3	CE 20:3	CE 20:3	LMST01020013	27.38	692.634	295.9	[C47H78O2+NH4] 1+	Positive	20:3	5	4	Sterol Lipids [ST]	Sterols	Steryl esters	692.634	0.1355	Cholesterol_369.3515(100.0)
	Mouse Liver	CE 20:4	CE 20:4	CE 20:4	LMST01020014	27.05	690.618	294.7	[C47H76O2+NH4] 1+	Positive	20:4	6	5	Sterol Lipids [ST]	Sterols	Steryl esters	690.618	0.4531	Cholesterol_369.3514(100.0)
	Mouse Liver	CE 20:5	CE 20:5	CE 20:5	LMST01020015	27.34	671.574	293.9	[C47H74O2+H] 1+	Positive	20:5	7	6	Sterol Lipids [ST]	Sterols	Steryl esters	671.576	3.4327	Cholesterol_369.3484(96.4761)
	Mouse Liver	CE 22:0	CE 22:0	CE 22:0	LMST01020016	29.29	726.712	302.9	[C49H88O2+NH4] 1+	Positive	22:0	2	1	Sterol Lipids [ST]	Sterols	Steryl esters	726.712	0.8056	Cholesterol_369.3513(100.0)
	Mouse Liver	CE 22:1	CE 22:1	CE 22:1	LMST01020025	28.67	724.696	303.1	[C49H86O2+NH4] 1+	Positive	22:1	3	2	Sterol Lipids [ST]	Sterols	Steryl esters	724.697	0.2679	Cholesterol_369.3512(100.0)
	Mouse Liver	CE 22:2	CE 22:2	CE 22:2	LMST01020017	28.22	722.679	302.1	[C49H84O2+NH4] 1+	Positive	22:2	4	3	Sterol Lipids [ST]	Sterols	Steryl esters	722.681	2.092	Cholesterol_369.3504(100.0)
	Mouse Liver	CE 22:4	CE 22:4	CE 22:4	LMST01020018	27.37	718.649	300.7	[C49H80O2+NH4] 1+	Positive	22:4	6	5	Sterol Lipids [ST]	Sterols	Steryl esters	718.65	1.1847	Cholesterol_369.3516(100.0)
	Mouse Liver	CE 22:5	CE 22:5	CE 22:5	LMST01020031	27.1	716.634	297.5	[C49H78O2+NH4] 1+	Positive	22:5	7	6	Sterol Lipids [ST]	Sterols	Steryl esters	716.634	0.2161	Cholesterol_369.3529(100.0)
	Mouse Liver	CE 22:6	CE 22:6	CE 22:6	LMST01020019	26.87	714.619	295.7	[C49H76O2+NH4] 1+	Positive	22:6	8	7	Sterol Lipids [ST]	Sterols	Steryl esters	714.618	0.5016	Cholesterol_369.3513(100.0)
	Mouse Liver	CE 24:1	CE 24:1	CE 24:1	LMST01020020	29.21	752.727	309.5	[C51H90O2+NH4] 1+	Positive	24:1	3	2	Sterol Lipids [ST]	Sterols	Steryl esters	752.728	0.6489	Cholesterol_369.3509(100.0)
	Mouse Liver	Campesteryl Ester 18:1	Campesteryl Ester 18:1	Campesteryl Ester 18:1	LMST01020066	27.92	682.649	293.8	[C46H80O2+NH4] 1+	Positive	18:1	3	2	Sterol Lipids [ST]	Sterols	Steryl esters	682.65	0.6213	C28H47_383.3665(100.0)
	Mouse Liver	Campesteryl Ester 18:2	Campesteryl Ester 18:2	Campesteryl Ester 18:2	LMST01020067	27.51	680.634	294.2	[C46H78O2+NH4] 1+	Positive	18:2	4	3	Sterol Lipids [ST]	Sterols	Steryl esters	680.634	0.3172	C28H47_383.3668(100.0)
	Mouse Liver	Steryl_Esters 18:3	Steryl_Esters 18:3	Steryl_Esters 18:3	LMST01020070	27.75	673.589	298.5	[C47H76O2+H] 1+	Positive	18:3	6	5	Sterol Lipids [ST]	Sterols	Steryl esters	673.592	4.0939	M+H_673.5868(100.0)
	Mouse Liver	Sitosteryl ester 18:2	Sitosteryl ester 18:2	Sitosteryl ester 18:2	LMST01020068	27.63	694.65	298.3	[C47H80O2+NH4] 1+	Positive	18:2	4	3	Sterol Lipids [ST]	Sterols	Steryl esters	694.65	0.0045	C29H49_397.3822(100.0)
Ceramides	Mouse Liver	Cer d18:1_22:0	Cer d40:1	Cer d18:1_22:0	LMSP02010008	24.25	620.598	265	[C40H79NO3-H] 1-	Negative	40:1	2	1	Sphingolipids [SP]	Ceramides	N-acylsphingosines (ceramides)	620.599	0.8284	P_237.2225(20.5257), V_321.3163(32.1788), T_364.3563(100.0)
	Mouse Liver	Cer d18:1_22:0@	Cer d40:1	Cer d18:1_22:0	LMSP02010008	24.62	622.613	274.9	[C40H79NO3+H] 1+	Positive	40:1	2	1	Sphingolipids [SP]	Ceramides	N-acylsphingosines (ceramides)	622.613	0.8669	N''_264.2689(100.0), M-H2O_604.6003(10.5903)
	Mouse Liver	Cer d18:1_23:0@	Cer d41:1	Cer d18:1_23:0	LMSP02010021	24.89	636.629	277.5	[C41H81NO3+H] 1+	Positive	41:1	2	1	Sphingolipids [SP]	Ceramides	N-acylsphingosines (ceramides)	636.629	0.1202	N''_264.2684(100.0), M-H2O_618.6167(10.4285)
	Mouse Liver	Cer d18:1_24:0@	Cer d42:1	Cer d18:1_24:0	LMSP02010012	25.15	650.644	281.2	[C42H83NO3+H] 1+	Positive	42:1	2	1	Sphingolipids [SP]	Ceramides	N-acylsphingosines (ceramides)	650.645	0.0623	N''_264.2684(100.0), M-H2O_632.6337(11.4549)
	Mouse Liver	Cer d18:1_24:1@	Cer d42:2	Cer d18:1_24:1	LMSP02010009	24.87	648.628	283	[C42H81NO3+H] 1+	Positive	42:2	3	2	Sphingolipids [SP]	Ceramides	N-acylsphingosines (ceramides)	648.629	1.0589	N''_264.2662(100.0), M_648.6251(58.9286)
	Mouse Liver	Cer d18:1_25:0@	Cer d43:1	Cer d18:1_25:0	LMSP02010013	25.33	664.658	284.1	[C43H85NO3+H] 1+	Positive	43:1	2	1	Sphingolipids [SP]	Ceramides	N-acylsphingosines (ceramides)	664.66	3.2209	N''_264.2689(100.0), M-H2O_646.6515(8.4258)
	Mouse Liver	Cer d18:1_26:1@	Cer d44:2	Cer d18:1_26:1	LMSP02010010	25.34	676.658	289.4	[C44H85NO3+H] 1+	Positive	44:2	3	2	Sphingolipids [SP]	Ceramides	N-acylsphingosines (ceramides)	676.66	3.3442	N''_264.2706(100.0)
Sterols (Chol and derivatives)	Mouse Liver	24,25-epoxy-cholesterol	24,25-epoxy-cholesterol	24,25-epoxy-cholesterol	LMST01010012	14.14	401.341	209.6	[C27H44O2+H] 1+	Positive		1	1	Sterol Lipids [ST]	Sterols	Cholesterol and derivatives	401.341	0.777	M+H-2*H2O_365.3205(9.4319), M+H-H2O_383.3281(7.6099), M+H_401.3406(100.0)
	Mouse Liver	24-northornasterol A	24-northornasterol A	24-northornasterol A	LMST01010320	16.55	441.296	234.9	[C26H42O4+Na] 1+	Positive		2	1	Sterol Lipids [ST]	Sterols	Cholesterol and derivatives	441.298	2.3096	M+Na_441.2939(100.0)
	Mouse Liver	zymosterol intermediate 1a	zymosterol intermediate 1a	zymosterol intermediate 1a	LMST01010169	14.08	415.357	219	[C28H46O2+H] 1+	Positive		2	2	Sterol Lipids [ST]	Sterols	Cholesterol and derivatives	415.357	0.8846	M+H-H2O_397.348(65.0529), M+H_415.3552(100.0)
	Mouse Liver	Dormatinol	Dormatinol	Dormatinol	LMST01010101	14.78	441.334	235.2	[C27H46O3+Na] 1+	Positive		1	1	Sterol Lipids [ST]	Sterols	Cholesterol and derivatives	441.334	0.1851	M+Na_441.3313(100.0)
	Mouse Liver	Fasciculic acid B	Fasciculic acid B	Fasciculic acid B	LMST01010389	12.42	637.429	254.4	[C36H60O9+H] 1+	Positive		3	1	Sterol Lipids [ST]	Sterols	Cholesterol and derivatives	637.431	2.4574	M+H_637.4292(100.0)
	Mouse Liver	Fasciculic acid B	Fasciculic acid B	Fasciculic acid B	LMST01010389	12.53	637.429	253.4	[C36H60O9+H] 1+	Positive		3	1	Sterol Lipids [ST]	Sterols	Cholesterol and derivatives	637.431	3.5107	M+H_637.4265(100.0)
	Mouse Liver	Chol & Der [C27H44O4+H] 1+	Chol & Der [C27H44O4+H] 1+	Chol & Der [C27H44O4+H] 1+	LMST01010250	10.63	433.332	231.3	[C27H44O4+H] 1+	Positive		1	1	Sterol Lipids [ST]	Sterols	Cholesterol and derivatives	433.331	1.6238	M+H-H2O_415.3181(100.0), M+H_433.3309(30.7229)
	Mouse Liver	Chol & Der [C27H44O4+NH4] 1+	Chol & Der [C27H44O4+NH4] 1+	Chol & Der [C27H44O4+NH4] 1+	LMST01010250	7.38	450.358	216.3	[C27H44O4+NH4] 1+	Positive		1	1	Sterol Lipids [ST]	Sterols	Cholesterol and derivatives	450.358	0.1921	M+NH4_450.3571(100.0)
	Mouse Liver	Chol & Der [C27H46O4+Na] 1+	Chol & Der [C27H46O4+Na] 1+	Chol & Der [C27H46O4+Na] 1+	LMST01010262	11.46	457.328	236.7	[C27H46O4+Na] 1+	Positive		1	1	Sterol Lipids [ST]	Sterols	Cholesterol and derivatives	457.329	1.2038	M+Na_457.3255(100.0)
	Mouse Liver	Chol & Der [C28H48O2+H] 1+	Chol & Der [C28H48O2+H] 1+	Chol & Der [C28H48O2+H] 1+	LMST01010235	12.39	417.373	208.4	[C28H48O2+H] 1+	Positive		1	1	Sterol Lipids [ST]	Sterols	Cholesterol and derivatives	417.373	0.8876	M+H_417.3725(100.0)
	Mouse Liver	Chol & Der [C29H48O+NH4] 1+	Chol & Der [C29H48O+NH4] 1+	Chol & Der [C29H48O+NH4] 1+	LMST01010143	4.94	430.404	224.8	[C29H48O+NH4] 1+	Positive		2	2	Sterol Lipids [ST]	Sterols	Cholesterol and derivatives	430.404	1.6585	M+NH4_430.402(100.0)
	Mouse Liver	Chol & Der 18:2-Glc-cholesterol	Chol & Der 18:2-Glc-cholesterol	Chol & Der 18:2-Glc-cholesterol	LMST01010375	24.83	833.627	302.8	[C51H86O7+Na] 1+	Positive	18:2	4	3	Sterol Lipids [ST]	Sterols	Cholesterol and derivatives	833.627	0.4555	M+Na_833.6266(100.0)
	Mouse Liver	Cholestenone	Cholestenone	Cholestenone	LMST01010015	27.61	385.346	225.7	[C27H44O+H] 1+	Positive		2	1	Sterol Lipids [ST]	Sterols	Cholesterol and derivatives	385.346	1.5725	M+H_385.3456(100.0)
	Mouse Liver	Cucurbitacin P	Cucurbitacin P	Cucurbitacin P	LMST01010114	12.09	521.348	231.3	[C30H48O7+H] 1+	Positive		3	1	Sterol Lipids [ST]	Sterols	Cholesterol and derivatives	521.347	1.1898	M+H_521.3449(100.0)
Cardiolipins	Mouse Liver	CL 18:2_18:2_18:2_18:2	CL 72:8	CL 18:2_18:2_18:2_18:2	LMGP12010001	24.97	723.479	411.8	[C81H142O17P2-H] 2-	Negative	72:8	14	8	Glycerophospholipids [GP]	Cardiolipin	Diacylglycerophosphoglycerophosphodiradylglycerols	723.479	0.361	17:2 COO-_279.2337(100.0)
Monoacylglycerols	Mouse Liver	MG 0:0_20:4_0:0	MG 20:4	MG 0:0_20:4_0:0	LMGL01010023	10.12	379.284	195.7	[C23H38O4+H] 1+	Positive	20:4	5	4	Glycerolipids [GL]	MAG	Monoacylglycerols	379.284	0.0419	19:4 C=O+_287.2362(100.0)
Diacylglycerols	Mouse Liver	DG 13:0_18:1@_0:0	DG 31:1	DG 13:0_18:1_0:0	LMGL02010360	18.64	611.489	252.3	[C34H64O5+AcO] 1-	Negative	31:1	3	1	Glycerolipids [GL]	DAG	Diacylglycerols	611.489	1.2462	13:0_271.1904(88.9521)
	Mouse Liver	DG 14:0_16:0_0:0	DG 30:0	DG 14:0_16:0_0:0	LMGL02010378	22.83	558.508	252.7	[C33H64O5+NH4] 1+	Positive	30:0	2	0	Glycerolipids [GL]	DAG	Diacylglycerols	558.509	1.3886	15:0 C=O+_239.2399(9.3683), M-16:0_285.2434(85.6636), M-14:0_313.2739(89.3542), M-H2O_523.4701(100.0)
	Mouse Liver	DG 14:0_18:2_0:0	DG 32:2	DG 14:0_18:2_0:0	LMGL02010385	21.94	582.509	252	[C35H64O5+NH4] 1+	Positive	32:2	4	2	Glycerolipids [GL]	DAG	Diacylglycerols	582.509	0.1788	13:0 C=O+_211.2048(1.2803), 17:2 C=O+_263.2366(5.5256), M-18:2_285.2431(100.0), M-14:0_337.274(93.1941), M-H2O_547.4724(65.4987)
	Mouse Liver	DG 16:0_16:0_0:0	DG 32:0	DG 16:0_16:0_0:0	LMGL02010001	23.76	586.541	258.8	[C35H68O5+NH4] 1+	Positive	32:0	2	0	Glycerolipids [GL]	DAG	Diacylglycerols	586.54	0.1532	15:0 C=O+_239.2368(6.5506), M-16:0_313.273(100.0), M-H2O_551.5029(36.2342)
	Mouse Liver	DG 16:0_16:0_0:0	DG 32:0	DG 16:0_16:0_0:0	LMGL02010001	27.31	586.541	258.8	[C35H68O5+NH4] 1+	Positive	32:0	2	0	Glycerolipids [GL]	DAG	Diacylglycerols	586.54	0.9857	M-16:0_313.2731(72.6378), M-H2O_551.5018(79.4836)
	Mouse Liver	DG 16:0_16:1_0:0	DG 32:1	DG 16:0_16:1_0:0	LMGL02010010	22.95	584.525	254.9	[C35H66O5+NH4] 1+	Positive	32:1	3	1	Glycerolipids [GL]	DAG	Diacylglycerols	584.525	0.2211	15:1 C=O+_237.2216(4.5399), 15:0 C=O+_239.2363(5.184), M-16:0_311.2592(97.2699), M-16:1_313.2749(100.0), M-H2O_549.4909(48.9571)
	Mouse Liver	DG 16:0_18:2_0:0	DG 34:2	DG 16:0_18:2_0:0	LMGL02010027	23.15	610.541	259.8	[C37H68O5+NH4] 1+	Positive	34:2	4	2	Glycerolipids [GL]	DAG	Diacylglycerols	610.54	0.3471	15:0 C=O+_239.2372(3.0071), 17:2 C=O+_263.2364(7.3622), M-18:2_313.274(95.044), M-16:0_337.2731(100.0), M-H2O_575.5029(45.2369)
	Mouse Liver	DG 16:0_18:3_0:0	DG 34:3	DG 16:0_18:3_0:0	LMGL02010032	22.42	608.525	257.1	[C37H66O5+NH4] 1+	Positive	34:3	5	3	Glycerolipids [GL]	DAG	Diacylglycerols	608.525	0.1888	M-18:3_313.2744(100.0), M-16:0_335.258(72.1054), M-H2O_573.4841(28.7694)
	Mouse Liver	DG 16:0_20:3_0:0	DG 36:3	DG 16:0_20:3_0:0	LMGL02010062	23.37	636.556	264.9	[C39H70O5+NH4] 1+	Positive	36:3	5	3	Glycerolipids [GL]	DAG	Diacylglycerols	636.556	0.2818	15:0 C=O+_239.2361(4.545), M-20:3_313.2739(100.0), M-16:0_363.2896(81.2381), M-H2O_601.5191(39.6126)
	Mouse Liver	DG 16:0_20:4_0:0	DG 36:4	DG 16:0_20:4_0:0	LMGL02010070	22.95	634.54	263.8	[C39H68O5+NH4] 1+	Positive	36:4	6	4	Glycerolipids [GL]	DAG	Diacylglycerols	634.54	0.0508	15:0 C=O+_239.237(4.3297), 19:4 C=O+_287.2374(12.2991), M-20:4_313.2737(100.0), M-H2O_599.5036(6.2754)
	Mouse Liver	DG 16:0_22:4_0:0	DG 38:4	DG 16:0_22:4_0:0	LMGL02010138	23.61	662.572	270.8	[C41H72O5+NH4] 1+	Positive	38:4	6	4	Glycerolipids [GL]	DAG	Diacylglycerols	662.572	0.0599	M-22:4_313.2729(92.671), 21:4 C=O+_315.2679(21.7466), M-16:0_389.3039(100.0)
	Mouse Liver	DG 16:0_22:5_0:0	DG 38:5	DG 16:0_22:5_0:0	LMGL02010150	23.3	660.556	270	[C41H70O5+NH4] 1+	Positive	38:5	7	5	Glycerolipids [GL]	DAG	Diacylglycerols	660.556	0.1905	21:5 C=O+_313.252(6.3685), M-22:5_313.2737(100.0), M-16:0_387.2912(16.7599)
	Mouse Liver	DG 16:0_22:6_0:0	DG 38:6	DG 16:0_22:6_0:0	LMGL02010162	22.63	658.541	267.7	[C41H68O5+NH4] 1+	Positive	38:6	8	6	Glycerolipids [GL]	DAG	Diacylglycerols	658.54	0.2291	15:0 C=O+_239.2383(7.1905), 21:6 C=O+_311.2381(7.4259), M-22:6_313.2734(100.0), M-16:0_385.2721(28.8366), M-H2O_623.5075(8.2503)
	Mouse Liver	DG 16:1_18:1_0:0	DG 34:2	DG 16:1_18:1_0:0	LMGL02010026	27.28	610.539	260	[C37H68O5+NH4] 1+	Positive	34:2	4	2	Glycerolipids [GL]	DAG	Diacylglycerols	610.54	2.552	17:1 C=O+_265.2511(1.3033), M-18:1_311.2572(29.0011), M-16:1_339.29(38.1767), M-H2O_575.5005(78.5857)
	Mouse Liver	DG 16:1_18:2_0:0	DG 34:3	DG 16:1_18:2_0:0	LMGL02010031	22.15	608.525	253.1	[C37H66O5+NH4] 1+	Positive	34:3	5	3	Glycerolipids [GL]	DAG	Diacylglycerols	608.525	0.1121	15:1 C=O+_237.2232(3.3972), 17:2 C=O+_263.2375(5.9177), M-18:2_311.2591(81.4189), M-16:1_337.2733(100.0), M-H2O_573.4854(46.5842)
	Mouse Liver	DG 17:0_18:1_0:0	DG 35:1	DG 17:0_18:1_0:0	LMGL02010030	24.18	626.571	266	[C38H72O5+NH4] 1+	Positive	35:1	3	1	Glycerolipids [GL]	DAG	Diacylglycerols	626.572	0.8133	16:0 C=O+_253.2543(13.4644), M-18:1_327.2893(100.0)
	Mouse Liver	DG 17:0_18:2_0:0	DG 35:2	DG 17:0_18:2_0:0	LMGL02010034	23.61	624.556	262.8	[C38H70O5+NH4] 1+	Positive	35:2	4	2	Glycerolipids [GL]	DAG	Diacylglycerols	624.556	0.2014	M-18:2_327.2894(100.0), M-17:0_337.2722(93.3282), M-H2O_589.5189(26.9345)
	Mouse Liver	DG 18:0_16:0_0:0	DG 34:0	DG 18:0_16:0_0:0	LMGL02010003	24.47	614.572	265.6	[C37H72O5+NH4] 1+	Positive	34:0	2	0	Glycerolipids [GL]	DAG	Diacylglycerols	614.572	1.0577	15:0 C=O+_239.2396(8.5942), M-18:0_313.2738(99.1193), M-16:0_341.3054(100.0), M-H2O_579.5356(86.5076)
	Mouse Liver	DG 18:0_18:1_0:0	DG 36:1	DG 18:0_18:1_0:0	LMGL02010043	24.5	640.587	269.6	[C39H74O5+NH4] 1+	Positive	36:1	3	1	Glycerolipids [GL]	DAG	Diacylglycerols	640.587	0.263	17:0 C=O+_267.2662(4.7637), M-18:0_339.2877(63.0824), M-18:1_341.3047(100.0), M-H2O_605.5492(63.7556)
	Mouse Liver	DG 18:0_20:3_0:0	DG 38:3	DG 18:0_20:3_0:0	LMGL02010101	24.16	664.587	271.8	[C41H74O5+NH4] 1+	Positive	38:3	5	3	Glycerolipids [GL]	DAG	Diacylglycerols	664.587	0.529	19:3 C=O+_289.2516(4.1883), M-18:0_363.29(58.2487), M-H2O_629.5493(34.3793)
	Mouse Liver	DG 18:0_20:4_0:0	DG 38:4	DG 18:0_20:4_0:0	LMGL02010111	23.86	662.573	270.8	[C41H72O5+NH4] 1+	Positive	38:4	6	4	Glycerolipids [GL]	DAG	Diacylglycerols	662.572	1.9944	M-20:4_341.3088(100.0), M-18:0_361.2733(19.833), M-H2O_627.5348(6.4443)
	Mouse Liver	DG 18:1_16:0_0:0	DG 34:1	DG 18:1_16:0_0:0	LMGL02010004	23.95	612.555	263	[C37H70O5+NH4] 1+	Positive	34:1	3	1	Glycerolipids [GL]	DAG	Diacylglycerols	612.556	1.5881	17:1 C=O+_265.2533(6.2721), M-18:1_313.2738(100.0), M-16:0_339.2897(94.3463), M-H2O_577.5172(41.3428)
	Mouse Liver	DG 18:1_16:0_0:0	DG 34:1	DG 18:1_16:0_0:0	LMGL02010004	23.82	612.556	262.7	[C37H70O5+NH4] 1+	Positive	34:1	3	1	Glycerolipids [GL]	DAG	Diacylglycerols	612.556	0.3924	15:0 C=O+_239.2365(4.3223), 17:1 C=O+_265.2506(7.1084), M-18:1_313.274(88.8191), M-16:0_339.2896(100.0), M-H2O_577.5192(51.6368)
	Mouse Liver	DG 18:1_18:1_0:0	DG 36:2	DG 18:1_18:1_0:0	LMGL02010049	24.24	638.572	265.5	[C39H72O5+NH4] 1+	Positive	36:2	4	2	Glycerolipids [GL]	DAG	Diacylglycerols	638.572	0.0334	M-18:1_339.2904(100.0)
	Mouse Liver	DG 18:1_18:2_0:0	DG 36:3	DG 18:1_18:2_0:0	LMGL02010056	23.24	636.556	261.3	[C39H70O5+NH4] 1+	Positive	36:3	5	3	Glycerolipids [GL]	DAG	Diacylglycerols	636.556	0.2935	17:2 C=O+_263.2381(5.3112), 17:1 C=O+_265.2527(7.631), M-18:1_337.2745(86.1601), M-18:2_339.29(100.0), M-H2O_601.5201(42.3176)
	Mouse Liver	DG 18:1_20:1_0:0	DG 38:2	DG 18:1_20:1_0:0	LMGL02010090	24.51	666.601	271.8	[C41H76O5+NH4] 1+	Positive	38:2	4	2	Glycerolipids [GL]	DAG	Diacylglycerols	666.603	3.8612	19:1 C=O+_293.2864(5.2453), M-20:1_339.2897(100.0), M-18:1_367.3231(65.2284), M-H2O_631.5648(35.956)
	Mouse Liver	DG 18:1_20:3_0:0	DG 38:4	DG 18:1_20:3_0:0	LMGL02010110	23.44	662.571	267	[C41H72O5+NH4] 1+	Positive	38:4	6	4	Glycerolipids [GL]	DAG	Diacylglycerols	662.572	1.5982	M-20:3_339.2886(100.0), M-18:1_363.2894(29.3895), M-H2O_627.5346(12.2315)
	Mouse Liver	DG 18:1_20:4_0:0	DG 38:5	DG 18:1_20:4_0:0	LMGL02010121	23.02	660.556	266	[C41H70O5+NH4] 1+	Positive	38:5	7	5	Glycerolipids [GL]	DAG	Diacylglycerols	660.556	0.2715	19:4 C=O+_287.2381(26.4988), M-20:4_339.2902(100.0), M-18:1_361.2733(39.7748), M-H2O_625.5222(15.7711)
	Mouse Liver	DG 18:1_22:1_0:0	DG 40:2	DG 18:1_22:1_0:0	LMGL02010169	25.02	694.634	278.5	[C43H80O5+NH4] 1+	Positive	40:2	4	2	Glycerolipids [GL]	DAG	Diacylglycerols	694.634	0.6144	17:1 C=O+_265.2536(0.509), M-22:1_339.2897(100.0), M-18:1_395.3532(79.8643), M-H2O_659.5967(42.138)
	Mouse Liver	DG 18:1_22:5_0:0	DG 40:6	DG 18:1_22:5_0:0	LMGL02010215	23.35	686.573	272.3	[C43H72O5+NH4] 1+	Positive	40:6	8	6	Glycerolipids [GL]	DAG	Diacylglycerols	686.572	1.3913	M-22:5_339.2897(100.0), M-18:1_387.289(16.6667)
	Mouse Liver	DG 18:1_22:6_0:0	DG 40:7	DG 18:1_22:6_0:0	LMGL02010225	22.73	684.556	269.9	[C43H70O5+NH4] 1+	Positive	40:7	9	7	Glycerolipids [GL]	DAG	Diacylglycerols	684.556	0.797	21:6 C=O+_311.2376(13.6346), M-22:6_339.2914(100.0), M-18:1_385.2722(27.2467), M-H2O_649.5256(4.1458)
	Mouse Liver	DG 18:2_18:2_0:0	DG 36:4	DG 18:2_18:2_0:0	LMGL02010063	22.4	634.54	256.6	[C39H68O5+NH4] 1+	Positive	36:4	6	4	Glycerolipids [GL]	DAG	Diacylglycerols	634.54	0.7241	17:2 C=O+_263.2363(6.015), M-18:2_337.2738(100.0), M-H2O_599.5029(13.2712)
	Mouse Liver	DG 18:2_18:3_0:0	DG 36:5	DG 18:2_18:3_0:0	LMGL02010071	21.37	632.525	254.2	[C39H66O5+NH4] 1+	Positive	36:5	7	5	Glycerolipids [GL]	DAG	Diacylglycerols	632.525	0.6642	17:2 C=O+_263.2359(7.7598), M-18:2_335.259(100.0), M-18:3_337.274(94.0172), M-H2O_597.4881(19.803)
	Mouse Liver	DG 18:2_20:1_0:0	DG 38:3	DG 18:2_20:1_0:0	LMGL02010099	24	664.587	268.2	[C41H74O5+NH4] 1+	Positive	38:3	5	3	Glycerolipids [GL]	DAG	Diacylglycerols	664.587	0.022	17:2 C=O+_263.238(4.4841), M-20:1_337.2718(100.0), M-18:2_367.3215(75.2461), M-H2O_629.5517(64.4473)
	Mouse Liver	DG 18:2_20:4_0:0	DG 38:6	DG 18:2_20:4_0:0	LMGL02010131	22.12	658.541	261.1	[C41H68O5+NH4] 1+	Positive	38:6	8	6	Glycerolipids [GL]	DAG	Diacylglycerols	658.54	0.9706	19:4 C=O+_287.2355(6.8368), M-20:4_337.2738(100.0), M-18:2_361.2753(18.5208), M-H2O_623.5035(8.7716)
	Mouse Liver	DG 18:2_22:0_0:0	DG 40:2	DG 18:2_22:0_0:0	LMGL02010168	25.17	694.634	279.2	[C43H80O5+NH4] 1+	Positive	40:2	4	2	Glycerolipids [GL]	DAG	Diacylglycerols	694.634	0.9659	21:0 C=O+_323.3332(4.1995), M-22:0_337.274(100.0), M-18:2_397.3672(41.8635), M-H2O_659.5997(41.3386)
	Mouse Liver	DG 18:2_22:1_0:0	DG 40:3	DG 18:2_22:1_0:0	LMGL02010180	24.61	692.617	275.5	[C43H78O5+NH4] 1+	Positive	40:3	5	3	Glycerolipids [GL]	DAG	Diacylglycerols	692.619	2.0781	M-22:1_337.2731(37.8167), M-18:2_395.3506(100.0), M-H2O_657.5809(33.4385)
	Mouse Liver	DG 18:2_22:2_0:0	DG 40:4	DG 18:2_22:2_0:0	LMGL02010203	24.11	690.603	272.5	[C43H76O5+NH4] 1+	Positive	40:4	6	4	Glycerolipids [GL]	DAG	Diacylglycerols	690.603	0.1919	M-22:2_337.2749(100.0), M-18:2_393.3397(24.2402)
	Mouse Liver	DG 18:2_22:4_0:0	DG 40:6	DG 18:2_22:4_0:0	LMGL02010214	23.03	686.57	270.8	[C43H72O5+NH4] 1+	Positive	40:6	8	6	Glycerolipids [GL]	DAG	Diacylglycerols	686.572	2.1646	21:4 C=O+_315.2684(31.5002), M-22:4_337.2756(100.0), M-18:2_389.3028(85.8225), M-H2O_651.5393(48.8393)
	Mouse Liver	DG 18:2_22:5_0:0	DG 40:7	DG 18:2_22:5_0:0	LMGL02010224	22.19	684.555	266.9	[C43H70O5+NH4] 1+	Positive	40:7	9	7	Glycerolipids [GL]	DAG	Diacylglycerols	684.556	1.2428	17:2 C=O+_263.2356(35.7985), 21:5 C=O+_313.2507(39.5726), M-22:5_337.2735(100.0), M-18:2_387.2895(81.3493)
	Mouse Liver	DG 19:0_20:4_0:0	DG 39:4	DG 19:0_20:4_0:0	LMGL02010153	24.22	676.588	274.3	[C42H74O5+NH4] 1+	Positive	39:4	6	4	Glycerolipids [GL]	DAG	Diacylglycerols	676.587	0.6531	19:4 C=O+_287.2374(12.8205), M-20:4_355.3229(100.0), M-19:0_361.2713(15.5556)
Neutral Glycosphingolipids	Mouse Liver	GlcCer d18:1_20:0@	GlcCer d38:1	GlcCer d18:1_20:0	LMSP0501AA06	23.01	756.634	292.9	[C44H85NO8+H] 1+	Positive	38:1	2	1	Sphingolipids [SP]	Neutral glycosphingolipids	Simple Glc series	756.635	0.6035	N''_264.2688(100.0), C38H74NO2-H2O_558.5595(11.7562), C38H74NO2_576.5763(22.9318)
	Mouse Liver	GlcCer d18:1_22:0@	GlcCer d40:1	GlcCer d18:1_22:0	LMSP0501AA07	23.87	784.667	298.7	[C46H89NO8+H] 1+	Positive	40:1	2	1	Sphingolipids [SP]	Neutral glycosphingolipids	Simple Glc series	784.666	0.6765	N''_264.268(100.0), C40H78NO2-H2O_586.5921(24.3484), C40H78NO2_604.6004(35.971), M-H2O_766.6584(14.449)
	Mouse Liver	GlcCer d18:1_23:0@	GlcCer d41:1	GlcCer d18:1_23:0	LMSP0501AA32	24.21	798.682	301.2	[C47H91NO8+H] 1+	Positive	41:1	2	1	Sphingolipids [SP]	Neutral glycosphingolipids	Simple Glc series	798.682	0.4804	N''_264.2681(100.0), C41H80NO2-H2O_600.6041(23.2035), C41H80NO2_618.6159(43.9908), M-H2O_780.6694(16.8457)
	Mouse Liver	GlcCer d18:1_24:0@	GlcCer d42:1	GlcCer d18:1_24:0	LMSP0501AA09	24.49	812.696	304.1	[C48H93NO8+H] 1+	Positive	42:1	2	1	Sphingolipids [SP]	Neutral glycosphingolipids	Simple Glc series	812.697	2.0371	N''_264.2691(100.0), C42H82NO2-H2O_614.6251(19.1233), C42H82NO2_632.6346(46.477), M-H2O_794.6943(9.7433)
	Mouse Liver	GlcCer d18:1_24:1@	GlcCer d42:2	GlcCer d18:1_24:1	LMSP0501AA08	23.79	810.682	302.8	[C48H91NO8+H] 1+	Positive	42:2	3	2	Sphingolipids [SP]	Neutral glycosphingolipids	Simple Glc series	810.682	0.3549	N''_264.2671(100.0), C42H80NO2-H2O_612.6098(8.4152), C42H80NO2_630.6165(29.3612), M-H2O_792.6761(14.2506)
Phospatidic acids	Mouse Liver	PA 14:1_18:3@	PA 32:4	PA 14:1_18:3	LMGP10010120	8.88	699.428	260.9	[C35H61O8P+AcO] 1-	Negative	32:4	7	4	Glycerophospholipids [GP]	PA	Diacylglycerophosphates	699.424	4.8843	13:1 COO-_285.2061(28.5105), M_699.4233(100.0)
	Mouse Liver	PA 16:0_21:0@	PA 37:0	PA 16:0_21:0	LMGP10010196	14.64	753.518	276.3	[C40H79O8P+Cl] 1-	Negative	37:0	3	0	Glycerophospholipids [GP]	PA	Diacylglycerophosphates	753.521	3.9264	M-16:0-H2O_497.2811(78.1695)
	Mouse Liver	PA 18:0@_16:0	PA 34:0	PA 18:0_16:0	LMGP10010888	13.72	711.472	267.2	[C37H73O8P+Cl] 1-	Negative	34:0	3	0	Glycerophospholipids [GP]	PA	Diacylglycerophosphates	711.474	2.5943	M-16:0_473.2414(26.1668), M_711.4711(100.0)
	Mouse Liver	PA 18:0_18:0	PA 36:0	PA 18:0_18:0	LMGP10010028	15.32	739.505	273.4	[C39H77O8P+Cl] 1-	Negative	36:0	3	0	Glycerophospholipids [GP]	PA	Diacylglycerophosphates	739.505	0.6551	M-18:0_473.2416(35.0478), M_739.4984(100.0)
	Mouse Liver	PA 18:3_20:5@	PA 38:8	PA 18:3_20:5	LMGP10010388	19.04	715.431	263.1	[C41H65O8P-H] 1-	Negative	38:8	11	8	Glycerophospholipids [GP]	PA	Diacylglycerophosphates	715.434	4.6671	17:3 COO-_277.2159(54.4848)
	Mouse Liver	LPA 22:6_0:0	LPA 22:6	LPA 22:6_0:0	LMGP10050019	7.18	481.238	211.6	[C25H39O7P-H] 1-	Negative	22:6	8	6	Glycerophospholipids [GP]	PA	Monoacylglycerophosphates	481.236	4.2887	M-22:6-H2O_152.997(100.0)
Oxidized glycerophospholipids	Mouse Liver	Oxidized PC 16:0@_20:4	Oxidized PC 36:4	Oxidized PC 16:0_20:4	LMGP20010002	17.33	782.533	281.3	[C44H80NO9P-CH3] 1-	Negative	36:4	7	4	Glycerophospholipids [GP]	Oxidized glycerophospholipids	Oxidized glycerophosphocholines	782.534	1.3593	20:4_301.217(18.1072), 19:4 COO-_319.2288(100.0)
	Mouse Liver	Oxidized PC 16:0_20:4	Oxidized PC 36:4	Oxidized PC 16:0_20:4	LMGP20010002	15.99	842.556	297.8	[C44H80NO9P+HCOO] 1-	Negative	36:4	7	4	Glycerophospholipids [GP]	Oxidized glycerophospholipids	Oxidized glycerophosphocholines	842.555	0.6085	15:0 COO-_255.2344(6.8426), 19:4 COO-_319.2246(17.5063), M-CH3_782.5299(100.0)
	Mouse Liver	Oxidized PC 16:0_20:4	Oxidized PC 36:4	Oxidized PC 16:0_20:4	LMGP20010002	16.33	842.555	294.9	[C44H80NO9P+HCOO] 1-	Negative	36:4	7	4	Glycerophospholipids [GP]	Oxidized glycerophospholipids	Oxidized glycerophosphocholines	842.555	0.0289	15:0 COO-_255.231(30.0166), 19:4 COO-_319.2281(14.4284), M-20:4_480.3098(6.8144), M-CH3_782.5311(100.0)
	Mouse Liver	Oxidized PC 16:0_20:4	Oxidized PC 36:4	Oxidized PC 16:0_20:4	LMGP20010002	16.97	842.557	294.3	[C44H80NO9P+HCOO] 1-	Negative	36:4	7	4	Glycerophospholipids [GP]	Oxidized glycerophospholipids	Oxidized glycerophosphocholines	842.555	2.347	15:0 COO-_255.2341(37.6052), 20:4_301.2165(5.7748), M-CH3_782.534(100.0)
	Mouse Liver	Oxidized PC 16:0_20:4@	Oxidized PC 36:4	Oxidized PC 16:0_20:4	LMGP20010002	16.54	798.564	290.3	[C44H80NO9P+H] 1+	Positive	36:4	7	4	Glycerophospholipids [GP]	Oxidized glycerophospholipids	Oxidized glycerophosphocholines	798.565	0.7833	HG_184.0732(100.0), M-16:0-H2O_542.3277(1.5286), M-H2O_780.5527(16.3817), M_798.5587(13.3099)
	Mouse Liver	Oxidized PC 16:0_5:0	Oxidized PC 21:0	Oxidized PC 16:0_5:0	LMGP20010005	10.08	652.381	258.4	[C29H56NO9P+AcO] 1-	Negative	21:0	4	0	Glycerophospholipids [GP]	Oxidized glycerophospholipids	Oxidized glycerophosphocholines	652.383	3.6533	15:0 COO-_255.2319(75.5245)
	Mouse Liver	Oxidized PC 16:0_5:0	Oxidized PC 21:0	Oxidized PC 16:0_5:0	LMGP20010006	9.76	594.342	240.1	[C29H56NO10P-CH3] 1-	Negative	21:0	4	0	Glycerophospholipids [GP]	Oxidized glycerophospholipids	Oxidized glycerophosphocholines	594.341	2.0353	15:0 COO-_255.2319(100.0), M_594.3394(20.0787)
	Mouse Liver	Oxidized PC 16:0_5:0@	Oxidized PC 21:0	Oxidized PC 16:0_5:0	LMGP20010005	8.63	594.376	245.3	[C29H56NO9P+H] 1+	Positive	21:0	4	0	Glycerophospholipids [GP]	Oxidized glycerophospholipids	Oxidized glycerophosphocholines	594.377	1.6758	HG-H2O_166.0622(2.8042), HG_184.0726(100.0), M-16:0_356.1457(1.307), M_594.3729(18.4648)
	Mouse Liver	Oxidized PC 16:0_5:0@	Oxidized PC 21:0	Oxidized PC 16:0_5:0	LMGP20010005	8.83	594.377	245.3	[C29H56NO9P+H] 1+	Positive	21:0	4	0	Glycerophospholipids [GP]	Oxidized glycerophospholipids	Oxidized glycerophosphocholines	594.377	0.0699	HG_184.0737(100.0), M-16:0_356.1476(3.0355), M-NL_411.311(1.8265), M-5:1_496.3393(2.5508)
	Mouse Liver	Oxidized PC 16:0_9:0@	Oxidized PC 25:0	Oxidized PC 16:0_9:0	LMGP20010008	11.33	694.429	267.4	[C33H64NO9P+HCOO] 1-	Negative	25:0	4	0	Glycerophospholipids [GP]	Oxidized glycerophospholipids	Oxidized glycerophosphocholines	694.43	1.7855	HG_168.0423(3.2977), 8:1 COO-_171.1031(99.5867), 15:0 COO-_255.2348(61.2549), M-16:0-H2O_378.1687(7.6114), M-9:1-H2O_462.297(4.1855), M-9:1_480.3097(27.5548), M-C5H13N_563.337(2.1563), M-CH3_634.4106(100.0)
	Mouse Liver	Oxidized PC 16:0_9:0@	Oxidized PC 25:0	Oxidized PC 16:0_9:0	LMGP20010008	17.97	694.431	266.8	[C33H64NO9P+HCOO] 1-	Negative	25:0	4	0	Glycerophospholipids [GP]	Oxidized glycerophospholipids	Oxidized glycerophosphocholines	694.43	1.4665	8:1 COO-_171.1031(100.0), 15:0 COO-_255.2311(18.75), M-CH3_634.4083(90.4167)
	Mouse Liver	Oxidized PC 16:0_9:0@	Oxidized PC 25:0	Oxidized PC 16:0_9:0	LMGP20010007	10.12	650.403	255.5	[C33H64NO10P-CH3] 1-	Negative	25:0	4	0	Glycerophospholipids [GP]	Oxidized glycerophospholipids	Oxidized glycerophosphocholines	650.403	1.2972	15:0 COO-_255.2327(86.2193), M-9:1_480.3078(29.1204)
	Mouse Liver	Oxidized PC 18:0_20:4	Oxidized PC 38:4	Oxidized PC 18:0_20:4	LMGP20010001	17.35	870.587	302.3	[C46H84NO9P+HCOO] 1-	Negative	38:4	7	4	Glycerophospholipids [GP]	Oxidized glycerophospholipids	Oxidized glycerophosphocholines	870.587	0.7416	17:0 COO-_283.2627(8.8988), 19:4 COO-_319.2274(22.1197), M-CH3_810.5644(100.0)
	Mouse Liver	Oxidized PC 21:0	Oxidized PC 21:0	Oxidized PC 16:0_5:0	LMGP20010006	8.82	610.371	248.4	[C29H56NO10P+H] 1+	Positive	21:0	4	0	Glycerophospholipids [GP]	Oxidized glycerophospholipids	Oxidized glycerophosphocholines	610.372	1.3	HG_184.0728(100.0)
	Mouse Liver	Oxidized PC 21:0	Oxidized PC 21:0	Oxidized PC 16:0_5:0	LMGP20010006	7.36	610.371	245.9	[C29H56NO10P+H] 1+	Positive	21:0	4	0	Glycerophospholipids [GP]	Oxidized glycerophospholipids	Oxidized glycerophosphocholines	610.372	0.9	HG_184.0732(100.0), M_610.3677(12.474)
	Mouse Liver	Oxidized PC 21:0	Oxidized PC 21:0	Oxidized PC 16:0_5:0	LMGP20010005	6.46	594.376	245.4	[C29H56NO9P+H] 1+	Positive	21:0	4	0	Glycerophospholipids [GP]	Oxidized glycerophospholipids	Oxidized glycerophosphocholines	594.377	1.265	HG_184.073(100.0), M_594.3759(13.2417)
	Mouse Liver	Oxidized PC 21:0	Oxidized PC 21:0	Oxidized PC 16:0_5:0	LMGP20010005	8.09	594.376	245.2	[C29H56NO9P+H] 1+	Positive	21:0	4	0	Glycerophospholipids [GP]	Oxidized glycerophospholipids	Oxidized glycerophosphocholines	594.377	1.1623	HG_184.0756(100.0), M_594.3762(20.5879)
	Mouse Liver	Oxidized PC 21:0	Oxidized PC 21:0	Oxidized PC 16:0_5:0	LMGP20010005	15.46	594.377	245.1	[C29H56NO9P+H] 1+	Positive	21:0	4	0	Glycerophospholipids [GP]	Oxidized glycerophospholipids	Oxidized glycerophosphocholines	594.377	0.6489	HG_184.0743(100.0), M_594.3735(16.0521)
	Mouse Liver	Oxidized PC 25:0	Oxidized PC 25:0	Oxidized PC 16:0_9:0	LMGP20010008	8.62	650.437	256.9	[C33H64NO9P+H] 1+	Positive	25:0	4	0	Glycerophospholipids [GP]	Oxidized glycerophospholipids	Oxidized glycerophosphocholines	650.44	4.5006	HG_184.0732(100.0), M_650.4347(17.233)
	Mouse Liver	Oxidized PC 25:0	Oxidized PC 25:0	Oxidized PC 16:0_9:0	LMGP20010007	10.43	666.436	259.2	[C33H64NO10P+H] 1+	Positive	25:0	4	0	Glycerophospholipids [GP]	Oxidized glycerophospholipids	Oxidized glycerophosphocholines	666.435	1.5896	HG_184.0738(100.0), M_666.4321(35.5789)
	Mouse Liver	Oxidized PC 25:0	Oxidized PC 25:0	Oxidized PC 16:0_9:0	LMGP20010007	10.58	666.433	260.5	[C33H64NO10P+H] 1+	Positive	25:0	4	0	Glycerophospholipids [GP]	Oxidized glycerophospholipids	Oxidized glycerophosphocholines	666.435	2.6233	HG_184.0737(100.0)
	Mouse Liver	Oxidized PC 25:0	Oxidized PC 25:0	Oxidized PC 16:0_9:0	LMGP20010008	11.16	650.439	256.9	[C33H64NO9P+H] 1+	Positive	25:0	4	0	Glycerophospholipids [GP]	Oxidized glycerophospholipids	Oxidized glycerophosphocholines	650.44	1.3101	HG_184.0735(100.0), M-9:1_496.3414(3.4929), M_650.4363(37.0839)
	Mouse Liver	Oxidized PC 25:0	Oxidized PC 25:0	Oxidized PC 16:0_9:0	LMGP20010008	11.38	650.44	257	[C33H64NO9P+H] 1+	Positive	25:0	4	0	Glycerophospholipids [GP]	Oxidized glycerophospholipids	Oxidized glycerophosphocholines	650.44	1.1296	HG_184.0726(100.0)
	Mouse Liver	Oxidized PC 25:0	Oxidized PC 25:0	Oxidized PC 16:0_9:0	LMGP20010008	15.54	650.438	256.5	[C33H64NO9P+H] 1+	Positive	25:0	4	0	Glycerophospholipids [GP]	Oxidized glycerophospholipids	Oxidized glycerophosphocholines	650.44	1.7793	HG_184.0735(100.0), M_650.437(30.5581)
	Mouse Liver	Oxidized PC 25:0	Oxidized PC 25:0	Oxidized PC 16:0_9:0	LMGP20010008	16.99	650.439	256.6	[C33H64NO9P+H] 1+	Positive	25:0	4	0	Glycerophospholipids [GP]	Oxidized glycerophospholipids	Oxidized glycerophosphocholines	650.44	1.1225	HG_184.0734(100.0)
	Mouse Liver	Oxidized PC 36:4	Oxidized PC 36:4	Oxidized PC 16:0_20:4	LMGP20010002	15.57	798.565	291.1	[C44H80NO9P+H] 1+	Positive	36:4	7	4	Glycerophospholipids [GP]	Oxidized glycerophospholipids	Oxidized glycerophosphocholines	798.565	0.2868	HG_184.0734(100.0), M-H2O_780.5576(16.6954), M_798.5643(8.2763)
	Mouse Liver	Oxidized PC 36:4	Oxidized PC 36:4	Oxidized PC 16:0_20:4	LMGP20010002	17.06	798.564	290.9	[C44H80NO9P+H] 1+	Positive	36:4	7	4	Glycerophospholipids [GP]	Oxidized glycerophospholipids	Oxidized glycerophosphocholines	798.565	0.7068	HG_184.0725(100.0)
	Mouse Liver	Oxidized PC 38:4	Oxidized PC 38:4	Oxidized PC 18:0_20:4	LMGP20010001	19.33	826.598	296.9	[C46H84NO9P+H] 1+	Positive	38:4	7	4	Glycerophospholipids [GP]	Oxidized glycerophospholipids	Oxidized glycerophosphocholines	826.596	2.0624	HG_184.0731(100.0)
	Mouse Liver	Oxidized PC 38:4	Oxidized PC 38:4	Oxidized PC 18:0_20:4	LMGP20010001	18.46	826.596	296.1	[C46H84NO9P+H] 1+	Positive	38:4	7	4	Glycerophospholipids [GP]	Oxidized glycerophospholipids	Oxidized glycerophosphocholines	826.596	0.5958	HG_184.0735(100.0)
	Mouse Liver	Oxidized PC 38:4	Oxidized PC 38:4	Oxidized PC 18:0_20:4	LMGP20010001	18.26	826.596	295.8	[C46H84NO9P+H] 1+	Positive	38:4	7	4	Glycerophospholipids [GP]	Oxidized glycerophospholipids	Oxidized glycerophosphocholines	826.596	0.8174	HG_184.0731(100.0)
	Mouse Liver	Oxidized PC 38:4	Oxidized PC 38:4	Oxidized PC 18:0_20:4	LMGP20010001	16.09	826.594	295.2	[C46H84NO9P+H] 1+	Positive	38:4	7	4	Glycerophospholipids [GP]	Oxidized glycerophospholipids	Oxidized glycerophosphocholines	826.596	2.2941	HG_184.0738(100.0), M_826.591(13.3174)
	Mouse Liver	Oxidized PC 38:4	Oxidized PC 38:4	Oxidized PC 18:0_20:4	LMGP20010004	16.99	824.578	295.2	[C46H82NO9P+H] 1+	Positive	38:4	8	4	Glycerophospholipids [GP]	Oxidized glycerophospholipids	Oxidized glycerophosphocholines	824.581	3.2316	HG_184.0756(100.0), M_824.5773(16.0907)
	Mouse Liver	Oxidized PC 38:4	Oxidized PC 38:4	Oxidized PC 18:0_20:4	LMGP20010001	21.26	826.597	295.2	[C46H84NO9P+H] 1+	Positive	38:4	7	4	Glycerophospholipids [GP]	Oxidized glycerophospholipids	Oxidized glycerophosphocholines	826.596	0.5117	HG_184.0734(100.0)
	Mouse Liver	Oxidized PE 16:0@_22:6	Oxidized PE 38:6	Oxidized PE 16:0_22:6	LMGP20020003	15.82	778.503	279	[C43H74NO9P-H] 1-	Negative	38:6	9	6	Glycerophospholipids [GP]	Oxidized glycerophospholipids	Oxidized glycerophosphoethanolamines	778.503	0.6585	21:6 COO-_343.2278(18.1467), M-22:6_452.2753(25.4826), M_778.4973(100.0)
	Mouse Liver	Oxidized PE 16:0_22:6	Oxidized PE 38:6	Oxidized PE 16:0_22:6	LMGP20020003	16.6	778.504	277.3	[C43H74NO9P-H] 1-	Negative	38:6	9	6	Glycerophospholipids [GP]	Oxidized glycerophospholipids	Oxidized glycerophosphoethanolamines	778.503	1.8345	15:0 COO-_255.2315(23.3764), 21:6 COO-_343.2291(100.0), M-22:6_452.2798(67.5916), M_778.5019(53.5432)
	Mouse Liver	Oxidized PE 16:0_22:6	Oxidized PE 38:6	Oxidized PE 16:0_22:6	LMGP20020003	16.31	778.503	276.7	[C43H74NO9P-H] 1-	Negative	38:6	9	6	Glycerophospholipids [GP]	Oxidized glycerophospholipids	Oxidized glycerophosphoethanolamines	778.503	0.2823	15:0 COO-_255.2321(40.0395), 21:6 COO-_343.23(100.0), M-22:6_452.2793(29.4287), M-16:0-H2O_522.2603(9.6643)
	Mouse Liver	Oxidized PE 16:0_22:6	Oxidized PE 38:6	Oxidized PE 16:0_22:6	LMGP20020003	17.05	778.505	278.4	[C43H74NO9P-H] 1-	Negative	38:6	9	6	Glycerophospholipids [GP]	Oxidized glycerophospholipids	Oxidized glycerophosphoethanolamines	778.503	2.697	15:0 COO-_255.2351(48.1872), 21:6 COO-_343.2284(100.0), M-22:6-H2O_434.2649(21.083), M-22:6_452.2807(25.7871), M_778.5029(36.3153)
	Mouse Liver	Oxidized PE 16:0_22:6	Oxidized PE 38:6	Oxidized PE 16:0_22:6	LMGP20020003	15.27	778.504	277.3	[C43H74NO9P-H] 1-	Negative	38:6	9	6	Glycerophospholipids [GP]	Oxidized glycerophospholipids	Oxidized glycerophosphoethanolamines	778.503	0.8937	15:0 COO-_255.2331(48.8359), 21:6 COO-_343.2251(58.0767), M-22:6_452.2745(26.2991)
	Mouse Liver	Oxidized PE 16:0_22:6@	Oxidized PE 38:6	Oxidized PE 16:0_22:6	LMGP20020003	16.97	778.503	290.6	[C43H74NO9P-H] 1-	Negative	38:6	9	6	Glycerophospholipids [GP]	Oxidized glycerophospholipids	Oxidized glycerophosphoethanolamines	778.503	0.7369	15:0 COO-_255.2308(53.3898)
	Mouse Liver	Oxidized PE 18:0@_20:4	Oxidized PE 38:4	Oxidized PE 18:0_20:4	LMGP20020001	17.72	782.534	281.9	[C43H78NO9P-H] 1-	Negative	38:4	7	4	Glycerophospholipids [GP]	Oxidized glycerophospholipids	Oxidized glycerophosphoethanolamines	782.534	0.3449	19:4 COO-_319.2279(69.5652), M-20:4_480.3113(18.3575), M-C2H6N_739.4882(10.8696), M_782.5316(100.0)
	Mouse Liver	Oxidized PE 18:0_20:4	Oxidized PE 38:4	Oxidized PE 18:0_20:4	LMGP20020001	18.48	782.53	279	[C43H78NO9P-H] 1-	Negative	38:4	7	4	Glycerophospholipids [GP]	Oxidized glycerophospholipids	Oxidized glycerophosphoethanolamines	782.534	4.7127	17:0 COO-_283.2625(65.9771), 19:4 COO-_319.2252(65.5621)
	Mouse Liver	Oxidized PE 38:6	Oxidized PE 38:6	Oxidized PE 16:0_22:6	LMGP20020003	15.63	780.516	283.1	[C43H74NO9P+H] 1+	Positive	38:6	9	6	Glycerophospholipids [GP]	Oxidized glycerophospholipids	Oxidized glycerophosphoethanolamines	780.517	1.0964	M-NL-H2O_621.4887(43.2236), M-NL_639.4968(100.0)
Phospatidylcholines	Mouse Liver	LPC 14:0_0:0	LPC 14:0	LPC 14:0_0:0	LMGP01050012	5.14	512.301	231.3	[C22H46NO7P+HCOO] 1-	Negative	14:0	2	0	Glycerophospholipids [GP]	PC	Monoacylglycerophosphocholines	512.299	2.2332	13:0 COO-_227.2014(100.0), M-CH3_452.2743(17.3457)
	Mouse Liver	LPC 16:0	LPC 16:0	LPC 0:0_16:0	LMGP01050074	6.12	496.339	229.9	[C24H50NO7P+H] 1+	Positive	16:0	2	0	Glycerophospholipids [GP]	PC	Monoacylglycerophosphocholines	496.34	0.8889	M-C19H37O3-H2O_166.0617(2.3704), M-C19H37O3_184.0731(100.0), M-C8H19NO5P-H2O_239.2355(0.2929), C16H31O_239.2355(0.2929), C8H19NO5P_240.0989(0.2367), M-C16H31O-H2O_240.0989(0.2367), M-C8H19NO5P_257.2469(0.3664), M-C16H31O_258.1105(5.1243), C19H37O3_313.2738(10.8302), M-H2O_478.3296(14.3133)
	Mouse Liver	LPC 16:0_0:0	LPC 16:0	LPC 16:0_0:0	LMGP01050018	8.49	540.33	237.6	[C24H50NO7P+HCOO] 1-	Negative	16:0	2	0	Glycerophospholipids [GP]	PC	Monoacylglycerophosphocholines	540.331	0.5735	15:0 COO-_255.2336(100.0)
	Mouse Liver	LPC 16:0_0:0	LPC 16:0	LPC 16:0_0:0	LMGP01050018	8.99	540.331	244.8	[C24H50NO7P+HCOO] 1-	Negative	16:0	2	0	Glycerophospholipids [GP]	PC	Monoacylglycerophosphocholines	540.331	0.1216	15:0 COO-_255.2334(100.0), M-CH3_480.3075(72.7273)
	Mouse Liver	LPC 16:0_0:0	LPC 16:0	LPC 16:0_0:0	LMGP01050018	9.3	480.309	218.7	[C24H50NO7P-CH3] 1-	Negative	16:0	2	0	Glycerophospholipids [GP]	PC	Monoacylglycerophosphocholines	480.309	0.9017	15:0 COO-_255.2323(100.0)
	Mouse Liver	LPC 16:1	LPC 16:1	LPC 16:1_0:0	LMGP01050021	2.78	494.324	224.5	[C24H48NO7P+H] 1+	Positive	16:1	3	1	Glycerophospholipids [GP]	PC	Monoacylglycerophosphocholines	494.324	0.4097	HG_184.0728(100.0), M-NL_311.2574(10.2866), M-H2O_476.3113(6.4794), M_494.3226(12.4106)
	Mouse Liver	LPC 16:1_0:0	LPC 16:1	LPC 16:1_0:0	LMGP01050021	6.57	538.315	235.3	[C24H48NO7P+HCOO] 1-	Negative	16:1	3	1	Glycerophospholipids [GP]	PC	Monoacylglycerophosphocholines	538.315	0.2646	M-16:1-H2O_224.0691(9.4485), 15:1 COO-_253.2161(100.0), M-CH3_478.2951(21.881)
	Mouse Liver	LPC 16:1_0:0	LPC 16:1	LPC 16:1_0:0	LMGP01050021	5.59	538.313	234.7	[C24H48NO7P+HCOO] 1-	Negative	16:1	3	1	Glycerophospholipids [GP]	PC	Monoacylglycerophosphocholines	538.315	3.5903	15:1 COO-_253.2177(100.0), M-CH3_478.2958(12.4076)
	Mouse Liver	LPC 18:0_0:0	LPC 18:0	LPC 18:0_0:0	LMGP01050026	11.36	568.361	245.1	[C26H54NO7P+HCOO] 1-	Negative	18:0	2	0	Glycerophospholipids [GP]	PC	Monoacylglycerophosphocholines	568.362	1.0629	HG_168.0431(2.0112), M-18:0-H2O_224.0701(10.1026), M-18:0_242.0785(2.0164), 17:0 COO-_283.2632(100.0), M-C5H13N-H2O_419.2526(0.2452), M-C5H13N_437.269(0.307), M-CH3_508.3391(37.0353)
	Mouse Liver	LPC 18:0_0:0	LPC 18:0	LPC 18:0_0:0	LMGP01050026	11.13	568.362	244.5	[C26H54NO7P+HCOO] 1-	Negative	18:0	2	0	Glycerophospholipids [GP]	PC	Monoacylglycerophosphocholines	568.362	0.6553	17:0 COO-_283.2628(100.0), M-CH3_508.3384(41.7271)
	Mouse Liver	LPC 18:1_0:0	LPC 18:1	LPC 18:1_0:0	LMGP01050029	8.93	566.346	242.4	[C26H52NO7P+HCOO] 1-	Negative	18:1	3	1	Glycerophospholipids [GP]	PC	Monoacylglycerophosphocholines	566.346	0.4836	17:1 COO-_281.2485(100.0)
	Mouse Liver	LPC 18:1_0:0	LPC 18:1	LPC 18:1_0:0	LMGP01050029	9.65	566.346	242.1	[C26H52NO7P+HCOO] 1-	Negative	18:1	3	1	Glycerophospholipids [GP]	PC	Monoacylglycerophosphocholines	566.346	1.3458	HG_168.0429(1.3606), M-18:1-H2O_224.0692(8.6945), M-18:1_242.0806(2.3263), 17:1 COO-_281.2478(100.0), M-C5H13N_435.2518(0.19), M-CH3_506.3233(33.9889)
	Mouse Liver	LPC 18:1_0:0	LPC 18:1	LPC 18:1_0:0	LMGP01050029	9.2	566.346	242.1	[C26H52NO7P+HCOO] 1-	Negative	18:1	3	1	Glycerophospholipids [GP]	PC	Monoacylglycerophosphocholines	566.346	1.4535	M-18:1-H2O_224.0702(0.2026), M-18:1_242.078(4.6935), 17:1 COO-_281.248(100.0), M-CH3_506.3239(12.1927)
	Mouse Liver	LPC 18:2_0:0	LPC 18:2	LPC 18:2_0:0	LMGP01050034	7.28	564.331	246.6	[C26H50NO7P+HCOO] 1-	Negative	18:2	4	2	Glycerophospholipids [GP]	PC	Monoacylglycerophosphocholines	564.331	0.208	17:2 COO-_279.2318(100.0)
	Mouse Liver	LPC 18:2_0:0	LPC 18:2	LPC 18:2_0:0	LMGP01050034	7.91	564.33	239.2	[C26H50NO7P+HCOO] 1-	Negative	18:2	4	2	Glycerophospholipids [GP]	PC	Monoacylglycerophosphocholines	564.331	0.9817	17:2 COO-_279.2333(100.0)
	Mouse Liver	LPC 20:1_0:0	LPC 20:1	LPC 20:1_0:0	LMGP01050047	11.22	594.378	248.3	[C28H56NO7P+HCOO] 1-	Negative	20:1	3	1	Glycerophospholipids [GP]	PC	Monoacylglycerophosphocholines	594.378	0.071	19:1 COO-_309.2806(100.0), M-CH3_534.3549(17.493)
	Mouse Liver	LPC 20:1_0:0	LPC 20:1	LPC 20:1_0:0	LMGP01050047	11.7	594.377	248.3	[C28H56NO7P+HCOO] 1-	Negative	20:1	3	1	Glycerophospholipids [GP]	PC	Monoacylglycerophosphocholines	594.378	0.8532	M-20:1-H2O_224.0705(7.334), 19:1 COO-_309.2797(100.0), M-CH3_534.3562(46.6092)
	Mouse Liver	LPC 20:2_0:0	LPC 20:2	LPC 20:2_0:0	LMGP01050132	10.26	592.362	246	[C28H54NO7P+HCOO] 1-	Negative	20:2	4	2	Glycerophospholipids [GP]	PC	Monoacylglycerophosphocholines	592.362	0.1135	19:2 COO-_307.2654(100.0), M-CH3_532.3405(34.4079)
	Mouse Liver	LPC 20:2_0:0	LPC 20:2	LPC 20:2_0:0	LMGP01050132	9.83	592.361	245.4	[C28H54NO7P+HCOO] 1-	Negative	20:2	4	2	Glycerophospholipids [GP]	PC	Monoacylglycerophosphocholines	592.362	1.226	19:2 COO-_307.2647(100.0)
	Mouse Liver	LPC 20:3	LPC 20:3	LPC 20:3_0:0	LMGP01050133	6.79	546.353	236.2	[C28H52NO7P+H] 1+	Positive	20:3	5	3	Glycerophospholipids [GP]	PC	Monoacylglycerophosphocholines	546.355	4.931	HG-H2O_166.0621(15.971), HG_184.0743(100.0)
	Mouse Liver	LPC 20:3_0:0	LPC 20:3	LPC 20:3_0:0	LMGP01050133	5.44	546.355	232.3	[C28H52NO7P+H] 1+	Positive	20:3	5	3	Glycerophospholipids [GP]	PC	Monoacylglycerophosphocholines	546.355	0.3507	HG-H2O_166.0631(0.736), HG_184.0724(100.0), M-20:3_258.1097(0.3121), M-NL_363.2886(1.3239), M-H2O_528.3437(1.9182), M_546.3527(1.072)
	Mouse Liver	LPC 20:3_0:0	LPC 20:3	LPC 20:3_0:0	LMGP01050133	6.38	546.354	230.8	[C28H52NO7P+H] 1+	Positive	20:3	5	3	Glycerophospholipids [GP]	PC	Monoacylglycerophosphocholines	546.355	3.5904	HG_184.075(100.0), M-20:3_258.1132(4.34), M-H2O_528.3438(11.8673), M_546.3514(30.1176)
	Mouse Liver	LPC 20:4	LPC 20:4	LPC 20:4_0:0	LMGP01050048	2.94	544.34	230	[C28H50NO7P+H] 1+	Positive	20:4	6	4	Glycerophospholipids [GP]	PC	Monoacylglycerophosphocholines	544.34	0.3668	HG_184.0745(100.0)
	Mouse Liver	LPC 20:5_0:0	LPC 20:5	LPC 20:5_0:0	LMGP01050050	5.06	586.317	241.9	[C28H48NO7P+HCOO] 1-	Negative	20:5	7	5	Glycerophospholipids [GP]	PC	Monoacylglycerophosphocholines	586.315	4.0947	M-20:5_242.0809(14.3459), 19:5 COO-_301.2171(100.0), M-CH3_526.2959(9.4534)
	Mouse Liver	LPC 22:0_0:0	LPC 22:0	LPC 22:0_0:0	LMGP01050053	15.89	624.425	258.6	[C30H62NO7P+HCOO] 1-	Negative	22:0	2	0	Glycerophospholipids [GP]	PC	Monoacylglycerophosphocholines	624.425	0.6313	M-22:0-H2O_224.0702(45.5521), 21:0 COO-_339.3267(100.0), M-CH3_564.4008(46.4724)
	Mouse Liver	LPC 22:4_0:0	LPC 22:4	LPC 22:4_0:0	LMGP01050124	9.38	616.362	248.7	[C30H54NO7P+HCOO] 1-	Negative	22:4	6	4	Glycerophospholipids [GP]	PC	Monoacylglycerophosphocholines	616.362	0.386	21:4 COO-_331.2625(100.0), M-CH3_556.3394(25.9595)
	Mouse Liver	LPC 22:6	LPC 22:6	LPC 22:6_0:0	LMGP01050056	3.55	568.34	234.5	[C30H50NO7P+H] 1+	Positive	22:6	8	6	Glycerophospholipids [GP]	PC	Monoacylglycerophosphocholines	568.34	0.5078	HG-H2O_166.0638(1.2494), HG_184.075(100.0), M-H2O_550.3256(1.767), M_568.3377(2.0553)
	Mouse Liver	LPC 22:6_0:0	LPC 22:6	LPC 22:6_0:0	LMGP01050056	7.16	612.33	247	[C30H50NO7P+HCOO] 1-	Negative	22:6	8	6	Glycerophospholipids [GP]	PC	Monoacylglycerophosphocholines	612.331	0.8051	HG_168.0421(1.7752), M-22:6_242.0799(7.2886), 22:6_309.2213(1.1967), 21:6 COO-_327.2334(100.0), M-CH3_552.3139(12.3336)
	Mouse Liver	LPC 22:6_0:0	LPC 22:6	LPC 22:6_0:0	LMGP01050056	7.63	612.331	247	[C30H50NO7P+HCOO] 1-	Negative	22:6	8	6	Glycerophospholipids [GP]	PC	Monoacylglycerophosphocholines	612.331	0.207	M-22:6-H2O_224.0679(46.0785), 21:6 COO-_327.2347(100.0), M-CH3_552.308(33.8448)
	Mouse Liver	LPC 24:0	LPC 24:0	LPC 24:0_0:0	LMGP01050057	17.12	608.465	258.9	[C32H66NO7P+H] 1+	Positive	24:0	2	0	Glycerophospholipids [GP]	PC	Monoacylglycerophosphocholines	608.465	0.1018	HG_184.0752(96.8898), M-H2O_590.4567(28.1996), M_608.4642(100.0)
	Mouse Liver	LPC 24:1	LPC 24:1	LPC 24:1	LMGP01050144	13.87	606.452	254.2	[C32H64NO7P+H] 1+	Positive	24:1	3	1	Glycerophospholipids [GP]	PC	Monoacylglycerophosphocholines	606.449	4.5688	HG_184.0751(56.8807)
	Mouse Liver	LPC 24:1	LPC 24:1	LPC 24:1	LMGP01050144	14.49	606.45	253.5	[C32H64NO7P+H] 1+	Positive	24:1	3	1	Glycerophospholipids [GP]	PC	Monoacylglycerophosphocholines	606.449	1.8514	HG_184.0742(42.8554), M-H2O_588.4357(11.0386), M_606.4487(100.0)
	Mouse Liver	LPC O- 18:0	LPC O- 18:0	LPC O- 18:0_0:0	LMGP01060014	10.83	510.392	238.2	[C26H56NO6P+H] 1+	Positive	18:0	1	0	Glycerophospholipids [GP]	PC	Monoalkylglycerophosphocholines	510.392	0.6841	HG_184.0726(99.3151), M_510.3883(80.8219)
	Mouse Liver	PC 13:0@_18:2	PC 31:2	PC 13:0_18:2	LMGP01011348	24.48	714.505	266.3	[C39H74NO8P-H] 1-	Negative	31:2	5	2	Glycerophospholipids [GP]	PC	Diacylglycerophosphocholines	714.508	3.6663	17:2 COO-_279.2348(100.0)
	Mouse Liver	PC 13:0@_20:4	PC 33:4	PC 13:0_20:4	LMGP01011356	20.15	738.507	272.3	[C41H74NO8P-H] 1-	Negative	33:4	7	4	Glycerophospholipids [GP]	PC	Diacylglycerophosphocholines	738.508	1.6462	19:4 COO-_303.2332(100.0), M-20:4-H2O_434.2631(6.979), M-20:4_452.277(28.4291)
	Mouse Liver	PC 13:0@_20:4	PC 33:4	PC 13:0_20:4	LMGP01011356	19.03	724.493	267.1	[C41H74NO8P-CH3] 1-	Negative	33:4	7	4	Glycerophospholipids [GP]	PC	Diacylglycerophosphocholines	724.492	1.5573	19:4 COO-_303.2336(100.0), M-20:4_438.2595(18.0478), M_724.4897(17.3398)
	Mouse Liver	PC 14:0@_16:1	PC 30:1	PC 14:0_16:1	LMGP01010485	18.19	748.513	280.9	[C38H74NO8P+HCOO] 1-	Negative	30:1	4	1	Glycerophospholipids [GP]	PC	Diacylglycerophosphocholines	748.513	0.3822	M-16:1_452.28(22.7523), M-CH3_688.493(80.1318)
	Mouse Liver	PC 14:0@_17:1	PC 31:1	PC 14:0_17:1	LMGP01011367	20.69	702.507	265	[C39H76NO8P-CH3] 1-	Negative	31:1	4	1	Glycerophospholipids [GP]	PC	Diacylglycerophosphocholines	702.507	0.4279	16:1 COO-_267.234(100.0)
	Mouse Liver	PC 14:0@_18:2	PC 32:2	PC 14:0_18:2	LMGP01010494	20.34	728.523	268.3	[C40H76NO8P-H] 1-	Negative	32:2	5	2	Glycerophospholipids [GP]	PC	Diacylglycerophosphocholines	728.524	1.4519	17:2 COO-_279.2322(100.0)
	Mouse Liver	PC 14:0@_18:3	PC 32:3	PC 14:0_18:3	LMGP01010497	16.84	728.523	277.5	[C40H74NO8P+H] 1+	Positive	32:3	6	3	Glycerophospholipids [GP]	PC	Diacylglycerophosphocholines	728.523	1.1445	HG_184.073(100.0), M-18:3_468.308(6.8663), M_728.5228(22.2585)
	Mouse Liver	PC 14:0@_20:4	PC 34:4	PC 14:0_20:4	LMGP01010506	20.57	752.523	272.8	[C42H76NO8P-H] 1-	Negative	34:4	7	4	Glycerophospholipids [GP]	PC	Diacylglycerophosphocholines	752.524	0.189	19:4 COO-_303.2351(100.0), M-20:4_466.2976(6.1849)
	Mouse Liver	PC 14:0@_22:6	PC 36:6	PC 14:0_22:6	LMGP01010512	19.63	776.523	277.9	[C44H76NO8P-H] 1-	Negative	36:6	9	6	Glycerophospholipids [GP]	PC	Diacylglycerophosphocholines	776.524	1.2049	21:6 COO-_327.2339(100.0)
	Mouse Liver	PC 14:0@_22:6	PC 36:6	PC 14:0_22:6	LMGP01010512	20.42	776.523	277.3	[C44H76NO8P-H] 1-	Negative	36:6	9	6	Glycerophospholipids [GP]	PC	Diacylglycerophosphocholines	776.524	1.1263	21:6 COO-_327.2312(100.0), M-22:6_466.2942(42.4597)
	Mouse Liver	PC 14:0@_22:6	PC 36:6	PC 14:0_22:6	LMGP01010512	20.1	776.521	278.4	[C44H76NO8P-H] 1-	Negative	36:6	9	6	Glycerophospholipids [GP]	PC	Diacylglycerophosphocholines	776.524	3.7987	21:6 COO-_327.2334(100.0)
	Mouse Liver	PC 14:0_16:0@	PC 30:0	PC 14:0_16:0	LMGP01010481	19.75	750.529	283.8	[C38H76NO8P+HCOO] 1-	Negative	30:0	3	0	Glycerophospholipids [GP]	PC	Diacylglycerophosphocholines	750.529	0.48	13:0 COO-_227.1994(48.1391), M-14:0_480.3109(11.995), M-CH3_690.5063(84.1335)
	Mouse Liver	PC 14:0_18:1	PC 32:1	PC 14:0_18:1	LMGP01010490	19.85	776.543	286	[C40H78NO8P+HCOO] 1-	Negative	32:1	4	1	Glycerophospholipids [GP]	PC	Diacylglycerophosphocholines	776.545	2.8695	HG_168.0439(2.6898), 13:0 COO-_227.2017(6.5943), M-18:1_452.2742(0.4485), M-C5H13N_645.4469(1.347), M-CH3_716.5229(100.0)
	Mouse Liver	PC 14:0_18:2	PC 32:2	PC 14:0_18:2	LMGP01010494	18.59	774.527	284.3	[C40H76NO8P+HCOO] 1-	Negative	32:2	5	2	Glycerophospholipids [GP]	PC	Diacylglycerophosphocholines	774.529	2.293	13:0 COO-_227.2017(10.6974), 17:2 COO-_279.2324(49.15), M-18:2-H2O_434.2705(1.3743), M-18:2_452.2774(5.1399), M-14:0_504.3092(1.5455), M-C5H13N_643.433(0.8656), M-CH3_714.5059(100.0)
	Mouse Liver	PC 14:0_18:2@	PC 32:2	PC 14:0_18:2	LMGP01010494	7.37	788.543	284.8	[C40H76NO8P+AcO] 1-	Negative	32:2	5	2	Glycerophospholipids [GP]	PC	Diacylglycerophosphocholines	788.545	1.5848	M-14:0_504.3052(100.0)
	Mouse Liver	PC 14:0_18:3	PC 32:3	PC 14:0_18:3	LMGP01010497	17.58	772.512	284	[C40H74NO8P+HCOO] 1-	Negative	32:3	6	3	Glycerophospholipids [GP]	PC	Diacylglycerophosphocholines	772.513	1.7135	13:0 COO-_227.203(47.7614), 17:3 COO-_277.2149(73.29), M-18:3_452.2777(15.6933), M-CH3_712.4884(100.0)
	Mouse Liver	PC 14:0_20:4	PC 34:4	PC 14:0_20:4	LMGP01010506	19.14	812.543	290.4	[C42H76NO8P+AcO] 1-	Negative	34:4	7	4	Glycerophospholipids [GP]	PC	Diacylglycerophosphocholines	812.545	1.9135	19:4 COO-_303.2295(100.0), M-14:0-H2O_510.3014(7.971)
	Mouse Liver	PC 14:0_20:4@	PC 34:4	PC 14:0_20:4	LMGP01010506	7.32	812.545	288.1	[C42H76NO8P+AcO] 1-	Negative	34:4	7	4	Glycerophospholipids [GP]	PC	Diacylglycerophosphocholines	812.545	0.0356	M-14:0_528.309(86.8421)
	Mouse Liver	PC 14:1@_20:5	PC 34:6	PC 14:1_20:5	LMGP01011402	18.09	748.492	269.9	[C42H72NO8P-H] 1-	Negative	34:6	9	6	Glycerophospholipids [GP]	PC	Diacylglycerophosphocholines	748.492	0.5307	19:5 COO-_301.2179(100.0)
	Mouse Liver	PC 14:1@_22:5	PC 36:6	PC 14:1_22:5	LMGP01012134	17.77	822.528	291.5	[C44H76NO8P+HCOO] 1-	Negative	36:6	9	6	Glycerophospholipids [GP]	PC	Diacylglycerophosphocholines	822.529	1.8624	21:5 COO-_329.2504(6.4052), M-CH3_762.5047(100.0)
	Mouse Liver	PC 14:1_16:0	PC 30:1	PC 14:1_16:0	LMGP01011384	11.64	738.481	268.8	[C38H74NO8P+Cl] 1-	Negative	30:1	4	1	Glycerophospholipids [GP]	PC	Diacylglycerophosphocholines	738.485	4.4475	15:0 COO-_255.2299(76.6989), M-14:1-H2O_462.2962(17.4416)
	Mouse Liver	PC 15:0@_16:1	PC 31:1	PC 15:0_16:1	LMGP01010535	20.56	776.544	285.4	[C39H76NO8P+AcO] 1-	Negative	31:1	4	1	Glycerophospholipids [GP]	PC	Diacylglycerophosphocholines	776.545	0.4303	15:1 COO-_253.2163(100.0)
	Mouse Liver	PC 15:0@_18:2	PC 33:2	PC 15:0_18:2	LMGP01010543	18.86	744.555	281	[C41H78NO8P+H] 1+	Positive	33:2	5	2	Glycerophospholipids [GP]	PC	Diacylglycerophosphocholines	744.554	1.0525	HG_184.073(100.0), M-18:2-H2O_464.3155(0.5272), M-18:2_482.3261(2.3043), M_744.5527(26.8539)
	Mouse Liver	PC 15:0@_20:3	PC 35:3	PC 15:0_20:3	LMGP01011423	21.5	754.539	274.5	[C43H80NO8P-CH3] 1-	Negative	35:3	6	3	Glycerophospholipids [GP]	PC	Diacylglycerophosphocholines	754.539	0.7485	19:3 COO-_305.2508(100.0), M-20:3-H2O_448.2813(6.616), M-20:3_466.2942(4.2586), M_754.5384(32.3194)
	Mouse Liver	PC 15:0@_20:4	PC 35:4	PC 15:0_20:4	LMGP01011424	21.63	766.539	294.2	[C43H78NO8P-H] 1-	Negative	35:4	7	4	Glycerophospholipids [GP]	PC	Diacylglycerophosphocholines	766.539	0.1386	19:4 COO-_303.2319(100.0)
	Mouse Liver	PC 15:0@_20:4	PC 35:4	PC 15:0_20:4	LMGP01011424	19.86	766.538	276.8	[C43H78NO8P-H] 1-	Negative	35:4	7	4	Glycerophospholipids [GP]	PC	Diacylglycerophosphocholines	766.539	1.4922	19:4 COO-_303.2319(100.0), M-20:4-H2O_462.2958(2.5262), M-20:4_480.3085(24.049)
	Mouse Liver	PC 15:0@_22:6	PC 37:6	PC 15:0_22:6	LMGP01011430	21.02	790.539	280.7	[C45H78NO8P-H] 1-	Negative	37:6	9	6	Glycerophospholipids [GP]	PC	Diacylglycerophosphocholines	790.539	0.3289	21:6 COO-_327.2306(100.0)
	Mouse Liver	PC 15:0_18:2	PC 33:2	PC 15:0_18:2	LMGP01010543	19.42	788.543	287.1	[C41H78NO8P+HCOO] 1-	Negative	33:2	5	2	Glycerophospholipids [GP]	PC	Diacylglycerophosphocholines	788.545	1.9744	14:0 COO-_241.2181(22.8028), 17:2 COO-_279.2336(60.1346), M-18:2_466.2954(7.5061), M-CH3_728.522(100.0)
	Mouse Liver	PC 15:0_22:6	PC 37:6	PC 15:0_22:6	LMGP01011430	18.68	836.543	294.4	[C45H78NO8P+HCOO] 1-	Negative	37:6	9	6	Glycerophospholipids [GP]	PC	Diacylglycerophosphocholines	836.545	2.007	14:0 COO-_241.2174(16.8964), 21:6 COO-_327.2337(68.2394), M-22:6-H2O_448.2872(8.4426), M-22:6_466.2951(13.0759), M-15:0_552.3082(2.2512), M-CH3_776.5216(100.0)
	Mouse Liver	PC 15:1@_20:1	PC 35:2	PC 15:1_20:1	LMGP01011451	22.75	770.569	279.1	[C43H82NO8P-H] 1-	Negative	35:2	5	2	Glycerophospholipids [GP]	PC	Diacylglycerophosphocholines	770.571	2.1831	19:1 COO-_309.2807(100.0), M-20:1-H2O_460.2847(6.0772), M-20:1_478.2896(5.5276)
	Mouse Liver	PC 15:1@_20:4	PC 35:5	PC 15:1_20:4	LMGP01011454	20.36	764.521	275.6	[C43H76NO8P-H] 1-	Negative	35:5	8	5	Glycerophospholipids [GP]	PC	Diacylglycerophosphocholines	764.524	3.3794	19:4 COO-_303.2339(100.0), M-20:4-H2O_460.2858(10.091), M-20:4_478.2957(7.2787)
	Mouse Liver	PC 15:1_18:2	PC 33:3	PC 15:1_18:2	LMGP01011444	18.51	786.527	286.5	[C41H76NO8P+HCOO] 1-	Negative	33:3	6	3	Glycerophospholipids [GP]	PC	Diacylglycerophosphocholines	786.529	2.258	14:1 COO-_239.1995(19.8444), 17:2 COO-_279.23(26.6537), M-CH3_726.5085(100.0)
	Mouse Liver	PC 16:0@_18:1	PC 34:1	PC 16:0_18:1	LMGP01010005	22.41	804.574	291.1	[C42H82NO8P+HCOO] 1-	Negative	34:1	4	1	Glycerophospholipids [GP]	PC	Diacylglycerophosphocholines	804.576	2.6043	17:1 COO-_281.2476(62.2354), M-18:1-H2O_462.3029(5.378), M-18:1_480.3069(7.2288), M-CH3_744.5541(100.0)
	Mouse Liver	PC 16:0@_18:2	PC 34:2	PC 16:0_18:2	LMGP01010585	22.75	758.571	283.5	[C42H80NO8P+H] 1+	Positive	34:2	5	2	Glycerophospholipids [GP]	PC	Diacylglycerophosphocholines	758.569	1.5633	HG_184.0737(100.0), M-18:2_496.3427(1.725)
	Mouse Liver	PC 16:0@_18:4	PC 34:4	PC 16:0_18:4	LMGP01010603	18.25	798.527	287.6	[C42H76NO8P+HCOO] 1-	Negative	34:4	7	4	Glycerophospholipids [GP]	PC	Diacylglycerophosphocholines	798.529	2.3005	M-18:4_480.3093(52.7132), M-CH3_738.5097(16.6667), M-H2O_780.5126(27.5194), M_798.5235(17.0543)
	Mouse Liver	PC 16:0@_20:3	PC 36:3	PC 16:0_20:3	LMGP01010622	20.37	784.586	289.8	[C44H82NO8P+H] 1+	Positive	36:3	6	3	Glycerophospholipids [GP]	PC	Diacylglycerophosphocholines	784.585	1.4795	HG_184.0731(100.0), M-20:3-H2O_478.3278(1.2084), M-20:3_496.3438(0.8892)
	Mouse Liver	PC 16:0@_20:4	PC 36:4	PC 16:0_20:4	LMGP01010007	22.31	780.554	279.6	[C44H80NO8P-H] 1-	Negative	36:4	7	4	Glycerophospholipids [GP]	PC	Diacylglycerophosphocholines	780.555	1.2629	19:4 COO-_303.2318(100.0)
	Mouse Liver	PC 16:0@_22:5	PC 38:5	PC 16:0_22:5	LMGP01010645	20.31	808.585	293.8	[C46H82NO8P+H] 1+	Positive	38:5	8	5	Glycerophospholipids [GP]	PC	Diacylglycerophosphocholines	808.585	0.0741	HG-H2O_166.0623(0.6872), HG_184.0733(100.0), M-22:5_496.338(1.3513), M-NL_625.5181(1.7593), M-C5H13NO3P-H2O_625.5181(1.7593)
	Mouse Liver	PC 16:0@_22:5	PC 38:5	PC 16:0_22:5	LMGP01010645	22.14	792.553	282.4	[C46H82NO8P-CH3] 1-	Negative	38:5	8	5	Glycerophospholipids [GP]	PC	Diacylglycerophosphocholines	792.554	1.7064	21:5 COO-_329.2503(100.0), M-22:5-H2O_462.2983(2.815), M-22:5_480.3075(8.4205)
	Mouse Liver	PC 16:0@_22:6	PC 38:6	PC 16:0_22:6	LMGP01010650	21.26	790.539	281.3	[C46H80NO8P-CH3] 1-	Negative	38:6	9	6	Glycerophospholipids [GP]	PC	Diacylglycerophosphocholines	790.539	0.7916	22:6_309.2244(0.3416), 21:6 COO-_327.2323(100.0), M-22:6-H2O_462.2979(4.4584), M-22:6_480.3087(18.2593), M_790.5369(40.0072)
	Mouse Liver	PC 16:0_16:0	PC 32:0	PC 16:0_16:0	LMGP01010564	21.07	734.572	285.5	[C40H80NO8P+H] 1+	Positive	32:0	3	0	Glycerophospholipids [GP]	PC	Diacylglycerophosphocholines	734.569	2.9438	HG-H2O_166.0622(0.681), HG_184.0732(100.0), M-16:0-H2O_478.3296(0.7616), M-16:0_496.3416(1.5331), M-NL_551.5036(0.7203), M-C5H13NO3P-H2O_551.5036(0.7203), M_734.5704(12.5506)
	Mouse Liver	PC 16:0_16:0	PC 32:0	PC 16:0_16:0	LMGP01010564	21.62	778.558	287.7	[C40H80NO8P+HCOO] 1-	Negative	32:0	3	0	Glycerophospholipids [GP]	PC	Diacylglycerophosphocholines	778.56	3.2863	15:0 COO-_255.2346(100.0), M-CH3_718.541(78.6352)
	Mouse Liver	PC 16:0_16:0	PC 32:0	PC 16:0_16:0	LMGP01010564	22.43	778.56	287.7	[C40H80NO8P+HCOO] 1-	Negative	32:0	3	0	Glycerophospholipids [GP]	PC	Diacylglycerophosphocholines	778.56	0.5424	15:0 COO-_255.2342(100.0), M-CH3_718.536(77.7311)
	Mouse Liver	PC 16:0_16:1	PC 32:1	PC 16:0_16:1	LMGP01010566	19.38	732.556	282.3	[C40H78NO8P+H] 1+	Positive	32:1	4	1	Glycerophospholipids [GP]	PC	Diacylglycerophosphocholines	732.554	2.7361	HG-H2O_166.0641(0.259), HG_184.0735(100.0), M-16:0-H2O_476.315(0.3013), M-16:1-H2O_478.3294(0.3448), M-16:0_494.3247(0.4412), M-16:1_496.3394(1.4861), M-NL_549.4888(0.5357), M-C5H13NO3P-H2O_549.4888(0.5357), M_732.5548(16.885)
	Mouse Liver	PC 16:0_17:1	PC 33:1	PC 16:0_17:1	LMGP01010571	20.98	790.558	288.8	[C41H80NO8P+HCOO] 1-	Negative	33:1	4	1	Glycerophospholipids [GP]	PC	Diacylglycerophosphocholines	790.56	2.5415	16:1 COO-_267.2327(56.1163), M-16:0-H2O_474.2976(2.2364), M-17:1_480.3049(7.9312), M-16:0_492.3077(2.5258), M-C5H13N_659.4685(0.8119), M-CH3_730.5381(100.0)
	Mouse Liver	PC 16:0_18:0	PC 34:0	PC 16:0_18:0	LMGP01010573	22.55	762.601	291.4	[C42H84NO8P+H] 1+	Positive	34:0	3	0	Glycerophospholipids [GP]	PC	Diacylglycerophosphocholines	762.601	0.1286	HG_184.0725(100.0), M-18:0-H2O_478.329(0.3194), M-16:0-H2O_506.3591(0.6703), M-16:0_524.3695(1.3072), M-NL_579.5292(0.6011), M-C5H13NO3P-H2O_579.5292(0.6011), M_762.5985(10.1343)
	Mouse Liver	PC 16:0_18:0	PC 34:0	PC 16:0_18:0	LMGP01010573	11.32	820.606	299.1	[C42H84NO8P+AcO] 1-	Negative	34:0	3	0	Glycerophospholipids [GP]	PC	Diacylglycerophosphocholines	820.607	2.0913	17:0 COO-_283.2656(19.8703), M-16:0_508.3442(100.0)
	Mouse Liver	PC 16:0_18:0	PC 34:0	PC 16:0_18:0	LMGP01010573	23.23	806.59	293.4	[C42H84NO8P+HCOO] 1-	Negative	34:0	3	0	Glycerophospholipids [GP]	PC	Diacylglycerophosphocholines	806.592	2.1748	15:0 COO-_255.2323(50.9817), 17:0 COO-_283.2663(33.2958), M-18:0-H2O_462.2998(3.6288), M-18:0_480.3105(5.634), M-16:0_508.3389(8.9209), M-C5H13N_675.4975(0.3087), M-CH3_746.5708(100.0)
	Mouse Liver	PC 16:0_18:1	PC 34:1	PC 16:0_18:1	LMGP01010005	21.75	804.575	291.6	[C42H82NO8P+HCOO] 1-	Negative	34:1	4	1	Glycerophospholipids [GP]	PC	Diacylglycerophosphocholines	804.576	1.7698	HG_168.044(0.6214), 15:0 COO-_255.2323(20.0876), 17:1 COO-_281.2482(66.9152), M-18:1-H2O_462.2982(1.5377), M-18:1_480.3088(7.7444), M-16:0-H2O_488.3138(1.7474), M-16:0_506.3244(1.7083), M-C5H13N_673.4864(1.5213), M-CH3_744.5553(100.0)
	Mouse Liver	PC 16:0_18:1@	PC 34:1	PC 16:0_18:1	LMGP01010005	9.66	818.588	293.3	[C42H82NO8P+AcO] 1-	Negative	34:1	4	1	Glycerophospholipids [GP]	PC	Diacylglycerophosphocholines	818.592	4.3027	M-16:0_506.3245(100.0)
	Mouse Liver	PC 16:0_18:2	PC 34:2	PC 16:0_18:2	LMGP01010585	19.88	758.571	286.3	[C42H80NO8P+H] 1+	Positive	34:2	5	2	Glycerophospholipids [GP]	PC	Diacylglycerophosphocholines	758.569	1.5633	HG-H2O_166.0627(0.5096), HG_184.073(100.0), M-18:2-H2O_478.3287(0.3615), M-18:2_496.3391(1.6799), M-16:0-H2O_502.3286(0.5805), M-16:0_520.3367(0.2501), M-NL_575.5043(0.4346), M-C5H13NO3P-H2O_575.5043(0.4346), M_758.567(14.1219)
	Mouse Liver	PC 16:0_18:2	PC 34:2	PC 16:0_18:2	LMGP01010585	22.46	802.559	289.9	[C42H80NO8P+HCOO] 1-	Negative	34:2	5	2	Glycerophospholipids [GP]	PC	Diacylglycerophosphocholines	802.56	1.2867	15:0 COO-_255.2338(9.0652), 17:2 COO-_279.2326(75.3541), M-CH3_742.5365(100.0)
	Mouse Liver	PC 16:0_18:2	PC 34:2	PC 16:0_18:2	LMGP01010585	23.7	802.559	289.9	[C42H80NO8P+HCOO] 1-	Negative	34:2	5	2	Glycerophospholipids [GP]	PC	Diacylglycerophosphocholines	802.56	1.0586	15:0 COO-_255.2338(27.9001), M-18:2-H2O_462.2953(0.9003), M-18:2_480.3116(6.6485), M-16:0-H2O_486.2971(1.7227), M-CH3_742.5368(100.0), M_802.5543(1.3615)
	Mouse Liver	PC 16:0_18:3	PC 34:3	PC 16:0_18:3	LMGP01010598	18.51	756.555	282	[C42H78NO8P+H] 1+	Positive	34:3	6	3	Glycerophospholipids [GP]	PC	Diacylglycerophosphocholines	756.554	1.0358	HG-H2O_166.0622(0.5482), HG_184.0728(100.0), M-18:3_496.3392(1.6655), M-16:0_518.3214(0.1137), M-NL_573.4868(0.136), M-C5H13NO3P-H2O_573.4868(0.136), M_756.5534(24.4602)
	Mouse Liver	PC 16:0_18:3	PC 34:3	PC 16:0_18:3	LMGP01010598	19.38	800.543	289.3	[C42H78NO8P+HCOO] 1-	Negative	34:3	6	3	Glycerophospholipids [GP]	PC	Diacylglycerophosphocholines	800.545	2.0973	HG_168.0417(1.341), 17:3 COO-_277.217(87.3411), M-18:3-H2O_462.2974(2.2706), M-18:3_480.31(11.3271), M-16:0-H2O_484.28(1.1234), M-16:0_502.289(0.4795), M-CH3_740.5204(100.0)
	Mouse Liver	PC 16:0_18:3	PC 34:3	PC 16:0_18:3	LMGP01010598	19.65	800.543	289	[C42H78NO8P+HCOO] 1-	Negative	34:3	6	3	Glycerophospholipids [GP]	PC	Diacylglycerophosphocholines	800.545	2.7835	15:0 COO-_255.2322(10.334), 17:3 COO-_277.2168(55.6616), M-18:3_480.3125(24.4484), M-CH3_740.5224(100.0)
	Mouse Liver	PC 16:0_20:1@	PC 36:1	PC 16:0_20:1	LMGP01011468	23.28	788.614	295.2	[C44H86NO8P+H] 1+	Positive	36:1	4	1	Glycerophospholipids [GP]	PC	Diacylglycerophosphocholines	788.616	2.6936	HG_184.0727(100.0), M-16:0_550.392(2.4628), M_788.6131(1.4318)
	Mouse Liver	PC 16:0_20:3	PC 36:3	PC 16:0_20:3	LMGP01010622	20.99	828.575	294.4	[C44H82NO8P+HCOO] 1-	Negative	36:3	6	3	Glycerophospholipids [GP]	PC	Diacylglycerophosphocholines	828.576	1.1292	HG_168.0427(1.1176), 15:0 COO-_255.2337(17.0877), 19:3 COO-_305.2488(62.5643), M-20:3-H2O_462.2988(1.7394), M-20:3_480.3101(9.1349), M-16:0_530.3277(1.7859), M-C5H13N_697.4824(0.7485), M-CH3_768.5544(100.0), M_828.574(2.2785)
	Mouse Liver	PC 16:0_20:4	PC 36:4	PC 16:0_20:4	LMGP01010007	19.86	826.56	293.8	[C44H80NO8P+HCOO] 1-	Negative	36:4	7	4	Glycerophospholipids [GP]	PC	Diacylglycerophosphocholines	826.56	0.4371	HG_168.0436(0.9292), 19:4 COO-_303.2334(83.2853), M-20:4-H2O_462.2997(2.9515), M-20:4_480.3107(11.0897), M-16:0_528.3122(1.1206), M-C5H13N_695.4665(0.5711), M-CH3_766.5389(100.0), M-2*H2O_790.5395(1.3396), M_826.5584(2.175)
	Mouse Liver	PC 16:0_20:4	PC 36:4	PC 16:0_20:4	LMGP01010007	20.52	826.56	293.8	[C44H80NO8P+HCOO] 1-	Negative	36:4	7	4	Glycerophospholipids [GP]	PC	Diacylglycerophosphocholines	826.56	0.2156	15:0 COO-_255.2339(29.3163), 19:4 COO-_303.2337(72.3587), M-20:4-H2O_462.299(4.0916), M-20:4_480.3134(13.3148), M-CH3_766.5376(77.0277)
	Mouse Liver	PC 16:0_20:4	PC 36:4	PC 16:0_20:4	LMGP01010007	20.05	826.559	293.2	[C44H80NO8P+HCOO] 1-	Negative	36:4	7	4	Glycerophospholipids [GP]	PC	Diacylglycerophosphocholines	826.56	1.0278	HG_168.0416(0.62), 15:0 COO-_255.2321(17.9678), 20:4_285.2225(0.1142), 19:4 COO-_303.2318(80.4437), M-20:4-H2O_462.2978(2.1753), M-20:4_480.3083(12.5301), M-16:0-H2O_510.3034(2.1341), M-16:0_528.3057(1.4415), M-C5H13N_695.4686(0.193), M-CH3_766.5365(100.0), M_826.5574(1.7287)
	Mouse Liver	PC 16:0_20:4	PC 36:4	PC 16:0_20:4	LMGP01010007	24.18	826.563	293.2	[C44H80NO8P+HCOO] 1-	Negative	36:4	7	4	Glycerophospholipids [GP]	PC	Diacylglycerophosphocholines	826.56	2.6643	15:0 COO-_255.2322(17.7096), 19:4 COO-_303.2338(100.0), M-20:4_480.3093(10.6235), M-16:0-H2O_510.3003(3.7414), M-CH3_766.5384(86.2674)
	Mouse Liver	PC 16:0_20:5	PC 36:5	PC 16:0_20:5	LMGP01010633	18.32	780.555	285.7	[C44H78NO8P+H] 1+	Positive	36:5	8	5	Glycerophospholipids [GP]	PC	Diacylglycerophosphocholines	780.554	1.9423	HG-H2O_166.0644(0.3133), HG_184.0731(100.0), M-20:5-H2O_478.3318(0.183), M-20:5_496.3423(1.3759), M-16:0-H2O_524.3125(0.3323), M-16:0_542.3243(0.3244)
	Mouse Liver	PC 16:0_20:5	PC 36:5	PC 16:0_20:5	LMGP01010633	20.61	764.523	275.6	[C44H78NO8P-CH3] 1-	Negative	36:5	8	5	Glycerophospholipids [GP]	PC	Diacylglycerophosphocholines	764.523	0.6655	15:0 COO-_255.2348(29.6249), 19:5 COO-_301.2166(100.0), M-20:5-H2O_462.3015(8.9203), M-20:5_480.3099(19.1434), M-16:0-H2O_508.2781(7.3724), M_764.5204(66.3774)
	Mouse Liver	PC 16:0_22:5	PC 38:5	PC 16:0_22:5	LMGP01010645	20.87	852.574	298.9	[C46H82NO8P+HCOO] 1-	Negative	38:5	8	5	Glycerophospholipids [GP]	PC	Diacylglycerophosphocholines	852.576	1.7418	15:0 COO-_255.2322(13.7286), 21:5 COO-_329.2478(64.1104), M-22:5_480.3125(9.7631), M-CH3_792.5518(100.0)
	Mouse Liver	PC 16:0_22:5@	PC 38:5	PC 16:0_22:5	LMGP01010645	19.67	808.587	292.7	[C46H82NO8P+H] 1+	Positive	38:5	8	5	Glycerophospholipids [GP]	PC	Diacylglycerophosphocholines	808.585	1.9639	HG-H2O_166.0645(0.9546), HG_184.0732(100.0), M-16:0-H2O_552.3488(1.0449), M-16:0_570.3603(0.6837)
	Mouse Liver	PC 16:0_22:6	PC 38:6	PC 16:0_22:6	LMGP01010650	20.79	850.56	298.3	[C46H80NO8P+HCOO] 1-	Negative	38:6	9	6	Glycerophospholipids [GP]	PC	Diacylglycerophosphocholines	850.56	0.7836	21:6 COO-_327.233(49.0648), M-22:6-H2O_462.3017(5.8856), M-22:6_480.313(16.4001), M-16:0-H2O_534.3002(1.3165), M-16:0_552.31(0.9964), M-CH3_790.54(59.82)
	Mouse Liver	PC 16:0_22:6	PC 38:6	PC 16:0_22:6	LMGP01010650	19.51	850.559	297.2	[C46H80NO8P+HCOO] 1-	Negative	38:6	9	6	Glycerophospholipids [GP]	PC	Diacylglycerophosphocholines	850.56	1.7164	15:0 COO-_255.2336(21.752), 22:6_309.2227(0.1913), 21:6 COO-_327.2329(79.2256), M-22:6-H2O_462.2984(3.1591), M-22:6_480.3101(13.427), M-16:0-H2O_534.3028(1.3685), M-16:0_552.3057(1.2249), M-C5H13N_719.4599(0.4977), M-CH3_790.5385(100.0)
	Mouse Liver	PC 16:0_3:1	PC 19:1	PC 16:0_3:1	LMGP01010668	9.61	624.351	252.2	[C27H52NO8P+OAcO] 1-	Negative	19:1	4	1	Glycerophospholipids [GP]	PC	Diacylglycerophosphocholines	624.352	1.5869	15:0 COO-_255.2313(15.0485), M-3:1_480.3107(92.233)
	Mouse Liver	PC 16:0_3:1@	PC 19:1	PC 16:0_3:1	LMGP01010668	9.19	608.356	244.7	[C27H52NO8P+AcO] 1-	Negative	19:1	4	1	Glycerophospholipids [GP]	PC	Diacylglycerophosphocholines	608.357	2.1616	15:0 COO-_255.2325(100.0)
	Mouse Liver	PC 16:0_5:1	PC 21:1	PC 16:0_5:1	LMGP01010673	9.76	636.389	252.1	[C29H56NO8P+AcO] 1-	Negative	21:1	4	1	Glycerophospholipids [GP]	PC	Diacylglycerophosphocholines	636.388	0.828	HG_168.0435(7.085), 15:0 COO-_255.2331(100.0), M-5:1-H2O_462.3004(19.2308), M-5:1_480.3078(8.7045), M_636.3864(63.3603)
	Mouse Liver	PC 16:0_5:1@	PC 21:1	PC 16:0_5:1	LMGP01010673	9.36	622.374	247.5	[C29H56NO8P+HCOO] 1-	Negative	21:1	4	1	Glycerophospholipids [GP]	PC	Diacylglycerophosphocholines	622.373	1.9623	15:0 COO-_255.2343(100.0)
	Mouse Liver	PC 16:1@_18:2	PC 34:3	PC 16:1_18:2	LMGP01010690	21.16	754.539	273.3	[C42H78NO8P-H] 1-	Negative	34:3	6	3	Glycerophospholipids [GP]	PC	Diacylglycerophosphocholines	754.539	0.5452	17:2 COO-_279.2307(100.0), M-18:2_492.3071(44.0476)
	Mouse Liver	PC 16:1@_20:4	PC 36:5	PC 16:1_20:4	LMGP01010695	20.11	764.523	275	[C44H78NO8P-CH3] 1-	Negative	36:5	8	5	Glycerophospholipids [GP]	PC	Diacylglycerophosphocholines	764.523	0.7453	19:4 COO-_303.232(100.0), M-20:4-H2O_460.2841(3.0222), M-20:4_478.2924(13.4963), M_764.5215(32.5094)
	Mouse Liver	PC 16:1@_20:5	PC 36:6	PC 16:1_20:5	LMGP01011492	16.63	778.538	282.8	[C44H76NO8P+H] 1+	Positive	36:6	9	6	Glycerophospholipids [GP]	PC	Diacylglycerophosphocholines	778.538	0.2156	HG_184.0731(100.0), M-20:5_494.328(3.3242)
	Mouse Liver	PC 16:1@_22:1	PC 38:2	PC 16:1_22:1	LMGP01011495	23.55	798.601	285.3	[C46H88NO8P-CH3] 1-	Negative	38:2	5	2	Glycerophospholipids [GP]	PC	Diacylglycerophosphocholines	798.601	0.5648	21:1 COO-_337.3127(100.0), M_798.5956(34.3025)
	Mouse Liver	PC 16:1@_22:4	PC 38:5	PC 16:1_22:4	LMGP01011497	21.4	852.574	297.7	[C46H82NO8P+HCOO] 1-	Negative	38:5	8	5	Glycerophospholipids [GP]	PC	Diacylglycerophosphocholines	852.576	2.2429	21:4 COO-_331.2646(100.0), M-CH3_792.5484(17.8118)
	Mouse Liver	PC 16:1@_22:5	PC 38:6	PC 16:1_22:5	LMGP01012140	20.82	790.538	280.1	[C46H80NO8P-CH3] 1-	Negative	38:6	9	6	Glycerophospholipids [GP]	PC	Diacylglycerophosphocholines	790.539	0.5209	21:5 COO-_329.2499(100.0), M-22:5-H2O_460.2852(1.1951), M-22:5_478.2974(13.2126)
	Mouse Liver	PC 16:1@_24:1	PC 40:2	PC 16:1_24:1	LMGP01012142	24.19	826.635	290.9	[C48H92NO8P-CH3] 1-	Negative	40:2	5	2	Glycerophospholipids [GP]	PC	Diacylglycerophosphocholines	826.633	3.0117	23:1 COO-_365.3385(55.3922), M-24:1_478.2939(17.1569)
	Mouse Liver	PC 16:1_18:2	PC 34:3	PC 16:1_18:2	LMGP01010690	19.11	800.543	288.8	[C42H78NO8P+HCOO] 1-	Negative	34:3	6	3	Glycerophospholipids [GP]	PC	Diacylglycerophosphocholines	800.545	2.326	15:1 COO-_253.2169(15.7986), 17:2 COO-_279.2322(48.1773), M-18:2_478.2931(7.3423), M-CH3_740.5223(100.0)
	Mouse Liver	PC 16:1_18:2	PC 34:3	PC 16:1_18:2	LMGP01010690	18.78	740.521	270.5	[C42H78NO8P-CH3] 1-	Negative	34:3	6	3	Glycerophospholipids [GP]	PC	Diacylglycerophosphocholines	740.523	2.83	15:1 COO-_253.217(46.6421), 17:2 COO-_279.2329(100.0)
	Mouse Liver	PC 16:1_18:3	PC 34:4	PC 16:1_18:3	LMGP01011484	17.8	798.527	287	[C42H76NO8P+HCOO] 1-	Negative	34:4	7	4	Glycerophospholipids [GP]	PC	Diacylglycerophosphocholines	798.529	2.1476	15:1 COO-_253.2193(31.2671), 17:3 COO-_277.2167(78.2474), M-18:3_478.292(7.4655), M-16:1-H2O_484.2786(2.6147), M-16:1_502.2932(4.4677), M-CH3_738.5107(100.0), M-H2O_780.5204(0.8105)
	Mouse Liver	PC 16:1_20:3	PC 36:4	PC 16:1_20:3	LMGP01011491	20.86	766.538	276.2	[C44H80NO8P-CH3] 1-	Negative	36:4	7	4	Glycerophospholipids [GP]	PC	Diacylglycerophosphocholines	766.539	1.015	15:1 COO-_253.2169(6.9241), 19:3 COO-_305.2482(100.0), M-20:3_478.295(14.98), M_766.533(36.4847)
	Mouse Liver	PC 16:1_20:4	PC 36:5	PC 16:1_20:4	LMGP01010695	18.47	824.543	291.5	[C44H78NO8P+HCOO] 1-	Negative	36:5	8	5	Glycerophospholipids [GP]	PC	Diacylglycerophosphocholines	824.545	2.1843	HG_168.0442(1.3598), 15:1 COO-_253.2176(28.9382), 19:4 COO-_303.233(100.0), M-20:4-H2O_460.2818(3.618), M-20:4_478.2968(15.0229), M-16:1-H2O_510.3004(1.5955), M-16:1_528.3085(1.5116), M-C5H13N_693.4444(0.7124), M-CH3_764.5232(99.002)
	Mouse Liver	PC 16:1_20:5	PC 36:6	PC 16:1_20:5	LMGP01011492	17.33	822.527	290.4	[C44H76NO8P+HCOO] 1-	Negative	36:6	9	6	Glycerophospholipids [GP]	PC	Diacylglycerophosphocholines	822.529	2.3076	15:1 COO-_253.2167(22.4413), 19:5 COO-_301.2183(67.2322), M-20:5_478.2966(13.759), M-CH3_762.5073(100.0)
	Mouse Liver	PC 16:1_22:6	PC 38:7	PC 16:1_22:6	LMGP01010696	17.41	804.555	288.5	[C46H78NO8P+H] 1+	Positive	38:7	10	7	Glycerophospholipids [GP]	PC	Diacylglycerophosphocholines	804.554	1.2016	HG-H2O_166.0628(0.5581), HG_184.073(100.0), M-22:6-H2O_476.3158(0.2218), M-22:6_494.3239(1.5458), M-16:1-H2O_550.3337(0.5475), M-16:1_568.3347(0.2876), M-NL_621.4876(0.371), M-C5H13NO3P-H2O_621.4876(0.371), M_804.5547(12.7036)
	Mouse Liver	PC 16:1_22:6@	PC 38:7	PC 16:1_22:6	LMGP01010696	17.61	804.554	289	[C46H78NO8P+H] 1+	Positive	38:7	10	7	Glycerophospholipids [GP]	PC	Diacylglycerophosphocholines	804.554	0.1395	HG_184.073(100.0), M-16:1-H2O_550.3273(0.4034)
	Mouse Liver	PC 17:0@_18:1	PC 35:1	PC 17:0_18:1	LMGP01010711	22.64	818.591	294.5	[C43H84NO8P+HCOO] 1-	Negative	35:1	4	1	Glycerophospholipids [GP]	PC	Diacylglycerophosphocholines	818.592	1.3973	17:1 COO-_281.249(40.113), M-18:1_494.3275(2.247), M-CH3_758.5702(100.0)
	Mouse Liver	PC 17:0@_18:2	PC 35:2	PC 17:0_18:2	LMGP01011505	20.6	772.585	288.1	[C43H82NO8P+H] 1+	Positive	35:2	5	2	Glycerophospholipids [GP]	PC	Diacylglycerophosphocholines	772.585	0.1566	HG-H2O_166.0627(0.8995), HG_184.0729(100.0), M-18:2_510.3549(0.9811)
	Mouse Liver	PC 17:0@_20:4	PC 37:4	PC 17:0_20:4	LMGP01010003	21.11	840.574	296.7	[C45H82NO8P+HCOO] 1-	Negative	37:4	7	4	Glycerophospholipids [GP]	PC	Diacylglycerophosphocholines	840.576	2.3475	19:4 COO-_303.2321(79.1471), M-20:4_494.3236(12.4979), M-CH3_780.5519(100.0)
	Mouse Liver	PC 17:0@_22:6	PC 39:6	PC 17:0_22:6	LMGP01010720	20.1	864.576	301.2	[C47H82NO8P+HCOO] 1-	Negative	39:6	9	6	Glycerophospholipids [GP]	PC	Diacylglycerophosphocholines	864.576	0.5881	21:6 COO-_327.2335(41.0328), M-CH3_804.5556(100.0)
	Mouse Liver	PC 17:0_18:2	PC 35:2	PC 17:0_18:2	LMGP01011505	21.46	816.574	293.3	[C43H82NO8P+HCOO] 1-	Negative	35:2	5	2	Glycerophospholipids [GP]	PC	Diacylglycerophosphocholines	816.576	2.3418	16:0 COO-_269.2488(17.2681), 17:2 COO-_279.2332(68.1953), M-18:2_494.3277(5.8924), M-17:0_504.3081(1.1124), M-CH3_756.5547(100.0)
	Mouse Liver	PC 17:0_20:4	PC 37:4	PC 17:0_20:4	LMGP01010003	20.83	840.579	297.2	[C45H82NO8P+HCOO] 1-	Negative	37:4	7	4	Glycerophospholipids [GP]	PC	Diacylglycerophosphocholines	840.576	3.0257	16:0 COO-_269.2458(13.9432), 19:4 COO-_303.2332(71.8595), M-CH3_780.5538(100.0)
	Mouse Liver	PC 17:0_22:6	PC 39:6	PC 17:0_22:6	LMGP01010720	20.58	864.575	300.6	[C47H82NO8P+HCOO] 1-	Negative	39:6	9	6	Glycerophospholipids [GP]	PC	Diacylglycerophosphocholines	864.576	0.8704	16:0 COO-_269.2496(17.701), 21:6 COO-_327.2342(63.3795), M-22:6_494.3279(33.2214), M-CH3_804.5551(100.0), M_864.5714(6.3501)
	Mouse Liver	PC 17:1@_20:4	PC 37:5	PC 17:1_20:4	LMGP01011543	15.03	868.575	298.8	[C45H80NO8P+OAcO] 1-	Negative	37:5	8	5	Glycerophospholipids [GP]	PC	Diacylglycerophosphocholines	868.571	4.2877	19:4 COO-_303.2331(17.3276), M_868.5723(53.3787)
	Mouse Liver	PC 17:1@_22:6	PC 39:7	PC 17:1_22:6	LMGP01011550	18.93	862.559	298.3	[C47H80NO8P+HCOO] 1-	Negative	39:7	10	7	Glycerophospholipids [GP]	PC	Diacylglycerophosphocholines	862.56	1.268	21:6 COO-_327.2338(100.0), M-22:6_492.3137(19.407), M-CH3_802.5364(29.3511)
	Mouse Liver	PC 17:1_18:2	PC 35:3	PC 17:1_18:2	LMGP01011533	19.76	814.559	291.6	[C43H80NO8P+HCOO] 1-	Negative	35:3	6	3	Glycerophospholipids [GP]	PC	Diacylglycerophosphocholines	814.56	1.9421	16:1 COO-_267.2329(29.0851), 17:2 COO-_279.2343(77.2719), M-18:2_492.3086(13.0721), M-CH3_754.5408(100.0)
	Mouse Liver	PC 17:1_20:4	PC 37:5	PC 17:1_20:4	LMGP01011543	19.33	838.559	294.9	[C45H80NO8P+HCOO] 1-	Negative	37:5	8	5	Glycerophospholipids [GP]	PC	Diacylglycerophosphocholines	838.56	1.4498	16:1 COO-_267.2326(28.8474), 19:4 COO-_303.2339(75.9491), M-20:4_492.3094(13.9803), M-CH3_778.538(100.0)
	Mouse Liver	PC 18:0	PC 18:0	PC 16:0_2:0	LMGP01010612	8.51	538.352	235.4	[C26H52NO8P+H] 1+	Positive	18:0	3	0	Glycerophospholipids [GP]	PC	Diacylglycerophosphocholines	538.35	2.5146	HG_184.0734(73.4878)
	Mouse Liver	PC 18:0@_18:1	PC 36:1	PC 18:0_18:1	LMGP01010750	23.58	832.606	297.3	[C44H86NO8P+HCOO] 1-	Negative	36:1	4	1	Glycerophospholipids [GP]	PC	Diacylglycerophosphocholines	832.607	2.2103	17:1 COO-_281.2486(79.405), M-18:1-H2O_490.3283(4.0427), M-CH3_772.5841(100.0)
	Mouse Liver	PC 18:0@_20:5	PC 38:5	PC 18:0_20:5	LMGP01010805	21.76	808.583	296.3	[C46H82NO8P+H] 1+	Positive	38:5	8	5	Glycerophospholipids [GP]	PC	Diacylglycerophosphocholines	808.585	3.0935	HG_184.0739(15.9217), M-20:5-H2O_506.359(10.8722), M-NL_625.5179(85.6594), M-C5H13NO3P-H2O_625.5179(85.6594)
	Mouse Liver	PC 18:0@_3:1	PC 21:1	PC 18:0_3:1	LMGP01010830	11.56	652.386	258.4	[C29H56NO8P+OAcO] 1-	Negative	21:1	4	1	Glycerophospholipids [GP]	PC	Diacylglycerophosphocholines	652.383	4.8599	M-3:1_508.3414(100.0)
	Mouse Liver	PC 18:0_18:0	PC 36:0	PC 18:0_18:0	LMGP01010006	24.61	834.62	298.4	[C44H88NO8P+HCOO] 1-	Negative	36:0	3	0	Glycerophospholipids [GP]	PC	Diacylglycerophosphocholines	834.623	3.7707	17:0 COO-_283.2644(85.0762), M-CH3_774.5988(100.0)
	Mouse Liver	PC 18:0_18:1	PC 36:1	PC 18:0_18:1	LMGP01010750	23.28	832.606	297.3	[C44H86NO8P+HCOO] 1-	Negative	36:1	4	1	Glycerophospholipids [GP]	PC	Diacylglycerophosphocholines	832.607	1.9904	HG_168.0421(0.3615), 17:1 COO-_281.2478(53.0418), 17:0 COO-_283.2639(15.051), M-18:0-H2O_488.3137(2.8913), M-18:1-H2O_490.3316(1.0454), M-18:0_506.3268(0.7723), M-18:1_508.3369(3.5089), M-C5H13N_701.5067(0.1901), M-CH3_772.5836(100.0)
	Mouse Liver	PC 18:0_18:2	PC 36:2	PC 18:0_18:2	LMGP01010764	22.17	830.591	296.1	[C44H84NO8P+HCOO] 1-	Negative	36:2	5	2	Glycerophospholipids [GP]	PC	Diacylglycerophosphocholines	830.592	0.9362	HG_168.0431(1.2648), 17:2 COO-_279.2334(55.4765), 17:0 COO-_283.2644(18.2072), M-18:0-H2O_486.3012(1.86), M-18:2-H2O_490.3313(1.3838), M-18:0_504.3125(1.4477), M-18:2_508.3421(6.5619), M-C5H13N_699.4966(0.7675), M-CH3_770.5704(100.0), M_830.5905(3.3076)
	Mouse Liver	PC 18:0_18:2	PC 36:2	PC 18:0_18:2	LMGP01010764	22.52	830.59	295.8	[C44H84NO8P+HCOO] 1-	Negative	36:2	5	2	Glycerophospholipids [GP]	PC	Diacylglycerophosphocholines	830.592	2.3324	HG_168.0418(0.4959), 17:2 COO-_279.2345(73.3193), 17:0 COO-_283.2656(28.0156), M-18:0-H2O_486.2995(3.6331), M-18:0_504.3098(1.1252), M-18:2_508.3415(10.0124), M-C5H13N_699.497(0.4386), M-CH3_770.5707(100.0), M_830.5842(1.5734)
	Mouse Liver	PC 18:0_18:2	PC 36:2	PC 18:0_18:2	LMGP01010764	27.86	830.591	295.8	[C44H84NO8P+HCOO] 1-	Negative	36:2	5	2	Glycerophospholipids [GP]	PC	Diacylglycerophosphocholines	830.592	1.3037	HG_168.0416(1.6104), 17:2 COO-_279.2328(79.3802), 17:0 COO-_283.2643(18.4134), M-18:0-H2O_486.2997(1.1873), M-18:0_504.3107(1.6097), M-18:2_508.3436(7.4681), M-CH3_770.568(100.0)
	Mouse Liver	PC 18:0_20:1	PC 38:1	PC 18:0_20:1	LMGP01010783	24.55	860.64	302.3	[C46H90NO8P+HCOO] 1-	Negative	38:1	4	1	Glycerophospholipids [GP]	PC	Diacylglycerophosphocholines	860.639	1.8458	17:0 COO-_283.2656(22.9048), 19:1 COO-_309.2766(100.0), M-20:1_508.3432(8.3864), M-CH3_800.6122(93.7679)
	Mouse Liver	PC 18:0_20:2@	PC 38:2	PC 18:0_20:2	LMGP01010788	22.8	814.631	297.5	[C46H88NO8P+H] 1+	Positive	38:2	5	2	Glycerophospholipids [GP]	PC	Diacylglycerophosphocholines	814.632	0.6904	HG_184.0731(100.0), M-18:0-H2O_530.3581(0.5751), M_814.6285(16.5727)
	Mouse Liver	PC 18:0_20:3	PC 38:3	PC 18:0_20:3	LMGP01010795	22.65	856.606	300	[C46H86NO8P+HCOO] 1-	Negative	38:3	6	3	Glycerophospholipids [GP]	PC	Diacylglycerophosphocholines	856.607	2.0771	19:3 COO-_305.2474(64.4952), M-20:3-H2O_490.3325(1.2138), M-20:3_508.3407(7.7983), M-18:0-H2O_512.3161(1.3479), M-CH3_796.5838(100.0)
	Mouse Liver	PC 18:0_20:3@	PC 38:3	PC 18:0_20:3	LMGP01010795	22.38	856.606	300.6	[C46H86NO8P+HCOO] 1-	Negative	38:3	6	3	Glycerophospholipids [GP]	PC	Diacylglycerophosphocholines	856.607	1.7208	17:0 COO-_283.2662(17.0728), M-CH3_796.5796(100.0)
	Mouse Liver	PC 18:0_20:4	PC 38:4	PC 18:0_20:4	LMGP01010802	22.3	854.595	300.1	[C46H84NO8P+HCOO] 1-	Negative	38:4	7	4	Glycerophospholipids [GP]	PC	Diacylglycerophosphocholines	854.592	4.0181	17:0 COO-_283.2653(29.5774), 19:4 COO-_303.2338(67.1359), M-20:4_508.3372(12.174), M-CH3_794.5702(100.0), M_854.5889(3.7657)
	Mouse Liver	PC 18:0_20:4	PC 38:4	PC 18:0_20:4	LMGP01010802	21.89	854.59	298.9	[C46H84NO8P+HCOO] 1-	Negative	38:4	7	4	Glycerophospholipids [GP]	PC	Diacylglycerophosphocholines	854.592	1.5527	17:0 COO-_283.2644(22.6135), 19:4 COO-_303.2329(73.954), M-20:4-H2O_490.3263(1.9955), M-20:4_508.3384(13.79), M-18:0-H2O_510.2996(3.348), M-18:0_528.3055(1.1747), M-C5H13N_723.4902(0.3374), M-CH3_794.5695(100.0)
	Mouse Liver	PC 18:0_20:4	PC 38:4	PC 18:0_20:4	LMGP01010802	22.67	794.567	282.4	[C46H84NO8P-CH3] 1-	Negative	38:4	7	4	Glycerophospholipids [GP]	PC	Diacylglycerophosphocholines	794.57	3.9612	17:0 COO-_283.2629(35.3261), 19:4 COO-_303.235(30.4348), M-NL_625.5214(19.5652), M-C5H13NO3P-H2O_625.5214(19.5652), M_794.5625(67.3913)
	Mouse Liver	PC 18:0_22:4	PC 40:4	PC 18:0_22:4	LMGP01010813	23	882.62	304.5	[C48H88NO8P+HCOO] 1-	Negative	40:4	7	4	Glycerophospholipids [GP]	PC	Diacylglycerophosphocholines	882.623	3.0816	17:0 COO-_283.265(15.0872), 21:4 COO-_331.2652(91.7887), M-22:4_508.3425(2.8518), M-CH3_822.5996(100.0)
	Mouse Liver	PC 18:0_22:5	PC 40:5	PC 18:0_22:5	LMGP01010816	21.55	836.616	299.3	[C48H86NO8P+H] 1+	Positive	40:5	8	5	Glycerophospholipids [GP]	PC	Diacylglycerophosphocholines	836.616	0.0873	HG_184.0729(100.0), M-22:5_524.371(0.5987), M-18:0_570.3539(0.186), M-NL_653.545(1.1472), M-C5H13NO3P-H2O_653.545(1.1472), M_836.6159(18.804)
	Mouse Liver	PC 18:0_22:6	PC 40:6	PC 18:0_22:6	LMGP01010821	21.49	878.591	302.2	[C48H84NO8P+HCOO] 1-	Negative	40:6	9	6	Glycerophospholipids [GP]	PC	Diacylglycerophosphocholines	878.592	1.3714	17:0 COO-_283.2633(21.6162), 21:6 COO-_327.2347(80.5901), M-22:6-H2O_490.3325(2.583), M-22:6_508.3409(13.4785), M-18:0-H2O_534.302(2.3238), M-18:0_552.3096(2.4311), M-C5H13N_747.4942(1.2093), M-CH3_818.5695(100.0), M_878.5894(4.7522)
	Mouse Liver	PC 18:0_3:1@	PC 21:1	PC 18:0_3:1	LMGP01010830	11.19	636.388	260.8	[C29H56NO8P+AcO] 1-	Negative	21:1	4	1	Glycerophospholipids [GP]	PC	Diacylglycerophosphocholines	636.388	0.1311	17:0 COO-_283.2639(100.0)
	Mouse Liver	PC 18:0_3:1@	PC 21:1	PC 18:0_3:1	LMGP01010830	12.05	622.373	243.4	[C29H56NO8P+HCOO] 1-	Negative	21:1	4	1	Glycerophospholipids [GP]	PC	Diacylglycerophosphocholines	622.373	0.099	17:0 COO-_283.2622(100.0)
	Mouse Liver	PC 18:1@_18:3	PC 36:4	PC 18:1_18:3	LMGP01010898	19.51	826.558	292.7	[C44H80NO8P+HCOO] 1-	Negative	36:4	7	4	Glycerophospholipids [GP]	PC	Diacylglycerophosphocholines	826.56	2.6524	17:3 COO-_277.2159(36.4318), M-CH3_766.5353(100.0)
	Mouse Liver	PC 18:1@_20:5	PC 38:6	PC 18:1_20:5	LMGP01010844	18.51	806.569	290.9	[C46H80NO8P+H] 1+	Positive	38:6	9	6	Glycerophospholipids [GP]	PC	Diacylglycerophosphocholines	806.569	0.4973	HG_184.0733(100.0), M-20:5-H2O_504.3429(2.8068), M_806.5681(12.4028)
	Mouse Liver	PC 18:1@_22:5	PC 40:6	PC 18:1_22:5	LMGP01010846	20.26	834.601	297	[C48H84NO8P+H] 1+	Positive	40:6	9	6	Glycerophospholipids [GP]	PC	Diacylglycerophosphocholines	834.601	0.2481	HG_184.072(100.0), M-22:5_522.3585(0.1385), M_834.5954(20.093)
	Mouse Liver	PC 18:1_18:1	PC 36:2	PC 18:1_18:1	LMGP01010836	21.86	830.591	295.5	[C44H84NO8P+HCOO] 1-	Negative	36:2	5	2	Glycerophospholipids [GP]	PC	Diacylglycerophosphocholines	830.592	1.1567	17:1 COO-_281.2477(72.3525), M-18:1_506.3232(2.572), M-CH3_770.567(100.0), M_830.5878(4.88)
	Mouse Liver	PC 18:1_18:2	PC 36:3	PC 18:1_18:2	LMGP01010893	20.58	828.575	294.4	[C44H82NO8P+HCOO] 1-	Negative	36:3	6	3	Glycerophospholipids [GP]	PC	Diacylglycerophosphocholines	828.576	1.3502	17:2 COO-_279.2333(63.2527), 17:1 COO-_281.2495(32.9843), M-18:2-H2O_488.3162(2.6703), M-18:1_504.3137(3.261), M-18:2_506.3259(8.1767), M-C5H13N_697.4805(0.7827), M-CH3_768.5555(100.0)
	Mouse Liver	PC 18:1_19:0	PC 37:1	PC 18:1_19:0	LMGP01011605	23.76	846.621	299.5	[C45H88NO8P+HCOO] 1-	Negative	37:1	4	1	Glycerophospholipids [GP]	PC	Diacylglycerophosphocholines	846.623	2.2033	17:1 COO-_281.2504(96.3982), 18:0 COO-_297.2771(19.3922), M-CH3_786.6055(100.0)
	Mouse Liver	PC 18:1_20:3	PC 38:4	PC 18:1_20:3	LMGP01010904	21.15	854.589	298.9	[C46H84NO8P+HCOO] 1-	Negative	38:4	7	4	Glycerophospholipids [GP]	PC	Diacylglycerophosphocholines	854.592	3.5525	HG_168.0439(0.9785), 17:1 COO-_281.2469(17.3417), 19:3 COO-_305.2495(49.5284), M-20:3-H2O_488.3105(1.0201), M-20:3_506.3279(5.2643), M-18:1-H2O_512.3123(1.1686), M-C5H13N_723.4984(1.754), M-CH3_794.5695(100.0)
	Mouse Liver	PC 18:1_20:4	PC 38:5	PC 18:1_20:4	LMGP01010905	20.07	852.575	297.7	[C46H82NO8P+HCOO] 1-	Negative	38:5	8	5	Glycerophospholipids [GP]	PC	Diacylglycerophosphocholines	852.576	1.5986	17:1 COO-_281.2492(17.2361), 19:4 COO-_303.2332(55.6825), M-20:4-H2O_488.318(2.1611), M-20:4_506.3281(10.4529), M-18:1-H2O_510.2995(2.7163), M-18:1_528.3104(0.8798), M-C5H13N_721.4793(0.846), M-CH3_792.555(100.0)
	Mouse Liver	PC 18:1_22:1@	PC 40:2	PC 18:1_22:1	LMGP01011611	24.58	886.654	308	[C48H92NO8P+HCOO] 1-	Negative	40:2	5	2	Glycerophospholipids [GP]	PC	Diacylglycerophosphocholines	886.654	0.7836	17:1 COO-_281.2488(100.0)
	Mouse Liver	PC 18:1_22:4@	PC 40:5	PC 18:1_22:4	LMGP01011613	22.55	880.606	304	[C48H86NO8P+HCOO] 1-	Negative	40:5	8	5	Glycerophospholipids [GP]	PC	Diacylglycerophosphocholines	880.607	2.0205	17:1 COO-_281.2491(3.357), M-CH3_820.5838(96.7638)
	Mouse Liver	PC 18:1_22:5	PC 40:6	PC 18:1_22:5	LMGP01010846	20.86	878.59	302.2	[C48H84NO8P+HCOO] 1-	Negative	40:6	9	6	Glycerophospholipids [GP]	PC	Diacylglycerophosphocholines	878.592	1.5103	17:1 COO-_281.2469(20.6497), 21:5 COO-_329.2492(28.5089), M-22:5_506.3233(7.4203), M-CH3_818.5688(100.0)
	Mouse Liver	PC 18:1_22:6	PC 40:7	PC 18:1_22:6	LMGP01010847	19.74	876.574	300.5	[C48H82NO8P+HCOO] 1-	Negative	40:7	10	7	Glycerophospholipids [GP]	PC	Diacylglycerophosphocholines	876.576	1.903	HG_168.0438(0.4616), 17:1 COO-_281.2479(26.5222), 21:6 COO-_327.2327(67.1871), M-22:6-H2O_488.3174(2.4299), M-22:6_506.3241(15.0045), M-CH3_816.5521(100.0), M_876.5721(4.0485)
	Mouse Liver	PC 18:2@_18:3	PC 36:5	PC 18:2_18:3	LMGP01011625	17.55	780.554	284.9	[C44H78NO8P+H] 1+	Positive	36:5	8	5	Glycerophospholipids [GP]	PC	Diacylglycerophosphocholines	780.554	0.5348	HG_184.073(100.0), M-18:3_520.3412(0.9163), M_780.5521(31.9642)
	Mouse Liver	PC 18:2@_20:4	PC 38:6	PC 18:2_20:4	LMGP01010943	18.74	806.57	290.9	[C46H80NO8P+H] 1+	Positive	38:6	9	6	Glycerophospholipids [GP]	PC	Diacylglycerophosphocholines	806.569	0.2595	HG-H2O_166.0621(2.4827), HG_184.0728(100.0), M-20:4-H2O_502.3328(3.0798), M_806.5689(19.736)
	Mouse Liver	PC 18:2@_22:4	PC 40:6	PC 18:2_22:4	LMGP01011639	20.06	878.589	301.7	[C48H84NO8P+HCOO] 1-	Negative	40:6	9	6	Glycerophospholipids [GP]	PC	Diacylglycerophosphocholines	878.592	2.5524	21:4 COO-_331.2653(50.0), M-CH3_818.5666(55.9406), M_878.5866(30.6931)
	Mouse Liver	PC 18:2_17:2	PC 35:4	PC 18:2_17:2	LMGP01010931	18.41	812.545	289.3	[C43H78NO8P+HCOO] 1-	Negative	35:4	7	4	Glycerophospholipids [GP]	PC	Diacylglycerophosphocholines	812.545	0.3374	16:2 COO-_265.217(5.0989), M-18:2_490.2948(9.8855), M-CH3_752.5182(100.0)
	Mouse Liver	PC 18:2_18:2	PC 36:4	PC 18:2_18:2	LMGP01010921	19.23	826.56	292.7	[C44H80NO8P+HCOO] 1-	Negative	36:4	7	4	Glycerophospholipids [GP]	PC	Diacylglycerophosphocholines	826.56	0.6586	HG_168.044(0.7376), 17:2 COO-_279.233(96.4277), M-18:2-H2O_486.3005(4.2277), M-18:2_504.3093(10.6192), M-C5H13N_695.4631(1.7198), M-CH3_766.5381(100.0), M_826.5574(2.4196)
	Mouse Liver	PC 18:2_18:3	PC 36:5	PC 18:2_18:3	LMGP01011625	18.01	824.543	290.9	[C44H78NO8P+HCOO] 1-	Negative	36:5	8	5	Glycerophospholipids [GP]	PC	Diacylglycerophosphocholines	824.545	2.0363	17:3 COO-_277.2166(27.863), 17:2 COO-_279.233(99.6266), M-18:2-H2O_484.2821(3.9128), M-18:3-H2O_486.3024(2.4782), M-18:2_502.2975(11.4495), M-18:3_504.3123(1.7681), M-C5H13N_693.444(0.387), M-CH3_764.5219(100.0)
	Mouse Liver	PC 18:2_18:3	PC 36:5	PC 18:2_18:3	LMGP01011625	18.22	824.542	291.5	[C44H78NO8P+HCOO] 1-	Negative	36:5	8	5	Glycerophospholipids [GP]	PC	Diacylglycerophosphocholines	824.545	3.2206	17:3 COO-_277.2165(33.9508), 17:2 COO-_279.2326(63.5639), M-18:2-H2O_484.2822(2.5322), M-18:3-H2O_486.2955(2.9308), M-18:3_504.3094(8.3001), M-C5H13N_693.4434(1.8054), M-CH3_764.5206(100.0)
	Mouse Liver	PC 18:2_18:3@	PC 36:5	PC 18:2_18:3	LMGP01011625	19.92	780.552	289.9	[C44H78NO8P+H] 1+	Positive	36:5	8	5	Glycerophospholipids [GP]	PC	Diacylglycerophosphocholines	780.554	2.6712	HG_184.0745(12.2305), 17:2 C=O+_263.2374(4.682), M-NL_597.4843(100.0), M-C5H13NO3P-H2O_597.4843(100.0), M_780.551(88.1469)
	Mouse Liver	PC 18:2_19:0	PC 37:2	PC 18:2_19:0	LMGP01011628	23.04	844.606	299	[C45H86NO8P+HCOO] 1-	Negative	37:2	5	2	Glycerophospholipids [GP]	PC	Diacylglycerophosphocholines	844.607	2.1789	18:0 COO-_297.2803(32.0988), M-18:2_522.3537(17.4327), M-CH3_784.5833(100.0), M_844.6031(3.8594)
	Mouse Liver	PC 18:2_20:4	PC 38:6	PC 18:2_20:4	LMGP01010943	19.09	850.558	296	[C46H80NO8P+HCOO] 1-	Negative	38:6	9	6	Glycerophospholipids [GP]	PC	Diacylglycerophosphocholines	850.56	2.7928	HG_168.0415(2.6789), 17:2 COO-_279.2347(17.5544), 19:4 COO-_303.2333(45.0362), M-20:4-H2O_486.3005(1.8594), M-20:4_504.3111(6.2086), M-C5H13N_719.4631(2.6473), M-CH3_790.5346(100.0)
	Mouse Liver	PC 18:2_20:4	PC 38:6	PC 18:2_20:4	LMGP01010943	18.86	850.559	295.4	[C46H80NO8P+HCOO] 1-	Negative	38:6	9	6	Glycerophospholipids [GP]	PC	Diacylglycerophosphocholines	850.56	2.0752	17:2 COO-_279.2322(31.4215), 19:4 COO-_303.2337(84.7407), M-20:4-H2O_486.2978(3.6177), M-20:4_504.3086(13.5883), M-18:2_528.3089(1.8035), M-C5H13N_719.4693(0.6444), M-CH3_790.5356(100.0), M_850.5538(2.413)
	Mouse Liver	PC 18:2_20:5@	PC 38:7	PC 18:2_20:5	LMGP01011634	18.92	788.523	276.6	[C46H78NO8P-CH3] 1-	Negative	38:7	10	7	Glycerophospholipids [GP]	PC	Diacylglycerophosphocholines	788.523	0.1034	17:2 COO-_279.2305(100.0)
	Mouse Liver	PC 18:2_22:1	PC 40:3	PC 18:2_22:1	LMGP01011637	23.65	884.637	305.7	[C48H90NO8P+HCOO] 1-	Negative	40:3	6	3	Glycerophospholipids [GP]	PC	Diacylglycerophosphocholines	884.639	1.378	17:2 COO-_279.2323(49.5539), 21:1 COO-_337.311(22.3505), M-22:1-H2O_486.3016(6.3228), M-CH3_824.6149(100.0), M_884.6338(3.9099)
	Mouse Liver	PC 18:2_22:5	PC 40:7	PC 18:2_22:5	LMGP01010946	19.06	876.577	299.9	[C48H82NO8P+HCOO] 1-	Negative	40:7	10	7	Glycerophospholipids [GP]	PC	Diacylglycerophosphocholines	876.576	0.8126	17:2 COO-_279.2335(42.6054), 21:5 COO-_329.249(66.6449), M-CH3_816.5558(100.0)
	Mouse Liver	PC 18:2_22:6	PC 40:8	PC 18:2_22:6	LMGP01010947	18.44	874.558	298.8	[C48H80NO8P+HCOO] 1-	Negative	40:8	11	8	Glycerophospholipids [GP]	PC	Diacylglycerophosphocholines	874.56	2.3672	17:2 COO-_279.2348(56.4663), 21:6 COO-_327.2345(61.2466), M-22:6-H2O_486.3001(1.9751), M-22:6_504.3095(12.604), M-18:2-H2O_534.3032(1.6209), M-18:2_552.3122(1.2348), M-CH3_814.54(100.0)
	Mouse Liver	PC 18:3@_20:4	PC 38:7	PC 18:3_20:4	LMGP01011663	19.24	788.522	277.2	[C46H78NO8P-CH3] 1-	Negative	38:7	10	7	Glycerophospholipids [GP]	PC	Diacylglycerophosphocholines	788.523	0.8001	19:4 COO-_303.2305(100.0), M-20:4-H2O_484.2867(7.1336)
	Mouse Liver	PC 18:3@_20:4	PC 38:7	PC 18:3_20:4	LMGP01011663	18.56	848.544	296	[C46H78NO8P+HCOO] 1-	Negative	38:7	10	7	Glycerophospholipids [GP]	PC	Diacylglycerophosphocholines	848.545	1.2594	19:4 COO-_303.2347(6.5881), M-CH3_788.5224(100.0)
	Mouse Liver	PC 18:3@_22:6	PC 40:9	PC 18:3_22:6	LMGP01011670	17.29	872.545	297.6	[C48H78NO8P+HCOO] 1-	Negative	40:9	12	9	Glycerophospholipids [GP]	PC	Diacylglycerophosphocholines	872.545	0.6639	21:6 COO-_327.2316(70.9547), M-CH3_812.5257(100.0)
	Mouse Liver	PC 18:3@_22:6	PC 40:9	PC 18:3_22:6	LMGP01011670	18.79	812.523	281.1	[C48H78NO8P-CH3] 1-	Negative	40:9	12	9	Glycerophospholipids [GP]	PC	Diacylglycerophosphocholines	812.523	0.0499	21:6 COO-_327.232(100.0)
	Mouse Liver	PC 18:3_18:3	PC 36:6	PC 18:3_18:3	LMGP01010952	17.01	822.527	289.8	[C44H76NO8P+HCOO] 1-	Negative	36:6	9	6	Glycerophospholipids [GP]	PC	Diacylglycerophosphocholines	822.529	2.5302	17:3 COO-_277.2172(100.0), M-18:3-H2O_484.2829(7.2024), M-18:3_502.2918(10.0835), M-CH3_762.5051(98.4804)
	Mouse Liver	PC 18:3_20:3@	PC 38:6	PC 18:3_20:3	LMGP01011662	20.39	806.568	293.2	[C46H80NO8P+H] 1+	Positive	38:6	9	6	Glycerophospholipids [GP]	PC	Diacylglycerophosphocholines	806.569	1.4053	HG_184.0731(33.5518), M-18:3-H2O_528.3487(10.616), M-NL_623.5036(100.0), M-C5H13NO3P-H2O_623.5036(100.0), M_806.5642(46.789)
	Mouse Liver	PC 18:3_20:4	PC 38:7	PC 18:3_20:4	LMGP01011663	17.03	804.554	286.7	[C46H78NO8P+H] 1+	Positive	38:7	10	7	Glycerophospholipids [GP]	PC	Diacylglycerophosphocholines	804.554	0.8982	HG-H2O_166.0628(1.4266), HG_184.0728(100.0), M-20:4-H2O_500.3162(0.3024), M-20:4_518.3247(1.1721), M-18:3_544.3395(1.1644), M-NL_621.4897(0.5318), M-C5H13NO3P-H2O_621.4897(0.5318), M_804.5544(18.5765)
	Mouse Liver	PC 18:3_20:5	PC 38:8	PC 18:3_20:5	LMGP01011664	16.63	846.527	292.3	[C46H76NO8P+HCOO] 1-	Negative	38:8	11	8	Glycerophospholipids [GP]	PC	Diacylglycerophosphocholines	846.529	2.5306	17:3 COO-_277.2169(6.3037), 19:5 COO-_301.2194(75.1714), M-20:5_502.2958(21.8427), M-CH3_786.5124(100.0)
	Mouse Liver	PC 18:3_22:6@	PC 40:9	PC 18:3_22:6	LMGP01011670	16.56	828.552	289.6	[C48H78NO8P+H] 1+	Positive	40:9	12	9	Glycerophospholipids [GP]	PC	Diacylglycerophosphocholines	828.554	1.7798	HG-H2O_166.0631(1.1414), HG_184.0727(100.0), M-18:3_568.344(0.5675), M_828.5517(15.6336)
	Mouse Liver	PC 18:4@_22:6	PC 40:10	PC 18:4_22:6	LMGP01011730	17.62	810.505	280	[C48H76NO8P-CH3] 1-	Negative	40:10	13	10	Glycerophospholipids [GP]	PC	Diacylglycerophosphocholines	810.507	3.1572	21:6 COO-_327.2299(100.0), M-22:6-H2O_482.2661(14.3317), M-22:6_500.2742(5.314), M_810.5045(30.1127)
	Mouse Liver	PC 19:0@_20:3	PC 39:3	PC 19:0_20:3	LMGP01011747	22.69	826.632	299.8	[C47H88NO8P+H] 1+	Positive	39:3	6	3	Glycerophospholipids [GP]	PC	Diacylglycerophosphocholines	826.632	0.501	HG_184.0731(100.0), M-20:3_538.3876(2.6824)
	Mouse Liver	PC 19:0@_20:4	PC 39:4	PC 19:0_20:4	LMGP01011748	22.23	824.616	298	[C47H86NO8P+H] 1+	Positive	39:4	7	4	Glycerophospholipids [GP]	PC	Diacylglycerophosphocholines	824.616	0.0145	HG_184.0731(100.0), M-20:4_538.39(2.9719)
	Mouse Liver	PC 19:0@_22:6	PC 41:6	PC 19:0_22:6	LMGP01011755	21.88	848.618	300.5	[C49H86NO8P+H] 1+	Positive	41:6	9	6	Glycerophospholipids [GP]	PC	Diacylglycerophosphocholines	848.616	1.9561	HG_184.0752(100.0), M-22:6_538.3833(7.4337)
	Mouse Liver	PC 19:0_20:4	PC 39:4	PC 19:0_20:4	LMGP01011748	22.72	868.608	301.7	[C47H86NO8P+HCOO] 1-	Negative	39:4	7	4	Glycerophospholipids [GP]	PC	Diacylglycerophosphocholines	868.607	1.1839	M-20:4_522.3579(42.8956), M-19:0_528.31(7.9095), M-CH3_808.587(91.654)
	Mouse Liver	PC 19:0_22:6	PC 41:6	PC 19:0_22:6	LMGP01011755	22.36	892.609	305.1	[C49H86NO8P+HCOO] 1-	Negative	41:6	9	6	Glycerophospholipids [GP]	PC	Diacylglycerophosphocholines	892.607	1.9042	18:0 COO-_297.2805(4.4667), 21:6 COO-_327.2327(84.1771), M-22:6-H2O_504.3429(6.1804), M-22:6_522.3544(14.5982), M-CH3_832.5808(100.0)
	Mouse Liver	PC 19:1@_20:4	PC 39:5	PC 19:1_20:4	LMGP01011779	21.31	866.593	300.6	[C47H84NO8P+HCOO] 1-	Negative	39:5	8	5	Glycerophospholipids [GP]	PC	Diacylglycerophosphocholines	866.592	1.3565	19:4 COO-_303.2335(100.0), M-CH3_806.5679(86.4056)
	Mouse Liver	PC 20:0	PC 20:0	PC 10:0_10:0	LMGP01010380	10.16	566.381	243.2	[C28H56NO8P+H] 1+	Positive	20:0	3	0	Glycerophospholipids [GP]	PC	Diacylglycerophosphocholines	566.382	0.3925	HG_184.0732(100.0)
	Mouse Liver	PC 20:0@_22:6	PC 42:6	PC 20:0_22:6	LMGP01011028	23	906.622	308.5	[C50H88NO8P+HCOO] 1-	Negative	42:6	9	6	Glycerophospholipids [GP]	PC	Diacylglycerophosphocholines	906.623	0.7111	21:6 COO-_327.2354(100.0), M-CH3_846.5984(72.9173), M_906.62(9.4738)
	Mouse Liver	PC 20:0_18:2	PC 38:2	PC 20:0_18:2	LMGP01011296	22.97	814.634	297.5	[C46H88NO8P+H] 1+	Positive	38:2	5	2	Glycerophospholipids [GP]	PC	Diacylglycerophosphocholines	814.632	2.4564	HG_184.0747(100.0), M-20:0-H2O_502.3304(0.4238), M-20:0_520.3383(0.1461), M-18:2-H2O_534.3912(0.2598), M-18:2_552.4025(1.1783), M-NL_631.5633(0.303), M-C5H13NO3P-H2O_631.5633(0.303), M_814.634(11.7775)
	Mouse Liver	PC 20:0_20:4	PC 40:4	PC 20:0_20:4	LMGP01011023	23.3	882.622	304.5	[C48H88NO8P+HCOO] 1-	Negative	40:4	7	4	Glycerophospholipids [GP]	PC	Diacylglycerophosphocholines	882.623	1.007	19:4 COO-_303.2312(93.4925), 19:0 COO-_311.2952(14.5994), M-CH3_822.5997(100.0), M_882.6173(6.8522)
	Mouse Liver	PC 20:1_20:4	PC 40:5	PC 20:1_20:4	LMGP01011827	22.03	880.605	303.4	[C48H86NO8P+HCOO] 1-	Negative	40:5	8	5	Glycerophospholipids [GP]	PC	Diacylglycerophosphocholines	880.607	2.8522	M-20:4-H2O_516.3439(1.7465), M-20:1_528.3086(1.1837), M-CH3_820.5869(100.0), M_880.6035(6.7392)
	Mouse Liver	PC 20:1_22:6@	PC 42:7	PC 20:1_22:6	LMGP01011834	21.52	904.606	306.7	[C50H86NO8P+HCOO] 1-	Negative	42:7	10	7	Glycerophospholipids [GP]	PC	Diacylglycerophosphocholines	904.607	1.8994	19:1 COO-_309.2787(12.9424), M-CH3_844.5862(97.0066)
	Mouse Liver	PC 20:2@_22:6	PC 42:8	PC 20:2_22:6	LMGP01011865	20.01	902.592	303.9	[C50H84NO8P+HCOO] 1-	Negative	42:8	11	8	Glycerophospholipids [GP]	PC	Diacylglycerophosphocholines	902.592	0.3556	21:6 COO-_327.2338(100.0), M-CH3_842.5744(40.8276)
	Mouse Liver	PC 20:3_20:4	PC 40:7	PC 20:3_20:4	LMGP01011889	19.31	876.574	299.4	[C48H82NO8P+HCOO] 1-	Negative	40:7	10	7	Glycerophospholipids [GP]	PC	Diacylglycerophosphocholines	876.576	2.3904	19:4 COO-_303.2345(64.8223), 19:3 COO-_305.2487(54.4429), M-20:4-H2O_512.3188(9.6537), M-20:4_530.3286(13.4854), M-CH3_816.5589(100.0), M_876.5713(6.523)
	Mouse Liver	PC 20:3_22:6	PC 42:9	PC 20:3_22:6	LMGP01011896	18.65	900.578	302.1	[C50H82NO8P+HCOO] 1-	Negative	42:9	12	9	Glycerophospholipids [GP]	PC	Diacylglycerophosphocholines	900.576	2.6886	19:3 COO-_305.2488(43.4644), 21:6 COO-_327.2321(15.9723), M-CH3_840.5564(74.146)
	Mouse Liver	PC 20:4_22:0	PC 42:4	PC 20:4_22:0	LMGP01011921	24.5	910.654	310.1	[C50H92NO8P+HCOO] 1-	Negative	42:4	7	4	Glycerophospholipids [GP]	PC	Diacylglycerophosphocholines	910.654	0.763	19:4 COO-_303.2311(52.9604), 21:0 COO-_339.3264(9.6087), M-20:4_564.3989(2.088), M-CH3_850.6296(100.0)
	Mouse Liver	PC 20:4_22:0@	PC 42:4	PC 20:4_22:0	LMGP01011921	24.31	850.632	294.9	[C50H92NO8P-CH3] 1-	Negative	42:4	7	4	Glycerophospholipids [GP]	PC	Diacylglycerophosphocholines	850.633	1.0197	19:4 COO-_303.2343(100.0), M_850.6308(12.1813)
	Mouse Liver	PC 20:4_22:6@	PC 42:10	PC 20:4_22:6	LMGP01011925	17.76	898.558	301.6	[C50H80NO8P+HCOO] 1-	Negative	42:10	13	10	Glycerophospholipids [GP]	PC	Diacylglycerophosphocholines	898.56	2.9832	19:4 COO-_303.2313(21.331), M-CH3_838.5396(50.6097)
	Mouse Liver	PC 20:4_22:6@	PC 42:10	PC 20:4_22:6	LMGP01011925	18	898.558	301.6	[C50H80NO8P+HCOO] 1-	Negative	42:10	13	10	Glycerophospholipids [GP]	PC	Diacylglycerophosphocholines	898.56	2.1681	19:4 COO-_303.2344(100.0), M-20:4_552.31(16.7847), M-CH3_838.5385(93.8154)
	Mouse Liver	PC 20:5_22:6	PC 42:11	PC 20:5_22:6	LMGP01011059	16.9	896.545	300.4	[C50H78NO8P+HCOO] 1-	Negative	42:11	14	11	Glycerophospholipids [GP]	PC	Diacylglycerophosphocholines	896.545	0.9185	19:5 COO-_301.2195(100.0), 21:6 COO-_327.231(7.9249), M-CH3_836.5193(63.1441)
	Mouse Liver	PC 22:0	PC 22:0	PC 16:0_6:0	LMGP01010674	11.6	594.411	250.6	[C30H60NO8P+H] 1+	Positive	22:0	3	0	Glycerophospholipids [GP]	PC	Diacylglycerophosphocholines	594.413	3.5388	HG_184.0735(100.0)
	Mouse Liver	PC 22:0	PC 22:0	PC 16:0_6:0	LMGP01010674	12.17	594.413	250.2	[C30H60NO8P+H] 1+	Positive	22:0	3	0	Glycerophospholipids [GP]	PC	Diacylglycerophosphocholines	594.413	0.2604	HG_184.0724(100.0)
	Mouse Liver	PC 22:6_22:6	PC 44:12	PC 22:6_22:6	LMGP01011119	17.6	922.563	304.9	[C52H80NO8P+HCOO] 1-	Negative	44:12	15	12	Glycerophospholipids [GP]	PC	Diacylglycerophosphocholines	922.56	2.387	21:6 COO-_327.234(100.0), M-22:6-H2O_534.2992(1.3117), M-22:6_552.3059(11.2549), M-C5H13N_791.4617(0.8025), M-CH3_862.5424(22.7744)
	Mouse Liver	PC 24:0	PC 24:0	PC 12:0_12:0	LMGP01010429	13.2	622.444	258.8	[C32H64NO8P+H] 1+	Positive	24:0	3	0	Glycerophospholipids [GP]	PC	Diacylglycerophosphocholines	622.444	0.9105	HG_184.0729(100.0), M_622.4418(7.3013)
	Mouse Liver	PC 28:0	PC 28:0	PC 14:0_14:0	LMGP01010477	17.1	678.506	273.3	[C36H72NO8P+H] 1+	Positive	28:0	3	0	Glycerophospholipids [GP]	PC	Diacylglycerophosphocholines	678.507	0.4433	HG_184.0737(100.0), M_678.5017(28.2173)
	Mouse Liver	PC 30:0	PC 30:0	PC 10:0_20:0	LMGP01010395	19.16	706.538	279.4	[C38H76NO8P+H] 1+	Positive	30:0	3	0	Glycerophospholipids [GP]	PC	Diacylglycerophosphocholines	706.538	0.2808	HG_184.0738(100.0)
	Mouse Liver	PC 30:1	PC 30:1	PC 12:0_18:1	LMGP01010440	17.4	704.523	275.8	[C38H74NO8P+H] 1+	Positive	30:1	4	1	Glycerophospholipids [GP]	PC	Diacylglycerophosphocholines	704.523	0.4038	HG_184.0731(100.0)
	Mouse Liver	PC 31:0	PC 31:0	PC 10:0_21:0	LMGP01010396	20.22	720.554	282.3	[C39H78NO8P+H] 1+	Positive	31:0	3	0	Glycerophospholipids [GP]	PC	Diacylglycerophosphocholines	720.554	0.0711	HG_184.0725(100.0)
	Mouse Liver	PC 31:1	PC 31:1	PC 16:0_15:1	LMGP01010002	18.42	718.538	278.7	[C39H76NO8P+H] 1+	Positive	31:1	4	1	Glycerophospholipids [GP]	PC	Diacylglycerophosphocholines	718.538	0.1911	HG_184.0728(100.0), M_718.5325(19.6912)
	Mouse Liver	PC 32:0	PC 32:0	PC 10:0_22:0	LMGP01010397	21.55	734.57	285.2	[C40H80NO8P+H] 1+	Positive	32:0	3	0	Glycerophospholipids [GP]	PC	Diacylglycerophosphocholines	734.569	1.282	HG_184.0734(100.0), M_734.5676(23.9816)
	Mouse Liver	PC 32:0	PC 32:0	PC 10:0_22:0	LMGP01010397	21.87	734.569	285.3	[C40H80NO8P+H] 1+	Positive	32:0	3	0	Glycerophospholipids [GP]	PC	Diacylglycerophosphocholines	734.569	0.0356	HG_184.0733(73.0994)
	Mouse Liver	PC 32:1	PC 32:1	PC 14:0_18:1	LMGP01010490	19.98	732.555	281.4	[C40H78NO8P+H] 1+	Positive	32:1	4	1	Glycerophospholipids [GP]	PC	Diacylglycerophosphocholines	732.554	1.2364	HG_184.0749(100.0), M_732.5545(28.8566)
	Mouse Liver	PC 32:2	PC 32:2	PC 16:1_16:1	LMGP01010682	17.85	730.539	278.7	[C40H76NO8P+H] 1+	Positive	32:2	5	2	Glycerophospholipids [GP]	PC	Diacylglycerophosphocholines	730.538	0.6893	HG_184.0747(100.0)
	Mouse Liver	PC 32:3	PC 32:3	PC 14:0_18:3	LMGP01010497	17.51	728.524	278.1	[C40H74NO8P+H] 1+	Positive	32:3	6	3	Glycerophospholipids [GP]	PC	Diacylglycerophosphocholines	728.523	2.5688	HG_184.0748(100.0)
	Mouse Liver	PC 32:3	PC 32:3	PC 14:0_18:3	LMGP01010497	16.24	728.526	276.9	[C40H74NO8P+H] 1+	Positive	32:3	6	3	Glycerophospholipids [GP]	PC	Diacylglycerophosphocholines	728.523	4.4119	HG_184.0737(100.0)
	Mouse Liver	PC 32:3	PC 32:3	PC 14:0_18:3	LMGP01010497	16.52	728.523	275.7	[C40H74NO8P+H] 1+	Positive	32:3	6	3	Glycerophospholipids [GP]	PC	Diacylglycerophosphocholines	728.523	0.2229	HG_184.0734(100.0), M_728.5205(28.7037)
	Mouse Liver	PC 33:0	PC 33:0	PC 10:0_23:0	LMGP01010399	21.9	748.585	288.3	[C41H82NO8P+H] 1+	Positive	33:0	3	0	Glycerophospholipids [GP]	PC	Diacylglycerophosphocholines	748.585	0.0801	HG_184.0729(100.0)
	Mouse Liver	PC 33:0	PC 33:0	PC 10:0_23:0	LMGP01010399	21.6	748.585	287.7	[C41H82NO8P+H] 1+	Positive	33:0	3	0	Glycerophospholipids [GP]	PC	Diacylglycerophosphocholines	748.585	0.4091	HG_184.0731(100.0), M_748.5812(2.9322)
	Mouse Liver	PC 33:1	PC 33:1	PC 15:0_18:1	LMGP01010541	20.38	746.57	284.5	[C41H80NO8P+H] 1+	Positive	33:1	4	1	Glycerophospholipids [GP]	PC	Diacylglycerophosphocholines	746.569	0.3621	HG_184.0744(100.0)
	Mouse Liver	PC 33:2	PC 33:2	PC 15:0_18:2	LMGP01010543	19.13	744.556	281.7	[C41H78NO8P+H] 1+	Positive	33:2	5	2	Glycerophospholipids [GP]	PC	Diacylglycerophosphocholines	744.554	3.0199	HG_184.073(100.0), M_744.5497(10.3057)
	Mouse Liver	PC 34:0	PC 34:0	PC 10:0_24:0	LMGP01010400	22.95	762.602	291.6	[C42H84NO8P+H] 1+	Positive	34:0	3	0	Glycerophospholipids [GP]	PC	Diacylglycerophosphocholines	762.601	1.8094	HG_184.0746(100.0)
	Mouse Liver	PC 34:1	PC 34:1	PC 16:0_18:1	LMGP01010005	21.57	760.586	287.9	[C42H82NO8P+H] 1+	Positive	34:1	4	1	Glycerophospholipids [GP]	PC	Diacylglycerophosphocholines	760.585	0.6434	HG_184.0734(100.0)
	Mouse Liver	PC 34:2	PC 34:2	PC 16:0_18:2	LMGP01010585	23.44	758.571	284.6	[C42H80NO8P+H] 1+	Positive	34:2	5	2	Glycerophospholipids [GP]	PC	Diacylglycerophosphocholines	758.569	2.2069	HG_184.0736(100.0), M_758.5662(15.8429)
	Mouse Liver	PC 34:2	PC 34:2	PC 16:0_18:2	LMGP01010585	20.86	758.571	284.5	[C42H80NO8P+H] 1+	Positive	34:2	5	2	Glycerophospholipids [GP]	PC	Diacylglycerophosphocholines	758.569	1.5633	HG_184.0728(100.0)
	Mouse Liver	PC 34:2	PC 34:2	PC 16:0_18:2	LMGP01010585	21.57	758.57	284.4	[C42H80NO8P+H] 1+	Positive	34:2	5	2	Glycerophospholipids [GP]	PC	Diacylglycerophosphocholines	758.569	0.6782	HG_184.074(100.0), M_758.5699(14.4314)
	Mouse Liver	PC 34:3	PC 34:3	PC 16:0_18:3	LMGP01010598	14.74	756.554	287.6	[C42H78NO8P+H] 1+	Positive	34:3	6	3	Glycerophospholipids [GP]	PC	Diacylglycerophosphocholines	756.554	0.0677	HG_184.0732(100.0)
	Mouse Liver	PC 34:3	PC 34:3	PC 16:0_18:3	LMGP01010598	21.07	756.552	290.2	[C42H78NO8P+H] 1+	Positive	34:3	6	3	Glycerophospholipids [GP]	PC	Diacylglycerophosphocholines	756.554	2.4332	HG_184.0729(11.6698), M-NL_573.4865(100.0), M-C5H13NO3P-H2O_573.4865(100.0)
	Mouse Liver	PC 34:3	PC 34:3	PC 16:0_18:3	LMGP01010598	19.19	756.554	283.5	[C42H78NO8P+H] 1+	Positive	34:3	6	3	Glycerophospholipids [GP]	PC	Diacylglycerophosphocholines	756.554	0.2291	HG_184.0728(100.0), M_756.5472(71.655)
	Mouse Liver	PC 34:4	PC 34:4	PC 14:0_20:4	LMGP01010506	19.38	754.536	285.2	[C42H76NO8P+H] 1+	Positive	34:4	7	4	Glycerophospholipids [GP]	PC	Diacylglycerophosphocholines	754.538	2.5683	M-NL_571.471(80.2096), M-C5H13NO3P-H2O_571.471(80.2096), M_754.5345(100.0)
	Mouse Liver	PC 34:4	PC 34:4	PC 14:0_20:4	LMGP01010506	16.85	754.538	279.6	[C42H76NO8P+H] 1+	Positive	34:4	7	4	Glycerophospholipids [GP]	PC	Diacylglycerophosphocholines	754.538	0.2629	HG_184.0729(100.0)
	Mouse Liver	PC 34:5	PC 34:5	PC 14:0_20:5	LMGP01010508	16.31	752.523	279	[C42H74NO8P+H] 1+	Positive	34:5	8	5	Glycerophospholipids [GP]	PC	Diacylglycerophosphocholines	752.523	1.2702	HG_184.0731(100.0)
	Mouse Liver	PC 35:0	PC 35:0	PC 10:0_25:0	LMGP01010401	23.09	776.618	294.8	[C43H86NO8P+H] 1+	Positive	35:0	3	0	Glycerophospholipids [GP]	PC	Diacylglycerophosphocholines	776.616	1.5873	HG_184.0729(100.0)
	Mouse Liver	PC 35:1	PC 35:1	PC 17:0_18:1	LMGP01010711	21.91	774.601	291	[C43H84NO8P+H] 1+	Positive	35:1	4	1	Glycerophospholipids [GP]	PC	Diacylglycerophosphocholines	774.601	0.363	HG_184.0727(100.0)
	Mouse Liver	PC 35:1	PC 35:1	PC 17:0_18:1	LMGP01010711	22.09	774.601	291	[C43H84NO8P+H] 1+	Positive	35:1	4	1	Glycerophospholipids [GP]	PC	Diacylglycerophosphocholines	774.601	0.0309	HG_184.0734(100.0)
	Mouse Liver	PC 35:4	PC 35:4	PC 18:2_17:2	LMGP01010931	18.91	768.553	286.2	[C43H78NO8P+H] 1+	Positive	35:4	7	4	Glycerophospholipids [GP]	PC	Diacylglycerophosphocholines	768.554	1.1246	HG_184.0729(100.0)
	Mouse Liver	PC 35:4	PC 35:4	PC 18:2_17:2	LMGP01010931	18.1	768.553	285.7	[C43H78NO8P+H] 1+	Positive	35:4	7	4	Glycerophospholipids [GP]	PC	Diacylglycerophosphocholines	768.554	1.0452	HG_184.0737(100.0), M_768.5524(11.4363)
	Mouse Liver	PC 35:5	PC 35:5	PC 15:0_20:5	LMGP01011425	16.41	766.536	279.9	[C43H76NO8P+H] 1+	Positive	35:5	8	5	Glycerophospholipids [GP]	PC	Diacylglycerophosphocholines	766.538	2.3688	HG_184.0732(100.0)
	Mouse Liver	PC 36:3	PC 36:3	PC 16:0_20:3	LMGP01010622	16.71	784.585	294.7	[C44H82NO8P+H] 1+	Positive	36:3	6	3	Glycerophospholipids [GP]	PC	Diacylglycerophosphocholines	784.585	0.3904	HG_184.0722(99.9999)
	Mouse Liver	PC 36:4	PC 36:4	PC 16:0_20:4	LMGP01010007	21.89	782.57	288.1	[C44H80NO8P+H] 1+	Positive	36:4	7	4	Glycerophospholipids [GP]	PC	Diacylglycerophosphocholines	782.569	0.5794	HG_184.0743(100.0)
	Mouse Liver	PC 36:4	PC 36:4	PC 16:0_20:4	LMGP01010007	18.92	782.57	286.3	[C44H80NO8P+H] 1+	Positive	36:4	7	4	Glycerophospholipids [GP]	PC	Diacylglycerophosphocholines	782.569	0.6574	HG_184.0746(100.0)
	Mouse Liver	PC 36:5	PC 36:5	PC 16:0_20:5	LMGP01010633	18.06	780.553	286.7	[C44H78NO8P+H] 1+	Positive	36:5	8	5	Glycerophospholipids [GP]	PC	Diacylglycerophosphocholines	780.554	0.4817	HG_184.0726(100.0), M_780.5511(11.6635)
	Mouse Liver	PC 36:5	PC 36:5	PC 16:0_20:5	LMGP01010633	27.32	780.553	285.6	[C44H78NO8P+H] 1+	Positive	36:5	8	5	Glycerophospholipids [GP]	PC	Diacylglycerophosphocholines	780.554	0.4817	HG_184.0725(100.0)
	Mouse Liver	PC 36:6	PC 36:6	PC 18:3_18:3	LMGP01010952	15.98	778.538	280.1	[C44H76NO8P+H] 1+	Positive	36:6	9	6	Glycerophospholipids [GP]	PC	Diacylglycerophosphocholines	778.538	0.2548	HG_184.0729(100.0), M-NL_595.473(3.101), M-C5H13NO3P-H2O_595.473(3.101), M_778.5337(22.7409)
	Mouse Liver	PC 37:1	PC 37:1	PC 15:0_22:1	LMGP01011427	23.22	802.632	297.1	[C45H88NO8P+H] 1+	Positive	37:1	4	1	Glycerophospholipids [GP]	PC	Diacylglycerophosphocholines	802.632	0.44	HG_184.0724(100.0), M_802.6294(21.5761)
	Mouse Liver	PC 37:2	PC 37:2	PC 15:0_22:2	LMGP01011428	22.23	800.617	294	[C45H86NO8P+H] 1+	Positive	37:2	5	2	Glycerophospholipids [GP]	PC	Diacylglycerophosphocholines	800.616	0.4724	HG_184.0734(100.0)
	Mouse Liver	PC 37:4	PC 37:4	PC 17:0_20:4	LMGP01010003	20.28	796.585	292.7	[C45H82NO8P+H] 1+	Positive	37:4	7	4	Glycerophospholipids [GP]	PC	Diacylglycerophosphocholines	796.585	0.3051	HG_184.0732(100.0)
	Mouse Liver	PC 37:5	PC 37:5	PC 15:1_22:4	LMGP01011460	19.31	794.569	289.2	[C45H80NO8P+H] 1+	Positive	37:5	8	5	Glycerophospholipids [GP]	PC	Diacylglycerophosphocholines	794.569	0.8889	HG_184.0736(100.0)
	Mouse Liver	PC 37:5	PC 37:5	PC 15:1_22:4	LMGP01011460	18.82	794.57	289.8	[C45H80NO8P+H] 1+	Positive	37:5	8	5	Glycerophospholipids [GP]	PC	Diacylglycerophosphocholines	794.569	0.2634	HG_184.0732(100.0)
	Mouse Liver	PC 37:6	PC 37:6	PC 15:0_22:6	LMGP01011430	18.31	792.556	287.5	[C45H78NO8P+H] 1+	Positive	37:6	9	6	Glycerophospholipids [GP]	PC	Diacylglycerophosphocholines	792.554	2.452	HG_184.0726(71.5447)
	Mouse Liver	PC 38:3	PC 38:3	PC 18:0_20:3	LMGP01010795	21.8	812.616	296.7	[C46H86NO8P+H] 1+	Positive	38:3	6	3	Glycerophospholipids [GP]	PC	Diacylglycerophosphocholines	812.616	0.1355	HG_184.0724(100.0), M_812.6124(15.5216)
	Mouse Liver	PC 38:4	PC 38:4	PC 16:0_22:4	LMGP01010642	25.18	810.601	295.5	[C46H84NO8P+H] 1+	Positive	38:4	7	4	Glycerophospholipids [GP]	PC	Diacylglycerophosphocholines	810.601	0.6481	HG_184.0735(100.0)
	Mouse Liver	PC 38:4	PC 38:4	PC 16:0_22:4	LMGP01010642	24.39	810.604	294.7	[C46H84NO8P+H] 1+	Positive	38:4	7	4	Glycerophospholipids [GP]	PC	Diacylglycerophosphocholines	810.601	4.4882	HG_184.075(100.0), M_810.5958(6.782)
	Mouse Liver	PC 38:4	PC 38:4	PC 16:0_22:4	LMGP01010642	22.2	810.601	294.1	[C46H84NO8P+H] 1+	Positive	38:4	7	4	Glycerophospholipids [GP]	PC	Diacylglycerophosphocholines	810.601	0.7987	HG_184.073(100.0), M_810.6009(8.0494)
	Mouse Liver	PC 38:4	PC 38:4	PC 16:0_22:4	LMGP01010642	21.09	810.601	293.9	[C46H84NO8P+H] 1+	Positive	38:4	7	4	Glycerophospholipids [GP]	PC	Diacylglycerophosphocholines	810.601	0.0296	HG_184.0724(100.0), M_810.5957(14.8997)
	Mouse Liver	PC 38:4	PC 38:4	PC 16:0_22:4	LMGP01010642	23.97	810.601	295.5	[C46H84NO8P+H] 1+	Positive	38:4	7	4	Glycerophospholipids [GP]	PC	Diacylglycerophosphocholines	810.601	0.4975	HG_184.0746(100.0)
	Mouse Liver	PC 38:6	PC 38:6	PC 16:0_22:6	LMGP01010650	19.99	806.568	292.7	[C46H80NO8P+H] 1+	Positive	38:6	9	6	Glycerophospholipids [GP]	PC	Diacylglycerophosphocholines	806.569	1.6324	HG_184.0731(97.5369), M-NL_623.4996(100.0), M-C5H13NO3P-H2O_623.4996(100.0)
	Mouse Liver	PC 38:6	PC 38:6	PC 16:0_22:6	LMGP01010650	23.52	806.57	290.1	[C46H80NO8P+H] 1+	Positive	38:6	9	6	Glycerophospholipids [GP]	PC	Diacylglycerophosphocholines	806.569	0.9405	HG_184.0737(100.0)
	Mouse Liver	PC 38:6	PC 38:6	PC 16:0_22:6	LMGP01010650	26.78	806.569	289.7	[C46H80NO8P+H] 1+	Positive	38:6	9	6	Glycerophospholipids [GP]	PC	Diacylglycerophosphocholines	806.569	0.1081	HG_184.0733(100.0)
	Mouse Liver	PC 38:7	PC 38:7	PC 16:1_22:6	LMGP01010696	19.48	804.551	293.3	[C46H78NO8P+H] 1+	Positive	38:7	10	7	Glycerophospholipids [GP]	PC	Diacylglycerophosphocholines	804.554	3.0467	HG_184.073(13.6349), M-NL_621.4831(100.0), M-C5H13NO3P-H2O_621.4831(100.0)
	Mouse Liver	PC 38:8	PC 38:8	PC 18:3_20:5	LMGP01011664	17.9	802.538	288.5	[C46H76NO8P+H] 1+	Positive	38:8	11	8	Glycerophospholipids [GP]	PC	Diacylglycerophosphocholines	802.538	0.2091	M-NL_619.4695(100.0), M-C5H13NO3P-H2O_619.4695(100.0), M_802.5379(60.2218)
	Mouse Liver	PC 38:8	PC 38:8	PC 18:3_20:5	LMGP01011664	16.74	802.535	286.1	[C46H76NO8P+H] 1+	Positive	38:8	11	8	Glycerophospholipids [GP]	PC	Diacylglycerophosphocholines	802.538	3.3273	HG_184.0733(100.0)
	Mouse Liver	PC 38:8	PC 38:8	PC 18:3_20:5	LMGP01011664	15.76	802.538	283.7	[C46H76NO8P+H] 1+	Positive	38:8	11	8	Glycerophospholipids [GP]	PC	Diacylglycerophosphocholines	802.538	0.4373	HG_184.0727(100.0), M_802.5317(15.9009)
	Mouse Liver	PC 39:3	PC 39:3	PC 17:1_22:2	LMGP01011548	22.51	826.633	298.5	[C47H88NO8P+H] 1+	Positive	39:3	6	3	Glycerophospholipids [GP]	PC	Diacylglycerophosphocholines	826.632	1.0179	HG_184.0745(100.0)
	Mouse Liver	PC 39:4	PC 39:4	PC 17:0_22:4	LMGP01011520	22.01	824.615	297.9	[C47H86NO8P+H] 1+	Positive	39:4	7	4	Glycerophospholipids [GP]	PC	Diacylglycerophosphocholines	824.616	1.1697	HG_184.0727(100.0), M_824.6149(9.1816)
	Mouse Liver	PC 39:5	PC 39:5	PC 16:0_23:5	LMGP01010656	20.66	822.601	295.6	[C47H84NO8P+H] 1+	Positive	39:5	8	5	Glycerophospholipids [GP]	PC	Diacylglycerophosphocholines	822.601	0.5644	HG_184.0735(100.0), M_822.5977(13.2119)
	Mouse Liver	PC 39:6	PC 39:6	PC 17:0_22:6	LMGP01010720	19.69	820.585	295.1	[C47H82NO8P+H] 1+	Positive	39:6	9	6	Glycerophospholipids [GP]	PC	Diacylglycerophosphocholines	820.585	0.3706	HG_184.0745(100.0)
	Mouse Liver	PC 39:6	PC 39:6	PC 17:0_22:6	LMGP01010720	20	820.585	294.9	[C47H82NO8P+H] 1+	Positive	39:6	9	6	Glycerophospholipids [GP]	PC	Diacylglycerophosphocholines	820.585	0.3732	HG_184.0727(100.0), M_820.5807(7.9127)
	Mouse Liver	PC 39:7	PC 39:7	PC 17:1_22:6	LMGP01011550	20.6	818.567	295	[C47H80NO8P+H] 1+	Positive	39:7	10	7	Glycerophospholipids [GP]	PC	Diacylglycerophosphocholines	818.569	3.0997	M-NL_635.4992(100.0), M-C5H13NO3P-H2O_635.4992(100.0)
	Mouse Liver	PC 4:0@_18:0	PC 22:0	PC 4:0_18:0	LMGP01011220	11.9	638.406	248.5	[C30H60NO8P+HCOO] 1-	Negative	22:0	3	0	Glycerophospholipids [GP]	PC	Diacylglycerophosphocholines	638.404	3.0774	M-18:0-H2O_294.11(29.6296), M_638.4011(94.0741)
	Mouse Liver	PC 40:1	PC 40:1	PC 16:0_24:1	LMGP01010659	24.3	844.677	306.3	[C48H94NO8P+H] 1+	Positive	40:1	4	1	Glycerophospholipids [GP]	PC	Diacylglycerophosphocholines	844.679	2.1278	HG_184.0728(100.0)
	Mouse Liver	PC 40:10	PC 40:10	PC 20:5_20:5	LMGP01011949	17.42	826.537	291.9	[C48H76NO8P+H] 1+	Positive	40:10	13	10	Glycerophospholipids [GP]	PC	Diacylglycerophosphocholines	826.538	1.9015	HG_184.0739(100.0), M-NL_643.4703(32.9707), M-C5H13NO3P-H2O_643.4703(32.9707)
	Mouse Liver	PC 40:4	PC 40:4	PC 20:2_20:2	LMGP01011045	22.63	838.632	301.5	[C48H88NO8P+H] 1+	Positive	40:4	7	4	Glycerophospholipids [GP]	PC	Diacylglycerophosphocholines	838.632	0.13	HG_184.0725(100.0), M_838.63(41.8978)
	Mouse Liver	PC 40:5	PC 40:5	PC 18:0_22:5	LMGP01010816	22.9	836.615	300.3	[C48H86NO8P+H] 1+	Positive	40:5	8	5	Glycerophospholipids [GP]	PC	Diacylglycerophosphocholines	836.616	1.6636	M-NL_653.5447(70.2858), M-C5H13NO3P-H2O_653.5447(70.2858)
	Mouse Liver	PC 40:6	PC 40:6	PC 18:0_22:6	LMGP01010821	22.1	834.599	299.3	[C48H84NO8P+H] 1+	Positive	40:6	9	6	Glycerophospholipids [GP]	PC	Diacylglycerophosphocholines	834.601	2.2958	M-NL_651.5308(56.0134), M-C5H13NO3P-H2O_651.5308(56.0134), M_834.5984(100.0)
	Mouse Liver	PC 40:6	PC 40:6	PC 18:0_22:6	LMGP01010821	20.55	834.601	297.5	[C48H84NO8P+H] 1+	Positive	40:6	9	6	Glycerophospholipids [GP]	PC	Diacylglycerophosphocholines	834.601	0.2481	HG_184.0736(100.0), M_834.5966(18.3752)
	Mouse Liver	PC 40:7	PC 40:7	PC 18:1_22:6	LMGP01010847	21.49	832.583	299.4	[C48H82NO8P+H] 1+	Positive	40:7	10	7	Glycerophospholipids [GP]	PC	Diacylglycerophosphocholines	832.585	2.8577	HG_184.0738(28.9443), M-NL_649.5179(100.0), M-C5H13NO3P-H2O_649.5179(100.0), M_832.5824(74.6975)
	Mouse Liver	PC 40:7	PC 40:7	PC 18:1_22:6	LMGP01010847	19.53	832.585	296.1	[C48H82NO8P+H] 1+	Positive	40:7	10	7	Glycerophospholipids [GP]	PC	Diacylglycerophosphocholines	832.585	0.1479	HG_184.0733(100.0), M_832.5848(18.0634)
	Mouse Liver	PC 40:7	PC 40:7	PC 18:1_22:6	LMGP01010847	20.61	832.583	295.7	[C48H82NO8P+H] 1+	Positive	40:7	10	7	Glycerophospholipids [GP]	PC	Diacylglycerophosphocholines	832.585	2.1246	M-NL_649.5209(38.7842), M-C5H13NO3P-H2O_649.5209(38.7842), M_832.5827(63.8403)
	Mouse Liver	PC 40:7	PC 40:7	PC 18:1_22:6	LMGP01010847	19.95	832.585	295.5	[C48H82NO8P+H] 1+	Positive	40:7	10	7	Glycerophospholipids [GP]	PC	Diacylglycerophosphocholines	832.585	0.0746	HG_184.0741(100.0)
	Mouse Liver	PC 40:8	PC 40:8	PC 20:4_20:4	LMGP01011047	19.66	830.567	294.8	[C48H80NO8P+H] 1+	Positive	40:8	11	8	Glycerophospholipids [GP]	PC	Diacylglycerophosphocholines	830.569	2.6875	M-NL_647.499(100.0), M-C5H13NO3P-H2O_647.499(100.0)
	Mouse Liver	PC 40:9	PC 40:9	PC 18:3_22:6	LMGP01011670	18.98	828.552	296.3	[C48H78NO8P+H] 1+	Positive	40:9	12	9	Glycerophospholipids [GP]	PC	Diacylglycerophosphocholines	828.554	2.6638	HG_184.0752(3.4432), M-NL_645.4843(100.0), M-C5H13NO3P-H2O_645.4843(100.0), M_828.5501(55.8808)
	Mouse Liver	PC 40:9	PC 40:9	PC 18:3_22:6	LMGP01011670	18.3	828.552	293	[C48H78NO8P+H] 1+	Positive	40:9	12	9	Glycerophospholipids [GP]	PC	Diacylglycerophosphocholines	828.554	2.1481	M-NL_645.4872(100.0), M-C5H13NO3P-H2O_645.4872(100.0), M_828.5507(98.0251)
	Mouse Liver	PC 41:4	PC 41:4	PC 19:0_22:4	LMGP01011754	23.3	852.649	304.5	[C49H90NO8P+H] 1+	Positive	41:4	7	4	Glycerophospholipids [GP]	PC	Diacylglycerophosphocholines	852.648	2.0312	HG_184.0749(100.0), M_852.6407(16.5018)
	Mouse Liver	PC 41:5	PC 41:5	PC 19:1_22:4	LMGP01011785	22.65	850.63	302.7	[C49H88NO8P+H] 1+	Positive	41:5	8	5	Glycerophospholipids [GP]	PC	Diacylglycerophosphocholines	850.632	2.455	HG_184.0743(95.1961)
	Mouse Liver	PC 42:1	PC 42:1	PC 18:0_24:1	LMGP01010826	24.98	872.707	312.6	[C50H98NO8P+H] 1+	Positive	42:1	4	1	Glycerophospholipids [GP]	PC	Diacylglycerophosphocholines	872.71	3.2359	HG_184.0735(100.0)
	Mouse Liver	PC 42:10	PC 42:10	PC 20:5_22:5	LMGP01011058	19.26	854.568	299	[C50H80NO8P+H] 1+	Positive	42:10	13	10	Glycerophospholipids [GP]	PC	Diacylglycerophosphocholines	854.569	2.1835	M-NL_671.5009(92.9234), M-C5H13NO3P-H2O_671.5009(92.9234)
	Mouse Liver	PC 42:11	PC 42:11	PC 20:5_22:6	LMGP01011059	17.84	852.55	295.5	[C50H78NO8P+H] 1+	Positive	42:11	14	11	Glycerophospholipids [GP]	PC	Diacylglycerophosphocholines	852.554	4.0206	HG_184.0739(19.8206), M-NL_669.4825(100.0), M-C5H13NO3P-H2O_669.4825(100.0)
	Mouse Liver	PC 42:6	PC 42:6	PC 20:0_22:6	LMGP01011028	22.02	862.633	303.2	[C50H88NO8P+H] 1+	Positive	42:6	9	6	Glycerophospholipids [GP]	PC	Diacylglycerophosphocholines	862.632	0.7631	HG_184.0738(100.0), M_862.6322(10.8919)
	Mouse Liver	PC 42:7	PC 42:7	PC 20:1_22:6	LMGP01011834	20.49	860.616	300.9	[C50H86NO8P+H] 1+	Positive	42:7	10	7	Glycerophospholipids [GP]	PC	Diacylglycerophosphocholines	860.616	0.2697	HG_184.0733(100.0), M_860.6085(11.4977)
	Mouse Liver	PC 42:7	PC 42:7	PC 20:1_22:6	LMGP01011834	21.07	860.616	301.6	[C50H86NO8P+H] 1+	Positive	42:7	10	7	Glycerophospholipids [GP]	PC	Diacylglycerophosphocholines	860.616	0.0849	HG_184.0734(100.0)
	Mouse Liver	PC 42:8	PC 42:8	PC 20:2_22:6	LMGP01011865	21.56	858.598	300.2	[C50H84NO8P+H] 1+	Positive	42:8	11	8	Glycerophospholipids [GP]	PC	Diacylglycerophosphocholines	858.601	2.7292	M-NL_675.5333(74.4394), M-C5H13NO3P-H2O_675.5333(74.4394)
	Mouse Liver	PC 42:9	PC 42:9	PC 20:3_22:6	LMGP01011896	21	856.583	301.6	[C50H82NO8P+H] 1+	Positive	42:9	12	9	Glycerophospholipids [GP]	PC	Diacylglycerophosphocholines	856.585	2.4926	M-NL_673.5169(100.0), M-C5H13NO3P-H2O_673.5169(100.0), M_856.5821(84.8743)
	Mouse Liver	PC 42:9	PC 42:9	PC 20:3_22:6	LMGP01011896	18.71	856.582	297.4	[C50H82NO8P+H] 1+	Positive	42:9	12	9	Glycerophospholipids [GP]	PC	Diacylglycerophosphocholines	856.585	3.4902	HG_184.0727(100.0)
	Mouse Liver	PC 44:12	PC 44:12	PC 22:6_22:6	LMGP01011119	15.47	878.57	297	[C52H80NO8P+H] 1+	Positive	44:12	15	12	Glycerophospholipids [GP]	PC	Diacylglycerophosphocholines	878.569	0.2382	HG-H2O_166.0629(9.4323), HG_184.0729(100.0), M_878.568(4.392)
	Mouse Liver	PC 44:4	PC 44:4	PC 22:2_22:2	LMGP01012063	24.41	894.694	313.1	[C52H96NO8P+H] 1+	Positive	44:4	7	4	Glycerophospholipids [GP]	PC	Diacylglycerophosphocholines	894.695	0.4678	HG_184.0728(100.0)
	Mouse Liver	PC 44:6	PC 44:6	PC 22:0_22:6	LMGP01012003	23.5	890.667	310.5	[C52H92NO8P+H] 1+	Positive	44:6	9	6	Glycerophospholipids [GP]	PC	Diacylglycerophosphocholines	890.663	4.5204	HG_184.0726(100.0)
	Mouse Liver	PC 44:6	PC 44:6	PC 22:0_22:6	LMGP01012003	22.91	890.664	308.6	[C52H92NO8P+H] 1+	Positive	44:6	9	6	Glycerophospholipids [GP]	PC	Diacylglycerophosphocholines	890.663	1.0255	HG_184.0745(100.0)
	Mouse Liver	PC 44:8	PC 44:8	PC 22:4_22:4	LMGP01012095	20.89	886.633	303.7	[C52H88NO8P+H] 1+	Positive	44:8	11	8	Glycerophospholipids [GP]	PC	Diacylglycerophosphocholines	886.632	0.6736	HG_184.0729(100.0)
	Mouse Liver	PC 8:0_18:0@	PC 26:0	PC 8:0_18:0	LMGP01011243	15.56	650.478	265.4	[C34H68NO8P+H] 1+	Positive	26:0	3	0	Glycerophospholipids [GP]	PC	Diacylglycerophosphocholines	650.476	3.5556	HG_184.0738(100.0), M-8:0-H2O_506.3605(30.0926), M_650.4758(18.0556)
	Mouse Liver	PC 8:0_20:0@	PC 28:0	PC 8:0_20:0	LMGP01011245	17.94	722.497	277.6	[C36H72NO8P+HCOO] 1-	Negative	28:0	3	0	Glycerophospholipids [GP]	PC	Diacylglycerophosphocholines	722.498	0.7836	8:0_125.0957(71.4932), M-CH3_662.4782(47.0588)
	Mouse Liver	PC O- 14:0	PC O- 14:0	PC O- 12:0_2:0	LMGP01020009	1.19	468.308	222.9	[C22H46NO7P+H] 1+	Positive	14:0	2	0	Glycerophospholipids [GP]	PC	1-alkyl,2-acylglycerophosphocholines	468.308	0.7047	HG_184.0736(100.0)
	Mouse Liver	PC O- 14:0	PC O- 14:0	PC O- 12:0_2:0	LMGP01020009	1.72	468.308	222.2	[C22H46NO7P+H] 1+	Positive	14:0	2	0	Glycerophospholipids [GP]	PC	1-alkyl,2-acylglycerophosphocholines	468.308	0.3137	HG_184.0733(100.0)
	Mouse Liver	PC O- 14:0@_18:0	PC O- 32:0	PC O- 14:0_18:0	LMGP01020015	23	764.58	287.2	[C40H82NO7P+HCOO] 1-	Negative	32:0	2	0	Glycerophospholipids [GP]	PC	1-alkyl,2-acylglycerophosphocholines	764.581	2.1273	17:0 COO-_283.2634(1.2817), M-CH3_704.5587(100.0)
	Mouse Liver	PC O- 15:0	PC O- 15:0	PC O- 14:0_1:0	LMGP01080020	2.76	482.323	227.4	[C23H48NO7P+H] 1+	Positive	15:0	2	0	Glycerophospholipids [GP]	PC	1-acyl,2-alkylglycerophosphocholines	482.324	2.6344	HG_184.0727(100.0)
	Mouse Liver	PC O- 15:0	PC O- 15:0	PC O- 14:0_1:0	LMGP01080020	3.54	482.324	225.7	[C23H48NO7P+H] 1+	Positive	15:0	2	0	Glycerophospholipids [GP]	PC	1-acyl,2-alkylglycerophosphocholines	482.324	0.8628	HG_184.0747(100.0)
	Mouse Liver	PC O- 16:0	PC O- 16:0	PC O- 14:0_2:0	LMGP01020019	8.31	496.34	228.9	[C24H50NO7P+H] 1+	Positive	16:0	2	0	Glycerophospholipids [GP]	PC	1-alkyl,2-acylglycerophosphocholines	496.34	0.4638	HG_184.0728(60.7103), M_496.3378(11.1457)
	Mouse Liver	PC O- 16:0	PC O- 16:0	PC O- 14:0_2:0	LMGP01020019	11.25	496.338	225.3	[C24H50NO7P+H] 1+	Positive	16:0	2	0	Glycerophospholipids [GP]	PC	1-alkyl,2-acylglycerophosphocholines	496.34	3.1639	HG_184.0728(79.5181)
	Mouse Liver	PC O- 16:0@_18:2	PC O- 34:2	PC O- 16:0_18:2	LMGP01020039	21.64	788.58	290	[C42H82NO7P+HCOO] 1-	Negative	34:2	4	2	Glycerophospholipids [GP]	PC	1-alkyl,2-acylglycerophosphocholines	788.581	1.8304	17:2 COO-_279.235(27.3222), M-CH3_728.5626(100.0)
	Mouse Liver	PC O- 16:0@_18:3	PC O- 34:3	PC O- 16:0_18:3	LMGP01020041	21.51	786.564	289.4	[C42H80NO7P+HCOO] 1-	Negative	34:3	5	3	Glycerophospholipids [GP]	PC	1-alkyl,2-acylglycerophosphocholines	786.565	1.4928	17:3 COO-_277.2178(16.1148), M-CH3_726.5433(100.0)
	Mouse Liver	PC O- 16:0@_20:1	PC O- 36:1	PC O- 16:0_20:1	LMGP01020052	24.02	758.604	279.7	[C44H88NO7P-CH3] 1-	Negative	36:1	3	1	Glycerophospholipids [GP]	PC	1-alkyl,2-acylglycerophosphocholines	758.606	2.7925	19:1 COO-_309.2814(100.0), M-20:1_466.3332(52.2876)
	Mouse Liver	PC O- 16:0@_20:4	PC O- 36:4	PC O- 16:0_20:4	LMGP01020054	21.45	812.58	292.7	[C44H82NO7P+HCOO] 1-	Negative	36:4	6	4	Glycerophospholipids [GP]	PC	1-alkyl,2-acylglycerophosphocholines	812.581	1.8514	19:4 COO-_303.2338(77.1247), M-20:4_466.3301(6.9342), M-C5H13N_681.4875(2.1986), M-CH3_752.5603(100.0)
	Mouse Liver	PC O- 16:0@_22:5	PC O- 38:5	PC O- 16:0_22:5	LMGP01020066	22.55	778.573	280.2	[C46H84NO7P-CH3] 1-	Negative	38:5	7	5	Glycerophospholipids [GP]	PC	1-alkyl,2-acylglycerophosphocholines	778.575	2.1862	21:5 COO-_329.2468(100.0), M-22:5_466.3299(5.0131)
	Mouse Liver	PC O- 16:0@_22:6	PC O- 38:6	PC O- 16:0_22:6	LMGP01020064	20.87	836.585	296.7	[C46H82NO7P+HCOO] 1-	Negative	38:6	8	6	Glycerophospholipids [GP]	PC	1-alkyl,2-acylglycerophosphocholines	836.581	4.4031	21:6 COO-_327.2326(85.1289), M-CH3_776.5593(100.0)
	Mouse Liver	PC O- 16:1@_18:2	PC O- 34:3	PC O- 16:1_18:2	LMGP01020257	22.52	726.543	272.4	[C42H80NO7P-CH3] 1-	Negative	34:3	5	3	Glycerophospholipids [GP]	PC	1-alkyl,2-acylglycerophosphocholines	726.544	0.4255	17:2 COO-_279.2335(100.0), M-18:2_464.3158(12.2777), M_726.5405(41.8438)
	Mouse Liver	PC O- 16:1@_20:4	PC O- 36:5	PC O- 16:1_20:4	LMGP01020259	21.05	810.564	292.2	[C44H80NO7P+HCOO] 1-	Negative	36:5	7	5	Glycerophospholipids [GP]	PC	1-alkyl,2-acylglycerophosphocholines	810.565	1.2227	19:4 COO-_303.2338(100.0), M-20:4_464.3166(23.3141), M-CH3_750.544(96.4074)
	Mouse Liver	PC O- 16:1@_20:4	PC O- 36:5	PC O- 16:1_20:4	LMGP01020259	22.33	750.542	275.7	[C44H80NO7P-CH3] 1-	Negative	36:5	7	5	Glycerophospholipids [GP]	PC	1-alkyl,2-acylglycerophosphocholines	750.544	1.7944	19:4 COO-_303.232(100.0), M-20:4-H2O_446.3042(9.2655), M-20:4_464.3117(15.787), M_750.5392(29.1912)
	Mouse Liver	PC O- 17:0	PC O- 17:0	PC O- 16:0_1:0	LMGP01020028	8.13	510.355	232.9	[C25H52NO7P+H] 1+	Positive	17:0	2	0	Glycerophospholipids [GP]	PC	1-alkyl,2-acylglycerophosphocholines	510.355	0.0765	HG_184.0728(100.0), M_510.3525(46.4106)
	Mouse Liver	PC O- 17:0	PC O- 17:0	PC O- 16:0_1:0	LMGP01020028	7.85	510.356	229.1	[C25H52NO7P+H] 1+	Positive	17:0	2	0	Glycerophospholipids [GP]	PC	1-alkyl,2-acylglycerophosphocholines	510.355	1.2988	HG_184.0743(56.9525), M_510.352(23.3061)
	Mouse Liver	PC O- 18:0	PC O- 18:0	PC O- 16:0_2:0	LMGP01020046	9.37	524.371	238.8	[C26H54NO7P+H] 1+	Positive	18:0	2	0	Glycerophospholipids [GP]	PC	1-alkyl,2-acylglycerophosphocholines	524.371	0.5296	HG-H2O_166.0619(7.2175), HG_184.0739(100.0)
	Mouse Liver	PC O- 18:0	PC O- 18:0	PC O- 16:0_2:0	LMGP01020046	9.62	524.371	237.2	[C26H54NO7P+H] 1+	Positive	18:0	2	0	Glycerophospholipids [GP]	PC	1-alkyl,2-acylglycerophosphocholines	524.371	0.1804	HG_184.0735(100.0), M-NL_341.3074(6.3317), M-H2O_506.3597(10.1858)
	Mouse Liver	PC O- 18:0	PC O- 18:0	PC O- 16:0_2:0	LMGP01020046	10.2	524.371	237	[C26H54NO7P+H] 1+	Positive	18:0	2	0	Glycerophospholipids [GP]	PC	1-alkyl,2-acylglycerophosphocholines	524.371	0.1804	HG_184.0725(100.0), M-H2O_506.3577(20.9939)
	Mouse Liver	PC O- 18:0@_18:2	PC O- 36:2	PC O- 18:0_18:2	LMGP01020203	23.58	756.591	276.8	[C44H86NO7P-CH3] 1-	Negative	36:2	4	2	Glycerophospholipids [GP]	PC	1-alkyl,2-acylglycerophosphocholines	756.591	0.218	17:2 COO-_279.2326(72.8571), M-18:2-H2O_476.3522(100.0)
	Mouse Liver	PC O- 18:1@_20:4	PC O- 38:5	PC O- 18:1_20:4	LMGP01020157	21.51	838.596	296.1	[C46H84NO7P+HCOO] 1-	Negative	38:5	7	5	Glycerophospholipids [GP]	PC	1-alkyl,2-acylglycerophosphocholines	838.597	1.2416	M-20:4_492.3469(15.2284), M-CH3_778.5761(84.9131)
	Mouse Liver	PC O- 18:1@_20:4	PC O- 38:5	PC O- 18:1_20:4	LMGP01020157	23.27	778.573	282.5	[C46H84NO7P-CH3] 1-	Negative	38:5	7	5	Glycerophospholipids [GP]	PC	1-alkyl,2-acylglycerophosphocholines	778.575	2.0294	19:4 COO-_303.2349(100.0), M-20:4_492.3409(11.7365), M_778.5726(29.0596)
	Mouse Liver	PC O- 18:1_18:1	PC O- 36:2	PC O- 18:1_18:1	LMGP01020263	23.94	756.592	279.1	[C44H86NO7P-CH3] 1-	Negative	36:2	4	2	Glycerophospholipids [GP]	PC	1-alkyl,2-acylglycerophosphocholines	756.591	1.5087	17:1 COO-_281.2474(28.1369), M_756.5887(100.0)
	Mouse Liver	PC O- 19:0	PC O- 19:0	PC O- 18:0_1:0	LMGP01020084	10.81	538.387	240.7	[C27H56NO7P+H] 1+	Positive	19:0	2	0	Glycerophospholipids [GP]	PC	1-alkyl,2-acylglycerophosphocholines	538.387	0.2223	HG_184.0727(100.0), M-NL_355.3209(6.6359), M-H2O_520.3802(14.0745), M_538.3836(26.777)
	Mouse Liver	PC O- 19:0	PC O- 19:0	PC O- 18:0_1:0	LMGP01020084	11.05	538.386	240.7	[C27H56NO7P+H] 1+	Positive	19:0	2	0	Glycerophospholipids [GP]	PC	1-alkyl,2-acylglycerophosphocholines	538.387	0.449	HG_184.075(100.0), M-NL_355.3205(7.5488), M-H2O_520.3762(22.0912), M_538.386(44.9677)
	Mouse Liver	PC O- 19:1	PC O- 19:1	PC O- 16:0_3:1	LMGP01020070	9.09	536.37	235.6	[C27H54NO7P+H] 1+	Positive	19:1	3	1	Glycerophospholipids [GP]	PC	1-alkyl,2-acylglycerophosphocholines	536.371	0.973	HG_184.0733(100.0), M-H2O_518.3649(24.4116)
	Mouse Liver	PC O- 20:0	PC O- 20:0	PC O- 16:0_4:0	LMGP01020072	11.88	552.402	244.6	[C28H58NO7P+H] 1+	Positive	20:0	2	0	Glycerophospholipids [GP]	PC	1-alkyl,2-acylglycerophosphocholines	552.402	0.0694	HG_184.0727(100.0), M_552.3993(44.7464)
	Mouse Liver	PC O- 20:1	PC O- 20:1	PC O- 18:1_2:0	LMGP01020150	9.85	550.386	241.4	[C28H56NO7P+H] 1+	Positive	20:1	3	1	Glycerophospholipids [GP]	PC	1-alkyl,2-acylglycerophosphocholines	550.387	0.5502	HG_184.074(100.0)
	Mouse Liver	PC O- 20:1@_20:4	PC O- 40:5	PC O- 20:1_20:4	LMGP01020274	22.43	822.639	299.9	[C48H88NO7P+H] 1+	Positive	40:5	7	5	Glycerophospholipids [GP]	PC	1-alkyl,2-acylglycerophosphocholines	822.637	1.8153	HG_184.0726(100.0), M-20:4_536.406(8.2749)
	Mouse Liver	PC O- 20:2	PC O- 20:2	PC O- 18:2_2:0	LMGP01020158	8	548.371	234.8	[C28H54NO7P+H] 1+	Positive	20:2	4	2	Glycerophospholipids [GP]	PC	1-alkyl,2-acylglycerophosphocholines	548.371	0.2839	HG_184.0728(100.0), M-NL_365.3063(2.9333)
	Mouse Liver	PC O- 20:2	PC O- 20:2	PC O- 18:2_2:0	LMGP01020158	8.56	548.371	233.9	[C28H54NO7P+H] 1+	Positive	20:2	4	2	Glycerophospholipids [GP]	PC	1-alkyl,2-acylglycerophosphocholines	548.371	0.1614	HG_184.0735(87.267)
	Mouse Liver	PC O- 21:0	PC O- 21:0	PC O- 16:0_5:0	LMGP01020074	13.26	566.419	248.4	[C29H60NO7P+H] 1+	Positive	21:0	2	0	Glycerophospholipids [GP]	PC	1-alkyl,2-acylglycerophosphocholines	566.418	2.3941	HG_184.0745(100.0)
	Mouse Liver	PC O- 22:0	PC O- 22:0	PC O- 16:0_6:0	LMGP01020075	14.44	580.434	251.7	[C30H62NO7P+H] 1+	Positive	22:0	2	0	Glycerophospholipids [GP]	PC	1-alkyl,2-acylglycerophosphocholines	580.434	0.0848	HG_184.0727(84.7493), M-NL_397.3664(11.6313), M-H2O_562.428(32.8501)
	Mouse Liver	PC O- 30:0	PC O- 30:0	PC O- 14:0_16:0	LMGP01020012	20.34	692.559	281.3	[C38H78NO7P+H] 1+	Positive	30:0	2	0	Glycerophospholipids [GP]	PC	1-alkyl,2-acylglycerophosphocholines	692.559	0.8391	HG_184.0751(100.0), M_692.5594(37.069)
	Mouse Liver	PC O- 32:1	PC O- 32:1	PC O- 14:0_18:1	LMGP01020016	21.92	718.574	284.4	[C40H80NO7P+H] 1+	Positive	32:1	3	1	Glycerophospholipids [GP]	PC	1-alkyl,2-acylglycerophosphocholines	718.574	0.925	HG_184.073(100.0)
	Mouse Liver	PC O- 32:1	PC O- 32:1	PC O- 14:0_18:1	LMGP01020016	20.68	718.574	284.3	[C40H80NO7P+H] 1+	Positive	32:1	3	1	Glycerophospholipids [GP]	PC	1-alkyl,2-acylglycerophosphocholines	718.574	0.0093	HG_184.0743(100.0), M_718.5744(2.0619)
	Mouse Liver	PC O- 34:0	PC O- 34:0	PC O- 16:0_18:0	LMGP01020033	23.3	748.621	293.5	[C42H86NO7P+H] 1+	Positive	34:0	2	0	Glycerophospholipids [GP]	PC	1-alkyl,2-acylglycerophosphocholines	748.621	0.01	HG_184.0755(100.0)
	Mouse Liver	PC O- 34:2	PC O- 34:2	PC O- 16:0_18:2	LMGP01020039	21.07	744.59	287.7	[C42H82NO7P+H] 1+	Positive	34:2	4	2	Glycerophospholipids [GP]	PC	1-alkyl,2-acylglycerophosphocholines	744.59	0.0573	HG_184.0737(100.0)
	Mouse Liver	PC O- 36:1	PC O- 36:1	PC O- 16:0_20:1	LMGP01020052	23.36	774.635	296.5	[C44H88NO7P+H] 1+	Positive	36:1	3	1	Glycerophospholipids [GP]	PC	1-alkyl,2-acylglycerophosphocholines	774.637	2.5633	HG_184.0727(100.0), M_774.631(13.0486)
	Mouse Liver	PC O- 36:2	PC O- 36:2	PC O- 16:0_20:2	LMGP01020188	22.59	772.622	293.5	[C44H86NO7P+H] 1+	Positive	36:2	4	2	Glycerophospholipids [GP]	PC	1-alkyl,2-acylglycerophosphocholines	772.621	0.3063	HG_184.0726(100.0), M_772.616(10.5668)
	Mouse Liver	PC O- 36:3	PC O- 36:3	PC O- 16:0_20:3	LMGP01020053	21.15	770.607	292.9	[C44H84NO7P+H] 1+	Positive	36:3	5	3	Glycerophospholipids [GP]	PC	1-alkyl,2-acylglycerophosphocholines	770.606	1.4485	HG_184.0732(100.0)
	Mouse Liver	PC O- 36:4	PC O- 36:4	PC O- 16:0_20:4	LMGP01020054	20.77	768.59	290	[C44H82NO7P+H] 1+	Positive	36:4	6	4	Glycerophospholipids [GP]	PC	1-alkyl,2-acylglycerophosphocholines	768.59	0.2621	HG_184.073(100.0), M_768.5834(13.0888)
	Mouse Liver	PC O- 36:5	PC O- 36:5	PC O- 16:0_20:5	LMGP01020058	20.49	766.576	286.8	[C44H80NO7P+H] 1+	Positive	36:5	7	5	Glycerophospholipids [GP]	PC	1-alkyl,2-acylglycerophosphocholines	766.574	2.2381	HG_184.0726(78.2379), M_766.5748(21.1886)
	Mouse Liver	PC O- 38:4	PC O- 38:4	PC O- 18:0_20:4	LMGP01020100	22.43	796.622	296.4	[C46H86NO7P+H] 1+	Positive	38:4	6	4	Glycerophospholipids [GP]	PC	1-alkyl,2-acylglycerophosphocholines	796.621	0.4503	HG_184.0724(100.0), M_796.6158(13.3767)
	Mouse Liver	PC O- 38:4	PC O- 38:4	PC O- 18:0_20:4	LMGP01020100	21.62	796.622	295.7	[C46H86NO7P+H] 1+	Positive	38:4	6	4	Glycerophospholipids [GP]	PC	1-alkyl,2-acylglycerophosphocholines	796.621	0.2205	HG_184.0728(100.0)
	Mouse Liver	PC O- 38:4	PC O- 38:4	PC O- 18:0_20:4	LMGP01020100	21.96	796.621	295.7	[C46H86NO7P+H] 1+	Positive	38:4	6	4	Glycerophospholipids [GP]	PC	1-alkyl,2-acylglycerophosphocholines	796.621	1.0054	HG_184.074(65.3422)
	Mouse Liver	PC O- 40:4	PC O- 40:4	PC O- 18:0_22:4	LMGP01020215	23.44	824.653	302.2	[C48H90NO7P+H] 1+	Positive	40:4	6	4	Glycerophospholipids [GP]	PC	1-alkyl,2-acylglycerophosphocholines	824.653	0.6703	HG_184.0732(100.0)
	Mouse Liver	PC O- 40:4	PC O- 40:4	PC O- 18:0_22:4	LMGP01020215	22.91	824.65	302.1	[C48H90NO7P+H] 1+	Positive	40:4	6	4	Glycerophospholipids [GP]	PC	1-alkyl,2-acylglycerophosphocholines	824.653	2.7343	HG_184.0753(100.0), M_824.6479(19.453)
	Mouse Liver	PC O- 40:5	PC O- 40:5	PC O- 18:0_22:5	LMGP01020107	23.29	822.639	301	[C48H88NO7P+H] 1+	Positive	40:5	7	5	Glycerophospholipids [GP]	PC	1-alkyl,2-acylglycerophosphocholines	822.637	1.8895	HG_184.0744(100.0)
	Mouse Liver	PC O- 40:6	PC O- 40:6	PC O- 18:0_22:6	LMGP01020110	21.56	820.624	298.6	[C48H86NO7P+H] 1+	Positive	40:6	8	6	Glycerophospholipids [GP]	PC	1-alkyl,2-acylglycerophosphocholines	820.621	2.966	HG_184.0731(100.0)
	Mouse Liver	PC P- 16:0@_16:1	PC P- 32:1	PC P- 16:0_16:1	LMGP01030026	18.56	790.56	283.6	[C40H78NO7P+OAcO] 1-	Negative	32:1	4	2	Glycerophospholipids [GP]	PC	1-(1Z-alkenyl),2-acylglycerophosphocholines	790.56	0.8409	15:1 COO-_253.2173(61.7801), M_790.5541(74.3455)
	Mouse Liver	PC P- 16:0@_22:6	PC P- 38:6	PC P- 16:0_22:6	LMGP01030015	22	774.543	279.6	[C46H80NO7P-CH3] 1-	Negative	38:6	9	7	Glycerophospholipids [GP]	PC	1-(1Z-alkenyl),2-acylglycerophosphocholines	774.544	1.66	21:6 COO-_327.2348(100.0), M-22:6_464.3155(39.2578)
	Mouse Liver	PC P- 16:0_16:0	PC P- 32:0	PC P- 16:0_16:0	LMGP01030025	23.16	702.542	269	[C40H80NO7P-CH3] 1-	Negative	32:0	3	1	Glycerophospholipids [GP]	PC	1-(1Z-alkenyl),2-acylglycerophosphocholines	702.544	2.9595	15:0 COO-_255.2304(100.0)
	Mouse Liver	PC P- 16:0_16:0	PC P- 32:0	PC P- 16:0_16:0	LMGP01030025	22.4	702.541	266.1	[C40H80NO7P-CH3] 1-	Negative	32:0	3	1	Glycerophospholipids [GP]	PC	1-(1Z-alkenyl),2-acylglycerophosphocholines	702.544	3.7414	15:0 COO-_255.2323(100.0)
	Mouse Liver	PC P- 18:0@_22:4	PC P- 40:4	PC P- 18:0_22:4	LMGP01030073	22.08	822.636	300.4	[C48H88NO7P+H] 1+	Positive	40:4	7	5	Glycerophospholipids [GP]	PC	1-(1Z-alkenyl),2-acylglycerophosphocholines	822.637	1.3008	HG_184.0727(100.0), M-22:4_508.3811(16.2741)
	Mouse Liver	PC P- 18:0@_22:6	PC P- 40:6	PC P- 18:0_22:6	LMGP01030014	23.05	802.573	285.8	[C48H84NO7P-CH3] 1-	Negative	40:6	9	7	Glycerophospholipids [GP]	PC	1-(1Z-alkenyl),2-acylglycerophosphocholines	802.575	2.8813	21:6 COO-_327.232(100.0), M-22:6_492.3452(17.2205)
	Mouse Liver	PC P- 20:4_18:1@	PC P- 38:5	PC P- 20:4_18:1	LMGP01090048	20.62	792.591	291.4	[C46H82NO7P+H] 1+	Positive	38:5	8	6	Glycerophospholipids [GP]	PC	1-acyl,2-(1Z-alkenyl)-glycerophosphocholines	792.59	0.7469	HG_184.0755(100.0), M-20:4_506.3591(7.1279)
	Mouse Liver	PC P- 38:6	PC P- 38:6	PC P- 16:0_22:6	LMGP01030015	19.96	790.577	292.1	[C46H80NO7P+H] 1+	Positive	38:6	9	7	Glycerophospholipids [GP]	PC	1-(1Z-alkenyl),2-acylglycerophosphocholines	790.574	3.1738	HG_184.0742(100.0)
Phospatidylethanolamines	Mouse Liver	LPE 16:0_0:0	LPE 16:0	LPE 16:0_0:0	LMGP02050002	8.84	452.278	230.4	[C21H44NO7P-H] 1-	Negative	16:0	2	0	Glycerophospholipids [GP]	PE	Monoacylglycerophosphoethanolamines	452.278	0.3945	15:0 COO-_255.2313(60.8914)
	Mouse Liver	LPE 16:0_0:0	LPE 16:0	LPE 16:0_0:0	LMGP02050002	8.75	452.278	217.9	[C21H44NO7P-H] 1-	Negative	16:0	2	0	Glycerophospholipids [GP]	PE	Monoacylglycerophosphoethanolamines	452.278	1.1574	15:0 COO-_255.2339(100.0)
	Mouse Liver	LPE 16:0_0:0	LPE 16:0	LPE 16:0_0:0	LMGP02050002	8.1	452.279	210.1	[C21H44NO7P-H] 1-	Negative	16:0	2	0	Glycerophospholipids [GP]	PE	Monoacylglycerophosphoethanolamines	452.278	1.9465	15:0 COO-_255.2306(100.0)
	Mouse Liver	LPE 16:1	LPE 16:1	LPE 16:1_0:0	LMGP02050010	2.59	452.277	207.8	[C21H42NO7P+H] 1+	Positive	16:1	3	1	Glycerophospholipids [GP]	PE	Monoacylglycerophosphoethanolamines	452.277	0.4608	M-NL_311.2569(100.0)
	Mouse Liver	LPE 16:1_0:0	LPE 16:1	LPE 16:1_0:0	LMGP02050010	5.5	450.263	208.4	[C21H42NO7P-H] 1-	Negative	16:1	3	1	Glycerophospholipids [GP]	PE	Monoacylglycerophosphoethanolamines	450.263	0.0225	15:1 COO-_253.2177(100.0)
	Mouse Liver	LPE 18:0	LPE 18:0	LPE 0:0_18:0	LMGP02050038	10.04	482.324	222	[C23H48NO7P+H] 1+	Positive	18:0	2	0	Glycerophospholipids [GP]	PE	Monoacylglycerophosphoethanolamines	482.324	0.2301	M-C5H13NO5P-H2O_267.2667(2.2629), M-C5H13NO5P_285.277(1.1106), C21H41O3_341.3049(100.0), C21H42O6P_421.2732(0.8288)
	Mouse Liver	LPE 18:0_0:0	LPE 18:0	LPE 18:0_0:0	LMGP02050001	11.24	480.309	218.1	[C23H48NO7P-H] 1-	Negative	18:0	2	0	Glycerophospholipids [GP]	PE	Monoacylglycerophosphoethanolamines	480.31	0.8766	HG-H2O_122.0006(0.4638), C3H6O5P_152.9965(1.0462), M-18:0-H2O_196.0387(7.7451), C5H11O5PN_196.0387(7.7451), M-18:0_214.0492(1.4695), 17:0 COO-_283.2647(100.0)
	Mouse Liver	LPE 18:0_0:0	LPE 18:0	LPE 18:0_0:0	LMGP02050001	10.98	480.311	217.5	[C23H48NO7P-H] 1-	Negative	18:0	2	0	Glycerophospholipids [GP]	PE	Monoacylglycerophosphoethanolamines	480.31	3.3169	HG_140.0121(52.9963), M-18:0-H2O_196.0383(20.412), C5H11O5PN_196.0383(20.412), 17:0 COO-_283.2649(100.0)
	Mouse Liver	LPE 18:0_0:0	LPE 18:0	LPE 18:0_0:0	LMGP02050001	10.81	480.31	216.9	[C23H48NO7P-H] 1-	Negative	18:0	2	0	Glycerophospholipids [GP]	PE	Monoacylglycerophosphoethanolamines	480.31	0.3942	17:0 COO-_283.265(100.0)
	Mouse Liver	LPE 18:1_0:0	LPE 18:1	LPE 18:1_0:0	LMGP02050004	9.78	478.295	216.4	[C23H46NO7P-H] 1-	Negative	18:1	3	1	Glycerophospholipids [GP]	PE	Monoacylglycerophosphoethanolamines	478.294	1.2777	17:1 COO-_281.2468(100.0)
	Mouse Liver	LPE 18:1_0:0	LPE 18:1	LPE 18:1_0:0	LMGP02050004	8.9	478.294	214.6	[C23H46NO7P-H] 1-	Negative	18:1	3	1	Glycerophospholipids [GP]	PE	Monoacylglycerophosphoethanolamines	478.294	0.3812	17:1 COO-_281.2501(100.0)
	Mouse Liver	LPE 18:1_0:0	LPE 18:1	LPE 18:1_0:0	LMGP02050004	9.44	478.294	214.6	[C23H46NO7P-H] 1-	Negative	18:1	3	1	Glycerophospholipids [GP]	PE	Monoacylglycerophosphoethanolamines	478.294	0.1898	HG_140.0117(1.9819), C3H6O5P_152.9955(0.667), M-18:1-H2O_196.0381(6.892), C5H11O5PN_196.0381(6.892), M-18:1_214.0481(2.7469), 17:1 COO-_281.2485(100.0)
	Mouse Liver	LPE 18:2_0:0	LPE 18:2	LPE 18:2_0:0	LMGP02050011	6.42	476.278	212.2	[C23H44NO7P-H] 1-	Negative	18:2	4	2	Glycerophospholipids [GP]	PE	Monoacylglycerophosphoethanolamines	476.278	0.3943	17:2 COO-_279.2306(100.0)
	Mouse Liver	LPE 18:2_0:0	LPE 18:2	LPE 18:2_0:0	LMGP02050011	7.48	476.278	212.2	[C23H44NO7P-H] 1-	Negative	18:2	4	2	Glycerophospholipids [GP]	PE	Monoacylglycerophosphoethanolamines	476.278	0.1183	M-18:2_214.0474(10.5012), 17:2 COO-_279.2318(100.0), M_476.2756(13.3652)
	Mouse Liver	LPE 20:0_0:0	LPE 20:0	LPE 20:0_0:0	LMGP02050012	12.3	494.325	220.9	[C25H52NO7P-CH3] 1-	Negative	20:0	2	0	Glycerophospholipids [GP]	PE	Monoacylglycerophosphoethanolamines	494.325	0.455	19:0 COO-_297.2779(100.0)
	Mouse Liver	LPE 20:1	LPE 20:1	LPE 20:1_0:0	LMGP02050020	10.44	508.339	223.5	[C25H50NO7P+H] 1+	Positive	20:1	3	1	Glycerophospholipids [GP]	PE	Monoacylglycerophosphoethanolamines	508.34	1.1081	M-NL_367.3226(100.0)
	Mouse Liver	LPE 20:1_0:0	LPE 20:1	LPE 20:1_0:0	LMGP02050020	11.54	506.325	222.6	[C25H50NO7P-H] 1-	Negative	20:1	3	1	Glycerophospholipids [GP]	PE	Monoacylglycerophosphoethanolamines	506.325	0.3989	19:1 COO-_309.2829(100.0)
	Mouse Liver	LPE 20:3	LPE 20:3	LPE 20:3_0:0	LMGP02050022	5.22	504.31	217.2	[C25H46NO7P+H] 1+	Positive	20:3	5	3	Glycerophospholipids [GP]	PE	Monoacylglycerophosphoethanolamines	504.308	2.0082	M-NL_363.2889(100.0)
	Mouse Liver	LPE 20:3_0:0	LPE 20:3	LPE 20:3_0:0	LMGP02050022	8.59	502.296	217.9	[C25H46NO7P-H] 1-	Negative	20:3	5	3	Glycerophospholipids [GP]	PE	Monoacylglycerophosphoethanolamines	502.294	3.2216	19:3 COO-_305.2474(100.0)
	Mouse Liver	LPE 20:3_0:0	LPE 20:3	LPE 20:3_0:0	LMGP02050022	8.14	502.295	217.3	[C25H46NO7P-H] 1-	Negative	20:3	5	3	Glycerophospholipids [GP]	PE	Monoacylglycerophosphoethanolamines	502.294	1.2774	19:3 COO-_305.2482(100.0)
	Mouse Liver	LPE 20:4_0:0	LPE 20:4	LPE 20:4_0:0	LMGP02050009	6.7	500.278	217.3	[C25H44NO7P-H] 1-	Negative	20:4	6	4	Glycerophospholipids [GP]	PE	Monoacylglycerophosphoethanolamines	500.278	0.1313	HG_140.0126(1.7535), M-20:4-H2O_196.0393(1.6423), C5H11O5PN_196.0393(1.6423), M-20:4_214.0507(6.5316), 19:4 COO-_303.2326(100.0)
	Mouse Liver	LPE 20:5_0:0	LPE 20:5	LPE 20:5_0:0	LMGP02050027	4.41	498.263	216.7	[C25H42NO7P-H] 1-	Negative	20:5	7	5	Glycerophospholipids [GP]	PE	Monoacylglycerophosphoethanolamines	498.263	0.0203	19:5 COO-_301.2187(96.1475)
	Mouse Liver	LPE 22:4	LPE 22:4	LPE 0:0_22:4	LMGP02050057	7.52	530.323	223.9	[C27H48NO7P+H] 1+	Positive	22:4	6	4	Glycerophospholipids [GP]	PE	Monoacylglycerophosphoethanolamines	530.324	1.4177	M-C5H13NO5P-H2O_315.2681(9.1633), C22H35O_315.2681(9.1633), C25H41O3_389.3066(100.0)
	Mouse Liver	LPE 22:4_0:0	LPE 22:4	LPE 22:4_0:0	LMGP02050014	9.24	528.309	222.9	[C27H48NO7P-H] 1-	Negative	22:4	6	4	Glycerophospholipids [GP]	PE	Monoacylglycerophosphoethanolamines	528.31	0.6814	21:4 COO-_331.2627(100.0)
	Mouse Liver	LPE 22:5	LPE 22:5	LPE 22:5_0:0	LMGP02050069	4.62	528.309	221	[C27H46NO7P+H] 1+	Positive	22:5	7	5	Glycerophospholipids [GP]	PE	Monoacylglycerophosphoethanolamines	528.308	0.3573	M-NL_387.2896(100.0)
	Mouse Liver	LPE 22:5_0:0	LPE 22:5	LPE 22:5_0:0	LMGP02050069	8.47	526.293	222.3	[C27H46NO7P-H] 1-	Negative	22:5	7	5	Glycerophospholipids [GP]	PE	Monoacylglycerophosphoethanolamines	526.294	0.9843	21:5 COO-_329.25(100.0)
	Mouse Liver	LPE 22:5_0:0	LPE 22:5	LPE 22:5_0:0	LMGP02050069	7.68	526.294	221.8	[C27H46NO7P-H] 1-	Negative	22:5	7	5	Glycerophospholipids [GP]	PE	Monoacylglycerophosphoethanolamines	526.294	0.4044	21:5 COO-_329.2507(100.0)
	Mouse Liver	LPE 22:6	LPE 22:6	LPE 22:6_0:0	LMGP02050013	4.06	526.292	218	[C27H44NO7P+H] 1+	Positive	22:6	8	6	Glycerophospholipids [GP]	PE	Monoacylglycerophosphoethanolamines	526.293	1.6812	M-NL_385.2714(100.0)
	Mouse Liver	LPE O- 16:0	LPE O- 16:0	LPE O- 16:0_0:0	LMGP02070001	9.78	436.283	208.6	[C21H44NO6P-H] 1-	Negative	16:0	2	1	Glycerophospholipids [GP]	PE	1Z-alkenylglycerophosphoethanolamines	436.283	0.0846	HG_140.0105(56.7816), M_436.2829(100.0)
	Mouse Liver	LPE O- 20:0_0:0	LPE O- 20:0	LPE O- 20:0_0:0	LMGP02070004	14.29	492.346	222.7	[C25H52NO6P-H] 1-	Negative	20:0	2	1	Glycerophospholipids [GP]	PE	1Z-alkenylglycerophosphoethanolamines	492.346	0.8105	C5H11O5PN_196.0386(34.8559), 19:1 COO-_295.3019(37.5304), M_492.3436(100.0)
	Mouse Liver	PE 15:0@_22:6	PE 37:6	PE 15:0_22:6	LMGP02010473	18.72	750.509	275.7	[C42H72NO8P+H] 1+	Positive	37:6	9	6	Glycerophospholipids [GP]	PE	Diacylglycerophosphoethanolamines	750.507	2.2016	22:6 PE_385.2738(5.029), M-NL_609.4882(100.0), M-C2H7NO3P-H2O_609.4882(100.0), M_750.4996(2.0018)
	Mouse Liver	PE 15:0_22:6	PE 37:6	PE 15:0_22:6	LMGP02010473	18.57	748.491	271.6	[C42H72NO8P-H] 1-	Negative	37:6	9	6	Glycerophospholipids [GP]	PE	Diacylglycerophosphoethanolamines	748.492	1.8354	14:0 COO-_241.2163(46.4407), 21:6 COO-_327.2316(100.0), M_748.487(31.6986)
	Mouse Liver	PE 16:0@_18:1	PE 34:1	PE 16:0_18:1	LMGP02010009	21.84	718.538	275.7	[C39H76NO8P+H] 1+	Positive	34:1	4	1	Glycerophospholipids [GP]	PE	Diacylglycerophosphoethanolamines	718.538	0.1062	17:1 C=O+_265.251(1.9243), 18:1 PE_339.2884(4.5162), M-18:1_454.2938(2.5401), M-NL_577.5188(100.0), M-C2H7NO3P-H2O_577.5188(100.0), M_718.5353(0.2673)
	Mouse Liver	PE 16:0_16:0	PE 32:0	PE 16:0_16:0	LMGP02010037	21.32	690.507	263.3	[C37H74NO8P-H] 1-	Negative	32:0	3	0	Glycerophospholipids [GP]	PE	Diacylglycerophosphoethanolamines	690.508	1.3187	15:0 COO-_255.2336(100.0), M-16:0_452.2792(17.8897), M_690.5067(27.6914)
	Mouse Liver	PE 16:0_18:1	PE 34:1	PE 16:0_18:1	LMGP02010009	21.47	716.523	268.4	[C39H76NO8P-H] 1-	Negative	34:1	4	1	Glycerophospholipids [GP]	PE	Diacylglycerophosphoethanolamines	716.524	1.391	HG_140.012(5.2048), C5H11O5PN_196.039(1.943), 15:0 COO-_255.2344(43.5985), 17:1 COO-_281.2486(100.0), M-18:1-H2O_434.2676(3.9766), M-18:1_452.2793(15.1668), M-16:0-H2O_460.2835(1.8425), M-16:0_478.296(2.5568), M_716.5222(32.5527)
	Mouse Liver	PE 16:0_18:2	PE 34:2	PE 16:0_18:2	LMGP02010042	27.94	714.507	266.6	[C39H74NO8P-H] 1-	Negative	34:2	5	2	Glycerophospholipids [GP]	PE	Diacylglycerophosphoethanolamines	714.508	1.4453	15:0 COO-_255.2334(30.0853), 17:2 COO-_279.2337(100.0), M-18:2-H2O_434.2718(2.7428), M-18:2_452.2795(9.5077), M-16:0-H2O_458.2688(1.3511), M-16:0_476.2807(0.979), M_714.5066(12.3797)
	Mouse Liver	PE 16:0_18:3	PE 34:3	PE 16:0_18:3	LMGP02010041	19.01	712.491	264.9	[C39H72NO8P-H] 1-	Negative	34:3	6	3	Glycerophospholipids [GP]	PE	Diacylglycerophosphoethanolamines	712.492	1.8425	HG_140.0107(2.1048), 17:3 COO-_277.2171(100.0), M-18:3-H2O_434.2655(3.9263), M-18:3_452.2771(14.2783), M-16:0-H2O_456.2508(1.5069), M-16:0_474.2637(1.6655)
	Mouse Liver	PE 16:0_18:3	PE 34:3	PE 16:0_18:3	LMGP02010041	19.26	712.491	264.9	[C39H72NO8P-H] 1-	Negative	34:3	6	3	Glycerophospholipids [GP]	PE	Diacylglycerophosphoethanolamines	712.492	2.2708	15:0 COO-_255.2342(32.847), 17:3 COO-_277.2168(100.0), M-18:3_452.2765(12.0248), M-16:0_474.2645(3.7135)
	Mouse Liver	PE 16:0_18:3@	PE 34:3	PE 16:0_18:3	LMGP02010041	19.22	714.507	269.9	[C39H72NO8P+H] 1+	Positive	34:3	6	3	Glycerophospholipids [GP]	PE	Diacylglycerophosphoethanolamines	714.507	0.7749	15:0 C=O+_239.2355(4.8659), 16:0 PE_313.2758(4.9315), M-NL_573.4891(100.0), M-C2H7NO3P-H2O_573.4891(100.0)
	Mouse Liver	PE 16:0_19:1	PE 35:1	PE 16:0_19:1	LMGP02010509	22.15	730.538	271.2	[C40H78NO8P-H] 1-	Negative	35:1	4	1	Glycerophospholipids [GP]	PE	Diacylglycerophosphoethanolamines	730.539	0.9809	15:0 COO-_255.2354(14.4385), 18:1 COO-_295.2631(93.5829), M-19:1-H2O_434.2677(19.7861)
	Mouse Liver	PE 16:0_20:1	PE 36:1	PE 16:0_20:1	LMGP02010312	22.71	744.553	275.2	[C41H80NO8P-H] 1-	Negative	36:1	4	1	Glycerophospholipids [GP]	PE	Diacylglycerophosphoethanolamines	744.555	2.7176	15:0 COO-_255.2328(25.7956), 19:1 COO-_309.2795(100.0), M-16:0-H2O_488.3125(0.4507), M-16:0_506.3226(2.2389), M_744.5479(48.3638)
	Mouse Liver	PE 16:0_20:4	PE 36:4	PE 16:0_20:4	LMGP02010096	19.91	738.506	271.1	[C41H74NO8P-H] 1-	Negative	36:4	7	4	Glycerophospholipids [GP]	PE	Diacylglycerophosphoethanolamines	738.508	2.3901	HG_140.0112(1.3888), 19:4 COO-_303.2316(100.0), M-20:4-H2O_434.2677(3.7851), M-20:4_452.277(15.0499), M-16:0-H2O_482.2671(1.7767), M_738.5049(24.3443)
	Mouse Liver	PE 16:0_20:4	PE 36:4	PE 16:0_20:4	LMGP02010096	20.02	738.508	270.8	[C41H74NO8P-H] 1-	Negative	36:4	7	4	Glycerophospholipids [GP]	PE	Diacylglycerophosphoethanolamines	738.508	0.3239	HG-H2O_122.0016(0.4488), HG_140.0117(1.0258), C5H11O5PN_196.0385(1.5925), 15:0 COO-_255.2326(28.9246), 19:4 COO-_303.2327(100.0), M-20:4-H2O_434.2679(2.8049), M-20:4_452.2782(14.7273), M-16:0-H2O_482.2677(1.5852), M_738.5067(23.2295)
	Mouse Liver	PE 16:0_20:4	PE 36:4	PE 16:0_20:4	LMGP02010096	27.88	738.508	270.2	[C41H74NO8P-H] 1-	Negative	36:4	7	4	Glycerophospholipids [GP]	PE	Diacylglycerophosphoethanolamines	738.508	0.4892	HG_140.011(1.5516), C5H11O5PN_196.0385(1.5544), 15:0 COO-_255.2349(42.0043), 19:4 COO-_303.2342(100.0), M-20:4-H2O_434.2662(1.6216), M-20:4_452.2797(11.6312), M-16:0_500.2763(0.5392), M_738.5057(25.0024)
	Mouse Liver	PE 16:0_22:6	PE 38:6	PE 16:0_22:6	LMGP02010095	20.88	762.507	275	[C43H74NO8P-H] 1-	Negative	38:6	9	6	Glycerophospholipids [GP]	PE	Diacylglycerophosphoethanolamines	762.508	1.0341	15:0 COO-_255.2308(32.3305), 21:6 COO-_327.2328(100.0)
	Mouse Liver	PE 16:0_22:6	PE 38:6	PE 16:0_22:6	LMGP02010095	19.52	762.508	274.5	[C43H74NO8P-H] 1-	Negative	38:6	9	6	Glycerophospholipids [GP]	PE	Diacylglycerophosphoethanolamines	762.508	0.4738	C3H6O5P_152.995(0.2214), C5H11O5PN_196.0384(1.7098), 15:0 COO-_255.2326(32.9036), 21:6 COO-_327.2333(100.0), M-22:6-H2O_434.2677(4.7368), M-22:6_452.2775(17.1022), M-16:0_524.2751(1.1335), M_762.5058(30.4917)
	Mouse Liver	PE 16:0_22:6	PE 38:6	PE 16:0_22:6	LMGP02010095	19.81	762.509	274.5	[C43H74NO8P-H] 1-	Negative	38:6	9	6	Glycerophospholipids [GP]	PE	Diacylglycerophosphoethanolamines	762.508	0.8069	15:0 COO-_255.2317(42.6763), 21:6 COO-_327.2321(100.0), M-22:6_452.2772(27.8481)
	Mouse Liver	PE 16:0_22:6	PE 38:6	PE 16:0_22:6	LMGP02010095	22.48	762.508	274.5	[C43H74NO8P-H] 1-	Negative	38:6	9	6	Glycerophospholipids [GP]	PE	Diacylglycerophosphoethanolamines	762.508	0.0736	15:0 COO-_255.2341(29.5317), 21:6 COO-_327.2339(100.0), M-22:6_452.28(21.8783), M-16:0_524.2768(2.0987), M_762.5005(14.4538)
	Mouse Liver	PE 16:0_22:6@	PE 38:6	PE 16:0_22:6	LMGP02010095	20.71	764.522	280.9	[C43H74NO8P+H] 1+	Positive	38:6	9	6	Glycerophospholipids [GP]	PE	Diacylglycerophosphoethanolamines	764.523	0.1069	15:0 C=O+_239.2356(41.6667), M-NL_623.5016(100.0), M-C2H7NO3P-H2O_623.5016(100.0), M-C2H6N_721.4744(35.1852)
	Mouse Liver	PE 16:1@_16:0	PE 32:1	PE 16:1_16:0	LMGP02010520	20.08	690.507	268.7	[C37H72NO8P+H] 1+	Positive	32:1	4	1	Glycerophospholipids [GP]	PE	Diacylglycerophosphoethanolamines	690.507	0.3472	16:0 PE_313.2736(4.5899), M-NL_549.4863(100.0), M-C2H7NO3P-H2O_549.4863(100.0)
	Mouse Liver	PE 16:1@_18:3	PE 34:4	PE 16:1_18:3	LMGP02010525	17.4	712.491	266	[C39H70NO8P+H] 1+	Positive	34:4	7	4	Glycerophospholipids [GP]	PE	Diacylglycerophosphoethanolamines	712.491	0.644	18:3 PE_335.262(6.1307), M-NL_571.4731(100.0), M-C2H7NO3P-H2O_571.4731(100.0)
	Mouse Liver	PE 16:1_16:0	PE 32:1	PE 16:1_16:0	LMGP02010520	19.79	688.491	261.6	[C37H72NO8P-H] 1-	Negative	32:1	4	1	Glycerophospholipids [GP]	PE	Diacylglycerophosphoethanolamines	688.492	1.5521	15:1 COO-_253.2152(100.0), 15:0 COO-_255.2325(65.9898), M-16:1_452.2752(11.3465), M_688.4886(30.4624)
	Mouse Liver	PE 16:1_16:1	PE 32:2	PE 16:1_16:1	LMGP02010108	18.21	686.475	259.3	[C37H70NO8P-H] 1-	Negative	32:2	5	2	Glycerophospholipids [GP]	PE	Diacylglycerophosphoethanolamines	686.477	2.0536	15:1 COO-_253.2175(100.0), M-16:1-H2O_432.2492(4.6157), M_686.4742(19.837)
	Mouse Liver	PE 16:1_17:1	PE 33:2	PE 16:1_17:1	LMGP02010522	19.29	700.492	263.2	[C38H72NO8P-H] 1-	Negative	33:2	5	2	Glycerophospholipids [GP]	PE	Diacylglycerophosphoethanolamines	700.492	0.6542	15:1 COO-_253.2194(100.0), M-17:1_450.2649(15.099)
	Mouse Liver	PE 16:1_18:3	PE 34:4	PE 16:1_18:3	LMGP02010525	17.41	710.476	263.2	[C39H70NO8P-H] 1-	Negative	34:4	7	4	Glycerophospholipids [GP]	PE	Diacylglycerophosphoethanolamines	710.477	0.5238	15:1 COO-_253.2184(87.8659), 17:3 COO-_277.2183(100.0), M-16:1_474.2664(6.5373)
	Mouse Liver	PE 16:1_18:3	PE 34:4	PE 16:1_18:3	LMGP02010525	17.66	710.477	263.2	[C39H70NO8P-H] 1-	Negative	34:4	7	4	Glycerophospholipids [GP]	PE	Diacylglycerophosphoethanolamines	710.477	0.5071	15:1 COO-_253.2175(41.3725), 17:3 COO-_277.2182(100.0)
	Mouse Liver	PE 16:1_20:5	PE 36:6	PE 16:1_20:5	LMGP02010533	17.19	734.476	267.1	[C41H70NO8P-H] 1-	Negative	36:6	9	6	Glycerophospholipids [GP]	PE	Diacylglycerophosphoethanolamines	734.477	1.0884	C5H11O5PN_196.0385(4.0559), 15:1 COO-_253.2171(33.1604), 19:5 COO-_301.2166(100.0), M-20:5-H2O_432.251(3.9317), M-20:5_450.2614(23.3449), M-16:1_498.2651(1.47)
	Mouse Liver	PE 16:1_20:5@	PE 36:6	PE 16:1_20:5	LMGP02010533	17.17	736.49	269.8	[C41H70NO8P+H] 1+	Positive	36:6	9	6	Glycerophospholipids [GP]	PE	Diacylglycerophosphoethanolamines	736.491	1.0374	16:1 PE_311.2589(20.6234), M-NL_595.4722(100.0), M-C2H7NO3P-H2O_595.4722(100.0)
	Mouse Liver	PE 17:0_18:2	PE 35:2	PE 17:0_18:2	LMGP02010546	21.09	728.521	269.4	[C40H76NO8P-H] 1-	Negative	35:2	5	2	Glycerophospholipids [GP]	PE	Diacylglycerophosphoethanolamines	728.524	2.8761	16:0 COO-_269.2484(37.8444), 17:2 COO-_279.2325(100.0), M-18:2-H2O_448.2797(2.6898), M-17:0-H2O_458.2637(3.9211), M-18:2_466.2936(16.1264), M_728.5198(37.4139)
	Mouse Liver	PE 17:0_20:4	PE 37:4	PE 17:0_20:4	LMGP02010003	20.83	752.522	273.9	[C42H76NO8P-H] 1-	Negative	37:4	7	4	Glycerophospholipids [GP]	PE	Diacylglycerophosphoethanolamines	752.524	1.5678	16:0 COO-_269.2495(33.3117), 19:4 COO-_303.234(100.0), M-20:4-H2O_448.2874(5.6811), M-20:4_466.2942(14.9785)
	Mouse Liver	PE 17:0_20:4@	PE 37:4	PE 17:0_20:4	LMGP02010003	20.87	754.538	280.4	[C42H76NO8P+H] 1+	Positive	37:4	7	4	Glycerophospholipids [GP]	PE	Diacylglycerophosphoethanolamines	754.538	0.1011	17:0 PE_327.2882(17.3767), M-NL_613.5189(100.0), M-C2H7NO3P-H2O_613.5189(100.0)
	Mouse Liver	PE 17:0_20:4@	PE 37:4	PE 17:0_20:4	LMGP02010003	21.14	754.539	280.3	[C42H76NO8P+H] 1+	Positive	37:4	7	4	Glycerophospholipids [GP]	PE	Diacylglycerophosphoethanolamines	754.538	1.2336	17:0 PE_327.2881(51.5045), M-NL_613.5209(100.0), M-C2H7NO3P-H2O_613.5209(100.0)
	Mouse Liver	PE 17:1_18:2	PE 35:3	PE 17:1_18:2	LMGP02010573	19.62	726.508	267.7	[C40H74NO8P-H] 1-	Negative	35:3	6	3	Glycerophospholipids [GP]	PE	Diacylglycerophosphoethanolamines	726.508	0.3428	16:1 COO-_267.2311(34.9837), 17:2 COO-_279.231(100.0), M-18:2-H2O_446.2677(2.8298)
	Mouse Liver	PE 17:1_20:3	PE 37:4	PE 17:1_20:3	LMGP02010582	20.06	752.523	273.4	[C42H76NO8P-H] 1-	Negative	37:4	7	4	Glycerophospholipids [GP]	PE	Diacylglycerophosphoethanolamines	752.524	0.7567	16:1 COO-_267.2346(55.1181), 19:3 COO-_305.2488(92.9134)
	Mouse Liver	PE 17:1_20:4	PE 37:5	PE 17:1_20:4	LMGP02010583	19.27	750.506	271.6	[C42H74NO8P-H] 1-	Negative	37:5	8	5	Glycerophospholipids [GP]	PE	Diacylglycerophosphoethanolamines	750.508	2.0265	16:1 COO-_267.2319(34.3632), 19:4 COO-_303.235(100.0)
	Mouse Liver	PE 17:1_22:6	PE 39:7	PE 17:1_22:6	LMGP02010590	18.83	774.507	275.5	[C44H74NO8P-H] 1-	Negative	39:7	10	7	Glycerophospholipids [GP]	PE	Diacylglycerophosphoethanolamines	774.508	0.7029	16:1 COO-_267.2335(35.7586), 21:6 COO-_327.232(100.0), M-22:6_464.2787(10.3042)
	Mouse Liver	PE 18:0@_18:1	PE 36:1	PE 18:0_18:1	LMGP02010036	22.98	746.57	282.2	[C41H80NO8P+H] 1+	Positive	36:1	4	1	Glycerophospholipids [GP]	PE	Diacylglycerophosphoethanolamines	746.569	1.1796	17:1 C=O+_265.2534(1.5998), M-NL_605.5504(100.0), M-C2H7NO3P-H2O_605.5504(100.0)
	Mouse Liver	PE 18:0_16:0	PE 34:0	PE 18:0_16:0	LMGP02011205	22.61	718.538	269.5	[C39H78NO8P-H] 1-	Negative	34:0	3	0	Glycerophospholipids [GP]	PE	Diacylglycerophosphoethanolamines	718.539	1.7618	15:0 COO-_255.2337(100.0), 17:0 COO-_283.2634(44.2844), M_718.5344(23.7398)
	Mouse Liver	PE 18:0_18:0	PE 36:0	PE 18:0_18:0	LMGP02010097	23.47	746.567	275.1	[C41H82NO8P-H] 1-	Negative	36:0	3	0	Glycerophospholipids [GP]	PE	Diacylglycerophosphoethanolamines	746.571	4.5424	17:0 COO-_283.2665(53.1532)
	Mouse Liver	PE 18:0_18:2	PE 36:2	PE 18:0_18:2	LMGP02010044	21.88	742.539	272.8	[C41H78NO8P-H] 1-	Negative	36:2	5	2	Glycerophospholipids [GP]	PE	Diacylglycerophosphoethanolamines	742.539	0.7185	HG-H2O_122.0024(0.2257), HG_140.0121(0.9757), C5H11O5PN_196.038(1.2574), 17:2 COO-_279.2326(100.0), M-18:0-H2O_458.2718(1.7099), M-18:2-H2O_462.3004(4.0026), M-18:0_476.2768(1.6584), M-18:2_480.3103(10.0642), M_742.5386(31.6773)
	Mouse Liver	PE 18:0_18:2	PE 36:2	PE 18:0_18:2	LMGP02010044	23.05	742.539	272.8	[C41H78NO8P-H] 1-	Negative	36:2	5	2	Glycerophospholipids [GP]	PE	Diacylglycerophosphoethanolamines	742.539	0.0213	17:2 COO-_279.2337(100.0), 17:0 COO-_283.2656(34.1994), M-18:2-H2O_462.2995(5.6884), M-18:2_480.31(13.8801)
	Mouse Liver	PE 18:0_18:2	PE 36:2	PE 18:0_18:2	LMGP02010044	22.06	742.536	272.8	[C41H78NO8P-H] 1-	Negative	36:2	5	2	Glycerophospholipids [GP]	PE	Diacylglycerophosphoethanolamines	742.539	4.4174	17:2 COO-_279.2336(100.0), 17:0 COO-_283.2655(25.1606), M-18:0-H2O_458.2646(3.0182)
	Mouse Liver	PE 18:0_18:3@	PE 36:3	PE 18:0_18:3	LMGP02010628	21.45	742.539	278.7	[C41H76NO8P+H] 1+	Positive	36:3	6	3	Glycerophospholipids [GP]	PE	Diacylglycerophosphoethanolamines	742.538	1.0069	18:0 PE_341.3064(100.0), M-NL_601.515(48.0), M-C2H7NO3P-H2O_601.515(48.0)
	Mouse Liver	PE 18:0_18:3@	PE 36:3	PE 18:0_18:3	LMGP02010628	21.1	740.521	271.7	[C41H76NO8P-H] 1-	Negative	36:3	6	3	Glycerophospholipids [GP]	PE	Diacylglycerophosphoethanolamines	740.524	3.4065	17:0 COO-_283.2617(52.5384), M_740.5172(25.2549)
	Mouse Liver	PE 18:0_19:1	PE 37:1	PE 18:0_19:1	LMGP02010631	23.14	758.568	278	[C42H82NO8P-H] 1-	Negative	37:1	4	1	Glycerophospholipids [GP]	PE	Diacylglycerophosphoethanolamines	758.571	2.7004	17:0 COO-_283.2645(8.4553), 18:1 COO-_295.2645(100.0), M_758.5646(50.5843)
	Mouse Liver	PE 18:0_20:1	PE 38:1	PE 18:0_20:1	LMGP02010141	23.49	772.586	282	[C43H84NO8P-H] 1-	Negative	38:1	4	1	Glycerophospholipids [GP]	PE	Diacylglycerophosphoethanolamines	772.586	0.1559	17:0 COO-_283.267(25.0181), 19:1 COO-_309.2808(100.0), M-20:1-H2O_462.301(8.7798), M-20:1_480.3095(1.8761), M_772.5857(33.4724)
	Mouse Liver	PE 18:0_20:4	PE 38:4	PE 18:0_20:4	LMGP02010118	21.41	766.538	276.8	[C43H78NO8P-H] 1-	Negative	38:4	7	4	Glycerophospholipids [GP]	PE	Diacylglycerophosphoethanolamines	766.539	2.2884	17:0 COO-_283.2639(34.4987), 19:4 COO-_303.2341(100.0), M-20:4-H2O_462.3009(2.2031), M-20:4_480.3136(12.126), M-18:0-H2O_482.265(0.8771), M-18:0_500.2735(1.9435)
	Mouse Liver	PE 18:0_20:4	PE 38:4	PE 18:0_20:4	LMGP02010118	22	766.538	276.8	[C43H78NO8P-H] 1-	Negative	38:4	7	4	Glycerophospholipids [GP]	PE	Diacylglycerophosphoethanolamines	766.539	1.7311	17:0 COO-_283.2624(42.2176), 19:4 COO-_303.2312(100.0), M-20:4-H2O_462.2977(1.1975), M-20:4_480.3066(13.9286), M-18:0_500.2736(2.0082), M_766.5363(32.2099)
	Mouse Liver	PE 18:0_20:4	PE 38:4	PE 18:0_20:4	LMGP02010118	21.65	766.538	276.2	[C43H78NO8P-H] 1-	Negative	38:4	7	4	Glycerophospholipids [GP]	PE	Diacylglycerophosphoethanolamines	766.539	1.1737	17:0 COO-_283.2635(36.3698), 19:4 COO-_303.2319(100.0), M-20:4-H2O_462.2995(2.1455), M-20:4_480.3087(13.6192), M-18:0_500.2734(1.8196), M_766.5359(24.2265)
	Mouse Liver	PE 18:0_20:4	PE 38:4	PE 18:0_20:4	LMGP02010118	22.45	766.54	276.5	[C43H78NO8P-H] 1-	Negative	38:4	7	4	Glycerophospholipids [GP]	PE	Diacylglycerophosphoethanolamines	766.539	1.4539	C5H11O5PN_196.0394(5.2557), 17:0 COO-_283.2642(21.0945), 19:4 COO-_303.2335(100.0), M-20:4-H2O_462.3024(5.674), M-20:4_480.3133(16.8447), M_766.5321(21.5425)
	Mouse Liver	PE 18:0_20:4@	PE 38:4	PE 18:0_20:4	LMGP02010118	24.38	768.554	284.4	[C43H78NO8P+H] 1+	Positive	38:4	7	4	Glycerophospholipids [GP]	PE	Diacylglycerophosphoethanolamines	768.554	0.1461	18:0 PE_341.3033(35.3232), M-18:0_502.2976(1.4376), M-NL_627.534(100.0), M-C2H7NO3P-H2O_627.534(100.0)
	Mouse Liver	PE 18:0_20:4@	PE 38:4	PE 18:0_20:4	LMGP02010118	22.64	768.553	283.9	[C43H78NO8P+H] 1+	Positive	38:4	7	4	Glycerophospholipids [GP]	PE	Diacylglycerophosphoethanolamines	768.554	0.4892	18:0 PE_341.3035(36.5087), M-NL_627.5339(100.0), M-C2H7NO3P-H2O_627.5339(100.0)
	Mouse Liver	PE 18:0_20:4@	PE 38:4	PE 18:0_20:4	LMGP02010118	23.57	768.554	283.8	[C43H78NO8P+H] 1+	Positive	38:4	7	4	Glycerophospholipids [GP]	PE	Diacylglycerophosphoethanolamines	768.554	0.3049	18:0 PE_341.3051(28.1898), M-NL_627.5362(100.0), M-C2H7NO3P-H2O_627.5362(100.0)
	Mouse Liver	PE 18:0_20:4@	PE 38:4	PE 18:0_20:4	LMGP02010118	21.75	768.554	283.5	[C43H78NO8P+H] 1+	Positive	38:4	7	4	Glycerophospholipids [GP]	PE	Diacylglycerophosphoethanolamines	768.554	0.0667	18:0 PE_341.3039(34.1879), M-NL_627.5326(100.0), M-C2H7NO3P-H2O_627.5326(100.0)
	Mouse Liver	PE 18:0_22:6	PE 40:6	PE 18:0_22:6	LMGP02010094	21.57	792.554	285.6	[C45H78NO8P+H] 1+	Positive	40:6	9	6	Glycerophospholipids [GP]	PE	Diacylglycerophosphoethanolamines	792.554	0.8348	17:0 C=O+_267.2674(2.4825), 21:6 C=O+_311.2344(0.6841), 18:0 PE_341.3039(3.8586), 22:6 PE_385.2739(5.3914), M-22:6-H2O_464.3135(1.4007), M-22:6_482.3235(1.3002), M-NL_651.5329(100.0), M-C2H7NO3P-H2O_651.5329(100.0), M_792.5491(0.2876)
	Mouse Liver	PE 18:1@_20:2	PE 38:3	PE 18:1_20:2	LMGP02010647	22.22	770.569	283.3	[C43H80NO8P+H] 1+	Positive	38:3	6	3	Glycerophospholipids [GP]	PE	Diacylglycerophosphoethanolamines	770.569	0.2037	19:2 C=O+_291.2685(4.6875), 20:2 PE_365.3061(5.1215), M-NL_629.5487(100.0), M-C2H7NO3P-H2O_629.5487(100.0)
	Mouse Liver	PE 18:1_18:1	PE 36:2	PE 18:1_18:1	LMGP02010326	20.21	794.569	290.8	[C43H82NO8P+Na] 1+	Positive	36:2	5	2	Glycerophospholipids [GP]	PE	Diacylglycerophosphoethanolamines	794.567	2.2185	18:1 PE_339.291(11.2143), M-NL_625.5183(100.0), M-C4H11NO3P-H2O_625.5183(100.0)
	Mouse Liver	PE 18:1_18:2	PE 36:3	PE 18:1_18:2	LMGP02010048	19.19	764.523	277.2	[C41H76NO8P+Na] 1+	Positive	36:3	6	3	Glycerophospholipids [GP]	PE	Diacylglycerophosphoethanolamines	764.52	3.841	18:2 PE_337.2722(6.1697), 18:1 PE_339.2873(16.0604), M-NL_623.5037(100.0), M-C2H7NO3P-H2O_623.5037(100.0)
	Mouse Liver	PE 18:1_18:2	PE 36:3	PE 18:1_18:2	LMGP02010048	20.7	742.539	276.1	[C41H76NO8P+H] 1+	Positive	36:3	6	3	Glycerophospholipids [GP]	PE	Diacylglycerophosphoethanolamines	742.538	0.8425	17:2 C=O+_263.2379(1.2123), 17:1 C=O+_265.2558(1.9253), 18:2 PE_337.2743(2.3479), 18:1 PE_339.2917(1.978), M-18:2-H2O_462.2963(0.6888), M-18:2_480.3062(0.2671), M-NL_601.5196(100.0), M-C2H7NO3P-H2O_601.5196(100.0), M_742.5375(0.2402)
	Mouse Liver	PE 18:1_20:1@	PE 38:2	PE 18:1_20:1	LMGP02010126	22.99	772.584	285.5	[C43H82NO8P+H] 1+	Positive	38:2	5	2	Glycerophospholipids [GP]	PE	Diacylglycerophosphoethanolamines	772.585	0.8676	17:1 C=O+_265.2505(1.5661), 18:1 PE_339.2897(1.9925), M-NL_631.5651(100.0), M-C2H7NO3P-H2O_631.5651(100.0)
	Mouse Liver	PE 18:1_22:2	PE 40:3	PE 18:1_22:2	LMGP02010651	23.17	796.586	284.1	[C45H84NO8P-H] 1-	Negative	40:3	6	3	Glycerophospholipids [GP]	PE	Diacylglycerophosphoethanolamines	796.586	0.6875	17:1 COO-_281.2462(29.033), 21:2 COO-_335.2977(57.2989), M_796.5787(89.6469)
	Mouse Liver	PE 18:1_22:2@	PE 40:3	PE 18:1_22:2	LMGP02010651	23.44	798.602	291.5	[C45H84NO8P+H] 1+	Positive	40:3	6	3	Glycerophospholipids [GP]	PE	Diacylglycerophosphoethanolamines	798.601	1.6514	18:1 PE_339.2924(14.3403), M-NL_657.5808(100.0), M-C2H7NO3P-H2O_657.5808(100.0)
	Mouse Liver	PE 18:2@_20:5	PE 38:7	PE 18:2_20:5	LMGP02010673	18.58	762.507	277.2	[C43H72NO8P+H] 1+	Positive	38:7	10	7	Glycerophospholipids [GP]	PE	Diacylglycerophosphoethanolamines	762.507	0.2459	M-20:5-H2O_460.285(42.1053), M-NL_621.485(100.0), M-C2H7NO3P-H2O_621.485(100.0)
	Mouse Liver	PE 18:2_16:1	PE 34:3	PE 18:2_16:1	LMGP02010659	18.63	712.492	264.3	[C39H72NO8P-H] 1-	Negative	34:3	6	3	Glycerophospholipids [GP]	PE	Diacylglycerophosphoethanolamines	712.492	0.7289	15:1 COO-_253.2195(24.8841), 17:2 COO-_279.2331(100.0), M-18:2-H2O_432.2489(3.9258), M-18:2_450.2662(12.5811), M-16:1_476.2822(2.6275), M_712.4867(32.5193)
	Mouse Liver	PE 18:2_16:1@	PE 34:3	PE 18:2_16:1	LMGP02010659	18.79	712.49	264	[C39H72NO8P-H] 1-	Negative	34:3	6	3	Glycerophospholipids [GP]	PE	Diacylglycerophosphoethanolamines	712.492	2.6135	C5H11O5PN_196.0387(5.9868), 17:2 COO-_279.233(100.0)
	Mouse Liver	PE 18:2_18:2	PE 36:4	PE 18:2_18:2	LMGP02010111	19.06	738.507	268.8	[C41H74NO8P-H] 1-	Negative	36:4	7	4	Glycerophospholipids [GP]	PE	Diacylglycerophosphoethanolamines	738.508	1.5636	HG-H2O_122.0025(0.4497), HG_140.0131(0.6867), C5H11O5PN_196.0383(1.9664), 17:2 COO-_279.2332(100.0), M-18:2-H2O_458.2698(3.5331), M-18:2_476.2786(9.8135)
	Mouse Liver	PE 18:2_18:3	PE 36:5	PE 18:2_18:3	LMGP02010664	18.07	736.491	267.6	[C41H72NO8P-H] 1-	Negative	36:5	8	5	Glycerophospholipids [GP]	PE	Diacylglycerophosphoethanolamines	736.492	1.6167	17:3 COO-_277.2189(60.425), 17:2 COO-_279.2348(100.0)
	Mouse Liver	PE 18:2_18:3	PE 36:5	PE 18:2_18:3	LMGP02010664	17.82	736.49	267.6	[C41H72NO8P-H] 1-	Negative	36:5	8	5	Glycerophospholipids [GP]	PE	Diacylglycerophosphoethanolamines	736.492	2.7769	HG_140.0124(1.7353), 17:2 COO-_279.2335(100.0), M-18:2-H2O_456.2552(4.3337), M-18:2_474.2638(10.3456), M-18:3_476.2776(2.978)
	Mouse Liver	PE 18:2_20:1	PE 38:3	PE 18:2_20:1	LMGP02010670	21.14	792.554	284.2	[C43H80NO8P+Na] 1+	Positive	38:3	6	3	Glycerophospholipids [GP]	PE	Diacylglycerophosphoethanolamines	792.551	2.7948	18:2 PE_337.2746(6.2607), 20:1 PE_367.322(2.1441), M-NL_651.5359(100.0), M-C2H7NO3P-H2O_651.5359(100.0)
	Mouse Liver	PE 18:3@_20:5	PE 38:8	PE 18:3_20:5	LMGP02010703	16.62	758.475	271	[C43H70NO8P-H] 1-	Negative	38:8	11	8	Glycerophospholipids [GP]	PE	Diacylglycerophosphoethanolamines	758.477	2.6634	19:5 COO-_301.2163(42.1622), M_758.4742(76.2162)
	Mouse Liver	PE 18:3_18:3	PE 36:6	PE 18:3_18:3	LMGP02010693	16.63	734.479	265.9	[C41H70NO8P-H] 1-	Negative	36:6	9	6	Glycerophospholipids [GP]	PE	Diacylglycerophosphoethanolamines	734.477	3.4821	17:3 COO-_277.2168(100.0), M-18:3-H2O_456.2517(9.2241), M-18:3_474.2582(7.5), M_734.4772(22.4138)
	Mouse Liver	PE 18:3_20:4	PE 38:7	PE 18:3_20:4	LMGP02010702	17.56	760.491	271.6	[C43H72NO8P-H] 1-	Negative	38:7	10	7	Glycerophospholipids [GP]	PE	Diacylglycerophosphoethanolamines	760.492	1.3249	C5H11O5PN_196.038(1.7135), 17:3 COO-_277.2177(32.9114), 19:4 COO-_303.2338(100.0), M-20:4-H2O_456.2523(5.8355), M-20:4_474.2637(18.1595), M-18:3-H2O_482.2679(3.6566), M-18:3_500.2757(2.2805)
	Mouse Liver	PE 18:3_20:4@	PE 38:7	PE 18:3_20:4	LMGP02010702	17.57	762.507	273.7	[C43H72NO8P+H] 1+	Positive	38:7	10	7	Glycerophospholipids [GP]	PE	Diacylglycerophosphoethanolamines	762.507	0.6461	18:3 PE_335.2573(21.7746), M-NL_621.487(100.0), M-C2H7NO3P-H2O_621.487(100.0)
	Mouse Liver	PE 18:3_22:6	PE 40:9	PE 18:3_22:6	LMGP02010709	17.13	784.493	276.1	[C45H72NO8P-H] 1-	Negative	40:9	12	9	Glycerophospholipids [GP]	PE	Diacylglycerophosphoethanolamines	784.492	0.4273	17:3 COO-_277.2179(35.6543), 21:6 COO-_327.2333(100.0), M-22:6_474.2623(18.4196), M-18:3-H2O_506.2674(2.9697)
	Mouse Liver	PE 18:3_22:6	PE 40:9	PE 18:3_22:6	LMGP02010709	17.31	784.491	275.5	[C45H72NO8P-H] 1-	Negative	40:9	12	9	Glycerophospholipids [GP]	PE	Diacylglycerophosphoethanolamines	784.492	2.0624	C5H11O5PN_196.0358(8.111), 17:3 COO-_277.2162(52.2946), 21:6 COO-_327.2339(100.0), M-22:6-H2O_456.2478(5.1227), M-22:6_474.2619(26.5742), M-18:3-H2O_506.2659(6.19), M_784.489(62.8602)
	Mouse Liver	PE 19:0_20:4	PE 39:4	PE 19:0_20:4	LMGP02010785	22.1	780.553	279.6	[C44H80NO8P-H] 1-	Negative	39:4	7	4	Glycerophospholipids [GP]	PE	Diacylglycerophosphoethanolamines	780.555	2.5923	HG_140.0107(3.8564), 18:0 COO-_297.28(33.0148), 19:4 COO-_303.2331(100.0), M-20:4-H2O_476.3162(3.0053), M-20:4_494.3288(15.1132), M_780.5516(35.5501)
	Mouse Liver	PE 19:1_20:4	PE 39:5	PE 19:1_20:4	LMGP02010816	20.93	778.538	278.4	[C44H78NO8P-H] 1-	Negative	39:5	8	5	Glycerophospholipids [GP]	PE	Diacylglycerophosphoethanolamines	778.539	1.7828	18:1 COO-_295.2657(68.4118), 19:4 COO-_303.2335(92.0564), M-20:4_492.3064(4.0139)
	Mouse Liver	PE 20:0@_18:2	PE 38:2	PE 20:0_18:2	LMGP02010125	23.25	772.585	286.3	[C43H82NO8P+H] 1+	Positive	38:2	5	2	Glycerophospholipids [GP]	PE	Diacylglycerophosphoethanolamines	772.585	0.6306	17:2 C=O+_263.238(2.9157), 18:2 PE_337.2739(3.4818), M-NL_631.5651(100.0), M-C2H7NO3P-H2O_631.5651(100.0)
	Mouse Liver	PE 20:1_20:4	PE 40:5	PE 20:1_20:4	LMGP02010863	21.75	792.553	281.8	[C45H80NO8P-H] 1-	Negative	40:5	8	5	Glycerophospholipids [GP]	PE	Diacylglycerophosphoethanolamines	792.555	1.9369	19:4 COO-_303.2317(100.0), 19:1 COO-_309.2808(30.412), M-20:1-H2O_482.2683(1.4264), M-20:4-H2O_488.3164(4.0299), M-20:1_500.2792(2.0941), M-20:4_506.3271(17.6791)
	Mouse Liver	PE 20:1_22:6	PE 42:7	PE 20:1_22:6	LMGP02010870	21.34	816.553	285.8	[C47H80NO8P-H] 1-	Negative	42:7	10	7	Glycerophospholipids [GP]	PE	Diacylglycerophosphoethanolamines	816.555	1.8052	19:1 COO-_309.2816(37.173), 21:6 COO-_327.2347(100.0), M-22:6_506.3265(22.2885)
	Mouse Liver	PE 20:2_20:4	PE 40:6	PE 20:2_20:4	LMGP02010894	20.44	790.539	279.5	[C45H78NO8P-H] 1-	Negative	40:6	9	6	Glycerophospholipids [GP]	PE	Diacylglycerophosphoethanolamines	790.539	0.752	19:4 COO-_303.2348(62.6145), 19:2 COO-_307.2657(13.2021), M_790.5382(68.2438)
	Mouse Liver	PE 20:2_22:6	PE 42:8	PE 20:2_22:6	LMGP02010901	20.02	814.538	283.4	[C47H78NO8P-H] 1-	Negative	42:8	11	8	Glycerophospholipids [GP]	PE	Diacylglycerophosphoethanolamines	814.539	1.9288	C5H11O5PN_196.0369(6.663), 19:2 COO-_307.2658(25.7134), 21:6 COO-_327.2341(100.0)
	Mouse Liver	PE 20:3_16:0	PE 36:3	PE 20:3_16:0	LMGP02010908	20.68	740.522	271.1	[C41H76NO8P-H] 1-	Negative	36:3	6	3	Glycerophospholipids [GP]	PE	Diacylglycerophosphoethanolamines	740.524	1.6756	15:0 COO-_255.2325(24.3942), 19:3 COO-_305.2481(100.0), M-20:3-H2O_434.265(3.5002), M-20:3_452.2767(11.964), M-16:0-H2O_484.2826(4.6186), M_740.5212(28.1913)
	Mouse Liver	PE 20:3_18:0	PE 38:3	PE 20:3_18:0	LMGP02010913	22.19	768.553	277.3	[C43H80NO8P-H] 1-	Negative	38:3	6	3	Glycerophospholipids [GP]	PE	Diacylglycerophosphoethanolamines	768.555	2.5533	HG_140.011(1.4769), C5H11O5PN_196.038(1.1926), 17:0 COO-_283.2634(31.18), 19:3 COO-_305.2459(100.0), M-20:3-H2O_462.2964(6.444), M-18:0-H2O_484.2847(1.842), M-18:0_502.2937(1.9029), M_768.5503(44.8323)
	Mouse Liver	PE 20:3_20:4@	PE 40:7	PE 20:3_20:4	LMGP02010925	19.35	790.539	280.9	[C45H76NO8P+H] 1+	Positive	40:7	10	7	Glycerophospholipids [GP]	PE	Diacylglycerophosphoethanolamines	790.538	1.2546	20:3 PE_363.2897(21.1236), M-NL_649.524(100.0), M-C2H7NO3P-H2O_649.524(100.0)
	Mouse Liver	PE 20:4@_22:6	PE 42:10	PE 20:4_22:6	LMGP02010961	18.02	812.521	284.4	[C47H74NO8P+H] 1+	Positive	42:10	13	10	Glycerophospholipids [GP]	PE	Diacylglycerophosphoethanolamines	812.523	1.6781	22:6 PE_385.2766(26.2539), M-NL_671.5013(100.0), M-C2H7NO3P-H2O_671.5013(100.0)
	Mouse Liver	PE 20:4_14:0	PE 34:4	PE 20:4_14:0	LMGP02010935	18.1	710.477	263.7	[C39H70NO8P-H] 1-	Negative	34:4	7	4	Glycerophospholipids [GP]	PE	Diacylglycerophosphoethanolamines	710.477	0.0084	13:0 COO-_227.2007(47.975), 19:4 COO-_303.2306(100.0), M-20:4_424.2461(24.6317), M_710.4728(16.0003)
	Mouse Liver	PE 20:4_16:1	PE 36:5	PE 20:4_16:1	LMGP02010939	18.47	738.507	272.6	[C41H72NO8P+H] 1+	Positive	36:5	8	5	Glycerophospholipids [GP]	PE	Diacylglycerophosphoethanolamines	738.507	0.0886	15:1 C=O+_237.222(1.5772), 16:1 PE_311.2606(22.098), 20:4 PE_361.2751(2.9051), M-20:4-H2O_434.2659(0.4789), M-NL_597.4883(100.0), M-C2H7NO3P-H2O_597.4883(100.0)
	Mouse Liver	PE 20:4_18:1	PE 38:5	PE 20:4_18:1	LMGP02010944	20.67	766.538	280.3	[C43H76NO8P+H] 1+	Positive	38:5	8	5	Glycerophospholipids [GP]	PE	Diacylglycerophosphoethanolamines	766.538	0.2986	17:1 C=O+_265.2557(11.1734), 18:1 PE_339.2884(32.8102), M-20:4_480.3045(3.5874), M-NL_625.5189(100.0), M-C2H7NO3P-H2O_625.5189(100.0)
	Mouse Liver	PE 20:4_18:1	PE 38:5	PE 20:4_18:1	LMGP02010944	20.44	766.538	279.7	[C43H76NO8P+H] 1+	Positive	38:5	8	5	Glycerophospholipids [GP]	PE	Diacylglycerophosphoethanolamines	766.538	0.418	17:1 C=O+_265.2557(1.1615), 18:1 PE_339.2897(20.3744), 20:4 PE_361.2741(4.8182), M-20:4-H2O_462.298(0.7925), M-20:4_480.309(0.9943), M-NL_625.5191(100.0), M-C2H7NO3P-H2O_625.5191(100.0)
	Mouse Liver	PE 20:4_18:2	PE 38:6	PE 20:4_18:2	LMGP02010945	18.76	762.506	272.7	[C43H74NO8P-H] 1-	Negative	38:6	9	6	Glycerophospholipids [GP]	PE	Diacylglycerophosphoethanolamines	762.508	1.9146	HG_140.0127(2.1314), 17:2 COO-_279.2337(44.9136), 19:4 COO-_303.2333(100.0), M-20:4-H2O_458.2713(4.2615), M-20:4_476.2803(11.7257), M-18:2_500.283(2.3109)
	Mouse Liver	PE 20:4_20:0	PE 40:4	PE 20:4_20:0	LMGP02010951	22.81	794.569	281.8	[C45H82NO8P-H] 1-	Negative	40:4	7	4	Glycerophospholipids [GP]	PE	Diacylglycerophosphoethanolamines	794.571	1.8867	19:4 COO-_303.2322(100.0), M-20:0-H2O_482.2686(3.9666), M-20:4-H2O_490.3272(3.5679), M-20:0_500.2789(1.6792), M-20:4_508.34(14.4438)
	Mouse Liver	PE 20:4_20:4	PE 40:8	PE 20:4_20:4	LMGP02011173	18.63	786.507	277.2	[C45H74NO8P-H] 1-	Negative	40:8	11	8	Glycerophospholipids [GP]	PE	Diacylglycerophosphoethanolamines	786.508	1.1578	19:4 COO-_303.2309(34.1028), M-20:4_500.2769(19.4189), M_786.507(53.4914)
	Mouse Liver	PE 20:4_22:0	PE 42:4	PE 20:4_22:0	LMGP02010957	23.64	822.601	288	[C47H86NO8P-H] 1-	Negative	42:4	7	4	Glycerophospholipids [GP]	PE	Diacylglycerophosphoethanolamines	822.602	1.6608	19:4 COO-_303.2323(100.0), 21:0 COO-_339.3273(90.7799), M-22:0-H2O_482.2662(6.8765)
	Mouse Liver	PE 20:4_22:6	PE 42:10	PE 20:4_22:6	LMGP02010961	17.97	810.506	280.6	[C47H74NO8P-H] 1-	Negative	42:10	13	10	Glycerophospholipids [GP]	PE	Diacylglycerophosphoethanolamines	810.508	2.253	19:4 COO-_303.2315(100.0), 21:6 COO-_327.2317(40.3761), M_810.5053(33.3467)
	Mouse Liver	PE 20:5_16:0	PE 36:5	PE 20:5_16:0	LMGP02010968	18.74	736.491	269.4	[C41H72NO8P-H] 1-	Negative	36:5	8	5	Glycerophospholipids [GP]	PE	Diacylglycerophosphoethanolamines	736.492	2.0311	C5H11O5PN_196.0386(2.9363), 15:0 COO-_255.2328(38.5134), 19:5 COO-_301.217(100.0), M-20:5-H2O_434.2647(2.8535), M-20:5_452.2798(20.7377), M-16:0-H2O_480.2489(1.391), M_736.4904(17.1336)
	Mouse Liver	PE 20:5_18:0	PE 38:5	PE 20:5_18:0	LMGP02010973	20.92	766.539	281.4	[C43H76NO8P+H] 1+	Positive	38:5	8	5	Glycerophospholipids [GP]	PE	Diacylglycerophosphoethanolamines	766.538	0.5773	18:0 PE_341.3051(10.2832), 20:5 PE_359.2593(1.4307), M-NL_625.5186(100.0), M-C2H7NO3P-H2O_625.5186(100.0)
	Mouse Liver	PE 20:5_18:1	PE 38:6	PE 20:5_18:1	LMGP02011172	19	762.506	273.9	[C43H74NO8P-H] 1-	Negative	38:6	9	6	Glycerophospholipids [GP]	PE	Diacylglycerophosphoethanolamines	762.508	1.9146	17:1 COO-_281.2501(34.3063), 19:5 COO-_301.2197(100.0), M-20:5-H2O_460.2849(5.5583), M-20:5_478.295(16.4258), M-18:1_498.2631(2.6452)
	Mouse Liver	PE 22:4_18:0	PE 40:4	PE 22:4_18:0	LMGP02011113	22.51	794.569	283	[C45H82NO8P-H] 1-	Negative	40:4	7	4	Glycerophospholipids [GP]	PE	Diacylglycerophosphoethanolamines	794.571	1.8867	17:0 COO-_283.2641(30.7889), 21:4 COO-_331.2646(100.0), M-22:4-H2O_462.2987(2.2064), M-22:4_480.3088(11.9538), M-18:0-H2O_510.297(0.8494)
	Mouse Liver	PE 22:6@_20:5	PE 42:11	PE 22:6_20:5	LMGP02011155	16.85	808.492	279.4	[C47H72NO8P-H] 1-	Negative	42:11	14	11	Glycerophospholipids [GP]	PE	Diacylglycerophosphoethanolamines	808.492	0.0371	19:5 COO-_301.2184(100.0)
	Mouse Liver	PE 22:6_14:0	PE 36:6	PE 22:6_14:0	LMGP02011134	17.65	734.476	268.2	[C41H70NO8P-H] 1-	Negative	36:6	9	6	Glycerophospholipids [GP]	PE	Diacylglycerophosphoethanolamines	734.477	0.756	13:0 COO-_227.1997(32.1232), 21:6 COO-_327.2343(100.0), M-22:6-H2O_406.2367(3.8167)
	Mouse Liver	PE 22:6_16:1	PE 38:7	PE 22:6_16:1	LMGP02011138	17.93	760.491	272.7	[C43H72NO8P-H] 1-	Negative	38:7	10	7	Glycerophospholipids [GP]	PE	Diacylglycerophosphoethanolamines	760.492	1.5657	15:1 COO-_253.2171(35.8316), 21:6 COO-_327.232(100.0), M-22:6-H2O_432.2535(4.5805), M-22:6_450.2617(18.9618), M-16:1-H2O_506.2682(1.2927), M-16:1_524.2811(1.946), M_760.4901(28.2385)
	Mouse Liver	PE 22:6_18:1	PE 40:7	PE 22:6_18:1	LMGP02011143	19.96	788.524	280.1	[C45H76NO8P-H] 1-	Negative	40:7	10	7	Glycerophospholipids [GP]	PE	Diacylglycerophosphoethanolamines	788.524	0.6711	17:1 COO-_281.2465(69.459), 21:6 COO-_327.2326(100.0), M-22:6-H2O_460.2826(11.8674), M-22:6_478.2917(39.7906)
	Mouse Liver	PE 22:6_18:1	PE 40:7	PE 22:6_18:1	LMGP02011143	19.63	788.523	278.9	[C45H76NO8P-H] 1-	Negative	40:7	10	7	Glycerophospholipids [GP]	PE	Diacylglycerophosphoethanolamines	788.524	1.3414	HG_140.012(1.0512), C5H11O5PN_196.0381(1.5761), 17:1 COO-_281.2497(35.4082), 21:6 COO-_327.2336(100.0), M-22:6-H2O_460.2843(4.1204), M-22:6_478.2944(18.0404), M-18:1-H2O_506.2672(2.7931), M-18:1_524.28(1.7502)
	Mouse Liver	PE 22:6_18:2	PE 40:8	PE 22:6_18:2	LMGP02011144	18.32	786.506	276.6	[C45H74NO8P-H] 1-	Negative	40:8	11	8	Glycerophospholipids [GP]	PE	Diacylglycerophosphoethanolamines	786.508	1.9338	HG_140.0121(0.2049), 17:2 COO-_279.235(62.5267), 21:6 COO-_327.2326(100.0), M-22:6-H2O_458.2687(4.5064), M-22:6_476.2805(16.9881), M-18:2-H2O_506.2682(3.1719), M_786.505(26.6009)
	Mouse Liver	PE 22:6_20:0	PE 42:6	PE 22:6_20:0	LMGP02011150	22.56	818.569	287.5	[C47H82NO8P-H] 1-	Negative	42:6	9	6	Glycerophospholipids [GP]	PE	Diacylglycerophosphoethanolamines	818.571	2.3534	19:0 COO-_311.2962(50.9777), 21:6 COO-_327.2333(100.0), M-22:6-H2O_490.3299(5.072), M-22:6_508.3376(5.2045)
	Mouse Liver	PE 22:6_22:6	PE 44:12	PE 22:6_22:6	LMGP02010093	17.55	834.506	283.9	[C49H74NO8P-H] 1-	Negative	44:12	15	12	Glycerophospholipids [GP]	PE	Diacylglycerophosphoethanolamines	834.508	1.8226	21:6 COO-_327.2338(100.0), M-22:6_524.2775(14.3101)
	Mouse Liver	PE 34:2	PE 34:2	PE 16:0_18:2	LMGP02010042	22.31	716.524	272.8	[C39H74NO8P+H] 1+	Positive	34:2	5	2	Glycerophospholipids [GP]	PE	Diacylglycerophosphoethanolamines	716.523	2.7821	M-NL_575.5078(100.0), M-C2H7NO3P-H2O_575.5078(100.0)
	Mouse Liver	PE 34:4	PE 34:4	PE 12:0_22:4	LMGP02010380	17.7	712.491	267.7	[C39H70NO8P+H] 1+	Positive	34:4	7	4	Glycerophospholipids [GP]	PE	Diacylglycerophosphoethanolamines	712.491	0.2157	M-NL_571.4703(100.0), M-C2H7NO3P-H2O_571.4703(100.0)
	Mouse Liver	PE 34:4	PE 34:4	PE 12:0_22:4	LMGP02010380	18.17	712.492	269.8	[C39H70NO8P+H] 1+	Positive	34:4	7	4	Glycerophospholipids [GP]	PE	Diacylglycerophosphoethanolamines	712.491	1.4976	M-NL_571.4743(100.0), M-C2H7NO3P-H2O_571.4743(100.0)
	Mouse Liver	PE 35:1	PE 35:1	PE 13:0_22:1	LMGP02010402	22.46	732.554	278.7	[C40H78NO8P+H] 1+	Positive	35:1	4	1	Glycerophospholipids [GP]	PE	Diacylglycerophosphoethanolamines	732.554	0.3199	M-NL_591.5346(100.0), M-C2H7NO3P-H2O_591.5346(100.0)
	Mouse Liver	PE 35:2	PE 35:2	PE 13:0_22:2	LMGP02010403	21.43	730.538	276.5	[C40H76NO8P+H] 1+	Positive	35:2	5	2	Glycerophospholipids [GP]	PE	Diacylglycerophosphoethanolamines	730.538	0.2716	M-NL_589.5185(100.0), M-C2H7NO3P-H2O_589.5185(100.0)
	Mouse Liver	PE 35:4	PE 35:4	PE 13:0_22:4	LMGP02010404	16.16	726.509	284.1	[C40H72NO8P+H] 1+	Positive	35:4	7	4	Glycerophospholipids [GP]	PE	Diacylglycerophosphoethanolamines	726.507	3.2825	M-NL_585.4867(100.0), M-C2H7NO3P-H2O_585.4867(100.0)
	Mouse Liver	PE 35:4	PE 35:4	PE 13:0_22:4	LMGP02010404	19.21	726.508	273.3	[C40H72NO8P+H] 1+	Positive	35:4	7	4	Glycerophospholipids [GP]	PE	Diacylglycerophosphoethanolamines	726.507	2.1903	M-NL_585.4877(100.0), M-C2H7NO3P-H2O_585.4877(100.0)
	Mouse Liver	PE 36:2	PE 36:2	PE 18:1_18:1	LMGP02010039	22.35	744.555	280.5	[C41H78NO8P+H] 1+	Positive	36:2	5	2	Glycerophospholipids [GP]	PE	Diacylglycerophosphoethanolamines	744.554	1.4624	M-NL_603.5361(100.0), M-C2H7NO3P-H2O_603.5361(100.0)
	Mouse Liver	PE 36:3	PE 36:3	PE 18:1_18:2	LMGP02010048	17.55	742.541	279.1	[C41H76NO8P+H] 1+	Positive	36:3	6	3	Glycerophospholipids [GP]	PE	Diacylglycerophosphoethanolamines	742.538	4.0483	M-NL_601.5228(85.0539), M-C2H7NO3P-H2O_601.5228(85.0539), M_742.5364(14.026)
	Mouse Liver	PE 36:3	PE 36:3	PE 18:1_18:2	LMGP02010048	20.95	742.539	277.9	[C41H76NO8P+H] 1+	Positive	36:3	6	3	Glycerophospholipids [GP]	PE	Diacylglycerophosphoethanolamines	742.538	1.5001	M-NL_601.5211(100.0), M-C2H7NO3P-H2O_601.5211(100.0)
	Mouse Liver	PE 36:4	PE 36:4	PE 18:2_18:2	LMGP02010111	15.5	740.524	283.3	[C41H74NO8P+H] 1+	Positive	36:4	7	4	Glycerophospholipids [GP]	PE	Diacylglycerophosphoethanolamines	740.523	1.7029	M-NL_599.5021(98.9247), M-C2H7NO3P-H2O_599.5021(98.9247)
	Mouse Liver	PE 36:5	PE 36:5	PE 14:1_22:4	LMGP02010450	20.54	738.505	277.6	[C41H72NO8P+H] 1+	Positive	36:5	8	5	Glycerophospholipids [GP]	PE	Diacylglycerophosphoethanolamines	738.507	2.9694	M-NL_597.4911(21.5609), M-C2H7NO3P-H2O_597.4911(21.5609), M-C2H6N_695.4661(62.6468)
	Mouse Liver	PE 36:5	PE 36:5	PE 14:1_22:4	LMGP02010450	18.13	738.508	271.9	[C41H72NO8P+H] 1+	Positive	36:5	8	5	Glycerophospholipids [GP]	PE	Diacylglycerophosphoethanolamines	738.507	1.2456	M-NL_597.4869(100.0), M-C2H7NO3P-H2O_597.4869(100.0), M_738.5023(7.1322)
	Mouse Liver	PE 36:6	PE 36:6	PE 18:3_18:3	LMGP02010693	16.49	736.488	267.1	[C41H70NO8P+H] 1+	Positive	36:6	9	6	Glycerophospholipids [GP]	PE	Diacylglycerophosphoethanolamines	736.491	4.1865	M-NL_595.4709(100.0), M-C2H7NO3P-H2O_595.4709(100.0)
	Mouse Liver	PE 38:4	PE 38:4	PE 20:0_18:4	LMGP02010114	21.53	768.555	283.2	[C43H78NO8P+H] 1+	Positive	38:4	7	4	Glycerophospholipids [GP]	PE	Diacylglycerophosphoethanolamines	768.554	1.4961	M-NL_627.5379(100.0), M-C2H7NO3P-H2O_627.5379(100.0)
	Mouse Liver	PE 38:6	PE 38:6	PE 16:0_22:6	LMGP02010095	23.09	764.523	279.7	[C43H74NO8P+H] 1+	Positive	38:6	9	6	Glycerophospholipids [GP]	PE	Diacylglycerophosphoethanolamines	764.523	0.7713	M-NL_623.5(100.0), M-C2H7NO3P-H2O_623.5(100.0)
	Mouse Liver	PE 38:6	PE 38:6	PE 16:0_22:6	LMGP02010095	19.69	764.523	278.7	[C43H74NO8P+H] 1+	Positive	38:6	9	6	Glycerophospholipids [GP]	PE	Diacylglycerophosphoethanolamines	764.523	1.1704	M-NL_623.5019(100.0), M-C2H7NO3P-H2O_623.5019(100.0)
	Mouse Liver	PE 38:7	PE 38:7	PE 18:2_20:5	LMGP02010673	17.99	762.507	275.5	[C43H72NO8P+H] 1+	Positive	38:7	10	7	Glycerophospholipids [GP]	PE	Diacylglycerophosphoethanolamines	762.507	0.0057	M-NL_621.4854(52.6316), M-C2H7NO3P-H2O_621.4854(52.6316)
	Mouse Liver	PE 39:6	PE 39:6	PE 17:2_22:4	LMGP02010619	20.7	778.538	282.8	[C44H76NO8P+H] 1+	Positive	39:6	9	6	Glycerophospholipids [GP]	PE	Diacylglycerophosphoethanolamines	778.538	0.2548	M-NL_637.5159(100.0), M-C2H7NO3P-H2O_637.5159(100.0)
	Mouse Liver	PE 40:2	PE 40:2	PE 20:0_20:2	LMGP02010140	24.03	800.614	292.9	[C45H86NO8P+H] 1+	Positive	40:2	5	2	Glycerophospholipids [GP]	PE	Diacylglycerophosphoethanolamines	800.616	2.882	M-NL_659.5986(100.0), M-C2H7NO3P-H2O_659.5986(100.0)
	Mouse Liver	PE 40:7	PE 40:7	PE 18:3_22:4	LMGP02010708	21.96	790.535	289	[C45H76NO8P+H] 1+	Positive	40:7	10	7	Glycerophospholipids [GP]	PE	Diacylglycerophosphoethanolamines	790.538	3.5322	M-NL_649.5176(51.2821), M-C2H7NO3P-H2O_649.5176(51.2821), M-C2H6N_747.4959(68.2051)
	Mouse Liver	PE 40:7	PE 40:7	PE 18:3_22:4	LMGP02010708	18.99	790.537	280.5	[C45H76NO8P+H] 1+	Positive	40:7	10	7	Glycerophospholipids [GP]	PE	Diacylglycerophosphoethanolamines	790.538	1.2932	M-NL_649.5215(100.0), M-C2H7NO3P-H2O_649.5215(100.0), M_790.5331(31.5152)
	Mouse Liver	PE 42:4	PE 42:4	PE 20:0_22:4	LMGP02010840	23.46	824.618	292.8	[C47H86NO8P+H] 1+	Positive	42:4	7	4	Glycerophospholipids [GP]	PE	Diacylglycerophosphoethanolamines	824.616	2.3831	M-NL_683.5985(100.0), M-C2H7NO3P-H2O_683.5985(100.0)
	Mouse Liver	PE 42:7	PE 42:7	PE 20:1_22:6	LMGP02010870	21.61	818.571	288.6	[C47H80NO8P+H] 1+	Positive	42:7	10	7	Glycerophospholipids [GP]	PE	Diacylglycerophosphoethanolamines	818.569	1.896	M-NL_677.5542(100.0), M-C2H7NO3P-H2O_677.5542(100.0)
	Mouse Liver	PE 44:4	PE 44:4	PE 22:2_22:2	LMGP02011099	24.54	852.648	302.7	[C49H90NO8P+H] 1+	Positive	44:4	7	4	Glycerophospholipids [GP]	PE	Diacylglycerophosphoethanolamines	852.648	0.2595	M-NL_711.626(100.0), M-C2H7NO3P-H2O_711.626(100.0)
	Mouse Liver	PE O- 16:0@_22:4	PE O- 38:4	PE O- 16:0_22:4	LMGP02020037	22.14	752.563	275.1	[C43H80NO7P-H] 1-	Negative	38:4	6	4	Glycerophospholipids [GP]	PE	1-alkyl,2-acylglycerophosphoethanolamines	752.56	4.2604	21:4 COO-_331.2625(100.0), M-22:4-H2O_420.2899(5.3881), M_752.5574(33.8546)
	Mouse Liver	PE O- 16:0@_22:5	PE O- 38:5	PE O- 16:0_22:5	LMGP02020006	21.23	750.543	273.4	[C43H78NO7P-H] 1-	Negative	38:5	7	5	Glycerophospholipids [GP]	PE	1-alkyl,2-acylglycerophosphoethanolamines	750.544	1.5499	21:5 COO-_329.2491(100.0), M-22:5_438.2966(10.1266), M_750.5389(56.8038)
	Mouse Liver	PE O- 16:0@_22:6	PE O- 38:6	PE O- 16:0_22:6	LMGP02020020	20.65	748.528	273.4	[C43H76NO7P-H] 1-	Negative	38:6	8	6	Glycerophospholipids [GP]	PE	1-alkyl,2-acylglycerophosphoethanolamines	748.529	0.4606	21:6 COO-_327.2331(100.0), M-22:6-H2O_420.2856(13.863), M-22:6_438.2978(8.4554), M_748.525(12.4814)
	Mouse Liver	PE O- 18:0@_20:4	PE O- 38:4	PE O- 18:0_20:4	LMGP02020092	22.41	754.575	284	[C43H80NO7P+H] 1+	Positive	38:4	6	4	Glycerophospholipids [GP]	PE	1-alkyl,2-acylglycerophosphoethanolamines	754.574	0.3324	20:4 PE_361.2746(100.0), M-NL_613.5519(72.3741)
	Mouse Liver	PE O- 18:0_17:0	PE O- 35:0	PE O- 18:0_17:0	LMGP02020044	23.27	704.559	267.9	[C40H82NO7P-CH3] 1-	Negative	35:0	2	0	Glycerophospholipids [GP]	PE	1-alkyl,2-acylglycerophosphoethanolamines	704.559	0.8209	16:0 COO-_255.2335(100.0), 17:0 COO-_255.2697(7.8861), M_704.5588(32.4206)
	Mouse Liver	PE O- 36:4	PE O- 36:4	PE O- 16:0_20:4	LMGP02020019	21.48	726.544	276.2	[C41H76NO7P+H] 1+	Positive	36:4	6	4	Glycerophospholipids [GP]	PE	1-alkyl,2-acylglycerophosphoethanolamines	726.543	0.9183	M-NL_585.5213(100.0)
	Mouse Liver	PE O- 38:4	PE O- 38:4	PE O- 16:0_22:4	LMGP02020037	22.78	754.574	283.2	[C43H80NO7P+H] 1+	Positive	38:4	6	4	Glycerophospholipids [GP]	PE	1-alkyl,2-acylglycerophosphoethanolamines	754.574	0.3146	M-NL_613.5537(100.0)
	Mouse Liver	PE O- 38:6	PE O- 38:6	PE O- 16:0_22:6	LMGP02020020	20.94	750.544	279.8	[C43H76NO7P+H] 1+	Positive	38:6	8	6	Glycerophospholipids [GP]	PE	1-alkyl,2-acylglycerophosphoethanolamines	750.543	1.5395	M-NL_609.5242(100.0)
	Mouse Liver	PE O- 40:4	PE O- 40:4	PE O- 18:0_22:4	LMGP02020060	23.41	782.606	290.4	[C45H84NO7P+H] 1+	Positive	40:4	6	4	Glycerophospholipids [GP]	PE	1-alkyl,2-acylglycerophosphoethanolamines	782.606	0.5684	M-NL_641.5865(100.0)
	Mouse Liver	PE P- 16:0@_18:1	PE P- 34:1	PE P- 16:0_18:1	LMGP02030095	22.52	702.546	274.1	[C39H76NO7P+H] 1+	Positive	34:1	4	2	Glycerophospholipids [GP]	PE	1-(1Z-alkenyl),2-acylglycerophosphoethanolamines	702.543	4.3379	17:1 C=O+_265.2534(5.5452), 18:1 PE_339.2895(100.0), M-NL_561.5283(7.6144)
	Mouse Liver	PE P- 16:0@_18:2	PE P- 34:2	PE P- 16:0_18:2	LMGP02030094	21.51	700.529	270.5	[C39H74NO7P+H] 1+	Positive	34:2	5	3	Glycerophospholipids [GP]	PE	1-(1Z-alkenyl),2-acylglycerophosphoethanolamines	700.528	1.6852	18:2 PE_337.2743(100.0), M-NL_559.5051(10.8767)
	Mouse Liver	PE P- 16:0@_20:1	PE P- 36:1	PE P- 16:0_20:1	LMGP02030025	23.2	728.557	273.5	[C41H80NO7P-H] 1-	Negative	36:1	4	2	Glycerophospholipids [GP]	PE	1-(1Z-alkenyl),2-acylglycerophosphoethanolamines	728.56	3.6417	19:1 COO-_309.2807(90.6882), M-20:1_436.2819(9.7264)
	Mouse Liver	PE P- 16:0@_20:3	PE P- 36:3	PE P- 16:0_20:3	LMGP02030027	21.54	724.53	271.2	[C41H76NO7P-H] 1-	Negative	36:3	6	4	Glycerophospholipids [GP]	PE	1-(1Z-alkenyl),2-acylglycerophosphoethanolamines	724.529	1.546	19:3 COO-_305.2512(100.0)
	Mouse Liver	PE P- 16:0@_20:4	PE P- 36:4	PE P- 16:0_20:4	LMGP02030093	21.14	724.528	273.9	[C41H74NO7P+H] 1+	Positive	36:4	7	5	Glycerophospholipids [GP]	PE	1-(1Z-alkenyl),2-acylglycerophosphoethanolamines	724.528	0.5343	20:4 PE_361.2775(100.0), M-20:4_438.2971(5.1131), M-NL_583.5127(5.1667)
	Mouse Liver	PE P- 16:0@_22:4	PE P- 38:4	PE P- 16:0_22:4	LMGP02030033	22.25	752.559	281.6	[C43H78NO7P+H] 1+	Positive	38:4	7	5	Glycerophospholipids [GP]	PE	1-(1Z-alkenyl),2-acylglycerophosphoethanolamines	752.559	0.2044	21:4 C=O+_315.2707(2.7727), 22:4 PE_389.3054(100.0), M-NL_611.5444(9.6042)
	Mouse Liver	PE P- 16:0@_22:6	PE P- 38:6	PE P- 16:0_22:6	LMGP02030001	20.39	746.512	274.6	[C43H74NO7P-H] 1-	Negative	38:6	9	7	Glycerophospholipids [GP]	PE	1-(1Z-alkenyl),2-acylglycerophosphoethanolamines	746.513	1.3276	21:6 COO-_327.2332(100.0), M-22:6-H2O_418.2729(11.4506), M-22:6_436.2864(39.6268)
	Mouse Liver	PE P- 16:0_20:4	PE P- 36:4	PE P- 16:0_20:4	LMGP02030093	20.84	722.512	270.1	[C41H74NO7P-H] 1-	Negative	36:4	7	5	Glycerophospholipids [GP]	PE	1-(1Z-alkenyl),2-acylglycerophosphoethanolamines	722.513	1.3717	HG_140.0128(0.9786), 15:1 COO-_239.237(0.1931), 19:4 COO-_303.2328(100.0), M-20:4-H2O_418.2732(6.8868), M-20:4_436.2835(19.3804)
	Mouse Liver	PE P- 18:0@_18:2	PE P- 36:2	PE P- 18:0_18:2	LMGP02030046	22.79	728.559	278	[C41H78NO7P+H] 1+	Positive	36:2	5	3	Glycerophospholipids [GP]	PE	1-(1Z-alkenyl),2-acylglycerophosphoethanolamines	728.559	0.3787	18:2 PE_337.2736(100.0), M-NL_587.5349(17.4866)
	Mouse Liver	PE P- 18:0@_20:4	PE P- 38:4	PE P- 18:0_20:4	LMGP02030003	22.59	752.559	281.6	[C43H78NO7P+H] 1+	Positive	38:4	7	5	Glycerophospholipids [GP]	PE	1-(1Z-alkenyl),2-acylglycerophosphoethanolamines	752.559	0.61	20:4 PE_361.273(100.0), M-20:4_466.3277(4.3221), M-NL_611.5417(16.7517)
	Mouse Liver	PE P- 18:0@_20:5	PE P- 38:5	PE P- 18:0_20:5	LMGP02030056	21.46	748.528	274.5	[C43H76NO7P-H] 1-	Negative	38:5	8	6	Glycerophospholipids [GP]	PE	1-(1Z-alkenyl),2-acylglycerophosphoethanolamines	748.529	1.3575	19:5 COO-_301.2201(100.0)
	Mouse Liver	PE P- 18:0@_22:6	PE P- 40:6	PE P- 18:0_22:6	LMGP02030005	22.27	776.559	285	[C45H78NO7P+H] 1+	Positive	40:6	9	7	Glycerophospholipids [GP]	PE	1-(1Z-alkenyl),2-acylglycerophosphoethanolamines	776.559	0.6697	22:6 PE_385.274(100.0), M-NL_635.54(10.458), M_776.5585(1.1519)
	Mouse Liver	PE P- 18:0_22:4	PE P- 40:4	PE P- 18:0_22:4	LMGP02030061	23.01	778.575	281.9	[C45H82NO7P-H] 1-	Negative	40:4	7	5	Glycerophospholipids [GP]	PE	1-(1Z-alkenyl),2-acylglycerophosphoethanolamines	778.576	1.2449	17:1 COO-_267.2669(1.0425), 21:4 COO-_331.2641(100.0), M-22:4-H2O_446.3035(8.012), M-22:4_464.3171(11.0601), M_778.572(30.8747)
	Mouse Liver	PE P- 18:1@_22:6	PE P- 40:7	PE P- 18:1_22:6	LMGP02030006	20.55	772.528	278.5	[C45H76NO7P-H] 1-	Negative	40:7	10	8	Glycerophospholipids [GP]	PE	1-(1Z-alkenyl),2-acylglycerophosphoethanolamines	772.529	0.6043	21:6 COO-_327.2337(100.0), M-22:6_462.2969(21.3961), M_772.5269(32.8391)
	Mouse Liver	PE P- 20:0@_20:4	PE P- 40:4	PE P- 20:0_20:4	LMGP02030085	23.57	780.59	288.7	[C45H82NO7P+H] 1+	Positive	40:4	7	5	Glycerophospholipids [GP]	PE	1-(1Z-alkenyl),2-acylglycerophosphoethanolamines	780.59	0.2111	20:4 PE_361.2731(100.0), M-NL_639.575(9.7798)
Phosphatidylglycerols	Mouse Liver	PG 16:0_18:1	PG 34:1	PG 16:0_18:1	LMGP04010002	19.89	747.517	275.7	[C40H77O10P-H] 1-	Negative	34:1	4	1	Glycerophospholipids [GP]	PG	Diacylglycerophosphoglycerols	747.518	1.4316	15:0 COO-_255.2322(33.394), 17:1 COO-_281.2483(72.1627), M-18:1_483.2693(15.6909)
	Mouse Liver	PG 16:0_18:2	PG 34:2	PG 16:0_18:2	LMGP04010983	18.69	745.502	273.4	[C40H75O10P-H] 1-	Negative	34:2	5	2	Glycerophospholipids [GP]	PG	Diacylglycerophosphoglycerols	745.503	0.8287	15:0 COO-_255.2319(34.81), 17:2 COO-_279.232(100.0), M-18:2-H2O-Glycerol_391.2265(8.023)
	Mouse Liver	PG 18:1_16:1	PG 34:2	PG 18:1_16:1	LMGP04010881	17.39	745.501	276.9	[C40H75O10P-H] 1-	Negative	34:2	5	2	Glycerophospholipids [GP]	PG	Diacylglycerophosphoglycerols	745.503	2.3843	15:1 COO-_253.2152(47.6463), 17:1 COO-_281.2461(100.0)
	Mouse Liver	PG 18:1_22:6@	PG 40:7	PG 18:1_22:6	LMGP04010043	17.2	819.517	288.6	[C46H77O10P-H] 1-	Negative	40:7	10	7	Glycerophospholipids [GP]	PG	Diacylglycerophosphoglycerols	819.518	1.7527	17:1 COO-_281.2496(57.3102)
	Mouse Liver	PG 18:2_18:1	PG 36:3	PG 18:2_18:1	LMGP04010350	17.78	771.516	281.4	[C42H77O10P-H] 1-	Negative	36:3	6	3	Glycerophospholipids [GP]	PG	Diacylglycerophosphoglycerols	771.518	3.2066	17:2 COO-_279.2321(79.8846), 17:1 COO-_281.2482(100.0)
	Mouse Liver	PG 18:2_22:6	PG 40:8	PG 18:2_22:6	LMGP04010045	16.03	817.501	287.5	[C46H75O10P-H] 1-	Negative	40:8	11	8	Glycerophospholipids [GP]	PG	Diacylglycerophosphoglycerols	817.503	1.5024	21:6 COO-_327.2301(96.1557), M-18:2-H2O_537.2638(2.2214), M-18:2_555.2732(2.4498), M_817.499(55.4883)
	Mouse Liver	PG 20:3_22:6@	PG 42:9	PG 20:3_22:6	LMGP04010619	16.48	843.516	292.6	[C48H77O10P-H] 1-	Negative	42:9	12	9	Glycerophospholipids [GP]	PG	Diacylglycerophosphoglycerols	843.518	3.0776	19:3 COO-_305.2477(100.0)
	Mouse Liver	PG 20:4_18:1@	PG 38:5	PG 20:4_18:1	LMGP04010631	17.57	795.516	285.3	[C44H77O10P-H] 1-	Negative	38:5	8	5	Glycerophospholipids [GP]	PG	Diacylglycerophosphoglycerols	795.518	2.0357	19:4 COO-_303.2322(100.0), M_795.5136(67.5585)
	Mouse Liver	PG 20:4_18:2	PG 38:6	PG 20:4_18:2	LMGP04010632	16.37	793.501	284.1	[C44H75O10P-H] 1-	Negative	38:6	9	6	Glycerophospholipids [GP]	PG	Diacylglycerophosphoglycerols	793.503	2.0093	19:4 COO-_303.2321(100.0), M-20:4-H2O_489.2617(1.8548), M-18:2_531.2725(1.0754)
	Mouse Liver	PG 20:4_22:6	PG 42:10	PG 20:4_22:6	LMGP04010044	15.83	841.501	291.4	[C48H75O10P-H] 1-	Negative	42:10	13	10	Glycerophospholipids [GP]	PG	Diacylglycerophosphoglycerols	841.503	1.8947	19:4 COO-_303.2325(100.0), 21:6 COO-_327.2316(94.8103), M_841.4959(6.5334)
	Mouse Liver	PG 22:6@_16:1	PG 38:7	PG 22:6_16:1	LMGP04010823	15.37	791.488	283	[C44H73O10P-H] 1-	Negative	38:7	10	7	Glycerophospholipids [GP]	PG	Diacylglycerophosphoglycerols	791.487	1.4103	15:1 COO-_253.2149(100.0), M_791.4796(20.6478)
	Mouse Liver	PG 22:6@_22:4	PG 44:10	PG 22:6_22:4	LMGP04010845	16.97	869.532	297.7	[C50H79O10P-H] 1-	Negative	44:10	13	10	Glycerophospholipids [GP]	PG	Diacylglycerophosphoglycerols	869.534	2.0317	21:4 COO-_331.2638(90.9816)
	Mouse Liver	PG 22:6_22:6	PG 44:12	PG 22:6_22:6	LMGP04010977	15.51	865.503	294.8	[C50H75O10P-H] 1-	Negative	44:12	15	12	Glycerophospholipids [GP]	PG	Diacylglycerophosphoglycerols	865.503	0.0619	21:6 COO-_327.232(100.0), M_865.498(25.0212)
	Mouse Liver	PG 34:1	PG 34:1	PG 16:0_18:1	LMGP04010002	20.55	749.533	287.5	[C40H77O10P+H] 1+	Positive	34:1	4	1	Glycerophospholipids [GP]	PG	Diacylglycerophosphoglycerols	749.533	0.3295	M-NL_577.5242(100.0), M-C3H8O5P-H2O_577.5242(100.0)
	Mouse Liver	LPG 18:1_0:0	LPG 18:1	LPG 18:1_0:0	LMGP04050006	8.53	509.287	221.1	[C24H47O9P-H] 1-	Negative	18:1	3	1	Glycerophospholipids [GP]	PG	Monoacylglycerophosphoglycerols	509.288	3.5583	17:1 COO-_281.2491(100.0)
	Mouse Liver	LPG 20:2	LPG 20:2	LPG 20:2_0:0	LMGP04050024	12.25	537.319	230.1	[C26H49O9P+H] 1+	Positive	20:2	4	2	Glycerophospholipids [GP]	PG	Monoacylglycerophosphoglycerols	537.319	0.6223	M-NL-H2O_347.2917(33.8762), M_537.3151(100.0)
Phosphatidylinositols	Mouse Liver	LPI 16:0	LPI 16:0	LPI 16:0_0:0	LMGP06050002	6.3	571.291	232.6	[C25H49O12P-H] 1-	Negative	16:0	2	0	Glycerophospholipids [GP]	PI	Monoacylglycerophosphoinositols	571.289	3.8306	C3H6O5P_152.9944(21.1711), M_571.2901(100.0)
	Mouse Liver	LPI 18:0	LPI 18:0	LPI 18:0_0:0	LMGP06050004	8.63	601.335	249.1	[C27H53O12P+H] 1+	Positive	18:0	2	0	Glycerophospholipids [GP]	PI	Monoacylglycerophosphoinositols	601.335	0.2423	M-NL_341.3041(100.0), M-C6H11O5-H2O_421.2702(1.9712)
	Mouse Liver	LPI 18:4_0:0	LPI 18:4	LPI 18:4_0:0	LMGP06050017	4.47	651.28	244.9	[C27H45O12P+AcO] 1-	Negative	18:4	6	4	Glycerophospholipids [GP]	PI	Monoacylglycerophosphoinositols	651.279	2.4864	17:4 COO-_335.2236(62.2378), M_651.276(69.2308)
	Mouse Liver	LPI 20:4_0:0	LPI 20:4	LPI 20:4_0:0	LMGP06050006	4.41	619.288	241	[C29H49O12P-H] 1-	Negative	20:4	6	4	Glycerophospholipids [GP]	PI	Monoacylglycerophosphoinositols	619.289	0.7042	C3H6O5P_152.996(35.892), C6H12O8P-H2O_223.0013(12.3551), HG-H2O_241.0132(23.1565), C6H12O8P_241.0132(23.1565), 19:4 COO-_303.2328(100.0), M-20:4-H2O_315.0496(45.6814), M-20:4_333.0589(5.3493)
	Mouse Liver	PI 18:0_20:4	PI 38:4	PI 18:0_20:4	LMGP06010010	19.66	885.548	297.6	[C47H83O13P-H] 1-	Negative	38:4	7	4	Glycerophospholipids [GP]	PI	Diacylglycerophosphoinositols	885.55	2.3303	HG-H2O_241.0111(6.1918), C6H12O8P_241.0111(6.1918), HG_259.0222(0.7424), 17:0 COO-_283.2633(5.5973), 19:4 COO-_303.2325(10.1818), M-20:4-H2O_581.3094(8.0877), M-20:4_599.3196(2.0588), M-18:0-H2O_601.2774(1.1918), M-18:0_619.288(0.2986), M_885.5456(100.0)
	Mouse Liver	PI 18:1_22:6@	PI 40:7	PI 18:1_22:6	LMGP06010013	17.69	907.537	299.8	[C49H81O13P-H] 1-	Negative	40:7	10	7	Glycerophospholipids [GP]	PI	Diacylglycerophosphoinositols	907.534	3.3359	17:1 COO-_281.25(54.7702), M_907.5341(100.0)
	Mouse Liver	PI 18:2_18:1	PI 36:3	PI 18:2_18:1	LMGP06010318	18.28	859.533	291.9	[C45H81O13P-H] 1-	Negative	36:3	6	3	Glycerophospholipids [GP]	PI	Diacylglycerophosphoinositols	859.534	1.9456	HG-H2O_241.0096(8.6797), C6H12O8P_241.0096(8.6797), 17:1 COO-_281.2502(28.3479), M-18:1-H2O_577.2771(3.6914), M-18:2-H2O_579.2965(9.3877), M_859.5317(100.0)
	Mouse Liver	PI 18:2_18:2	PI 36:4	PI 18:2_18:2	LMGP06010927	17.03	857.517	290.2	[C45H79O13P-H] 1-	Negative	36:4	7	4	Glycerophospholipids [GP]	PI	Diacylglycerophosphoinositols	857.519	1.565	17:2 COO-_279.232(45.6106), M-18:2-H2O_577.2739(5.726), M_857.5172(100.0)
	Mouse Liver	PI 20:3_16:0@	PI 36:3	PI 20:3_16:0	LMGP06010563	19.07	859.537	293.1	[C45H81O13P-H] 1-	Negative	36:3	6	3	Glycerophospholipids [GP]	PI	Diacylglycerophosphoinositols	859.534	3.6642	M-20:3-H2O_553.2764(14.1922), M_859.5356(100.0)
	Mouse Liver	PI 20:4@_16:0	PI 36:4	PI 20:4_16:0	LMGP06010828	13.54	857.52	303.5	[C45H79O13P-H] 1-	Negative	36:4	7	4	Glycerophospholipids [GP]	PI	Diacylglycerophosphoinositols	857.519	2.2785	15:0 COO-_255.2316(33.6974), M_857.5171(100.0)
	Mouse Liver	PI 20:4_16:0	PI 36:4	PI 20:4_16:0	LMGP06010828	17.86	857.517	291.3	[C45H79O13P-H] 1-	Negative	36:4	7	4	Glycerophospholipids [GP]	PI	Diacylglycerophosphoinositols	857.519	1.9209	C3H6O5P_152.9948(1.0211), HG-H2O_241.014(6.4158), C6H12O8P_241.014(6.4158), 15:0 COO-_255.2328(5.4679), 19:4 COO-_303.2329(9.9893), M-20:4-H2O_553.2782(7.8811), M-20:4_571.2855(1.7213), M-16:0-H2O_601.2822(1.3755), M_857.5161(100.0)
	Mouse Liver	PI 20:4_18:1	PI 38:5	PI 20:4_18:1	LMGP06010599	18.1	883.533	295.8	[C47H81O13P-H] 1-	Negative	38:5	8	5	Glycerophospholipids [GP]	PI	Diacylglycerophosphoinositols	883.534	1.9618	HG-H2O_241.0122(6.4363), C6H12O8P_241.0122(6.4363), HG_259.0226(1.3867), 17:1 COO-_281.2495(5.3744), 19:4 COO-_303.2335(5.6791), M-20:4-H2O_579.2997(9.2721), M-18:1-H2O_601.2747(1.9182), M_883.529(100.0)
	Mouse Liver	PI 20:5@_16:0	PI 36:5	PI 20:5_16:0	LMGP06010623	17.49	855.503	291.1	[C45H77O13P-H] 1-	Negative	36:5	8	5	Glycerophospholipids [GP]	PI	Diacylglycerophosphoinositols	855.503	0.1015	15:0 COO-_255.2347(100.0)
	Mouse Liver	PI 20:5@_16:0	PI 36:5	PI 20:5_16:0	LMGP06010623	16.79	855.501	290.2	[C45H77O13P-H] 1-	Negative	36:5	8	5	Glycerophospholipids [GP]	PI	Diacylglycerophosphoinositols	855.503	1.8248	HG-H2O_241.0099(10.1974), C6H12O8P_241.0099(10.1974), M-16:0-H2O_599.2614(15.7895), M_855.4985(100.0)
	Mouse Liver	PI 20:5@_16:0	PI 36:5	PI 20:5_16:0	LMGP06010623	15.92	855.502	289	[C45H77O13P-H] 1-	Negative	36:5	8	5	Glycerophospholipids [GP]	PI	Diacylglycerophosphoinositols	855.503	1.04	15:0 COO-_255.2312(53.5211)
	Mouse Liver	PI 20:5_18:0@	PI 38:5	PI 20:5_18:0	LMGP06010628	18.55	883.533	296.4	[C47H81O13P-H] 1-	Negative	38:5	8	5	Glycerophospholipids [GP]	PI	Diacylglycerophosphoinositols	883.534	1.8236	M-20:5-H2O_581.3095(5.9477), M_883.5312(100.0)
	Mouse Liver	PI 36:2	PI 36:2	PI 14:0_22:2	LMGP06010075	20.62	863.565	301	[C45H83O13P+H] 1+	Positive	36:2	5	2	Glycerophospholipids [GP]	PI	Diacylglycerophosphoinositols	863.564	0.9026	M-NL_603.5404(100.0), M-C6H12O8P-H2O_603.5404(100.0)
	Mouse Liver	PI 36:3	PI 36:3	PI 14:1_22:2	LMGP06010104	19.25	861.55	300.8	[C45H81O13P+H] 1+	Positive	36:3	6	3	Glycerophospholipids [GP]	PI	Diacylglycerophosphoinositols	861.549	1.1463	M-NL_601.5173(100.0), M-C6H12O8P-H2O_601.5173(100.0)
	Mouse Liver	PI 36:4	PI 36:4	PI 14:0_22:4	LMGP06010076	18.47	859.533	299.6	[C45H79O13P+H] 1+	Positive	36:4	7	4	Glycerophospholipids [GP]	PI	Diacylglycerophosphoinositols	859.533	0.042	M-NL_599.501(100.0), M-C6H12O8P-H2O_599.501(100.0)
	Mouse Liver	PI 38:4	PI 38:4	PI 18:0_20:4	LMGP06010010	20.34	887.564	304.7	[C47H83O13P+H] 1+	Positive	38:4	7	4	Glycerophospholipids [GP]	PI	Diacylglycerophosphoinositols	887.564	0.1218	M-NL_627.5389(100.0), M-C6H12O8P-H2O_627.5389(100.0)
	Mouse Liver	PI 38:4	PI 38:4	PI 18:0_20:4	LMGP06010010	18.77	885.546	297	[C47H83O13P-H] 1-	Negative	38:4	7	4	Glycerophospholipids [GP]	PI	Diacylglycerophosphoinositols	885.55	4.4669	HG-H2O_241.0103(9.2686), C6H12O8P_241.0103(9.2686), M_885.5457(94.9661)
	Mouse Liver	PI 38:5	PI 38:5	PI 16:1_22:4	LMGP06010193	18.72	885.55	301.9	[C47H81O13P+H] 1+	Positive	38:5	8	5	Glycerophospholipids [GP]	PI	Diacylglycerophosphoinositols	885.549	1.1153	M-NL_625.5224(99.9999), M-C6H12O8P-H2O_625.5224(99.9999)
	Mouse Liver	PI 38:6	PI 38:6	PI 16:0_22:6	LMGP06010011	16.81	881.519	294.1	[C47H79O13P-H] 1-	Negative	38:6	9	6	Glycerophospholipids [GP]	PI	Diacylglycerophosphoinositols	881.519	0.347	HG-H2O_241.0113(18.2921), C6H12O8P_241.0113(18.2921), M_881.5175(100.0)
Phospatidylserines	Mouse Liver	LPS 18:0	LPS 18:0	LPS 18:0_0:0	LMGP03050006	8.7	526.315	229.2	[C24H48NO9P+H] 1+	Positive	18:0	3	0	Glycerophospholipids [GP]	PS	Monoacylglycerophosphoserines	526.314	1.3127	M-NL_341.3024(100.0), M-C3H6NO2-H2O_421.2711(8.6527)
	Mouse Liver	LPS 18:0_0:0	LPS 18:0	LPS 18:0_0:0	LMGP03050006	10.1	524.3	227.7	[C24H48NO9P-H] 1-	Negative	18:0	3	0	Glycerophospholipids [GP]	PS	Monoacylglycerophosphoserines	524.299	0.4353	C3H6O5P_152.9955(100.0), 17:0 COO-_283.2649(45.0382), M-C3H6NO2_437.2645(45.8015)
	Mouse Liver	LPS 20:4	LPS 20:4	LPS 20:4_0:0	LMGP03050007	1.79	546.282	221.9	[C26H44NO9P+H] 1+	Positive	20:4	7	4	Glycerophospholipids [GP]	PS	Monoacylglycerophosphoserines	546.283	0.7664	M-NL_361.2743(100.0)
	Mouse Liver	LPS 22:6	LPS 22:6	LPS 22:6_0:0	LMGP03050013	4.45	568.27	230.2	[C28H44NO9P-H] 1-	Negative	22:6	9	6	Glycerophospholipids [GP]	PS	Monoacylglycerophosphoserines	568.268	4.0342	C3H6O5P_152.9963(100.0), M-C3H6NO2_481.238(7.5495)
	Mouse Liver	PS 12:0@_16:0	PS 28:0	PS 12:0_16:0	LMGP03010942	10.96	678.436	262.8	[C34H66NO10P-H] 1-	Negative	28:0	4	0	Glycerophospholipids [GP]	PS	Diacylglycerophosphoserines	678.435	1.4719	15:0 COO-_255.2338(50.9328)
	Mouse Liver	PS 13:0@_18:3	PS 31:3	PS 13:0_18:3	LMGP03010079	19.3	714.435	264.9	[C37H66NO10P-H] 1-	Negative	31:3	7	3	Glycerophospholipids [GP]	PS	Diacylglycerophosphoserines	714.435	0.3963	17:3 COO-_277.2173(66.8367)
	Mouse Liver	PS 14:1@_16:0	PS 30:1	PS 14:1_16:0	LMGP03010114	17.77	704.451	268.4	[C36H68NO10P-H] 1-	Negative	30:1	5	1	Glycerophospholipids [GP]	PS	Diacylglycerophosphoserines	704.451	0.4375	15:0 COO-_255.235(50.7476)
	Mouse Liver	PS 15:0_14:0	PS 29:0	PS 15:0_14:0	LMGP03010140	11.22	716.449	270.3	[C35H68NO10P+Na] 1+	Positive	29:0	4	0	Glycerophospholipids [GP]	PS	Diacylglycerophosphoserines	716.447	1.9929	14:0 C=O+_225.2221(11.7441), M_716.4444(76.5285)
	Mouse Liver	PS 18:1@_22:6	PS 40:7	PS 18:1_22:6	LMGP03010045	18.11	832.513	288	[C46H76NO10P-H] 1-	Negative	40:7	11	7	Glycerophospholipids [GP]	PS	Diacylglycerophosphoserines	832.513	1.1505	C3H6O5P_152.9942(50.5525), 21:6 COO-_327.2337(25.1381), 22:6 LPA-H2O-H_463.2234(26.5193), M-C3H6NO2_745.4819(77.6243)
	Mouse Liver	PS 18:1_18:0	PS 36:1	PS 18:1_18:0	LMGP03010034	21.75	788.542	284.2	[C42H80NO10P-H] 1-	Negative	36:1	5	1	Glycerophospholipids [GP]	PS	Diacylglycerophosphoserines	788.545	3.6777	C3H6O5P_152.9956(7.8061), 17:0 COO-_283.2651(28.5922), 18:1 LPA-H2O-H_417.2374(15.6707), 18:0 LPA-H2O-H_419.2545(51.3022), 18:0 LPA-H_437.2708(17.8511), M-C3H6NO2_701.507(100.0)
	Mouse Liver	PS 18:2@_16:0	PS 34:2	PS 18:2_16:0	LMGP03010877	17.17	758.498	282.6	[C40H74NO10P-H] 1-	Negative	34:2	6	2	Glycerophospholipids [GP]	PS	Diacylglycerophosphoserines	758.498	0.0578	15:0 COO-_255.2337(64.2512), M-H2O_740.4881(10.628)
	Mouse Liver	PS 20:2@_22:6	PS 42:8	PS 20:2_22:6	LMGP03010588	21.28	858.528	296.6	[C48H78NO10P-H] 1-	Negative	42:8	12	8	Glycerophospholipids [GP]	PS	Diacylglycerophosphoserines	858.529	1.6425	21:6 COO-_327.2347(58.2928)
	Mouse Liver	PS 20:3@_16:0	PS 36:3	PS 20:3_16:0	LMGP03010595	19.1	784.512	281.3	[C42H76NO10P-H] 1-	Negative	36:3	7	3	Glycerophospholipids [GP]	PS	Diacylglycerophosphoserines	784.513	1.4543	15:0 COO-_255.2341(27.5455), M-C3H6NO2_697.4757(100.0)
	Mouse Liver	PS 20:3_18:0	PS 38:3	PS 20:3_18:0	LMGP03010600	20.89	812.543	286.4	[C44H80NO10P-H] 1-	Negative	38:3	7	3	Glycerophospholipids [GP]	PS	Diacylglycerophosphoserines	812.545	2.5925	17:0 COO-_283.2658(24.8679), 19:3 COO-_305.2502(13.5989), 18:0 LPA-H2O-H_419.2589(62.9682), 18:0 LPA-H_437.2673(18.7708), 20:3 LPA-H2O-H_441.2442(23.7997), M-C3H6NO2_725.5101(100.0)
	Mouse Liver	PS 20:4_16:0	PS 36:4	PS 20:4_16:0	LMGP03010859	18.3	782.496	280.1	[C42H74NO10P-H] 1-	Negative	36:4	8	4	Glycerophospholipids [GP]	PS	Diacylglycerophosphoserines	782.498	2.362	C3H6O5P_152.9968(9.6761), 15:0 COO-_255.2319(39.7421), 16:0 LPA-H2O-H_391.2254(95.472), 16:0 LPA-H_409.2355(38.6733), 20:4 LPA-H2O-H_439.2249(14.6267), M-C3H6NO2_695.4647(100.0)
	Mouse Liver	PS 20:4_18:1	PS 38:5	PS 20:4_18:1	LMGP03010631	18.51	808.513	284.6	[C44H76NO10P-H] 1-	Negative	38:5	9	5	Glycerophospholipids [GP]	PS	Diacylglycerophosphoserines	808.513	0.5052	C3H6O5P_152.9963(6.9938), 17:1 COO-_281.247(23.537), 19:4 COO-_303.2356(16.4942), 18:1 LPA-H2O-H_417.2411(44.9762), 18:1 LPA-H_435.2493(24.8984), 20:4 LPA-H2O-H_439.2261(8.8477), M-C3H6NO2_721.4782(100.0), M_808.509(22.0129)
	Mouse Liver	PS 20:4_18:2@	PS 38:6	PS 20:4_18:2	LMGP03010632	19.99	806.494	286.4	[C44H74NO10P-H] 1-	Negative	38:6	10	6	Glycerophospholipids [GP]	PS	Diacylglycerophosphoserines	806.498	4.8648	19:4 COO-_303.2318(100.0)
	Mouse Liver	PS 20:4_20:4	PS 40:8	PS 20:4_20:4	LMGP03010858	16.89	830.496	287.4	[C46H74NO10P-H] 1-	Negative	40:8	12	8	Glycerophospholipids [GP]	PS	Diacylglycerophosphoserines	830.498	1.4905	19:4 COO-_303.2333(30.7698), 20:4 LPA-H2O-H_439.2286(100.0), M-C3H6NO2_743.4639(85.2975)
	Mouse Liver	PS 20:5_16:0	PS 36:5	PS 20:5_16:0	LMGP03010654	17.22	780.481	279	[C42H72NO10P-H] 1-	Negative	36:5	9	5	Glycerophospholipids [GP]	PS	Diacylglycerophosphoserines	780.482	1.0065	15:0 COO-_255.2321(38.7041), 19:5 COO-_301.2153(4.9633), 16:0 LPA-H2O-H_391.224(61.0711), 16:0 LPA-H_409.235(12.2295), 20:5 LPA-H2O-H_437.2135(14.8032), M-C3H6NO2_693.4495(100.0), M_780.4804(3.1965)
	Mouse Liver	PS 20:5_18:0	PS 38:5	PS 20:5_18:0	LMGP03010659	19.07	808.511	284.6	[C44H76NO10P-H] 1-	Negative	38:5	9	5	Glycerophospholipids [GP]	PS	Diacylglycerophosphoserines	808.513	2.468	17:0 COO-_283.2615(28.4704), 19:5 COO-_301.2187(5.3252), 18:0 LPA-H2O-H_419.2587(80.3576), M-C3H6NO2_721.4833(100.0)
	Mouse Liver	PS 22:4@_16:0	PS 38:4	PS 22:4_16:0	LMGP03010793	17.99	810.529	288.7	[C44H78NO10P-H] 1-	Negative	38:4	8	4	Glycerophospholipids [GP]	PS	Diacylglycerophosphoserines	810.529	0.3687	15:0 COO-_255.2313(100.0)
	Mouse Liver	PS 22:4_18:0	PS 40:4	PS 22:4_18:0	LMGP03010798	21.36	838.559	291.4	[C46H82NO10P-H] 1-	Negative	40:4	8	4	Glycerophospholipids [GP]	PS	Diacylglycerophosphoserines	838.56	2.1053	17:0 COO-_283.2634(34.2968), 21:4 COO-_331.2632(32.4327), 18:0 LPA-H2O-H_419.2589(69.6647), 22:4 LPA-H2O-H_467.258(18.9306), M-C3H6NO2_751.5276(100.0)
	Mouse Liver	PS 22:6_16:0	PS 38:6	PS 22:6_16:0	LMGP03010846	17.9	806.496	283.5	[C44H74NO10P-H] 1-	Negative	38:6	10	6	Glycerophospholipids [GP]	PS	Diacylglycerophosphoserines	806.498	1.6106	15:0 COO-_255.2338(42.3095), 21:6 COO-_327.2337(21.0052), 16:0 LPA-H2O-H_391.2256(97.0055), 16:0 LPA-H_409.2364(27.8549), 22:6 LPA-H2O-H_463.2271(17.7028), M-C3H6NO2_719.4654(100.0)
	Mouse Liver	PS 22:6_18:0	PS 40:6	PS 22:6_18:0	LMGP03010827	19.71	834.527	289.7	[C46H78NO10P-H] 1-	Negative	40:6	10	6	Glycerophospholipids [GP]	PS	Diacylglycerophosphoserines	834.529	1.9822	C3H6O5P_152.996(11.548), 17:0 COO-_283.2624(32.8058), 18:0 LPA-H2O-H_419.257(100.0), 18:0 LPA-H_437.267(27.1216), 22:6 LPA-H2O-H_463.2251(10.552), M-C3H6NO2_747.4965(85.7055), M_834.5238(31.3741)
Phosphosphingolipids	Mouse Liver	SM d18:1_16:0@	SM d34:1	SM d18:1_16:0	LMSP03010003	18.88	703.576	285	[C39H79N2O6P+H] 1+	Positive	34:1	3	1	Sphingolipids [SP]	Phosphosphingolipids	Ceramide phosphocholines (sphingomyelins)	703.575	1.0091	Phosphocholine_184.0726(100.0), N''_264.2672(0.3889), C34H66NO2-H2O_502.4999(0.6924), M-H2O_685.5653(0.9231)
	Mouse Liver	SM d18:1_22:0@	SM d40:1	SM d18:1_22:0	LMSP03010006	23.57	787.67	302.3	[C45H91N2O6P+H] 1+	Positive	40:1	3	1	Sphingolipids [SP]	Phosphosphingolipids	Ceramide phosphocholines (sphingomyelins)	787.669	1.1753	Phosphocholine-H2O_166.0631(0.7772), C5H13NO3P_166.0631(0.7772), Phosphocholine_184.0749(100.0), N''_264.2696(0.4233), C40H78NO2-H2O_586.5914(0.1581), C40H78NO2_604.6051(0.1078), M-H2O_769.6596(0.5859)
	Mouse Liver	SM d18:1_22:1@	SM d40:2	SM d18:1_22:1	LMSP03010072	22.8	785.653	299.3	[C45H89N2O6P+H] 1+	Positive	40:2	4	2	Sphingolipids [SP]	Phosphosphingolipids	Ceramide phosphocholines (sphingomyelins)	785.653	0.2003	Phosphocholine-H2O_166.0631(1.4891), C5H13NO3P_166.0631(1.4891), Phosphocholine_184.0749(100.0), N''_264.2694(0.4218)
	Mouse Liver	SM d18:1_24:1@	SM d42:2	SM d18:1_24:1	LMSP03010007	23.49	813.686	305.3	[C47H93N2O6P+H] 1+	Positive	42:2	4	2	Sphingolipids [SP]	Phosphosphingolipids	Ceramide phosphocholines (sphingomyelins)	813.684	2.0071	Phosphocholine-H2O_166.0622(0.3779), C5H13NO3P_166.0622(0.3779), Phosphocholine_184.0727(100.0), N''_264.2676(0.2875), C42H80NO2-H2O_612.6045(0.4126), C42H80NO2_630.6202(0.0978), M-H2O_795.6701(0.9549), M_813.685(2.3345)
	Mouse Liver	SM d18:1_24:1@	SM d42:2	SM d18:1_24:1	LMSP03010007	23.41	813.682	305.2	[C47H93N2O6P+H] 1+	Positive	42:2	4	2	Sphingolipids [SP]	Phosphosphingolipids	Ceramide phosphocholines (sphingomyelins)	813.684	2.4186	Phosphocholine-H2O_166.0648(1.7602), C5H13NO3P_166.0648(1.7602), Phosphocholine_184.0734(100.0)
	Mouse Liver	SM d32:1	SM d32:1	SM d18:1_14:0	LMSP03010028	16.57	675.543	278.7	[C37H75N2O6P+H] 1+	Positive	32:1	3	1	Sphingolipids [SP]	Phosphosphingolipids	Ceramide phosphocholines (sphingomyelins)	675.544	0.1397	Phosphocholine_184.0734(100.0)
	Mouse Liver	SM d33:1	SM d33:1	SM d16:1_17:0	LMSP03010037	17.72	689.559	282.1	[C38H77N2O6P+H] 1+	Positive	33:1	3	1	Sphingolipids [SP]	Phosphosphingolipids	Ceramide phosphocholines (sphingomyelins)	689.559	0.2693	Phosphocholine_184.0727(100.0)
	Mouse Liver	SM d34:0	SM d34:0	SM d18:0_16:0	LMSP03010004	19.68	705.591	288.4	[C39H81N2O6P+H] 1+	Positive	34:0	2	0	Sphingolipids [SP]	Phosphosphingolipids	Ceramide phosphocholines (sphingomyelins)	705.591	0.7112	Phosphocholine_184.0737(100.0)
	Mouse Liver	SM d34:1	SM d34:1	SM d18:1_16:0	LMSP03010003	19.15	703.576	283.8	[C39H79N2O6P+H] 1+	Positive	34:1	3	1	Sphingolipids [SP]	Phosphosphingolipids	Ceramide phosphocholines (sphingomyelins)	703.575	1.1826	Phosphocholine_184.0738(100.0)
	Mouse Liver	SM d34:1	SM d34:1	SM d18:1_16:0	LMSP03010003	18.72	725.558	281.6	[C39H79N2O6P+Na] 1+	Positive	34:1	3	1	Sphingolipids [SP]	Phosphosphingolipids	Ceramide phosphocholines (sphingomyelins)	725.557	1.3876	C34H66NO2_542.4887(100.0), M-Tetramethylamine_666.4833(69.4009), M_725.5553(60.6813)
	Mouse Liver	SM d37:1	SM d37:1	SM d18:1_19:0	LMSP03010055	21.92	745.621	293	[C42H85N2O6P+H] 1+	Positive	37:1	3	1	Sphingolipids [SP]	Phosphosphingolipids	Ceramide phosphocholines (sphingomyelins)	745.622	1.0314	Phosphocholine_184.0722(100.0)
	Mouse Liver	SM d38:0	SM d38:0	SM d18:0_20:0	LMSP03010021	21.38	783.635	297.7	[C43H89N2O6P+Na] 1+	Positive	38:0	2	0	Sphingolipids [SP]	Phosphosphingolipids	Ceramide phosphocholines (sphingomyelins)	783.635	0.5795	Phosphocholine_184.0735(100.0)
	Mouse Liver	SM d38:1	SM d38:1	SM d18:1_20:0	LMSP03010005	22.56	759.638	296.6	[C43H87N2O6P+H] 1+	Positive	38:1	3	1	Sphingolipids [SP]	Phosphosphingolipids	Ceramide phosphocholines (sphingomyelins)	759.638	0.0795	Phosphocholine_184.0729(100.0), M-H2O_741.6304(2.8687)
	Mouse Liver	SM d40:0	SM d40:0	SM d18:0_22:0	LMSP03010022	23.87	789.681	303.8	[C45H93N2O6P+H] 1+	Positive	40:0	2	0	Sphingolipids [SP]	Phosphosphingolipids	Ceramide phosphocholines (sphingomyelins)	789.684	4.5016	Phosphocholine_184.0731(100.0)
	Mouse Liver	SM d40:1	SM d40:1	SM d18:1_22:0	LMSP03010006	23.56	809.651	304.1	[C45H91N2O6P+Na] 1+	Positive	40:1	3	1	Sphingolipids [SP]	Phosphosphingolipids	Ceramide phosphocholines (sphingomyelins)	809.651	0.4546	M-Tetramethylamine_750.579(100.0), M_809.6469(81.1927)
	Mouse Liver	SM d41:1	SM d41:1	SM d16:1_25:0	LMSP03010076	23.98	823.667	306.4	[C46H93N2O6P+Na] 1+	Positive	41:1	3	1	Sphingolipids [SP]	Phosphosphingolipids	Ceramide phosphocholines (sphingomyelins)	823.666	0.6387	C41H80NO2_640.6059(100.0), M-Tetramethylamine_764.5956(23.3596)
	Mouse Liver	SM d41:2	SM d41:2	SM d17:1_24:1	LMSP03010074	23.08	799.669	301.9	[C46H91N2O6P+H] 1+	Positive	41:2	4	2	Sphingolipids [SP]	Phosphosphingolipids	Ceramide phosphocholines (sphingomyelins)	799.669	0.0891	Phosphocholine_184.0729(100.0), M-H2O_781.6537(1.2269), M_799.664(2.9014)
	Mouse Liver	SM d42:0	SM d42:0	SM d18:0_24:0	LMSP03010024	24.54	817.712	309.7	[C47H97N2O6P+H] 1+	Positive	42:0	2	0	Sphingolipids [SP]	Phosphosphingolipids	Ceramide phosphocholines (sphingomyelins)	817.716	4.1101	Phosphocholine_184.0729(100.0)
	Mouse Liver	SM d42:1	SM d42:1	SM d18:1_24:0	LMSP03010008	24.31	837.683	310	[C47H95N2O6P+Na] 1+	Positive	42:1	3	1	Sphingolipids [SP]	Phosphosphingolipids	Ceramide phosphocholines (sphingomyelins)	837.682	0.5981	C42H82NO2_654.6188(28.8644), M-Tetramethylamine_778.6058(100.0)
	Mouse Liver	SM d42:1	SM d42:1	SM d18:1_24:0	LMSP03010008	24.3	815.701	307.9	[C47H95N2O6P+H] 1+	Positive	42:1	3	1	Sphingolipids [SP]	Phosphosphingolipids	Ceramide phosphocholines (sphingomyelins)	815.7	1.5224	Phosphocholine_184.0728(100.0), C42H82NO2-H2O_614.6254(0.3163), M-H2O_797.6894(1.0959), M_815.7(2.1441)
	Mouse Liver	SM d42:2	SM d42:2	SM d18:1_24:1	LMSP03010007	23.49	835.667	306	[C47H93N2O6P+Na] 1+	Positive	42:2	4	2	Sphingolipids [SP]	Phosphosphingolipids	Ceramide phosphocholines (sphingomyelins)	835.666	0.7026	M-Tetramethylamine_776.5878(80.4035), M_835.6651(100.0)
	Mouse Liver	SM d43:2	SM d43:2	SM d17:1_26:1	LMSP03010082	23.9	827.7	308.2	[C48H95N2O6P+H] 1+	Positive	43:2	4	2	Sphingolipids [SP]	Phosphosphingolipids	Ceramide phosphocholines (sphingomyelins)	827.7	0.173	Phosphocholine_184.0726(100.0)
	Mouse Liver	SM d44:1	SM d44:1	SM d18:1_26:0	LMSP03010010	24.9	843.734	313.6	[C49H99N2O6P+H] 1+	Positive	44:1	3	1	Sphingolipids [SP]	Phosphosphingolipids	Ceramide phosphocholines (sphingomyelins)	843.731	3.0039	Phosphocholine_184.0724(100.0)
	Mouse Liver	SM d44:2	SM d44:2	SM d18:1_26:1	LMSP03010009	24.23	841.718	311.8	[C49H97N2O6P+H] 1+	Positive	44:2	4	2	Sphingolipids [SP]	Phosphosphingolipids	Ceramide phosphocholines (sphingomyelins)	841.716	2.6058	Phosphocholine_184.0734(100.0)
Traicylglycerols	Mouse Liver	TG 12:0_12:0_14:0	TG 38:0	TG 12:0_12:0_14:0	LMGL03012628	27.05	684.613	281.7	[C41H78O6+NH4] 1+	Positive	38:0	3	0	Glycerolipids [GL]	TAG	Triacylglycerols	684.614	0.4692	11:0 C=O+_183.1762(2.432), M-14:0_439.3778(73.7371), M-12:0_467.409(100.0)
	Mouse Liver	TG 12:0_12:0_14:0	TG 38:0	TG 12:0_12:0_14:0	LMGL03012628	25.31	684.613	280.9	[C41H78O6+NH4] 1+	Positive	38:0	3	0	Glycerolipids [GL]	TAG	Triacylglycerols	684.614	0.6475	M-14:0_439.3783(70.4616), M-12:0_467.411(83.1162)
	Mouse Liver	TG 12:0_12:0_15:1	TG 39:1	TG 12:0_12:0_15:1	LMGL03012631	25.01	696.615	280.4	[C42H78O6+NH4] 1+	Positive	39:1	4	1	Glycerolipids [GL]	TAG	Triacylglycerols	696.614	2.1674	M-15:1_439.3787(86.6358), M-12:0_479.4104(19.64)
	Mouse Liver	TG 12:0_12:0_16:1	TG 40:1	TG 12:0_12:0_16:1	LMGL03012633	25.2	710.63	284.2	[C43H80O6+NH4] 1+	Positive	40:1	4	1	Glycerolipids [GL]	TAG	Triacylglycerols	710.629	1.3164	M-16:1_439.3776(86.9167), M-12:0_493.4265(29.4963)
	Mouse Liver	TG 12:0_12:0_18:1	TG 42:1	TG 12:0_12:0_18:1	LMGL03012638	25.57	738.661	291.3	[C45H84O6+NH4] 1+	Positive	42:1	4	1	Glycerolipids [GL]	TAG	Triacylglycerols	738.661	0.7854	17:1 C=O+_265.2531(5.0173), M-18:1_439.378(70.1985), M-12:0_521.4557(24.9384)
	Mouse Liver	TG 12:0_13:0_13:0	TG 38:0	TG 12:0_13:0_13:0	LMGL03012659	25.08	684.613	282.7	[C41H78O6+NH4] 1+	Positive	38:0	3	0	Glycerolipids [GL]	TAG	Triacylglycerols	684.614	0.3801	M-13:0_453.3921(0.9789), M-12:0_467.4099(100.0)
	Mouse Liver	TG 12:0_14:0_14:0	TG 40:0	TG 12:0_14:0_14:0	LMGL03012660	25.51	712.644	289.1	[C43H82O6+NH4] 1+	Positive	40:0	3	0	Glycerolipids [GL]	TAG	Triacylglycerols	712.645	0.6924	11:0 C=O+_183.1741(2.7402), 13:0 C=O+_211.2051(3.9833), M-14:0_467.4087(100.0), M-12:0_495.4406(52.737)
	Mouse Liver	TG 12:0_14:0_16:0	TG 42:0	TG 12:0_14:0_16:0	LMGL03013211	25.87	740.676	295.5	[C45H86O6+NH4] 1+	Positive	42:0	3	0	Glycerolipids [GL]	TAG	Triacylglycerols	740.676	0.0747	13:0 C=O+_211.2055(6.4658), M-16:0_467.4086(25.1267), M-14:0_495.4411(100.0), M-12:0_523.4729(21.5565)
	Mouse Liver	TG 12:0_14:0_16:0	TG 42:0	TG 12:0_14:0_16:0	LMGL03013211	29.84	740.674	294.9	[C45H86O6+NH4] 1+	Positive	42:0	3	0	Glycerolipids [GL]	TAG	Triacylglycerols	740.676	3.1236	M-16:0_467.4095(41.6979), M-14:0_495.4404(100.0), M-12:0_523.4716(41.1985)
	Mouse Liver	TG 12:0_14:0_18:2	TG 44:2	TG 12:0_14:0_18:2	LMGL03013218	25.6	764.677	295.4	[C47H86O6+NH4] 1+	Positive	44:2	5	2	Glycerolipids [GL]	TAG	Triacylglycerols	764.676	0.247	17:2 C=O+_263.2361(5.9805), M-18:2_467.4088(86.4802), M-14:0_519.443(24.6531), M-12:0_547.473(12.3903)
	Mouse Liver	TG 12:0_16:0_16:1	TG 44:1	TG 12:0_16:0_16:1	LMGL03013322	25.9	766.692	299.2	[C47H88O6+NH4] 1+	Positive	44:1	4	1	Glycerolipids [GL]	TAG	Triacylglycerols	766.692	0.3728	M-16:0_493.4253(75.8733), M-16:1_495.4408(89.7847), M-12:0_549.4873(36.9413)
	Mouse Liver	TG 12:0_16:0_17:0	TG 45:0	TG 12:0_16:0_17:0	LMGL03013323	26.69	782.72	304.5	[C48H92O6+NH4] 1+	Positive	45:0	3	0	Glycerolipids [GL]	TAG	Triacylglycerols	782.723	4.1436	M-17:0_495.4368(10.4943), M-16:0_509.4548(100.0), M-12:0_565.5189(21.3202)
	Mouse Liver	TG 12:0_16:0_22:6	TG 50:6	TG 12:0_16:0_22:6	LMGL03013346	25.52	840.705	307.6	[C53H90O6+NH4] 1+	Positive	50:6	9	6	Glycerolipids [GL]	TAG	Triacylglycerols	840.708	2.739	15:0 C=O+_239.2361(18.1096), M-22:6_495.441(100.0), M-16:0_567.4412(14.3765), M-12:0_623.504(7.3868)
	Mouse Liver	TG 12:0_16:1_17:0	TG 45:1	TG 12:0_16:1_17:0	LMGL03013347	26.65	780.707	303	[C48H90O6+NH4] 1+	Positive	45:1	4	1	Glycerolipids [GL]	TAG	Triacylglycerols	780.708	0.8387	M-16:1_509.4533(100.0), M-17:0_510.4542(63.1417), M-12:0_563.5057(24.6214)
	Mouse Liver	TG 12:0_16:1_18:2	TG 46:3	TG 12:0_16:1_18:2	LMGL03013352	25.67	790.692	301.1	[C49H88O6+NH4] 1+	Positive	46:3	6	3	Glycerolipids [GL]	TAG	Triacylglycerols	790.692	0.3332	15:1 C=O+_237.2196(5.6171), M-18:2_493.4256(79.7622), M-16:1_519.4401(100.0), M-16:1_536.4726(1.1657), M-12:0_573.4858(21.3455)
	Mouse Liver	TG 13:0_14:0_16:0	TG 43:0	TG 13:0_14:0_16:0	LMGL03013675	25.99	754.692	298.5	[C46H88O6+NH4] 1+	Positive	43:0	3	0	Glycerolipids [GL]	TAG	Triacylglycerols	754.692	0.1874	M-16:0_481.4244(48.0766), M-14:0_509.4547(79.6609), M-13:0_523.469(21.4773)
	Mouse Liver	TG 13:0_14:0_16:1	TG 43:1	TG 13:0_14:0_16:1	LMGL03013676	25.69	752.676	296	[C46H86O6+NH4] 1+	Positive	43:1	4	1	Glycerolipids [GL]	TAG	Triacylglycerols	752.676	0.0887	15:1 C=O+_237.2209(6.9753), M-16:1_481.4244(100.0), M-14:0_507.4394(84.3882), M-13:0_521.4569(64.7645)
	Mouse Liver	TG 13:0_14:0_17:0	TG 44:0	TG 13:0_14:0_17:0	LMGL03013677	26.19	768.707	301.8	[C47H90O6+NH4] 1+	Positive	44:0	3	0	Glycerolipids [GL]	TAG	Triacylglycerols	768.708	0.693	13:0 C=O+_211.2081(5.083), M-17:0_481.4257(3.2589), M-14:0_523.4718(100.0), M-13:0_537.4892(10.2877)
	Mouse Liver	TG 13:0_14:0_18:1	TG 45:1	TG 13:0_14:0_18:1	LMGL03013681	26.07	780.707	303.1	[C48H90O6+NH4] 1+	Positive	45:1	4	1	Glycerolipids [GL]	TAG	Triacylglycerols	780.708	0.2132	M-18:1_481.4237(43.5044), M-14:0_535.4741(70.414), M-13:0_549.4831(41.2488)
	Mouse Liver	TG 13:0_14:0_22:6	TG 49:6	TG 13:0_14:0_22:6	LMGL03013701	25.51	826.694	305.2	[C52H88O6+NH4] 1+	Positive	49:6	9	6	Glycerolipids [GL]	TAG	Triacylglycerols	826.692	2.1177	13:0 C=O+_211.2072(2.2843), M-22:6_481.426(100.0)
	Mouse Liver	TG 13:0_14:1_16:1	TG 43:2	TG 13:0_14:1_16:1	LMGL03013705	25.42	750.659	291.9	[C46H84O6+NH4] 1+	Positive	43:2	5	2	Glycerolipids [GL]	TAG	Triacylglycerols	750.661	1.4225	15:1 C=O+_237.2216(15.5444), M-16:1_479.4105(100.0), M-14:1_507.4389(62.029), M-13:0_519.4442(22.2962)
	Mouse Liver	TG 13:0_15:0_16:0	TG 44:0	TG 13:0_15:0_16:0	LMGL03013732	26.69	768.707	301.4	[C47H90O6+NH4] 1+	Positive	44:0	3	0	Glycerolipids [GL]	TAG	Triacylglycerols	768.708	0.8518	M-16:0_495.4406(100.0), M-15:0_509.455(59.844), M-13:0_537.4901(33.808)
	Mouse Liver	TG 13:0_15:0_16:1	TG 44:1	TG 13:0_15:0_16:1	LMGL03013733	26.14	766.692	299.6	[C47H88O6+NH4] 1+	Positive	44:1	4	1	Glycerolipids [GL]	TAG	Triacylglycerols	766.692	0.1844	12:0 C=O+_197.1887(2.6928), M-16:1_495.4412(99.7125), M-15:0_507.4422(9.6319), M-13:0_535.4706(7.8055)
	Mouse Liver	TG 14:0_14:0_16:1	TG 44:1	TG 14:0_14:0_16:1	LMGL03012757	26.99	766.691	299.1	[C47H88O6+NH4] 1+	Positive	44:1	4	1	Glycerolipids [GL]	TAG	Triacylglycerols	766.692	0.9009	13:0 C=O+_211.2072(5.5076), 15:1 C=O+_237.2212(8.3621), M-16:1_495.4399(99.4608), M-14:0_521.4551(100.0)
	Mouse Liver	TG 14:0_14:0_18:1	TG 46:1	TG 14:0_14:0_18:1	LMGL03012762	26.38	794.724	305.9	[C49H92O6+NH4] 1+	Positive	46:1	4	1	Glycerolipids [GL]	TAG	Triacylglycerols	794.723	0.527	M-18:1_495.4414(51.3895), M-14:0_549.4869(74.672)
	Mouse Liver	TG 14:0_14:1_16:0	TG 44:1	TG 14:0_14:1_16:0	LMGL03014139	26.67	766.691	299.8	[C47H88O6+NH4] 1+	Positive	44:1	4	1	Glycerolipids [GL]	TAG	Triacylglycerols	766.692	1.1397	M-16:0_493.4227(75.6959), M-14:0_521.4563(97.0443), M-14:1_523.4703(35.4774)
	Mouse Liver	TG 14:0_15:0_15:0	TG 44:0	TG 14:0_15:0_15:0	LMGL03012784	26.34	768.706	302	[C47H90O6+NH4] 1+	Positive	44:0	3	0	Glycerolipids [GL]	TAG	Triacylglycerols	768.708	2.0428	M-15:0_509.456(29.967), M-14:0_523.4741(100.0)
	Mouse Liver	TG 14:0_15:0_16:0	TG 45:0	TG 14:0_15:0_16:0	LMGL03014167	26.36	782.722	304.9	[C48H92O6+NH4] 1+	Positive	45:0	3	0	Glycerolipids [GL]	TAG	Triacylglycerols	782.723	2.1162	M-16:0_509.4568(100.0), M-15:0_523.4729(85.6003), M-14:0_537.4867(97.84)
	Mouse Liver	TG 14:0_15:1_16:0	TG 45:1	TG 14:0_15:1_16:0	LMGL03014194	27.54	780.706	303.1	[C48H90O6+NH4] 1+	Positive	45:1	4	1	Glycerolipids [GL]	TAG	Triacylglycerols	780.708	2.5586	13:0 C=O+_211.205(2.1712), 14:1 C=O+_223.2071(2.5481), 15:0 C=O+_239.2375(4.817), M-16:0_507.4395(39.6079), M-15:1_523.4724(73.3744), M-16:0_524.4647(2.7143), M-14:0_535.4727(57.158)
	Mouse Liver	TG 14:0_16:0_16:0	TG 46:0	TG 14:0_16:0_16:0	LMGL03012786	26.49	796.739	308.4	[C49H94O6+NH4] 1+	Positive	46:0	3	0	Glycerolipids [GL]	TAG	Triacylglycerols	796.739	0.1953	13:0 C=O+_211.2048(3.488), 15:0 C=O+_239.2369(2.3696), M-16:0_523.4713(100.0), M-14:0_551.5021(48.0536)
	Mouse Liver	TG 14:0_16:0_16:1	TG 46:1	TG 14:0_16:0_16:1	LMGL03014221	26.97	794.723	306.1	[C49H92O6+NH4] 1+	Positive	46:1	4	1	Glycerolipids [GL]	TAG	Triacylglycerols	794.723	0.5482	M-16:0_521.4581(100.0), M-16:1_523.474(55.563), M-14:0_549.4886(51.0706)
	Mouse Liver	TG 14:0_16:0_17:0	TG 47:0	TG 14:0_16:0_17:0	LMGL03014222	26.66	810.754	311.5	[C50H96O6+NH4] 1+	Positive	47:0	3	0	Glycerolipids [GL]	TAG	Triacylglycerols	810.755	0.1475	13:0 C=O+_211.2068(2.1243), M-17:0_523.4736(22.3059), M-16:0_537.4875(100.0), M-14:0_565.5199(22.7308)
	Mouse Liver	TG 14:0_16:0_17:1	TG 47:1	TG 14:0_16:0_17:1	LMGL03014223	26.67	808.737	309	[C50H94O6+NH4] 1+	Positive	47:1	4	1	Glycerolipids [GL]	TAG	Triacylglycerols	808.739	2.1546	M-17:1_523.4759(32.6619), M-16:0_535.4714(72.7235), M-14:0_563.5023(28.6258)
	Mouse Liver	TG 14:0_16:0_18:0	TG 48:0	TG 14:0_16:0_18:0	LMGL03014225	26.83	824.77	314.3	[C51H98O6+NH4] 1+	Positive	48:0	3	0	Glycerolipids [GL]	TAG	Triacylglycerols	824.77	0.1014	M-18:0_523.4717(17.715), M-16:0_551.5025(100.0), M-14:0_579.5328(9.9574)
	Mouse Liver	TG 14:0_16:0_18:1	TG 48:1	TG 14:0_16:0_18:1	LMGL03014226	26.61	822.754	312.4	[C51H96O6+NH4] 1+	Positive	48:1	4	1	Glycerolipids [GL]	TAG	Triacylglycerols	822.755	0.6647	M-18:1_523.4729(69.1104), M-16:0_549.4894(100.0), M-14:0_577.5205(17.5453)
	Mouse Liver	TG 14:0_16:0_18:2	TG 48:2	TG 14:0_16:0_18:2	LMGL03014227	26.21	820.739	308.9	[C51H94O6+NH4] 1+	Positive	48:2	5	2	Glycerolipids [GL]	TAG	Triacylglycerols	820.739	0.6285	M-18:2_523.4745(13.0633), M-16:0_547.4728(67.5915), M-14:0_575.5034(32.1123)
	Mouse Liver	TG 14:0_16:1_18:1	TG 48:2	TG 14:0_16:1_18:1	LMGL03014251	26.68	820.741	310.3	[C51H94O6+NH4] 1+	Positive	48:2	5	2	Glycerolipids [GL]	TAG	Triacylglycerols	820.739	2.2645	M-18:1_521.4563(29.3167), M-16:1_549.4893(100.0), M-14:0_575.5044(23.4299)
	Mouse Liver	TG 14:0_16:1_18:2	TG 48:3	TG 14:0_16:1_18:2	LMGL03014252	25.93	818.723	306.1	[C51H92O6+NH4] 1+	Positive	48:3	6	3	Glycerolipids [GL]	TAG	Triacylglycerols	818.723	0.1388	15:1 C=O+_237.2211(5.5184), 17:2 C=O+_263.2364(2.4919), M-18:2_521.4553(43.6234), M-16:1_547.4709(100.0), M-14:0_573.4876(44.1173)
	Mouse Liver	TG 14:0_17:0_18:1	TG 49:1	TG 14:0_17:0_18:1	LMGL03014275	26.67	836.771	315.3	[C52H98O6+NH4] 1+	Positive	49:1	4	1	Glycerolipids [GL]	TAG	Triacylglycerols	836.77	0.8483	M-18:1_537.4864(75.7658), M-17:0_549.4869(40.2651), M-14:0_591.534(12.3156)
	Mouse Liver	TG 14:0_17:1_18:1	TG 49:2	TG 14:0_17:1_18:1	LMGL03014298	27	834.755	313.6	[C52H96O6+NH4] 1+	Positive	49:2	5	2	Glycerolipids [GL]	TAG	Triacylglycerols	834.755	0.3685	17:1 C=O+_265.2506(9.276), M-18:1_535.4712(67.4208), M-17:1_549.4911(61.086), M-14:0_589.5206(29.9774)
	Mouse Liver	TG 14:0_18:1_18:1	TG 50:2	TG 14:0_18:1_18:1	LMGL03012792	26.5	848.771	315.3	[C53H98O6+NH4] 1+	Positive	50:2	5	2	Glycerolipids [GL]	TAG	Triacylglycerols	848.77	1.2677	13:0 C=O+_211.207(0.3001), 17:1 C=O+_265.2523(4.1271), M-18:1_549.4872(100.0), M-14:0_603.534(9.582), M-H2O_813.7385(0.1353)
	Mouse Liver	TG 14:0_18:1_18:2	TG 50:3	TG 14:0_18:1_18:2	LMGL03014362	26.24	846.756	312.9	[C53H96O6+NH4] 1+	Positive	50:3	6	3	Glycerolipids [GL]	TAG	Triacylglycerols	846.755	1.8049	13:0 C=O+_211.2044(0.137), 17:2 C=O+_263.2365(4.3431), 17:1 C=O+_265.2551(2.072), M-18:1_547.4721(30.9419), M-18:2_549.4875(76.142), M-14:0_601.5196(15.0525), M-H2O_811.7212(0.3145)
	Mouse Liver	TG 14:0_18:1_20:1	TG 52:2	TG 14:0_18:1_20:1	LMGL03014369	26.8	876.803	322.4	[C55H102O6+NH4] 1+	Positive	52:2	5	2	Glycerolipids [GL]	TAG	Triacylglycerols	876.802	1.7269	19:1 C=O+_293.2836(0.0341), M-20:1_549.4881(0.7791), M-18:1_577.5196(100.0), M-14:0_631.5661(0.2615), M-H2O_841.7625(0.1472), M_876.8024(0.1059)
	Mouse Liver	TG 14:0_18:1_20:2	TG 52:3	TG 14:0_18:1_20:2	LMGL03014370	26.54	874.786	320.5	[C55H100O6+NH4] 1+	Positive	52:3	6	3	Glycerolipids [GL]	TAG	Triacylglycerols	874.786	0.3641	17:1 C=O+_265.2522(3.4034), M-20:2_549.4877(0.2042), M-18:1_575.5035(100.0), M-14:0_629.5547(0.1372), M-H2O_839.7415(0.1423)
	Mouse Liver	TG 14:0_18:2_18:3	TG 50:5	TG 14:0_18:2_18:3	LMGL03014382	25.73	842.723	308.7	[C53H92O6+NH4] 1+	Positive	50:5	8	5	Glycerolipids [GL]	TAG	Triacylglycerols	842.723	0.1549	17:3 C=O+_261.2216(12.3326), 17:2 C=O+_263.2361(5.997), M-18:2_545.4557(90.0007), M-18:3_547.4713(99.4185), M-14:0_597.4862(43.1121), M-H2O_807.6838(2.858)
	Mouse Liver	TG 14:0_18:2_20:5	TG 52:7	TG 14:0_18:2_20:5	LMGL03014392	25.61	866.724	312.4	[C55H92O6+NH4] 1+	Positive	52:7	10	7	Glycerolipids [GL]	TAG	Triacylglycerols	866.723	0.6945	17:2 C=O+_263.2387(3.9604), 19:5 C=O+_285.2193(13.6775), M-20:5_547.4736(100.0), M-18:2_569.4565(77.8364), M-14:0_621.4875(17.5099)
	Mouse Liver	TG 14:1_14:1_16:1	TG 44:3	TG 14:1_14:1_16:1	LMGL03012816	25.25	762.662	291.2	[C47H84O6+NH4] 1+	Positive	44:3	6	3	Glycerolipids [GL]	TAG	Triacylglycerols	762.661	1.2408	M-16:1_491.4071(73.3531), M-14:1_519.4427(6.342)
	Mouse Liver	TG 14:1_14:1_18:2	TG 46:4	TG 14:1_14:1_18:2	LMGL03012822	25.3	788.677	296.3	[C49H86O6+NH4] 1+	Positive	46:4	7	4	Glycerolipids [GL]	TAG	Triacylglycerols	788.676	0.7812	M-18:2_491.4092(100.0), M-14:1_545.4548(7.0261)
	Mouse Liver	TG 14:1_15:0_16:1	TG 45:2	TG 14:1_15:0_16:1	LMGL03014574	25.77	778.692	300.3	[C48H88O6+NH4] 1+	Positive	45:2	5	2	Glycerolipids [GL]	TAG	Triacylglycerols	778.692	0.2103	M-16:1_507.4402(68.8019), M-15:0_519.443(56.2714), M-14:1_535.4713(56.8744)
	Mouse Liver	TG 14:1_15:1_16:1	TG 45:3	TG 14:1_15:1_16:1	LMGL03014601	25.45	776.675	296	[C48H86O6+NH4] 1+	Positive	45:3	6	3	Glycerolipids [GL]	TAG	Triacylglycerols	776.676	1.6429	M-16:1_505.426(66.7453), M-15:1_519.4426(58.3452), M-14:1_533.4567(15.3175)
	Mouse Liver	TG 14:1_16:0_16:1	TG 46:2	TG 14:1_16:0_16:1	LMGL03014627	25.93	792.708	302.9	[C49H90O6+NH4] 1+	Positive	46:2	5	2	Glycerolipids [GL]	TAG	Triacylglycerols	792.708	0.329	13:1 C=O+_209.1905(1.6798), 15:1 C=O+_237.22(5.4089), M-16:0_519.4415(30.7973), M-16:1_521.4571(100.0), M-16:0_536.4695(2.4138), M-14:1_549.488(26.9128)
	Mouse Liver	TG 14:1_16:1_16:1	TG 46:3	TG 14:1_16:1_16:1	LMGL03012845	29.87	790.692	301.9	[C49H88O6+NH4] 1+	Positive	46:3	6	3	Glycerolipids [GL]	TAG	Triacylglycerols	790.692	0.3332	M-16:1_519.44(87.0088), M-14:1_547.468(100.0)
	Mouse Liver	TG 14:1_16:1_17:1	TG 47:3	TG 14:1_16:1_17:1	LMGL03014654	26.13	804.706	305.4	[C50H90O6+NH4] 1+	Positive	47:3	6	3	Glycerolipids [GL]	TAG	Triacylglycerols	804.708	2.0272	15:1 C=O+_237.2204(6.3827), 16:1 C=O+_251.2369(1.8858), M-17:1_519.4402(32.5848), M-16:1_533.4556(100.0), M-17:1_536.4689(1.3933), M-14:1_561.488(36.4321), M-H2O_769.6653(1.695)
	Mouse Liver	TG 14:1_16:1_18:1	TG 48:3	TG 14:1_16:1_18:1	LMGL03014657	26.28	818.723	307.7	[C51H92O6+NH4] 1+	Positive	48:3	6	3	Glycerolipids [GL]	TAG	Triacylglycerols	818.723	0.6812	M-18:1_519.4434(52.4235), M-16:1_547.4736(2.9337), M-14:1_575.4988(29.3367)
	Mouse Liver	TG 14:1_16:1_18:2	TG 48:4	TG 14:1_16:1_18:2	LMGL03014658	25.68	816.708	304.7	[C51H90O6+NH4] 1+	Positive	48:4	7	4	Glycerolipids [GL]	TAG	Triacylglycerols	816.708	0.0951	17:2 C=O+_263.2375(16.8733), M-18:2_519.4405(100.0), M-16:1_545.4551(66.0474), M-14:1_573.4875(38.1847)
	Mouse Liver	TG 15:0_15:1_16:0	TG 46:1	TG 15:0_15:1_16:0	LMGL03014978	26.69	794.722	305.9	[C49H92O6+NH4] 1+	Positive	46:1	4	1	Glycerolipids [GL]	TAG	Triacylglycerols	794.723	1.1626	14:0 C=O+_225.2202(4.5484), M-16:0_521.4555(86.1829), M-15:0_535.473(52.0955), M-15:1_537.488(7.7601), M-16:0_538.4879(5.0252)
	Mouse Liver	TG 15:0_16:0_16:1	TG 47:1	TG 15:0_16:0_16:1	LMGL03015005	26.39	808.74	309.5	[C50H94O6+NH4] 1+	Positive	47:1	4	1	Glycerolipids [GL]	TAG	Triacylglycerols	808.739	1.2416	M-16:0_535.473(90.6861), M-16:1_537.4892(98.5503), M-15:0_549.4883(100.0)
	Mouse Liver	TG 15:0_16:0_16:1	TG 47:1	TG 15:0_16:0_16:1	LMGL03015005	26.27	808.738	309	[C50H94O6+NH4] 1+	Positive	47:1	4	1	Glycerolipids [GL]	TAG	Triacylglycerols	808.739	1.4753	M-16:0_535.4732(69.4491), M-16:1_537.4891(84.7322), M-15:0_549.4875(100.0)
	Mouse Liver	TG 15:0_16:0_16:1	TG 47:1	TG 15:0_16:0_16:1	LMGL03015005	26.99	808.739	309	[C50H94O6+NH4] 1+	Positive	47:1	4	1	Glycerolipids [GL]	TAG	Triacylglycerols	808.739	0.3433	M-16:0_535.4703(77.0548), M-16:1_537.4864(100.0), M-15:0_549.4878(64.919)
	Mouse Liver	TG 15:0_16:0_16:1	TG 47:1	TG 15:0_16:0_16:1	LMGL03015005	27.61	808.738	308.9	[C50H94O6+NH4] 1+	Positive	47:1	4	1	Glycerolipids [GL]	TAG	Triacylglycerols	808.739	1.3244	14:0 C=O+_225.2229(2.0166), 15:1 C=O+_237.2215(5.2761), 15:0 C=O+_239.2365(5.2618), M-16:0_535.4714(65.4395), M-16:1_537.4872(100.0), M-15:0_549.4875(81.1223), M-16:0_552.5039(19.6395)
	Mouse Liver	TG 15:0_16:0_16:1	TG 47:1	TG 15:0_16:0_16:1	LMGL03015005	25.61	808.738	308.7	[C50H94O6+NH4] 1+	Positive	47:1	4	1	Glycerolipids [GL]	TAG	Triacylglycerols	808.739	1.098	M-16:0_535.4713(71.9697), M-16:1_537.487(84.8485), M-15:0_549.4916(75.0)
	Mouse Liver	TG 15:0_16:0_17:1	TG 48:1	TG 15:0_16:0_17:1	LMGL03015007	26.49	822.755	311.4	[C51H96O6+NH4] 1+	Positive	48:1	4	1	Glycerolipids [GL]	TAG	Triacylglycerols	822.755	0.2997	15:0 C=O+_239.2363(3.4907), M-17:1_537.4872(3.3246), M-16:0_549.4875(100.0), M-15:0_563.5043(9.7313), M-15:0_580.5298(0.3974)
	Mouse Liver	TG 15:0_16:0_18:2	TG 49:2	TG 15:0_16:0_18:2	LMGL03015011	26.38	834.755	312.6	[C52H96O6+NH4] 1+	Positive	49:2	5	2	Glycerolipids [GL]	TAG	Triacylglycerols	834.755	0.7341	15:0 C=O+_239.2385(3.3966), M-18:2_537.4875(45.2954), M-16:0_561.4894(84.3089), M-15:0_575.5029(64.388), M-16:0_578.5184(5.6219)
	Mouse Liver	TG 15:0_16:1_17:0	TG 48:1	TG 15:0_16:1_17:0	LMGL03015031	29.93	822.752	312.5	[C51H96O6+NH4] 1+	Positive	48:1	4	1	Glycerolipids [GL]	TAG	Triacylglycerols	822.755	2.5934	M-17:0_535.4686(15.9034), M-16:1_551.5024(89.7585), M-17:0_552.5029(18.4013), M-15:0_563.5027(33.1391)
	Mouse Liver	TG 15:0_16:1_18:2	TG 49:3	TG 15:0_16:1_18:2	LMGL03015036	26.1	832.739	310	[C52H94O6+NH4] 1+	Positive	49:3	6	3	Glycerolipids [GL]	TAG	Triacylglycerols	832.739	0.3262	M-18:2_535.47(73.1311), M-16:1_561.4869(100.0), M-15:0_573.4835(55.0538)
	Mouse Liver	TG 15:0_16:1_18:2	TG 49:3	TG 15:0_16:1_18:2	LMGL03015036	29.71	832.739	311.4	[C52H94O6+NH4] 1+	Positive	49:3	6	3	Glycerolipids [GL]	TAG	Triacylglycerols	832.739	0.1064	15:1 C=O+_237.221(11.4571), 17:2 C=O+_263.2366(6.7727), M-18:2_535.4721(55.6803), M-16:1_561.4875(100.0), M-15:0_573.4891(18.684)
	Mouse Liver	TG 15:0_18:2_18:3	TG 51:5	TG 15:0_18:2_18:3	LMGL03015166	25.9	856.739	312.7	[C54H94O6+NH4] 1+	Positive	51:5	8	5	Glycerolipids [GL]	TAG	Triacylglycerols	856.739	0.1746	M-18:2_559.4716(100.0), M-18:3_561.4849(40.2768), M-15:0_597.4877(31.1122)
	Mouse Liver	TG 15:1_16:0_16:0	TG 47:1	TG 15:1_16:0_16:0	LMGL03012954	24.96	808.741	309.7	[C50H94O6+NH4] 1+	Positive	47:1	4	1	Glycerolipids [GL]	TAG	Triacylglycerols	808.739	2.9019	M-16:0_535.4743(100.0), M-15:1_551.5057(18.6672)
	Mouse Liver	TG 15:1_16:0_16:1	TG 47:2	TG 15:1_16:0_16:1	LMGL03015356	26.12	806.723	307.4	[C50H92O6+NH4] 1+	Positive	47:2	5	2	Glycerolipids [GL]	TAG	Triacylglycerols	806.723	0.6914	M-16:0_533.4541(17.1646), M-16:1_535.472(100.0), M-15:1_549.4867(13.5501)
	Mouse Liver	TG 15:1_16:1_17:0	TG 48:2	TG 15:1_16:1_17:0	LMGL03015382	26.35	820.739	309.9	[C51H94O6+NH4] 1+	Positive	48:2	5	2	Glycerolipids [GL]	TAG	Triacylglycerols	820.739	0.0335	M-17:0_533.4546(13.7066), M-16:1_549.4879(100.0), M-15:1_563.5008(24.4208)
	Mouse Liver	TG 15:1_16:1_17:1	TG 48:3	TG 15:1_16:1_17:1	LMGL03015383	26.96	818.722	308.7	[C51H92O6+NH4] 1+	Positive	48:3	6	3	Glycerolipids [GL]	TAG	Triacylglycerols	818.723	1.4267	15:1 C=O+_237.2238(7.6418), M-17:1_533.4538(11.0029), M-16:1_547.4711(100.0), M-15:1_561.4857(4.381)
	Mouse Liver	TG 15:1_16:1_18:1	TG 49:3	TG 15:1_16:1_18:1	LMGL03015386	26.28	832.74	312.2	[C52H94O6+NH4] 1+	Positive	49:3	6	3	Glycerolipids [GL]	TAG	Triacylglycerols	832.739	1.9387	14:1 C=O+_223.2043(1.6686), 15:1 C=O+_237.222(11.6994), 17:1 C=O+_265.2539(3.3037), M-18:1_533.4555(25.2198), M-16:1_561.4879(100.0), M-15:1_575.4996(70.6721)
	Mouse Liver	TG 16:0_16:0_17:0	TG 49:0	TG 16:0_16:0_17:0	LMGL03010019	26.94	838.786	317.6	[C52H100O6+NH4] 1+	Positive	49:0	3	0	Glycerolipids [GL]	TAG	Triacylglycerols	838.786	0.5253	15:0 C=O+_239.2369(2.3951), 16:0 C=O+_253.2537(1.9476), M-17:0_551.5031(53.4042), M-16:0_565.5194(100.0)
	Mouse Liver	TG 16:0_16:0_17:1	TG 49:1	TG 16:0_16:0_17:1	LMGL03010022	26.97	836.77	315.2	[C52H98O6+NH4] 1+	Positive	49:1	4	1	Glycerolipids [GL]	TAG	Triacylglycerols	836.77	0.027	M-17:1_551.5052(54.1333), M-16:0_563.5019(100.0)
	Mouse Liver	TG 16:0_16:0_18:0	TG 50:0	TG 16:0_16:0_18:0	LMGL03010004	27.13	852.802	320.7	[C53H102O6+NH4] 1+	Positive	50:0	3	0	Glycerolipids [GL]	TAG	Triacylglycerols	852.802	0.201	15:0 C=O+_239.2357(5.0098), M-18:0_551.5021(78.4681), M-16:0_579.5331(100.0)
	Mouse Liver	TG 16:0_16:0_20:5	TG 52:5	TG 16:0_16:0_20:5	LMGL03010186	26.01	875.711	314.5	[C55H96O6+Na] 1+	Positive	52:5	8	5	Glycerolipids [GL]	TAG	Triacylglycerols	875.71	0.8955	15:0 C=O+_239.2364(28.9694), M-20:5_573.487(9.4708), M_875.7027(100.0)
	Mouse Liver	TG 16:0_16:1_16:1	TG 48:2	TG 16:0_16:1_16:1	LMGL03010018	27	820.739	310.2	[C51H94O6+NH4] 1+	Positive	48:2	5	2	Glycerolipids [GL]	TAG	Triacylglycerols	820.739	0.4797	15:1 C=O+_237.2229(17.7566), M-16:0_547.4686(48.2981), M-16:1_549.4895(100.0)
	Mouse Liver	TG 16:0_16:1_18:1	TG 50:2	TG 16:0_16:1_18:1	LMGL03010043	29.95	848.768	316.6	[C53H98O6+NH4] 1+	Positive	50:2	5	2	Glycerolipids [GL]	TAG	Triacylglycerols	848.77	2.112	15:1 C=O+_237.2207(2.7631), 15:0 C=O+_239.2391(1.5035), 17:1 C=O+_265.2532(3.1288), M-18:1_549.4885(85.2905), M-16:0_575.5037(100.0), M-16:1_577.5202(54.937)
	Mouse Liver	TG 16:0_16:1_18:1	TG 50:2	TG 16:0_16:1_18:1	LMGL03010043	26.97	848.77	315.9	[C53H98O6+NH4] 1+	Positive	50:2	5	2	Glycerolipids [GL]	TAG	Triacylglycerols	848.77	0.1705	M-18:1_549.4881(64.5588), M-16:0_575.502(100.0), M-16:1_577.5193(73.2849)
	Mouse Liver	TG 16:0_16:1_18:1	TG 50:2	TG 16:0_16:1_18:1	LMGL03010043	27.25	848.769	316	[C53H98O6+NH4] 1+	Positive	50:2	5	2	Glycerolipids [GL]	TAG	Triacylglycerols	848.77	0.7457	15:1 C=O+_237.2219(3.7031), 15:0 C=O+_239.237(3.6766), 17:1 C=O+_265.2528(4.1931), M-18:1_549.4868(76.4995), M-16:0_575.5034(100.0), M-16:1_577.5181(81.0519)
	Mouse Liver	TG 16:0_16:1_18:1	TG 50:2	TG 16:0_16:1_18:1	LMGL03010043	26.5	848.771	315.3	[C53H98O6+NH4] 1+	Positive	50:2	5	2	Glycerolipids [GL]	TAG	Triacylglycerols	848.77	0.4767	M-18:1_549.4844(59.3236), M-16:0_575.5029(99.6538), M-16:1_577.5225(95.6583)
	Mouse Liver	TG 16:0_16:1_18:2	TG 50:3	TG 16:0_16:1_18:2	LMGL03010053	26.47	846.754	314.1	[C53H96O6+NH4] 1+	Positive	50:3	6	3	Glycerolipids [GL]	TAG	Triacylglycerols	846.755	1.0062	15:1 C=O+_237.2231(12.1911), 15:0 C=O+_239.2365(12.8501), M-18:2_549.4882(100.0), M-16:0_573.4874(88.6326), M-16:1_575.4987(68.369)
	Mouse Liver	TG 16:0_16:1_18:2	TG 50:3	TG 16:0_16:1_18:2	LMGL03010053	26.96	846.755	313.7	[C53H96O6+NH4] 1+	Positive	50:3	6	3	Glycerolipids [GL]	TAG	Triacylglycerols	846.755	0.4354	M-18:2_549.486(62.6738), M-16:0_573.4856(46.134), M-16:1_575.5024(100.0)
	Mouse Liver	TG 16:0_16:1_18:2	TG 50:3	TG 16:0_16:1_18:2	LMGL03010053	27.31	846.755	313.1	[C53H96O6+NH4] 1+	Positive	50:3	6	3	Glycerolipids [GL]	TAG	Triacylglycerols	846.755	0.2912	15:1 C=O+_237.2209(7.0638), 15:0 C=O+_239.2374(2.4149), 17:2 C=O+_263.2373(6.3462), M-18:2_549.4877(72.1902), M-16:0_573.4864(51.7088), M-16:1_575.5028(100.0)
	Mouse Liver	TG 16:0_16:1_18:2	TG 50:3	TG 16:0_16:1_18:2	LMGL03010053	26.65	846.755	312.9	[C53H96O6+NH4] 1+	Positive	50:3	6	3	Glycerolipids [GL]	TAG	Triacylglycerols	846.755	0.5075	M-18:2_549.483(51.6064), M-16:0_573.4879(77.7173), M-16:1_575.5003(100.0)
	Mouse Liver	TG 16:0_17:0_17:1	TG 50:1	TG 16:0_17:0_17:1	LMGL03010028	26.81	850.786	317.9	[C53H100O6+NH4] 1+	Positive	50:1	4	1	Glycerolipids [GL]	TAG	Triacylglycerols	850.786	0.7331	15:0 C=O+_239.2356(2.8353), M-17:0_563.5038(1.5749), M-17:1_565.5208(0.6563), M-16:0_577.5188(100.0)
	Mouse Liver	TG 16:0_17:0_18:0	TG 51:0	TG 16:0_17:0_18:0	LMGL03010041	27.24	866.817	323.6	[C54H104O6+NH4] 1+	Positive	51:0	3	0	Glycerolipids [GL]	TAG	Triacylglycerols	866.817	0.028	15:0 C=O+_239.2365(1.4248), 17:0 C=O+_267.2696(1.8906), M-18:0_565.5186(100.0), M-17:0_579.5349(64.041), M-16:0_593.5508(76.4369)
	Mouse Liver	TG 16:0_17:0_18:1	TG 51:1	TG 16:0_17:0_18:1	LMGL03010051	26.96	864.802	321.6	[C54H102O6+NH4] 1+	Positive	51:1	4	1	Glycerolipids [GL]	TAG	Triacylglycerols	864.802	0.6216	M-18:1_565.5199(72.5409), M-17:0_577.5193(75.0202), M-16:0_591.5352(100.0), M-17:0_594.5498(2.0014)
	Mouse Liver	TG 16:0_17:0_22:0	TG 55:0	TG 16:0_17:0_22:0	LMGL03010323	28	922.879	335	[C58H112O6+NH4] 1+	Positive	55:0	3	0	Glycerolipids [GL]	TAG	Triacylglycerols	922.88	1.2067	15:0 C=O+_239.236(7.337), M-22:0_565.5199(19.0403), M-17:0_635.597(28.6199), M-16:0_649.6126(100.0)
	Mouse Liver	TG 16:0_17:1_18:1	TG 51:2	TG 16:0_17:1_18:1	LMGL03010061	26.85	862.786	319.5	[C54H100O6+NH4] 1+	Positive	51:2	5	2	Glycerolipids [GL]	TAG	Triacylglycerols	862.786	0.2984	15:0 C=O+_239.2398(1.2043), 16:1 C=O+_251.2387(5.2674), 17:1 C=O+_265.2517(11.1208), M-18:1_563.5037(100.0), M-17:1_577.5188(64.5449), M-16:0_589.5192(42.3986), M-16:0_606.5494(1.1381)
	Mouse Liver	TG 16:0_17:1_18:1	TG 51:2	TG 16:0_17:1_18:1	LMGL03010061	26.67	862.786	319.2	[C54H100O6+NH4] 1+	Positive	51:2	5	2	Glycerolipids [GL]	TAG	Triacylglycerols	862.786	0.4399	15:0 C=O+_239.2354(1.939), 16:1 C=O+_251.2358(1.571), 17:1 C=O+_265.2526(4.6592), M-18:1_563.5025(100.0), M-17:1_577.518(51.7194), M-16:0_589.5179(52.8475)
	Mouse Liver	TG 16:0_17:1_18:2	TG 51:3	TG 16:0_17:1_18:2	LMGL03010075	26.39	860.771	316	[C54H98O6+NH4] 1+	Positive	51:3	6	3	Glycerolipids [GL]	TAG	Triacylglycerols	860.77	1.1083	15:0 C=O+_239.2366(0.6562), 16:1 C=O+_251.2377(1.3417), 17:2 C=O+_263.2385(6.031), M-18:2_563.5034(100.0), M-17:1_575.5028(69.8731), M-16:0_587.5025(65.0317), M_860.7696(0.8815)
	Mouse Liver	TG 16:0_18:0_18:0	TG 52:0	TG 16:0_18:0_18:0	LMGL03010069	27.47	880.833	326.7	[C55H106O6+NH4] 1+	Positive	52:0	3	0	Glycerolipids [GL]	TAG	Triacylglycerols	880.833	0.4148	15:0 C=O+_239.2373(2.3938), 17:0 C=O+_267.2699(1.0143), M-18:0_579.5335(100.0), M-16:0_607.5652(61.5031)
	Mouse Liver	TG 16:0_18:0_18:1	TG 52:1	TG 16:0_18:0_18:1	LMGL03010085	27.23	878.813	324.6	[C55H104O6+NH4] 1+	Positive	52:1	4	1	Glycerolipids [GL]	TAG	Triacylglycerols	878.817	4.2784	15:0 C=O+_239.2367(3.4329), 17:1 C=O+_265.2513(2.5664), 17:0 C=O+_267.2705(1.2719), M-18:0_577.5199(89.0078), M-18:1_579.5351(80.6374), M-16:0_605.5515(100.0)
	Mouse Liver	TG 16:0_18:0_18:1	TG 52:1	TG 16:0_18:0_18:1	LMGL03010085	27.13	878.817	324.4	[C55H104O6+NH4] 1+	Positive	52:1	4	1	Glycerolipids [GL]	TAG	Triacylglycerols	878.817	0.1665	15:0 C=O+_239.2364(5.4441), 17:1 C=O+_265.2525(3.2191), 17:0 C=O+_267.2697(1.734), M-18:0_577.519(74.897), M-18:1_579.5346(66.606), M-16:0_605.5507(100.0)
	Mouse Liver	TG 16:0_18:0_19:0	TG 53:0	TG 16:0_18:0_19:0	LMGL03010149	27.62	894.849	329.3	[C56H108O6+NH4] 1+	Positive	53:0	3	0	Glycerolipids [GL]	TAG	Triacylglycerols	894.848	0.2439	15:0 C=O+_239.2385(3.679), M-19:0_579.5339(19.406), M-18:0_593.5506(92.2232), M-16:0_621.5811(100.0)
	Mouse Liver	TG 16:0_18:0_22:0	TG 56:0	TG 16:0_18:0_22:0	LMGL03010459	28.22	936.894	338.3	[C59H114O6+NH4] 1+	Positive	56:0	3	0	Glycerolipids [GL]	TAG	Triacylglycerols	936.895	1.932	15:0 C=O+_239.2359(5.6384), M-22:0_579.535(20.0078), M-18:0_635.597(35.6405), M-16:0_663.628(100.0)
	Mouse Liver	TG 16:0_18:1_18:1	TG 52:2	TG 16:0_18:1_18:1	LMGL03010100	26.8	876.803	322.4	[C55H102O6+NH4] 1+	Positive	52:2	5	2	Glycerolipids [GL]	TAG	Triacylglycerols	876.802	1.2396	17:1 C=O+_265.2535(5.7774), M-18:1_577.5204(100.0), M-16:0_603.5306(27.4758)
	Mouse Liver	TG 16:0_18:1_18:2	TG 52:3	TG 16:0_18:1_18:2	LMGL03010121	26.59	874.785	314.1	[C55H100O6+NH4] 1+	Positive	52:3	6	3	Glycerolipids [GL]	TAG	Triacylglycerols	874.786	0.5429	17:2 C=O+_263.2364(4.3716), M-18:1_575.5029(100.0), M-18:2_577.5186(72.4196), M-16:0_601.5187(69.657)
	Mouse Liver	TG 16:0_18:1_20:0	TG 54:1	TG 16:0_18:1_20:0	LMGL03010201	27.46	906.849	330.6	[C57H108O6+NH4] 1+	Positive	54:1	4	1	Glycerolipids [GL]	TAG	Triacylglycerols	906.848	0.7791	15:0 C=O+_239.2356(1.8094), 17:1 C=O+_265.252(4.0106), 19:0 C=O+_295.301(0.4622), M-20:0_577.5188(100.0), M-18:1_607.5657(74.2493), M-16:0_633.5805(95.2875)
	Mouse Liver	TG 16:0_18:1_21:0	TG 55:1	TG 16:0_18:1_21:0	LMGL03010455	27.63	920.864	333	[C58H110O6+NH4] 1+	Positive	55:1	4	1	Glycerolipids [GL]	TAG	Triacylglycerols	920.864	0.3423	17:1 C=O+_265.2529(3.8424), 20:0 C=O+_309.3159(2.6896), M-21:0_577.5181(66.4953), M-18:1_621.583(79.5305), M-16:0_647.5991(100.0), M-16:0_664.6282(1.9375)
	Mouse Liver	TG 16:0_18:1_22:0	TG 56:1	TG 16:0_18:1_22:0	LMGL03010511	27.84	934.88	336.3	[C59H112O6+NH4] 1+	Positive	56:1	4	1	Glycerolipids [GL]	TAG	Triacylglycerols	934.88	0.3104	15:0 C=O+_239.2372(2.4923), M-22:0_577.5184(100.0), M-18:1_635.5964(69.2457), M-16:0_661.6126(81.0046)
	Mouse Liver	TG 16:0_18:1_22:1	TG 56:2	TG 16:0_18:1_22:1	LMGL03010572	27.43	932.865	334.2	[C59H110O6+NH4] 1+	Positive	56:2	5	2	Glycerolipids [GL]	TAG	Triacylglycerols	932.864	0.5997	15:0 C=O+_239.2365(1.6841), 17:1 C=O+_265.2526(3.4792), 21:1 C=O+_321.3156(3.626), M-22:1_577.5192(100.0), M-18:1_633.5822(98.7076), M-16:0_659.5978(79.8204)
	Mouse Liver	TG 16:0_18:2_20:3	TG 54:5	TG 16:0_18:2_20:3	LMGL03010351	26.95	898.783	322.3	[C57H100O6+NH4] 1+	Positive	54:5	8	5	Glycerolipids [GL]	TAG	Triacylglycerols	898.786	3.7201	15:0 C=O+_239.2379(2.8347), 17:2 C=O+_263.2366(2.8677), 19:3 C=O+_289.2513(1.3436), M-20:3_575.5062(21.873), M-18:2_601.5179(100.0), M-16:0_625.5181(26.2139)
	Mouse Liver	TG 16:0_18:2_20:5	TG 54:7	TG 16:0_18:2_20:5	LMGL03010451	25.8	894.755	318.1	[C57H96O6+NH4] 1+	Positive	54:7	10	7	Glycerolipids [GL]	TAG	Triacylglycerols	894.755	0.5485	17:2 C=O+_263.2352(8.0715), M-20:5_575.5003(37.1224), M-18:2_597.4866(100.0), M-16:0_621.4838(11.5171), M-H2O_859.7262(0.2442)
	Mouse Liver	TG 16:0_18:2_22:4	TG 56:6	TG 16:0_18:2_22:4	LMGL03010845	26.43	924.802	328	[C59H102O6+NH4] 1+	Positive	56:6	9	6	Glycerolipids [GL]	TAG	Triacylglycerols	924.802	0.3173	15:0 C=O+_239.2385(2.7759), 17:2 C=O+_263.2379(6.4516), M-22:4_575.5043(100.0), M-18:2_627.5357(69.0007), M-16:0_651.5353(69.0658), M-H2O_889.7658(1.2908)
	Mouse Liver	TG 16:0_18:2_22:6	TG 56:8	TG 16:0_18:2_22:6	LMGL03010999	26.06	920.77	325.3	[C59H98O6+NH4] 1+	Positive	56:8	11	8	Glycerolipids [GL]	TAG	Triacylglycerols	920.77	0.0246	15:0 C=O+_239.2359(2.92), 17:2 C=O+_263.236(3.2334), 21:6 C=O+_311.2355(5.437), M-22:6_575.5014(100.0), M-18:2_623.5016(17.6256), M-16:0_647.5014(21.5435), M_920.7656(0.1791)
	Mouse Liver	TG 16:0_18:4_22:6	TG 56:10	TG 16:0_18:4_22:6	LMGL03015771	25.64	916.739	322.1	[C59H94O6+NH4] 1+	Positive	56:10	13	10	Glycerolipids [GL]	TAG	Triacylglycerols	916.739	0.5627	M-22:6_571.4738(100.0), M-18:4_623.5025(14.6293), M-16:0_643.4725(27.1543)
	Mouse Liver	TG 16:0_19:0_22:0	TG 57:0	TG 16:0_19:0_22:0	LMGL03010690	28.38	950.911	340.8	[C60H116O6+NH4] 1+	Positive	57:0	3	0	Glycerolipids [GL]	TAG	Triacylglycerols	950.911	0.2524	15:0 C=O+_239.237(1.1188), M-22:0_593.5463(5.1615), M-19:0_635.6025(2.8433), M-16:0_677.6433(100.0), M-16:0_694.6738(1.4759), M_950.908(1.1879)
	Mouse Liver	TG 16:0_20:0_20:4	TG 56:4	TG 16:0_20:0_20:4	LMGL03010552	27.05	928.831	332.3	[C59H106O6+NH4] 1+	Positive	56:4	7	4	Glycerolipids [GL]	TAG	Triacylglycerols	928.833	1.6437	M-20:0_599.5017(16.3148), M-20:4_607.5626(100.0), M-16:0_655.5654(21.2092)
	Mouse Liver	TG 16:0_20:0_22:6	TG 58:6	TG 16:0_20:0_22:6	LMGL03011228	26.93	952.833	335.3	[C61H106O6+NH4] 1+	Positive	58:6	9	6	Glycerolipids [GL]	TAG	Triacylglycerols	952.833	0.5116	21:6 C=O+_311.2363(10.6089), M-22:6_607.5661(100.0), M-20:0_623.5023(21.3434), M-16:0_679.5723(21.4062)
	Mouse Liver	TG 16:0_20:3_22:6	TG 58:9	TG 16:0_20:3_22:6	LMGL03011461	26.07	946.786	329.3	[C61H100O6+NH4] 1+	Positive	58:9	12	9	Glycerolipids [GL]	TAG	Triacylglycerols	946.786	0.1148	19:3 C=O+_289.2524(6.1738), 21:6 C=O+_311.2403(19.0902), M-22:6_601.5195(100.0), M-20:3_623.5082(12.8351), M-16:0_673.5231(23.7206)
	Mouse Liver	TG 16:0_20:4_22:0	TG 58:4	TG 16:0_20:4_22:0	LMGL03011035	27.41	956.864	338.2	[C61H110O6+NH4] 1+	Positive	58:4	7	4	Glycerolipids [GL]	TAG	Triacylglycerols	956.864	0.2657	19:4 C=O+_287.237(36.4363), M-22:0_599.5042(25.3456), M-20:4_635.596(100.0), M-16:0_683.5963(27.5576)
	Mouse Liver	TG 16:0_22:0_22:6	TG 60:6	TG 16:0_22:0_22:6	LMGL03011760	27.26	980.866	340.7	[C63H110O6+NH4] 1+	Positive	60:6	9	6	Glycerolipids [GL]	TAG	Triacylglycerols	980.864	1.5659	15:0 C=O+_239.2367(1.4848), 21:6 C=O+_311.2381(22.2535), 21:0 C=O+_323.3323(4.6754), M-22:0_623.5038(36.713), M-22:6_635.5972(100.0), M-16:0_707.5971(24.4746)
	Mouse Liver	TG 16:0_22:6_22:6	TG 60:12	TG 16:0_22:6_22:6	LMGL03012142	25.84	968.774	331.6	[C63H98O6+NH4] 1+	Positive	60:12	15	12	Glycerolipids [GL]	TAG	Triacylglycerols	968.77	3.6308	21:6 C=O+_311.2366(15.6111), M-22:6_623.5046(100.0), M-16:0_695.5027(32.1737)
	Mouse Liver	TG 16:1_16:1_18:2	TG 50:4	TG 16:1_16:1_18:2	LMGL03010064	25.97	844.74	310.5	[C53H94O6+NH4] 1+	Positive	50:4	7	4	Glycerolipids [GL]	TAG	Triacylglycerols	844.739	1.4777	17:2 C=O+_263.2363(3.7647), M-18:2_547.4711(83.6705), M-16:1_573.4868(100.0)
	Mouse Liver	TG 16:1_16:1_22:6	TG 54:8	TG 16:1_16:1_22:6	LMGL03010649	25.64	892.739	317.3	[C57H94O6+NH4] 1+	Positive	54:8	11	8	Glycerolipids [GL]	TAG	Triacylglycerols	892.739	0.2359	21:6 C=O+_311.2391(3.1465), M-22:6_547.471(100.0), M-16:1_621.4883(7.0366)
	Mouse Liver	TG 16:1_17:1_18:2	TG 51:4	TG 16:1_17:1_18:2	LMGL03010089	26.14	858.755	313.9	[C54H96O6+NH4] 1+	Positive	51:4	7	4	Glycerolipids [GL]	TAG	Triacylglycerols	858.755	0.6425	M-18:2_561.4888(100.0), M-17:1_573.4894(35.7702), M-16:1_587.502(45.2317)
	Mouse Liver	TG 16:1_18:0_18:2	TG 52:3	TG 16:1_18:0_18:2	LMGL03010122	29.89	874.784	319.7	[C55H100O6+NH4] 1+	Positive	52:3	6	3	Glycerolipids [GL]	TAG	Triacylglycerols	874.786	2.4965	15:1 C=O+_237.2217(0.1947), 17:2 C=O+_263.2367(6.6277), 17:0 C=O+_267.2688(0.0874), M-18:0_573.4886(1.2719), M-18:2_577.5184(99.8949), M-16:1_603.5344(23.8323), M-H2O_839.7425(0.1919)
	Mouse Liver	TG 16:1_18:0_20:1	TG 54:2	TG 16:1_18:0_20:1	LMGL03010235	27.11	904.834	328.2	[C57H106O6+NH4] 1+	Positive	54:2	5	2	Glycerolipids [GL]	TAG	Triacylglycerols	904.833	0.9435	17:0 C=O+_267.2692(0.101), 19:1 C=O+_293.2829(3.191), M-20:1_577.5192(93.4928), M-18:0_603.534(16.8103), M-16:1_633.5792(2.9637)
	Mouse Liver	TG 16:1_18:0_20:4	TG 54:5	TG 16:1_18:0_20:4	LMGL03010356	26.44	898.787	324.7	[C57H100O6+NH4] 1+	Positive	54:5	8	5	Glycerolipids [GL]	TAG	Triacylglycerols	898.786	1.7805	19:4 C=O+_287.2373(11.1828), M-20:4_577.52(100.0), M-18:0_597.4888(3.0144), M-16:1_627.5349(2.0118)
	Mouse Liver	TG 16:1_18:1_18:2	TG 52:4	TG 16:1_18:1_18:2	LMGL03010142	26.29	872.771	317.6	[C55H98O6+NH4] 1+	Positive	52:4	7	4	Glycerolipids [GL]	TAG	Triacylglycerols	872.77	1.2329	15:1 C=O+_237.2205(1.1896), 17:2 C=O+_263.2363(4.4626), 17:1 C=O+_265.2527(1.3436), M-18:1_573.4867(34.7167), M-18:2_575.5021(100.0), M-16:1_601.5184(34.8962), M_872.766(0.1906)
	Mouse Liver	TG 16:1_18:1_18:2	TG 52:4	TG 16:1_18:1_18:2	LMGL03010142	26.96	872.77	317.1	[C55H98O6+NH4] 1+	Positive	52:4	7	4	Glycerolipids [GL]	TAG	Triacylglycerols	872.77	0.2357	15:1 C=O+_237.2208(1.0121), 17:2 C=O+_263.2377(5.5953), 17:1 C=O+_265.253(1.8632), M-18:1_573.4886(13.4892), M-18:2_575.5027(100.0), M-16:1_601.5188(33.3658)
	Mouse Liver	TG 16:1_18:1_20:1	TG 54:3	TG 16:1_18:1_20:1	LMGL03010268	26.99	902.815	327	[C57H104O6+NH4] 1+	Positive	54:3	6	3	Glycerolipids [GL]	TAG	Triacylglycerols	902.817	2.3393	15:1 C=O+_237.2205(0.8139), 17:1 C=O+_265.2528(5.7961), 19:1 C=O+_293.2844(0.4335), M-20:1_575.4987(14.4719), M-18:1_603.5333(100.0), M-16:1_631.5647(4.6249)
	Mouse Liver	TG 16:1_18:1_20:2	TG 54:4	TG 16:1_18:1_20:2	LMGL03010308	26.59	900.801	324.7	[C57H102O6+NH4] 1+	Positive	54:4	7	4	Glycerolipids [GL]	TAG	Triacylglycerols	900.802	0.1485	17:1 C=O+_265.2527(4.1575), M-20:2_575.5036(3.825), M-18:1_601.5183(100.0), M-16:1_629.5493(2.0285)
	Mouse Liver	TG 16:1_18:1_20:4	TG 54:6	TG 16:1_18:1_20:4	LMGL03010400	26.25	896.77	323.5	[C57H98O6+NH4] 1+	Positive	54:6	9	6	Glycerolipids [GL]	TAG	Triacylglycerols	896.77	0.2294	19:4 C=O+_287.2362(9.9587), M-20:4_575.5019(100.0), M-18:1_597.4844(10.0843), M-16:1_625.5144(1.1933), M-H2O_861.7308(0.1077), M_896.7683(0.6101)
	Mouse Liver	TG 16:1_18:2_18:2	TG 52:5	TG 16:1_18:2_18:2	LMGL03010163	26.93	870.752	315.8	[C55H96O6+NH4] 1+	Positive	52:5	8	5	Glycerolipids [GL]	TAG	Triacylglycerols	870.755	3.0112	15:1 C=O+_237.222(4.364), 17:2 C=O+_263.2355(4.2827), M-18:2_573.4883(100.0), M-16:1_599.5023(41.3766)
	Mouse Liver	TG 16:1_18:2_18:2	TG 52:5	TG 16:1_18:2_18:2	LMGL03010163	26.03	870.756	315.1	[C55H96O6+NH4] 1+	Positive	52:5	8	5	Glycerolipids [GL]	TAG	Triacylglycerols	870.755	1.7552	15:1 C=O+_237.2217(1.6314), M-18:2_573.4874(100.0), M-16:1_599.5029(52.8605), M-H2O_835.7145(0.3832), M_870.7523(0.2698)
	Mouse Liver	TG 16:1_18:2_18:3	TG 52:6	TG 16:1_18:2_18:3	LMGL03010193	25.76	868.74	312.8	[C55H94O6+NH4] 1+	Positive	52:6	9	6	Glycerolipids [GL]	TAG	Triacylglycerols	868.739	0.8045	15:1 C=O+_237.2206(4.9693), 17:2 C=O+_263.2367(8.5044), M-18:2_571.4725(100.0), M-18:3_573.488(98.3858), M-16:1_597.4877(92.2534)
	Mouse Liver	TG 17:0_17:1_18:1	TG 52:2	TG 17:0_17:1_18:1	LMGL03010087	26.95	876.8	322.4	[C55H102O6+NH4] 1+	Positive	52:2	5	2	Glycerolipids [GL]	TAG	Triacylglycerols	876.802	2.1017	17:1 C=O+_265.2512(5.8882), M-18:1_577.5182(100.0), M-17:0_589.5215(1.2588), M-17:1_591.536(1.4016), M-17:0_606.5492(1.484)
	Mouse Liver	TG 17:0_18:0_18:1	TG 53:1	TG 17:0_18:0_18:1	LMGL03010119	27.27	892.832	327.7	[C56H106O6+NH4] 1+	Positive	53:1	4	1	Glycerolipids [GL]	TAG	Triacylglycerols	892.833	0.2744	17:1 C=O+_265.2556(1.3921), M-18:0_591.5355(60.806), M-18:1_593.5528(100.0), M-17:0_605.5499(53.2356)
	Mouse Liver	TG 17:0_18:1_18:2	TG 53:3	TG 17:0_18:1_18:2	LMGL03010164	26.69	888.802	322.9	[C56H102O6+NH4] 1+	Positive	53:3	6	3	Glycerolipids [GL]	TAG	Triacylglycerols	888.802	0.5362	16:0 C=O+_253.252(0.6578), 17:2 C=O+_263.2356(5.5411), 17:1 C=O+_265.2508(6.8314), M-18:1_589.5187(100.0), M-18:2_591.5347(60.7471), M-17:0_601.5177(44.1861), M-17:0_618.5514(2.2056)
	Mouse Liver	TG 17:0_18:1_20:1	TG 55:2	TG 17:0_18:1_20:1	LMGL03010304	27.26	918.849	331.2	[C58H108O6+NH4] 1+	Positive	55:2	5	2	Glycerolipids [GL]	TAG	Triacylglycerols	918.848	0.7689	16:0 C=O+_253.2519(0.7575), 17:1 C=O+_265.2532(4.4119), M-20:1_591.5356(41.384), M-18:1_619.5659(100.0), M-17:0_631.5652(29.3377)
	Mouse Liver	TG 17:0_18:1_22:0	TG 57:1	TG 17:0_18:1_22:0	LMGL03010629	28.02	948.897	338.8	[C60H114O6+NH4] 1+	Positive	57:1	4	1	Glycerolipids [GL]	TAG	Triacylglycerols	948.895	1.5015	M-22:0_591.5317(12.7648), M-18:1_649.6148(100.0), M-17:0_661.6143(29.9619)
	Mouse Liver	TG 17:0_18:2_20:4	TG 55:6	TG 17:0_18:2_20:4	LMGL03010499	26.29	910.787	326.4	[C58H100O6+NH4] 1+	Positive	55:6	9	6	Glycerolipids [GL]	TAG	Triacylglycerols	910.786	1.2209	M-20:4_589.5173(100.0), M-18:2_613.5176(23.2685), M-17:0_623.5051(9.7275)
	Mouse Liver	TG 17:1_18:0_18:1	TG 53:2	TG 17:1_18:0_18:1	LMGL03010139	26.96	890.817	325.6	[C56H104O6+NH4] 1+	Positive	53:2	5	2	Glycerolipids [GL]	TAG	Triacylglycerols	890.817	0.4383	16:1 C=O+_251.2385(0.2154), 17:1 C=O+_265.252(4.4549), M-18:0_589.5192(5.9429), M-18:1_591.5348(100.0), M-17:1_605.5495(5.5376)
	Mouse Liver	TG 17:1_18:1_19:0	TG 54:2	TG 17:1_18:1_19:0	LMGL03010260	27.3	904.831	328.8	[C57H106O6+NH4] 1+	Positive	54:2	5	2	Glycerolipids [GL]	TAG	Triacylglycerols	904.833	2.092	17:1 C=O+_265.2532(5.2081), M-19:0_589.5196(2.0131), M-18:1_605.5493(100.0), M-19:0_606.5512(47.3441), M-17:1_619.5655(4.6841)
	Mouse Liver	TG 17:1_18:2_18:2	TG 53:5	TG 17:1_18:2_18:2	LMGL03010218	26.16	884.77	317.5	[C56H98O6+NH4] 1+	Positive	53:5	8	5	Glycerolipids [GL]	TAG	Triacylglycerols	884.77	0.3884	16:1 C=O+_251.2363(2.1333), 17:2 C=O+_263.238(4.9062), M-18:2_587.5026(100.0), M-17:1_599.5029(51.6182)
	Mouse Liver	TG 17:1_18:2_20:4	TG 55:7	TG 17:1_18:2_20:4	LMGL03010555	26.05	908.768	322.8	[C58H98O6+NH4] 1+	Positive	55:7	10	7	Glycerolipids [GL]	TAG	Triacylglycerols	908.77	2.0397	M-20:4_587.5076(100.0), M-18:2_611.503(32.3537), M-17:1_623.5007(33.3692)
	Mouse Liver	TG 17:1_20:1_22:1	TG 59:3	TG 17:1_20:1_22:1	LMGL03011120	27.64	972.895	340	[C62H114O6+NH4] 1+	Positive	59:3	6	3	Glycerolipids [GL]	TAG	Triacylglycerols	972.895	0.2921	M-22:1_617.5559(18.6632), M-20:1_645.5818(23.6049), M-17:1_687.6286(100.0), M_972.8907(2.3286)
	Mouse Liver	TG 17:2_18:2_20:4	TG 55:8	TG 17:2_18:2_20:4	LMGL03010614	25.91	906.756	322.2	[C58H96O6+NH4] 1+	Positive	55:8	11	8	Glycerolipids [GL]	TAG	Triacylglycerols	906.755	1.147	M-20:4_585.4907(100.0), M-18:2_609.4896(24.4804), M-17:2_623.5084(12.933)
	Mouse Liver	TG 18:0_18:0_22:0	TG 58:0	TG 18:0_18:0_22:0	LMGL03010760	28.63	964.927	344.1	[C61H118O6+NH4] 1+	Positive	58:0	3	0	Glycerolipids [GL]	TAG	Triacylglycerols	964.927	0.0302	M-22:0_607.5641(10.7821), M-18:0_663.6285(69.8671)
	Mouse Liver	TG 18:0_18:1_18:2	TG 54:3	TG 18:0_18:1_18:2	LMGL03010252	26.85	902.817	326.4	[C57H104O6+NH4] 1+	Positive	54:3	6	3	Glycerolipids [GL]	TAG	Triacylglycerols	902.817	0.2297	M-18:0_601.5146(20.0169), M-18:1_603.5326(100.0), M-18:2_605.5487(31.909)
	Mouse Liver	TG 18:0_18:1_18:3	TG 54:4	TG 18:0_18:1_18:3	LMGL03010291	26.93	900.801	324.1	[C57H102O6+NH4] 1+	Positive	54:4	7	4	Glycerolipids [GL]	TAG	Triacylglycerols	900.802	1.0971	17:1 C=O+_265.2533(4.1602), M-18:0_599.5033(23.6608), M-18:1_601.5179(100.0), M-18:3_605.5479(2.8585), M_900.7977(0.2672)
	Mouse Liver	TG 18:0_18:1_22:0	TG 58:1	TG 18:0_18:1_22:0	LMGL03010828	28.21	962.912	342	[C61H116O6+NH4] 1+	Positive	58:1	4	1	Glycerolipids [GL]	TAG	Triacylglycerols	962.911	0.8198	17:1 C=O+_265.2533(4.1521), M-22:0_605.5518(11.3097), M-18:0_661.6113(10.3598), M-18:1_663.6281(72.719), M-18:0_678.641(0.9615), M_962.9059(0.5879)
	Mouse Liver	TG 18:0_18:1_22:6	TG 58:7	TG 18:0_18:1_22:6	LMGL03011311	26.63	950.813	333.4	[C61H104O6+NH4] 1+	Positive	58:7	10	7	Glycerolipids [GL]	TAG	Triacylglycerols	950.817	4.2112	M-22:6_605.5495(100.0), M-18:0_649.5227(11.9942), M-18:1_651.5361(22.2011)
	Mouse Liver	TG 18:0_18:2_20:2	TG 56:4	TG 18:0_18:2_20:2	LMGL03010544	26.88	928.833	330.3	[C59H106O6+NH4] 1+	Positive	56:4	7	4	Glycerolipids [GL]	TAG	Triacylglycerols	928.833	0.3277	17:2 C=O+_263.2349(8.5501), M-20:2_603.5351(20.6757), M-18:0_627.5341(16.4042), M-18:2_631.5653(100.0)
	Mouse Liver	TG 18:0_19:0_22:0	TG 59:0	TG 18:0_19:0_22:0	LMGL03011040	28.83	978.942	346.5	[C62H120O6+NH4] 1+	Positive	59:0	3	0	Glycerolipids [GL]	TAG	Triacylglycerols	978.942	0.3048	M-22:0_621.5811(10.2017), M-19:0_663.6306(38.5392), M-18:0_677.6436(76.6188), M-19:0_680.6498(0.6777), M-18:0_694.664(2.0074)
	Mouse Liver	TG 18:0_20:0_22:0	TG 60:0	TG 18:0_20:0_22:0	LMGL03011114	29.06	992.959	349.3	[C63H122O6+NH4] 1+	Positive	60:0	3	0	Glycerolipids [GL]	TAG	Triacylglycerols	992.958	1.1495	M-22:0_635.5952(47.8389), M-20:0_663.6311(85.2613), M-18:0_691.6587(91.0051)
	Mouse Liver	TG 18:0_21:0_22:0	TG 61:0	TG 18:0_21:0_22:0	LMGL03011560	29.3	1006.97	351.7	[C64H124O6+NH4] 1+	Positive	61:0	3	0	Glycerolipids [GL]	TAG	Triacylglycerols	1006.97	0.4067	17:0 C=O+_267.2692(10.0631), M-22:0_649.6111(28.0837), M-21:0_663.6327(69.4658), M-18:0_705.6781(49.1459), M-18:0_722.7005(6.1003)
	Mouse Liver	TG 18:0_22:0_22:0	TG 62:0	TG 18:0_22:0_22:0	LMGL03011633	29.56	1020.99	355.9	[C65H126O6+NH4] 1+	Positive	62:0	3	0	Glycerolipids [GL]	TAG	Triacylglycerols	1020.99	0.2463	21:0 C=O+_323.3294(2.4873), M-22:0_663.6284(100.0), M-18:0_719.6901(37.5059), M_1020.988(0.4603)
	Mouse Liver	TG 18:1_18:1_20:3	TG 56:5	TG 18:1_18:1_20:3	LMGL03010609	26.66	926.817	330.2	[C59H104O6+NH4] 1+	Positive	56:5	8	5	Glycerolipids [GL]	TAG	Triacylglycerols	926.817	0.0397	17:1 C=O+_265.2541(8.7378), 19:3 C=O+_289.2532(8.8069), M-20:3_603.5361(60.6495), M-18:1_627.5364(100.0)
	Mouse Liver	TG 18:1_18:1_22:0	TG 58:2	TG 18:1_18:1_22:0	LMGL03010898	27.86	960.896	339.7	[C61H114O6+NH4] 1+	Positive	58:2	5	2	Glycerolipids [GL]	TAG	Triacylglycerols	960.895	0.2124	17:1 C=O+_265.2545(10.9063), M-22:0_603.535(70.2846), M-18:1_661.6126(100.0)
	Mouse Liver	TG 18:1_18:1_22:4	TG 58:6	TG 18:1_18:1_22:4	LMGL03011221	26.71	952.833	334.9	[C61H106O6+NH4] 1+	Positive	58:6	9	6	Glycerolipids [GL]	TAG	Triacylglycerols	952.833	0.1913	17:1 C=O+_265.2517(8.849), 21:4 C=O+_315.2676(7.9784), M-22:4_603.5369(49.7813), M-18:1_653.5484(100.0)
	Mouse Liver	TG 18:1_18:2_18:2	TG 54:5	TG 18:1_18:2_18:2	LMGL03010327	26.64	898.782	322.6	[C57H100O6+NH4] 1+	Positive	54:5	8	5	Glycerolipids [GL]	TAG	Triacylglycerols	898.786	4.0596	M-18:1_599.5033(43.2485), M-18:2_601.5193(100.0)
	Mouse Liver	TG 18:1_18:2_18:2	TG 54:5	TG 18:1_18:2_18:2	LMGL03010327	26.31	898.787	322.4	[C57H100O6+NH4] 1+	Positive	54:5	8	5	Glycerolipids [GL]	TAG	Triacylglycerols	898.786	0.8977	17:2 C=O+_263.2368(5.2866), 17:1 C=O+_265.2528(2.7568), M-18:1_599.5038(56.6613), M-18:2_601.5195(100.0), M-H2O_863.7526(0.2407), M_898.7851(0.0758)
	Mouse Liver	TG 18:1_18:2_19:0	TG 55:3	TG 18:1_18:2_19:0	LMGL03010423	26.98	916.833	329.2	[C58H106O6+NH4] 1+	Positive	55:3	6	3	Glycerolipids [GL]	TAG	Triacylglycerols	916.833	0.0657	17:2 C=O+_263.2355(2.515), M-19:0_601.5208(24.0596), M-18:1_617.5523(100.0), M-18:2_619.5676(44.8088)
	Mouse Liver	TG 18:1_18:2_19:1	TG 55:4	TG 18:1_18:2_19:1	LMGL03016219	26.7	914.817	327	[C58H104O6+NH4] 1+	Positive	55:4	7	4	Glycerolipids [GL]	TAG	Triacylglycerols	914.817	0.1069	17:2 C=O+_263.2366(6.7314), M-19:1_601.5194(80.193), M-18:1_615.5373(66.9122), M-18:2_617.5497(100.0)
	Mouse Liver	TG 18:1_18:2_20:0	TG 56:3	TG 18:1_18:2_20:0	LMGL03010478	27.14	930.849	332.3	[C59H108O6+NH4] 1+	Positive	56:3	6	3	Glycerolipids [GL]	TAG	Triacylglycerols	930.848	0.1689	17:1 C=O+_265.2518(3.9039), M-20:0_601.5194(40.4673), M-18:1_631.5651(100.0), M-18:2_633.5792(59.8879)
	Mouse Liver	TG 18:1_18:2_20:4	TG 56:7	TG 18:1_18:2_20:4	LMGL03010741	26.19	922.786	325.7	[C59H100O6+NH4] 1+	Positive	56:7	10	7	Glycerolipids [GL]	TAG	Triacylglycerols	922.786	0.184	17:2 C=O+_263.2375(14.1124), 17:1 C=O+_265.2539(5.4115), 19:4 C=O+_287.2348(17.4922), M-20:4_601.5202(64.1883), M-18:1_623.5046(43.9146), M-18:2_625.5201(100.0), M_922.7847(1.0228)
	Mouse Liver	TG 18:1_18:2_21:0	TG 57:3	TG 18:1_18:2_21:0	LMGL03010891	27.27	944.864	334.4	[C60H110O6+NH4] 1+	Positive	57:3	6	3	Glycerolipids [GL]	TAG	Triacylglycerols	944.864	0.0539	M-21:0_601.5213(33.4848), M-18:1_645.5808(100.0), M-18:2_647.5969(52.5802)
	Mouse Liver	TG 18:1_18:2_22:0	TG 58:3	TG 18:1_18:2_22:0	LMGL03010969	27.45	958.88	338.2	[C61H112O6+NH4] 1+	Positive	58:3	6	3	Glycerolipids [GL]	TAG	Triacylglycerols	958.88	0.1429	17:2 C=O+_263.2391(4.0272), 17:1 C=O+_265.2537(3.2902), M-22:0_601.5185(55.5653), M-18:1_659.5974(100.0)
	Mouse Liver	TG 18:1_18:2_22:1	TG 58:4	TG 18:1_18:2_22:1	LMGL03011049	27.15	956.864	335.3	[C61H110O6+NH4] 1+	Positive	58:4	7	4	Glycerolipids [GL]	TAG	Triacylglycerols	956.864	0.436	17:2 C=O+_263.2387(14.1918), 17:1 C=O+_265.2528(3.6619), 21:1 C=O+_321.3159(6.0771), M-22:1_601.518(38.4665), M-18:1_657.5832(46.7407), M-18:2_659.5986(100.0)
	Mouse Liver	TG 18:1_18:2_22:4	TG 58:7	TG 18:1_18:2_22:4	LMGL03011298	26.42	950.817	332.5	[C61H104O6+NH4] 1+	Positive	58:7	10	7	Glycerolipids [GL]	TAG	Triacylglycerols	950.817	0.4107	17:2 C=O+_263.2371(7.3312), 21:4 C=O+_315.2675(12.4708), M-22:4_601.5194(78.913), M-18:1_651.5371(100.0), M-18:2_653.55(75.7934), M-H2O_915.777(1.6377)
	Mouse Liver	TG 18:1_19:0_20:1	TG 57:2	TG 18:1_19:0_20:1	LMGL03010656	27.62	946.88	337	[C60H112O6+NH4] 1+	Positive	57:2	5	2	Glycerolipids [GL]	TAG	Triacylglycerols	946.88	0.242	17:1 C=O+_265.2521(5.2075), M-20:1_619.5686(15.2038), M-19:0_631.5659(5.993), M-18:1_647.5963(100.0), M-19:0_648.5981(45.6128), M_946.872(0.7083)
	Mouse Liver	TG 18:1_19:0_22:0	TG 59:1	TG 18:1_19:0_22:0	LMGL03011115	28.41	976.929	344.9	[C62H118O6+NH4] 1+	Positive	59:1	4	1	Glycerolipids [GL]	TAG	Triacylglycerols	976.927	2.7191	17:1 C=O+_265.2547(9.1443), M-22:0_619.5604(3.8582), M-19:0_661.6138(8.0576), M-18:1_677.6443(70.5561)
	Mouse Liver	TG 18:1_20:1_21:0	TG 59:2	TG 18:1_20:1_21:0	LMGL03011180	28.05	974.911	342.9	[C62H116O6+NH4] 1+	Positive	59:2	5	2	Glycerolipids [GL]	TAG	Triacylglycerols	974.911	0.121	M-21:0_631.5675(7.7442), M-20:1_647.5969(10.9254), M-21:0_648.5984(5.0633), M-18:1_675.6302(100.0)
	Mouse Liver	TG 18:1_20:1_22:0	TG 60:2	TG 18:1_20:1_22:0	LMGL03011264	28.2	988.928	345.8	[C63H118O6+NH4] 1+	Positive	60:2	5	2	Glycerolipids [GL]	TAG	Triacylglycerols	988.927	1.8838	M-22:0_631.568(11.638), M-20:1_661.6142(13.5339), M-18:1_689.6441(100.0)
	Mouse Liver	TG 18:1_20:1_22:1	TG 60:3	TG 18:1_20:1_22:1	LMGL03011348	27.87	986.911	342.9	[C63H116O6+NH4] 1+	Positive	60:3	6	3	Glycerolipids [GL]	TAG	Triacylglycerols	986.911	0.1195	17:1 C=O+_265.2518(2.2171), M-22:1_631.5628(10.8483), M-20:1_659.6019(17.0438), M-18:1_687.6296(100.0), M_986.909(1.1183)
	Mouse Liver	TG 18:1_20:1_22:5	TG 60:7	TG 18:1_20:1_22:5	LMGL03011684	26.7	978.849	337.9	[C63H108O6+NH4] 1+	Positive	60:7	10	7	Glycerolipids [GL]	TAG	Triacylglycerols	978.848	0.223	21:5 C=O+_313.2505(4.7283), M-22:5_631.569(14.2619), M-20:1_651.5358(14.2303), M-18:1_679.568(100.0)
	Mouse Liver	TG 18:1_20:4_22:1	TG 60:6	TG 18:1_20:4_22:1	LMGL03011570	27	980.865	339.9	[C63H110O6+NH4] 1+	Positive	60:6	9	6	Glycerolipids [GL]	TAG	Triacylglycerols	980.864	1.1303	17:1 C=O+_265.2506(8.1789), 21:1 C=O+_321.3166(6.2881), M-22:1_625.5186(78.2901), M-20:4_659.598(63.935), M-18:1_681.5823(100.0)
	Mouse Liver	TG 18:1_22:0_22:6	TG 62:7	TG 18:1_22:0_22:6	LMGL03012148	27.24	1006.88	344.7	[C65H112O6+NH4] 1+	Positive	62:7	10	7	Glycerolipids [GL]	TAG	Triacylglycerols	1006.88	1.3187	21:6 C=O+_311.2386(21.4212), M-22:0_649.518(10.1246), M-22:6_661.6138(100.0), M-18:1_707.5962(10.9998)
	Mouse Liver	TG 18:1_22:1_22:2	TG 62:4	TG 18:1_22:1_22:2	LMGL03011998	27.79	1012.93	346.9	[C65H118O6+NH4] 1+	Positive	62:4	7	4	Glycerolipids [GL]	TAG	Triacylglycerols	1012.93	0.2096	17:1 C=O+_265.2528(7.7555), M-22:1_657.5792(38.5608), M-22:2_659.5979(6.4443), M-18:1_713.6406(91.3927)
	Mouse Liver	TG 18:1_22:1_22:6	TG 62:8	TG 18:1_22:1_22:6	LMGL03012199	26.93	1004.86	342.5	[C65H110O6+NH4] 1+	Positive	62:8	11	8	Glycerolipids [GL]	TAG	Triacylglycerols	1004.86	0.1922	M-22:1_649.5186(17.8832), M-22:6_659.5972(100.0), M-18:1_705.5761(17.9631)
	Mouse Liver	TG 18:2_18:2_18:2	TG 54:6	TG 18:2_18:2_18:2	LMGL03010371	26.66	896.769	321.8	[C57H98O6+NH4] 1+	Positive	54:6	9	6	Glycerolipids [GL]	TAG	Triacylglycerols	896.77	1.4545	M-18:2_599.4997(100.0)
	Mouse Liver	TG 18:2_18:2_19:1	TG 55:5	TG 18:2_18:2_19:1	LMGL03013039	26.45	912.802	325.1	[C58H102O6+NH4] 1+	Positive	55:5	8	5	Glycerolipids [GL]	TAG	Triacylglycerols	912.802	0.3215	17:2 C=O+_263.2365(3.2934), M-19:1_599.5051(36.0589), M-18:2_615.539(100.0)
	Mouse Liver	TG 18:2_18:2_20:4	TG 56:8	TG 18:2_18:2_20:4	LMGL03010808	25.93	920.77	323.3	[C59H98O6+NH4] 1+	Positive	56:8	11	8	Glycerolipids [GL]	TAG	Triacylglycerols	920.77	0.108	17:2 C=O+_263.2358(4.1833), 19:4 C=O+_287.2361(10.0398), M-20:4_599.5023(100.0), M-18:2_623.5031(68.9144), M-H2O_885.734(0.7916)
	Mouse Liver	TG 18:2_18:2_22:5	TG 58:9	TG 18:2_18:2_22:5	LMGL03011460	25.94	946.786	327.9	[C61H100O6+NH4] 1+	Positive	58:9	12	9	Glycerolipids [GL]	TAG	Triacylglycerols	946.786	0.143	17:2 C=O+_263.2378(8.4044), 21:5 C=O+_313.2508(12.3554), M-22:5_599.504(64.1885), M-18:2_649.5198(100.0)
	Mouse Liver	TG 18:2_18:2_22:6	TG 58:10	TG 18:2_18:2_22:6	LMGL03011544	25.81	944.771	327.3	[C61H98O6+NH4] 1+	Positive	58:10	13	10	Glycerolipids [GL]	TAG	Triacylglycerols	944.77	0.4929	17:2 C=O+_263.2388(8.8499), M-22:6_599.5003(100.0), M-18:2_647.5032(65.9016)
	Mouse Liver	TG 18:2_18:3_18:4	TG 54:9	TG 18:2_18:3_18:4	LMGL03016289	25.31	890.723	314.3	[C57H92O6+NH4] 1+	Positive	54:9	12	9	Glycerolipids [GL]	TAG	Triacylglycerols	890.723	0.078	17:4 C=O+_259.2059(8.9073), M-18:2_593.4593(23.4014), M-18:3_595.4739(86.2074), M-18:4_597.4871(69.7878)
	Mouse Liver	TG 18:2_18:3_20:4	TG 56:9	TG 18:2_18:3_20:4	LMGL03010876	25.69	918.755	321.6	[C59H96O6+NH4] 1+	Positive	56:9	12	9	Glycerolipids [GL]	TAG	Triacylglycerols	918.755	0.5341	17:3 C=O+_261.2217(6.0979), 17:2 C=O+_263.2388(8.5382), M-20:4_597.4883(100.0), M-18:2_621.488(56.492), M-18:3_623.5026(60.0524)
	Mouse Liver	TG 18:2_18:3_20:5	TG 56:10	TG 18:2_18:3_20:5	LMGL03010954	25.43	916.739	319.5	[C59H94O6+NH4] 1+	Positive	56:10	13	10	Glycerolipids [GL]	TAG	Triacylglycerols	916.739	0.3629	17:3 C=O+_261.2218(16.2048), M-20:5_597.4881(100.0), M-18:2_619.4714(28.372), M-18:3_621.4912(17.5491)
	Mouse Liver	TG 18:2_18:3_22:6	TG 58:11	TG 18:2_18:3_22:6	LMGL03011620	25.57	942.755	324.9	[C61H96O6+NH4] 1+	Positive	58:11	14	11	Glycerolipids [GL]	TAG	Triacylglycerols	942.755	0.8442	17:3 C=O+_261.2219(4.6497), 17:2 C=O+_263.2373(9.6586), 21:6 C=O+_311.2401(13.6523), M-22:6_597.4886(100.0), M-18:2_645.4875(27.4745), M-18:3_647.5041(30.8286)
	Mouse Liver	TG 18:2_19:1_20:1	TG 57:4	TG 18:2_19:1_20:1	LMGL03016328	27	942.85	332.8	[C60H108O6+NH4] 1+	Positive	57:4	7	4	Glycerolipids [GL]	TAG	Triacylglycerols	942.848	1.2025	M-20:1_615.5329(32.9313), M-19:1_629.553(47.1786), M-18:2_645.5824(100.0)
	Mouse Liver	TG 18:2_19:1_22:1	TG 59:4	TG 18:2_19:1_22:1	LMGL03016335	27.34	970.879	338.2	[C62H112O6+NH4] 1+	Positive	59:4	7	4	Glycerolipids [GL]	TAG	Triacylglycerols	970.88	1.2099	M-22:1_615.5356(65.3417), M-19:1_657.5798(17.6398), M-18:2_673.6116(66.6005)
	Mouse Liver	TG 18:2_20:2_22:0	TG 60:4	TG 18:2_20:2_22:0	LMGL03011414	27.46	984.894	341.4	[C63H114O6+NH4] 1+	Positive	60:4	7	4	Glycerolipids [GL]	TAG	Triacylglycerols	984.895	0.9083	17:2 C=O+_263.2368(5.2784), M-22:0_627.5339(29.5782), M-20:2_659.6017(14.6288), M-18:2_687.6271(100.0)
	Mouse Liver	TG 18:2_20:2_22:4	TG 60:8	TG 18:2_20:2_22:4	LMGL03011747	26.45	976.832	335.7	[C63H106O6+NH4] 1+	Positive	60:8	11	8	Glycerolipids [GL]	TAG	Triacylglycerols	976.833	0.6257	17:2 C=O+_263.2393(4.1126), M-22:4_627.5373(28.1713), M-20:2_651.5355(14.9099), M-18:2_679.567(100.0)
	Mouse Liver	TG 18:2_20:4_22:5	TG 60:11	TG 18:2_20:4_22:5	LMGL03011960	25.96	970.784	333	[C63H100O6+NH4] 1+	Positive	60:11	14	11	Glycerolipids [GL]	TAG	Triacylglycerols	970.786	1.3066	19:4 C=O+_287.2359(15.6165), M-22:5_623.4985(98.6964), M-20:4_649.5161(50.5608), M-18:2_673.5203(73.8555)
	Mouse Liver	TG 18:2_20:4_22:6	TG 60:12	TG 18:2_20:4_22:6	LMGL03012034	25.7	968.769	330.4	[C63H98O6+NH4] 1+	Positive	60:12	15	12	Glycerolipids [GL]	TAG	Triacylglycerols	968.77	0.9054	19:4 C=O+_287.2364(15.8721), 21:6 C=O+_311.237(12.1517), M-22:6_623.502(100.0), M-20:4_647.5053(75.286), M-18:2_671.503(24.5919)
	Mouse Liver	TG 18:2_22:4_22:6	TG 62:12	TG 18:2_22:4_22:6	LMGL03012367	25.94	996.801	335.6	[C65H102O6+NH4] 1+	Positive	62:12	15	12	Glycerolipids [GL]	TAG	Triacylglycerols	996.802	0.1954	17:2 C=O+_263.2398(5.2555), 21:6 C=O+_311.2385(7.7072), M-22:4_647.5063(48.3098), M-22:6_651.5336(100.0), M-18:2_699.5357(22.4352)
	Mouse Liver	TG 18:2_22:6_22:6	TG 62:14	TG 18:2_22:6_22:6	LMGL03012429	25.57	992.765	333.6	[C65H98O6+NH4] 1+	Positive	62:14	17	14	Glycerolipids [GL]	TAG	Triacylglycerols	992.77	4.9411	17:2 C=O+_263.2364(6.9411), 21:6 C=O+_311.2354(9.3609), M-22:6_647.5034(100.0), M-18:2_695.5055(17.1482)
