# Supplementary material for: Trapped ion mobility spectrometry and PASEF enable in-depth lipidomics from minimal sample amounts
Source: Nat Commun. 2020 Jan 16;11:331. doi: 10.1038/s41467-019-14044-x (PMC6965134; doi:10.1038/s41467-019-14044-x)
Supplement: Supplementary file 6 — Supplementary Data 4 [file 41467_2019_14044_MOESM6_ESM.xlsx]

## Sheet: Suppl. Data 4
	Sample	Lipid Name	Short Name.1	LSI ID	Lipid ID	Retention Time (min)	m/z	CCS (Å²)	Chemical Composition + Adduct	Ionization Mode	#Double Bonds	#Carbon-Carbon Double Bonds	#Triple Bonds	Category	Main Class	Sub Class	Theoretical m/z	Delta Mass	Matched Ions
Ceramides	HeLa cells	Cer d18:1_22:0@	Cer d40:1	Cer d18:1_22:0	LMSP02010008	24.73	622.614	274.3	[C40H79NO3+H] 1+	Positive	2	1	0	Sphingolipids [SP]	Ceramides	N-acylsphingosines (ceramides)	622.613	0.3095	N''_264.269(100.0), M-H2O_604.5994(6.3629)
	HeLa cells	Cer d18:1@_24:1	Cer d42:2	Cer d18:1_24:1	LMSP02010009	24.22	646.613	275.3	[C42H81NO3-H] 1-	Negative	3	2	0	Sphingolipids [SP]	Ceramides	N-acylsphingosines (ceramides)	646.614	1.7777	T_390.3778(100.0)
	HeLa cells	Cer d18:1_23:0@	Cer d41:1	Cer d18:1_23:0	LMSP02010021	24.63	636.627	276.9	[C41H81NO3+H] 1+	Positive	2	1	0	Sphingolipids [SP]	Ceramides	N-acylsphingosines (ceramides)	636.629	2.9005	N''_264.2665(83.6317)
	HeLa cells	Cer d18:1_24:1@	Cer d42:2	Cer d18:1_24:1	LMSP02010009	24.7	648.629	278.2	[C42H81NO3+H] 1+	Positive	3	2	0	Sphingolipids [SP]	Ceramides	N-acylsphingosines (ceramides)	648.629	0.0702	N''_264.2687(100.0), M-H2O_630.6189(6.7867)
	HeLa cells	Cer d18:1_26:1@	Cer d44:2	Cer d18:1_26:1	LMSP02010010	25.24	676.661	284.9	[C44H85NO3+H] 1+	Positive	3	2	0	Sphingolipids [SP]	Ceramides	N-acylsphingosines (ceramides)	676.66	1.4364	N''_264.2685(100.0), M-H2O_658.6494(11.93)
Diacylglycerols	HeLa cells	DG 14:0_16:1_0:0	DG 30:1	DG 14:0_16:1_0:0	LMGL02010379	21.83	556.493	248.3	[C33H62O5+NH4] 1+	Positive	3	1	0	Glycerolipids [GL]	DAG	Diacylglycerols	556.494	0.6905	M-16:1_285.2425(80.6168), M-14:0_311.2578(100.0), M-H2O_521.4529(91.4109)
	HeLa cells	DG 16:1_16:1_0:0	DG 32:2	DG 16:1_16:1_0:0	LMGL02010011	22.01	582.509	249	[C35H64O5+NH4] 1+	Positive	4	2	0	Glycerolipids [GL]	DAG	Diacylglycerols	582.509	0.2836	15:1 C=O+_237.2204(2.584), M-16:1_311.2581(100.0), M-H2O_547.4705(24.5423)
	HeLa cells	DG 14:0_16:0_0:0	DG 30:0	DG 14:0_16:0_0:0	LMGL02010378	22.97	558.509	252.4	[C33H64O5+NH4] 1+	Positive	2	0	0	Glycerolipids [GL]	DAG	Diacylglycerols	558.509	0.0772	13:0 C=O+_211.2068(3.3325), M-16:0_285.2414(62.1725), M-14:0_313.2737(100.0), M-H2O_523.4718(46.8329)
	HeLa cells	DG 15:1@_16:1_0:0	DG 31:2	DG 15:1_16:1_0:0	LMGL02010451	13.47	609.474	252.9	[C34H62O5+AcO] 1-	Negative	4	2	0	Glycerolipids [GL]	DAG	Diacylglycerols	609.474	0.4933	M-16:1_297.2431(100.0), 16:1_311.2208(77.8097)
	HeLa cells	DG 16:0_16:1_0:0	DG 32:1	DG 16:0_16:1_0:0	LMGL02010010	23.08	584.525	254.9	[C35H66O5+NH4] 1+	Positive	3	1	0	Glycerolipids [GL]	DAG	Diacylglycerols	584.525	0.1167	15:1 C=O+_237.2201(2.3071), M-16:0_311.2581(94.4405), M-16:1_313.2735(100.0), M-H2O_549.4885(71.3541)
	HeLa cells	DG 16:0_18:3_0:0	DG 34:3	DG 16:0_18:3_0:0	LMGL02010032	22.54	608.525	257.3	[C37H66O5+NH4] 1+	Positive	5	3	0	Glycerolipids [GL]	DAG	Diacylglycerols	608.525	0.2891	M-18:3_313.2736(100.0), M-16:0_335.2592(42.6357)
	HeLa cells	DG 16:1_18:1_0:0	DG 34:2	DG 16:1_18:1_0:0	LMGL02010026	23.17	593.514	258.1	[C37H68O5+H] 1+	Positive	4	2	0	Glycerolipids [GL]	DAG	Diacylglycerols	593.514	0.1627	M-18:1_311.2564(53.3236), M-16:1_339.2911(100.0), M-H2O_575.5024(20.1476)
	HeLa cells	DG 18:1_18:3_0:0	DG 36:4	DG 18:1_18:3_0:0	LMGL02010064	22.66	634.541	258.6	[C39H68O5+NH4] 1+	Positive	6	4	0	Glycerolipids [GL]	DAG	Diacylglycerols	634.54	0.1416	M-18:1_335.2563(90.7337), M-18:3_339.2888(79.245)
	HeLa cells	DG 15:1@_16:1_0:0	DG 31:2	DG 15:1_16:1_0:0	LMGL02010451	13.76	609.473	258.7	[C34H62O5+AcO] 1-	Negative	4	2	0	Glycerolipids [GL]	DAG	Diacylglycerols	609.474	0.1076	16:1_311.2227(100.0)
	HeLa cells	DG 16:0_16:0_0:0	DG 32:0	DG 16:0_16:0_0:0	LMGL02010001	23.89	586.54	259	[C35H68O5+NH4] 1+	Positive	2	0	0	Glycerolipids [GL]	DAG	Diacylglycerols	586.54	1.1996	15:0 C=O+_239.2366(5.3502), M-16:0_313.2737(100.0), M-H2O_551.5035(28.5114)
	HeLa cells	DG 18:1_18:2_0:0	DG 36:3	DG 18:1_18:2_0:0	LMGL02010056	23.38	636.556	261.1	[C39H70O5+NH4] 1+	Positive	5	3	0	Glycerolipids [GL]	DAG	Diacylglycerols	636.556	0.0059	17:2 C=O+_263.237(7.018), 17:1 C=O+_265.2526(6.2337), M-18:1_337.2731(98.1753), M-18:2_339.2876(100.0), M-H2O_601.5195(45.2799)
	HeLa cells	DG 19:1_16:1_0:0	DG 35:2	DG 19:1_16:1_0:0	LMGL02010523	23.63	624.556	261.1	[C38H70O5+NH4] 1+	Positive	4	2	0	Glycerolipids [GL]	DAG	Diacylglycerols	624.556	0.3969	M-19:1_311.2603(23.2134), M-16:1_353.3042(14.5378), M-H2O_589.5179(66.756)
	HeLa cells	DG 16:0_20:5_0:0	DG 36:5	DG 16:0_20:5_0:0	LMGL02010078	22.33	632.525	261.5	[C39H66O5+NH4] 1+	Positive	7	5	0	Glycerolipids [GL]	DAG	Diacylglycerols	632.525	0.3747	M-20:5_313.2744(100.0), M-16:0_359.2588(12.6776), M-H2O_597.4917(6.2364)
	HeLa cells	DG 16:0_17:0_0:0	DG 33:0	DG 16:0_17:0_0:0	LMGL02010012	24.15	600.555	261.8	[C36H70O5+NH4] 1+	Positive	2	0	0	Glycerolipids [GL]	DAG	Diacylglycerols	600.556	1.6199	15:0 C=O+_239.2374(10.9189), 16:0 C=O+_253.2526(3.1026), M-17:0_313.2739(100.0), M-16:0_327.2892(72.0167), M-H2O_565.5171(69.4511)
	HeLa cells	DG 16:0_17:0_0:0	DG 33:0	DG 16:0_17:0_0:0	LMGL02010012	24.26	600.556	262.4	[C36H70O5+NH4] 1+	Positive	2	0	0	Glycerolipids [GL]	DAG	Diacylglycerols	600.556	0.6036	M-17:0_313.2724(48.4581), M-16:0_327.2912(100.0), M-H2O_565.5188(70.8517)
	HeLa cells	DG 18:1_16:0_0:0	DG 34:1	DG 18:1_16:0_0:0	LMGL02010004	23.96	612.556	262.5	[C37H70O5+NH4] 1+	Positive	3	1	0	Glycerolipids [GL]	DAG	Diacylglycerols	612.556	0.6914	17:1 C=O+_265.2521(5.0855), M-18:1_313.2738(100.0), M-16:0_339.2891(93.9671), M-H2O_577.5187(51.3715)
	HeLa cells	DG 18:1_16:0_0:0	DG 34:1	DG 18:1_16:0_0:0	LMGL02010004	24.43	612.555	262.5	[C37H70O5+NH4] 1+	Positive	3	1	0	Glycerolipids [GL]	DAG	Diacylglycerols	612.556	1.6878	15:0 C=O+_239.2391(2.1177), M-18:1_313.2742(76.6082), M-16:0_339.2902(100.0), M-H2O_577.5204(43.0378)
	HeLa cells	DG 16:0_20:4_0:0	DG 36:4	DG 16:0_20:4_0:0	LMGL02010070	23.11	634.541	263.4	[C39H68O5+NH4] 1+	Positive	6	4	0	Glycerolipids [GL]	DAG	Diacylglycerols	634.54	0.1416	15:0 C=O+_239.2379(7.5154), 19:4 C=O+_287.2389(10.9825), M-20:4_313.2737(100.0), M-16:0_361.2731(28.257)
	HeLa cells	DG 18:1_16:0_0:0	DG 34:1	DG 18:1_16:0_0:0	LMGL02010004	28.98	612.557	263.6	[C37H70O5+NH4] 1+	Positive	3	1	0	Glycerolipids [GL]	DAG	Diacylglycerols	612.556	0.604	M-18:1_313.2718(42.5775), M-16:0_339.2867(100.0), M-H2O_577.5183(83.5237)
	HeLa cells	DG 18:1_20:5_0:0	DG 38:6	DG 18:1_20:5_0:0	LMGL02010132	22.47	658.54	263.8	[C41H68O5+NH4] 1+	Positive	8	6	0	Glycerolipids [GL]	DAG	Diacylglycerols	658.54	0.9758	17:1 C=O+_265.2534(3.535), M-20:5_339.2896(100.0), M-18:1_359.2596(22.0244), M-H2O_623.5061(6.8578)
	HeLa cells	DG 16:0_20:3_0:0	DG 36:3	DG 16:0_20:3_0:0	LMGL02010062	23.5	636.557	264.8	[C39H70O5+NH4] 1+	Positive	5	3	0	Glycerolipids [GL]	DAG	Diacylglycerols	636.556	0.5812	M-20:3_313.2747(55.5354), M-16:0_363.2917(73.6842), M-H2O_601.5172(45.5535)
	HeLa cells	DG 18:1_18:1_0:0	DG 36:2	DG 18:1_18:1_0:0	LMGL02010049	24.01	638.571	265.2	[C39H72O5+NH4] 1+	Positive	4	2	0	Glycerolipids [GL]	DAG	Diacylglycerols	638.572	0.7025	M-18:1_339.2894(100.0), M-H2O_603.5348(22.3687)
	HeLa cells	DG 17:0_18:1_0:0	DG 35:1	DG 17:0_18:1_0:0	LMGL02010030	24.31	626.571	265.7	[C38H72O5+NH4] 1+	Positive	3	1	0	Glycerolipids [GL]	DAG	Diacylglycerols	626.572	0.6185	17:1 C=O+_265.2538(7.6633), M-18:1_327.2888(84.5013), M-17:0_339.29(76.4936), M-H2O_591.5344(98.388)
	HeLa cells	DG 16:0_22:5_0:0	DG 38:5	DG 16:0_22:5_0:0	LMGL02010150	23.17	660.557	266.6	[C41H70O5+NH4] 1+	Positive	7	5	0	Glycerolipids [GL]	DAG	Diacylglycerols	660.556	1.0221	21:5 C=O+_313.2523(36.505), M-22:5_313.2742(100.0), M-16:0_387.2913(59.8376), M-H2O_625.5257(27.809)
	HeLa cells	DG 18:1_20:3_0:0	DG 38:4	DG 18:1_20:3_0:0	LMGL02010110	23.58	662.573	266.8	[C41H72O5+NH4] 1+	Positive	6	4	0	Glycerolipids [GL]	DAG	Diacylglycerols	662.572	1.1654	M-20:3_339.2887(89.8533), M-18:1_363.2878(100.0), M-H2O_627.5327(51.9164)
	HeLa cells	DG 19:1_18:1_0:0	DG 37:2	DG 19:1_18:1_0:0	LMGL02010528	24.34	652.587	268.3	[C40H74O5+NH4] 1+	Positive	4	2	0	Glycerolipids [GL]	DAG	Diacylglycerols	652.587	0.2582	18:1 C=O+_279.2697(4.4838), M-18:1_353.305(97.1931), M-H2O_617.5505(58.7138)
	HeLa cells	DG 18:1_22:6_0:0	DG 40:7	DG 18:1_22:6_0:0	LMGL02010225	22.91	684.556	270	[C43H70O5+NH4] 1+	Positive	9	7	0	Glycerolipids [GL]	DAG	Diacylglycerols	684.556	0.3621	17:1 C=O+_265.2505(3.7365), M-22:6_339.2932(100.0), M-18:1_385.2738(21.1422), M-H2O_649.5211(3.6926)
	HeLa cells	DG 18:0_20:4_0:0	DG 38:4	DG 18:0_20:4_0:0	LMGL02010111	24	662.573	270.8	[C41H72O5+NH4] 1+	Positive	6	4	0	Glycerolipids [GL]	DAG	Diacylglycerols	662.572	2.0865	19:4 C=O+_287.2371(9.3954), M-20:4_341.303(100.0), M-18:0_361.2742(5.2288)
	HeLa cells	DG 16:0_22:4_0:0	DG 38:4	DG 16:0_22:4_0:0	LMGL02010138	23.75	662.573	271.2	[C41H72O5+NH4] 1+	Positive	6	4	0	Glycerolipids [GL]	DAG	Diacylglycerols	662.572	1.7181	M-22:4_313.2735(100.0), 21:4 C=O+_315.267(37.9195), M-16:0_389.3026(84.8993)
	HeLa cells	DG 18:0_18:0_0:0	DG 36:0	DG 18:0_18:0_0:0	LMGL02010002	25.16	642.602	272.2	[C39H76O5+NH4] 1+	Positive	2	0	0	Glycerolipids [GL]	DAG	Diacylglycerols	642.603	1.061	17:0 C=O+_267.2699(4.5223), M-18:0_341.3049(100.0), M-H2O_607.5656(52.6117)
	HeLa cells	DG 16:0_22:1_0:0	DG 38:1	DG 16:0_22:1_0:0	LMGL02010106	25.15	668.615	276.3	[C41H78O5+NH4] 1+	Positive	3	1	0	Glycerolipids [GL]	DAG	Diacylglycerols	668.619	4.9825	M-22:1_313.2722(58.2633), M-16:0_395.3492(100.0), M-H2O_633.5789(55.8824)
	HeLa cells	DG 16:0_22:0_0:0	DG 38:0	DG 16:0_22:0_0:0	LMGL02010096	25.64	670.631	279.1	[C41H80O5+NH4] 1+	Positive	2	0	0	Glycerolipids [GL]	DAG	Diacylglycerols	670.634	4.7319	15:0 C=O+_239.2366(11.717), M-22:0_313.2734(84.264), M-16:0_397.3673(65.3033), M-H2O_635.5951(100.0)
Neutral Glycosphingolipids	HeLa cells	GlcCer d18:1_14:0@	GlcCer d32:1	GlcCer d18:1_14:0	LMSP0501AB12	16.86	834.592	297.2	[C44H83NO13+H] 1+	Positive	2	1	0	Sphingolipids [SP]	Neutral glycosphingolipids	Simple Glc series	834.594	1.5707	N''_264.2684(76.2313), C32H62NO2-H2O_474.4667(31.0845), C32H62NO2_492.4778(100.0), M-H2O_816.5836(12.0399)
	HeLa cells	GlcCer d18:1_22:0@	GlcCer d40:1	GlcCer d18:1_22:0	LMSP0501AA07	23.95	784.665	298.3	[C46H89NO8+H] 1+	Positive	2	1	0	Sphingolipids [SP]	Neutral glycosphingolipids	Simple Glc series	784.666	1.1126	N''_264.2709(100.0), C40H78NO2-H2O_586.5918(18.7099), C40H78NO2_604.6025(52.5883)
	HeLa cells	GlcCer d18:1_23:0@	GlcCer d41:1	GlcCer d18:1_23:0	LMSP0501AA32	24.3	798.68	301.5	[C47H91NO8+H] 1+	Positive	2	1	0	Sphingolipids [SP]	Neutral glycosphingolipids	Simple Glc series	798.682	2.4236	N''_264.2679(100.0), C41H80NO2-H2O_600.6111(15.3149)
	HeLa cells	GlcCer d18:1_16:0	GlcCer d34:1	GlcCer d18:1_16:0	LMSP0501AB03	19.1	862.625	304.1	[C46H87NO13+H] 1+	Positive	2	1	0	Sphingolipids [SP]	Neutral glycosphingolipids	Simple Glc series	862.625	0.4457	N''_264.267(81.113), T_282.2796(8.4756), C34H66NO2-H2O_502.4987(32.5009), C34H66NO2_520.509(100.0), M-C12H21O10_538.5196(1.2451), C40H76NO7_682.568(0.8161), M-C6H11O5-H2O_682.568(0.8161), M-H2O_844.6139(8.5612)
	HeLa cells	GlcCer d18:1_24:0@	GlcCer d42:1	GlcCer d18:1_24:0	LMSP0501AA09	24.58	812.697	304.2	[C48H93NO8+H] 1+	Positive	2	1	0	Sphingolipids [SP]	Neutral glycosphingolipids	Simple Glc series	812.697	0.9857	N''_264.2686(100.0), C42H82NO2-H2O_614.6244(14.0209), C42H82NO2_632.6357(28.4418), M-H2O_794.6868(11.4549)
	HeLa cells	GlcCer d18:1_20:0@	GlcCer d38:1	GlcCer d18:1_20:0	LMSP0501AB05	22.58	918.688	314.4	[C50H95NO13+H] 1+	Positive	2	1	0	Sphingolipids [SP]	Neutral glycosphingolipids	Simple Glc series	918.688	0.4025	N''_264.2678(48.8623), C38H74NO2_576.573(100.0)
	HeLa cells	GlcCer d18:1_22:0@	GlcCer d40:1	GlcCer d18:1_22:0	LMSP0501AB06	23.52	946.721	319.9	[C52H99NO13+H] 1+	Positive	2	1	0	Sphingolipids [SP]	Neutral glycosphingolipids	Simple Glc series	946.719	2.0783	N''_264.2676(38.717), C40H78NO2-H2O_586.5929(19.7819), C40H78NO2_604.602(100.0), C46H88NO7_766.6564(2.706), M-C6H11O5-H2O_766.6564(2.706), M-H2O_928.7158(1.3689)
	HeLa cells	GlcCer d18:1_24:1@	GlcCer d42:2	GlcCer d18:1_24:1	LMSP0501AB09	23.47	972.735	323.9	[C54H101NO13+H] 1+	Positive	3	2	0	Sphingolipids [SP]	Neutral glycosphingolipids	Simple Glc series	972.735	0.8048	N''_264.2686(35.4541), C42H80NO2-H2O_612.6082(15.3463), C42H80NO2_630.6168(100.0), M-H2O_954.725(9.3307)
	HeLa cells	GlcCer d18:1_24:0@	GlcCer d42:1	GlcCer d18:1_24:0	LMSP0501AB07	24.25	974.751	325.1	[C54H103NO13+H] 1+	Positive	2	1	0	Sphingolipids [SP]	Neutral glycosphingolipids	Simple Glc series	974.75	1.0905	N''_264.2683(43.3363), C42H82NO2-H2O_614.6181(19.2536), C42H82NO2_632.6341(100.0), C48H92NO7_794.687(1.913), M-C6H11O5-H2O_794.687(1.913), M-H2O_956.7357(1.6977)
Oxidized glycerophospholipids	HeLa cells	Oxidized PC 21:0	Oxidized PC 21:0	Oxidized PC 16:0_5:0	LMGP20010005	8.76	594.376	245.3	[C29H56NO9P+H] 1+	Positive	4	0	0	Glycerophospholipids [GP]	Oxidized glycerophospholipids	Oxidized glycerophosphocholines	594.377	1.0596	HG_184.0729(100.0)
	HeLa cells	Oxidized PC 16:0_9:0@	Oxidized PC 25:0	Oxidized PC 16:0_9:0	LMGP20010008	17.33	634.407	253.8	[C33H64NO9P-CH3] 1-	Negative	4	0	0	Glycerophospholipids [GP]	Oxidized glycerophospholipids	Oxidized glycerophosphocholines	634.408	1.9378	15:0 COO-_255.2314(100.0)
	HeLa cells	Oxidized PC 25:0	Oxidized PC 25:0	Oxidized PC 16:0_9:0	LMGP20010008	13.14	650.439	256.2	[C33H64NO9P+H] 1+	Positive	4	0	0	Glycerophospholipids [GP]	Oxidized glycerophospholipids	Oxidized glycerophosphocholines	650.44	1.1225	8:1 C=O+_155.1062(3.2798), HG_184.073(100.0), M-NL_467.3723(5.5226), M_650.4387(33.1621)
	HeLa cells	Oxidized PC 25:0	Oxidized PC 25:0	Oxidized PC 16:0_9:0	LMGP20010008	11.49	650.439	256.4	[C33H64NO9P+H] 1+	Positive	4	0	0	Glycerophospholipids [GP]	Oxidized glycerophospholipids	Oxidized glycerophosphocholines	650.44	0.9348	HG_184.0727(100.0)
	HeLa cells	Oxidized PC 25:0	Oxidized PC 25:0	Oxidized PC 16:0_9:0	LMGP20010008	8.98	650.437	256.6	[C33H64NO9P+H] 1+	Positive	4	0	0	Glycerophospholipids [GP]	Oxidized glycerophospholipids	Oxidized glycerophosphocholines	650.44	4.7821	HG_184.073(100.0)
	HeLa cells	Oxidized PC 25:0	Oxidized PC 25:0	Oxidized PC 16:0_9:0	LMGP20010008	10.23	650.438	257	[C33H64NO9P+H] 1+	Positive	4	0	0	Glycerophospholipids [GP]	Oxidized glycerophospholipids	Oxidized glycerophosphocholines	650.44	3.1869	HG_184.0724(100.0), M_650.4356(18.0846)
	HeLa cells	Oxidized PC 25:0	Oxidized PC 25:0	Oxidized PC 16:0_9:0	LMGP20010008	8.59	650.439	259	[C33H64NO9P+H] 1+	Positive	4	0	0	Glycerophospholipids [GP]	Oxidized glycerophospholipids	Oxidized glycerophosphocholines	650.44	0.9348	HG_184.0741(100.0)
	HeLa cells	Oxidized PC 16:0_5:0	Oxidized PC 21:0	Oxidized PC 16:0_5:0	LMGP20010005	9.41	638.367	260.2	[C29H56NO9P+HCOO] 1-	Negative	4	0	0	Glycerophospholipids [GP]	Oxidized glycerophospholipids	Oxidized glycerophosphocholines	638.367	0.2554	15:0 COO-_255.2315(100.0), M-16:0_340.1167(6.27)
	HeLa cells	Oxidized PC 16:0_5:0	Oxidized PC 21:0	Oxidized PC 16:0_5:0	LMGP20010005	9.89	638.367	260.2	[C29H56NO9P+HCOO] 1-	Negative	4	0	0	Glycerophospholipids [GP]	Oxidized glycerophospholipids	Oxidized glycerophosphocholines	638.367	0.8291	HG_168.0441(9.4977), 15:0 COO-_255.2326(100.0), M-5:1_480.3088(68.0815)
	HeLa cells	Oxidized PC 25:0	Oxidized PC 25:0	Oxidized PC 16:0_9:0	LMGP20010007	10.89	666.434	260.7	[C33H64NO10P+H] 1+	Positive	4	0	0	Glycerophospholipids [GP]	Oxidized glycerophospholipids	Oxidized glycerophosphocholines	666.435	0.8832	HG_184.075(100.0)
	HeLa cells	Oxidized PC 16:0_5:0	Oxidized PC 21:0	Oxidized PC 16:0_5:0	LMGP20010005	10.17	652.382	263	[C29H56NO9P+AcO] 1-	Negative	4	0	0	Glycerophospholipids [GP]	Oxidized glycerophospholipids	Oxidized glycerophosphocholines	652.383	2.1563	15:0 COO-_255.2323(70.1787), M-5:1_480.3102(47.2714)
	HeLa cells	Oxidized PC 16:0_9:0@	Oxidized PC 25:0	Oxidized PC 16:0_9:0	LMGP20010008	11.17	694.43	271.4	[C33H64NO9P+HCOO] 1-	Negative	4	0	0	Glycerophospholipids [GP]	Oxidized glycerophospholipids	Oxidized glycerophosphocholines	694.43	0.6429	HG_168.0426(3.4868), 15:0 COO-_255.2329(100.0), M-16:0-H2O_378.1661(5.1027), M-16:0_396.1803(10.9118), M-9:1-H2O_462.3017(2.8846), M-9:1_480.3078(5.0091), M-C5H13N_563.3344(0.7723), M-CH3_634.4084(93.2746)
	HeLa cells	Oxidized PC 16:0_9:0@	Oxidized PC 25:0	Oxidized PC 16:0_9:0	LMGP20010008	11.02	694.432	272	[C33H64NO9P+HCOO] 1-	Negative	4	0	0	Glycerophospholipids [GP]	Oxidized glycerophospholipids	Oxidized glycerophosphocholines	694.43	2.5212	8:1 COO-_171.1028(18.7638), 15:0 COO-_255.2312(100.0), M-CH3_634.4027(64.2384)
	HeLa cells	Oxidized PC 16:0_9:0@	Oxidized PC 25:0	Oxidized PC 16:0_9:0	LMGP20010008	16.94	694.43	272	[C33H64NO9P+HCOO] 1-	Negative	4	0	0	Glycerophospholipids [GP]	Oxidized glycerophospholipids	Oxidized glycerophosphocholines	694.43	0.6429	8:1 COO-_171.1036(49.7954), 15:0 COO-_255.233(100.0), M-16:0_396.1784(9.4106), M-9:1-H2O_462.299(2.126), M-9:1_480.3094(5.5377), M-CH3_634.4076(93.1688)
	HeLa cells	Oxidized PC 16:0_9:0@	Oxidized PC 25:0	Oxidized PC 16:0_9:0	LMGP20010008	17.32	694.43	272	[C33H64NO9P+HCOO] 1-	Negative	4	0	0	Glycerophospholipids [GP]	Oxidized glycerophospholipids	Oxidized glycerophosphocholines	694.43	0.2913	8:1 COO-_171.1031(76.9515), M-16:0-H2O_378.1694(8.445), M-9:1-H2O_462.2984(5.3236), M-9:1_480.3105(22.7705), M-CH3_634.4073(71.1171)
	HeLa cells	Oxidized PC 16:0_9:0@	Oxidized PC 25:0	Oxidized PC 16:0_9:0	LMGP20010008	18.66	694.43	272	[C33H64NO9P+HCOO] 1-	Negative	4	0	0	Glycerophospholipids [GP]	Oxidized glycerophospholipids	Oxidized glycerophosphocholines	694.43	0.2034	8:1 COO-_171.1025(64.283), 15:0 COO-_255.2334(61.1253), M-9:1_480.3096(33.4371), M-CH3_634.4119(100.0)
	HeLa cells	Oxidized PC 16:0_9:0@	Oxidized PC 25:0	Oxidized PC 16:0_9:0	LMGP20010008	19.1	694.43	272	[C33H64NO9P+HCOO] 1-	Negative	4	0	0	Glycerophospholipids [GP]	Oxidized glycerophospholipids	Oxidized glycerophosphocholines	694.43	0.0602	15:0 COO-_255.2337(100.0)
	HeLa cells	Oxidized PC 16:0_9:0@	Oxidized PC 25:0	Oxidized PC 16:0_9:0	LMGP20010008	11.37	694.429	272.6	[C33H64NO9P+HCOO] 1-	Negative	4	0	0	Glycerophospholipids [GP]	Oxidized glycerophospholipids	Oxidized glycerophosphocholines	694.43	1.5218	9:1_153.0911(1.6296), 8:1 COO-_171.1027(88.3246), 15:0 COO-_255.2329(58.1598), M-16:0-H2O_378.1688(3.4418), M-16:0_396.1786(2.4621), M-9:1-H2O_462.2991(5.5055), M-9:1_480.3094(19.0309), M-CH3_634.4077(100.0)
	HeLa cells	Oxidized PE 16:0@_20:4	Oxidized PE 36:4	Oxidized PE 16:0_20:4	LMGP20020005	17.2	738.511	279.8	[C41H74NO8P-H] 1-	Negative	7	5	0	Glycerophospholipids [GP]	Oxidized glycerophospholipids	Oxidized glycerophosphoethanolamines	738.508	3.6431	M-20:4_436.2803(33.9242), M_738.5052(100.0)
	HeLa cells	Oxidized PE 16:0@_22:6	Oxidized PE 38:6	Oxidized PE 16:0_22:6	LMGP20020014	17.03	762.506	282	[C43H74NO8P-H] 1-	Negative	9	7	0	Glycerophospholipids [GP]	Oxidized glycerophospholipids	Oxidized glycerophosphoethanolamines	762.508	1.8346	21:6 COO-_343.2266(100.0), M-22:6-H2O_418.2758(10.6057), M-22:6_436.2832(19.2158)
	HeLa cells	Oxidized PC 36:4	Oxidized PC 36:4	Oxidized PC 16:0_20:4	LMGP20010002	16.17	798.564	289.4	[C44H80NO9P+H] 1+	Positive	7	4	0	Glycerophospholipids [GP]	Oxidized glycerophospholipids	Oxidized glycerophosphocholines	798.565	0.8597	HG_184.0727(100.0), M-NL_615.4989(2.2717), M-H2O_780.5488(16.1726)
	HeLa cells	Oxidized PC 36:4	Oxidized PC 36:4	Oxidized PC 16:0_20:4	LMGP20010002	16.72	798.564	289.8	[C44H80NO9P+H] 1+	Positive	7	4	0	Glycerophospholipids [GP]	Oxidized glycerophospholipids	Oxidized glycerophosphocholines	798.565	0.8597	HG_184.0729(100.0)
	HeLa cells	Oxidized PC 36:4	Oxidized PC 36:4	Oxidized PC 16:0_20:4	LMGP20010002	15.65	798.564	290.8	[C44H80NO9P+H] 1+	Positive	7	4	0	Glycerophospholipids [GP]	Oxidized glycerophospholipids	Oxidized glycerophosphocholines	798.565	1.3183	HG_184.0731(100.0), M-H2O_780.5565(21.8875), M_798.5587(6.3572)
	HeLa cells	Oxidized PC 38:4	Oxidized PC 38:4	Oxidized PC 18:0_20:4	LMGP20010001	13.22	826.593	294.1	[C46H84NO9P+H] 1+	Positive	7	4	0	Glycerophospholipids [GP]	Oxidized glycerophospholipids	Oxidized glycerophosphocholines	826.596	4.3616	HG_184.0729(100.0)
	HeLa cells	Oxidized PC 16:0_20:4@	Oxidized PC 36:4	Oxidized PC 16:0_20:4	LMGP20010002	16.97	842.552	300.1	[C44H80NO9P+HCOO] 1-	Negative	7	4	0	Glycerophospholipids [GP]	Oxidized glycerophospholipids	Oxidized glycerophosphocholines	842.555	3.5931	15:0 COO-_255.2308(14.4404), M-CH3_782.5368(100.0)
	HeLa cells	Oxidized PC 16:0_20:4	Oxidized PC 36:4	Oxidized PC 16:0_20:4	LMGP20010002	16.45	842.555	302.4	[C44H80NO9P+HCOO] 1-	Negative	7	4	0	Glycerophospholipids [GP]	Oxidized glycerophospholipids	Oxidized glycerophosphocholines	842.555	0.5506	15:0 COO-_255.234(6.8381), 19:4 COO-_319.2268(26.5975), M-CH3_782.536(100.0)
Phospatidic acids	HeLa cells	LPA 18:1_0:0	LPA 18:1	LPA 18:1_0:0	LMGP10050008	9.53	435.253	208.6	[C21H41O7P-H] 1-	Negative	3	1	0	Glycerophospholipids [GP]	PA	Monoacylglycerophosphates	435.252	3.9831	M-18:1-H2O_152.995(100.0), C3H6O5P_152.995(100.0)
	HeLa cells	LPA 18:1_0:0	LPA 18:1	LPA 18:1_0:0	LMGP10050008	9.16	435.252	209.2	[C21H41O7P-H] 1-	Negative	3	1	0	Glycerophospholipids [GP]	PA	Monoacylglycerophosphates	435.252	0.4072	M-18:1-H2O_152.9972(100.0)
	HeLa cells	LPA 18:0_0:0	LPA 18:0	LPA 18:0_0:0	LMGP10050005	11.2	437.268	212.1	[C21H43O7P-H] 1-	Negative	2	0	0	Glycerophospholipids [GP]	PA	Monoacylglycerophosphates	437.267	1.3949	M-18:0-H2O_152.9972(100.0)
	HeLa cells	PA 14:1@_16:0	PA 30:1	PA 14:1_16:0	LMGP10010112	17.53	617.418	251.6	[C33H63O8P-H] 1-	Negative	4	1	0	Glycerophospholipids [GP]	PA	Diacylglycerophosphates	617.419	1.3143	15:0 COO-_255.2327(67.5)
	HeLa cells	PA 16:0_14:0@	PA 30:0	PA 16:0_14:0	LMGP10010976	19.08	619.434	254.5	[C33H65O8P-H] 1-	Negative	3	0	0	Glycerophospholipids [GP]	PA	Diacylglycerophosphates	619.434	0.1681	15:0 COO-_255.231(100.0)
	HeLa cells	PA 14:0@_18:1	PA 32:1	PA 14:0_18:1	LMGP10010019	19.4	645.45	259	[C35H67O8P-H] 1-	Negative	4	1	0	Glycerophospholipids [GP]	PA	Diacylglycerophosphates	645.45	0.5563	17:1 COO-_281.2488(100.0)
	HeLa cells	PA 16:1_20:5@	PA 36:6	PA 16:1_20:5	LMGP10010218	16.71	691.432	264.5	[C39H65O8P-H] 1-	Negative	9	6	0	Glycerophospholipids [GP]	PA	Diacylglycerophosphates	691.434	3.4167	C3H6O5P_152.9946(13.4211), 15:1 COO-_253.2189(100.0), M-16:1-H2O_437.2112(43.376)
	HeLa cells	PA 17:1@_20:3	PA 37:4	PA 17:1_20:3	LMGP10010267	15.62	709.479	280.6	[C40H71O8P-H] 1-	Negative	7	4	0	Glycerophospholipids [GP]	PA	Diacylglycerophosphates	709.481	3.2638	M-20:3-H2O_403.2237(100.0)
Phospatidylcholines	HeLa cells	LPC 20:3	LPC 20:3	LPC 20:3_0:0	LMGP01050133	7.43	546.355	236	[C28H52NO7P+H] 1+	Positive	5	3	0	Glycerophospholipids [GP]	PC	Monoacylglycerophosphocholines	546.355	1.5796	HG_184.0729(100.0)
	HeLa cells	PC 30:2	PC 30:2	PC 12:0_18:2	LMGP01011323	16.95	702.506	274.8	[C38H72NO8P+H] 1+	Positive	5	2	0	Glycerophospholipids [GP]	PC	Diacylglycerophosphocholines	702.507	0.4282	HG_184.0724(100.0)
	HeLa cells	PC P- 36:5	PC P- 36:5	PC P- 16:0_20:5	LMGP01030040	18.91	764.558	285.3	[C44H78NO7P+H] 1+	Positive	8	6	0	Glycerophospholipids [GP]	PC	1-(1Z-alkenyl),2-acylglycerophosphocholines	764.559	0.4374	HG_184.0753(100.0)
	HeLa cells	PC 44:8	PC 44:8	PC 22:4_22:4	LMGP01012095	20.8	886.631	304	[C52H88NO8P+H] 1+	Positive	11	8	0	Glycerophospholipids [GP]	PC	Diacylglycerophosphocholines	886.632	1.6669	HG_184.0725(100.0)
	HeLa cells	PC 39:4	PC 39:4	PC 17:0_22:4	LMGP01011520	21.71	824.617	297.8	[C47H86NO8P+H] 1+	Positive	7	4	0	Glycerophospholipids [GP]	PC	Diacylglycerophosphocholines	824.616	0.2366	HG_184.0735(100.0), M_824.6145(24.1785)
	HeLa cells	PC 16:0_16:1@	PC 32:1	PC 16:0_16:1	LMGP01010566	22.85	732.555	282	[C40H78NO8P+H] 1+	Positive	4	1	0	Glycerophospholipids [GP]	PC	Diacylglycerophosphocholines	732.554	2.2362	HG_184.0747(100.0), M-16:0_494.3266(0.8187), M_732.5551(19.0953)
	HeLa cells	PC P- 14:1	PC P- 14:1	PC P- 14:1_0:0	LMGP01070001	3.21	452.313	217.3	[C22H46NO6P+H] 1+	Positive	2	1	0	Glycerophospholipids [GP]	PC	1Z-alkenylglycerophosphocholines	452.314	0.7727	HG_184.0748(13.5135), M_452.3106(69.6697)
	HeLa cells	LPC 16:1_0:0	LPC 16:1	LPC 16:1_0:0	LMGP01050021	7.38	478.293	219.3	[C24H48NO7P-CH3] 1-	Negative	3	1	0	Glycerophospholipids [GP]	PC	Monoacylglycerophosphocholines	478.293	0.3836	15:1 COO-_253.2179(100.0), M_478.2908(44.469)
	HeLa cells	LPC 16:1_0:0	LPC 16:1	LPC 16:1_0:0	LMGP01050021	5.82	478.293	219.9	[C24H48NO7P-CH3] 1-	Negative	3	1	0	Glycerophospholipids [GP]	PC	Monoacylglycerophosphocholines	478.293	0.2544	15:1 COO-_253.217(100.0)
	HeLa cells	PC O- 14:0	PC O- 14:0	PC O- 12:0_2:0	LMGP01020009	2.2	468.308	222	[C22H46NO7P+H] 1+	Positive	2	0	0	Glycerophospholipids [GP]	PC	1-alkyl,2-acylglycerophosphocholines	468.308	2.008	HG_184.0726(100.0), M-NL_285.2431(9.0371), M-H2O_450.2945(4.689), M_468.3071(9.4648)
	HeLa cells	PC O- 14:0	PC O- 14:0	PC O- 12:0_2:0	LMGP01020009	1.81	468.307	222.7	[C22H46NO7P+H] 1+	Positive	2	0	0	Glycerophospholipids [GP]	PC	1-alkyl,2-acylglycerophosphocholines	468.308	3.5069	HG_184.073(100.0)
	HeLa cells	LPC 14:0_0:0	LPC 14:0	LPC 14:0_0:0	LMGP01050012	1.57	468.308	222.8	[C22H46NO7P+H] 1+	Positive	2	0	0	Glycerophospholipids [GP]	PC	Monoacylglycerophosphocholines	468.308	1.6171	HG_184.0731(100.0), M-14:0_258.1097(1.3797), M-NL_285.2423(7.0081), M_468.3054(0.4674)
	HeLa cells	LPC 16:0_0:0	LPC 16:0	LPC 16:0_0:0	LMGP01050018	8.6	480.309	222.9	[C24H50NO7P-CH3] 1-	Negative	2	0	0	Glycerophospholipids [GP]	PC	Monoacylglycerophosphocholines	480.309	0.3934	15:0 COO-_255.2341(100.0)
	HeLa cells	LPC 16:0_0:0	LPC 16:0	LPC 16:0_0:0	LMGP01050018	9.14	480.309	222.9	[C24H50NO7P-CH3] 1-	Negative	2	0	0	Glycerophospholipids [GP]	PC	Monoacylglycerophosphocholines	480.309	0.3055	15:0 COO-_255.2318(100.0)
	HeLa cells	LPC 16:0_0:0	LPC 16:0	LPC 16:0_0:0	LMGP01050018	9.64	480.309	222.9	[C24H50NO7P-CH3] 1-	Negative	2	0	0	Glycerophospholipids [GP]	PC	Monoacylglycerophosphocholines	480.309	0.3298	15:0 COO-_255.2343(47.3384), M_480.3081(100.0)
	HeLa cells	LPC O- 16:1	LPC O- 16:1	LPC O- 16:1_0:0	LMGP01060028	8.57	480.344	225.4	[C24H50NO6P+H] 1+	Positive	2	1	0	Glycerophospholipids [GP]	PC	Monoalkylglycerophosphocholines	480.345	1.1496	HG-H2O_166.0637(6.5622), HG_184.0731(17.9014), M-H2O_462.3318(0.903), M_480.3436(100.0)
	HeLa cells	PC O- 15:0	PC O- 15:0	PC O- 14:0_1:0	LMGP01080020	4.21	482.323	225.4	[C23H48NO7P+H] 1+	Positive	2	0	0	Glycerophospholipids [GP]	PC	1-acyl,2-alkylglycerophosphocholines	482.324	1.4322	HG_184.0728(100.0), M-NL_299.2602(7.3882), M-C5H13NO3P-H2O_299.2602(7.3882), M-H2O_464.3103(16.4629)
	HeLa cells	LPC 16:1	LPC 16:1	LPC 16:1_0:0	LMGP01050021	2.64	494.323	226	[C24H48NO7P+H] 1+	Positive	3	1	0	Glycerophospholipids [GP]	PC	Monoacylglycerophosphocholines	494.324	1.6444	HG-H2O_166.0635(0.5476), HG_184.0727(100.0), M-NL_311.2599(1.7295), M-H2O_476.3133(1.3937)
	HeLa cells	LPC 18:1_0:0	LPC 18:1	LPC 18:1_0:0	LMGP01050029	9.23	506.325	227.3	[C26H52NO7P-CH3] 1-	Negative	3	1	0	Glycerophospholipids [GP]	PC	Monoacylglycerophosphocholines	506.325	0.3839	17:1 COO-_281.2508(100.0)
	HeLa cells	LPC 18:2	LPC 18:2	LPC 18:2_0:0	LMGP01050034	4.68	520.339	228.2	[C26H50NO7P+H] 1+	Positive	4	2	0	Glycerophospholipids [GP]	PC	Monoacylglycerophosphocholines	520.34	0.7893	HG_184.073(100.0)
	HeLa cells	PC 16:0	PC 16:0	PC 8:0_8:0	LMGP01011251	4.76	510.32	229.3	[C24H48NO8P+H] 1+	Positive	3	0	0	Glycerophospholipids [GP]	PC	Diacylglycerophosphocholines	510.319	0.8373	HG_184.0733(100.0)
	HeLa cells	LPC O- 16:0	LPC O- 16:0	LPC O- 16:0_0:0	LMGP01060010	8.51	482.36	230.5	[C24H52NO6P+H] 1+	Positive	1	0	0	Glycerophospholipids [GP]	PC	Monoalkylglycerophosphocholines	482.361	1.3233	HG_184.0731(66.4474), M-H2O_464.347(8.5164)
	HeLa cells	PC O- 16:0	PC O- 16:0	PC O- 14:0_2:0	LMGP01020019	5.92	496.339	230.6	[C24H50NO7P+H] 1+	Positive	2	0	0	Glycerophospholipids [GP]	PC	1-alkyl,2-acylglycerophosphocholines	496.34	1.1349	HG-H2O_166.0621(3.792), HG_184.0728(100.0)
	HeLa cells	PC O- 16:0	PC O- 16:0	PC O- 14:0_2:0	LMGP01020019	13.14	496.338	230.7	[C24H50NO7P+H] 1+	Positive	2	0	0	Glycerophospholipids [GP]	PC	1-alkyl,2-acylglycerophosphocholines	496.34	3.1024	HG_184.0739(100.0)
	HeLa cells	PC 16:0_2:0@	PC 18:0	PC 16:0_2:0	LMGP01010612	10.71	536.337	231.7	[C26H52NO8P-H] 1-	Negative	3	0	0	Glycerophospholipids [GP]	PC	Diacylglycerophosphocholines	536.336	1.889	15:0 COO-_255.2344(69.1667)
	HeLa cells	LPC 20:3	LPC 20:3	LPC 20:3_0:0	LMGP01050133	6.13	546.355	232.1	[C28H52NO7P+H] 1+	Positive	5	3	0	Glycerophospholipids [GP]	PC	Monoacylglycerophosphocholines	546.355	0.7976	HG_184.0721(100.0), M-NL_363.2869(2.5917), M_546.3542(1.517)
	HeLa cells	PC O- 18:1	PC O- 18:1	PC O- 16:1_2:0	LMGP01020147	8.19	522.356	232.1	[C26H52NO7P+H] 1+	Positive	3	1	0	Glycerophospholipids [GP]	PC	1-alkyl,2-acylglycerophosphocholines	522.355	0.5679	HG_184.0723(100.0), M-H2O_504.3428(5.7944), M_522.3541(13.0855)
	HeLa cells	LPC 22:6	LPC 22:6	LPC 22:6_0:0	LMGP01050056	4.95	568.339	232.4	[C30H50NO7P+H] 1+	Positive	8	6	0	Glycerophospholipids [GP]	PC	Monoacylglycerophosphocholines	568.34	1.0448	HG_184.0732(100.0), M-H2O_550.3302(25.5547)
	HeLa cells	PC O- 18:1	PC O- 18:1	PC O- 16:1_2:0	LMGP01020147	7.28	522.355	232.8	[C26H52NO7P+H] 1+	Positive	3	1	0	Glycerophospholipids [GP]	PC	1-alkyl,2-acylglycerophosphocholines	522.355	0.6005	HG_184.0722(100.0)
	HeLa cells	LPC 22:5	LPC 22:5	LPC 22:5	LMGP01050142	6.4	570.355	232.9	[C30H52NO7P+H] 1+	Positive	7	5	0	Glycerophospholipids [GP]	PC	Monoacylglycerophosphocholines	570.355	0.871	HG-H2O_166.0641(9.167), HG_184.0748(100.0), M-22:5_258.1117(12.0381), M-H2O_552.3425(10.4191)
	HeLa cells	PC O- 17:0	PC O- 17:0	PC O- 16:0_1:0	LMGP01020028	8.47	510.355	233	[C25H52NO7P+H] 1+	Positive	2	0	0	Glycerophospholipids [GP]	PC	1-alkyl,2-acylglycerophosphocholines	510.355	0.2559	HG_184.0738(100.0), M-NL_327.2908(4.2892), M-H2O_492.3412(7.7201)
	HeLa cells	PC O- 17:0	PC O- 17:0	PC O- 16:0_1:0	LMGP01020028	8.97	510.355	233	[C25H52NO7P+H] 1+	Positive	2	0	0	Glycerophospholipids [GP]	PC	1-alkyl,2-acylglycerophosphocholines	510.355	0.9734	HG_184.0738(100.0), M-NL_327.2913(21.231), M-H2O_492.3433(20.0445), M_510.354(50.9439)
	HeLa cells	PC O- 17:0	PC O- 17:0	PC O- 16:0_1:0	LMGP01020028	7.74	510.355	233.4	[C25H52NO7P+H] 1+	Positive	2	0	0	Glycerophospholipids [GP]	PC	1-alkyl,2-acylglycerophosphocholines	510.355	0.3157	HG_184.0732(100.0)
	HeLa cells	PC O- 18:1	PC O- 18:1	PC O- 16:1_2:0	LMGP01020147	7.77	522.355	233.6	[C26H52NO7P+H] 1+	Positive	3	1	0	Glycerophospholipids [GP]	PC	1-alkyl,2-acylglycerophosphocholines	522.355	0.25	HG_184.074(100.0)
	HeLa cells	PC O- 18:1	PC O- 18:1	PC O- 16:1_2:0	LMGP01020147	8.8	522.356	233.6	[C26H52NO7P+H] 1+	Positive	3	1	0	Glycerophospholipids [GP]	PC	1-alkyl,2-acylglycerophosphocholines	522.355	0.4511	HG_184.0724(100.0), M-H2O_504.3433(10.714)
	HeLa cells	PC O- 18:1	PC O- 18:1	PC O- 16:1_2:0	LMGP01020147	15.61	522.354	233.6	[C26H52NO7P+H] 1+	Positive	3	1	0	Glycerophospholipids [GP]	PC	1-alkyl,2-acylglycerophosphocholines	522.355	3.1711	HG_184.0749(100.0)
	HeLa cells	PC O- 20:2	PC O- 20:2	PC O- 18:2_2:0	LMGP01020158	9	548.369	233.8	[C28H54NO7P+H] 1+	Positive	4	2	0	Glycerophospholipids [GP]	PC	1-alkyl,2-acylglycerophosphocholines	548.371	3.289	HG_184.0731(100.0)
	HeLa cells	PC O- 20:2	PC O- 20:2	PC O- 18:2_2:0	LMGP01020158	8.49	548.371	235.1	[C28H54NO7P+H] 1+	Positive	4	2	0	Glycerophospholipids [GP]	PC	1-alkyl,2-acylglycerophosphocholines	548.371	0.3952	HG_184.0738(100.0)
	HeLa cells	PC O- 19:1	PC O- 19:1	PC O- 16:0_3:1	LMGP01020070	9.52	536.371	235.2	[C27H54NO7P+H] 1+	Positive	3	1	0	Glycerophospholipids [GP]	PC	1-alkyl,2-acylglycerophosphocholines	536.371	0.0512	HG_184.0729(100.0), M-H2O_518.3576(34.5858)
	HeLa cells	PC 19:1	PC 19:1	PC 16:0_3:1	LMGP01010668	8.77	550.35	236.3	[C27H52NO8P+H] 1+	Positive	4	1	0	Glycerophospholipids [GP]	PC	Diacylglycerophosphocholines	550.35	0.2019	HG-H2O_166.0646(1.1295), HG_184.0731(100.0), M-NL_367.2832(2.1997), M-C5H13NO3P-H2O_367.2832(2.1997), M_550.3481(2.9029)
	HeLa cells	PC O- 19:1	PC O- 19:1	PC O- 16:0_3:1	LMGP01020070	8.99	536.37	236.8	[C27H54NO7P+H] 1+	Positive	3	1	0	Glycerophospholipids [GP]	PC	1-alkyl,2-acylglycerophosphocholines	536.371	2.1109	HG_184.075(100.0)
	HeLa cells	LPC 18:0	LPC 18:0	LPC 0:0_18:0	LMGP01050076	10.29	524.371	237.1	[C26H54NO7P+H] 1+	Positive	2	0	0	Glycerophospholipids [GP]	PC	Monoacylglycerophosphocholines	524.371	0.2968	M-C21H41O3-H2O_166.0622(1.2189), M-C21H41O3_184.0731(100.0), C8H19NO5P_240.0987(0.3396), M-C18H35O-H2O_240.0987(0.3396), M-C18H35O_258.1099(7.0878), C21H41O3_341.3059(13.2951), M-H2O_506.3609(17.8631), M_524.3709(41.9429)
	HeLa cells	PC 18:0	PC 18:0	PC 16:0_2:0	LMGP01010612	9.43	538.35	237.4	[C26H52NO8P+H] 1+	Positive	3	0	0	Glycerophospholipids [GP]	PC	Diacylglycerophosphocholines	538.35	0.8867	HG_184.0732(100.0)
	HeLa cells	PC O- 18:0	PC O- 18:0	PC O- 16:0_2:0	LMGP01020046	10.02	524.37	237.6	[C26H54NO7P+H] 1+	Positive	2	0	0	Glycerophospholipids [GP]	PC	1-alkyl,2-acylglycerophosphocholines	524.371	1.4608	HG_184.0731(100.0), M-NL_341.3047(8.8507)
	HeLa cells	PC O- 18:0	PC O- 18:0	PC O- 16:0_2:0	LMGP01020046	9.79	524.369	238.3	[C26H54NO7P+H] 1+	Positive	2	0	0	Glycerophospholipids [GP]	PC	1-alkyl,2-acylglycerophosphocholines	524.371	3.2068	HG_184.0739(100.0), M-NL_341.3044(4.4066), M-H2O_506.3597(4.2678)
	HeLa cells	LPC O- 18:0	LPC O- 18:0	LPC O- 18:0_0:0	LMGP01060014	11.27	510.391	238.4	[C26H56NO6P+H] 1+	Positive	1	0	0	Glycerophospholipids [GP]	PC	Monoalkylglycerophosphocholines	510.392	1.4087	HG_184.0737(31.7765), M_510.3875(100.0)
	HeLa cells	LPC 16:1_0:0	LPC 16:1	LPC 16:1_0:0	LMGP01050021	5.78	538.315	238.9	[C24H48NO7P+HCOO] 1-	Negative	3	1	0	Glycerophospholipids [GP]	PC	Monoacylglycerophosphocholines	538.315	0.0379	15:1 COO-_253.2147(90.9548), M-CH3_478.2914(92.9648)
	HeLa cells	PC O- 19:0	PC O- 19:0	PC O- 18:0_1:0	LMGP01020084	11.08	538.387	240	[C27H56NO7P+H] 1+	Positive	2	0	0	Glycerophospholipids [GP]	PC	1-alkyl,2-acylglycerophosphocholines	538.387	0.1089	HG_184.0741(44.7005), M-H2O_520.3734(7.9877), M_538.3834(100.0)
	HeLa cells	PC 20:1	PC 20:1	PC 18:1_2:0	LMGP01010878	9.86	564.364	240.1	[C28H54NO8P+H] 1+	Positive	4	1	0	Glycerophospholipids [GP]	PC	Diacylglycerophosphocholines	564.366	2.8369	HG_184.0745(100.0)
	HeLa cells	PC O- 19:0	PC O- 19:0	PC O- 18:0_1:0	LMGP01020084	11.42	538.386	240.5	[C27H56NO7P+H] 1+	Positive	2	0	0	Glycerophospholipids [GP]	PC	1-alkyl,2-acylglycerophosphocholines	538.387	1.0159	HG_184.073(100.0)
	HeLa cells	PC 19:0	PC 19:0	PC 16:0_3:0	LMGP01010666	10.58	552.365	241.1	[C27H54NO8P+H] 1+	Positive	3	0	0	Glycerophospholipids [GP]	PC	Diacylglycerophosphocholines	552.366	1.0201	HG_184.0747(100.0)
	HeLa cells	LPC O- 16:1_0:0	LPC O- 16:1	LPC O- 16:1_0:0	LMGP01060028	10.06	464.315	242.2	[C24H50NO6P-CH3] 1-	Negative	2	1	0	Glycerophospholipids [GP]	PC	Monoalkylglycerophosphocholines	464.314	0.7594	15:1 COO-_239.2367(24.8399), M_464.3123(100.0)
	HeLa cells	LPC 16:0_0:0	LPC 16:0	LPC 16:0_0:0	LMGP01050018	9.16	540.33	242.4	[C24H50NO7P+HCOO] 1-	Negative	2	0	0	Glycerophospholipids [GP]	PC	Monoacylglycerophosphocholines	540.331	1.1383	15:0 COO-_255.2301(100.0)
	HeLa cells	LPC 16:0_0:0	LPC 16:0	LPC 16:0_0:0	LMGP01050018	8.59	540.33	242.4	[C24H50NO7P+HCOO] 1-	Negative	2	0	0	Glycerophospholipids [GP]	PC	Monoacylglycerophosphocholines	540.331	0.4605	15:0 COO-_255.2336(100.0)
	HeLa cells	PC 21:1	PC 21:1	PC 16:0_5:1	LMGP01010673	10.88	578.381	243.2	[C29H56NO8P+H] 1+	Positive	4	1	0	Glycerophospholipids [GP]	PC	Diacylglycerophosphocholines	578.382	0.7009	HG_184.0737(100.0), M-NL_395.3169(2.409), M-C5H13NO3P-H2O_395.3169(2.409)
	HeLa cells	LPC 18:2_0:0	LPC 18:2	LPC 18:2_0:0	LMGP01050034	7.48	564.331	243.3	[C26H50NO7P+HCOO] 1-	Negative	4	2	0	Glycerophospholipids [GP]	PC	Monoacylglycerophosphocholines	564.331	0.2246	M-18:2-H2O_224.0667(1.1279), 17:2 COO-_279.2323(100.0), M-CH3_504.3101(9.2955)
	HeLa cells	PC 20:0	PC 20:0	PC 10:0_10:0	LMGP01010380	9.37	566.382	243.4	[C28H56NO8P+H] 1+	Positive	3	0	0	Glycerophospholipids [GP]	PC	Diacylglycerophosphocholines	566.382	0.2541	HG_184.0741(100.0)
	HeLa cells	PC 16:0@_2:0	PC 18:0	PC 16:0_2:0	LMGP01010612	11.67	596.357	243.6	[C26H52NO8P+AcO] 1-	Negative	3	0	0	Glycerophospholipids [GP]	PC	Diacylglycerophosphocholines	596.357	0.2512	M-2:0_480.3126(65.3177)
	HeLa cells	LPC 18:2_0:0	LPC 18:2	LPC 18:2_0:0	LMGP01050034	8.04	564.331	243.9	[C26H50NO7P+HCOO] 1-	Negative	4	2	0	Glycerophospholipids [GP]	PC	Monoacylglycerophosphocholines	564.331	0.2246	17:2 COO-_279.2317(100.0)
	HeLa cells	PC O- 20:0	PC O- 20:0	PC O- 16:0_4:0	LMGP01020072	12.54	552.402	244.6	[C28H58NO7P+H] 1+	Positive	2	0	0	Glycerophospholipids [GP]	PC	1-alkyl,2-acylglycerophosphocholines	552.402	0.8145	HG_184.0751(100.0), M-NL_369.3329(4.463), M-H2O_534.3893(19.511)
	HeLa cells	PC O- 16:0@_3:1	PC O- 19:1	PC O- 16:0_3:1	LMGP01020070	10.07	580.361	244.9	[C27H54NO7P+HCOO] 1-	Negative	3	1	0	Glycerophospholipids [GP]	PC	1-alkyl,2-acylglycerophosphocholines	580.362	1.672	M-3:1-H2O_448.3199(35.8291), M-3:1_466.3282(89.3749)
	HeLa cells	LPC 18:1_0:0	LPC 18:1	LPC 18:1_0:0	LMGP01050029	9.48	566.346	245.1	[C26H52NO7P+HCOO] 1-	Negative	3	1	0	Glycerophospholipids [GP]	PC	Monoacylglycerophosphocholines	566.346	0.0552	17:1 COO-_281.2484(100.0), M-CH3_506.3266(24.8885)
	HeLa cells	LPC 18:2_0:0	LPC 18:2	LPC 18:2_0:0	LMGP01050034	8.38	564.33	245.1	[C26H50NO7P+HCOO] 1-	Negative	4	2	0	Glycerophospholipids [GP]	PC	Monoacylglycerophosphocholines	564.331	1.8469	17:2 COO-_279.2313(100.0), M-CH3_504.3061(39.6491)
	HeLa cells	PC 20:0	PC 20:0	PC 10:0_10:0	LMGP01010380	10.32	566.381	245.2	[C28H56NO8P+H] 1+	Positive	3	0	0	Glycerophospholipids [GP]	PC	Diacylglycerophosphocholines	566.382	1.4701	HG_184.0721(100.0)
	HeLa cells	LPC 20:5_0:0	LPC 20:5	LPC 20:5_0:0	LMGP01050050	5.16	586.315	245.5	[C28H48NO7P+HCOO] 1-	Negative	7	5	0	Glycerophospholipids [GP]	PC	Monoacylglycerophosphocholines	586.315	0.6939	HG_168.0436(5.4032), M-20:5-H2O_224.067(4.3939), 19:5 COO-_301.2192(100.0), M-CH3_526.2924(8.9652)
	HeLa cells	PC O- 20:0	PC O- 20:0	PC O- 16:0_4:0	LMGP01020072	12.06	552.403	245.8	[C28H58NO7P+H] 1+	Positive	2	0	0	Glycerophospholipids [GP]	PC	1-alkyl,2-acylglycerophosphocholines	552.402	0.8428	HG_184.0728(100.0)
	HeLa cells	PC P- 18:1	PC P- 18:1	PC P- 18:1_0:0	LMGP01070012	10.52	550.352	245.8	[C26H52NO6P+HCOO] 1-	Negative	3	2	0	Glycerophospholipids [GP]	PC	1Z-alkenylglycerophosphocholines	550.351	1.0196	HG_168.0438(8.8691), M-CH3_490.3303(100.0)
	HeLa cells	LPC 22:1_0:0	LPC 22:1	LPC 22:1_0:0	LMGP01050134	12.7	578.417	246.1	[C30H60NO7P+H] 1+	Positive	3	1	0	Glycerophospholipids [GP]	PC	Monoacylglycerophosphocholines	578.418	1.9819	HG_184.0725(100.0), M-22:1_258.11(7.8349), M-H2O_560.4086(25.4343), M_578.4166(89.9513)
	HeLa cells	PC 16:0_3:0@	PC 19:0	PC 16:0_3:0	LMGP01010666	10.06	610.374	246.4	[C27H54NO8P+AcO] 1-	Negative	3	0	0	Glycerophospholipids [GP]	PC	Diacylglycerophosphocholines	610.373	2.0043	15:0 COO-_255.234(100.0)
	HeLa cells	PC 21:0	PC 21:0	PC 16:0_5:0	LMGP01010672	9.72	580.397	246.6	[C29H58NO8P+H] 1+	Positive	3	0	0	Glycerophospholipids [GP]	PC	Diacylglycerophosphocholines	580.397	1.0572	HG_184.073(100.0)
	HeLa cells	LPC 18:1_0:0	LPC 18:1	LPC 18:1_0:0	LMGP01050029	9.72	566.346	246.9	[C26H52NO7P+HCOO] 1-	Negative	3	1	0	Glycerophospholipids [GP]	PC	Monoacylglycerophosphocholines	566.346	0.0552	HG_168.0439(1.4079), M-18:1-H2O_224.0708(11.0597), M-18:1_242.0784(2.6502), 17:1 COO-_281.2478(100.0), M-C5H13N-H2O_417.2403(0.1678), M-C5H13N_435.2481(0.3228), M-CH3_506.3242(34.8467)
	HeLa cells	LPC 18:1_0:0	LPC 18:1	LPC 18:1_0:0	LMGP01050029	9.23	506.325	247	[C26H52NO7P-CH3] 1-	Negative	3	1	0	Glycerophospholipids [GP]	PC	Monoacylglycerophosphocholines	506.325	0.3839	17:1 COO-_281.2508(100.0)
	HeLa cells	LPC O- 18:1	LPC O- 18:1	LPC O- 18:1_0:0	LMGP01060034	12.64	552.367	247	[C26H54NO6P+HCOO] 1-	Negative	2	1	0	Glycerophospholipids [GP]	PC	Monoalkylglycerophosphocholines	552.367	0.9079	HG_168.043(1.0058), M-C5H13N_421.274(4.8879), M-CH3_492.3461(100.0)
	HeLa cells	PC 16:0_3:0@	PC 19:0	PC 16:0_3:0	LMGP01010666	10.71	610.373	247	[C27H54NO8P+AcO] 1-	Negative	3	0	0	Glycerophospholipids [GP]	PC	Diacylglycerophosphocholines	610.373	0.4044	15:0 COO-_255.2348(100.0)
	HeLa cells	PC 22:1	PC 22:1	PC 18:1_4:0	LMGP01010916	9.83	592.398	247.1	[C30H58NO8P+H] 1+	Positive	4	1	0	Glycerophospholipids [GP]	PC	Diacylglycerophosphocholines	592.397	0.4067	HG_184.0729(100.0)
	HeLa cells	LPC 22:1	LPC 22:1	LPC 22:1_0:0	LMGP01050134	12.25	578.417	247.3	[C30H60NO7P+H] 1+	Positive	3	1	0	Glycerophospholipids [GP]	PC	Monoacylglycerophosphocholines	578.418	2.2985	HG_184.073(100.0)
	HeLa cells	LPC 20:4_0:0	LPC 20:4	LPC 20:4_0:0	LMGP01050048	7.39	588.331	247.8	[C28H50NO7P+HCOO] 1-	Negative	6	4	0	Glycerophospholipids [GP]	PC	Monoacylglycerophosphocholines	588.331	0.0958	HG_168.0425(4.1462), M-20:4_242.0787(4.7812), 19:4 COO-_303.2335(100.0), M-CH3_528.3131(10.6097)
	HeLa cells	PC O- 21:0	PC O- 21:0	PC O- 16:0_5:0	LMGP01020074	13.64	566.418	248	[C29H60NO7P+H] 1+	Positive	2	0	0	Glycerophospholipids [GP]	PC	1-alkyl,2-acylglycerophosphocholines	566.418	0.8386	HG_184.0735(100.0)
	HeLa cells	LPC O- 18:1_0:0	LPC O- 18:1	LPC O- 18:1_0:0	LMGP01060034	12.29	552.367	248.2	[C26H54NO6P+HCOO] 1-	Negative	2	1	0	Glycerophospholipids [GP]	PC	Monoalkylglycerophosphocholines	552.367	0.245	HG_168.0437(4.1981), 17:1 COO-_267.2683(3.4793), M-C5H13N-H2O_403.265(3.0277), M-CH3_492.3446(100.0)
	HeLa cells	LPC 20:3_0:0	LPC 20:3	LPC 20:3_0:0	LMGP01050133	8.5	590.346	248.4	[C28H52NO7P+HCOO] 1-	Negative	5	3	0	Glycerophospholipids [GP]	PC	Monoacylglycerophosphocholines	590.346	1.3945	M-20:3_242.0804(7.7309), 19:3 COO-_305.2481(100.0), M-CH3_530.3263(9.5639)
	HeLa cells	PC 18:0_3:1@	PC 21:1	PC 18:0_3:1	LMGP01010830	12.08	622.372	248.7	[C29H56NO8P+HCOO] 1-	Negative	4	1	0	Glycerophospholipids [GP]	PC	Diacylglycerophosphocholines	622.373	1.0778	17:0 COO-_283.2638(100.0)
	HeLa cells	LPC 16:0_0:0	LPC 16:0	LPC 16:0_0:0	LMGP01050018	8.55	540.332	248.9	[C24H50NO7P+HCOO] 1-	Negative	2	0	0	Glycerophospholipids [GP]	PC	Monoacylglycerophosphocholines	540.331	1.6857	15:0 COO-_255.2314(100.0)
	HeLa cells	PC 22:0	PC 22:0	PC 16:0_6:0	LMGP01010674	10.06	594.412	249.1	[C30H60NO8P+H] 1+	Positive	3	0	0	Glycerophospholipids [GP]	PC	Diacylglycerophosphocholines	594.413	1.2798	HG_184.0734(100.0)
	HeLa cells	LPC 18:0_0:0	LPC 18:0	LPC 18:0_0:0	LMGP01050026	10.99	568.362	249.2	[C26H54NO7P+HCOO] 1-	Negative	2	0	0	Glycerophospholipids [GP]	PC	Monoacylglycerophosphocholines	568.362	0.0109	17:0 COO-_283.2642(100.0), M-CH3_508.3399(9.4392)
	HeLa cells	PC 16:0_3:1@	PC 19:1	PC 16:0_3:1	LMGP01010668	9.23	608.357	249.4	[C27H52NO8P+AcO] 1-	Negative	4	1	0	Glycerophospholipids [GP]	PC	Diacylglycerophosphocholines	608.357	0.3466	15:0 COO-_255.233(100.0)
	HeLa cells	LPC 20:3_0:0	LPC 20:3	LPC 20:3_0:0	LMGP01050133	9.01	590.346	249.6	[C28H52NO7P+HCOO] 1-	Negative	5	3	0	Glycerophospholipids [GP]	PC	Monoacylglycerophosphocholines	590.346	1.1877	19:3 COO-_305.25(100.0), M-CH3_530.325(30.8333)
	HeLa cells	LPC 20:2_0:0	LPC 20:2	LPC 20:2_0:0	LMGP01050132	9.88	592.362	250.1	[C28H54NO7P+HCOO] 1-	Negative	4	2	0	Glycerophospholipids [GP]	PC	Monoacylglycerophosphocholines	592.362	0.4017	19:2 COO-_307.2658(98.0252)
	HeLa cells	PC 18:1_4:0@	PC 22:1	PC 18:1_4:0	LMGP01010916	11.01	636.388	250.3	[C30H58NO8P+HCOO] 1-	Negative	4	1	0	Glycerophospholipids [GP]	PC	Diacylglycerophosphocholines	636.388	0.4221	17:1 COO-_281.2506(100.0)
	HeLa cells	PC 16:0_4:0@	PC 20:0	PC 16:0_4:0	LMGP01010669	11.34	624.387	250.4	[C28H56NO8P+AcO] 1-	Negative	3	0	0	Glycerophospholipids [GP]	PC	Diacylglycerophosphocholines	624.388	1.5999	15:0 COO-_255.2313(48.2759), M_624.3867(100.0)
	HeLa cells	LPC 20:3_0:0	LPC 20:3	LPC 20:3_0:0	LMGP01050133	9.49	590.348	250.7	[C28H52NO7P+HCOO] 1-	Negative	5	3	0	Glycerophospholipids [GP]	PC	Monoacylglycerophosphocholines	590.346	2.4309	19:3 COO-_305.2473(100.0), M-CH3_530.3225(26.2132)
	HeLa cells	PC 22:0	PC 22:0	PC 16:0_6:0	LMGP01010674	11.54	594.413	250.7	[C30H60NO8P+H] 1+	Positive	3	0	0	Glycerophospholipids [GP]	PC	Diacylglycerophosphocholines	594.413	0.3557	HG_184.0724(100.0), M_594.4118(32.7095)
	HeLa cells	LPC 22:6_0:0	LPC 22:6	LPC 22:6_0:0	LMGP01050056	7.28	612.33	251.1	[C30H50NO7P+HCOO] 1-	Negative	8	6	0	Glycerophospholipids [GP]	PC	Monoacylglycerophosphocholines	612.331	0.8051	21:6 COO-_327.2336(100.0)
	HeLa cells	LPC 22:6_0:0	LPC 22:6	LPC 22:6_0:0	LMGP01050056	7.77	612.333	251.7	[C30H50NO7P+HCOO] 1-	Negative	8	6	0	Glycerophospholipids [GP]	PC	Monoacylglycerophosphocholines	612.331	3.481	M-22:6_242.0799(5.952), 21:6 COO-_327.2348(100.0), M-CH3_552.3112(42.8624)
	HeLa cells	PC 16:0@_5:0	PC 21:0	PC 16:0_5:0	LMGP01010672	11.94	638.402	252.6	[C29H58NO8P+AcO] 1-	Negative	3	0	0	Glycerophospholipids [GP]	PC	Diacylglycerophosphocholines	638.404	3.7074	M-5:0-H2O_462.299(73.6357), M-5:0_480.3107(100.0)
	HeLa cells	PC 16:0@_5:0	PC 21:0	PC 16:0_5:0	LMGP01010672	12.41	638.403	253.2	[C29H58NO8P+AcO] 1-	Negative	3	0	0	Glycerophospholipids [GP]	PC	Diacylglycerophosphocholines	638.404	1.0304	M-5:0-H2O_462.2963(29.9786), M-5:0_480.3069(100.0), M-H2O_620.3931(11.5239)
	HeLa cells	LPC 22:4_0:0	LPC 22:4	LPC 22:4_0:0	LMGP01050124	9.43	616.361	253.4	[C30H54NO7P+HCOO] 1-	Negative	6	4	0	Glycerophospholipids [GP]	PC	Monoacylglycerophosphocholines	616.362	0.7821	M-22:4_242.0773(2.9478), 21:4 COO-_331.2642(100.0), M-CH3_556.3409(18.186)
	HeLa cells	LPC 24:1	LPC 24:1	LPC 24:1	LMGP01050144	14.84	606.449	253.5	[C32H64NO7P+H] 1+	Positive	3	1	0	Glycerophospholipids [GP]	PC	Monoacylglycerophosphocholines	606.449	1.0672	HG_184.0744(77.7674), M-NL_423.3804(2.2979), M-H2O_588.4356(12.0826)
	HeLa cells	LPC O- 20:0	LPC O- 20:0	LPC O- 20:0_0:0	LMGP01060041	15.09	582.414	255.5	[C28H60NO6P+HCOO] 1-	Negative	1	0	0	Glycerophospholipids [GP]	PC	Monoalkylglycerophosphocholines	582.414	0.4769	HG_168.0416(21.2963), M-CH3_522.3932(100.0)
	HeLa cells	PC 18:0_3:1@	PC 21:1	PC 18:0_3:1	LMGP01010830	11.24	636.388	256.7	[C29H56NO8P+AcO] 1-	Negative	4	1	0	Glycerophospholipids [GP]	PC	Diacylglycerophosphocholines	636.388	0.8025	17:0 COO-_283.2665(100.0)
	HeLa cells	PC P- 20:0	PC P- 20:0	PC P- 20:0_0:0	LMGP01070013	14.59	580.4	256.7	[C28H58NO6P+HCOO] 1-	Negative	2	1	0	Glycerophospholipids [GP]	PC	1Z-alkenylglycerophosphocholines	580.398	2.8353	HG_168.0442(5.8567), M-C5H13N-H2O_431.2942(1.5565), M-CH3_520.3782(100.0)
	HeLa cells	PC O- 16:0@_3:1	PC O- 19:1	PC O- 16:0_3:1	LMGP01020070	10.53	610.373	257	[C27H54NO7P+OAcO] 1-	Negative	3	1	0	Glycerophospholipids [GP]	PC	1-alkyl,2-acylglycerophosphocholines	610.373	1.0037	M-3:1_466.3321(100.0)
	HeLa cells	PC 16:0_3:1	PC 19:1	PC 16:0_3:1	LMGP01010668	9.65	624.352	257.4	[C27H52NO8P+OAcO] 1-	Negative	4	1	0	Glycerophospholipids [GP]	PC	Diacylglycerophosphocholines	624.352	0.1727	15:0 COO-_255.2337(100.0), M-3:1-H2O_462.3(14.3938), M-3:1_480.3075(41.8434)
	HeLa cells	LPC 20:0_0:0	LPC 20:0	LPC 20:0_0:0	LMGP01050045	13.67	596.393	257.7	[C28H58NO7P+HCOO] 1-	Negative	2	0	0	Glycerophospholipids [GP]	PC	Monoacylglycerophosphocholines	596.393	0.2783	19:0 COO-_311.2977(100.0), M-CH3_536.3711(37.4296)
	HeLa cells	LPC 24:0	LPC 24:0	LPC 24:0_0:0	LMGP01050057	17.23	608.467	258.5	[C32H66NO7P+H] 1+	Positive	2	0	0	Glycerophospholipids [GP]	PC	Monoacylglycerophosphocholines	608.465	3.71	HG_184.0735(73.2129), M-NL_425.3948(8.7446), M-H2O_590.4547(18.6155), M_608.4656(100.0)
	HeLa cells	PC 25:0	PC 25:0	PC 12:0_13:0	LMGP01010001	11.26	636.459	259.2	[C33H66NO8P+H] 1+	Positive	3	0	0	Glycerophospholipids [GP]	PC	Diacylglycerophosphocholines	636.46	1.7929	HG_184.0728(100.0), M_636.4583(76.5517)
	HeLa cells	PC 25:0	PC 25:0	PC 12:0_13:0	LMGP01010001	12.41	636.459	259.3	[C33H66NO8P+H] 1+	Positive	3	0	0	Glycerophospholipids [GP]	PC	Diacylglycerophosphocholines	636.46	1.7929	HG_184.0748(100.0), M_636.4559(23.9878)
	HeLa cells	PC 25:0	PC 25:0	PC 12:0_13:0	LMGP01010001	11.44	636.46	259.7	[C33H66NO8P+H] 1+	Positive	3	0	0	Glycerophospholipids [GP]	PC	Diacylglycerophosphocholines	636.46	0.6421	HG_184.0731(100.0)
	HeLa cells	PC 25:0	PC 25:0	PC 12:0_13:0	LMGP01010001	11.02	636.459	261	[C33H66NO8P+H] 1+	Positive	3	0	0	Glycerophospholipids [GP]	PC	Diacylglycerophosphocholines	636.46	1.0257	HG_184.0735(100.0), M_636.4561(24.8938)
	HeLa cells	PC 26:0	PC 26:0	PC 10:0_16:0	LMGP01010388	11.97	650.474	262.3	[C34H68NO8P+H] 1+	Positive	3	0	0	Glycerophospholipids [GP]	PC	Diacylglycerophosphocholines	650.476	2.3558	HG_184.0729(100.0)
	HeLa cells	PC 27:1	PC 27:1	PC 12:0_15:1	LMGP01011318	11.71	662.474	263.2	[C35H68NO8P+H] 1+	Positive	4	1	0	Glycerophospholipids [GP]	PC	Diacylglycerophosphocholines	662.476	2.1289	HG_184.0734(100.0)
	HeLa cells	LPC 22:0_0:0	LPC 22:0	LPC 22:0_0:0	LMGP01050053	15.95	624.425	263.3	[C30H62NO7P+HCOO] 1-	Negative	2	0	0	Glycerophospholipids [GP]	PC	Monoacylglycerophosphocholines	624.425	0.5336	M-22:0-H2O_224.0677(10.1555), 21:0 COO-_339.3266(100.0), M-CH3_564.402(84.4037)
	HeLa cells	PC 27:1	PC 27:1	PC 12:0_15:1	LMGP01011318	11.33	662.477	264	[C35H68NO8P+H] 1+	Positive	4	1	0	Glycerophospholipids [GP]	PC	Diacylglycerophosphocholines	662.476	2.4777	HG_184.0746(100.0)
	HeLa cells	PC 4:0@_18:0	PC 22:0	PC 4:0_18:0	LMGP01011220	12.7	652.419	265.4	[C30H60NO8P+AcO] 1-	Negative	3	0	0	Glycerophospholipids [GP]	PC	Diacylglycerophosphocholines	652.419	0.2047	17:0 COO-_283.2638(96.2264)
	HeLa cells	PC O- 14:0@_16:1	PC O- 30:1	PC O- 14:0_16:1	LMGP01020014	21.02	674.511	265.8	[C38H76NO7P-CH3] 1-	Negative	3	1	0	Glycerophospholipids [GP]	PC	1-alkyl,2-acylglycerophosphocholines	674.513	2.7367	15:1 COO-_253.219(100.0)
	HeLa cells	PC 28:2	PC 28:2	PC 14:1_14:1	LMGP01010521	14.32	674.476	265.9	[C36H68NO8P+H] 1+	Positive	5	2	0	Glycerophospholipids [GP]	PC	Diacylglycerophosphocholines	674.476	0.0808	HG_184.0729(93.2432)
	HeLa cells	PC 27:0	PC 27:0	PC 17:0_10:0	LMGP01010700	14.44	664.491	266	[C35H70NO8P+H] 1+	Positive	3	0	0	Glycerophospholipids [GP]	PC	Diacylglycerophosphocholines	664.491	0.5987	HG_184.0725(100.0)
	HeLa cells	PC 16:0_5:1	PC 21:1	PC 16:0_5:1	LMGP01010673	9.81	636.387	266.1	[C29H56NO8P+AcO] 1-	Negative	4	1	0	Glycerophospholipids [GP]	PC	Diacylglycerophosphocholines	636.388	1.282	15:0 COO-_255.2327(100.0), M-5:1-H2O_462.2981(5.1531), M-5:1_480.3063(16.0236)
	HeLa cells	PC 13:0@_16:1	PC 29:1	PC 13:0_16:1	LMGP01011343	20.01	688.491	266.2	[C37H72NO8P-H] 1-	Negative	4	1	0	Glycerophospholipids [GP]	PC	Diacylglycerophosphocholines	688.492	1.6408	15:1 COO-_253.2167(100.0), M-16:1-H2O_434.2628(8.5529), M-16:1_452.2789(39.6612)
	HeLa cells	PC 12:0@_14:0	PC 26:0	PC 12:0_14:0	LMGP01010432	15.12	650.474	266.9	[C34H68NO8P+H] 1+	Positive	3	0	0	Glycerophospholipids [GP]	PC	Diacylglycerophosphocholines	650.476	2.0743	HG_184.0727(100.0), M-14:0_440.278(2.0625), M_650.4734(12.0121)
	HeLa cells	PC O- 14:0@_16:0	PC O- 30:0	PC O- 14:0_16:0	LMGP01020012	22.28	676.527	266.9	[C38H78NO7P-CH3] 1-	Negative	2	0	0	Glycerophospholipids [GP]	PC	1-alkyl,2-acylglycerophosphocholines	676.528	1.0515	15:0 COO-_255.2336(100.0)
	HeLa cells	PC 27:0	PC 27:0	PC 17:0_10:0	LMGP01010700	12.24	664.49	267.2	[C35H70NO8P+H] 1+	Positive	3	0	0	Glycerophospholipids [GP]	PC	Diacylglycerophosphocholines	664.491	1.9764	HG_184.0744(100.0)
	HeLa cells	PC 28:1	PC 28:1	PC 10:0_18:1	LMGP01010392	15.59	676.49	269.3	[C36H70NO8P+H] 1+	Positive	4	1	0	Glycerophospholipids [GP]	PC	Diacylglycerophosphocholines	676.491	2.4827	HG_184.0728(100.0)
	HeLa cells	PC 28:0	PC 28:0	PC 14:0_14:0	LMGP01010477	13.19	678.506	269.4	[C36H72NO8P+H] 1+	Positive	3	0	0	Glycerophospholipids [GP]	PC	Diacylglycerophosphocholines	678.507	1.7027	HG_184.0733(100.0), M_678.5056(4.4739)
	HeLa cells	PC 27:0	PC 27:0	PC 17:0_10:0	LMGP01010700	16.19	664.491	269.7	[C35H70NO8P+H] 1+	Positive	3	0	0	Glycerophospholipids [GP]	PC	Diacylglycerophosphocholines	664.491	0.0475	HG_184.0735(100.0)
	HeLa cells	PC 28:1	PC 28:1	PC 10:0_18:1	LMGP01010392	16.07	676.491	270.6	[C36H70NO8P+H] 1+	Positive	4	1	0	Glycerophospholipids [GP]	PC	Diacylglycerophosphocholines	676.491	0.1369	HG_184.0735(100.0), M_676.4883(18.8775)
	HeLa cells	PC 13:0@_18:3	PC 31:3	PC 13:0_18:3	LMGP01011349	19	712.491	270.7	[C39H72NO8P-H] 1-	Negative	6	3	0	Glycerophospholipids [GP]	PC	Diacylglycerophosphocholines	712.492	1.4142	17:3 COO-_277.2178(100.0)
	HeLa cells	PC 28:2	PC 28:2	PC 14:1_14:1	LMGP01010521	15.04	674.476	270.9	[C36H68NO8P+H] 1+	Positive	5	2	0	Glycerophospholipids [GP]	PC	Diacylglycerophosphocholines	674.476	0.9858	HG_184.0734(100.0)
	HeLa cells	PC 16:0_9:0	PC 25:0	PC 16:0_9:0	LMGP01010677	12.07	680.45	271.2	[C33H66NO8P+HCOO] 1-	Negative	3	0	0	Glycerophospholipids [GP]	PC	Diacylglycerophosphocholines	680.451	0.7215	15:0 COO-_255.2333(99.8322), M-9:0_480.3056(15.7718)
	HeLa cells	PC 28:0	PC 28:0	PC 14:0_14:0	LMGP01010477	14.83	678.506	271.5	[C36H72NO8P+H] 1+	Positive	3	0	0	Glycerophospholipids [GP]	PC	Diacylglycerophosphocholines	678.507	0.8031	HG_184.0732(100.0), M_678.5017(15.6547)
	HeLa cells	PC 13:0@_18:2	PC 31:2	PC 13:0_18:2	LMGP01011348	21.1	714.507	271.9	[C39H74NO8P-H] 1-	Negative	5	2	0	Glycerophospholipids [GP]	PC	Diacylglycerophosphocholines	714.508	0.9327	17:2 COO-_279.2354(100.0)
	HeLa cells	PC 30:1	PC 30:1	PC 12:0_18:1	LMGP01010440	21.08	704.524	272.2	[C38H74NO8P+H] 1+	Positive	4	1	0	Glycerophospholipids [GP]	PC	Diacylglycerophosphocholines	704.523	1.53	HG_184.0735(100.0)
	HeLa cells	PC 14:1@_16:1	PC 30:2	PC 14:1_16:1	LMGP01011385	15.98	702.507	272.4	[C38H72NO8P+H] 1+	Positive	5	2	0	Glycerophospholipids [GP]	PC	Diacylglycerophosphocholines	702.507	0.2669	HG_184.0731(100.0), M-16:1_466.2887(3.3171)
	HeLa cells	PC 30:3	PC 30:3	PC 12:0_18:3	LMGP01011324	15.66	700.491	272.4	[C38H70NO8P+H] 1+	Positive	6	3	0	Glycerophospholipids [GP]	PC	Diacylglycerophosphocholines	700.491	0.7421	HG_184.0742(100.0)
	HeLa cells	PC O- 16:0_16:0	PC O- 32:0	PC O- 16:0_16:0	LMGP01020029	22.82	704.559	272.5	[C40H82NO7P-CH3] 1-	Negative	2	0	0	Glycerophospholipids [GP]	PC	1-alkyl,2-acylglycerophosphocholines	704.559	0.7343	15:0 COO-_255.2329(100.0), M-16:0-H2O_448.3211(13.1655), M-16:0_466.3316(23.8251)
	HeLa cells	PC 15:1_16:1@	PC 31:2	PC 15:1_16:1	LMGP01011438	20.57	716.523	272.8	[C39H74NO8P+H] 1+	Positive	5	2	0	Glycerophospholipids [GP]	PC	Diacylglycerophosphocholines	716.523	0.2267	HG_184.0727(100.0), M-15:1-H2O_476.3112(6.8193)
	HeLa cells	PC 29:1	PC 29:1	PC 18:0_11:1	LMGP01010735	16.65	690.508	272.9	[C37H72NO8P+H] 1+	Positive	4	1	0	Glycerophospholipids [GP]	PC	Diacylglycerophosphocholines	690.507	1.2438	HG_184.0755(100.0), M_690.5035(16.5602)
	HeLa cells	PC O- 16:0_16:0	PC O- 32:0	PC O- 16:0_16:0	LMGP01020029	23.28	704.559	273.1	[C40H82NO7P-CH3] 1-	Negative	2	0	0	Glycerophospholipids [GP]	PC	1-alkyl,2-acylglycerophosphocholines	704.559	0.7343	15:0 COO-_255.232(100.0), M-16:0-H2O_448.3186(5.2651)
	HeLa cells	PC 28:0	PC 28:0	PC 14:0_14:0	LMGP01010477	17.22	678.508	273.2	[C36H72NO8P+H] 1+	Positive	3	0	0	Glycerophospholipids [GP]	PC	Diacylglycerophosphocholines	678.507	0.996	HG_184.0733(100.0)
	HeLa cells	PC 16:1_18:4@	PC 34:5	PC 16:1_18:4	LMGP01010692	18.54	736.492	274	[C42H74NO8P-CH3] 1-	Negative	8	5	0	Glycerophospholipids [GP]	PC	Diacylglycerophosphocholines	736.492	0.7861	M-16:1-H2O_482.2701(82.2526), M_736.4849(46.4164)
	HeLa cells	PC 30:2	PC 30:2	PC 12:0_18:2	LMGP01011323	16.51	702.506	274	[C38H72NO8P+H] 1+	Positive	5	2	0	Glycerophospholipids [GP]	PC	Diacylglycerophosphocholines	702.507	0.6888	HG_184.0726(100.0)
	HeLa cells	PC 29:0	PC 29:0	PC 10:0_19:0	LMGP01010394	15.79	692.522	274.1	[C37H74NO8P+H] 1+	Positive	3	0	0	Glycerophospholipids [GP]	PC	Diacylglycerophosphocholines	692.523	0.6468	HG_184.0729(100.0)
	HeLa cells	PC P- 29:0	PC P- 29:0	PC P- 16:0_13:0	LMGP01030020	19.22	676.528	274.4	[C37H74NO7P+H] 1+	Positive	3	1	0	Glycerophospholipids [GP]	PC	1-(1Z-alkenyl),2-acylglycerophosphocholines	676.528	1.0233	HG_184.0729(100.0)
	HeLa cells	PC O- 14:0@_20:4	PC O- 34:4	PC O- 14:0_20:4	LMGP01020021	21.12	724.527	274.7	[C42H78NO7P-CH3] 1-	Negative	6	4	0	Glycerophospholipids [GP]	PC	1-alkyl,2-acylglycerophosphocholines	724.528	1.403	19:4 COO-_303.2347(100.0), M-20:4-H2O_420.2913(5.6925), M-20:4_438.3011(16.4502), M_724.5237(32.1864)
	HeLa cells	PC O- 28:0	PC O- 28:0	PC O- 16:0_12:0	LMGP01020176	18.51	664.528	274.9	[C36H74NO7P+H] 1+	Positive	2	0	0	Glycerophospholipids [GP]	PC	1-alkyl,2-acylglycerophosphocholines	664.528	0.4907	HG_184.0747(100.0), M_664.5274(27.0004)
	HeLa cells	PC P- 29:0	PC P- 29:0	PC P- 16:0_13:0	LMGP01030020	18.93	676.528	275	[C37H74NO7P+H] 1+	Positive	3	1	0	Glycerophospholipids [GP]	PC	1-(1Z-alkenyl),2-acylglycerophosphocholines	676.528	0.1211	HG_184.0737(100.0)
	HeLa cells	PC 15:1@_20:5	PC 35:6	PC 15:1_20:5	LMGP01011455	18.09	748.493	275.1	[C43H74NO8P-CH3] 1-	Negative	9	6	0	Glycerophospholipids [GP]	PC	Diacylglycerophosphocholines	748.492	1.4258	19:5 COO-_301.2167(100.0), M-20:5_464.2781(19.9161), M_748.4888(31.388)
	HeLa cells	PC P- 18:1_16:0@	PC P- 34:1	PC P- 18:1_16:0	LMGP01090019	22.75	714.543	275.4	[C41H80NO7P-CH3] 1-	Negative	4	2	0	Glycerophospholipids [GP]	PC	1-acyl,2-(1Z-alkenyl)-glycerophosphocholines	714.544	0.9452	17:1 COO-_281.2477(100.0), M-18:1-H2O_432.291(9.7826), M_714.5418(54.529)
	HeLa cells	PC P- 30:1	PC P- 30:1	PC P- 16:0_14:1	LMGP01030022	17.21	688.525	275.5	[C38H74NO7P+H] 1+	Positive	4	2	0	Glycerophospholipids [GP]	PC	1-(1Z-alkenyl),2-acylglycerophosphocholines	688.528	3.4268	HG_184.0736(99.9999)
	HeLa cells	PC 31:3	PC 31:3	PC 13:0_18:3	LMGP01011349	16.53	714.507	275.7	[C39H72NO8P+H] 1+	Positive	6	3	0	Glycerophospholipids [GP]	PC	Diacylglycerophosphocholines	714.507	0.0793	HG_184.0736(100.0)
	HeLa cells	PC 14:0_16:1	PC 30:1	PC 14:0_16:1	LMGP01010485	17.57	704.524	275.8	[C38H74NO8P+H] 1+	Positive	4	1	0	Glycerophospholipids [GP]	PC	Diacylglycerophosphocholines	704.523	1.7899	HG-H2O_166.0628(0.2632), HG_184.0731(100.0), M-16:1-H2O_450.3001(0.8228), M-16:1_468.3065(1.1175), M-14:0-H2O_476.3126(0.5851), M-14:0_494.3231(0.7585), M-NL_521.4546(0.5396), M-C5H13NO3P-H2O_521.4546(0.5396), M_704.5221(14.8646)
	HeLa cells	PC 32:3	PC 32:3	PC 14:0_18:3	LMGP01010497	16.71	728.523	275.8	[C40H74NO8P+H] 1+	Positive	6	3	0	Glycerophospholipids [GP]	PC	Diacylglycerophosphocholines	728.523	0.0554	HG_184.073(100.0)
	HeLa cells	PC 10:0@_16:0	PC 26:0	PC 10:0_16:0	LMGP01010388	13.13	708.483	276	[C34H68NO8P+AcO] 1-	Negative	3	0	0	Glycerophospholipids [GP]	PC	Diacylglycerophosphocholines	708.482	1.5652	15:0 COO-_255.2316(100.0)
	HeLa cells	PC 12:0_14:0	PC 26:0	PC 12:0_14:0	LMGP01010432	16.02	694.466	276.1	[C34H68NO8P+HCOO] 1-	Negative	3	0	0	Glycerophospholipids [GP]	PC	Diacylglycerophosphocholines	694.466	0.831	11:0 COO-_199.1708(49.9225), 13:0 COO-_227.2021(66.0637), M-14:0_424.2462(6.4185), M-CH3_634.4465(100.0)
	HeLa cells	PC 14:0@_15:0	PC 29:0	PC 14:0_15:0	LMGP01010479	17.91	692.523	276.1	[C37H74NO8P+H] 1+	Positive	3	0	0	Glycerophospholipids [GP]	PC	Diacylglycerophosphocholines	692.523	0.6752	HG_184.0736(100.0), M-15:0_468.305(4.9077)
	HeLa cells	PC 31:2	PC 31:2	PC 13:0_18:2	LMGP01011348	17.08	716.522	276.2	[C39H74NO8P+H] 1+	Positive	5	2	0	Glycerophospholipids [GP]	PC	Diacylglycerophosphocholines	716.523	0.1141	HG_184.0738(100.0)
	HeLa cells	PC 15:1@_18:2	PC 33:3	PC 15:1_18:2	LMGP01011444	20.65	740.522	276.3	[C41H76NO8P-H] 1-	Negative	6	3	0	Glycerophospholipids [GP]	PC	Diacylglycerophosphocholines	740.524	2.4174	17:2 COO-_279.2348(100.0)
	HeLa cells	PC 14:0_16:1@	PC 30:1	PC 14:0_16:1	LMGP01010485	17.82	704.523	276.5	[C38H74NO8P+H] 1+	Positive	4	1	0	Glycerophospholipids [GP]	PC	Diacylglycerophosphocholines	704.523	0.3172	HG_184.0723(100.0), M-14:0-H2O_476.3128(2.0672), M_704.5192(14.3721)
	HeLa cells	PC O- 14:0@_18:1	PC O- 32:1	PC O- 14:0_18:1	LMGP01020016	23.43	716.558	276.5	[C40H80NO7P-H] 1-	Negative	3	1	0	Glycerophospholipids [GP]	PC	1-alkyl,2-acylglycerophosphocholines	716.56	2.6806	17:1 COO-_281.2506(100.0)
	HeLa cells	PC 15:1@_20:4	PC 35:5	PC 15:1_20:4	LMGP01011454	15.31	750.507	276.9	[C43H76NO8P-CH3] 1-	Negative	8	5	0	Glycerophospholipids [GP]	PC	Diacylglycerophosphocholines	750.507	0.9698	19:4 COO-_303.2336(100.0), M-20:4-H2O_446.2684(11.7644), M-20:4_464.2753(21.0412), M_750.5024(48.4753)
	HeLa cells	PC 30:2	PC 30:2	PC 12:0_18:2	LMGP01011323	15.73	702.504	277	[C38H72NO8P+H] 1+	Positive	5	2	0	Glycerophospholipids [GP]	PC	Diacylglycerophosphocholines	702.507	3.469	HG_184.0729(91.4634)
	HeLa cells	PC O- 29:0	PC O- 29:0	PC O- 14:0_15:0	LMGP01020011	19.46	678.544	277.1	[C37H76NO7P+H] 1+	Positive	2	0	0	Glycerophospholipids [GP]	PC	1-alkyl,2-acylglycerophosphocholines	678.543	1.7029	HG_184.0733(100.0), M_678.5404(7.1657)
	HeLa cells	PC P- 31:1	PC P- 31:1	PC P- 16:0_15:1	LMGP01030024	19.48	702.544	277.2	[C39H76NO7P+H] 1+	Positive	4	2	0	Glycerophospholipids [GP]	PC	1-(1Z-alkenyl),2-acylglycerophosphocholines	702.543	1.8185	HG_184.0727(100.0), M_702.5389(13.6599)
	HeLa cells	PC 16:0_17:0	PC 33:0	PC 16:0_17:0	LMGP01010569	22.89	732.554	277.6	[C41H82NO8P-CH3] 1-	Negative	3	0	0	Glycerophospholipids [GP]	PC	Diacylglycerophosphocholines	732.554	0.2368	16:0 COO-_269.2473(100.0)
	HeLa cells	PC O- 30:1	PC O- 30:1	PC O- 14:0_16:1	LMGP01020014	18.9	690.543	277.7	[C38H76NO7P+H] 1+	Positive	3	1	0	Glycerophospholipids [GP]	PC	1-alkyl,2-acylglycerophosphocholines	690.543	0.2591	HG_184.0733(100.0)
	HeLa cells	PC 16:0_18:4@	PC 34:4	PC 16:0_18:4	LMGP01010603	15.4	752.524	278.6	[C42H76NO8P-H] 1-	Negative	7	4	0	Glycerophospholipids [GP]	PC	Diacylglycerophosphocholines	752.524	0.9465	15:0 COO-_255.2349(80.5897)
	HeLa cells	PC 32:3	PC 32:3	PC 14:0_18:3	LMGP01010497	17.22	728.522	278.6	[C40H74NO8P+H] 1+	Positive	6	3	0	Glycerophospholipids [GP]	PC	Diacylglycerophosphocholines	728.523	0.2797	HG_184.0733(100.0)
	HeLa cells	PC 13:0@_20:3	PC 33:3	PC 13:0_20:3	LMGP01011355	20.8	740.522	278.7	[C41H76NO8P-H] 1-	Negative	6	3	0	Glycerophospholipids [GP]	PC	Diacylglycerophosphocholines	740.524	1.9229	19:3 COO-_305.2503(89.7936)
	HeLa cells	PC 31:1	PC 31:1	PC 16:0_15:1	LMGP01010002	18.23	718.537	278.7	[C39H76NO8P+H] 1+	Positive	4	1	0	Glycerophospholipids [GP]	PC	Diacylglycerophosphocholines	718.538	1.168	HG_184.0729(100.0), M_718.536(5.7141)
	HeLa cells	PC 31:2	PC 31:2	PC 13:0_18:2	LMGP01011348	17.58	716.522	278.7	[C39H74NO8P+H] 1+	Positive	5	2	0	Glycerophospholipids [GP]	PC	Diacylglycerophosphocholines	716.523	0.1141	HG_184.0751(100.0), M_716.5202(35.8627)
	HeLa cells	PC 14:0@_18:4	PC 32:4	PC 14:0_18:4	LMGP01010499	17.56	726.504	278.8	[C40H72NO8P+H] 1+	Positive	7	4	0	Glycerophospholipids [GP]	PC	Diacylglycerophosphocholines	726.507	3.3544	M-18:4-H2O_450.2981(4.3173), M-NL_543.4395(70.1429), M-C5H13NO3P-H2O_543.4395(70.1429)
	HeLa cells	PC 30:0	PC 30:0	PC 10:0_20:0	LMGP01010395	18.98	706.537	278.8	[C38H76NO8P+H] 1+	Positive	3	0	0	Glycerophospholipids [GP]	PC	Diacylglycerophosphocholines	706.538	1.5333	HG_184.0747(100.0)
	HeLa cells	PC 30:0	PC 30:0	PC 10:0_20:0	LMGP01010395	20.57	706.538	279	[C38H76NO8P+H] 1+	Positive	3	0	0	Glycerophospholipids [GP]	PC	Diacylglycerophosphocholines	706.538	0.1944	HG_184.0737(100.0)
	HeLa cells	PC 33:4	PC 33:4	PC 13:0_20:4	LMGP01011356	16.8	740.525	279	[C41H74NO8P+H] 1+	Positive	7	4	0	Glycerophospholipids [GP]	PC	Diacylglycerophosphocholines	740.523	2.8568	HG_184.0752(100.0)
	HeLa cells	PC 34:5	PC 34:5	PC 14:0_20:5	LMGP01010508	16.5	752.522	279	[C42H74NO8P+H] 1+	Positive	8	5	0	Glycerophospholipids [GP]	PC	Diacylglycerophosphocholines	752.523	0.8386	HG-H2O_166.0623(0.3746), HG_184.0731(100.0)
	HeLa cells	PC 14:0_18:2	PC 32:2	PC 14:0_18:2	LMGP01010494	17.88	730.539	279.2	[C40H76NO8P+H] 1+	Positive	5	2	0	Glycerophospholipids [GP]	PC	Diacylglycerophosphocholines	730.538	1.7754	HG-H2O_166.0627(0.7795), HG_184.0728(100.0), M-18:2_468.3071(0.0986), M-14:0-H2O_502.3283(0.0098), M-NL_547.4701(0.3331), M-C5H13NO3P-H2O_547.4701(0.3331), M_730.5372(16.8108)
	HeLa cells	PC 32:4	PC 32:4	PC 14:0_18:4	LMGP01010499	16.92	726.507	279.3	[C40H72NO8P+H] 1+	Positive	7	4	0	Glycerophospholipids [GP]	PC	Diacylglycerophosphocholines	726.507	0.078	HG_184.0736(100.0), M-NL_543.4363(6.517), M-C5H13NO3P-H2O_543.4363(6.517)
	HeLa cells	PC 30:0	PC 30:0	PC 10:0_20:0	LMGP01010395	21.79	706.538	279.4	[C38H76NO8P+H] 1+	Positive	3	0	0	Glycerophospholipids [GP]	PC	Diacylglycerophosphocholines	706.538	0.3672	HG_184.0722(100.0)
	HeLa cells	PC 13:0_14:0	PC 27:0	PC 13:0_14:0	LMGP01011339	16.99	708.481	279.5	[C35H70NO8P+HCOO] 1-	Negative	3	0	0	Glycerophospholipids [GP]	PC	Diacylglycerophosphocholines	708.482	1.9698	12:0 COO-_213.1863(55.9674), 13:0 COO-_227.2029(62.1648), M-CH3_648.4606(100.0)
	HeLa cells	PC 30:0	PC 30:0	PC 10:0_20:0	LMGP01010395	28.58	706.539	279.5	[C38H76NO8P+H] 1+	Positive	3	0	0	Glycerophospholipids [GP]	PC	Diacylglycerophosphocholines	706.538	0.7991	HG_184.0725(100.0)
	HeLa cells	PC 31:1	PC 31:1	PC 16:0_15:1	LMGP01010002	18.8	718.538	279.5	[C39H76NO8P+H] 1+	Positive	4	1	0	Glycerophospholipids [GP]	PC	Diacylglycerophosphocholines	718.538	0.1911	HG_184.073(100.0), M_718.5361(24.5413)
	HeLa cells	PC 30:3	PC 30:3	PC 12:0_18:3	LMGP01011324	16.7	700.491	279.6	[C38H70NO8P+H] 1+	Positive	6	3	0	Glycerophospholipids [GP]	PC	Diacylglycerophosphocholines	700.491	0.3065	HG_184.0741(100.0), M_700.4899(47.6113)
	HeLa cells	PC 15:0@_18:3	PC 33:3	PC 15:0_18:3	LMGP01011416	17.71	742.538	279.7	[C41H76NO8P+H] 1+	Positive	6	3	0	Glycerophospholipids [GP]	PC	Diacylglycerophosphocholines	742.538	0.3904	HG_184.0732(100.0), M-18:3_482.3251(3.1553), M-NL_559.4688(1.0379), M-C5H13NO3P-H2O_559.4688(1.0379), M_742.5377(12.958)
	HeLa cells	PC 30:0	PC 30:0	PC 10:0_20:0	LMGP01010395	17.24	706.537	279.8	[C38H76NO8P+H] 1+	Positive	3	0	0	Glycerophospholipids [GP]	PC	Diacylglycerophosphocholines	706.538	1.1014	HG_184.0749(100.0)
	HeLa cells	PC 31:1	PC 31:1	PC 16:0_15:1	LMGP01010002	14.71	718.54	279.8	[C39H76NO8P+H] 1+	Positive	4	1	0	Glycerophospholipids [GP]	PC	Diacylglycerophosphocholines	718.538	2.8244	HG_184.073(100.0), M-H2O_700.5272(9.6271), M_718.5378(12.1096)
	HeLa cells	PC 31:1	PC 31:1	PC 16:0_15:1	LMGP01010002	19.04	718.538	279.9	[C39H76NO8P+H] 1+	Positive	4	1	0	Glycerophospholipids [GP]	PC	Diacylglycerophosphocholines	718.538	0.446	HG_184.0747(100.0)
	HeLa cells	PC O- 30:0	PC O- 30:0	PC O- 14:0_16:0	LMGP01020012	21.76	692.557	280.3	[C38H78NO7P+H] 1+	Positive	2	0	0	Glycerophospholipids [GP]	PC	1-alkyl,2-acylglycerophosphocholines	692.559	2.0692	HG_184.0736(100.0), M_692.5574(66.662)
	HeLa cells	PC 32:2	PC 32:2	PC 14:0_18:2	LMGP01010494	18.58	730.538	280.7	[C40H76NO8P+H] 1+	Positive	5	2	0	Glycerophospholipids [GP]	PC	Diacylglycerophosphocholines	730.538	0.3968	HG_184.0736(100.0)
	HeLa cells	PC 34:4	PC 34:4	PC 14:0_20:4	LMGP01010506	17.28	754.538	280.7	[C42H76NO8P+H] 1+	Positive	7	4	0	Glycerophospholipids [GP]	PC	Diacylglycerophosphocholines	754.538	0.3438	HG_184.0731(100.0)
	HeLa cells	PC O- 16:0@_14:0	PC O- 30:0	PC O- 16:0_14:0	LMGP01020178	20.54	692.559	280.8	[C38H78NO7P+H] 1+	Positive	2	0	0	Glycerophospholipids [GP]	PC	1-alkyl,2-acylglycerophosphocholines	692.559	0.6628	HG-H2O_166.0647(0.3993), HG_184.0729(100.0), M-14:0_482.3573(1.2914), M_692.5591(6.887)
	HeLa cells	PC O- 31:1	PC O- 31:1	PC O- 16:0_15:1	LMGP01020181	19.86	704.56	280.8	[C39H78NO7P+H] 1+	Positive	3	1	0	Glycerophospholipids [GP]	PC	1-alkyl,2-acylglycerophosphocholines	704.559	2.0376	HG_184.0755(100.0), M-NL_521.4922(3.4583)
	HeLa cells	PC O- 31:1	PC O- 31:1	PC O- 16:0_15:1	LMGP01020181	20.94	704.559	280.8	[C39H78NO7P+H] 1+	Positive	3	1	0	Glycerophospholipids [GP]	PC	1-alkyl,2-acylglycerophosphocholines	704.559	0.0415	HG_184.073(100.0)
	HeLa cells	PC 13:0@_14:1	PC 27:1	PC 13:0_14:1	LMGP01011340	16.86	720.481	280.9	[C35H68NO8P+AcO] 1-	Negative	4	1	0	Glycerophospholipids [GP]	PC	Diacylglycerophosphocholines	720.482	1.5953	13:1 COO-_225.1842(100.0001)
	HeLa cells	PC 17:1_18:1	PC 35:2	PC 17:1_18:1	LMGP01011532	22.22	756.553	280.9	[C43H82NO8P-CH3] 1-	Negative	5	2	0	Glycerophospholipids [GP]	PC	Diacylglycerophosphocholines	756.554	1.2228	16:1 COO-_267.2324(9.4755), 17:1 COO-_281.2494(100.0), M-18:1-H2O_474.2971(4.524), M-18:1_492.313(14.0048)
	HeLa cells	PC O- 32:2	PC O- 32:2	PC O- 14:0_18:2	LMGP01020017	19.08	716.559	280.9	[C40H78NO7P+H] 1+	Positive	4	2	0	Glycerophospholipids [GP]	PC	1-alkyl,2-acylglycerophosphocholines	716.559	0.3815	HG_184.0734(100.0)
	HeLa cells	PC 15:0@_18:1	PC 33:1	PC 15:0_18:1	LMGP01010541	17.75	744.554	281	[C41H80NO8P-H] 1-	Negative	4	1	0	Glycerophospholipids [GP]	PC	Diacylglycerophosphocholines	744.555	1.324	17:1 COO-_281.2472(54.4554)
	HeLa cells	PC 16:1_18:2@	PC 34:3	PC 16:1_18:2	LMGP01010690	21.94	756.553	281	[C42H78NO8P+H] 1+	Positive	6	3	0	Glycerophospholipids [GP]	PC	Diacylglycerophosphocholines	756.554	0.6584	HG_184.0737(100.0), M-16:1-H2O_502.3326(21.4458)
	HeLa cells	PC O- 34:4	PC O- 34:4	PC O- 14:0_20:4	LMGP01020021	19.67	740.56	281.1	[C42H78NO7P+H] 1+	Positive	6	4	0	Glycerophospholipids [GP]	PC	1-alkyl,2-acylglycerophosphocholines	740.559	1.5264	HG_184.0729(100.0)
	HeLa cells	PC 33:4	PC 33:4	PC 13:0_20:4	LMGP01011356	18.57	740.52	281.3	[C41H74NO8P+H] 1+	Positive	7	4	0	Glycerophospholipids [GP]	PC	Diacylglycerophosphocholines	740.523	3.16	M-NL_557.4519(100.0), M-C5H13NO3P-H2O_557.4519(100.0), M_740.5196(45.4206)
	HeLa cells	PC 16:0@_16:1	PC 32:1	PC 16:0_16:1	LMGP01010566	28.32	732.554	281.7	[C40H78NO8P+H] 1+	Positive	4	1	0	Glycerophospholipids [GP]	PC	Diacylglycerophosphocholines	732.554	0.7365	HG_184.0725(100.0), M-16:1-H2O_478.3304(0.3337), M_732.5506(7.3173)
	HeLa cells	PC 32:1	PC 32:1	PC 14:0_18:1	LMGP01010490	29.1	732.554	281.7	[C40H78NO8P+H] 1+	Positive	4	1	0	Glycerophospholipids [GP]	PC	Diacylglycerophosphocholines	732.554	0.5699	HG_184.0733(100.0), M_732.547(14.7627)
	HeLa cells	PC O- 16:0@_12:0	PC O- 28:0	PC O- 16:0_12:0	LMGP01020176	19.12	708.517	281.8	[C36H74NO7P+HCOO] 1-	Negative	2	0	0	Glycerophospholipids [GP]	PC	1-alkyl,2-acylglycerophosphocholines	708.519	2.4987	M-12:0_466.3306(4.9472), M-CH3_648.4972(100.0)
	HeLa cells	PC 16:0_16:1	PC 32:1	PC 16:0_16:1	LMGP01010566	13.13	732.555	281.9	[C40H78NO8P+H] 1+	Positive	4	1	0	Glycerophospholipids [GP]	PC	Diacylglycerophosphocholines	732.554	2.2362	HG_184.0739(100.0), M-16:0-H2O_476.3119(1.9972), M-16:1_496.3397(1.2921), M_732.5541(9.6584)
	HeLa cells	PC 16:0_16:1	PC 32:1	PC 16:0_16:1	LMGP01010566	20.04	732.554	281.9	[C40H78NO8P+H] 1+	Positive	4	1	0	Glycerophospholipids [GP]	PC	Diacylglycerophosphocholines	732.554	0.1533	HG_184.0729(100.0), M-16:0-H2O_476.3134(1.0429), M-16:1-H2O_478.3298(0.6954), M-16:0_494.3231(0.7955), M-16:1_496.3424(3.0878)
	HeLa cells	PC 16:1_17:1	PC 33:2	PC 16:1_17:1	LMGP01011481	18.85	744.554	281.9	[C41H78NO8P+H] 1+	Positive	5	2	0	Glycerophospholipids [GP]	PC	Diacylglycerophosphocholines	744.554	0.6426	HG-H2O_166.0636(0.4242), HG_184.0726(100.0), M-16:1-H2O_490.333(0.2787), M-17:1_494.3208(0.1539), M-16:1_508.3361(0.9619), M-NL_561.488(0.5399), M-C5H13NO3P-H2O_561.488(0.5399), M_744.5528(16.2865)
	HeLa cells	PC P- 16:0@_16:1	PC P- 32:1	PC P- 16:0_16:1	LMGP01030026	20.55	716.559	281.9	[C40H78NO7P+H] 1+	Positive	4	2	0	Glycerophospholipids [GP]	PC	1-(1Z-alkenyl),2-acylglycerophosphocholines	716.559	0.3851	HG_184.0734(100.0), M-16:1_480.3472(2.0381), M_716.5587(13.0)
	HeLa cells	PC 14:0_14:0	PC 28:0	PC 14:0_14:0	LMGP01010477	17.9	722.497	282.3	[C36H72NO8P+HCOO] 1-	Negative	3	0	0	Glycerophospholipids [GP]	PC	Diacylglycerophosphocholines	722.498	0.8681	13:0 COO-_227.2018(32.7189), M-CH3_662.4772(100.0)
	HeLa cells	PC 14:1@_18:0	PC 32:1	PC 14:1_18:0	LMGP01011389	17.01	732.55	282.3	[C40H78NO8P+H] 1+	Positive	4	1	0	Glycerophospholipids [GP]	PC	Diacylglycerophosphocholines	732.554	4.7625	HG_184.0721(100.0), 17:0 C=O+_267.2695(7.5668), M_732.5501(8.0819)
	HeLa cells	PC 15:0@_20:5	PC 35:5	PC 15:0_20:5	LMGP01011425	17.5	766.538	282.3	[C43H76NO8P+H] 1+	Positive	8	5	0	Glycerophospholipids [GP]	PC	Diacylglycerophosphocholines	766.538	0.4977	HG_184.0727(100.0), M-20:5_482.325(4.7227), M_766.5368(24.227)
	HeLa cells	PC 18:2_20:5@	PC 38:7	PC 18:2_20:5	LMGP01011634	18.89	788.523	282.4	[C46H78NO8P-CH3] 1-	Negative	10	7	0	Glycerophospholipids [GP]	PC	Diacylglycerophosphocholines	788.523	0.1288	17:2 COO-_279.2326(75.6341)
	HeLa cells	PC 34:4	PC 34:4	PC 14:0_20:4	LMGP01010506	18.03	754.538	282.4	[C42H76NO8P+H] 1+	Positive	7	4	0	Glycerophospholipids [GP]	PC	Diacylglycerophosphocholines	754.538	0.3842	HG_184.0728(100.0)
	HeLa cells	PC 36:7	PC 36:7	PC 14:1_22:6	LMGP01011408	16.1	776.523	282.5	[C44H74NO8P+H] 1+	Positive	10	7	0	Glycerophospholipids [GP]	PC	Diacylglycerophosphocholines	776.523	0.2092	HG_184.0741(100.0)
	HeLa cells	PC 15:0@_20:4	PC 35:4	PC 15:0_20:4	LMGP01011424	16.22	766.538	282.6	[C43H78NO8P-H] 1-	Negative	7	4	0	Glycerophospholipids [GP]	PC	Diacylglycerophosphocholines	766.539	2.1292	19:4 COO-_303.233(100.0), M-20:4_480.3076(23.3391)
	HeLa cells	PC 16:1_18:2	PC 34:3	PC 16:1_18:2	LMGP01010690	18.33	756.554	282.6	[C42H78NO8P+H] 1+	Positive	6	3	0	Glycerophospholipids [GP]	PC	Diacylglycerophosphocholines	756.554	0.5518	HG-H2O_166.0646(0.332), HG_184.0734(100.0), M-18:2-H2O_476.3171(0.2216), M-18:2_494.3233(1.0081), M-16:1-H2O_502.3257(0.3718), M-16:1_520.341(0.8242), M-NL_573.4897(0.5741), M-C5H13NO3P-H2O_573.4897(0.5741), M_756.5542(16.3271)
	HeLa cells	PC 34:2	PC 34:2	PC 16:0_18:2	LMGP01010585	22.63	758.57	282.7	[C42H80NO8P+H] 1+	Positive	5	2	0	Glycerophospholipids [GP]	PC	Diacylglycerophosphocholines	758.569	0.8391	HG_184.0735(100.0)
	HeLa cells	PC P- 16:0@_20:3	PC P- 36:3	PC P- 16:0_20:3	LMGP01030039	23.01	752.558	282.7	[C44H82NO7P-CH3] 1-	Negative	6	4	0	Glycerophospholipids [GP]	PC	1-(1Z-alkenyl),2-acylglycerophosphocholines	752.559	1.9851	19:3 COO-_305.2477(100.0), M_752.5552(53.9106)
	HeLa cells	PC O- 31:0	PC O- 31:0	PC O- 16:0_15:0	LMGP01020180	21.16	706.573	282.8	[C39H80NO7P+H] 1+	Positive	2	0	0	Glycerophospholipids [GP]	PC	1-alkyl,2-acylglycerophosphocholines	706.574	1.5454	HG_184.0751(100.0)
	HeLa cells	PC O- 31:1	PC O- 31:1	PC O- 16:0_15:1	LMGP01020181	20.54	704.559	282.8	[C39H78NO7P+H] 1+	Positive	3	1	0	Glycerophospholipids [GP]	PC	1-alkyl,2-acylglycerophosphocholines	704.559	0.5649	HG_184.0733(100.0)
	HeLa cells	PC 18:3@_20:4	PC 38:7	PC 18:3_20:4	LMGP01011663	19.18	788.523	283	[C46H78NO8P-CH3] 1-	Negative	10	7	0	Glycerophospholipids [GP]	PC	Diacylglycerophosphocholines	788.523	0.413	19:4 COO-_303.2338(47.2891), M_788.5204(83.869)
	HeLa cells	PC 15:0@_22:6	PC 37:6	PC 15:0_22:6	LMGP01011430	20.39	776.524	283.1	[C45H78NO8P-CH3] 1-	Negative	9	6	0	Glycerophospholipids [GP]	PC	Diacylglycerophosphocholines	776.523	1.2312	21:6 COO-_327.2334(100.0), M-22:6_466.2954(17.9515), M_776.5222(45.2361)
	HeLa cells	PC O- 31:0	PC O- 31:0	PC O- 16:0_15:0	LMGP01020180	21.49	706.574	283.1	[C39H80NO7P+H] 1+	Positive	2	0	0	Glycerophospholipids [GP]	PC	1-alkyl,2-acylglycerophosphocholines	706.574	1.0271	HG_184.0751(100.0)
	HeLa cells	PC O- 32:2	PC O- 32:2	PC O- 14:0_18:2	LMGP01020017	20.18	716.559	283.3	[C40H78NO7P+H] 1+	Positive	4	2	0	Glycerophospholipids [GP]	PC	1-alkyl,2-acylglycerophosphocholines	716.559	0.2112	HG_184.0728(100.0)
	HeLa cells	PC 14:0@_18:1	PC 32:1	PC 14:0_18:1	LMGP01010490	22.18	730.541	283.4	[C40H78NO8P-H] 1-	Negative	4	1	0	Glycerophospholipids [GP]	PC	Diacylglycerophosphocholines	730.539	2.1104	17:1 COO-_281.2477(100.0)
	HeLa cells	PC 35:4	PC 35:4	PC 18:2_17:2	LMGP01010931	22.11	768.554	283.5	[C43H78NO8P+H] 1+	Positive	7	4	0	Glycerophospholipids [GP]	PC	Diacylglycerophosphocholines	768.554	0.8608	HG_184.0742(100.0)
	HeLa cells	PC O- 33:2	PC O- 33:2	PC O- 16:0_17:2	LMGP01020184	20	730.577	283.5	[C41H80NO7P+H] 1+	Positive	4	2	0	Glycerophospholipids [GP]	PC	1-alkyl,2-acylglycerophosphocholines	730.574	2.6826	HG_184.0739(100.0)
	HeLa cells	PC O- 33:2	PC O- 33:2	PC O- 16:0_17:2	LMGP01020184	21.11	730.577	283.7	[C41H80NO7P+H] 1+	Positive	4	2	0	Glycerophospholipids [GP]	PC	1-alkyl,2-acylglycerophosphocholines	730.574	3.351	HG-H2O_166.0642(17.6471), HG_184.0731(100.0)
	HeLa cells	PC 14:0@_22:6	PC 36:6	PC 14:0_22:6	LMGP01010512	16.62	762.51	283.8	[C44H76NO8P-CH3] 1-	Negative	9	6	0	Glycerophospholipids [GP]	PC	Diacylglycerophosphocholines	762.507	4.0082	21:6 COO-_327.235(35.8246), M_762.5048(58.3235)
	HeLa cells	PC P- 18:1_18:1	PC P- 36:2	PC P- 18:1_18:1	LMGP01030137	23.33	754.574	283.8	[C44H84NO7P-CH3] 1-	Negative	5	3	0	Glycerophospholipids [GP]	PC	1-(1Z-alkenyl),2-acylglycerophosphocholines	754.575	1.3659	17:1 COO-_281.2476(54.2762)
	HeLa cells	PC O- 34:3	PC O- 34:3	PC O- 16:0_18:3	LMGP01020041	19.94	742.575	283.9	[C42H80NO7P+H] 1+	Positive	5	3	0	Glycerophospholipids [GP]	PC	1-alkyl,2-acylglycerophosphocholines	742.574	1.242	HG_184.0734(64.8998), M_742.5718(17.3832)
	HeLa cells	PC O- 34:4	PC O- 34:4	PC O- 14:0_20:4	LMGP01020021	19.23	740.56	283.9	[C42H78NO7P+H] 1+	Positive	6	4	0	Glycerophospholipids [GP]	PC	1-alkyl,2-acylglycerophosphocholines	740.559	1.2792	HG_184.0754(100.0)
	HeLa cells	PC 16:0_16:1	PC 32:1	PC 16:0_16:1	LMGP01010566	19.53	732.555	284.1	[C40H78NO8P+H] 1+	Positive	4	1	0	Glycerophospholipids [GP]	PC	Diacylglycerophosphocholines	732.554	1.9029	HG-H2O_166.0631(0.4986), HG_184.0747(100.0), M-16:0-H2O_476.3126(0.3021), M-16:1-H2O_478.3285(0.465), M-16:0_494.3235(0.6713), M-16:1_496.3401(0.889), M-NL_549.4862(0.5729), M-C5H13NO3P-H2O_549.4862(0.5729), M_732.5545(12.7874)
	HeLa cells	PC 35:4	PC 35:4	PC 18:2_17:2	LMGP01010931	24.44	768.554	284.1	[C43H78NO8P+H] 1+	Positive	7	4	0	Glycerophospholipids [GP]	PC	Diacylglycerophosphocholines	768.554	0.2255	HG_184.0721(100.0)
	HeLa cells	PC O- 32:1	PC O- 32:1	PC O- 14:0_18:1	LMGP01020016	20.85	718.576	284.2	[C40H80NO7P+H] 1+	Positive	3	1	0	Glycerophospholipids [GP]	PC	1-alkyl,2-acylglycerophosphocholines	718.574	2.2178	HG_184.0732(100.0)
	HeLa cells	PC P- 16:0_16:0	PC P- 32:0	PC P- 16:0_16:0	LMGP01030025	22.06	718.575	284.4	[C40H80NO7P+H] 1+	Positive	3	1	0	Glycerophospholipids [GP]	PC	1-(1Z-alkenyl),2-acylglycerophosphocholines	718.574	0.8587	HG_184.0729(100.0), 15:0 C=O+_239.2355(0.0476), M-16:0_480.345(3.0335), M-NL_535.5058(0.1404), M_718.5736(8.4567)
	HeLa cells	PC 12:0@_17:1	PC 29:1	PC 12:0_17:1	LMGP01011321	17.85	734.498	284.5	[C37H72NO8P+HCOO] 1-	Negative	4	1	0	Glycerophospholipids [GP]	PC	Diacylglycerophosphocholines	734.498	0.8911	16:1 COO-_267.2342(82.3763), M_734.496(11.3508)
	HeLa cells	PC 14:0_15:0	PC 29:0	PC 14:0_15:0	LMGP01010479	18.56	736.511	284.5	[C37H74NO8P+HCOO] 1-	Negative	3	0	0	Glycerophospholipids [GP]	PC	Diacylglycerophosphocholines	736.513	2.9574	13:0 COO-_227.2(17.2012), 14:0 COO-_241.2187(94.4606), M-CH3_676.4955(100.0)
	HeLa cells	PC O- 34:3	PC O- 34:3	PC O- 16:0_18:3	LMGP01020041	20.96	742.574	284.5	[C42H80NO7P+H] 1+	Positive	5	3	0	Glycerophospholipids [GP]	PC	1-alkyl,2-acylglycerophosphocholines	742.574	0.2375	HG_184.0727(100.0), M_742.5734(14.5984)
	HeLa cells	PC 14:1_16:1@	PC 30:2	PC 14:1_16:1	LMGP01011385	16.71	746.497	284.7	[C38H72NO8P+HCOO] 1-	Negative	5	2	0	Glycerophospholipids [GP]	PC	Diacylglycerophosphocholines	746.498	1.4943	13:1 COO-_225.1842(84.6351), M-CH3_686.478(100.0)
	HeLa cells	PC 32:3	PC 32:3	PC 14:0_18:3	LMGP01010497	19.24	728.52	284.7	[C40H74NO8P+H] 1+	Positive	6	3	0	Glycerophospholipids [GP]	PC	Diacylglycerophosphocholines	728.523	2.8769	HG_184.0744(14.2219), M-NL_545.4558(71.8106), M-C5H13NO3P-H2O_545.4558(71.8106)
	HeLa cells	PC 34:2	PC 34:2	PC 16:0_18:2	LMGP01010585	21.87	758.57	284.7	[C42H80NO8P+H] 1+	Positive	5	2	0	Glycerophospholipids [GP]	PC	Diacylglycerophosphocholines	758.569	0.9196	HG_184.0724(100.0)
	HeLa cells	PC 32:0	PC 32:0	PC 10:0_22:0	LMGP01010397	16.19	734.568	284.8	[C40H80NO8P+H] 1+	Positive	3	0	0	Glycerophospholipids [GP]	PC	Diacylglycerophosphocholines	734.569	1.5431	HG_184.0731(100.0)
	HeLa cells	PC 34:5	PC 34:5	PC 14:0_20:5	LMGP01010508	19.02	752.52	285	[C42H74NO8P+H] 1+	Positive	8	5	0	Glycerophospholipids [GP]	PC	Diacylglycerophosphocholines	752.523	3.1907	HG_184.0743(20.9755), M-NL_569.4546(100.0), M-C5H13NO3P-H2O_569.4546(100.0)
	HeLa cells	PC P- 16:0@_20:1	PC P- 36:1	PC P- 16:0_20:1	LMGP01030037	23.94	756.59	285	[C44H86NO7P-CH3] 1-	Negative	4	2	0	Glycerophospholipids [GP]	PC	1-(1Z-alkenyl),2-acylglycerophosphocholines	756.591	1.3954	19:1 COO-_309.2808(35.2429), M-20:1_464.3146(14.8708), M_756.5866(94.206)
	HeLa cells	PC 32:0	PC 32:0	PC 10:0_22:0	LMGP01010397	21.77	734.569	285.1	[C40H80NO8P+H] 1+	Positive	3	0	0	Glycerophospholipids [GP]	PC	Diacylglycerophosphocholines	734.569	0.0475	HG_184.0727(100.0)
	HeLa cells	PC 34:2	PC 34:2	PC 16:0_18:2	LMGP01010585	28.57	758.57	285.1	[C42H80NO8P+H] 1+	Positive	5	2	0	Glycerophospholipids [GP]	PC	Diacylglycerophosphocholines	758.569	1	HG_184.0744(100.0)
	HeLa cells	PC 14:0_22:6@	PC 36:6	PC 14:0_22:6	LMGP01010512	17.16	778.538	285.3	[C44H76NO8P+H] 1+	Positive	9	6	0	Glycerophospholipids [GP]	PC	Diacylglycerophosphocholines	778.538	0.1764	HG_184.0737(100.0), M-14:0-H2O_550.3315(0.5674), M-NL_595.4775(0.5993), M-C5H13NO3P-H2O_595.4775(0.5993)
	HeLa cells	PC 35:4	PC 35:4	PC 18:2_17:2	LMGP01010931	18.77	768.554	285.3	[C43H78NO8P+H] 1+	Positive	7	4	0	Glycerophospholipids [GP]	PC	Diacylglycerophosphocholines	768.554	0.7814	HG_184.0728(100.0), M_768.5507(21.3762)
	HeLa cells	PC 32:0	PC 32:0	PC 10:0_22:0	LMGP01010397	16.65	734.569	285.4	[C40H80NO8P+H] 1+	Positive	3	0	0	Glycerophospholipids [GP]	PC	Diacylglycerophosphocholines	734.569	0.2967	HG_184.073(100.0)
	HeLa cells	PC P- 16:0@_22:6	PC P- 38:6	PC P- 16:0_22:6	LMGP01030015	21.99	774.542	285.4	[C46H80NO7P-CH3] 1-	Negative	9	7	0	Glycerophospholipids [GP]	PC	1-(1Z-alkenyl),2-acylglycerophosphocholines	774.544	1.7388	21:6 COO-_327.2337(100.0), M-22:6-H2O_446.307(22.6507), M-22:6_464.3166(39.7834), M_774.542(47.6785)
	HeLa cells	PC 15:1@_20:4	PC 35:5	PC 15:1_20:4	LMGP01011454	16.46	764.521	285.5	[C43H76NO8P-H] 1-	Negative	8	5	0	Glycerophospholipids [GP]	PC	Diacylglycerophosphocholines	764.524	2.8205	19:4 COO-_303.2328(59.116), M-20:4_478.2917(3.3603)
	HeLa cells	PC O- 16:0@_20:4	PC O- 36:4	PC O- 16:0_20:4	LMGP01020054	23.11	766.573	285.5	[C44H82NO7P-H] 1-	Negative	6	4	0	Glycerophospholipids [GP]	PC	1-alkyl,2-acylglycerophosphocholines	766.576	2.8568	19:4 COO-_303.2352(100.0)
	HeLa cells	PC O- 34:3	PC O- 34:3	PC O- 16:0_18:3	LMGP01020041	20.72	742.575	285.5	[C42H80NO7P+H] 1+	Positive	5	3	0	Glycerophospholipids [GP]	PC	1-alkyl,2-acylglycerophosphocholines	742.574	0.42	HG_184.0735(100.0)
	HeLa cells	PC 32:0	PC 32:0	PC 10:0_22:0	LMGP01010397	25.3	734.567	285.6	[C40H80NO8P+H] 1+	Positive	3	0	0	Glycerophospholipids [GP]	PC	Diacylglycerophosphocholines	734.569	3.0387	HG_184.0744(100.0)
	HeLa cells	PC 32:0	PC 32:0	PC 10:0_22:0	LMGP01010397	27.36	734.569	285.6	[C40H80NO8P+H] 1+	Positive	3	0	0	Glycerophospholipids [GP]	PC	Diacylglycerophosphocholines	734.569	0.2967	HG_184.074(100.0)
	HeLa cells	PC P- 16:0@_14:0	PC P- 30:0	PC P- 16:0_14:0	LMGP01030021	19.54	734.533	285.7	[C38H76NO7P+HCOO] 1-	Negative	3	1	0	Glycerophospholipids [GP]	PC	1-(1Z-alkenyl),2-acylglycerophosphocholines	734.534	1.1979	13:0 COO-_227.2023(22.2368), M-CH3_674.5144(100.0)
	HeLa cells	PC 16:0_17:1	PC 33:1	PC 16:0_17:1	LMGP01010571	20.52	746.571	285.8	[C41H80NO8P+H] 1+	Positive	4	1	0	Glycerophospholipids [GP]	PC	Diacylglycerophosphocholines	746.569	2.1607	HG-H2O_166.063(0.6205), HG_184.0731(100.0), M-17:1-H2O_478.3283(0.4422), M-16:0-H2O_490.327(0.207), M-17:1_496.3406(1.0891), M-16:0_508.3389(0.5486), M-NL_563.5025(0.6633), M-C5H13NO3P-H2O_563.5025(0.6633), M_746.5684(8.957)
	HeLa cells	PC 36:6	PC 36:6	PC 18:3_18:3	LMGP01010952	18.7	778.537	285.9	[C44H76NO8P+H] 1+	Positive	9	6	0	Glycerophospholipids [GP]	PC	Diacylglycerophosphocholines	778.538	1.6267	HG_184.073(35.1955), M-NL_595.4678(100.0), M-C5H13NO3P-H2O_595.4678(100.0), M_778.5353(51.7691)
	HeLa cells	PC 34:3	PC 34:3	PC 16:0_18:3	LMGP01010598	19.2	756.554	286	[C42H78NO8P+H] 1+	Positive	6	3	0	Glycerophospholipids [GP]	PC	Diacylglycerophosphocholines	756.554	0.1743	HG_184.0733(100.0)
	HeLa cells	PC 12:0@_18:2	PC 30:2	PC 12:0_18:2	LMGP01011323	17.52	746.498	286.2	[C38H72NO8P+HCOO] 1-	Negative	5	2	0	Glycerophospholipids [GP]	PC	Diacylglycerophosphocholines	746.498	0.795	17:2 COO-_279.2299(3.6438), M-CH3_686.4773(82.6551)
	HeLa cells	PC 31:0	PC 31:0	PC 10:0_21:0	LMGP01010396	18.4	720.555	286.2	[C39H78NO8P+H] 1+	Positive	3	0	0	Glycerophospholipids [GP]	PC	Diacylglycerophosphocholines	720.554	2.0193	HG_184.0725(100.0)
	HeLa cells	PC 14:1_17:1@	PC 31:2	PC 14:1_17:1	LMGP01011387	17.68	760.513	286.4	[C39H74NO8P+HCOO] 1-	Negative	5	2	0	Glycerophospholipids [GP]	PC	Diacylglycerophosphocholines	760.513	0.8577	13:1 COO-_225.184(9.7464), M-CH3_700.4913(100.0), M_760.5116(4.2501)
	HeLa cells	PC 17:1@_20:5	PC 37:6	PC 17:1_20:5	LMGP01011544	17.78	792.554	286.4	[C45H78NO8P+H] 1+	Positive	9	6	0	Glycerophospholipids [GP]	PC	Diacylglycerophosphocholines	792.554	0.0124	HG_184.0748(100.0), M-20:5_508.3369(1.3934), M_792.5537(11.324)
	HeLa cells	PC 16:1_18:1	PC 34:2	PC 16:1_18:1	LMGP01010678	19.83	758.571	286.6	[C42H80NO8P+H] 1+	Positive	5	2	0	Glycerophospholipids [GP]	PC	Diacylglycerophosphocholines	758.569	1.7242	HG-H2O_166.062(0.4208), HG_184.0725(100.0), 15:1 C=O+_237.2207(0.0301), M-18:1-H2O_476.3126(0.3632), M-18:1_494.3228(0.6404), M-16:1-H2O_504.3475(0.3763), M-16:1_522.3536(0.7373), M-NL_575.5077(0.374), M-C5H13NO3P-H2O_575.5077(0.374), M_758.5681(9.799)
	HeLa cells	PC 18:2@_20:5	PC 38:7	PC 18:2_20:5	LMGP01011634	17.22	804.554	286.6	[C46H78NO8P+H] 1+	Positive	10	7	0	Glycerophospholipids [GP]	PC	Diacylglycerophosphocholines	804.554	0.1639	HG_184.0734(100.0), M-20:5_520.34(2.274), M_804.5503(9.4443)
	HeLa cells	PC 36:5	PC 36:5	PC 16:0_20:5	LMGP01010633	22.96	780.553	286.6	[C44H78NO8P+H] 1+	Positive	8	5	0	Glycerophospholipids [GP]	PC	Diacylglycerophosphocholines	780.554	0.7163	HG_184.0738(71.5686)
	HeLa cells	PC 16:0_20:5@	PC 36:5	PC 16:0_20:5	LMGP01010633	18.31	780.554	286.9	[C44H78NO8P+H] 1+	Positive	8	5	0	Glycerophospholipids [GP]	PC	Diacylglycerophosphocholines	780.554	0.2471	HG_184.0733(100.0), M-16:0_542.3297(0.6484)
	HeLa cells	PC 34:4	PC 34:4	PC 14:0_20:4	LMGP01010506	19.54	754.536	286.9	[C42H76NO8P+H] 1+	Positive	7	4	0	Glycerophospholipids [GP]	PC	Diacylglycerophosphocholines	754.538	2.5683	HG_184.0733(41.7646), M-NL_571.4713(100.0), M-C5H13NO3P-H2O_571.4713(100.0)
	HeLa cells	PC O- 33:1	PC O- 33:1	PC O- 16:0_17:1	LMGP01020183	22.48	732.591	286.9	[C41H82NO7P+H] 1+	Positive	3	1	0	Glycerophospholipids [GP]	PC	1-alkyl,2-acylglycerophosphocholines	732.59	0.9747	HG_184.0736(100.0)
	HeLa cells	PC P- 36:5	PC P- 36:5	PC P- 16:0_20:5	LMGP01030040	18.47	764.558	286.9	[C44H78NO7P+H] 1+	Positive	8	6	0	Glycerophospholipids [GP]	PC	1-(1Z-alkenyl),2-acylglycerophosphocholines	764.559	0.6769	HG_184.0735(97.3761)
	HeLa cells	PC O- 32:0	PC O- 32:0	PC O- 14:0_18:0	LMGP01020015	22.25	720.591	287	[C40H82NO7P+H] 1+	Positive	2	0	0	Glycerophospholipids [GP]	PC	1-alkyl,2-acylglycerophosphocholines	720.59	1.7533	HG-H2O_166.0626(0.7286), HG_184.0721(100.0), M-NL_537.5236(1.0576), M_720.5874(7.5695)
	HeLa cells	PC 16:0@_22:5	PC 38:5	PC 16:0_22:5	LMGP01010645	21.73	792.554	287.1	[C46H82NO8P-CH3] 1-	Negative	8	5	0	Glycerophospholipids [GP]	PC	Diacylglycerophosphocholines	792.554	0.5512	21:5 COO-_329.2471(100.0), M-22:5-H2O_462.2977(3.9643), M-22:5_480.3068(9.8746), M_792.5535(57.1837)
	HeLa cells	PC P- 16:0@_22:4	PC P- 38:4	PC P- 16:0_22:4	LMGP01030045	23	778.574	287.1	[C46H84NO7P-CH3] 1-	Negative	7	5	0	Glycerophospholipids [GP]	PC	1-(1Z-alkenyl),2-acylglycerophosphocholines	778.575	0.9319	21:4 COO-_331.2641(100.0)
	HeLa cells	PC 14:0@_16:0	PC 30:0	PC 14:0_16:0	LMGP01010481	19.79	750.528	287.3	[C38H76NO8P+HCOO] 1-	Negative	3	0	0	Glycerophospholipids [GP]	PC	Diacylglycerophosphocholines	750.529	1.5531	15:0 COO-_255.2327(44.235), M-CH3_690.5077(100.0)
	HeLa cells	PC 15:0@_18:1	PC 33:1	PC 15:0_18:1	LMGP01010541	22.71	744.554	287.4	[C41H80NO8P-H] 1-	Negative	4	1	0	Glycerophospholipids [GP]	PC	Diacylglycerophosphocholines	744.555	1.242	17:1 COO-_281.2466(100.0), M-18:1_480.3045(33.3765)
	HeLa cells	PC 16:0@_22:5	PC 38:5	PC 16:0_22:5	LMGP01010645	22.15	792.554	287.6	[C46H82NO8P-CH3] 1-	Negative	8	5	0	Glycerophospholipids [GP]	PC	Diacylglycerophosphocholines	792.554	0.3202	21:5 COO-_329.2493(60.9002)
	HeLa cells	PC 18:1_19:1	PC 37:2	PC 18:1_19:1	LMGP01011606	23.15	784.585	287.7	[C45H86NO8P-CH3] 1-	Negative	5	2	0	Glycerophospholipids [GP]	PC	Diacylglycerophosphocholines	784.586	1.1653	17:1 COO-_281.2485(100.0), 18:1 COO-_295.2665(5.0241)
	HeLa cells	PC 40:10	PC 40:10	PC 20:5_20:5	LMGP01011949	15.68	826.538	287.7	[C48H76NO8P+H] 1+	Positive	13	10	0	Glycerophospholipids [GP]	PC	Diacylglycerophosphocholines	826.538	0.2031	HG_184.0736(100.0)
	HeLa cells	PC O- 16:0@_17:1	PC O- 33:1	PC O- 16:0_17:1	LMGP01020183	22.02	732.592	287.7	[C41H82NO7P+H] 1+	Positive	3	1	0	Glycerophospholipids [GP]	PC	1-alkyl,2-acylglycerophosphocholines	732.59	3.1409	HG_184.0728(100.0), M-17:1_482.3623(2.0121), M_732.5916(8.4842)
	HeLa cells	PC O- 16:0@_20:5	PC O- 36:5	PC O- 16:0_20:5	LMGP01020058	20.64	766.575	287.7	[C44H80NO7P+H] 1+	Positive	7	5	0	Glycerophospholipids [GP]	PC	1-alkyl,2-acylglycerophosphocholines	766.574	1.1234	HG-H2O_166.0648(0.6384), HG_184.0735(100.0), M-20:5_482.3607(0.5539), M-NL_583.5105(0.845)
	HeLa cells	PC P- 16:0@_14:0	PC P- 30:0	PC P- 16:0_14:0	LMGP01030021	20.52	734.533	287.7	[C38H76NO7P+HCOO] 1-	Negative	3	1	0	Glycerophospholipids [GP]	PC	1-(1Z-alkenyl),2-acylglycerophosphocholines	734.534	1.3641	13:0 COO-_227.2034(20.8194), M-CH3_674.5103(100.0)
	HeLa cells	PC 16:0_18:1	PC 34:1	PC 16:0_18:1	LMGP01010005	28.53	760.585	287.8	[C42H82NO8P+H] 1+	Positive	4	1	0	Glycerophospholipids [GP]	PC	Diacylglycerophosphocholines	760.585	0.0014	HG_184.0739(100.0), M-18:1-H2O_478.3312(1.5998), M-18:1_496.3413(1.3257), M-16:0_522.354(0.8155)
	HeLa cells	PC 34:1	PC 34:1	PC 16:0_18:1	LMGP01010005	15.65	760.584	287.8	[C42H82NO8P+H] 1+	Positive	4	1	0	Glycerophospholipids [GP]	PC	Diacylglycerophosphocholines	760.585	1.6035	HG_184.0732(100.0)
	HeLa cells	PC P- 35:2	PC P- 35:2	PC P- 18:0_17:2	LMGP01030056	21.8	756.591	287.8	[C43H82NO7P+H] 1+	Positive	5	3	0	Glycerophospholipids [GP]	PC	1-(1Z-alkenyl),2-acylglycerophosphocholines	756.59	0.6211	HG_184.0736(100.0), M_756.5867(12.62)
	HeLa cells	PC 14:0_15:0@	PC 29:0	PC 14:0_15:0	LMGP01010479	22.05	750.529	287.9	[C37H74NO8P+AcO] 1-	Negative	3	0	0	Glycerophospholipids [GP]	PC	Diacylglycerophosphocholines	750.529	0.4827	13:0 COO-_227.1997(53.7313)
	HeLa cells	PC 14:0_16:0	PC 30:0	PC 14:0_16:0	LMGP01010481	21.34	750.532	287.9	[C38H76NO8P+HCOO] 1-	Negative	3	0	0	Glycerophospholipids [GP]	PC	Diacylglycerophosphocholines	750.529	4.3022	13:0 COO-_227.2016(85.7143), 15:0 COO-_255.2348(48.7013), M-14:0_480.3071(27.2727)
	HeLa cells	PC 16:0_18:1	PC 34:1	PC 16:0_18:1	LMGP01010005	21.74	760.586	287.9	[C42H82NO8P+H] 1+	Positive	4	1	0	Glycerophospholipids [GP]	PC	Diacylglycerophosphocholines	760.585	0.8039	HG-H2O_166.0628(0.3356), HG_184.0736(100.0), M-18:1_496.341(2.3005), M-16:0-H2O_504.3443(0.4186), M-16:0_522.3602(0.4532), M-NL_577.5244(0.1799), M-C5H13NO3P-H2O_577.5244(0.1799)
	HeLa cells	PC 37:6	PC 37:6	PC 15:0_22:6	LMGP01011430	18.27	792.555	287.9	[C45H78NO8P+H] 1+	Positive	9	6	0	Glycerophospholipids [GP]	PC	Diacylglycerophosphocholines	792.554	1.0658	HG_184.073(100.0), M_792.5537(7.8591)
	HeLa cells	PC P- 16:0@_14:0	PC P- 30:0	PC P- 16:0_14:0	LMGP01030021	20.86	734.533	288	[C38H76NO7P+HCOO] 1-	Negative	3	1	0	Glycerophospholipids [GP]	PC	1-(1Z-alkenyl),2-acylglycerophosphocholines	734.534	1.1148	13:0 COO-_227.2014(97.6881), M-14:0_464.3153(12.0429), M-CH3_674.509(100.0)
	HeLa cells	PC 17:1@_20:4	PC 37:5	PC 17:1_20:4	LMGP01011543	16.67	792.554	288.2	[C45H80NO8P-H] 1-	Negative	8	5	0	Glycerophospholipids [GP]	PC	Diacylglycerophosphocholines	792.555	0.7047	19:4 COO-_303.2314(80.9399)
	HeLa cells	PC 33:0	PC 33:0	PC 10:0_23:0	LMGP01010399	21.78	748.585	288.2	[C41H82NO8P+H] 1+	Positive	3	0	0	Glycerophospholipids [GP]	PC	Diacylglycerophosphocholines	748.585	0.4907	HG-H2O_166.0639(0.885), HG_184.0731(100.0), M_748.5835(9.3435)
	HeLa cells	PC 34:1	PC 34:1	PC 16:0_18:1	LMGP01010005	25.94	760.585	288.2	[C42H82NO8P+H] 1+	Positive	4	1	0	Glycerophospholipids [GP]	PC	Diacylglycerophosphocholines	760.585	0.0788	HG_184.0728(100.0)
	HeLa cells	PC 34:1	PC 34:1	PC 16:0_18:1	LMGP01010005	29.67	760.585	288.2	[C42H82NO8P+H] 1+	Positive	4	1	0	Glycerophospholipids [GP]	PC	Diacylglycerophosphocholines	760.585	0.7208	HG_184.0726(100.0), M_760.5816(24.2966)
	HeLa cells	PC 35:3	PC 35:3	PC 15:0_20:3	LMGP01011423	20.09	770.572	288.2	[C43H80NO8P+H] 1+	Positive	6	3	0	Glycerophospholipids [GP]	PC	Diacylglycerophosphocholines	770.569	3.5983	HG_184.0731(100.0), M_770.5636(22.3205)
	HeLa cells	PC 14:0@_18:3	PC 32:3	PC 14:0_18:3	LMGP01010497	17.78	772.513	288.3	[C40H74NO8P+HCOO] 1-	Negative	6	3	0	Glycerophospholipids [GP]	PC	Diacylglycerophosphocholines	772.513	0.1333	17:3 COO-_277.2163(27.0405), M-CH3_712.4897(100.0)
	HeLa cells	PC 36:4	PC 36:4	PC 16:0_20:4	LMGP01010007	17.25	782.573	288.3	[C44H80NO8P+H] 1+	Positive	7	4	0	Glycerophospholipids [GP]	PC	Diacylglycerophosphocholines	782.569	4.2451	HG_184.0749(100.0)
	HeLa cells	PC 14:0_17:2	PC 31:2	PC 14:0_17:2	LMGP01011368	18.08	760.513	288.4	[C39H74NO8P+HCOO] 1-	Negative	5	2	0	Glycerophospholipids [GP]	PC	Diacylglycerophosphocholines	760.513	0.9379	13:0 COO-_227.202(3.6475), 16:2 COO-_265.2168(1.4819), M-CH3_700.4898(100.0)
	HeLa cells	PC 16:1_22:6@	PC 38:7	PC 16:1_22:6	LMGP01010696	17.59	804.554	288.4	[C46H78NO8P+H] 1+	Positive	10	7	0	Glycerophospholipids [GP]	PC	Diacylglycerophosphocholines	804.554	0.0637	HG-H2O_166.0641(2.4558), HG_184.0734(100.0), M-16:1_568.3451(1.622)
	HeLa cells	PC 34:1	PC 34:1	PC 16:0_18:1	LMGP01010005	13.16	760.585	288.4	[C42H82NO8P+H] 1+	Positive	4	1	0	Glycerophospholipids [GP]	PC	Diacylglycerophosphocholines	760.585	0.5603	HG_184.0732(100.0), M_760.5836(16.4466)
	HeLa cells	PC 38:8	PC 38:8	PC 18:3_20:5	LMGP01011664	18.05	802.536	288.4	[C46H76NO8P+H] 1+	Positive	11	8	0	Glycerophospholipids [GP]	PC	Diacylglycerophosphocholines	802.538	2.3386	M-NL_619.4718(100.0), M-C5H13NO3P-H2O_619.4718(100.0)
	HeLa cells	PC 14:0_16:0	PC 30:0	PC 14:0_16:0	LMGP01010481	19.7	750.528	288.5	[C38H76NO8P+HCOO] 1-	Negative	3	0	0	Glycerophospholipids [GP]	PC	Diacylglycerophosphocholines	750.529	1.1465	13:0 COO-_227.2012(53.9566), 15:0 COO-_255.2325(55.0987), M-16:0-H2O_434.2676(2.5698), M-16:0_452.2786(4.687), M-14:0-H2O_462.297(2.6791), M-14:0_480.309(5.7777), M-C5H13N_619.4306(1.0226), M-CH3_690.5053(100.0), M_750.5236(1.1754)
	HeLa cells	PC 14:0_16:0	PC 30:0	PC 14:0_16:0	LMGP01010481	22.37	750.529	288.5	[C38H76NO8P+HCOO] 1-	Negative	3	0	0	Glycerophospholipids [GP]	PC	Diacylglycerophosphocholines	750.529	0.1706	HG_168.0428(3.0147), 13:0 COO-_227.2022(43.0876), 15:0 COO-_255.2323(29.7766), M-14:0_480.3079(4.6681), M-CH3_690.5067(58.9813)
	HeLa cells	PC 34:1	PC 34:1	PC 16:0_18:1	LMGP01010005	21.01	760.583	288.5	[C42H82NO8P+H] 1+	Positive	4	1	0	Glycerophospholipids [GP]	PC	Diacylglycerophosphocholines	760.585	3.2887	HG_184.0724(100.0)
	HeLa cells	PC 34:1	PC 34:1	PC 16:0_18:1	LMGP01010005	27.31	760.585	288.5	[C42H82NO8P+H] 1+	Positive	4	1	0	Glycerophospholipids [GP]	PC	Diacylglycerophosphocholines	760.585	0.1619	HG_184.0727(100.0)
	HeLa cells	PC O- 34:2	PC O- 34:2	PC O- 16:0_18:2	LMGP01020039	29.66	744.591	288.5	[C42H82NO7P+H] 1+	Positive	4	2	0	Glycerophospholipids [GP]	PC	1-alkyl,2-acylglycerophosphocholines	744.59	0.877	HG_184.0729(100.0)
	HeLa cells	PC 35:2	PC 35:2	PC 13:0_22:2	LMGP01011360	20.41	772.585	288.6	[C43H82NO8P+H] 1+	Positive	5	2	0	Glycerophospholipids [GP]	PC	Diacylglycerophosphocholines	772.585	0.3146	HG_184.0725(100.0)
	HeLa cells	PC P- 18:0@_16:1	PC P- 34:1	PC P- 18:0_16:1	LMGP01030053	21.18	744.59	288.6	[C42H82NO7P+H] 1+	Positive	4	2	0	Glycerophospholipids [GP]	PC	1-(1Z-alkenyl),2-acylglycerophosphocholines	744.59	0.4345	HG_184.0744(100.0), M-16:1_508.3818(1.5784)
	HeLa cells	PC 16:0_18:1	PC 34:1	PC 16:0_18:1	LMGP01010005	19.4	782.57	288.7	[C42H82NO8P+Na] 1+	Positive	4	1	0	Glycerophospholipids [GP]	PC	Diacylglycerophosphocholines	782.567	3.8123	HG_184.0732(100.0), M-18:1-H2O_500.3077(1.0437), M-16:0-H2O_526.3277(0.8806), M_782.5646(4.4521)
	HeLa cells	PC 16:0@_18:1	PC 34:1	PC 16:0_18:1	LMGP01010005	22.2	760.585	288.8	[C42H82NO8P+H] 1+	Positive	4	1	0	Glycerophospholipids [GP]	PC	Diacylglycerophosphocholines	760.585	0.4829	HG_184.073(100.0), 17:1 C=O+_265.2544(0.6399), M-18:1_496.3392(1.524), M_760.5831(4.8799)
	HeLa cells	PC 18:1_20:2@	PC 38:3	PC 18:1_20:2	LMGP01011608	22.91	796.584	288.8	[C46H86NO8P-CH3] 1-	Negative	6	3	0	Glycerophospholipids [GP]	PC	Diacylglycerophosphocholines	796.586	2.1438	17:1 COO-_281.2497(100.0)
	HeLa cells	PC 33:0	PC 33:0	PC 10:0_23:0	LMGP01010399	22.04	748.586	288.8	[C41H82NO8P+H] 1+	Positive	3	0	0	Glycerophospholipids [GP]	PC	Diacylglycerophosphocholines	748.585	0.7353	HG_184.0732(100.0)
	HeLa cells	PC O- 36:4	PC O- 36:4	PC O- 16:0_20:4	LMGP01020054	23.63	768.591	288.8	[C44H82NO7P+H] 1+	Positive	6	4	0	Glycerophospholipids [GP]	PC	1-alkyl,2-acylglycerophosphocholines	768.59	1.0879	HG_184.0739(100.0)
	HeLa cells	PC 36:3	PC 36:3	PC 16:0_20:3	LMGP01010622	14.31	784.582	288.9	[C44H82NO8P+H] 1+	Positive	6	3	0	Glycerophospholipids [GP]	PC	Diacylglycerophosphocholines	784.585	4.1994	HG_184.0738(100.0)
	HeLa cells	PC O- 18:1_18:1	PC O- 36:2	PC O- 18:1_18:1	LMGP01020263	24.23	770.605	288.9	[C44H86NO7P-H] 1-	Negative	4	2	0	Glycerophospholipids [GP]	PC	1-alkyl,2-acylglycerophosphocholines	770.607	2.1941	17:1 COO-_281.2471(100.0)
	HeLa cells	PC 14:0_17:1	PC 31:1	PC 14:0_17:1	LMGP01011367	19	762.527	289	[C39H76NO8P+HCOO] 1-	Negative	4	1	0	Glycerophospholipids [GP]	PC	Diacylglycerophosphocholines	762.529	2.4892	HG_168.0438(0.3759), 13:0 COO-_227.2011(28.8432), M-17:1-H2O_434.2642(0.7279), M-17:1_452.2791(5.5021), M-14:0-H2O_474.297(2.0702), M-14:0_492.3068(2.8407), M-C5H13N_631.4387(0.8035), M-CH3_702.5068(100.0)
	HeLa cells	PC 15:0_16:1	PC 31:1	PC 15:0_16:1	LMGP01010535	18.78	762.526	289	[C39H76NO8P+HCOO] 1-	Negative	4	1	0	Glycerophospholipids [GP]	PC	Diacylglycerophosphocholines	762.529	3.4497	15:1 COO-_253.2177(39.8793), M-15:0_478.2939(11.5805), M-CH3_702.5119(100.0)
	HeLa cells	PC O- 36:4	PC O- 36:4	PC O- 16:0_20:4	LMGP01020054	20.07	768.589	289.2	[C44H82NO7P+H] 1+	Positive	6	4	0	Glycerophospholipids [GP]	PC	1-alkyl,2-acylglycerophosphocholines	768.59	1.7709	HG_184.0744(100.0)
	HeLa cells	PC 18:1@_20:4	PC 38:5	PC 18:1_20:4	LMGP01010905	22.31	806.569	289.3	[C46H82NO8P-H] 1-	Negative	8	5	0	Glycerophospholipids [GP]	PC	Diacylglycerophosphocholines	806.571	2.3884	19:4 COO-_303.2332(96.9928), M-20:4-H2O_502.3272(38.4224)
	HeLa cells	PC 16:0_18:1	PC 34:1	PC 16:0_18:1	LMGP01010005	21.36	760.586	289.4	[C42H82NO8P+H] 1+	Positive	4	1	0	Glycerophospholipids [GP]	PC	Diacylglycerophosphocholines	760.585	1.5261	HG-H2O_166.0625(0.5156), HG_184.0728(100.0), 17:1 C=O+_265.2527(0.0258), M-18:1-H2O_478.3287(0.4513), M-18:1_496.3394(1.1304), M-16:0-H2O_504.3459(0.4621), M-16:0_522.3561(0.6954), M-NL_577.5192(0.4375), M-C5H13NO3P-H2O_577.5192(0.4375), M_760.5847(8.9323)
	HeLa cells	PC 18:1@_18:4	PC 36:5	PC 18:1_18:4	LMGP01011604	20.47	780.552	289.4	[C44H78NO8P+H] 1+	Positive	8	5	0	Glycerophospholipids [GP]	PC	Diacylglycerophosphocholines	780.554	2.0456	HG_184.0738(100.0), M-18:4_522.3543(4.9057)
	HeLa cells	PC O- 34:4	PC O- 34:4	PC O- 14:0_20:4	LMGP01020021	22.06	740.557	289.4	[C42H78NO7P+H] 1+	Positive	6	4	0	Glycerophospholipids [GP]	PC	1-alkyl,2-acylglycerophosphocholines	740.559	2.0999	M-NL_557.4963(53.8961)
	HeLa cells	PC 14:0_18:3	PC 32:3	PC 14:0_18:3	LMGP01010497	17.33	772.512	289.5	[C40H74NO8P+HCOO] 1-	Negative	6	3	0	Glycerophospholipids [GP]	PC	Diacylglycerophosphocholines	772.513	2.0295	HG_168.0423(1.6704), 13:0 COO-_227.2011(44.0138), 17:3 COO-_277.2162(43.7516), M-14:0-H2O_484.2838(5.857), M-14:0_502.292(3.1093), M-CH3_712.4883(100.0)
	HeLa cells	PC 16:0@_18:1	PC 34:1	PC 16:0_18:1	LMGP01010005	18.89	760.582	289.5	[C42H82NO8P+H] 1+	Positive	4	1	0	Glycerophospholipids [GP]	PC	Diacylglycerophosphocholines	760.585	3.6097	HG_184.0747(100.0), M-18:1_496.3387(10.8355)
	HeLa cells	PC 16:0_20:4	PC 36:4	PC 16:0_20:4	LMGP01010007	19.73	782.571	289.7	[C44H80NO8P+H] 1+	Positive	7	4	0	Glycerophospholipids [GP]	PC	Diacylglycerophosphocholines	782.569	2.3732	HG_184.0733(100.0), M-20:4-H2O_478.3321(0.434), M-20:4_496.3398(1.86), M-16:0-H2O_526.3318(0.772), M-16:0_544.3389(0.478), M_782.5701(9.7453)
	HeLa cells	PC 37:5	PC 37:5	PC 15:1_22:4	LMGP01011460	19.02	794.569	289.7	[C45H80NO8P+H] 1+	Positive	8	5	0	Glycerophospholipids [GP]	PC	Diacylglycerophosphocholines	794.569	0.0439	HG_184.0733(100.0)
	HeLa cells	PC 38:7	PC 38:7	PC 16:1_22:6	LMGP01010696	18.89	804.552	289.7	[C46H78NO8P+H] 1+	Positive	10	7	0	Glycerophospholipids [GP]	PC	Diacylglycerophosphocholines	804.554	2.7432	HG_184.0732(100.0), M-NL_621.4848(27.74), M-C5H13NO3P-H2O_621.4848(27.74)
	HeLa cells	PC O- 33:0	PC O- 33:0	PC O- 16:0_17:0	LMGP01020031	22.66	734.605	290	[C41H84NO7P+H] 1+	Positive	2	0	0	Glycerophospholipids [GP]	PC	1-alkyl,2-acylglycerophosphocholines	734.606	1.2223	HG_184.0738(100.0)
	HeLa cells	PC P- 16:0@_22:2	PC P- 38:2	PC P- 16:0_22:2	LMGP01030044	23.99	782.606	290	[C46H88NO7P-CH3] 1-	Negative	5	3	0	Glycerophospholipids [GP]	PC	1-(1Z-alkenyl),2-acylglycerophosphocholines	782.606	1.0691	21:2 COO-_335.2948(100.0), M-22:2-H2O_446.3001(10.8688), M-22:2_464.3132(10.5981), M_782.6046(37.075)
	HeLa cells	PC 15:0_16:0	PC 31:0	PC 15:0_16:0	LMGP01010532	20.43	764.543	290.1	[C39H78NO8P+HCOO] 1-	Negative	3	0	0	Glycerophospholipids [GP]	PC	Diacylglycerophosphocholines	764.545	2.7549	14:0 COO-_241.2187(71.9298), 15:0 COO-_255.2304(33.3333), M-CH3_704.5263(77.6316)
	HeLa cells	PC O- 36:4	PC O- 36:4	PC O- 16:0_20:4	LMGP01020054	21.94	768.591	290.1	[C44H82NO7P+H] 1+	Positive	6	4	0	Glycerophospholipids [GP]	PC	1-alkyl,2-acylglycerophosphocholines	768.59	0.532	HG_184.0728(100.0), M_768.5873(13.7238)
	HeLa cells	PC 15:1_22:4	PC 37:5	PC 15:1_22:4	LMGP01011460	19.43	794.57	290.2	[C45H80NO8P+H] 1+	Positive	8	5	0	Glycerophospholipids [GP]	PC	Diacylglycerophosphocholines	794.569	0.7243	HG_184.0727(100.0), M-15:1-22:4_224.1031(3.8485)
	HeLa cells	PC 16:0@_15:1	PC 31:1	PC 16:0_15:1	LMGP01010002	19.62	762.528	290.2	[C39H76NO8P+HCOO] 1-	Negative	4	1	0	Glycerophospholipids [GP]	PC	Diacylglycerophosphocholines	762.529	1.6087	14:1 COO-_239.2015(48.4241), M-CH3_702.503(63.6103)
	HeLa cells	PC 18:1@_20:5	PC 38:6	PC 18:1_20:5	LMGP01010844	18.74	806.57	290.2	[C46H80NO8P+H] 1+	Positive	9	6	0	Glycerophospholipids [GP]	PC	Diacylglycerophosphocholines	806.569	0.5622	HG-H2O_166.0629(0.7015), HG_184.0727(100.0), M-20:5_522.3542(1.3381), M-NL_623.5009(0.2343), M-C5H13NO3P-H2O_623.5009(0.2343), M_806.5679(10.7202)
	HeLa cells	PC 40:9	PC 40:9	PC 18:3_22:6	LMGP01011670	18.17	828.551	290.2	[C48H78NO8P+H] 1+	Positive	12	9	0	Glycerophospholipids [GP]	PC	Diacylglycerophosphocholines	828.554	2.8847	HG_184.0743(20.6), M-NL_645.4834(94.4062), M-C5H13NO3P-H2O_645.4834(94.4062), M_828.5475(50.3014)
	HeLa cells	PC P- 16:0@_16:1	PC P- 32:1	PC P- 16:0_16:1	LMGP01030026	19.62	760.548	290.2	[C40H78NO7P+HCOO] 1-	Negative	4	2	0	Glycerophospholipids [GP]	PC	1-(1Z-alkenyl),2-acylglycerophosphocholines	760.55	1.7517	15:1 COO-_253.2172(62.256), M-CH3_700.5278(100.0)
	HeLa cells	PC 34:3	PC 34:3	PC 16:0_18:3	LMGP01010598	21.16	756.552	290.3	[C42H78NO8P+H] 1+	Positive	6	3	0	Glycerophospholipids [GP]	PC	Diacylglycerophosphocholines	756.554	2.9173	HG_184.0735(49.7186), M-NL_573.4856(100.0), M-C5H13NO3P-H2O_573.4856(100.0), M_756.5485(72.1762)
	HeLa cells	PC 18:1_22:6	PC 40:7	PC 18:1_22:6	LMGP01010847	21.29	816.555	290.4	[C48H82NO8P-CH3] 1-	Negative	10	7	0	Glycerophospholipids [GP]	PC	Diacylglycerophosphocholines	816.554	1.1094	17:1 COO-_281.2468(100.0), 21:6 COO-_327.2336(98.9011)
	HeLa cells	PC O- 36:3	PC O- 36:3	PC O- 16:0_20:3	LMGP01020053	21.72	770.606	290.4	[C44H84NO7P+H] 1+	Positive	5	3	0	Glycerophospholipids [GP]	PC	1-alkyl,2-acylglycerophosphocholines	770.606	0.7357	HG_184.0732(100.0), M_770.6034(6.8531)
	HeLa cells	PC P- 38:6	PC P- 38:6	PC P- 16:0_22:6	LMGP01030015	19.55	790.574	290.5	[C46H80NO7P+H] 1+	Positive	9	7	0	Glycerophospholipids [GP]	PC	1-(1Z-alkenyl),2-acylglycerophosphocholines	790.574	0.3003	HG_184.0731(100.0), M_790.5707(12.3576)
	HeLa cells	PC 14:0_17:0	PC 31:0	PC 14:0_17:0	LMGP01011366	20.73	764.543	290.7	[C39H78NO8P+HCOO] 1-	Negative	3	0	0	Glycerophospholipids [GP]	PC	Diacylglycerophosphocholines	764.545	2.2759	16:0 COO-_269.247(2.5535), M-14:0_494.3232(1.3501), M-C5H13N_633.4527(1.0136), M-CH3_704.525(100.0), M_764.5373(1.6313)
	HeLa cells	PC 16:1_16:1	PC 32:2	PC 16:1_16:1	LMGP01010682	18.4	774.528	290.7	[C40H76NO8P+HCOO] 1-	Negative	5	2	0	Glycerophospholipids [GP]	PC	Diacylglycerophosphocholines	774.529	1.3474	15:1 COO-_253.2171(67.435), M-16:1-H2O_460.2861(7.171), M-16:1_478.2927(10.7434), M-CH3_714.5079(100.0)
	HeLa cells	PC 38:6	PC 38:6	PC 16:0_22:6	LMGP01010650	22.35	806.572	290.7	[C46H80NO8P+H] 1+	Positive	9	6	0	Glycerophospholipids [GP]	PC	Diacylglycerophosphocholines	806.569	3.0593	HG_184.0745(55.3571)
	HeLa cells	PC O- 16:0@_16:1	PC O- 32:1	PC O- 16:0_16:1	LMGP01020182	21.59	762.563	290.7	[C40H80NO7P+HCOO] 1-	Negative	3	1	0	Glycerophospholipids [GP]	PC	1-alkyl,2-acylglycerophosphocholines	762.565	3.7809	15:1 COO-_253.2191(47.8344), M-16:1-H2O_448.3213(6.1462), M-16:1_466.3286(9.4596), M-CH3_702.5433(100.0)
	HeLa cells	PC 20:5@_22:6	PC 42:11	PC 20:5_22:6	LMGP01011059	18.14	836.522	290.9	[C50H78NO8P-CH3] 1-	Negative	14	11	0	Glycerophospholipids [GP]	PC	Diacylglycerophosphocholines	836.523	1.046	21:6 COO-_327.2329(100.0)
	HeLa cells	PC 16:1_16:1	PC 32:2	PC 16:1_16:1	LMGP01010682	19.47	774.528	291.2	[C40H76NO8P+HCOO] 1-	Negative	5	2	0	Glycerophospholipids [GP]	PC	Diacylglycerophosphocholines	774.529	1.4262	15:1 COO-_253.2144(6.0428), M-CH3_714.5054(100.0)
	HeLa cells	PC 36:2	PC 36:2	PC 18:0_18:2	LMGP01010764	24.15	786.601	291.2	[C44H84NO8P+H] 1+	Positive	5	2	0	Glycerophospholipids [GP]	PC	Diacylglycerophosphocholines	786.601	0.3575	HG_184.0729(100.0), M_786.5978(23.1272)
	HeLa cells	PC O- 36:5	PC O- 36:5	PC O- 16:0_20:5	LMGP01020058	22.22	766.571	291.2	[C44H80NO7P+H] 1+	Positive	7	5	0	Glycerophospholipids [GP]	PC	1-alkyl,2-acylglycerophosphocholines	766.574	4.3704	HG_184.0733(17.6957), M_766.5692(100.0)
	HeLa cells	PC P- 16:0@_22:1	PC P- 38:1	PC P- 16:0_22:1	LMGP01030043	24.59	784.621	291.2	[C46H90NO7P-CH3] 1-	Negative	4	2	0	Glycerophospholipids [GP]	PC	1-(1Z-alkenyl),2-acylglycerophosphocholines	784.622	1.2539	21:1 COO-_337.3107(93.5437)
	HeLa cells	PC O- 36:4	PC O- 36:4	PC O- 16:0_20:4	LMGP01020054	21.17	768.59	291.3	[C44H82NO7P+H] 1+	Positive	6	4	0	Glycerophospholipids [GP]	PC	1-alkyl,2-acylglycerophosphocholines	768.59	0.2938	HG_184.0728(100.0), M_768.5862(4.4564)
	HeLa cells	PC P- 16:0@_22:6	PC P- 38:6	PC P- 16:0_22:6	LMGP01030015	20.09	790.575	291.3	[C46H80NO7P+H] 1+	Positive	9	7	0	Glycerophospholipids [GP]	PC	1-(1Z-alkenyl),2-acylglycerophosphocholines	790.574	0.3945	HG-H2O_166.0638(0.5346), HG_184.0732(100.0), M-22:6_480.3463(2.4195)
	HeLa cells	PC P- 18:0@_14:0	PC P- 32:0	PC P- 18:0_14:0	LMGP01030048	21.39	762.564	291.3	[C40H80NO7P+HCOO] 1-	Negative	3	1	0	Glycerophospholipids [GP]	PC	1-(1Z-alkenyl),2-acylglycerophosphocholines	762.565	1.5398	13:0 COO-_227.2023(9.4033), M-14:0-H2O_474.3359(0.2351), M-14:0_492.3498(3.7156), M-CH3_702.5451(100.0)
	HeLa cells	PC 36:2	PC 36:2	PC 18:0_18:2	LMGP01010764	27.8	786.601	291.4	[C44H84NO8P+H] 1+	Positive	5	2	0	Glycerophospholipids [GP]	PC	Diacylglycerophosphocholines	786.601	0.2633	HG_184.0737(100.0)
	HeLa cells	PC 36:2	PC 36:2	PC 18:0_18:2	LMGP01010764	28.53	786.601	291.5	[C44H84NO8P+H] 1+	Positive	5	2	0	Glycerophospholipids [GP]	PC	Diacylglycerophosphocholines	786.601	0.2799	HG_184.0725(100.0)
	HeLa cells	PC 19:1@_20:5	PC 39:6	PC 19:1_20:5	LMGP01011780	22.13	818.57	291.6	[C47H82NO8P-H] 1-	Negative	9	6	0	Glycerophospholipids [GP]	PC	Diacylglycerophosphocholines	818.571	0.5638	19:5 COO-_301.2171(100.0)
	HeLa cells	PC 15:0@_18:3	PC 33:3	PC 15:0_18:3	LMGP01011416	18.27	786.529	291.7	[C41H76NO8P+HCOO] 1-	Negative	6	3	0	Glycerophospholipids [GP]	PC	Diacylglycerophosphocholines	786.529	0.6284	17:3 COO-_277.2182(27.0724), M-CH3_726.5104(100.0)
	HeLa cells	PC 14:0@_18:1	PC 32:1	PC 14:0_18:1	LMGP01010490	17.54	776.541	291.8	[C40H78NO8P+HCOO] 1-	Negative	4	1	0	Glycerophospholipids [GP]	PC	Diacylglycerophosphocholines	776.545	4.5987	17:1 COO-_281.2479(100.0)
	HeLa cells	PC 17:0@_18:1	PC 35:1	PC 17:0_18:1	LMGP01010711	22.15	774.601	291.8	[C43H84NO8P+H] 1+	Positive	4	1	0	Glycerophospholipids [GP]	PC	Diacylglycerophosphocholines	774.601	0.8358	HG-H2O_166.0621(0.5247), HG_184.0742(100.0), M-18:1-H2O_492.3478(0.5906), M-18:1_510.3572(1.0215), M-NL_591.5315(0.3175), M-C5H13NO3P-H2O_591.5315(0.3175), M_774.6005(8.9069)
	HeLa cells	PC 14:0_16:0@	PC 30:0	PC 14:0_16:0	LMGP01010481	8.57	764.544	291.9	[C38H76NO8P+AcO] 1-	Negative	3	0	0	Glycerophospholipids [GP]	PC	Diacylglycerophosphocholines	764.545	0.9959	M-14:0_480.3113(80.5051)
	HeLa cells	PC 36:4	PC 36:4	PC 16:0_20:4	LMGP01010007	21.8	782.568	291.9	[C44H80NO8P+H] 1+	Positive	7	4	0	Glycerophospholipids [GP]	PC	Diacylglycerophosphocholines	782.569	1.9164	HG_184.073(100.0), M-NL_599.503(54.1089), M-C5H13NO3P-H2O_599.503(54.1089), M_782.5655(48.8877)
	HeLa cells	PC 37:5	PC 37:5	PC 15:1_22:4	LMGP01011460	20.71	794.567	292	[C45H80NO8P+H] 1+	Positive	8	5	0	Glycerophospholipids [GP]	PC	Diacylglycerophosphocholines	794.569	2.5788	HG_184.0731(100.0), M-NL_611.4977(12.6401), M-C5H13NO3P-H2O_611.4977(12.6401)
	HeLa cells	PC 14:0_18:1	PC 32:1	PC 14:0_18:1	LMGP01010490	19.8	776.544	292.1	[C40H78NO8P+HCOO] 1-	Negative	4	1	0	Glycerophospholipids [GP]	PC	Diacylglycerophosphocholines	776.545	0.826	13:0 COO-_227.201(1.54), 17:1 COO-_281.2499(3.2501), M-CH3_716.5248(100.0)
	HeLa cells	PC 18:1_22:4@	PC 40:5	PC 18:1_22:4	LMGP01011613	22.38	820.585	292.1	[C48H86NO8P-CH3] 1-	Negative	8	5	0	Glycerophospholipids [GP]	PC	Diacylglycerophosphocholines	820.586	1.1885	17:1 COO-_281.2481(87.8049)
	HeLa cells	PC 20:1@_20:4	PC 40:5	PC 20:1_20:4	LMGP01011827	22.8	820.584	292.1	[C48H86NO8P-CH3] 1-	Negative	8	5	0	Glycerophospholipids [GP]	PC	Diacylglycerophosphocholines	820.586	1.8579	19:4 COO-_303.2297(100.0)
	HeLa cells	PC 14:1@_18:1	PC 32:2	PC 14:1_18:1	LMGP01011390	16.18	804.537	292.2	[C40H76NO8P+OAcO] 1-	Negative	5	2	0	Glycerophospholipids [GP]	PC	Diacylglycerophosphocholines	804.54	3.4261	17:1 COO-_281.2506(58.295), M_804.5318(24.9904)
	HeLa cells	PC 38:6	PC 38:6	PC 16:0_22:6	LMGP01010650	20.1	806.568	292.3	[C46H80NO8P+H] 1+	Positive	9	6	0	Glycerophospholipids [GP]	PC	Diacylglycerophosphocholines	806.569	1.4053	HG_184.0737(100.0), M-NL_623.4997(21.781), M-C5H13NO3P-H2O_623.4997(21.781), M_806.5657(31.606)
	HeLa cells	PC 14:0_16:0	PC 30:0	PC 14:0_16:0	LMGP01010481	9.26	764.544	292.5	[C38H76NO8P+AcO] 1-	Negative	3	0	0	Glycerophospholipids [GP]	PC	Diacylglycerophosphocholines	764.545	0.9959	15:0 COO-_255.2328(5.93), M-14:0_480.3099(69.4395)
	HeLa cells	PC O- 16:0_16:0	PC O- 32:0	PC O- 16:0_16:0	LMGP01020029	23.02	764.58	292.5	[C40H82NO7P+HCOO] 1-	Negative	2	0	0	Glycerophospholipids [GP]	PC	1-alkyl,2-acylglycerophosphocholines	764.581	1.9677	15:0 COO-_255.2335(90.2316), M-16:0-H2O_448.3176(1.8907), M-16:0_466.3303(9.4829), M-C5H13N_633.485(1.4283), M-CH3_704.558(100.0)
	HeLa cells	PC O- 16:0_16:0	PC O- 32:0	PC O- 16:0_16:0	LMGP01020029	23.96	764.579	292.5	[C40H82NO7P+HCOO] 1-	Negative	2	0	0	Glycerophospholipids [GP]	PC	1-alkyl,2-acylglycerophosphocholines	764.581	2.6861	15:0 COO-_255.2321(78.5486), M-CH3_704.56(100.0)
	HeLa cells	PC O- 18:0@_14:0	PC O- 32:0	PC O- 18:0_14:0	LMGP01020195	22.82	764.58	292.5	[C40H82NO7P+HCOO] 1-	Negative	2	0	0	Glycerophospholipids [GP]	PC	1-alkyl,2-acylglycerophosphocholines	764.581	1.6483	13:0 COO-_227.2029(0.1282), M-CH3_704.5573(100.0), M_764.5767(1.5693)
	HeLa cells	PC 34:0	PC 34:0	PC 10:0_24:0	LMGP01010400	20.87	762.597	292.6	[C42H84NO8P+H] 1+	Positive	3	0	0	Glycerophospholipids [GP]	PC	Diacylglycerophosphocholines	762.601	4.7535	HG_184.073(100.0)
	HeLa cells	PC 14:0@_20:4	PC 34:4	PC 14:0_20:4	LMGP01010506	21.28	812.546	292.7	[C42H76NO8P+AcO] 1-	Negative	7	4	0	Glycerophospholipids [GP]	PC	Diacylglycerophosphocholines	812.545	1.9174	19:4 COO-_303.2301(92.2414)
	HeLa cells	PC 38:6	PC 38:6	PC 16:0_22:6	LMGP01010650	20.54	806.568	292.7	[C46H80NO8P+H] 1+	Positive	9	6	0	Glycerophospholipids [GP]	PC	Diacylglycerophosphocholines	806.569	2.0864	HG_184.0732(82.6241), M-NL_623.5045(36.8794), M-C5H13NO3P-H2O_623.5045(36.8794), M_806.5659(14.1844)
	HeLa cells	PC 39:6	PC 39:6	PC 17:0_22:6	LMGP01010720	19.13	820.585	292.7	[C47H82NO8P+H] 1+	Positive	9	6	0	Glycerophospholipids [GP]	PC	Diacylglycerophosphocholines	820.585	0.1501	HG_184.0735(100.0), M_820.5815(19.0604)
	HeLa cells	PC 14:0_20:5	PC 34:5	PC 14:0_20:5	LMGP01010508	17.05	796.513	292.8	[C42H74NO8P+HCOO] 1-	Negative	8	5	0	Glycerophospholipids [GP]	PC	Diacylglycerophosphocholines	796.513	0.9722	HG_168.0432(2.5008), 19:5 COO-_301.2182(77.4697), M-20:5_452.2778(18.5485), M-14:0-H2O_508.2811(1.3291), M-14:0_526.2968(8.6656), M-CH3_736.4941(100.0), M_796.5069(4.5151)
	HeLa cells	PC O- 16:0@_18:3	PC O- 34:3	PC O- 16:0_18:3	LMGP01020041	20.51	786.564	292.9	[C42H80NO7P+HCOO] 1-	Negative	5	3	0	Glycerophospholipids [GP]	PC	1-alkyl,2-acylglycerophosphocholines	786.565	2.2688	17:3 COO-_277.2146(100.0), M-18:3_466.3324(26.1931), M-CH3_726.5488(67.4806)
	HeLa cells	PC 14:1_16:0	PC 30:1	PC 14:1_16:0	LMGP01011384	14.92	778.523	293	[C38H74NO8P+OAcO] 1-	Negative	4	1	0	Glycerophospholipids [GP]	PC	Diacylglycerophosphocholines	778.524	1.5485	15:0 COO-_255.2334(84.3313), M-14:1_480.3122(10.3985)
	HeLa cells	PC 16:0_16:0	PC 32:0	PC 16:0_16:0	LMGP01010564	21.65	778.558	293	[C40H80NO8P+HCOO] 1-	Negative	3	0	0	Glycerophospholipids [GP]	PC	Diacylglycerophosphocholines	778.56	2.7375	15:0 COO-_255.2342(100.0), M-CH3_718.5333(67.4912)
	HeLa cells	PC 16:0_16:0	PC 32:0	PC 16:0_16:0	LMGP01010564	18.03	778.559	293	[C40H80NO8P+HCOO] 1-	Negative	3	0	0	Glycerophospholipids [GP]	PC	Diacylglycerophosphocholines	778.56	1.9535	15:0 COO-_255.2307(83.4283), M-16:0_480.3052(10.58), M-CH3_718.5351(100.0)
	HeLa cells	PC O- 16:0_16:0	PC O- 32:0	PC O- 16:0_16:0	LMGP01020029	23.51	764.579	293.1	[C40H82NO7P+HCOO] 1-	Negative	2	0	0	Glycerophospholipids [GP]	PC	1-alkyl,2-acylglycerophosphocholines	764.581	2.3668	15:0 COO-_255.2337(49.7845), M-16:0_466.329(5.5306), M-CH3_704.5611(100.0)
	HeLa cells	PC P- 16:0_16:0	PC P- 32:0	PC P- 16:0_16:0	LMGP01030025	22.6	762.564	293.1	[C40H80NO7P+HCOO] 1-	Negative	3	1	0	Glycerophospholipids [GP]	PC	1-(1Z-alkenyl),2-acylglycerophosphocholines	762.565	1.5398	15:0 COO-_255.2328(80.122), M-16:0-H2O_446.3035(5.4014), M-16:0_464.3137(13.8648), M-CH3_702.5425(100.0), M_762.561(2.3052)
	HeLa cells	PC 34:0	PC 34:0	PC 10:0_24:0	LMGP01010400	20.08	762.602	293.2	[C42H84NO8P+H] 1+	Positive	3	0	0	Glycerophospholipids [GP]	PC	Diacylglycerophosphocholines	762.601	2.2096	HG_184.0724(100.0)
	HeLa cells	PC 39:5	PC 39:5	PC 16:0_23:5	LMGP01010656	23.19	822.601	293.2	[C47H84NO8P+H] 1+	Positive	8	5	0	Glycerophospholipids [GP]	PC	Diacylglycerophosphocholines	822.601	0.787	HG_184.0752(100.0)
	HeLa cells	PC 18:1_20:1@	PC 38:2	PC 18:1_20:1	LMGP01010843	23.89	812.616	293.3	[C46H88NO8P-H] 1-	Negative	5	2	0	Glycerophospholipids [GP]	PC	Diacylglycerophosphocholines	812.617	2.0876	17:1 COO-_281.2499(84.1463), M-18:1_548.3743(9.3496)
	HeLa cells	PC 14:0_20:4	PC 34:4	PC 14:0_20:4	LMGP01010506	18.23	798.528	293.4	[C42H76NO8P+HCOO] 1-	Negative	7	4	0	Glycerophospholipids [GP]	PC	Diacylglycerophosphocholines	798.529	1.689	19:4 COO-_303.2338(32.5323), M-14:0-H2O_510.3028(3.3272), M-CH3_738.5042(100.0)
	HeLa cells	PC 16:1@_18:3	PC 34:4	PC 16:1_18:3	LMGP01011484	17.83	798.528	293.4	[C42H76NO8P+HCOO] 1-	Negative	7	4	0	Glycerophospholipids [GP]	PC	Diacylglycerophosphocholines	798.529	1.3833	17:3 COO-_277.2143(21.3483), M-CH3_738.511(100.0)
	HeLa cells	PC 16:1_18:3	PC 34:4	PC 16:1_18:3	LMGP01011484	17.61	798.527	293.4	[C42H76NO8P+HCOO] 1-	Negative	7	4	0	Glycerophospholipids [GP]	PC	Diacylglycerophosphocholines	798.529	2.0712	15:1 COO-_253.2169(73.1178), 17:3 COO-_277.2174(36.3189), M-18:3-H2O_460.2843(1.7685), M-18:3_478.2977(5.3059), M-16:1-H2O_484.2801(5.5317), M-16:1_502.2982(1.7496), M-CH3_738.5054(100.0), M_798.5242(5.3246)
	HeLa cells	PC O- 36:2	PC O- 36:2	PC O- 16:0_20:2	LMGP01020188	22.9	772.622	293.4	[C44H86NO7P+H] 1+	Positive	4	2	0	Glycerophospholipids [GP]	PC	1-alkyl,2-acylglycerophosphocholines	772.621	0.3853	HG_184.0737(100.0), M_772.6195(30.381)
	HeLa cells	PC 16:0_16:0	PC 32:0	PC 16:0_16:0	LMGP01010564	21.57	778.559	293.5	[C40H80NO8P+HCOO] 1-	Negative	3	0	0	Glycerophospholipids [GP]	PC	Diacylglycerophosphocholines	778.56	1.7968	M-16:0_480.307(13.0435), M-CH3_718.5341(55.4348)
	HeLa cells	PC 16:0_16:0	PC 32:0	PC 16:0_16:0	LMGP01010564	24.46	778.561	293.5	[C40H80NO8P+HCOO] 1-	Negative	3	0	0	Glycerophospholipids [GP]	PC	Diacylglycerophosphocholines	778.56	0.4767	15:0 COO-_255.2345(100.0), M-16:0-H2O_462.2997(3.9945), M-CH3_718.5351(65.1267)
	HeLa cells	PC O- 14:0@_20:4	PC O- 34:4	PC O- 14:0_20:4	LMGP01020021	19.49	784.549	293.5	[C42H78NO7P+HCOO] 1-	Negative	6	4	0	Glycerophospholipids [GP]	PC	1-alkyl,2-acylglycerophosphocholines	784.55	1.0757	19:4 COO-_303.2325(100.0)
	HeLa cells	PC P- 16:0@_17:1	PC P- 33:1	PC P- 16:0_17:1	LMGP01030028	21.79	774.564	293.6	[C41H80NO7P+HCOO] 1-	Negative	4	2	0	Glycerophospholipids [GP]	PC	1-(1Z-alkenyl),2-acylglycerophosphocholines	774.565	1.5159	16:1 COO-_267.2321(87.9112)
	HeLa cells	PC 42:10	PC 42:10	PC 20:5_22:5	LMGP01011058	17.13	854.569	293.7	[C50H80NO8P+H] 1+	Positive	13	10	0	Glycerophospholipids [GP]	PC	Diacylglycerophosphocholines	854.569	0.3265	HG_184.0724(100.0)
	HeLa cells	PC O- 20:1@_20:4	PC O- 40:5	PC O- 20:1_20:4	LMGP01020274	24.02	806.605	293.9	[C48H88NO7P-CH3] 1-	Negative	7	5	0	Glycerophospholipids [GP]	PC	1-alkyl,2-acylglycerophosphocholines	806.606	1.9453	19:4 COO-_303.2324(100.0), M-20:4-H2O_502.364(8.2158), M-20:4_520.3761(20.4876), M_806.6021(51.3287)
	HeLa cells	PC O- 36:2	PC O- 36:2	PC O- 16:0_20:2	LMGP01020188	22.69	772.622	293.9	[C44H86NO7P+H] 1+	Positive	4	2	0	Glycerophospholipids [GP]	PC	1-alkyl,2-acylglycerophosphocholines	772.621	0.5433	HG_184.0729(100.0), M_772.6193(7.5836)
	HeLa cells	PC 16:1_17:0@	PC 33:1	PC 16:1_17:0	LMGP01011480	21.2	790.56	294	[C41H80NO8P+HCOO] 1-	Negative	4	1	0	Glycerophospholipids [GP]	PC	Diacylglycerophosphocholines	790.56	0.9202	15:1 COO-_253.2163(22.1954), M-CH3_730.542(100.0), M_790.554(6.3932)
	HeLa cells	PC 15:1@_18:1	PC 33:2	PC 15:1_18:1	LMGP01011443	19.37	788.543	294.1	[C41H78NO8P+HCOO] 1-	Negative	5	2	0	Glycerophospholipids [GP]	PC	Diacylglycerophosphocholines	788.545	2.5162	17:1 COO-_281.2468(3.0209), M-C5H13N_657.4492(0.6146), M-CH3_728.5222(100.0)
	HeLa cells	PC 16:0_16:0	PC 32:0	PC 16:0_16:0	LMGP01010564	21.35	778.559	294.1	[C40H80NO8P+HCOO] 1-	Negative	3	0	0	Glycerophospholipids [GP]	PC	Diacylglycerophosphocholines	778.56	1.3264	15:0 COO-_255.2318(54.3665), M-16:0-H2O_462.2987(2.9579), M-16:0_480.3059(12.0463), M-CH3_718.5425(54.1669)
	HeLa cells	PC O- 38:5	PC O- 38:5	PC O- 16:0_22:5	LMGP01020066	22.6	794.604	294.1	[C46H84NO7P+H] 1+	Positive	7	5	0	Glycerophospholipids [GP]	PC	1-alkyl,2-acylglycerophosphocholines	794.606	1.8981	HG_184.0729(100.0)
	HeLa cells	PC 37:3	PC 37:3	PC 15:1_22:2	LMGP01011459	21.98	798.603	294.2	[C45H84NO8P+H] 1+	Positive	6	3	0	Glycerophospholipids [GP]	PC	Diacylglycerophosphocholines	798.601	3.1799	HG_184.0747(100.0), M_798.5985(17.429)
	HeLa cells	PC 35:0	PC 35:0	PC 10:0_25:0	LMGP01010401	23.02	776.615	294.3	[C43H86NO8P+H] 1+	Positive	3	0	0	Glycerophospholipids [GP]	PC	Diacylglycerophosphocholines	776.616	1.3206	HG_184.0739(100.0), M_776.6147(13.0223)
	HeLa cells	PC O- 16:0@_22:5	PC O- 38:5	PC O- 16:0_22:5	LMGP01020066	21.05	794.606	294.4	[C46H84NO7P+H] 1+	Positive	7	5	0	Glycerophospholipids [GP]	PC	1-alkyl,2-acylglycerophosphocholines	794.606	0.5598	HG-H2O_166.0621(1.1375), HG_184.0739(100.0), M-22:5_482.3618(0.9422), M-NL_611.5411(0.15), M_794.6059(9.9068)
	HeLa cells	PC 16:1_17:0	PC 33:1	PC 16:1_17:0	LMGP01011480	20.71	790.559	294.6	[C41H80NO8P+HCOO] 1-	Negative	4	1	0	Glycerophospholipids [GP]	PC	Diacylglycerophosphocholines	790.56	1.6151	15:1 COO-_253.2173(34.1498), 16:0 COO-_269.2488(25.5108), M-CH3_730.5423(100.0)
	HeLa cells	PC O- 38:6	PC O- 38:6	PC O- 16:0_22:6	LMGP01020064	21.75	792.589	294.7	[C46H82NO7P+H] 1+	Positive	8	6	0	Glycerophospholipids [GP]	PC	1-alkyl,2-acylglycerophosphocholines	792.59	1.1013	HG_184.0739(100.0)
	HeLa cells	PC 40:9	PC 40:9	PC 18:3_22:6	LMGP01011670	19.2	828.551	294.8	[C48H78NO8P+H] 1+	Positive	12	9	0	Glycerophospholipids [GP]	PC	Diacylglycerophosphocholines	828.554	2.9584	M-NL_645.4854(100.0), M-C5H13NO3P-H2O_645.4854(100.0), M_828.5498(79.9215)
	HeLa cells	PC O- 38:5	PC O- 38:5	PC O- 16:0_22:5	LMGP01020066	21.26	794.606	294.8	[C46H84NO7P+H] 1+	Positive	7	5	0	Glycerophospholipids [GP]	PC	1-alkyl,2-acylglycerophosphocholines	794.606	0.099	HG_184.0738(100.0)
	HeLa cells	PC 16:0@_22:4	PC 38:4	PC 16:0_22:4	LMGP01010642	21.03	810.601	294.9	[C46H84NO8P+H] 1+	Positive	7	4	0	Glycerophospholipids [GP]	PC	Diacylglycerophosphocholines	810.601	0.1802	HG_184.0732(100.0), M-22:4-H2O_478.3281(2.2143), M-NL_627.5326(0.6938), M-C5H13NO3P-H2O_627.5326(0.6938)
	HeLa cells	PC 38:5	PC 38:5	PC 16:0_22:5	LMGP01010645	22.25	808.582	294.9	[C46H82NO8P+H] 1+	Positive	8	5	0	Glycerophospholipids [GP]	PC	Diacylglycerophosphocholines	808.585	3.9238	HG_184.0722(100.0), M_808.5811(6.5782)
	HeLa cells	PC 16:0_18:3	PC 34:3	PC 16:0_18:3	LMGP01010598	19.58	800.543	295.1	[C42H78NO8P+HCOO] 1-	Negative	6	3	0	Glycerophospholipids [GP]	PC	Diacylglycerophosphocholines	800.545	2.4785	15:0 COO-_255.234(19.3329), 17:3 COO-_277.2154(24.8628), M-CH3_740.5222(100.0)
	HeLa cells	PC 18:1_21:0@	PC 39:1	PC 18:1_21:0	LMGP01011610	24.55	814.629	295.1	[C47H92NO8P-CH3] 1-	Negative	4	1	0	Glycerophospholipids [GP]	PC	Diacylglycerophosphocholines	814.633	4.736	17:1 COO-_281.2473(100.0), M_814.6283(76.2105)
	HeLa cells	PC O- 16:0@_18:2	PC O- 34:2	PC O- 16:0_18:2	LMGP01020039	21.44	788.578	295.2	[C42H82NO7P+HCOO] 1-	Negative	4	2	0	Glycerophospholipids [GP]	PC	1-alkyl,2-acylglycerophosphocholines	788.581	3.3784	17:2 COO-_279.2322(31.0581), M-18:2-H2O_448.3227(3.4676), M-18:2_466.3313(7.6525), M-CH3_728.5592(100.0)
	HeLa cells	PC 14:1@_16:0	PC 30:1	PC 14:1_16:0	LMGP01011384	17.33	778.524	295.3	[C38H74NO8P+OAcO] 1-	Negative	4	1	0	Glycerophospholipids [GP]	PC	Diacylglycerophosphocholines	778.524	0.2941	15:0 COO-_255.2316(100.0)
	HeLa cells	PC O- 38:5	PC O- 38:5	PC O- 16:0_22:5	LMGP01020066	22.31	794.606	295.3	[C46H84NO7P+H] 1+	Positive	7	5	0	Glycerophospholipids [GP]	PC	1-alkyl,2-acylglycerophosphocholines	794.606	0.0222	HG_184.0726(100.0), M_794.6016(9.2387)
	HeLa cells	PC P- 16:0_17:0	PC P- 33:0	PC P- 16:0_17:0	LMGP01030027	23.13	776.581	295.3	[C41H82NO7P+HCOO] 1-	Negative	3	1	0	Glycerophospholipids [GP]	PC	1-(1Z-alkenyl),2-acylglycerophosphocholines	776.581	0.3654	16:0 COO-_269.248(9.6602), M-CH3_716.5615(100.0), M_776.5775(1.9752)
	HeLa cells	PC 16:1_20:5	PC 36:6	PC 16:1_20:5	LMGP01011492	17.3	822.527	295.6	[C44H76NO8P+HCOO] 1-	Negative	9	6	0	Glycerophospholipids [GP]	PC	Diacylglycerophosphocholines	822.529	2.2334	HG_168.043(1.0327), 15:1 COO-_253.2178(55.7759), M-20:5_478.2942(10.6599), M-16:1-H2O_508.284(5.3206), M-16:1_526.2931(8.7417), M-C5H13N_691.4301(0.1644), M-CH3_762.5085(100.0)
	HeLa cells	PC 15:0_20:5	PC 35:5	PC 15:0_20:5	LMGP01011425	17.97	810.53	295.7	[C43H76NO8P+HCOO] 1-	Negative	8	5	0	Glycerophospholipids [GP]	PC	Diacylglycerophosphocholines	810.529	1.3481	14:0 COO-_241.2183(20.9692), 19:5 COO-_301.2185(100.0), M-20:5_466.294(12.4488), M-CH3_750.504(89.8319)
	HeLa cells	PC 18:1_20:2	PC 38:3	PC 18:1_20:2	LMGP01011608	21.89	812.616	295.9	[C46H86NO8P+H] 1+	Positive	6	3	0	Glycerophospholipids [GP]	PC	Diacylglycerophosphocholines	812.616	0.4359	HG_184.073(100.0), M-20:2_522.3556(0.8423), M-18:1-H2O_530.3596(0.5446), M_812.6114(14.567)
	HeLa cells	PC 40:6	PC 40:6	PC 18:0_22:6	LMGP01010821	20.06	834.601	295.9	[C48H84NO8P+H] 1+	Positive	9	6	0	Glycerophospholipids [GP]	PC	Diacylglycerophosphocholines	834.601	0.4832	HG_184.073(100.0)
	HeLa cells	PC O- 16:0_17:0	PC O- 33:0	PC O- 16:0_17:0	LMGP01020031	23.3	778.597	295.9	[C41H84NO7P+HCOO] 1-	Negative	2	0	0	Glycerophospholipids [GP]	PC	1-alkyl,2-acylglycerophosphocholines	778.597	0.1614	16:0 COO-_269.2499(69.6938), M-17:0_466.3315(6.097), M-CH3_718.5717(100.0)
	HeLa cells	PC O- 38:4	PC O- 38:4	PC O- 18:0_20:4	LMGP01020100	22.13	796.62	296	[C46H86NO7P+H] 1+	Positive	6	4	0	Glycerophospholipids [GP]	PC	1-alkyl,2-acylglycerophosphocholines	796.621	1.3119	HG_184.0728(100.0), M_796.6201(14.0457)
	HeLa cells	PC 17:1_18:3	PC 35:4	PC 17:1_18:3	LMGP01011534	18.51	812.544	296.2	[C43H78NO8P+HCOO] 1-	Negative	7	4	0	Glycerophospholipids [GP]	PC	Diacylglycerophosphocholines	812.545	1.3152	16:1 COO-_267.2348(53.5225), M-18:3_492.3118(4.3141), M-CH3_752.5195(100.0)
	HeLa cells	PC 18:0_20:4	PC 38:4	PC 18:0_20:4	LMGP01010802	21.65	810.601	296.2	[C46H84NO8P+H] 1+	Positive	7	4	0	Glycerophospholipids [GP]	PC	Diacylglycerophosphocholines	810.601	0.1049	HG_184.0729(100.0), M-20:4-H2O_506.3581(0.3681), M-20:4_524.373(0.6778), M-18:0-H2O_526.3257(0.466), M-NL_627.535(0.4343), M-C5H13NO3P-H2O_627.535(0.4343)
	HeLa cells	PC O- 38:4	PC O- 38:4	PC O- 18:0_20:4	LMGP01020100	22.81	796.621	296.2	[C46H86NO7P+H] 1+	Positive	6	4	0	Glycerophospholipids [GP]	PC	1-alkyl,2-acylglycerophosphocholines	796.621	0.3158	HG_184.0731(100.0)
	HeLa cells	PC 40:5	PC 40:5	PC 18:0_22:5	LMGP01010816	23.6	836.616	296.6	[C48H86NO8P+H] 1+	Positive	8	5	0	Glycerophospholipids [GP]	PC	Diacylglycerophosphocholines	836.616	0.6423	HG_184.0727(100.0)
	HeLa cells	PC O- 36:1	PC O- 36:1	PC O- 16:0_20:1	LMGP01020052	24.13	774.636	296.6	[C44H88NO7P+H] 1+	Positive	3	1	0	Glycerophospholipids [GP]	PC	1-alkyl,2-acylglycerophosphocholines	774.637	1.6178	HG_184.0721(100.0)
	HeLa cells	PC P- 18:0@_22:6	PC P- 40:6	PC P- 18:0_22:6	LMGP01030014	20.59	818.606	296.6	[C48H84NO7P+H] 1+	Positive	9	7	0	Glycerophospholipids [GP]	PC	1-(1Z-alkenyl),2-acylglycerophosphocholines	818.606	0.2022	HG_184.0733(100.0), M-22:6_508.3753(1.5135)
	HeLa cells	PC 18:2_18:3	PC 36:5	PC 18:2_18:3	LMGP01011625	18.01	824.543	296.7	[C44H78NO8P+HCOO] 1-	Negative	8	5	0	Glycerophospholipids [GP]	PC	Diacylglycerophosphocholines	824.545	1.7402	17:3 COO-_277.2193(53.3964), 17:2 COO-_279.2333(62.0029), M-18:2-H2O_484.2816(2.1484), M-18:3-H2O_486.3009(2.4655), M-18:2_502.2968(4.0866), M-18:3_504.3055(1.2261), M-CH3_764.5233(100.0), M_824.5381(4.5843)
	HeLa cells	PC 38:2	PC 38:2	PC 18:0_20:2	LMGP01010788	24.29	814.631	296.7	[C46H88NO8P+H] 1+	Positive	5	2	0	Glycerophospholipids [GP]	PC	Diacylglycerophosphocholines	814.632	1.065	HG_184.0726(100.0)
	HeLa cells	PC 15:0_20:4	PC 35:4	PC 15:0_20:4	LMGP01011424	19.12	812.545	296.8	[C43H78NO8P+HCOO] 1-	Negative	7	4	0	Glycerophospholipids [GP]	PC	Diacylglycerophosphocholines	812.545	0.1133	14:0 COO-_241.2177(52.5233), M-20:4_466.2933(30.3765), M-CH3_752.5231(100.0)
	HeLa cells	PC 17:1_18:2	PC 35:3	PC 17:1_18:2	LMGP01011533	19.63	814.558	296.8	[C43H80NO8P+HCOO] 1-	Negative	6	3	0	Glycerophospholipids [GP]	PC	Diacylglycerophosphocholines	814.56	2.5416	17:2 COO-_279.2328(100.0), M-17:1_504.3132(6.6984), M-CH3_754.5334(97.9251)
	HeLa cells	PC 14:1@_18:1	PC 32:2	PC 14:1_18:1	LMGP01011390	15.19	804.539	296.9	[C40H76NO8P+OAcO] 1-	Negative	5	2	0	Glycerophospholipids [GP]	PC	Diacylglycerophosphocholines	804.54	0.2399	17:1 COO-_281.2484(100.0), M_804.5345(5.2015)
	HeLa cells	PC 16:0_18:2	PC 34:2	PC 16:0_18:2	LMGP01010585	20.98	802.559	296.9	[C42H80NO8P+HCOO] 1-	Negative	5	2	0	Glycerophospholipids [GP]	PC	Diacylglycerophosphocholines	802.56	1.5909	15:0 COO-_255.2326(86.1113), 17:2 COO-_279.2323(44.8067), M-CH3_742.5389(100.0)
	HeLa cells	PC O- 36:1	PC O- 36:1	PC O- 16:0_20:1	LMGP01020052	23.49	774.637	296.9	[C44H88NO7P+H] 1+	Positive	3	1	0	Glycerophospholipids [GP]	PC	1-alkyl,2-acylglycerophosphocholines	774.637	0.436	HG-H2O_166.0627(0.7047), HG_184.0743(100.0), M-NL_591.573(0.9825), M_774.6355(9.7025)
	HeLa cells	PC 16:1@_20:5	PC 36:6	PC 16:1_20:5	LMGP01011492	17.74	822.528	297	[C44H76NO8P+HCOO] 1-	Negative	9	6	0	Glycerophospholipids [GP]	PC	Diacylglycerophosphocholines	822.529	1.2687	19:5 COO-_301.214(61.356), M-CH3_762.5052(100.0), M_822.525(8.6171)
	HeLa cells	PC O- 16:0@_18:1	PC O- 34:1	PC O- 16:0_18:1	LMGP01020003	23.09	790.595	297	[C42H84NO7P+HCOO] 1-	Negative	3	1	0	Glycerophospholipids [GP]	PC	1-alkyl,2-acylglycerophosphocholines	790.597	2.1662	17:1 COO-_281.249(41.8105), M-18:1-H2O_448.3213(3.7748), M-18:1_466.3288(6.3553), M-CH3_730.5733(100.0), M_790.5933(3.165)
	HeLa cells	PC O- 18:1@_16:0	PC O- 34:1	PC O- 18:1_16:0	LMGP01020152	22.88	790.595	297	[C42H84NO7P+HCOO] 1-	Negative	3	1	0	Glycerophospholipids [GP]	PC	1-alkyl,2-acylglycerophosphocholines	790.597	1.703	HG_168.041(0.4846), 15:0 COO-_255.2327(36.8679), M-16:0-H2O_474.3344(2.4415), M-CH3_730.5737(100.0)
	HeLa cells	PC P- 16:0@_18:1	PC P- 34:1	PC P- 16:0_18:1	LMGP01030006	22.64	788.579	297	[C42H82NO7P+HCOO] 1-	Negative	4	2	0	Glycerophospholipids [GP]	PC	1-(1Z-alkenyl),2-acylglycerophosphocholines	788.581	2.14	17:1 COO-_281.2486(68.6974), M-18:1_464.3127(10.4286), M-C5H13N_657.488(1.4713), M-CH3_728.559(100.0)
	HeLa cells	PC P- 16:0@_18:1	PC P- 34:1	PC P- 16:0_18:1	LMGP01030006	23.04	788.581	297	[C42H82NO7P+HCOO] 1-	Negative	4	2	0	Glycerophospholipids [GP]	PC	1-(1Z-alkenyl),2-acylglycerophosphocholines	788.581	0.592	17:1 COO-_281.25(58.9665), M-18:1_464.3178(14.5844), M-CH3_728.5593(100.0)
	HeLa cells	PC 38:3	PC 38:3	PC 18:0_20:3	LMGP01010795	22.58	812.616	297.1	[C46H86NO8P+H] 1+	Positive	6	3	0	Glycerophospholipids [GP]	PC	Diacylglycerophosphocholines	812.616	0.7363	HG_184.0734(100.0)
	HeLa cells	PC 16:1_20:4	PC 36:5	PC 16:1_20:4	LMGP01010695	18.48	824.543	297.3	[C44H78NO8P+HCOO] 1-	Negative	8	5	0	Glycerophospholipids [GP]	PC	Diacylglycerophosphocholines	824.545	2.0363	HG_168.043(2.233), 19:4 COO-_303.233(66.1838), M-20:4-H2O_460.2809(2.8548), M-20:4_478.2944(10.5614), M-16:1-H2O_510.3011(1.048), M-CH3_764.5233(100.0), M_824.5387(2.6488)
	HeLa cells	PC O- 38:3	PC O- 38:3	PC O- 18:0_20:3	LMGP01020211	23.01	798.637	297.3	[C46H88NO7P+H] 1+	Positive	5	3	0	Glycerophospholipids [GP]	PC	1-alkyl,2-acylglycerophosphocholines	798.637	0.1885	HG_184.073(100.0), M-NL_615.5766(1.171), M_798.6324(13.3399)
	HeLa cells	PC 36:0	PC 36:0	PC 18:0_18:0	LMGP01010006	23.68	790.631	297.4	[C44H88NO8P+H] 1+	Positive	3	0	0	Glycerophospholipids [GP]	PC	Diacylglycerophosphocholines	790.632	1.6377	HG_184.073(100.0), M_790.6297(6.2808)
	HeLa cells	PC P- 16:0@_20:5	PC P- 36:5	PC P- 16:0_20:5	LMGP01030040	19.69	808.548	297.4	[C44H78NO7P+HCOO] 1-	Negative	8	6	0	Glycerophospholipids [GP]	PC	1-(1Z-alkenyl),2-acylglycerophosphocholines	808.55	2.0251	19:5 COO-_301.217(100.0), M-CH3_748.5274(80.9647)
	HeLa cells	PC P- 18:0@_22:6	PC P- 40:6	PC P- 18:0_22:6	LMGP01030014	21.96	818.606	297.6	[C48H84NO7P+H] 1+	Positive	9	7	0	Glycerophospholipids [GP]	PC	1-(1Z-alkenyl),2-acylglycerophosphocholines	818.606	0.1276	HG_184.073(100.0), M-22:6_508.374(2.3994), M-NL_635.537(0.6848)
	HeLa cells	PC 16:0_17:1@	PC 33:1	PC 16:0_17:1	LMGP01010571	19.07	804.576	297.7	[C41H80NO8P+AcO] 1-	Negative	4	1	0	Glycerophospholipids [GP]	PC	Diacylglycerophosphocholines	804.576	0.1293	15:0 COO-_255.2333(100.0)
	HeLa cells	PC 42:10	PC 42:10	PC 20:5_22:5	LMGP01011058	19.4	854.568	297.7	[C50H80NO8P+H] 1+	Positive	13	10	0	Glycerophospholipids [GP]	PC	Diacylglycerophosphocholines	854.569	1.8264	HG_184.0723(21.5742), M-NL_671.5027(100.0), M-C5H13NO3P-H2O_671.5027(100.0)
	HeLa cells	PC 42:9	PC 42:9	PC 20:3_22:6	LMGP01011896	18.98	856.584	297.7	[C50H82NO8P+H] 1+	Positive	12	9	0	Glycerophospholipids [GP]	PC	Diacylglycerophosphocholines	856.585	1.0675	HG_184.0729(100.0)
	HeLa cells	PC 16:0_20:5	PC 36:5	PC 16:0_20:5	LMGP01010633	18.88	824.543	297.9	[C44H78NO8P+HCOO] 1-	Negative	8	5	0	Glycerophospholipids [GP]	PC	Diacylglycerophosphocholines	824.545	1.4441	15:0 COO-_255.2337(28.6766), 20:5_283.209(0.2286), 19:5 COO-_301.2183(71.8804), M-20:5-H2O_462.3004(2.0197), M-20:5_480.3118(8.8629), M-16:0-H2O_508.285(2.0906), M-16:0_526.291(0.685), M-CH3_764.5227(100.0)
	HeLa cells	PC P- 18:0@_17:1	PC P- 35:1	PC P- 18:0_17:1	LMGP01030055	22.43	802.595	298	[C43H84NO7P+HCOO] 1-	Negative	4	2	0	Glycerophospholipids [GP]	PC	1-(1Z-alkenyl),2-acylglycerophosphocholines	802.597	2.362	16:1 COO-_267.2332(31.138), M-CH3_742.5727(100.0)
	HeLa cells	PC 38:4	PC 38:4	PC 16:0_22:4	LMGP01010642	22.78	810.598	298.1	[C46H84NO8P+H] 1+	Positive	7	4	0	Glycerophospholipids [GP]	PC	Diacylglycerophosphocholines	810.601	2.7402	M-NL_627.5359(68.4057), M-C5H13NO3P-H2O_627.5359(68.4057)
	HeLa cells	PC O- 16:1@_18:2	PC O- 34:3	PC O- 16:1_18:2	LMGP01020257	22.42	800.579	298.1	[C42H80NO7P+AcO] 1-	Negative	5	3	0	Glycerophospholipids [GP]	PC	1-alkyl,2-acylglycerophosphocholines	800.581	2.334	17:2 COO-_279.2297(100.0)
	HeLa cells	PC O- 18:0@_16:0	PC O- 34:0	PC O- 18:0_16:0	LMGP01020086	24.31	792.611	298.1	[C42H86NO7P+HCOO] 1-	Negative	2	0	0	Glycerophospholipids [GP]	PC	1-alkyl,2-acylglycerophosphocholines	792.612	2.3464	15:0 COO-_255.2322(63.3712), M-16:0-H2O_476.3505(3.8612), M-16:0_494.3609(8.8448), M-C5H13N_661.5129(0.6884), M-CH3_732.5908(100.0)
	HeLa cells	PC 40:6	PC 40:6	PC 18:0_22:6	LMGP01010821	22.22	834.598	298.3	[C48H84NO8P+H] 1+	Positive	9	6	0	Glycerophospholipids [GP]	PC	Diacylglycerophosphocholines	834.601	3.0271	HG_184.0748(100.0)
	HeLa cells	PC 17:1_20:5	PC 37:6	PC 17:1_20:5	LMGP01011544	18.2	836.544	298.4	[C45H78NO8P+HCOO] 1-	Negative	9	6	0	Glycerophospholipids [GP]	PC	Diacylglycerophosphocholines	836.545	0.4019	16:1 COO-_267.233(53.408), 19:5 COO-_301.2145(54.1333), M-20:5_492.3087(8.7848), M-CH3_776.5208(100.0), M_836.5386(4.5464)
	HeLa cells	PC 18:3_20:5	PC 38:8	PC 18:3_20:5	LMGP01011664	16.52	846.527	298.4	[C46H76NO8P+HCOO] 1-	Negative	11	8	0	Glycerophospholipids [GP]	PC	Diacylglycerophosphocholines	846.529	1.9538	19:5 COO-_301.2175(89.4765), M-20:5_502.2953(8.4787), M-18:3-H2O_508.2807(5.4071), M-18:3_526.2902(6.3222), M-CH3_786.5079(100.0), M_846.526(5.3119)
	HeLa cells	PC 39:4	PC 39:4	PC 17:0_22:4	LMGP01011520	22.36	824.616	298.4	[C47H86NO8P+H] 1+	Positive	7	4	0	Glycerophospholipids [GP]	PC	Diacylglycerophosphocholines	824.616	0.0145	HG_184.0732(100.0)
	HeLa cells	PC 42:8	PC 42:8	PC 20:2_22:6	LMGP01011865	19.58	858.601	298.4	[C50H84NO8P+H] 1+	Positive	11	8	0	Glycerophospholipids [GP]	PC	Diacylglycerophosphocholines	858.601	0.1143	HG_184.0736(100.0)
	HeLa cells	PC 17:1_18:1	PC 35:2	PC 17:1_18:1	LMGP01011532	21.14	816.574	298.5	[C43H82NO8P+HCOO] 1-	Negative	5	2	0	Glycerophospholipids [GP]	PC	Diacylglycerophosphocholines	816.576	2.0428	17:1 COO-_281.2489(50.6226), M-17:1-H2O_488.3148(2.0637), M-18:1_492.3105(6.3813), M-17:1_506.3287(6.0832), M-C5H13N_685.4845(1.0932), M-CH3_756.5551(100.0)
	HeLa cells	PC 18:2_18:2	PC 36:4	PC 18:2_18:2	LMGP01010921	19.39	826.558	298.5	[C44H80NO8P+HCOO] 1-	Negative	7	4	0	Glycerophospholipids [GP]	PC	Diacylglycerophosphocholines	826.56	2.6524	17:2 COO-_279.2342(35.711), M-C5H13N_695.4661(2.228), M-CH3_766.5391(100.0)
	HeLa cells	PC 22:6_22:6	PC 44:12	PC 22:6_22:6	LMGP01011119	17.23	878.57	298.6	[C52H80NO8P+H] 1+	Positive	15	12	0	Glycerophospholipids [GP]	PC	Diacylglycerophosphocholines	878.569	0.2382	HG_184.0734(100.0), M-22:6_568.3404(6.7785), M_878.5687(13.4201)
	HeLa cells	PC O- 16:1@_20:4	PC O- 36:5	PC O- 16:1_20:4	LMGP01020259	21.01	810.563	298.6	[C44H80NO7P+HCOO] 1-	Negative	7	5	0	Glycerophospholipids [GP]	PC	1-alkyl,2-acylglycerophosphocholines	810.565	2.4275	19:4 COO-_303.2327(93.6491), M-20:4-H2O_446.3044(3.7683), M-20:4_464.3172(27.2177), M-CH3_750.546(100.0)
	HeLa cells	PC 38:2	PC 38:2	PC 18:0_20:2	LMGP01010788	22.83	814.633	298.7	[C46H88NO8P+H] 1+	Positive	5	2	0	Glycerophospholipids [GP]	PC	Diacylglycerophosphocholines	814.632	0.8081	HG_184.0729(100.0)
	HeLa cells	PC O- 18:0@_16:0	PC O- 34:0	PC O- 18:0_16:0	LMGP01020086	24.85	792.611	298.7	[C42H86NO7P+HCOO] 1-	Negative	2	0	0	Glycerophospholipids [GP]	PC	1-alkyl,2-acylglycerophosphocholines	792.612	2.1153	15:0 COO-_255.2323(68.001), M-16:0-H2O_476.3462(0.9259), M-16:0_494.3566(4.6257), M-CH3_732.5898(100.0), M_792.6086(1.6969)
	HeLa cells	PC O- 18:1@_16:0	PC O- 34:1	PC O- 18:1_16:0	LMGP01020152	23.88	790.595	298.7	[C42H84NO7P+HCOO] 1-	Negative	3	1	0	Glycerophospholipids [GP]	PC	1-alkyl,2-acylglycerophosphocholines	790.597	1.7802	15:0 COO-_255.2333(55.1385), M-16:0-H2O_474.3369(3.4536), M-16:0_492.3464(8.1704), M-CH3_730.575(100.0)
	HeLa cells	PC 18:0@_22:5	PC 40:5	PC 18:0_22:5	LMGP01010816	21.73	836.616	298.9	[C48H86NO8P+H] 1+	Positive	8	5	0	Glycerophospholipids [GP]	PC	Diacylglycerophosphocholines	836.616	0.1316	HG_184.0725(100.0), M-22:5_524.3739(0.9661)
	HeLa cells	PC 20:4_22:1@	PC 42:5	PC 20:4_22:1	LMGP01011922	23.59	848.613	298.9	[C50H90NO8P-CH3] 1-	Negative	8	5	0	Glycerophospholipids [GP]	PC	Diacylglycerophosphocholines	848.617	4.7326	19:4 COO-_303.2346(100.0), M-20:4_562.3867(11.8652)
	HeLa cells	PC 18:1_22:0@	PC 40:1	PC 18:1_22:0	LMGP01010839	24.82	828.647	299	[C48H94NO8P-CH3] 1-	Negative	4	1	0	Glycerophospholipids [GP]	PC	Diacylglycerophosphocholines	828.648	1.2243	17:1 COO-_281.2454(100.0), M-18:1-H2O_546.3919(2.9909), M-18:1_564.4003(9.9222), M_828.6461(51.6812)
	HeLa cells	PC O- 40:6	PC O- 40:6	PC O- 18:0_22:6	LMGP01020110	22.2	820.621	299	[C48H86NO7P+H] 1+	Positive	8	6	0	Glycerophospholipids [GP]	PC	1-alkyl,2-acylglycerophosphocholines	820.621	0.9016	HG_184.0728(100.0)
	HeLa cells	PC 16:0@_20:4	PC 36:4	PC 16:0_20:4	LMGP01010007	19.7	826.558	299.1	[C44H80NO8P+HCOO] 1-	Negative	7	4	0	Glycerophospholipids [GP]	PC	Diacylglycerophosphocholines	826.56	2.357	HG_168.0421(3.5446), 19:4 COO-_303.2328(85.2175), M-20:4_480.3117(11.7387), M-CH3_766.5392(100.0)
	HeLa cells	PC O- 16:0@_20:4	PC O- 36:4	PC O- 16:0_20:4	LMGP01020054	21.35	812.579	299.1	[C44H82NO7P+HCOO] 1-	Negative	6	4	0	Glycerophospholipids [GP]	PC	1-alkyl,2-acylglycerophosphocholines	812.581	2.0768	19:4 COO-_303.234(80.7658), M-20:4-H2O_448.3217(4.9059), M-20:4_466.3316(13.7878), M-C5H13N_681.4918(0.8552), M-CH3_752.5604(100.0)
	HeLa cells	PC 16:0_18:0	PC 34:0	PC 16:0_18:0	LMGP01010573	23.18	806.59	299.2	[C42H84NO8P+HCOO] 1-	Negative	3	0	0	Glycerophospholipids [GP]	PC	Diacylglycerophosphocholines	806.592	2.0992	15:0 COO-_255.233(57.9086), 17:0 COO-_283.2627(25.1688), M-18:0-H2O_462.2987(2.4687), M-18:0_480.3085(2.0867), M-16:0-H2O_490.3301(2.655), M-16:0_508.3426(6.6998), M-C5H13N_675.4937(0.6109), M-CH3_746.5703(100.0), M_806.585(2.6959)
	HeLa cells	PC 40:4	PC 40:4	PC 20:2_20:2	LMGP01011045	16.49	838.632	299.3	[C48H88NO8P+H] 1+	Positive	7	4	0	Glycerophospholipids [GP]	PC	Diacylglycerophosphocholines	838.632	0.3795	HG_184.0735(100.0)
	HeLa cells	PC P- 22:6_22:6	PC P- 44:12	PC P- 22:6_22:6	LMGP01030017	16.15	878.497	299.3	[C50H74NO10P-H] 1-	Negative	16	12	0	Glycerophospholipids [GP]	PC	1-(1Z-alkenyl),2-acylglycerophosphocholines	878.498	0.9228	21:6 COO-_327.2312(42.986), 21:6 COO-_327.2312(42.986), M-C3H6NO2_791.4637(53.8904)
	HeLa cells	PC 15:0_22:6	PC 37:6	PC 15:0_22:6	LMGP01011430	18.7	836.545	299.6	[C45H78NO8P+HCOO] 1-	Negative	9	6	0	Glycerophospholipids [GP]	PC	Diacylglycerophosphocholines	836.545	0.5466	14:0 COO-_241.2174(56.9289), 21:6 COO-_327.2318(53.8745), M-22:6_466.2895(5.7249), M-CH3_776.5234(100.0)
	HeLa cells	PC 16:0_20:4	PC 36:4	PC 16:0_20:4	LMGP01010007	20.04	826.558	299.6	[C44H80NO8P+HCOO] 1-	Negative	7	4	0	Glycerophospholipids [GP]	PC	Diacylglycerophosphocholines	826.56	2.2831	15:0 COO-_255.2324(23.7157), 19:4 COO-_303.232(86.6685), M-20:4-H2O_462.2978(1.9234), M-20:4_480.3097(15.399), M-16:0-H2O_510.2994(3.755), M-16:0_528.3111(0.5715), M-C5H13N_695.4692(1.1213), M-CH3_766.5355(100.0)
	HeLa cells	PC O- 16:0@_20:3	PC O- 36:3	PC O- 16:0_20:3	LMGP01020053	22.29	814.595	299.7	[C44H84NO7P+HCOO] 1-	Negative	5	3	0	Glycerophospholipids [GP]	PC	1-alkyl,2-acylglycerophosphocholines	814.597	2.1773	19:3 COO-_305.2481(49.9731), M-20:3-H2O_448.3227(1.2034), M-20:3_466.3307(4.766), M-CH3_754.5733(100.0)
	HeLa cells	PC 42:8	PC 42:8	PC 20:2_22:6	LMGP01011865	21.75	858.598	299.8	[C50H84NO8P+H] 1+	Positive	11	8	0	Glycerophospholipids [GP]	PC	Diacylglycerophosphocholines	858.601	2.8714	M-NL_675.5349(42.9066), M-C5H13NO3P-H2O_675.5349(42.9066), M_858.5981(100.0)
	HeLa cells	PC O- 17:0@_18:1	PC O- 35:1	PC O- 17:0_18:1	LMGP01020077	23.6	804.613	299.8	[C43H86NO7P+HCOO] 1-	Negative	3	1	0	Glycerophospholipids [GP]	PC	1-alkyl,2-acylglycerophosphocholines	804.612	1.178	17:1 COO-_281.2503(93.7676), M-18:1-H2O_462.334(4.1695), M-18:1_480.345(5.6452), M-CH3_744.5852(100.0)
	HeLa cells	PC P- 18:1_18:0@	PC P- 36:1	PC P- 18:1_18:0	LMGP01090018	23.13	802.595	299.8	[C43H84NO7P+HCOO] 1-	Negative	4	2	0	Glycerophospholipids [GP]	PC	1-acyl,2-(1Z-alkenyl)-glycerophosphocholines	802.597	2.8183	17:1 COO-_281.2492(100.0), M-CH3_742.5741(78.4508)
	HeLa cells	PC 38:1	PC 38:1	PC 14:0_24:1	LMGP01010516	23.7	816.647	299.9	[C46H90NO8P+H] 1+	Positive	4	1	0	Glycerophospholipids [GP]	PC	Diacylglycerophosphocholines	816.648	0.4204	HG-H2O_166.0618(1.2553), HG_184.0732(100.0), M_816.6454(0.4538)
	HeLa cells	PC P- 20:0@_20:5	PC P- 40:5	PC P- 20:0_20:5	LMGP01030098	22.74	820.62	299.9	[C48H86NO7P+H] 1+	Positive	8	6	0	Glycerophospholipids [GP]	PC	1-(1Z-alkenyl),2-acylglycerophosphocholines	820.621	1.7198	HG_184.074(100.0), M-20:5_536.4105(64.9718)
	HeLa cells	PC 14:1@_18:1	PC 32:2	PC 14:1_18:1	LMGP01011390	17.14	804.536	300.1	[C40H76NO8P+OAcO] 1-	Negative	5	2	0	Glycerophospholipids [GP]	PC	Diacylglycerophosphocholines	804.54	4.3365	17:1 COO-_281.2484(93.4383)
	HeLa cells	PC 17:0@_20:5	PC 37:5	PC 17:0_20:5	LMGP01011515	19.38	838.558	300.1	[C45H80NO8P+HCOO] 1-	Negative	8	5	0	Glycerophospholipids [GP]	PC	Diacylglycerophosphocholines	838.56	3.0511	19:5 COO-_301.2188(4.0115), M-CH3_778.5381(100.0)
	HeLa cells	PC 18:3_20:4	PC 38:7	PC 18:3_20:4	LMGP01011663	17.68	848.543	300.1	[C46H78NO8P+HCOO] 1-	Negative	10	7	0	Glycerophospholipids [GP]	PC	Diacylglycerophosphocholines	848.545	1.8348	HG_168.0409(0.6541), 17:3 COO-_277.2173(24.9734), 19:4 COO-_303.234(35.1315), M-20:4_502.2898(1.7619), M-18:3_528.3106(2.6202), M-CH3_788.5209(100.0)
	HeLa cells	PC 40:4	PC 40:4	PC 20:2_20:2	LMGP01011045	17.45	838.629	300.1	[C48H88NO8P+H] 1+	Positive	7	4	0	Glycerophospholipids [GP]	PC	Diacylglycerophosphocholines	838.632	4.0912	HG_184.0728(100.0)
	HeLa cells	PC O- 38:2	PC O- 38:2	PC O- 16:0_22:2	LMGP01020191	23.57	800.653	300.1	[C46H90NO7P+H] 1+	Positive	4	2	0	Glycerophospholipids [GP]	PC	1-alkyl,2-acylglycerophosphocholines	800.653	0.3092	HG_184.0739(100.0)
	HeLa cells	PC 18:1_18:2	PC 36:3	PC 18:1_18:2	LMGP01010893	20.64	828.575	300.2	[C44H82NO8P+HCOO] 1-	Negative	6	3	0	Glycerophospholipids [GP]	PC	Diacylglycerophosphocholines	828.576	1.1292	HG_168.0427(0.5469), 17:2 COO-_279.2349(69.8304), 17:1 COO-_281.2484(37.6692), M-18:1-H2O_486.2984(2.4896), M-18:2-H2O_488.3161(2.3324), M-18:1_504.3092(5.3107), M-18:2_506.3243(7.7316), M-C5H13N_697.4804(1.0327), M-CH3_768.5554(100.0), M_828.5718(2.6324)
	HeLa cells	PC 18:1_18:2@	PC 36:3	PC 18:1_18:2	LMGP01010893	21.89	828.578	300.2	[C44H82NO8P+HCOO] 1-	Negative	6	3	0	Glycerophospholipids [GP]	PC	Diacylglycerophosphocholines	828.576	2.1856	17:1 COO-_281.2486(100.0)
	HeLa cells	PC 39:3	PC 39:3	PC 17:1_22:2	LMGP01011548	22.85	826.632	300.2	[C47H88NO8P+H] 1+	Positive	6	3	0	Glycerophospholipids [GP]	PC	Diacylglycerophosphocholines	826.632	0.3112	HG_184.0724(100.0), M_826.6292(0.6975)
	HeLa cells	PC O- 18:0@_22:5	PC O- 40:5	PC O- 18:0_22:5	LMGP01020107	22.59	822.637	300.2	[C48H88NO7P+H] 1+	Positive	7	5	0	Glycerophospholipids [GP]	PC	1-alkyl,2-acylglycerophosphocholines	822.637	0.1879	HG_184.073(100.0), M-22:5_510.3897(11.8519), M-NL_639.5714(2.4837), M_822.6359(16.1656)
	HeLa cells	PC 42:7	PC 42:7	PC 20:1_22:6	LMGP01011834	20.63	860.617	300.3	[C50H86NO8P+H] 1+	Positive	10	7	0	Glycerophospholipids [GP]	PC	Diacylglycerophosphocholines	860.616	0.5813	HG_184.0722(100.0)
	HeLa cells	PC O- 16:0@_20:4	PC O- 36:4	PC O- 16:0_20:4	LMGP01020054	21.78	812.58	300.3	[C44H82NO7P+HCOO] 1-	Negative	6	4	0	Glycerophospholipids [GP]	PC	1-alkyl,2-acylglycerophosphocholines	812.581	1.551	19:4 COO-_303.2349(46.0058), M-20:4_466.3294(13.7765), M-CH3_752.5593(100.0)
	HeLa cells	PC O- 18:1@_18:2	PC O- 36:3	PC O- 18:1_18:2	LMGP01020262	21.8	814.597	300.3	[C44H84NO7P+HCOO] 1-	Negative	5	3	0	Glycerophospholipids [GP]	PC	1-alkyl,2-acylglycerophosphocholines	814.597	0.0794	17:2 COO-_279.2339(100.0), M-18:2-H2O_474.3315(2.7574), M-18:2_492.3485(10.6229), M-CH3_754.5759(55.7392)
	HeLa cells	PC P- 16:0@_20:3	PC P- 36:3	PC P- 16:0_20:3	LMGP01030039	21.47	812.579	300.3	[C44H82NO7P+HCOO] 1-	Negative	6	4	0	Glycerophospholipids [GP]	PC	1-(1Z-alkenyl),2-acylglycerophosphocholines	812.581	2.1519	19:3 COO-_305.2495(100.0), M-CH3_752.5596(79.6438), M_812.5764(3.9279)
	HeLa cells	PC P- 16:0@_20:3	PC P- 36:3	PC P- 16:0_20:3	LMGP01030039	22.3	812.578	300.3	[C44H82NO7P+HCOO] 1-	Negative	6	4	0	Glycerophospholipids [GP]	PC	1-(1Z-alkenyl),2-acylglycerophosphocholines	812.581	3.8044	19:3 COO-_305.2497(61.2236), M-CH3_752.5574(100.0)
	HeLa cells	PC 16:1_22:6	PC 38:7	PC 16:1_22:6	LMGP01010696	17.96	848.543	300.7	[C46H78NO8P+HCOO] 1-	Negative	10	7	0	Glycerophospholipids [GP]	PC	Diacylglycerophosphocholines	848.545	2.0506	15:1 COO-_253.2178(57.8881), 21:6 COO-_327.2333(33.7341), M-22:6-H2O_460.2823(3.649), M-22:6_478.2913(4.6683), M-16:1_552.3113(5.9753), M-CH3_788.5181(100.0), M_848.5383(1.7965)
	HeLa cells	PC 40:5	PC 40:5	PC 18:0_22:5	LMGP01010816	22.84	836.614	300.7	[C48H86NO8P+H] 1+	Positive	8	5	0	Glycerophospholipids [GP]	PC	Diacylglycerophosphocholines	836.616	2.8309	HG_184.0743(42.4701), M-NL_653.5536(100.0), M-C5H13NO3P-H2O_653.5536(100.0)
	HeLa cells	PC P- 18:0@_20:5	PC P- 38:5	PC P- 18:0_20:5	LMGP01030068	20.24	836.58	300.7	[C46H82NO7P+HCOO] 1-	Negative	8	6	0	Glycerophospholipids [GP]	PC	1-(1Z-alkenyl),2-acylglycerophosphocholines	836.581	1.7254	19:5 COO-_301.2159(33.4048), M-CH3_776.556(72.2846), M-H2O_818.5763(4.3401)
	HeLa cells	PC 16:0_19:1@	PC 35:1	PC 16:0_19:1	LMGP01011467	22.57	818.59	300.8	[C43H84NO8P+HCOO] 1-	Negative	4	1	0	Glycerophospholipids [GP]	PC	Diacylglycerophosphocholines	818.592	2.3666	15:0 COO-_255.2339(20.7559), M-C5H13N_687.4969(1.1279), M-CH3_758.569(100.0), M_818.5888(2.3973)
	HeLa cells	PC 16:0_20:3	PC 36:3	PC 16:0_20:3	LMGP01010622	20.92	828.574	300.8	[C44H82NO8P+HCOO] 1-	Negative	6	3	0	Glycerophospholipids [GP]	PC	Diacylglycerophosphocholines	828.576	2.0132	15:0 COO-_255.2336(18.4525), 19:3 COO-_305.2494(71.8527), M-20:3-H2O_462.3012(1.0047), M-20:3_480.3131(9.1269), M-C5H13N_697.4803(1.4445), M-CH3_768.5555(100.0)
	HeLa cells	PC 18:1_18:2@	PC 36:3	PC 18:1_18:2	LMGP01010893	17.46	828.573	300.8	[C44H82NO8P+HCOO] 1-	Negative	6	3	0	Glycerophospholipids [GP]	PC	Diacylglycerophosphocholines	828.576	3.3391	17:1 COO-_281.2491(100.0), M-CH3_768.5616(61.0909)
	HeLa cells	PC 42:7	PC 42:7	PC 20:1_22:6	LMGP01011834	21.21	860.616	300.9	[C50H86NO8P+H] 1+	Positive	10	7	0	Glycerophospholipids [GP]	PC	Diacylglycerophosphocholines	860.616	0.1558	HG_184.0724(100.0)
	HeLa cells	PC O- 18:0@_18:2	PC O- 36:2	PC O- 18:0_18:2	LMGP01020203	23.3	816.612	300.9	[C44H86NO7P+HCOO] 1-	Negative	4	2	0	Glycerophospholipids [GP]	PC	1-alkyl,2-acylglycerophosphocholines	816.612	1.0068	17:2 COO-_279.2319(51.0971), M-CH3_756.5864(100.0)
	HeLa cells	PC P- 18:1_18:1	PC P- 36:2	PC P- 18:1_18:1	LMGP01030137	22.74	814.596	300.9	[C44H84NO7P+HCOO] 1-	Negative	5	3	0	Glycerophospholipids [GP]	PC	1-(1Z-alkenyl),2-acylglycerophosphocholines	814.597	1.5779	M-18:1_490.3331(8.6084), M-CH3_754.5773(100.0)
	HeLa cells	PC 16:1_22:5	PC 38:6	PC 16:1_22:5	LMGP01012140	18.46	850.559	301.2	[C46H80NO8P+HCOO] 1-	Negative	9	6	0	Glycerophospholipids [GP]	PC	Diacylglycerophosphocholines	850.56	1.8599	HG_168.0414(1.2344), 21:5 COO-_329.2478(52.1072), M-22:5-H2O_460.283(1.8815), M-22:5_478.2947(6.7939), M-16:1_554.3271(3.6498), M-C5H13N_719.4652(1.0315), M-CH3_790.5377(100.0)
	HeLa cells	PC 20:4_21:0@	PC 41:4	PC 20:4_21:0	LMGP01011920	24.3	850.632	301.2	[C49H90NO8P-H] 1-	Negative	7	4	0	Glycerophospholipids [GP]	PC	Diacylglycerophosphocholines	850.633	1.2345	19:4 COO-_303.2334(100.0), M-20:4-H2O_546.3873(9.3426)
	HeLa cells	PC 41:5	PC 41:5	PC 19:1_22:4	LMGP01011785	22.41	850.634	301.2	[C49H88NO8P+H] 1+	Positive	8	5	0	Glycerophospholipids [GP]	PC	Diacylglycerophosphocholines	850.632	2.2807	HG_184.0729(100.0)
	HeLa cells	PC 39:1	PC 39:1	PC 17:0_22:1	LMGP01011518	25.12	830.663	301.3	[C47H92NO8P+H] 1+	Positive	4	1	0	Glycerophospholipids [GP]	PC	Diacylglycerophosphocholines	830.663	0.4435	HG_184.074(72.7778)
	HeLa cells	PC P- 20:5_18:1@	PC P- 38:6	PC P- 20:5_18:1	LMGP01090051	19.78	834.564	301.3	[C46H80NO7P+HCOO] 1-	Negative	9	7	0	Glycerophospholipids [GP]	PC	1-acyl,2-(1Z-alkenyl)-glycerophosphocholines	834.565	1.8458	19:5 COO-_301.2197(100.0), M-20:5_490.3304(12.7779)
	HeLa cells	PC O- 16:1@_20:4	PC O- 36:5	PC O- 16:1_20:4	LMGP01020259	21.48	824.579	301.4	[C44H80NO7P+AcO] 1-	Negative	7	5	0	Glycerophospholipids [GP]	PC	1-alkyl,2-acylglycerophosphocholines	824.581	2.1181	19:4 COO-_303.2351(100.0)
	HeLa cells	PC O- 18:1_18:1	PC O- 36:2	PC O- 18:1_18:1	LMGP01020263	23.06	816.61	301.4	[C44H86NO7P+HCOO] 1-	Negative	4	2	0	Glycerophospholipids [GP]	PC	1-alkyl,2-acylglycerophosphocholines	816.612	2.5016	17:1 COO-_281.2501(65.6264), M-18:1-H2O_474.3395(1.9467), M-18:1_492.3493(9.2718), M-CH3_756.5894(100.0)
	HeLa cells	PC O- 40:5	PC O- 40:5	PC O- 18:0_22:5	LMGP01020107	23.43	822.636	301.4	[C48H88NO7P+H] 1+	Positive	7	5	0	Glycerophospholipids [GP]	PC	1-alkyl,2-acylglycerophosphocholines	822.637	1.0041	HG_184.0723(100.0)
	HeLa cells	PC P- 18:1_18:1	PC P- 36:2	PC P- 18:1_18:1	LMGP01030137	22.93	814.595	301.5	[C44H84NO7P+HCOO] 1-	Negative	5	3	0	Glycerophospholipids [GP]	PC	1-(1Z-alkenyl),2-acylglycerophosphocholines	814.597	2.477	17:1 COO-_281.2485(70.4425), M-CH3_754.5739(100.0)
	HeLa cells	PC 16:0@_17:1	PC 33:1	PC 16:0_17:1	LMGP01010571	21	790.559	301.6	[C41H80NO8P+HCOO] 1-	Negative	4	1	0	Glycerophospholipids [GP]	PC	Diacylglycerophosphocholines	790.56	1.3835	16:1 COO-_267.2343(71.0145), M-CH3_730.5364(92.7536)
	HeLa cells	PC 16:1_22:5	PC 38:6	PC 16:1_22:5	LMGP01012140	18.74	850.558	301.8	[C46H80NO8P+HCOO] 1-	Negative	9	6	0	Glycerophospholipids [GP]	PC	Diacylglycerophosphocholines	850.56	2.2905	15:1 COO-_253.2164(28.2859), M-22:5_478.2928(4.8724), M-16:1_554.3236(3.902), M-CH3_790.5377(100.0)
	HeLa cells	PC 18:1_20:5	PC 38:6	PC 18:1_20:5	LMGP01010844	19.09	850.559	301.8	[C46H80NO8P+HCOO] 1-	Negative	9	6	0	Glycerophospholipids [GP]	PC	Diacylglycerophosphocholines	850.56	1.9317	19:5 COO-_301.2159(66.54), M-20:5_506.3212(10.2982), M-18:1_526.2918(1.2752), M-CH3_790.5335(100.0), M_850.5584(2.3771)
	HeLa cells	PC 18:1_18:1	PC 36:2	PC 18:1_18:1	LMGP01010836	21.94	830.591	301.9	[C44H84NO8P+HCOO] 1-	Negative	5	2	0	Glycerophospholipids [GP]	PC	Diacylglycerophosphocholines	830.592	1.4506	HG_168.0414(0.522), 17:1 COO-_281.2482(79.8654), M-18:1-H2O_488.3155(3.7929), M-18:1_506.3234(7.4084), M-CH3_770.569(100.0)
	HeLa cells	PC 18:1_18:1	PC 36:2	PC 18:1_18:1	LMGP01010836	24.66	830.593	301.9	[C44H84NO8P+HCOO] 1-	Negative	5	2	0	Glycerophospholipids [GP]	PC	Diacylglycerophosphocholines	830.592	1.7827	17:1 COO-_281.2493(76.5111), M-CH3_770.5674(100.0)
	HeLa cells	PC O- 18:0@_22:4	PC O- 40:4	PC O- 18:0_22:4	LMGP01020215	23.08	824.651	301.9	[C48H90NO7P+H] 1+	Positive	6	4	0	Glycerophospholipids [GP]	PC	1-alkyl,2-acylglycerophosphocholines	824.653	2.2162	HG_184.073(100.0), M-22:4_510.3934(3.4597)
	HeLa cells	PC P- 16:0@_22:6	PC P- 38:6	PC P- 16:0_22:6	LMGP01030015	20.5	834.563	301.9	[C46H80NO7P+HCOO] 1-	Negative	9	7	0	Glycerophospholipids [GP]	PC	1-(1Z-alkenyl),2-acylglycerophosphocholines	834.565	2.7234	21:6 COO-_327.2336(80.5317), M-22:6-H2O_446.3072(2.6556), M-22:6_464.3181(33.471), M-CH3_774.5431(100.0)
	HeLa cells	PC 42:6	PC 42:6	PC 20:0_22:6	LMGP01011028	21.78	862.633	302	[C50H88NO8P+H] 1+	Positive	9	6	0	Glycerophospholipids [GP]	PC	Diacylglycerophosphocholines	862.632	1.3292	HG_184.0744(100.0), M_862.6273(3.0442)
	HeLa cells	PC 20:5_20:5	PC 40:10	PC 20:5_20:5	LMGP01011949	16.19	870.527	302.3	[C48H76NO8P+HCOO] 1-	Negative	13	10	0	Glycerophospholipids [GP]	PC	Diacylglycerophosphocholines	870.529	1.97	19:5 COO-_301.2174(100.0), M-20:5-H2O_508.2863(4.2545), M-20:5_526.2958(8.7842), M-CH3_810.5065(75.3861)
	HeLa cells	PC 40:3	PC 40:3	PC 18:0_22:3	LMGP01010812	17.63	840.645	302.3	[C48H90NO8P+H] 1+	Positive	6	3	0	Glycerophospholipids [GP]	PC	Diacylglycerophosphocholines	840.648	3.0948	HG_184.0727(100.0)
	HeLa cells	PC 16:0_22:6	PC 38:6	PC 16:0_22:6	LMGP01010650	19.56	850.559	302.4	[C46H80NO8P+HCOO] 1-	Negative	9	6	0	Glycerophospholipids [GP]	PC	Diacylglycerophosphocholines	850.56	1.9317	HG_168.0432(0.768), 15:0 COO-_255.2321(39.8221), 21:6 COO-_327.2323(66.8173), M-22:6-H2O_462.3004(2.3409), M-22:6_480.3087(10.8174), M-16:0_552.307(3.5307), M-CH3_790.5382(100.0)
	HeLa cells	PC 18:1_22:2@	PC 40:3	PC 18:1_22:2	LMGP01011612	23.04	840.648	302.4	[C48H90NO8P+H] 1+	Positive	6	3	0	Glycerophospholipids [GP]	PC	Diacylglycerophosphocholines	840.648	0.6807	HG_184.073(100.0), M-18:1_576.4029(2.5734), M-NL_657.5805(2.8568), M-C5H13NO3P-H2O_657.5805(2.8568), M_840.6477(30.6539)
	HeLa cells	PC 18:0_18:2	PC 36:2	PC 18:0_18:2	LMGP01010764	22.32	830.59	302.5	[C44H84NO8P+HCOO] 1-	Negative	5	2	0	Glycerophospholipids [GP]	PC	Diacylglycerophosphocholines	830.592	1.965	HG_168.0441(1.5529), 17:2 COO-_279.2313(35.0346), 17:0 COO-_283.2619(10.793), M-18:2-H2O_490.3304(0.8342), M-18:2_508.3384(3.4912), M-CH3_770.5661(100.0), M_830.5847(5.5568)
	HeLa cells	PC O- 16:0@_22:6	PC O- 38:6	PC O- 16:0_22:6	LMGP01020064	20.88	836.579	302.5	[C46H82NO7P+HCOO] 1-	Negative	8	6	0	Glycerophospholipids [GP]	PC	1-alkyl,2-acylglycerophosphocholines	836.581	2.2361	21:6 COO-_327.2321(74.5899), M-22:6-H2O_448.3185(4.0486), M-22:6_466.3282(14.9548), M-C5H13N_705.4862(0.6733), M-CH3_776.5594(100.0), M_836.5787(1.7769)
	HeLa cells	PC O- 18:1@_20:4	PC O- 38:5	PC O- 18:1_20:4	LMGP01020157	21.42	838.595	302.5	[C46H84NO7P+HCOO] 1-	Negative	7	5	0	Glycerophospholipids [GP]	PC	1-alkyl,2-acylglycerophosphocholines	838.597	2.4061	19:4 COO-_303.2314(50.1618), M-20:4_492.3411(14.9676), M-CH3_778.5778(100.0)
	HeLa cells	PC P- 20:4_18:1@	PC P- 38:5	PC P- 20:4_18:1	LMGP01090048	21.18	836.579	302.5	[C46H82NO7P+HCOO] 1-	Negative	8	6	0	Glycerophospholipids [GP]	PC	1-acyl,2-(1Z-alkenyl)-glycerophosphocholines	836.581	2.0901	19:4 COO-_303.2327(47.3709), M-20:4-H2O_472.3234(4.0514), M-20:4_490.3306(17.2995), M-CH3_776.5604(100.0), M_836.5762(3.8415)
	HeLa cells	PC O- 18:0@_18:1	PC O- 36:1	PC O- 18:0_18:1	LMGP01020202	24.37	818.627	302.6	[C44H88NO7P+HCOO] 1-	Negative	3	1	0	Glycerophospholipids [GP]	PC	1-alkyl,2-acylglycerophosphocholines	818.628	1.4077	17:1 COO-_281.2475(37.2877), M-18:1-H2O_476.3543(1.2697), M-18:1_494.3582(6.1084), M-CH3_758.6049(100.0)
	HeLa cells	PC 42:6	PC 42:6	PC 20:0_22:6	LMGP01011028	17.02	862.63	302.9	[C50H88NO8P+H] 1+	Positive	9	6	0	Glycerophospholipids [GP]	PC	Diacylglycerophosphocholines	862.632	2.4916	HG_184.0752(100.0), M_862.6263(24.0643)
	HeLa cells	PC 42:6	PC 42:6	PC 20:0_22:6	LMGP01011028	22.15	862.632	302.9	[C50H88NO8P+H] 1+	Positive	9	6	0	Glycerophospholipids [GP]	PC	Diacylglycerophosphocholines	862.632	0.4801	HG_184.073(100.0)
	HeLa cells	PC 16:0@_22:6	PC 38:6	PC 16:0_22:6	LMGP01010650	19.68	850.559	303	[C46H80NO8P+HCOO] 1-	Negative	9	6	0	Glycerophospholipids [GP]	PC	Diacylglycerophosphocholines	850.56	1.6447	21:6 COO-_327.2306(58.5443), M-CH3_790.5386(100.0), M_850.5552(18.9873)
	HeLa cells	PC 17:0@_20:4	PC 37:4	PC 17:0_20:4	LMGP01010003	21.05	840.577	303	[C45H82NO8P+HCOO] 1-	Negative	7	4	0	Glycerophospholipids [GP]	PC	Diacylglycerophosphocholines	840.576	0.8474	19:4 COO-_303.2354(100.0), M-20:4-H2O_476.3106(5.8908), M-20:4_494.3263(13.0768), M-CH3_780.554(96.0656)
	HeLa cells	PC 17:1@_20:3	PC 37:4	PC 17:1_20:3	LMGP01011542	20.72	840.575	303	[C45H82NO8P+HCOO] 1-	Negative	7	4	0	Glycerophospholipids [GP]	PC	Diacylglycerophosphocholines	840.576	1.2583	19:3 COO-_305.2471(13.2479), M-CH3_780.5535(100.0)
	HeLa cells	PC 18:1@_20:4	PC 38:5	PC 18:1_20:4	LMGP01010905	19.8	852.58	303	[C46H82NO8P+HCOO] 1-	Negative	8	5	0	Glycerophospholipids [GP]	PC	Diacylglycerophosphocholines	852.576	4.6297	19:4 COO-_303.232(67.9747), M-20:4_506.3239(5.7901), M-CH3_792.5539(100.0)
	HeLa cells	PC 18:1_20:4	PC 38:5	PC 18:1_20:4	LMGP01010905	20.24	852.574	303	[C46H82NO8P+HCOO] 1-	Negative	8	5	0	Glycerophospholipids [GP]	PC	Diacylglycerophosphocholines	852.576	2.2429	HG_168.0413(0.429), 17:1 COO-_281.2495(18.1033), 19:4 COO-_303.2333(44.3555), M-20:4_506.3256(5.9861), M-18:1-H2O_510.2981(1.5216), M-CH3_792.5547(100.0)
	HeLa cells	PC 18:0_18:1	PC 36:1	PC 18:0_18:1	LMGP01010750	23.26	832.606	303.1	[C44H86NO8P+HCOO] 1-	Negative	4	1	0	Glycerophospholipids [GP]	PC	Diacylglycerophosphocholines	832.607	1.9171	17:1 COO-_281.2505(52.2351), M-18:0-H2O_488.3102(2.1523), M-18:0_506.3255(2.8974), M-18:1_508.3444(8.6093), M-CH3_772.5875(100.0), M_832.6028(4.4978)
	HeLa cells	PC 18:0_18:1	PC 36:1	PC 18:0_18:1	LMGP01010750	23.51	832.605	303.1	[C44H86NO8P+HCOO] 1-	Negative	4	1	0	Glycerophospholipids [GP]	PC	Diacylglycerophosphocholines	832.607	2.87	17:1 COO-_281.2497(71.1485), 17:0 COO-_283.2612(29.1317), M-18:0_506.3275(3.2913), M-18:1_508.3394(3.1513), M-CH3_772.5872(100.0)
	HeLa cells	PC 40:3	PC 40:3	PC 18:0_22:3	LMGP01010812	23.33	840.648	303.3	[C48H90NO8P+H] 1+	Positive	6	3	0	Glycerophospholipids [GP]	PC	Diacylglycerophosphocholines	840.648	0.1724	HG_184.0738(100.0)
	HeLa cells	PC 20:4_20:5	PC 40:9	PC 20:4_20:5	LMGP01011919	17.3	872.543	303.4	[C48H78NO8P+HCOO] 1-	Negative	12	9	0	Glycerophospholipids [GP]	PC	Diacylglycerophosphocholines	872.545	1.7843	19:5 COO-_301.2161(38.9611), 19:4 COO-_303.2327(47.4449), M-20:5-H2O_510.2988(1.2512), M-20:4_526.2907(4.1806), M-20:5_528.313(9.6488), M-CH3_812.5215(100.0), M_872.5408(4.0629)
	HeLa cells	PC 42:6	PC 42:6	PC 20:0_22:6	LMGP01011028	22.66	862.633	303.5	[C50H88NO8P+H] 1+	Positive	9	6	0	Glycerophospholipids [GP]	PC	Diacylglycerophosphocholines	862.632	1.6122	HG_184.0723(100.0), M_862.6316(8.2487)
	HeLa cells	PC 41:4	PC 41:4	PC 19:0_22:4	LMGP01011754	22.79	852.648	303.6	[C49H90NO8P+H] 1+	Positive	7	4	0	Glycerophospholipids [GP]	PC	Diacylglycerophosphocholines	852.648	0.4563	HG_184.073(94.2857)
	HeLa cells	PC 42:5	PC 42:5	PC 20:0_22:5	LMGP01011027	22.61	864.647	303.9	[C50H90NO8P+H] 1+	Positive	8	5	0	Glycerophospholipids [GP]	PC	Diacylglycerophosphocholines	864.648	0.5382	HG_184.0727(100.0), M_864.6448(4.2868)
	HeLa cells	PC 20:3_20:5	PC 40:8	PC 20:3_20:5	LMGP01011890	18.2	874.559	304	[C48H80NO8P+HCOO] 1-	Negative	11	8	0	Glycerophospholipids [GP]	PC	Diacylglycerophosphocholines	874.56	1.3902	19:5 COO-_301.2194(71.6624), 19:3 COO-_305.2493(80.6995), M-CH3_814.536(100.0)
	HeLa cells	PC 17:1_22:6	PC 39:7	PC 17:1_22:6	LMGP01011550	18.86	862.558	304.1	[C47H80NO8P+HCOO] 1-	Negative	10	7	0	Glycerophospholipids [GP]	PC	Diacylglycerophosphocholines	862.56	2.1879	16:1 COO-_267.2314(100.0), 21:6 COO-_327.2327(31.8589), M-CH3_802.5387(87.7334)
	HeLa cells	PC 18:0@_20:5	PC 38:5	PC 18:0_20:5	LMGP01010805	20.82	852.575	304.1	[C46H82NO8P+HCOO] 1-	Negative	8	5	0	Glycerophospholipids [GP]	PC	Diacylglycerophosphocholines	852.576	1.527	19:5 COO-_301.2171(50.8465), M-CH3_792.5555(100.0), M_852.5703(4.4854)
	HeLa cells	PC O- 16:0@_22:4	PC O- 38:4	PC O- 16:0_22:4	LMGP01020192	22.56	840.61	304.2	[C46H86NO7P+HCOO] 1-	Negative	6	4	0	Glycerophospholipids [GP]	PC	1-alkyl,2-acylglycerophosphocholines	840.612	3.3741	21:4 COO-_331.2668(56.9087), M-CH3_780.5915(100.0), M_840.6046(2.4853)
	HeLa cells	PC P- 18:0@_20:3	PC P- 38:3	PC P- 18:0_20:3	LMGP01030067	23.58	840.612	304.2	[C46H86NO7P+HCOO] 1-	Negative	6	4	0	Glycerophospholipids [GP]	PC	1-(1Z-alkenyl),2-acylglycerophosphocholines	840.612	0.7602	19:3 COO-_305.2492(21.4477), M-CH3_780.5969(57.3727)
	HeLa cells	PC 20:4_20:4	PC 40:8	PC 20:4_20:4	LMGP01011047	18.47	874.559	304.6	[C48H80NO8P+HCOO] 1-	Negative	11	8	0	Glycerophospholipids [GP]	PC	Diacylglycerophosphocholines	874.56	2.0183	19:4 COO-_303.2321(58.9419), M-20:4-H2O_510.2962(1.8176), M-20:4_528.3071(13.0802), M-CH3_814.5352(100.0)
	HeLa cells	PC 44:8	PC 44:8	PC 22:4_22:4	LMGP01012095	21.05	886.632	304.6	[C52H88NO8P+H] 1+	Positive	11	8	0	Glycerophospholipids [GP]	PC	Diacylglycerophosphocholines	886.632	0.0836	HG_184.0731(100.0)
	HeLa cells	PC 18:1_20:3	PC 38:4	PC 18:1_20:3	LMGP01010904	21.13	854.589	304.7	[C46H84NO8P+HCOO] 1-	Negative	7	4	0	Glycerophospholipids [GP]	PC	Diacylglycerophosphocholines	854.592	2.624	17:1 COO-_281.2487(30.3076), 19:3 COO-_305.2481(59.8523), M-20:3_506.3229(9.3415), M-18:1-H2O_512.3137(1.7292), M-18:1_530.3269(2.8539), M-C5H13N_723.4959(1.2719), M-CH3_794.568(100.0)
	HeLa cells	PC 16:0@_20:0	PC 36:0	PC 16:0_20:0	LMGP01010616	24.6	834.622	304.8	[C44H88NO8P+HCOO] 1-	Negative	3	0	0	Glycerophospholipids [GP]	PC	Diacylglycerophosphocholines	834.623	0.7724	19:0 COO-_311.2939(15.5793), M-CH3_774.6031(100.0)
	HeLa cells	PC 16:0@_20:1	PC 36:1	PC 16:0_20:1	LMGP01011468	17.86	832.604	304.8	[C44H86NO8P+HCOO] 1-	Negative	4	1	0	Glycerophospholipids [GP]	PC	Diacylglycerophosphocholines	832.607	3.6031	19:1 COO-_309.2797(3.2491), M-CH3_772.5852(100.0)
	HeLa cells	PC 18:1_19:1	PC 37:2	PC 18:1_19:1	LMGP01011606	22.63	844.606	304.8	[C45H86NO8P+HCOO] 1-	Negative	5	2	0	Glycerophospholipids [GP]	PC	Diacylglycerophosphocholines	844.607	2.0344	17:1 COO-_281.2468(48.7048), 18:1 COO-_295.2647(43.155), M-18:1-H2O_502.3294(1.4692), M-19:1_506.3271(2.0733), M-18:1_520.3421(6.5438), M-CH3_784.5828(100.0)
	HeLa cells	PC 18:1_22:1@	PC 40:2	PC 18:1_22:1	LMGP01011611	23.75	842.664	304.8	[C48H92NO8P+H] 1+	Positive	5	2	0	Glycerophospholipids [GP]	PC	Diacylglycerophosphocholines	842.663	0.7942	HG_184.073(100.0), M-18:1_578.4154(2.3099)
	HeLa cells	PC O- 18:0@_20:4	PC O- 38:4	PC O- 18:0_20:4	LMGP01020100	22.93	840.612	304.8	[C46H86NO7P+HCOO] 1-	Negative	6	4	0	Glycerophospholipids [GP]	PC	1-alkyl,2-acylglycerophosphocholines	840.612	0.6876	M-20:4_494.3596(17.5556), M-CH3_780.592(100.0)
	HeLa cells	PC 42:5	PC 42:5	PC 20:0_22:5	LMGP01011027	22.93	864.649	305	[C50H90NO8P+H] 1+	Positive	8	5	0	Glycerophospholipids [GP]	PC	Diacylglycerophosphocholines	864.648	1.2971	HG_184.0731(100.0), M_864.6429(26.3661)
	HeLa cells	PC 18:0@_20:4	PC 38:4	PC 18:0_20:4	LMGP01010802	16.28	854.591	305.3	[C46H84NO8P+HCOO] 1-	Negative	7	4	0	Glycerophospholipids [GP]	PC	Diacylglycerophosphocholines	854.592	0.4814	19:4 COO-_303.2349(75.4297), M-CH3_794.5667(100.0)
	HeLa cells	PC 18:1_20:3	PC 38:4	PC 18:1_20:3	LMGP01010904	21.37	854.59	305.3	[C46H84NO8P+HCOO] 1-	Negative	7	4	0	Glycerophospholipids [GP]	PC	Diacylglycerophosphocholines	854.592	1.767	17:1 COO-_281.247(47.6654), 19:3 COO-_305.2508(40.9533), M-20:3_506.3241(7.6848), M-18:1_530.3206(2.2374), M-CH3_794.5687(100.0)
	HeLa cells	PC O- 18:0@_20:4	PC O- 38:4	PC O- 18:0_20:4	LMGP01020100	23.29	840.611	305.4	[C46H86NO7P+HCOO] 1-	Negative	6	4	0	Glycerophospholipids [GP]	PC	1-alkyl,2-acylglycerophosphocholines	840.612	1.4863	M-20:4_494.3617(6.7002), M-CH3_780.5919(100.0)
	HeLa cells	PC O- 38:0	PC O- 38:0	PC O- 16:0_22:0	LMGP01020060	25	804.686	305.4	[C46H94NO7P+H] 1+	Positive	2	0	0	Glycerophospholipids [GP]	PC	1-alkyl,2-acylglycerophosphocholines	804.684	2.9001	HG_184.0727(100.0), M_804.6862(15.5995)
	HeLa cells	PC 20:5_22:6	PC 42:11	PC 20:5_22:6	LMGP01011059	16.88	896.543	305.6	[C50H78NO8P+HCOO] 1-	Negative	14	11	0	Glycerophospholipids [GP]	PC	Diacylglycerophosphocholines	896.545	1.6004	19:5 COO-_301.2167(66.7351), 21:6 COO-_327.2316(34.3196), M-22:6-H2O_508.282(1.8318), M-22:6_526.2896(3.3308), M-20:5-H2O_534.3016(3.1427), M-20:5_552.3091(13.72), M-CH3_836.5202(100.0), M_896.539(2.4917)
	HeLa cells	PC 18:2_22:5	PC 40:7	PC 18:2_22:5	LMGP01010946	19.03	876.574	305.7	[C48H82NO8P+HCOO] 1-	Negative	10	7	0	Glycerophospholipids [GP]	PC	Diacylglycerophosphocholines	876.576	2.3904	17:2 COO-_279.2335(46.3565), M-22:5_504.3092(4.7863), M-18:2_554.3231(4.5095), M-CH3_816.5554(100.0)
	HeLa cells	PC 20:3_20:4	PC 40:7	PC 20:3_20:4	LMGP01011889	19.35	876.574	305.7	[C48H82NO8P+HCOO] 1-	Negative	10	7	0	Glycerophospholipids [GP]	PC	Diacylglycerophosphocholines	876.576	2.7385	19:4 COO-_303.2317(68.2028), 19:3 COO-_305.2472(34.6561), M-20:4-H2O_512.318(4.2753), M-20:4_530.3239(4.7403), M-CH3_816.5524(100.0), M_876.5677(1.5444)
	HeLa cells	PC O- 20:0@_22:6	PC O- 42:6	PC O- 20:0_22:6	LMGP01020244	23.33	848.652	305.7	[C50H90NO7P+H] 1+	Positive	8	6	0	Glycerophospholipids [GP]	PC	1-alkyl,2-acylglycerophosphocholines	848.653	1.0028	HG_184.073(100.0), M-22:6_538.4223(2.1537), M_848.6494(20.0522)
	HeLa cells	PC 18:0@_20:4	PC 38:4	PC 18:0_20:4	LMGP01010802	21.87	854.59	305.9	[C46H84NO8P+HCOO] 1-	Negative	7	4	0	Glycerophospholipids [GP]	PC	Diacylglycerophosphocholines	854.592	2.3384	19:4 COO-_303.2344(100.0), M-20:4_508.3391(5.1977), M-CH3_794.5686(96.2261)
	HeLa cells	PC 18:0_20:3	PC 38:3	PC 18:0_20:3	LMGP01010795	22.37	856.605	306.4	[C46H86NO8P+HCOO] 1-	Negative	6	3	0	Glycerophospholipids [GP]	PC	Diacylglycerophosphocholines	856.607	2.5046	17:0 COO-_283.2634(10.9535), 19:3 COO-_305.2475(34.8197), M-20:3-H2O_490.3324(2.4497), M-20:3_508.3403(6.5618), M-18:0-H2O_512.315(0.3969), M-CH3_796.5859(100.0), M_856.6028(4.4994)
	HeLa cells	PC 42:4	PC 42:4	PC 20:0_22:4	LMGP01011804	23.25	866.663	306.4	[C50H92NO8P+H] 1+	Positive	7	4	0	Glycerophospholipids [GP]	PC	Diacylglycerophosphocholines	866.663	0.1434	HG_184.0734(100.0)
	HeLa cells	PC 40:1	PC 40:1	PC 16:0_24:1	LMGP01010659	24.44	844.679	306.5	[C48H94NO8P+H] 1+	Positive	4	1	0	Glycerophospholipids [GP]	PC	Diacylglycerophosphocholines	844.679	0.4658	HG_184.0738(100.0), M_844.6783(37.3814)
	HeLa cells	PC 20:5_22:5	PC 42:10	PC 20:5_22:5	LMGP01011058	17.53	898.559	306.8	[C50H80NO8P+HCOO] 1-	Negative	13	10	0	Glycerophospholipids [GP]	PC	Diacylglycerophosphocholines	898.56	1.6247	19:5 COO-_301.218(85.6681), M-22:5-H2O_508.2844(0.4209), M-22:5_526.2916(2.5112), M-20:5-H2O_536.3165(0.961), M-20:5_554.3233(13.0337), M-CH3_838.537(100.0)
	HeLa cells	PC 42:5	PC 42:5	PC 20:0_22:5	LMGP01011027	23.72	864.647	306.8	[C50H90NO8P+H] 1+	Positive	8	5	0	Glycerophospholipids [GP]	PC	Diacylglycerophosphocholines	864.648	1.103	HG_184.0753(100.0)
	HeLa cells	PC 18:1_22:5	PC 40:6	PC 18:1_22:5	LMGP01010846	20.43	878.59	306.9	[C48H84NO8P+HCOO] 1-	Negative	9	6	0	Glycerophospholipids [GP]	PC	Diacylglycerophosphocholines	878.592	2.205	17:1 COO-_281.249(36.7272), 21:5 COO-_329.2489(33.6983), M-22:5_506.3276(4.557), M-18:1-H2O_536.3154(2.9073), M-18:1_554.3278(10.0066), M-CH3_818.57(100.0), M_878.5861(4.1836)
	HeLa cells	PC 18:1_22:6	PC 40:7	PC 18:1_22:6	LMGP01010847	19.62	876.574	306.9	[C48H82NO8P+HCOO] 1-	Negative	10	7	0	Glycerophospholipids [GP]	PC	Diacylglycerophosphocholines	876.576	2.5296	HG_168.0431(1.4708), 17:1 COO-_281.2493(55.7064), 21:6 COO-_327.2344(41.6784), M-22:6_506.3253(4.428), M-18:1_552.3096(4.4181), M-C5H13N_745.4838(0.6955), M-CH3_816.5534(100.0)
	HeLa cells	PC 19:1_20:4	PC 39:5	PC 19:1_20:4	LMGP01011779	21.17	866.591	306.9	[C47H84NO8P+HCOO] 1-	Negative	8	5	0	Glycerophospholipids [GP]	PC	Diacylglycerophosphocholines	866.592	1.1086	18:1 COO-_295.2648(14.01), 19:4 COO-_303.2337(55.0438), M-20:4_520.3391(1.3523), M-CH3_806.5729(100.0)
	HeLa cells	PC 18:0@_20:3	PC 38:3	PC 18:0_20:3	LMGP01010795	22.88	856.607	307	[C46H86NO8P+HCOO] 1-	Negative	6	3	0	Glycerophospholipids [GP]	PC	Diacylglycerophosphocholines	856.607	0.3671	19:3 COO-_305.2493(77.9683), M-20:3_508.3452(18.513), M-CH3_796.5856(100.0), M_856.6039(7.9572)
	HeLa cells	PC 41:2	PC 41:2	PC 19:0_22:2	LMGP01011753	24.12	856.681	307.2	[C49H94NO8P+H] 1+	Positive	5	2	0	Glycerophospholipids [GP]	PC	Diacylglycerophosphocholines	856.679	2.1056	HG_184.073(100.0)
	HeLa cells	PC O- 40:2	PC O- 40:2	PC O- 18:0_22:2	LMGP01020214	24.88	828.686	307.2	[C48H94NO7P+H] 1+	Positive	4	2	0	Glycerophospholipids [GP]	PC	1-alkyl,2-acylglycerophosphocholines	828.684	2.2269	HG_184.0737(100.0), M_828.6804(10.2326)
	HeLa cells	PC 20:4_22:6	PC 42:10	PC 20:4_22:6	LMGP01011925	18	898.558	307.3	[C50H80NO8P+HCOO] 1-	Negative	13	10	0	Glycerophospholipids [GP]	PC	Diacylglycerophosphocholines	898.56	2.0323	21:6 COO-_327.2309(38.3595), M-22:6_528.3045(5.4282), M-20:4-H2O_534.296(2.8347), M-20:4_552.3096(7.6598), M-CH3_838.5319(100.0), M_898.5582(2.5935)
	HeLa cells	PC 20:5_22:5@	PC 42:10	PC 20:5_22:5	LMGP01011058	17.71	898.559	307.3	[C50H80NO8P+HCOO] 1-	Negative	13	10	0	Glycerophospholipids [GP]	PC	Diacylglycerophosphocholines	898.56	1.8964	19:5 COO-_301.2141(62.565), M-CH3_838.5445(100.0)
	HeLa cells	PC 20:5_22:4@	PC 42:9	PC 20:5_22:4	LMGP01011954	18.65	900.574	307.9	[C50H82NO8P+HCOO] 1-	Negative	12	9	0	Glycerophospholipids [GP]	PC	Diacylglycerophosphocholines	900.576	1.8522	HG_168.0419(1.4304), 19:5 COO-_301.2186(4.5805), M-CH3_840.5533(100.0)
	HeLa cells	PC 17:0@_22:6	PC 39:6	PC 17:0_22:6	LMGP01010720	15.88	878.589	308	[C47H82NO8P+AcO] 1-	Negative	9	6	0	Glycerophospholipids [GP]	PC	Diacylglycerophosphocholines	878.592	2.6195	21:6 COO-_327.2324(100.0)
	HeLa cells	PC 18:0@_20:1	PC 38:1	PC 18:0_20:1	LMGP01010783	24.56	860.637	308.1	[C46H90NO8P+HCOO] 1-	Negative	4	1	0	Glycerophospholipids [GP]	PC	Diacylglycerophosphocholines	860.639	1.4165	19:1 COO-_309.2791(34.9528), M-20:1_508.3368(6.1052), M-CH3_800.6145(75.0378)
	HeLa cells	PC 18:0@_20:2	PC 38:2	PC 18:0_20:2	LMGP01010788	18.16	858.62	308.1	[C46H88NO8P+HCOO] 1-	Negative	5	2	0	Glycerophospholipids [GP]	PC	Diacylglycerophosphocholines	858.623	2.9544	19:2 COO-_307.2614(100.0), M-CH3_798.6025(97.1831)
	HeLa cells	PC 18:1_20:1	PC 38:2	PC 18:1_20:1	LMGP01010843	23.29	858.621	308.1	[C46H88NO8P+HCOO] 1-	Negative	5	2	0	Glycerophospholipids [GP]	PC	Diacylglycerophosphocholines	858.623	2.3858	HG_168.0438(2.3162), 17:1 COO-_281.2466(73.363), 19:1 COO-_309.2801(36.2092), M-20:1_506.3261(4.1315), M-18:1-H2O_516.3442(2.145), M-CH3_798.6007(100.0)
	HeLa cells	PC 18:1_20:1	PC 38:2	PC 18:1_20:1	LMGP01010843	23.53	858.62	308.1	[C46H88NO8P+HCOO] 1-	Negative	5	2	0	Glycerophospholipids [GP]	PC	Diacylglycerophosphocholines	858.623	3.2388	19:1 COO-_309.279(15.0082), M-18:1_534.3544(3.8317), M-CH3_798.599(100.0)
	HeLa cells	PC P- 20:0@_18:1	PC P- 38:1	PC P- 20:0_18:1	LMGP01030086	25.63	844.645	308.2	[C46H90NO7P+HCOO] 1-	Negative	4	2	0	Glycerophospholipids [GP]	PC	1-(1Z-alkenyl),2-acylglycerophosphocholines	844.644	1.3519	17:1 COO-_281.2471(29.0706), M-18:1_520.3799(4.8601), M-CH3_784.6198(100.0)
	HeLa cells	PC 18:0_22:6@	PC 40:6	PC 18:0_22:6	LMGP01010821	21.4	878.591	308.6	[C48H84NO8P+HCOO] 1-	Negative	9	6	0	Glycerophospholipids [GP]	PC	Diacylglycerophosphocholines	878.592	1.0935	17:0 COO-_283.2664(34.3406), M-18:0-H2O_534.2995(2.3136), M-CH3_818.5691(100.0)
	HeLa cells	PC O- 18:0@_22:5	PC O- 40:5	PC O- 18:0_22:5	LMGP01020107	23.09	866.627	308.7	[C48H88NO7P+HCOO] 1-	Negative	7	5	0	Glycerophospholipids [GP]	PC	1-alkyl,2-acylglycerophosphocholines	866.628	0.9776	21:5 COO-_329.2497(46.1174), M-CH3_806.6088(100.0)
	HeLa cells	PC 42:3	PC 42:3	PC 20:1_22:2	LMGP01011832	23.82	868.679	309.1	[C50H94NO8P+H] 1+	Positive	6	3	0	Glycerophospholipids [GP]	PC	Diacylglycerophosphocholines	868.679	0.0314	HG_184.0732(100.0)
	HeLa cells	PC O- 20:0@_20:4	PC O- 40:4	PC O- 20:0_20:4	LMGP01020238	24.28	868.642	309.2	[C48H90NO7P+HCOO] 1-	Negative	6	4	0	Glycerophospholipids [GP]	PC	1-alkyl,2-acylglycerophosphocholines	868.644	2.269	19:4 COO-_303.2352(100.0), M-CH3_808.6221(87.091)
	HeLa cells	PC P- 18:0@_22:4	PC P- 40:4	PC P- 18:0_22:4	LMGP01030073	23.57	866.626	309.2	[C48H88NO7P+HCOO] 1-	Negative	7	5	0	Glycerophospholipids [GP]	PC	1-(1Z-alkenyl),2-acylglycerophosphocholines	866.628	2.2453	21:4 COO-_331.2626(34.965), M-22:4_492.3438(2.5641), M-CH3_806.6021(100.0)
	HeLa cells	PC 20:4_22:4@	PC 42:8	PC 20:4_22:4	LMGP01011924	19.46	902.59	309.6	[C50H84NO8P+HCOO] 1-	Negative	11	8	0	Glycerophospholipids [GP]	PC	Diacylglycerophosphocholines	902.592	2.2816	19:4 COO-_303.2308(8.275), M-CH3_842.5687(100.0), M_902.583(4.1941)
	HeLa cells	PC 18:0_22:5	PC 40:5	PC 18:0_22:5	LMGP01010816	22.48	880.606	309.7	[C48H86NO8P+HCOO] 1-	Negative	8	5	0	Glycerophospholipids [GP]	PC	Diacylglycerophosphocholines	880.607	1.8126	17:0 COO-_283.2627(36.7939), 21:5 COO-_329.2504(100.0), M-22:5_508.3376(4.8855), M-CH3_820.5863(62.4427)
	HeLa cells	PC 20:1_20:4	PC 40:5	PC 20:1_20:4	LMGP01011827	22.12	880.606	309.7	[C48H86NO8P+HCOO] 1-	Negative	8	5	0	Glycerophospholipids [GP]	PC	Diacylglycerophosphocholines	880.607	2.0898	19:4 COO-_303.2353(16.6218), 19:1 COO-_309.2819(5.8027), M-20:4-H2O_516.3457(1.1243), M-CH3_820.5881(100.0)
	HeLa cells	PC 18:1@_22:5	PC 40:6	PC 18:1_22:5	LMGP01010846	21.27	892.604	310.2	[C48H84NO8P+AcO] 1-	Negative	9	6	0	Glycerophospholipids [GP]	PC	Diacylglycerophosphocholines	892.607	3.7005	21:5 COO-_329.2499(100.0)
	HeLa cells	PC 18:2_22:2@	PC 40:4	PC 18:2_22:2	LMGP01011638	22.6	882.621	310.3	[C48H88NO8P+HCOO] 1-	Negative	7	4	0	Glycerophospholipids [GP]	PC	Diacylglycerophosphocholines	882.623	2.3209	17:2 COO-_279.2338(24.0834), M-CH3_822.6032(100.0)
	HeLa cells	PC 18:0@_22:4	PC 40:4	PC 18:0_22:4	LMGP01010813	22.89	882.623	310.6	[C48H88NO8P+HCOO] 1-	Negative	7	4	0	Glycerophospholipids [GP]	PC	Diacylglycerophosphocholines	882.623	0.4538	M-22:4_508.3414(14.0535), M-CH3_822.5985(100.0)
	HeLa cells	PC 44:6	PC 44:6	PC 22:0_22:6	LMGP01012003	23.64	890.662	310.6	[C52H92NO8P+H] 1+	Positive	9	6	0	Glycerophospholipids [GP]	PC	Diacylglycerophosphocholines	890.663	1.0304	HG-H2O_166.0643(70.4545)
	HeLa cells	PC 22:6_22:6	PC 44:12	PC 22:6_22:6	LMGP01011119	17.58	922.559	310.7	[C52H80NO8P+HCOO] 1-	Negative	15	12	0	Glycerophospholipids [GP]	PC	Diacylglycerophosphocholines	922.56	1.7809	21:6 COO-_327.2327(100.0), M-22:6-H2O_534.2986(5.3329), M-22:6_552.31(18.7114), M-CH3_862.5383(84.4715)
	HeLa cells	PC 20:0@_20:4	PC 40:4	PC 20:0_20:4	LMGP01011023	17.81	882.619	311.4	[C48H88NO8P+HCOO] 1-	Negative	7	4	0	Glycerophospholipids [GP]	PC	Diacylglycerophosphocholines	882.623	4.9487	19:4 COO-_303.2346(91.3809), M-CH3_822.6015(100.0)
	HeLa cells	PC 42:1	PC 42:1	PC 18:0_24:1	LMGP01010826	25.15	872.71	312.1	[C50H98NO8P+H] 1+	Positive	4	1	0	Glycerophospholipids [GP]	PC	Diacylglycerophosphocholines	872.71	0.1911	HG_184.0749(100.0)
	HeLa cells	PC O- 42:2	PC O- 42:2	PC O- 20:0_22:2	LMGP01020242	24.96	856.718	312.2	[C50H98NO7P+H] 1+	Positive	4	2	0	Glycerophospholipids [GP]	PC	1-alkyl,2-acylglycerophosphocholines	856.715	3.0929	HG_184.0726(100.0)
	HeLa cells	PC 22:4@_22:6	PC 44:10	PC 22:4_22:6	LMGP01012096	18.8	926.59	312.4	[C52H84NO8P+HCOO] 1-	Negative	13	10	0	Glycerophospholipids [GP]	PC	Diacylglycerophosphocholines	926.592	1.5638	21:6 COO-_327.2293(2.1585), M-CH3_866.5682(100.0), M_926.5888(0.6188)
	HeLa cells	PC 20:1_22:6	PC 42:7	PC 20:1_22:6	LMGP01011834	21.43	904.606	312.5	[C50H86NO8P+HCOO] 1-	Negative	10	7	0	Glycerophospholipids [GP]	PC	Diacylglycerophosphocholines	904.607	1.6295	19:1 COO-_309.2773(38.8841), 21:6 COO-_327.2325(25.5287), M-CH3_844.5895(100.0)
	HeLa cells	PC 18:1_22:2	PC 40:3	PC 18:1_22:2	LMGP01011612	23.55	884.636	312.6	[C48H90NO8P+HCOO] 1-	Negative	6	3	0	Glycerophospholipids [GP]	PC	Diacylglycerophosphocholines	884.639	3.1719	17:1 COO-_281.2485(37.6871), 21:2 COO-_335.2974(22.5174), M-18:1_560.3714(6.0375), M-CH3_824.6139(100.0), M_884.6304(4.672)
	HeLa cells	PC 18:1_22:1	PC 40:2	PC 18:1_22:1	LMGP01011611	24.55	886.652	313.7	[C48H92NO8P+HCOO] 1-	Negative	5	2	0	Glycerophospholipids [GP]	PC	Diacylglycerophosphocholines	886.654	2.2292	17:1 COO-_281.2484(51.2944), 21:1 COO-_337.3122(29.0756), M-CH3_826.6332(100.0)
	HeLa cells	PC P- 20:0@_22:6	PC P- 42:6	PC P- 20:0_22:6	LMGP01030104	23.57	890.626	313.7	[C50H88NO7P+HCOO] 1-	Negative	9	7	0	Glycerophospholipids [GP]	PC	1-(1Z-alkenyl),2-acylglycerophosphocholines	890.628	2.1163	21:6 COO-_327.2329(54.0539), M-CH3_830.6047(100.0)
	HeLa cells	PC 22:0@_22:6	PC 44:6	PC 22:0_22:6	LMGP01012003	17.79	924.623	314.1	[C52H92NO8P+Cl] 1-	Negative	9	6	0	Glycerophospholipids [GP]	PC	Diacylglycerophosphocholines	924.625	2.674	21:6 COO-_327.2326(59.7683)
	HeLa cells	PC O- 44:4	PC O- 44:4	PC O- 24:0_20:4	LMGP01020254	25.04	880.714	314.5	[C52H98NO7P+H] 1+	Positive	6	4	0	Glycerophospholipids [GP]	PC	1-alkyl,2-acylglycerophosphocholines	880.715	1.496	HG_184.0731(100.0)
	HeLa cells	PC 19:0@_20:4	PC 39:4	PC 19:0_20:4	LMGP01011748	14.88	898.616	314.8	[C47H86NO8P+OAcO] 1-	Negative	7	4	0	Glycerophospholipids [GP]	PC	Diacylglycerophosphocholines	898.618	2.5277	19:4 COO-_303.2347(71.6782)
Phospatidylethanolamines	HeLa cells	LPE 18:0	LPE 18:0	LPE 0:0_18:0	LMGP02050038	10.39	482.325	221.7	[C23H48NO7P+H] 1+	Positive	2	0	0	Glycerophospholipids [GP]	PE	Monoacylglycerophosphoethanolamines	482.324	0.9088	M-C5H13NO5P-H2O_267.266(1.2384), M-C5H13NO5P_285.2782(2.9729), C21H41O3_341.305(100.0)
	HeLa cells	PE 31:1	PE 31:1	PE 17:0_14:1	LMGP02010005	19.15	676.491	266.3	[C36H70NO8P+H] 1+	Positive	4	1	0	Glycerophospholipids [GP]	PE	Diacylglycerophosphoethanolamines	676.491	0.4044	M-NL_535.4702(100.0), M-C2H7NO3P-H2O_535.4702(100.0)
	HeLa cells	PE 41:5	PE 41:5	PE 19:1_22:4	LMGP02010822	22.69	808.583	290.2	[C46H82NO8P+H] 1+	Positive	8	5	0	Glycerophospholipids [GP]	PE	Diacylglycerophosphoethanolamines	808.585	2.0367	M-NL_667.571(100.0), M-C2H7NO3P-H2O_667.571(100.0)
	HeLa cells	LPE 16:1_0:0	LPE 16:1	LPE 16:1_0:0	LMGP02050010	2.44	452.276	210.1	[C21H42NO7P+H] 1+	Positive	3	1	0	Glycerophospholipids [GP]	PE	Monoacylglycerophosphoethanolamines	452.277	2.7781	15:1 C=O+_237.2205(3.9821), M-NL_311.258(100.0)
	HeLa cells	LPE O- 16:0_0:0	LPE O- 16:0	LPE O- 16:0_0:0	LMGP02070001	9.96	436.283	212.8	[C21H44NO6P-H] 1-	Negative	2	1	0	Glycerophospholipids [GP]	PE	1Z-alkenylglycerophosphoethanolamines	436.283	0.0553	C5H11O5PN_196.0369(80.4999), 15:1 COO-_239.2396(35.9618), M_436.2826(100.0)
	HeLa cells	LPE O- 16:0_0:0	LPE O- 16:0	LPE O- 16:0_0:0	LMGP02070001	9.58	436.284	213.4	[C21H44NO6P-H] 1-	Negative	2	1	0	Glycerophospholipids [GP]	PE	1Z-alkenylglycerophosphoethanolamines	436.283	1.2038	C3H6O5P_152.9965(65.1499), 15:1 COO-_239.2394(100.0001)
	HeLa cells	LPE O- 16:0_0:0	LPE O- 16:0	LPE O- 16:0_0:0	LMGP02070001	9.78	436.283	213.4	[C21H44NO6P-H] 1-	Negative	2	1	0	Glycerophospholipids [GP]	PE	1Z-alkenylglycerophosphoethanolamines	436.283	0.0846	C3H6O5P_152.9964(6.8907), 15:1 COO-_239.237(90.2448), M-C2H6N-H2O_375.2317(24.5219), C19H38O5P_375.2317(24.5219)
	HeLa cells	LPE 16:0_0:0	LPE 16:0	LPE 16:0_0:0	LMGP02050002	8.23	452.278	214.3	[C21H44NO7P-H] 1-	Negative	2	0	0	Glycerophospholipids [GP]	PE	Monoacylglycerophosphoethanolamines	452.278	0.2596	M-16:0_214.0478(1.9674), 15:0 COO-_255.2325(100.0)
	HeLa cells	LPE 16:0_0:0	LPE 16:0	LPE 16:0_0:0	LMGP02050002	8.82	452.278	214.3	[C21H44NO7P-H] 1-	Negative	2	0	0	Glycerophospholipids [GP]	PE	Monoacylglycerophosphoethanolamines	452.278	0.1246	HG_140.0117(2.0655), 15:0 COO-_255.2333(100.0)
	HeLa cells	LPE 16:0	LPE 16:0	LPE 16:0_0:0	LMGP02050002	6.61	454.293	214.5	[C21H44NO7P+H] 1+	Positive	2	0	0	Glycerophospholipids [GP]	PE	Monoacylglycerophosphoethanolamines	454.293	0.7385	M-NL_313.2763(100.0)
	HeLa cells	LPE 18:1_0:0	LPE 18:1	LPE 18:1_0:0	LMGP02050004	8.07	464.279	215.3	[C23H46NO7P-CH3] 1-	Negative	3	1	0	Glycerophospholipids [GP]	PE	Monoacylglycerophosphoethanolamines	464.278	3.6043	17:1 COO-_267.2323(100.0)
	HeLa cells	LPE O- 18:1_0:0	LPE O- 18:1	LPE O- 18:1_0:0	LMGP02060004	10.67	450.299	216.1	[C23H48NO6P-CH3] 1-	Negative	2	1	0	Glycerophospholipids [GP]	PE	Monoalkylglycerophosphoethanolamines	450.298	1.042	C5H11O5PN_196.0379(100.0), 17:1 COO-_253.2532(19.0504)
	HeLa cells	LPE 18:1	LPE 18:1	LPE 18:1_0:0	LMGP02050004	7.05	480.31	216.4	[C23H46NO7P+H] 1+	Positive	3	1	0	Glycerophospholipids [GP]	PE	Monoacylglycerophosphoethanolamines	480.308	4.0782	M-NL_339.2901(100.0)
	HeLa cells	LPE 20:3	LPE 20:3	LPE 20:3_0:0	LMGP02050022	5.77	504.308	216.8	[C25H46NO7P+H] 1+	Positive	5	3	0	Glycerophospholipids [GP]	PE	Monoacylglycerophosphoethanolamines	504.308	0.1098	M-NL_363.2908(100.0)
	HeLa cells	LPE 18:2_0:0	LPE 18:2	LPE 18:2_0:0	LMGP02050011	7.49	476.279	217	[C23H44NO7P-H] 1-	Negative	4	2	0	Glycerophospholipids [GP]	PE	Monoacylglycerophosphoethanolamines	476.278	1.5921	17:2 COO-_279.2312(100.0)
	HeLa cells	LPE 18:1	LPE 18:1	LPE 0:0_18:1	LMGP02050039	7.32	480.308	218.1	[C23H46NO7P+H] 1+	Positive	3	1	0	Glycerophospholipids [GP]	PE	Monoacylglycerophosphoethanolamines	480.308	1.0048	C18H33O-H2O_247.2417(6.9106), C21H39O3_339.2896(100.0)
	HeLa cells	LPE 18:0_0:0	LPE 18:0	LPE 18:0_0:0	LMGP02050001	9.82	466.295	218.3	[C23H48NO7P-CH3] 1-	Negative	2	0	0	Glycerophospholipids [GP]	PE	Monoacylglycerophosphoethanolamines	466.293	3.3386	17:0 COO-_269.2484(100.0)
	HeLa cells	LPE 18:0_0:0	LPE 18:0	LPE 18:0_0:0	LMGP02050001	10.16	466.294	218.3	[C23H48NO7P-CH3] 1-	Negative	2	0	0	Glycerophospholipids [GP]	PE	Monoacylglycerophosphoethanolamines	466.293	1.3752	C5H11O5PN_196.0393(17.169), 17:0 COO-_269.2479(100.0)
	HeLa cells	LPE 18:1_0:0	LPE 18:1	LPE 18:1_0:0	LMGP02050004	8.99	478.293	218.7	[C23H46NO7P-H] 1-	Negative	3	1	0	Glycerophospholipids [GP]	PE	Monoacylglycerophosphoethanolamines	478.294	1.1469	HG_140.0122(1.9726), 17:1 COO-_281.2479(100.0), M_478.293(0.8087)
	HeLa cells	LPE 22:6	LPE 22:6	LPE 22:6_0:0	LMGP02050013	4.2	526.293	218.9	[C27H44NO7P+H] 1+	Positive	8	6	0	Glycerophospholipids [GP]	PE	Monoacylglycerophosphoethanolamines	526.293	0.9862	M-NL_385.2743(100.0)
	HeLa cells	LPE 22:6	LPE 22:6	LPE 22:6_0:0	LMGP02050013	3.98	526.292	219	[C27H44NO7P+H] 1+	Positive	8	6	0	Glycerophospholipids [GP]	PE	Monoacylglycerophosphoethanolamines	526.293	1.2173	M-NL_385.2741(100.0)
	HeLa cells	LPE 20:5_0:0	LPE 20:5	LPE 20:5_0:0	LMGP02050027	4.57	498.262	219.1	[C25H42NO7P-H] 1-	Negative	7	5	0	Glycerophospholipids [GP]	PE	Monoacylglycerophosphoethanolamines	498.263	0.2653	M-20:5-H2O_196.0378(11.4589), C5H11O5PN_196.0378(11.4589), M-20:5_214.0482(17.648), 19:5 COO-_301.2161(100.0)
	HeLa cells	LPE 18:1_0:0	LPE 18:1	LPE 18:1_0:0	LMGP02050004	9.48	478.294	219.3	[C23H46NO7P-H] 1-	Negative	3	1	0	Glycerophospholipids [GP]	PE	Monoacylglycerophosphoethanolamines	478.294	0.1292	HG_140.013(2.2854), C3H6O5P_152.9956(0.8119), M-18:1_214.0467(2.0497), 17:1 COO-_281.2488(100.0)
	HeLa cells	LPE O- 18:1_0:0	LPE O- 18:1	LPE O- 18:1_0:0	LMGP02060004	12.15	464.315	220.7	[C23H48NO6P-H] 1-	Negative	2	1	0	Glycerophospholipids [GP]	PE	Monoalkylglycerophosphoethanolamines	464.315	0.2914	HG-H2O_122.0016(1.4712), C5H11O5PN_196.0383(63.0914), 17:1 COO-_267.2691(51.0984), M-C2H6N-H2O_403.2609(16.4693), M-C2H6N_421.275(2.6819)
	HeLa cells	LPE 22:5	LPE 22:5	LPE 22:5_0:0	LMGP02050069	5.47	528.306	220.9	[C27H46NO7P+H] 1+	Positive	7	5	0	Glycerophospholipids [GP]	PE	Monoacylglycerophosphoethanolamines	528.308	4.6105	M-NL_387.2892(100.0)
	HeLa cells	LPE 22:5	LPE 22:5	LPE 22:5_0:0	LMGP02050069	5.25	528.308	220.9	[C27H46NO7P+H] 1+	Positive	7	5	0	Glycerophospholipids [GP]	PE	Monoacylglycerophosphoethanolamines	528.308	1.1446	M-NL_387.2895(100.0)
	HeLa cells	LPE 18:1_0:0	LPE 18:1	LPE 18:1_0:0	LMGP02050004	9.83	478.295	221.1	[C23H46NO7P-H] 1-	Negative	3	1	0	Glycerophospholipids [GP]	PE	Monoacylglycerophosphoethanolamines	478.294	1.3415	17:1 COO-_281.2482(100.0)
	HeLa cells	LPE 20:4_0:0	LPE 20:4	LPE 20:4_0:0	LMGP02050009	7.48	500.28	221.5	[C25H44NO7P-H] 1-	Negative	6	4	0	Glycerophospholipids [GP]	PE	Monoacylglycerophosphoethanolamines	500.278	3.1017	M-20:4-H2O_196.0363(36.0346), C5H11O5PN_196.0363(36.0346), 19:4 COO-_303.2321(100.0)
	HeLa cells	LPE 20:3_0:0	LPE 20:3	LPE 20:3_0:0	LMGP02050022	8.2	502.294	222	[C25H46NO7P-H] 1-	Negative	5	3	0	Glycerophospholipids [GP]	PE	Monoacylglycerophosphoethanolamines	502.294	0.6091	19:3 COO-_305.2496(100.0)
	HeLa cells	LPE 18:0_0:0	LPE 18:0	LPE 18:0_0:0	LMGP02050001	11.05	480.31	222.3	[C23H48NO7P-H] 1-	Negative	2	0	0	Glycerophospholipids [GP]	PE	Monoacylglycerophosphoethanolamines	480.31	0.6483	M-18:0-H2O_196.0367(11.6513), C5H11O5PN_196.0367(11.6513), 17:0 COO-_283.2639(100.0)
	HeLa cells	LPE 18:0_0:0	LPE 18:0	LPE 18:0_0:0	LMGP02050001	11.27	480.31	222.3	[C23H48NO7P-H] 1-	Negative	2	0	0	Glycerophospholipids [GP]	PE	Monoacylglycerophosphoethanolamines	480.31	0.013	HG-H2O_122.0008(0.1294), HG_140.0127(2.6626), C3H6O5P_152.9963(0.4438), M-18:0-H2O_196.0386(7.4314), C5H11O5PN_196.0386(7.4314), M-18:0_214.0482(1.9613), 17:0 COO-_283.2644(100.0)
	HeLa cells	LPE 20:1_0:0	LPE 20:1	LPE 20:1_0:0	LMGP02050020	10.54	492.31	222.7	[C25H50NO7P-CH3] 1-	Negative	3	1	0	Glycerophospholipids [GP]	PE	Monoacylglycerophosphoethanolamines	492.309	1.9335	19:1 COO-_295.2664(100.0)
	HeLa cells	LPE 20:3_0:0	LPE 20:3	LPE 20:3_0:0	LMGP02050022	8.49	502.294	223.2	[C25H46NO7P-H] 1-	Negative	5	3	0	Glycerophospholipids [GP]	PE	Monoacylglycerophosphoethanolamines	502.294	0.363	19:3 COO-_305.2472(100.0)
	HeLa cells	LPE 20:2_0:0	LPE 20:2	LPE 20:2_0:0	LMGP02050021	9.7	504.31	223.8	[C25H48NO7P-H] 1-	Negative	4	2	0	Glycerophospholipids [GP]	PE	Monoacylglycerophosphoethanolamines	504.31	0.8595	19:2 COO-_307.2645(100.0)
	HeLa cells	LPE 22:4	LPE 22:4	LPE 22:4_0:0	LMGP02050014	7.99	530.324	223.8	[C27H48NO7P+H] 1+	Positive	6	4	0	Glycerophospholipids [GP]	PE	Monoacylglycerophosphoethanolamines	530.324	0.3819	M-NL_389.3043(100.0)
	HeLa cells	LPE 20:2_0:0	LPE 20:2	LPE 20:2_0:0	LMGP02050021	10.1	504.311	225	[C25H48NO7P-H] 1-	Negative	4	2	0	Glycerophospholipids [GP]	PE	Monoacylglycerophosphoethanolamines	504.31	2.0093	19:2 COO-_307.2646(100.0)
	HeLa cells	LPE 20:1_0:0	LPE 20:1	LPE 20:1_0:0	LMGP02050020	11.55	506.325	226.1	[C25H50NO7P-H] 1-	Negative	3	1	0	Glycerophospholipids [GP]	PE	Monoacylglycerophosphoethanolamines	506.325	0.3989	19:1 COO-_309.2804(100.0), M_506.3237(2.6206)
	HeLa cells	LPE 20:1_0:0	LPE 20:1	LPE 20:1_0:0	LMGP02050020	11.18	506.325	226.7	[C25H50NO7P-H] 1-	Negative	3	1	0	Glycerophospholipids [GP]	PE	Monoacylglycerophosphoethanolamines	506.325	0.218	M-20:1-H2O_196.039(1.1615), C5H11O5PN_196.039(1.1615), M-20:1_214.0484(2.3075), 19:1 COO-_309.28(100.0)
	HeLa cells	LPE O- 20:0_0:0	LPE O- 20:0	LPE O- 20:0_0:0	LMGP02070004	14.28	492.346	227.5	[C25H52NO6P-H] 1-	Negative	2	1	0	Glycerophospholipids [GP]	PE	1Z-alkenylglycerophosphoethanolamines	492.346	0.3672	HG-H2O_122.0023(0.4946), C3H6O5P_152.996(2.7843), C5H11O5PN_196.0382(23.9154), 19:1 COO-_295.3034(5.6485), M-C2H6N-H2O_431.2941(0.6172), M-C2H6N_449.3061(1.665), M_492.346(100.0)
	HeLa cells	LPE O- 20:0_0:0	LPE O- 20:0	LPE O- 20:0_0:0	LMGP02070004	14.4	492.346	227.5	[C25H52NO6P-H] 1-	Negative	2	1	0	Glycerophospholipids [GP]	PE	1Z-alkenylglycerophosphoethanolamines	492.346	0.0047	C3H6O5P_152.9959(1.2298), C5H11O5PN_196.0374(26.8802), 19:1 COO-_295.2989(4.3691), M-C2H6N-H2O_431.2925(0.1969), M-C2H6N_449.305(1.9432), M_492.3446(100.0)
	HeLa cells	LPE 22:4_0:0	LPE 22:4	LPE 22:4_0:0	LMGP02050014	9.27	528.309	227.7	[C27H48NO7P-H] 1-	Negative	6	4	0	Glycerophospholipids [GP]	PE	Monoacylglycerophosphoethanolamines	528.31	1.259	M-22:4_214.0491(5.8597), 21:4 COO-_331.2638(100.0)
	HeLa cells	LPE 22:4_0:0	LPE 22:4	LPE 22:4_0:0	LMGP02050014	9.61	528.309	228	[C27H48NO7P-H] 1-	Negative	6	4	0	Glycerophospholipids [GP]	PE	Monoacylglycerophosphoethanolamines	528.31	1.259	M-22:4-H2O_196.0395(15.4606), 21:4 COO-_331.2651(100.0)
	HeLa cells	LPE 20:0_0:0	LPE 20:0	LPE 20:0_0:0	LMGP02050012	13.38	508.34	229.1	[C25H52NO7P-H] 1-	Negative	2	0	0	Glycerophospholipids [GP]	PE	Monoacylglycerophosphoethanolamines	508.341	0.8668	M-20:0-H2O_196.0366(3.7972), C5H11O5PN_196.0366(3.7972), M-20:0_214.0488(9.796), 19:0 COO-_311.296(100.0)
	HeLa cells	LPE 20:0	LPE 20:0	LPE 20:0_0:0	LMGP02050012	12.76	510.353	229.2	[C25H52NO7P+H] 1+	Positive	2	0	0	Glycerophospholipids [GP]	PE	Monoacylglycerophosphoethanolamines	510.355	4.2623	M-NL_369.3386(100.0)
	HeLa cells	LPE 22:2_0:0	LPE 22:2	LPE 22:2_0:0	LMGP02050024	11.81	532.341	232.4	[C27H52NO7P-H] 1-	Negative	4	2	0	Glycerophospholipids [GP]	PE	Monoacylglycerophosphoethanolamines	532.341	1.1787	21:2 COO-_335.2948(100.0)
	HeLa cells	LPE 22:1_0:0	LPE 22:1	LPE 22:1_0:0	LMGP02050023	13.14	534.357	233	[C27H54NO7P-H] 1-	Negative	3	1	0	Glycerophospholipids [GP]	PE	Monoacylglycerophosphoethanolamines	534.356	0.0993	21:1 COO-_337.3105(100.0)
	HeLa cells	LPE 22:1_0:0	LPE 22:1	LPE 22:1_0:0	LMGP02050023	13.54	534.357	233	[C27H54NO7P-H] 1-	Negative	3	1	0	Glycerophospholipids [GP]	PE	Monoacylglycerophosphoethanolamines	534.356	1.0131	21:1 COO-_337.3103(100.0)
	HeLa cells	LPE 22:0_0:0	LPE 22:0	LPE 22:0_0:0	LMGP02050025	14.45	522.358	233.1	[C27H56NO7P-CH3] 1-	Negative	2	0	0	Glycerophospholipids [GP]	PE	Monoacylglycerophosphoethanolamines	522.356	3.6063	21:0 COO-_325.3088(100.0), M_522.3533(9.6774)
	HeLa cells	LPE 22:1_0:0	LPE 22:1	LPE 22:1_0:0	LMGP02050023	13.36	534.354	234.7	[C27H54NO7P-H] 1-	Negative	3	1	0	Glycerophospholipids [GP]	PE	Monoacylglycerophosphoethanolamines	534.356	4.8122	M-22:1_214.0491(18.1141), 21:1 COO-_337.3114(100.0)
	HeLa cells	LPE 22:0_0:0	LPE 22:0	LPE 22:0_0:0	LMGP02050025	15.52	536.373	235.9	[C27H56NO7P-H] 1-	Negative	2	0	0	Glycerophospholipids [GP]	PE	Monoacylglycerophosphoethanolamines	536.372	1.8729	M-22:0-H2O_196.0385(3.9178), C5H11O5PN_196.0385(3.9178), 21:0 COO-_339.3262(100.0), M_536.3724(10.5686)
	HeLa cells	LPE 20:2	LPE 20:2	LPE 20:2_0:0	LMGP02050021	11.52	564.33	236.2	[C25H48NO7P+AcO] 1-	Negative	4	2	0	Glycerophospholipids [GP]	PE	Monoacylglycerophosphoethanolamines	564.331	0.4373	C3H6O5P_152.9958(100.0)
	HeLa cells	LPE 22:0	LPE 22:0	LPE 22:0_0:0	LMGP02050025	15.09	538.388	236.4	[C27H56NO7P+H] 1+	Positive	2	0	0	Glycerophospholipids [GP]	PE	Monoacylglycerophosphoethanolamines	538.387	2.952	M-NL_397.3698(100.0)
	HeLa cells	LPE 24:0_0:0	LPE 24:0	LPE 24:0_0:0	LMGP02050071	17.68	564.403	242.7	[C29H60NO7P-H] 1-	Negative	2	0	0	Glycerophospholipids [GP]	PE	Monoacylglycerophosphoethanolamines	564.404	0.4718	23:0 COO-_367.3574(100.0), M_564.4013(11.4938)
	HeLa cells	PE 14:0_14:0	PE 28:0	PE 14:0_14:0	LMGP02010352	17.67	634.445	256.2	[C33H66NO8P-H] 1-	Negative	3	0	0	Glycerophospholipids [GP]	PE	Diacylglycerophosphoethanolamines	634.445	0.6038	13:0 COO-_227.2022(100.0), M-14:0_424.2484(18.7814), M_634.4427(13.3992)
	HeLa cells	PE 14:1_16:1	PE 30:2	PE 14:1_16:1	LMGP02010428	16.49	658.445	258.9	[C35H66NO8P-H] 1-	Negative	5	2	0	Glycerophospholipids [GP]	PE	Diacylglycerophosphoethanolamines	658.445	0.4891	C5H11O5PN_196.0372(15.9269), 13:1 COO-_225.1877(83.6658), 15:1 COO-_253.2192(100.0), M-14:1-H2O_432.2543(12.185)
	HeLa cells	PE 15:0_14:0	PE 29:0	PE 15:0_14:0	LMGP02010453	18.58	648.461	259	[C34H68NO8P-H] 1-	Negative	3	0	0	Glycerophospholipids [GP]	PE	Diacylglycerophosphoethanolamines	648.461	0.2177	13:0 COO-_227.2027(100.0), 14:0 COO-_241.2181(71.7339)
	HeLa cells	PE 16:0_14:0	PE 30:0	PE 16:0_14:0	LMGP02010297	19.51	662.475	261.8	[C35H70NO8P-H] 1-	Negative	3	0	0	Glycerophospholipids [GP]	PE	Diacylglycerophosphoethanolamines	662.477	2.0359	13:0 COO-_227.2005(100.0), 15:0 COO-_255.2325(74.2117), M-16:0_424.2455(4.9906), M-14:0_452.2763(9.3419), M_662.4724(5.3956)
	HeLa cells	PE 16:1_14:0	PE 30:1	PE 16:1_14:0	LMGP02010516	18.09	662.476	262	[C35H68NO8P+H] 1+	Positive	4	1	0	Glycerophospholipids [GP]	PE	Diacylglycerophosphoethanolamines	662.476	0.8193	13:0 C=O+_211.2049(1.7599), 15:1 C=O+_237.2211(2.809), 14:0 PE_285.2406(0.9134), M-NL_521.4576(100.0), M-C2H7NO3P-H2O_521.4576(100.0)
	HeLa cells	PE 14:0@_17:1	PE 31:1	PE 14:0_17:1	LMGP02010410	18.85	674.476	263.4	[C36H70NO8P-H] 1-	Negative	4	1	0	Glycerophospholipids [GP]	PE	Diacylglycerophosphoethanolamines	674.477	1.2757	16:1 COO-_267.2355(100.0)
	HeLa cells	PE 14:0@_18:3	PE 32:3	PE 14:0_18:3	LMGP02010412	17.15	684.463	263.9	[C37H68NO8P-H] 1-	Negative	6	3	0	Glycerophospholipids [GP]	PE	Diacylglycerophosphoethanolamines	684.461	2.7031	17:3 COO-_277.2168(100.0), M-18:3-H2O_406.2377(7.9145), M_684.4614(40.827)
	HeLa cells	PE 16:1@_17:2	PE 33:3	PE 16:1_17:2	LMGP02010523	17.67	684.46	263.9	[C38H70NO8P-CH3] 1-	Negative	6	3	0	Glycerophospholipids [GP]	PE	Diacylglycerophosphoethanolamines	684.46	0.0618	16:2 COO-_251.2028(100.0)
	HeLa cells	PE 16:1_16:1	PE 32:2	PE 16:1_16:1	LMGP02010108	18.22	686.475	264.5	[C37H70NO8P-H] 1-	Negative	5	2	0	Glycerophospholipids [GP]	PE	Diacylglycerophosphoethanolamines	686.477	2.0536	C5H11O5PN_196.0382(2.9076), 15:1 COO-_253.2183(100.0), M-16:1-H2O_432.2544(2.3105), M-16:1_450.2652(11.6361)
	HeLa cells	PE 32:2	PE 32:2	PE 16:1_16:1	LMGP02010108	18.44	688.491	264.6	[C37H70NO8P+H] 1+	Positive	5	2	0	Glycerophospholipids [GP]	PE	Diacylglycerophosphoethanolamines	688.491	0.2232	M-NL_547.4706(100.0), M-C2H7NO3P-H2O_547.4706(100.0)
	HeLa cells	PE 16:0_15:0	PE 31:0	PE 16:0_15:0	LMGP02011229	20.43	676.491	265.2	[C36H72NO8P-H] 1-	Negative	3	0	0	Glycerophospholipids [GP]	PE	Diacylglycerophosphoethanolamines	676.492	1.2188	14:0 COO-_241.2171(100.0), 15:0 COO-_255.2322(34.4476)
	HeLa cells	PE 34:4	PE 34:4	PE 12:0_22:4	LMGP02010380	17.55	712.492	265.4	[C39H70NO8P+H] 1+	Positive	7	4	0	Glycerophospholipids [GP]	PE	Diacylglycerophosphoethanolamines	712.491	0.9836	M-NL_571.4744(100.0), M-C2H7NO3P-H2O_571.4744(100.0)
	HeLa cells	PE 16:0_17:2	PE 33:2	PE 16:0_17:2	LMGP02010508	19.29	686.477	265.7	[C38H72NO8P-CH3] 1-	Negative	5	2	0	Glycerophospholipids [GP]	PE	Diacylglycerophosphoethanolamines	686.476	0.9688	16:2 COO-_251.2023(100.0), M-16:0-H2O_430.2374(12.607)
	HeLa cells	PE P- 16:0_16:1	PE P- 32:1	PE P- 16:0_16:1	LMGP02030014	20.73	672.497	265.8	[C37H72NO7P-H] 1-	Negative	4	2	0	Glycerophospholipids [GP]	PE	1-(1Z-alkenyl),2-acylglycerophosphoethanolamines	672.497	0.8011	15:1 COO-_253.2175(100.0), M-16:1-H2O_418.2733(6.267), M-16:1_436.2844(12.2917), M_672.4956(24.8572)
	HeLa cells	PE 16:0_14:0@	PE 30:0	PE 16:0_14:0	LMGP02010297	19.92	664.492	267.4	[C35H70NO8P+H] 1+	Positive	3	0	0	Glycerophospholipids [GP]	PE	Diacylglycerophosphoethanolamines	664.491	0.5954	16:0 PE_313.273(2.2046), M-NL_523.4721(100.0), M-C2H7NO3P-H2O_523.4721(100.0)
	HeLa cells	PE 16:1_18:3	PE 34:4	PE 16:1_18:3	LMGP02010525	17.41	710.477	267.8	[C39H70NO8P-H] 1-	Negative	7	4	0	Glycerophospholipids [GP]	PE	Diacylglycerophosphoethanolamines	710.477	0.9366	17:3 COO-_277.2182(91.5243), M-18:3-H2O_432.2548(5.5298), M-16:1-H2O_456.2541(7.7219), M-16:1_474.2611(7.6874), M_710.4772(77.0499)
	HeLa cells	PE 20:5_14:0	PE 34:5	PE 20:5_14:0	LMGP02010964	16.93	708.46	267.8	[C39H68NO8P-H] 1-	Negative	8	5	0	Glycerophospholipids [GP]	PE	Diacylglycerophosphoethanolamines	708.461	1.0068	C5H11O5PN_196.0375(4.9135), 13:0 COO-_227.2032(35.6692), 19:5 COO-_301.2168(100.0), M-20:5-H2O_406.2357(4.2088), M-20:5_424.2471(14.0628), M-14:0-H2O_480.2531(2.6638), M-14:0_498.2611(2.0547)
	HeLa cells	PE 16:1_17:1	PE 33:2	PE 16:1_17:1	LMGP02010522	19.09	700.491	267.9	[C38H72NO8P-H] 1-	Negative	5	2	0	Glycerophospholipids [GP]	PE	Diacylglycerophosphoethanolamines	700.492	1.9612	15:1 COO-_253.2161(100.0), 16:1 COO-_267.2323(65.784), M-17:1-H2O_432.2519(6.8838), M-17:1_450.266(10.5551)
	HeLa cells	PE 16:1_17:1@	PE 33:2	PE 16:1_17:1	LMGP02010522	19.41	702.508	268.3	[C38H72NO8P+H] 1+	Positive	5	2	0	Glycerophospholipids [GP]	PE	Diacylglycerophosphoethanolamines	702.507	1.9176	16:1 PE_311.259(2.2366), M-NL_561.488(100.0), M-C2H7NO3P-H2O_561.488(100.0)
	HeLa cells	PE 16:1_18:3	PE 34:4	PE 16:1_18:3	LMGP02010525	17.62	710.476	268.4	[C39H70NO8P-H] 1-	Negative	7	4	0	Glycerophospholipids [GP]	PE	Diacylglycerophosphoethanolamines	710.477	1.2111	15:1 COO-_253.2158(99.0726), 17:3 COO-_277.218(100.0)
	HeLa cells	PE P- 16:0@_17:1	PE P- 33:1	PE P- 16:0_17:1	LMGP02030016	21.54	686.512	268.6	[C38H74NO7P-H] 1-	Negative	4	2	0	Glycerophospholipids [GP]	PE	1-(1Z-alkenyl),2-acylglycerophosphoethanolamines	686.513	0.9102	16:1 COO-_267.2336(100.0), M-17:1_436.2842(19.5025)
	HeLa cells	PE 16:1_16:0	PE 32:1	PE 16:1_16:0	LMGP02010520	20.13	690.507	268.7	[C37H72NO8P+H] 1+	Positive	4	1	0	Glycerophospholipids [GP]	PE	Diacylglycerophosphoethanolamines	690.507	0.7135	15:1 C=O+_237.2199(0.4878), 15:0 C=O+_239.2363(0.395), 16:0 PE_313.2733(1.1572), M-16:1_454.2932(1.1773), M-NL_549.4874(100.0), M-C2H7NO3P-H2O_549.4874(100.0)
	HeLa cells	PE 32:2	PE 32:2	PE 16:1_16:1	LMGP02010108	19.14	688.492	268.8	[C37H70NO8P+H] 1+	Positive	5	2	0	Glycerophospholipids [GP]	PE	Diacylglycerophosphoethanolamines	688.491	0.8406	M-NL_547.4725(100.0), M-C2H7NO3P-H2O_547.4725(100.0)
	HeLa cells	PE 34:3	PE 34:3	PE 16:0_18:3	LMGP02010041	18.89	714.507	268.8	[C39H72NO8P+H] 1+	Positive	6	3	0	Glycerophospholipids [GP]	PE	Diacylglycerophosphoethanolamines	714.507	0.6041	M-NL_573.4873(100.0), M-C2H7NO3P-H2O_573.4873(100.0)
	HeLa cells	PE 18:2_16:1	PE 34:3	PE 18:2_16:1	LMGP02010659	18.62	712.491	269	[C39H72NO8P-H] 1-	Negative	6	3	0	Glycerophospholipids [GP]	PE	Diacylglycerophosphoethanolamines	712.492	1.1572	HG_140.0115(5.507), 15:1 COO-_253.2171(67.8939), 17:2 COO-_279.2325(100.0), M-18:2_450.2642(9.105), M-16:1-H2O_458.2662(3.4597), M-16:1_476.2821(5.6655), M_712.4905(25.8119)
	HeLa cells	PE 20:4_14:0	PE 34:4	PE 20:4_14:0	LMGP02010935	18.1	710.476	269	[C39H70NO8P-H] 1-	Negative	7	4	0	Glycerophospholipids [GP]	PE	Diacylglycerophosphoethanolamines	710.477	1.297	13:0 COO-_227.2031(23.3812), 19:4 COO-_303.2339(100.0), M-20:4-H2O_406.2372(7.0793), M-20:4_424.2473(15.5605), M-14:0_500.2783(2.9774), M_710.4756(15.2524)
	HeLa cells	PE 17:1_16:0	PE 33:1	PE 17:1_16:0	LMGP02010567	20.65	702.506	269.6	[C38H74NO8P-H] 1-	Negative	4	1	0	Glycerophospholipids [GP]	PE	Diacylglycerophosphoethanolamines	702.508	2.165	15:0 COO-_255.234(75.8388), 16:1 COO-_267.2319(100.0), M-17:1-H2O_434.2674(7.3869), M-17:1_452.2813(17.8688), M-16:0_464.2738(3.2563), M_702.5059(66.2974)
	HeLa cells	PE 16:1_20:5@	PE 36:6	PE 16:1_20:5	LMGP02010533	17.33	736.492	269.8	[C41H70NO8P+H] 1+	Positive	9	6	0	Glycerophospholipids [GP]	PE	Diacylglycerophosphoethanolamines	736.491	0.8687	16:1 PE_311.259(18.8788), M-NL_595.472(100.0), M-C2H7NO3P-H2O_595.472(100.0)
	HeLa cells	PE 18:2@_16:1	PE 34:3	PE 18:2_16:1	LMGP02010659	19.31	714.508	270	[C39H72NO8P+H] 1+	Positive	6	3	0	Glycerophospholipids [GP]	PE	Diacylglycerophosphoethanolamines	714.507	0.9458	16:1 PE_311.2613(1.624), M-NL_573.4878(100.0), M-C2H7NO3P-H2O_573.4878(100.0)
	HeLa cells	PE 18:1_16:1	PE 34:2	PE 18:1_16:1	LMGP02011198	18.41	714.508	270.1	[C39H74NO8P-H] 1-	Negative	5	2	0	Glycerophospholipids [GP]	PE	Diacylglycerophosphoethanolamines	714.508	0.3486	15:1 COO-_253.2159(100.0), 17:1 COO-_281.2499(2.0529), M-16:1_478.2914(9.4871)
	HeLa cells	PE 31:0	PE 31:0	PE 12:0_19:0	LMGP02010370	20.85	678.507	270.1	[C36H72NO8P+H] 1+	Positive	3	0	0	Glycerophospholipids [GP]	PE	Diacylglycerophosphoethanolamines	678.507	0.3534	M-NL_537.483(100.0), M-C2H7NO3P-H2O_537.483(100.0)
	HeLa cells	PE 20:4@_14:0	PE 34:4	PE 20:4_14:0	LMGP02010935	18.3	712.491	270.2	[C39H70NO8P+H] 1+	Positive	7	4	0	Glycerophospholipids [GP]	PE	Diacylglycerophosphoethanolamines	712.491	0.5583	14:0 PE_285.2404(10.5715), M-NL_571.4683(100.0), M-C2H7NO3P-H2O_571.4683(100.0)
	HeLa cells	PE P- 16:0@_18:3	PE P- 34:3	PE P- 16:0_18:3	LMGP02030019	20.41	696.496	270.3	[C39H72NO7P-H] 1-	Negative	6	4	0	Glycerophospholipids [GP]	PE	1-(1Z-alkenyl),2-acylglycerophosphoethanolamines	696.497	2.088	17:3 COO-_277.2186(100.0)
	HeLa cells	PE O- 18:0@_17:1	PE O- 35:1	PE O- 18:0_17:1	LMGP02020045	21.42	702.544	270.5	[C40H80NO7P-CH3] 1-	Negative	3	1	0	Glycerophospholipids [GP]	PE	1-alkyl,2-acylglycerophosphoethanolamines	702.544	0.2663	16:1 COO-_253.2176(100.0)
	HeLa cells	PE 17:1_18:3	PE 35:4	PE 17:1_18:3	LMGP02010574	18.32	724.49	270.6	[C40H72NO8P-H] 1-	Negative	7	4	0	Glycerophospholipids [GP]	PE	Diacylglycerophosphoethanolamines	724.492	2.4859	16:1 COO-_267.2343(100.0), 17:3 COO-_277.218(45.6928)
	HeLa cells	PE 17:2_18:1@	PE 35:3	PE 17:2_18:1	LMGP02010602	19.46	712.491	270.7	[C40H74NO8P-CH3] 1-	Negative	6	3	0	Glycerophospholipids [GP]	PE	Diacylglycerophosphoethanolamines	712.492	0.5581	16:2 COO-_251.2002(100.0)
	HeLa cells	PE 17:0_16:0	PE 33:0	PE 17:0_16:0	LMGP02010542	21.79	704.522	270.8	[C38H76NO8P-H] 1-	Negative	3	0	0	Glycerophospholipids [GP]	PE	Diacylglycerophosphoethanolamines	704.524	2.6276	16:0 COO-_269.2477(99.9999)
	HeLa cells	PE P- 16:0@_18:2	PE P- 34:2	PE P- 16:0_18:2	LMGP02030094	21.12	698.512	270.8	[C39H74NO7P-H] 1-	Negative	5	3	0	Glycerophospholipids [GP]	PE	1-(1Z-alkenyl),2-acylglycerophosphoethanolamines	698.513	1.5062	17:2 COO-_279.2327(100.0), M-18:2_436.2844(11.9438)
	HeLa cells	PE 18:1_16:1	PE 34:2	PE 18:1_16:1	LMGP02011198	20.03	714.507	271.3	[C39H74NO8P-H] 1-	Negative	5	2	0	Glycerophospholipids [GP]	PE	Diacylglycerophosphoethanolamines	714.508	1.8724	HG_140.0127(3.2973), 15:1 COO-_253.2176(100.0), 17:1 COO-_281.2486(80.9587), M-18:1-H2O_432.2514(2.7684), M-18:1_450.2641(9.7205), M-16:1-H2O_460.2865(5.4461), M-16:1_478.2977(11.1231)
	HeLa cells	PE 17:0_16:0	PE 33:0	PE 17:0_16:0	LMGP02010542	22.04	704.522	271.4	[C38H76NO8P-H] 1-	Negative	3	0	0	Glycerophospholipids [GP]	PE	Diacylglycerophosphoethanolamines	704.524	2.3677	15:0 COO-_255.232(100.0), 16:0 COO-_269.2473(32.195)
	HeLa cells	PE 34:3	PE 34:3	PE 16:0_18:3	LMGP02010041	19.85	714.508	271.7	[C39H72NO8P+H] 1+	Positive	6	3	0	Glycerophospholipids [GP]	PE	Diacylglycerophosphoethanolamines	714.507	1.5437	M-NL_573.4925(100.0), M-C2H7NO3P-H2O_573.4925(100.0)
	HeLa cells	PE 36:6	PE 36:6	PE 18:3_18:3	LMGP02010693	17.86	736.492	272	[C41H70NO8P+H] 1+	Positive	9	6	0	Glycerophospholipids [GP]	PE	Diacylglycerophosphoethanolamines	736.491	0.8687	M-NL_595.4738(100.0), M-C2H7NO3P-H2O_595.4738(100.0)
	HeLa cells	PE P- 16:0_16:0	PE P- 32:0	PE P- 16:0_16:0	LMGP02030013	22.5	676.528	272	[C37H74NO7P+H] 1+	Positive	3	1	0	Glycerophospholipids [GP]	PE	1-(1Z-alkenyl),2-acylglycerophosphoethanolamines	676.528	0.5722	16:0 PE_313.2713(100.0)
	HeLa cells	PE 17:1_18:3@	PE 35:4	PE 17:1_18:3	LMGP02010574	18.77	724.49	272.1	[C40H72NO8P-H] 1-	Negative	7	4	0	Glycerophospholipids [GP]	PE	Diacylglycerophosphoethanolamines	724.492	2.4859	M-17:1-H2O_456.2542(100.0)
	HeLa cells	PE 18:1_16:1	PE 34:2	PE 18:1_16:1	LMGP02011198	20.47	714.507	272.2	[C39H74NO8P-H] 1-	Negative	5	2	0	Glycerophospholipids [GP]	PE	Diacylglycerophosphoethanolamines	714.508	1.7015	15:1 COO-_253.219(100.0), 17:1 COO-_281.2472(44.3657)
	HeLa cells	PE 16:1_20:5	PE 36:6	PE 16:1_20:5	LMGP02010533	17.2	734.476	272.3	[C41H70NO8P-H] 1-	Negative	9	6	0	Glycerophospholipids [GP]	PE	Diacylglycerophosphoethanolamines	734.477	1.3377	15:1 COO-_253.2178(40.3927), 19:5 COO-_301.2175(100.0), M-20:5-H2O_432.2507(3.7209), M-16:1-H2O_480.2567(1.6829), M-16:1_498.2607(2.0777), M_734.4747(28.1985)
	HeLa cells	PE 17:1_18:2	PE 35:3	PE 17:1_18:2	LMGP02010573	19.52	726.507	272.4	[C40H74NO8P-H] 1-	Negative	6	3	0	Glycerophospholipids [GP]	PE	Diacylglycerophosphoethanolamines	726.508	1.4214	16:1 COO-_267.2351(47.5027), 17:2 COO-_279.2319(100.0)
	HeLa cells	PE P- 16:0@_18:1	PE P- 34:1	PE P- 16:0_18:1	LMGP02030095	22.22	700.528	272.6	[C39H76NO7P-H] 1-	Negative	4	2	0	Glycerophospholipids [GP]	PE	1-(1Z-alkenyl),2-acylglycerophosphoethanolamines	700.529	1.1892	HG_140.0128(1.9861), C5H11O5PN_196.0371(0.2846), 17:1 COO-_281.2485(100.0), M-18:1-H2O_418.2767(9.4324), M-18:1_436.2865(12.2546), M_700.5277(37.2658)
	HeLa cells	PE 18:2_18:3	PE 36:5	PE 18:2_18:3	LMGP02010664	17.84	736.491	272.9	[C41H72NO8P-H] 1-	Negative	8	5	0	Glycerophospholipids [GP]	PE	Diacylglycerophosphoethanolamines	736.492	2.1139	17:3 COO-_277.218(93.1824), 17:2 COO-_279.2327(100.0), M_736.4907(16.7198)
	HeLa cells	PE 16:0_18:1	PE 34:1	PE 16:0_18:1	LMGP02010009	21.45	716.522	273	[C39H76NO8P-H] 1-	Negative	4	1	0	Glycerophospholipids [GP]	PE	Diacylglycerophosphoethanolamines	716.524	1.8169	HG-H2O_122.0017(0.2565), 15:0 COO-_255.233(34.9788), 17:1 COO-_281.2486(100.0), M-18:1-H2O_434.2709(3.1868), M-18:1_452.2764(10.1234), M-16:0-H2O_460.283(2.3525)
	HeLa cells	PE 16:0_18:1	PE 34:1	PE 16:0_18:1	LMGP02010009	21.65	716.523	273	[C39H76NO8P-H] 1-	Negative	4	1	0	Glycerophospholipids [GP]	PE	Diacylglycerophosphoethanolamines	716.524	0.6244	15:0 COO-_255.2337(32.7729), 17:1 COO-_281.249(100.0), M-18:1_452.2775(8.0917), M_716.5224(34.5189)
	HeLa cells	PE 36:4	PE 36:4	PE 18:2_18:2	LMGP02010111	19.44	740.524	273.2	[C41H74NO8P+H] 1+	Positive	7	4	0	Glycerophospholipids [GP]	PE	Diacylglycerophosphoethanolamines	740.523	1.7853	M-NL_599.5045(100.0), M-C2H7NO3P-H2O_599.5045(100.0)
	HeLa cells	PE 17:1_18:1	PE 35:2	PE 17:1_18:1	LMGP02010572	20.84	728.523	273.5	[C40H76NO8P-H] 1-	Negative	5	2	0	Glycerophospholipids [GP]	PE	Diacylglycerophosphoethanolamines	728.524	0.8654	16:1 COO-_267.2345(100.0), 17:1 COO-_281.2499(90.8699), M-18:1-H2O_446.271(2.9184), M-17:1-H2O_460.2832(4.9133), M-18:1_464.281(2.3295), M-17:1_478.2972(5.6102), M_728.5203(36.5443)
	HeLa cells	PE 20:4_16:1	PE 36:5	PE 20:4_16:1	LMGP02010939	18.37	736.491	273.5	[C41H72NO8P-H] 1-	Negative	8	5	0	Glycerophospholipids [GP]	PE	Diacylglycerophosphoethanolamines	736.492	2.1968	HG_140.013(0.6017), C5H11O5PN_196.0392(6.076), 15:1 COO-_253.2181(34.5382), 19:4 COO-_303.2316(100.0), M-20:4-H2O_432.2527(2.3798), M-16:1-H2O_482.2715(5.2888), M_736.4905(27.9934)
	HeLa cells	PE 22:6_14:0	PE 36:6	PE 22:6_14:0	LMGP02011134	17.66	734.476	273.5	[C41H70NO8P-H] 1-	Negative	9	6	0	Glycerophospholipids [GP]	PE	Diacylglycerophosphoethanolamines	734.477	1.4208	13:0 COO-_227.203(69.1423), 21:6 COO-_327.2348(100.0)
	HeLa cells	PE P- 16:0@_20:3	PE P- 36:3	PE P- 16:0_20:3	LMGP02030027	21.21	710.513	273.6	[C41H76NO7P-CH3] 1-	Negative	6	4	0	Glycerophospholipids [GP]	PE	1-(1Z-alkenyl),2-acylglycerophosphoethanolamines	710.513	0.1508	19:3 COO-_291.2337(100.0)
	HeLa cells	PE 18:3_20:4@	PE 38:7	PE 18:3_20:4	LMGP02010702	17.77	762.507	273.8	[C43H72NO8P+H] 1+	Positive	10	7	0	Glycerophospholipids [GP]	PE	Diacylglycerophosphoethanolamines	762.507	0.406	18:3 PE_335.2581(9.8039), M-NL_621.4835(100.0), M-C2H7NO3P-H2O_621.4835(100.0)
	HeLa cells	PE 18:2_18:2	PE 36:4	PE 18:2_18:2	LMGP02010111	19.11	738.507	274	[C41H74NO8P-H] 1-	Negative	7	4	0	Glycerophospholipids [GP]	PE	Diacylglycerophosphoethanolamines	738.508	1.8115	C5H11O5PN_196.0384(2.072), 17:2 COO-_279.2319(100.0), M-18:2-H2O_458.2704(3.8685), M-18:2_476.2776(10.5742)
	HeLa cells	PE O- 16:0@_20:5	PE O- 36:5	PE O- 16:0_20:5	LMGP02020095	20.04	722.513	274.1	[C41H74NO7P-H] 1-	Negative	7	5	0	Glycerophospholipids [GP]	PE	1-alkyl,2-acylglycerophosphoethanolamines	722.513	0.4425	19:5 COO-_301.2165(100.0), M-20:5_438.3(23.8083)
	HeLa cells	PE P- 16:0_20:5	PE P- 36:5	PE P- 16:0_20:5	LMGP02030028	19.66	720.495	274.2	[C41H72NO7P-H] 1-	Negative	8	6	0	Glycerophospholipids [GP]	PE	1-(1Z-alkenyl),2-acylglycerophosphoethanolamines	720.497	2.7809	15:1 COO-_239.2385(1.0613), 19:5 COO-_301.217(100.0), M-20:5-H2O_418.2721(8.5353), M-20:5_436.2841(22.2032)
	HeLa cells	PE O- 36:5	PE O- 36:5	PE O- 16:0_20:5	LMGP02020095	20.37	724.527	274.5	[C41H74NO7P+H] 1+	Positive	7	5	0	Glycerophospholipids [GP]	PE	1-alkyl,2-acylglycerophosphoethanolamines	724.528	0.5609	M-NL_583.5081(100.0)
	HeLa cells	PE 20:5_16:0	PE 36:5	PE 20:5_16:0	LMGP02010968	18.76	736.491	274.6	[C41H72NO8P-H] 1-	Negative	8	5	0	Glycerophospholipids [GP]	PE	Diacylglycerophosphoethanolamines	736.492	1.2023	15:0 COO-_255.2335(33.826), 19:5 COO-_301.2183(100.0), M-20:5-H2O_434.2671(3.2588), M-20:5_452.2801(13.6204), M-16:0-H2O_480.256(2.5322), M-16:0_498.2642(1.7348)
	HeLa cells	PE 20:5_16:0@	PE 36:5	PE 20:5_16:0	LMGP02010968	18.94	736.493	274.6	[C41H72NO8P-H] 1-	Negative	8	5	0	Glycerophospholipids [GP]	PE	Diacylglycerophosphoethanolamines	736.492	0.7037	19:5 COO-_301.2183(100.0), M-20:5_452.2823(16.3265), M_736.4894(31.6327)
	HeLa cells	PE 17:0_18:2	PE 35:2	PE 17:0_18:2	LMGP02010546	21.07	728.524	274.7	[C40H76NO8P-H] 1-	Negative	5	2	0	Glycerophospholipids [GP]	PE	Diacylglycerophosphoethanolamines	728.524	0.8102	16:0 COO-_269.2512(69.0476), 17:2 COO-_279.2346(100.0), M-18:2-H2O_448.2845(72.8571), M-18:2_466.294(30.9524), M_728.5171(65.2381)
	HeLa cells	PE 18:0_16:0	PE 34:0	PE 18:0_16:0	LMGP02011205	22.59	718.538	274.8	[C39H78NO8P-H] 1-	Negative	3	0	0	Glycerophospholipids [GP]	PE	Diacylglycerophosphoethanolamines	718.539	2.3564	15:0 COO-_255.233(100.0), 17:0 COO-_283.2644(48.2278), M-16:0-H2O_462.2947(1.2593)
	HeLa cells	PE 22:6@_16:1	PE 38:7	PE 22:6_16:1	LMGP02011138	18.13	762.507	275	[C43H72NO8P+H] 1+	Positive	10	7	0	Glycerophospholipids [GP]	PE	Diacylglycerophosphoethanolamines	762.507	0.5661	16:1 PE_311.259(1.9529), M-NL_621.4874(100.0), M-C2H7NO3P-H2O_621.4874(100.0)
	HeLa cells	PE 35:2	PE 35:2	PE 13:0_22:2	LMGP02010403	21.28	730.539	275.2	[C40H76NO8P+H] 1+	Positive	5	2	0	Glycerophospholipids [GP]	PE	Diacylglycerophosphoethanolamines	730.538	1.7754	M-NL_589.5174(100.0), M-C2H7NO3P-H2O_589.5174(100.0)
	HeLa cells	PE 16:0_20:4	PE 36:4	PE 16:0_20:4	LMGP02010096	20.07	740.523	275.3	[C41H74NO8P+H] 1+	Positive	7	4	0	Glycerophospholipids [GP]	PE	Diacylglycerophosphoethanolamines	740.523	0.7963	16:0 PE_313.2747(11.7454), 20:4 PE_361.2738(4.1672), M-NL_599.5013(100.0), M-C2H7NO3P-H2O_599.5013(100.0)
	HeLa cells	PE P- 16:0@_20:4	PE P- 36:4	PE P- 16:0_20:4	LMGP02030093	22.39	722.511	275.3	[C41H74NO7P-H] 1-	Negative	7	5	0	Glycerophospholipids [GP]	PE	1-(1Z-alkenyl),2-acylglycerophosphoethanolamines	722.513	2.132	19:4 COO-_303.2335(100.0), M-20:4-H2O_418.2716(6.2529), M-20:4_436.2857(15.8565), M_722.5068(25.5338)
	HeLa cells	PE 37:5	PE 37:5	PE 15:1_22:4	LMGP02010503	19.65	752.524	275.5	[C42H74NO8P+H] 1+	Positive	8	5	0	Glycerophospholipids [GP]	PE	Diacylglycerophosphoethanolamines	752.523	1.9191	M-NL_611.5042(100.0), M-C2H7NO3P-H2O_611.5042(100.0)
	HeLa cells	PE 18:3_20:5	PE 38:8	PE 18:3_20:5	LMGP02010703	16.43	758.475	275.6	[C43H70NO8P-H] 1-	Negative	11	8	0	Glycerophospholipids [GP]	PE	Diacylglycerophosphoethanolamines	758.477	1.6977	17:3 COO-_277.2182(100.0), 19:5 COO-_301.2169(81.0379), M-20:5_474.2584(6.7864)
	HeLa cells	PE 34:1	PE 34:1	PE 16:0_18:1	LMGP02010009	22.88	718.539	275.6	[C39H76NO8P+H] 1+	Positive	4	1	0	Glycerophospholipids [GP]	PE	Diacylglycerophosphoethanolamines	718.538	0.7008	M-NL_577.5182(100.0), M-C2H7NO3P-H2O_577.5182(100.0)
	HeLa cells	PE 18:1_18:2	PE 36:3	PE 18:1_18:2	LMGP02010048	20.85	742.538	275.7	[C41H76NO8P+H] 1+	Positive	6	3	0	Glycerophospholipids [GP]	PE	Diacylglycerophosphoethanolamines	742.538	0.185	17:2 C=O+_263.2365(2.2808), 18:2 PE_337.2729(4.1415), 18:1 PE_339.2871(2.6715), M-NL_601.5183(100.0), M-C2H7NO3P-H2O_601.5183(100.0)
	HeLa cells	PE P- 16:0@_22:6	PE P- 38:6	PE P- 16:0_22:6	LMGP02030001	19.45	732.496	275.8	[C43H74NO7P-CH3] 1-	Negative	9	7	0	Glycerophospholipids [GP]	PE	1-(1Z-alkenyl),2-acylglycerophosphoethanolamines	732.497	1.4026	M-22:6_422.2654(47.1429), M_732.4932(92.8571)
	HeLa cells	PE P- 16:0@_20:4	PE P- 36:4	PE P- 16:0_20:4	LMGP02030093	20.56	722.511	275.9	[C41H74NO7P-H] 1-	Negative	7	5	0	Glycerophospholipids [GP]	PE	1-(1Z-alkenyl),2-acylglycerophosphoethanolamines	722.513	2.2165	19:4 COO-_303.2316(100.0), M-20:4-H2O_418.2729(20.1677), M-20:4_436.2842(10.926)
	HeLa cells	PE P- 16:0_20:4	PE P- 36:4	PE P- 16:0_20:4	LMGP02030093	20.8	722.513	275.9	[C41H74NO7P-H] 1-	Negative	7	5	0	Glycerophospholipids [GP]	PE	1-(1Z-alkenyl),2-acylglycerophosphoethanolamines	722.513	0.2333	HG_140.0122(1.2063), 15:1 COO-_239.2385(0.454), 19:4 COO-_303.2334(100.0), M-20:4-H2O_418.2737(6.34), M-20:4_436.2842(18.1057)
	HeLa cells	PE 18:1_18:2	PE 36:3	PE 18:1_18:2	LMGP02010048	19.32	764.524	276	[C41H76NO8P+Na] 1+	Positive	6	3	0	Glycerophospholipids [GP]	PE	Diacylglycerophosphoethanolamines	764.52	4.6394	17:1 C=O+_265.2511(2.4085), 18:2 PE_337.2748(5.7273), 18:1 PE_339.2892(23.9324), M-NL_623.5023(100.0), M-C2H7NO3P-H2O_623.5023(100.0)
	HeLa cells	PE O- 16:0@_18:1	PE O- 34:1	PE O- 16:0_18:1	LMGP02020018	22.76	704.561	276	[C39H78NO7P+H] 1+	Positive	3	1	0	Glycerophospholipids [GP]	PE	1-alkyl,2-acylglycerophosphoethanolamines	704.559	2.9905	18:1 PE_339.2905(100.0), M-NL_563.5361(99.0049)
	HeLa cells	PE 18:1_17:0	PE 35:1	PE 18:1_17:0	LMGP02010640	22.17	730.538	276.4	[C40H78NO8P-H] 1-	Negative	4	1	0	Glycerophospholipids [GP]	PE	Diacylglycerophosphoethanolamines	730.539	1.6493	16:0 COO-_269.2496(51.506), 17:1 COO-_281.249(100.0), M-18:1_466.294(11.5964)
	HeLa cells	PE 18:1_18:3	PE 36:4	PE 18:1_18:3	LMGP02010643	19.63	738.508	276.4	[C41H74NO8P-H] 1-	Negative	7	4	0	Glycerophospholipids [GP]	PE	Diacylglycerophosphoethanolamines	738.508	0.3239	17:3 COO-_277.2152(63.1839), 17:1 COO-_281.2493(53.7274), M-18:3_478.2903(8.7165), M_738.5051(100.0)
	HeLa cells	PE O- 36:4	PE O- 36:4	PE O- 16:0_20:4	LMGP02020019	21.59	726.543	276.5	[C41H76NO7P+H] 1+	Positive	6	4	0	Glycerophospholipids [GP]	PE	1-alkyl,2-acylglycerophosphoethanolamines	726.543	0.6778	M-NL_585.5255(100.0)
	HeLa cells	PE 29:0	PE 29:0	PE 12:0_17:0	LMGP02010363	16.01	634.445	276.6	[C34H68NO8P-CH3] 1-	Negative	3	0	0	Glycerophospholipids [GP]	PE	Diacylglycerophosphoethanolamines	634.445	0.4538	M-NL_493.4212(100.0)
	HeLa cells	PE 18:3_20:4	PE 38:7	PE 18:3_20:4	LMGP02010702	17.6	760.491	276.8	[C43H72NO8P-H] 1-	Negative	10	7	0	Glycerophospholipids [GP]	PE	Diacylglycerophosphoethanolamines	760.492	2.2077	17:3 COO-_277.2169(9.1801), 19:4 COO-_303.2345(100.0)
	HeLa cells	PE 16:0_20:4	PE 36:4	PE 16:0_20:4	LMGP02010096	20.34	740.523	276.9	[C41H74NO8P+H] 1+	Positive	7	4	0	Glycerophospholipids [GP]	PE	Diacylglycerophosphoethanolamines	740.523	0.2193	16:0 PE_313.2729(29.1083), 20:4 PE_361.2776(3.5615), M-20:4-H2O_436.2839(1.307), M-20:4_454.2914(2.5823), M-16:0_502.293(0.6391), M-NL_599.5029(100.0), M-C2H7NO3P-H2O_599.5029(100.0), M_740.5216(0.3251)
	HeLa cells	PE 17:1_20:4	PE 37:5	PE 17:1_20:4	LMGP02010583	19.26	750.507	276.9	[C42H74NO8P-H] 1-	Negative	8	5	0	Glycerophospholipids [GP]	PE	Diacylglycerophosphoethanolamines	750.508	1.4573	19:4 COO-_303.2356(100.0), M-17:1_500.2737(8.0309)
	HeLa cells	PE P- 16:0@_20:3	PE P- 36:3	PE P- 16:0_20:3	LMGP02030027	21.73	724.528	277	[C41H76NO7P-H] 1-	Negative	6	4	0	Glycerophospholipids [GP]	PE	1-(1Z-alkenyl),2-acylglycerophosphoethanolamines	724.529	1.571	19:3 COO-_305.2507(71.0526), M_724.522(62.782)
	HeLa cells	PE 22:6_16:1	PE 38:7	PE 22:6_16:1	LMGP02011138	17.93	760.491	277.4	[C43H72NO8P-H] 1-	Negative	10	7	0	Glycerophospholipids [GP]	PE	Diacylglycerophosphoethanolamines	760.492	1.8065	21:6 COO-_327.2329(100.0), M-22:6_450.2629(16.7022), M-16:1-H2O_506.2667(2.3978), M_760.4905(31.0123)
	HeLa cells	PE 20:3_16:0	PE 36:3	PE 20:3_16:0	LMGP02010908	21.15	740.523	277.5	[C41H76NO8P-H] 1-	Negative	6	3	0	Glycerophospholipids [GP]	PE	Diacylglycerophosphoethanolamines	740.524	1.0162	15:0 COO-_255.2327(33.399), 19:3 COO-_305.2464(100.0), M-20:3_452.28(17.561), M_740.5198(46.1034)
	HeLa cells	PE P- 16:0@_19:1	PE P- 35:1	PE P- 16:0_19:1	LMGP02030023	23.15	716.559	277.5	[C40H78NO7P+H] 1+	Positive	4	2	0	Glycerophospholipids [GP]	PE	1-(1Z-alkenyl),2-acylglycerophosphoethanolamines	716.559	0.3851	19:1 PE_353.3043(100.0), M-NL_575.5433(23.24)
	HeLa cells	PE P- 18:0@_18:2	PE P- 36:2	PE P- 18:0_18:2	LMGP02030046	22.5	726.543	277.6	[C41H78NO7P-H] 1-	Negative	5	3	0	Glycerophospholipids [GP]	PE	1-(1Z-alkenyl),2-acylglycerophosphoethanolamines	726.544	1.7691	17:2 COO-_279.2323(100.0), M-18:2_464.3146(8.5073), M_726.5419(30.0851)
	HeLa cells	PE 18:1_18:2@	PE 36:3	PE 18:1_18:2	LMGP02010048	21.04	742.539	277.9	[C41H76NO8P+H] 1+	Positive	6	3	0	Glycerophospholipids [GP]	PE	Diacylglycerophosphoethanolamines	742.538	0.596	18:1 PE_339.2892(2.891), M-NL_601.5196(100.0), M-C2H7NO3P-H2O_601.5196(100.0)
	HeLa cells	PE 17:0_20:5	PE 37:5	PE 17:0_20:5	LMGP02010555	19.66	750.509	278	[C42H74NO8P-H] 1-	Negative	8	5	0	Glycerophospholipids [GP]	PE	Diacylglycerophosphoethanolamines	750.508	1.2265	16:0 COO-_269.2488(16.8728), 19:5 COO-_301.2184(100.0), M-20:5-H2O_448.2817(9.229), M-20:5_466.293(14.1026), M_750.5067(29.7054)
	HeLa cells	PE 18:0_18:2	PE 36:2	PE 18:0_18:2	LMGP02010044	21.87	742.537	278.1	[C41H78NO8P-H] 1-	Negative	5	2	0	Glycerophospholipids [GP]	PE	Diacylglycerophosphoethanolamines	742.539	2.6912	17:2 COO-_279.2323(100.0), 17:0 COO-_283.2639(27.9804), M-18:0_476.2759(1.0676), M-18:2_480.3086(17.927)
	HeLa cells	PE 20:5_18:1	PE 38:6	PE 20:5_18:1	LMGP02011172	18.98	762.507	278.5	[C43H74NO8P-H] 1-	Negative	9	6	0	Glycerophospholipids [GP]	PE	Diacylglycerophosphoethanolamines	762.508	1.5944	C5H11O5PN_196.038(2.256), 17:1 COO-_281.2504(40.938), 19:5 COO-_301.218(100.0), M-20:5-H2O_460.2829(3.53), M-20:5_478.2957(15.0854), M-18:1-H2O_480.2533(1.4779), M-18:1_498.2629(2.0925)
	HeLa cells	PE 17:0_20:4	PE 37:4	PE 17:0_20:4	LMGP02010003	20.53	752.522	278.6	[C42H76NO8P-H] 1-	Negative	7	4	0	Glycerophospholipids [GP]	PE	Diacylglycerophosphoethanolamines	752.524	2.2166	16:0 COO-_269.2481(15.0783), 19:4 COO-_303.2327(100.0)
	HeLa cells	PE P- 16:0@_22:6	PE P- 38:6	PE P- 16:0_22:6	LMGP02030001	20.59	746.514	278.6	[C43H74NO7P-H] 1-	Negative	9	7	0	Glycerophospholipids [GP]	PE	1-(1Z-alkenyl),2-acylglycerophosphoethanolamines	746.513	0.6346	21:6 COO-_327.233(100.0), M-22:6_436.2825(19.0066)
	HeLa cells	PE 18:1_18:1	PE 36:2	PE 18:1_18:1	LMGP02010039	22.04	744.554	278.7	[C41H78NO8P+H] 1+	Positive	5	2	0	Glycerophospholipids [GP]	PE	Diacylglycerophosphoethanolamines	744.554	0.8066	17:1 C=O+_265.2519(6.9002), 18:1 PE_339.291(3.7638), M-18:1_480.309(0.588), M-NL_603.535(100.0), M-C2H7NO3P-H2O_603.535(100.0)
	HeLa cells	PE 36:2	PE 36:2	PE 18:1_18:1	LMGP02010039	22.76	744.556	278.9	[C41H78NO8P+H] 1+	Positive	5	2	0	Glycerophospholipids [GP]	PE	Diacylglycerophosphoethanolamines	744.554	2.938	M-NL_603.5338(100.0), M-C2H7NO3P-H2O_603.5338(100.0)
	HeLa cells	PE 18:1_17:0@	PE 35:1	PE 18:1_17:0	LMGP02010640	22.56	732.554	279	[C40H78NO8P+H] 1+	Positive	4	1	0	Glycerophospholipids [GP]	PE	Diacylglycerophosphoethanolamines	732.554	0.2366	18:1 PE_339.287(4.4238), M-NL_591.5353(100.0), M-C2H7NO3P-H2O_591.5353(100.0), M_732.5521(3.8827)
	HeLa cells	PE 20:3@_16:0	PE 36:3	PE 20:3_16:0	LMGP02010908	21.69	742.538	279.1	[C41H76NO8P+H] 1+	Positive	6	3	0	Glycerophospholipids [GP]	PE	Diacylglycerophosphoethanolamines	742.538	0.1438	16:0 PE_313.2734(21.2204), M-NL_601.5178(100.0), M-C2H7NO3P-H2O_601.5178(100.0)
	HeLa cells	PE 20:4_20:5	PE 40:9	PE 20:4_20:5	LMGP02010955	17.44	786.508	279.1	[C45H72NO8P+H] 1+	Positive	12	9	0	Glycerophospholipids [GP]	PE	Diacylglycerophosphoethanolamines	786.507	1.868	20:5 PE_359.2582(10.8795), M-20:4-H2O_482.2678(10.7202), M-NL_645.4881(100.0), M-C2H7NO3P-H2O_645.4881(100.0)
	HeLa cells	PE O- 16:0@_22:5	PE O- 38:5	PE O- 16:0_22:5	LMGP02020006	21.2	750.543	279.2	[C43H78NO7P-H] 1-	Negative	7	5	0	Glycerophospholipids [GP]	PE	1-alkyl,2-acylglycerophosphoethanolamines	750.544	2.3631	21:5 COO-_329.2483(100.0), M-22:5-H2O_420.2887(4.0008), M-22:5_438.296(11.58)
	HeLa cells	PE P- 16:0@_22:6	PE P- 38:6	PE P- 16:0_22:6	LMGP02030001	20.36	746.511	279.2	[C43H74NO7P-H] 1-	Negative	9	7	0	Glycerophospholipids [GP]	PE	1-(1Z-alkenyl),2-acylglycerophosphoethanolamines	746.513	2.3087	C5H11O5PN_196.0367(0.7122), 21:6 COO-_327.2333(100.0), M-22:6-H2O_418.2724(8.3113), M-22:6_436.2843(30.9133), M_746.5105(27.7599)
	HeLa cells	PE 36:2	PE 36:2	PE 18:1_18:1	LMGP02010039	25.43	744.554	279.3	[C41H78NO8P+H] 1+	Positive	5	2	0	Glycerophospholipids [GP]	PE	Diacylglycerophosphoethanolamines	744.554	0.1508	M-NL_603.532(100.0), M-C2H7NO3P-H2O_603.532(100.0)
	HeLa cells	PE O- 16:0@_22:6	PE O- 38:6	PE O- 16:0_22:6	LMGP02020020	21.05	750.543	279.6	[C43H76NO7P+H] 1+	Positive	8	6	0	Glycerophospholipids [GP]	PE	1-alkyl,2-acylglycerophosphoethanolamines	750.543	0.0758	22:6 PE_385.2715(20.8243), M-NL_609.5228(100.0)
	HeLa cells	PE 16:0_22:6	PE 38:6	PE 16:0_22:6	LMGP02010095	19.49	762.506	279.7	[C43H74NO8P-H] 1-	Negative	9	6	0	Glycerophospholipids [GP]	PE	Diacylglycerophosphoethanolamines	762.508	2.1547	C5H11O5PN_196.0377(6.1058), 21:6 COO-_327.2329(100.0), M-22:6-H2O_434.268(7.3569), M-22:6_452.278(22.5594), M-16:0-H2O_506.2646(1.0887), M_762.5024(39.4301)
	HeLa cells	PE 18:1_18:1	PE 36:2	PE 18:1_18:1	LMGP02010039	20.83	766.539	279.7	[C41H78NO8P+Na] 1+	Positive	5	2	0	Glycerophospholipids [GP]	PE	Diacylglycerophosphoethanolamines	766.536	4.5149	18:1 PE_339.2909(36.2039), M-NL_625.5184(100.0), M-C2H7NO3P-H2O_625.5184(100.0)
	HeLa cells	PE 18:1_18:1	PE 36:2	PE 18:1_18:1	LMGP02010039	22.28	744.554	279.7	[C41H78NO8P+H] 1+	Positive	5	2	0	Glycerophospholipids [GP]	PE	Diacylglycerophosphoethanolamines	744.554	0.8886	18:1 PE_339.2924(3.7707), M-NL_603.5355(100.0), M-C2H7NO3P-H2O_603.5355(100.0)
	HeLa cells	PE 20:4_18:1	PE 38:5	PE 20:4_18:1	LMGP02010944	20.13	764.523	279.7	[C43H76NO8P-H] 1-	Negative	8	5	0	Glycerophospholipids [GP]	PE	Diacylglycerophosphoethanolamines	764.524	1.4633	19:4 COO-_303.2334(100.0), M-20:4-H2O_460.2832(5.3987), M-20:4_478.2932(12.3154), M-18:1_500.2734(1.3541), M_764.5209(37.3758)
	HeLa cells	PE 20:4_18:1	PE 38:5	PE 20:4_18:1	LMGP02010944	22.41	764.523	279.7	[C43H76NO8P-H] 1-	Negative	8	5	0	Glycerophospholipids [GP]	PE	Diacylglycerophosphoethanolamines	764.524	0.665	17:1 COO-_281.2512(63.9852), 19:4 COO-_303.2299(100.0)
	HeLa cells	PE 17:0@_20:4	PE 37:4	PE 17:0_20:4	LMGP02010003	20.79	752.523	279.8	[C42H76NO8P-H] 1-	Negative	7	4	0	Glycerophospholipids [GP]	PE	Diacylglycerophosphoethanolamines	752.524	0.2701	HG_140.0121(3.8158), 19:4 COO-_303.2344(100.0), M-20:4-H2O_448.2842(2.8002), M-20:4_466.2947(13.1758)
	HeLa cells	PE 18:0_18:1	PE 36:1	PE 18:0_18:1	LMGP02010036	22.71	744.555	279.8	[C41H80NO8P-H] 1-	Negative	4	1	0	Glycerophospholipids [GP]	PE	Diacylglycerophosphoethanolamines	744.555	0.1515	HG_140.0119(2.6311), 17:1 COO-_281.2502(100.0), 17:0 COO-_283.2654(30.7118), M-18:0-H2O_460.2799(1.2601), M-18:1-H2O_462.2988(5.0101), M-18:1_480.3086(16.5087)
	HeLa cells	PE 18:0@_16:0	PE 34:0	PE 18:0_16:0	LMGP02011205	22.97	720.554	280.3	[C39H78NO8P+H] 1+	Positive	3	0	0	Glycerophospholipids [GP]	PE	Diacylglycerophosphoethanolamines	720.554	0.3252	16:0 PE_313.2743(6.5307), M-NL_579.5358(100.0), M-C2H7NO3P-H2O_579.5358(100.0)
	HeLa cells	PE 20:5@_18:0	PE 38:5	PE 20:5_18:0	LMGP02010973	23.3	764.523	280.3	[C43H76NO8P-H] 1-	Negative	8	5	0	Glycerophospholipids [GP]	PE	Diacylglycerophosphoethanolamines	764.524	0.9045	17:0 COO-_283.2644(100.0)
	HeLa cells	PE O- 16:0@_22:4	PE O- 38:4	PE O- 16:0_22:4	LMGP02020037	22.13	752.558	280.3	[C43H80NO7P-H] 1-	Negative	6	4	0	Glycerophospholipids [GP]	PE	1-alkyl,2-acylglycerophosphoethanolamines	752.56	1.9846	21:4 COO-_331.266(100.0), M-22:4_438.3029(21.066)
	HeLa cells	PE 17:0_20:4@	PE 37:4	PE 17:0_20:4	LMGP02010003	21.3	754.539	280.4	[C42H76NO8P+H] 1+	Positive	7	4	0	Glycerophospholipids [GP]	PE	Diacylglycerophosphoethanolamines	754.538	1.7998	17:0 PE_327.2892(46.4444), M-NL_613.5166(100.0), M-C2H7NO3P-H2O_613.5166(100.0)
	HeLa cells	PE P- 18:0@_20:5	PE P- 38:5	PE P- 18:0_20:5	LMGP02030056	21.44	748.527	280.4	[C43H76NO7P-H] 1-	Negative	8	6	0	Glycerophospholipids [GP]	PE	1-(1Z-alkenyl),2-acylglycerophosphoethanolamines	748.529	2.4991	19:5 COO-_301.2162(100.0), M-20:5_464.3188(13.3202)
	HeLa cells	PE 20:4_20:4	PE 40:8	PE 20:4_20:4	LMGP02011173	18.6	788.523	280.6	[C45H74NO8P+H] 1+	Positive	11	8	0	Glycerophospholipids [GP]	PE	Diacylglycerophosphoethanolamines	788.523	0.593	20:4 PE_361.275(19.6673), M-NL_647.5011(100.0), M-C2H7NO3P-H2O_647.5011(100.0)
	HeLa cells	PE 20:5_18:0	PE 38:5	PE 20:5_18:0	LMGP02010973	20.58	764.522	280.8	[C43H76NO8P-H] 1-	Negative	8	5	0	Glycerophospholipids [GP]	PE	Diacylglycerophosphoethanolamines	764.524	1.8625	HG_140.011(1.2697), 19:5 COO-_301.2177(100.0), M-20:5-H2O_462.2985(4.4625), M-18:0-H2O_480.2503(7.0509), M-20:5_480.3088(14.4823), M-18:0_498.2586(0.6692)
	HeLa cells	PE P- 16:0@_20:1	PE P- 36:1	PE P- 16:0_20:1	LMGP02030025	23.56	730.575	280.8	[C41H80NO7P+H] 1+	Positive	4	2	0	Glycerophospholipids [GP]	PE	1-(1Z-alkenyl),2-acylglycerophosphoethanolamines	730.574	0.594	20:1 PE_367.3195(100.0), M-20:1_438.3003(5.4419), M-NL_589.5546(10.8481)
	HeLa cells	PE 38:4	PE 38:4	PE 20:0_18:4	LMGP02010114	21.31	768.555	280.9	[C43H78NO8P+H] 1+	Positive	7	4	0	Glycerophospholipids [GP]	PE	Diacylglycerophosphoethanolamines	768.554	2.1315	M-NL_627.5316(100.0), M-C2H7NO3P-H2O_627.5316(100.0)
	HeLa cells	PE 20:3_20:5@	PE 40:8	PE 20:3_20:5	LMGP02010926	18.07	786.508	281.3	[C45H74NO8P-H] 1-	Negative	11	8	0	Glycerophospholipids [GP]	PE	Diacylglycerophosphoethanolamines	786.508	0.0713	19:3 COO-_305.2494(89.7297)
	HeLa cells	PE 22:6_18:2	PE 40:8	PE 22:6_18:2	LMGP02011144	18.31	786.507	281.3	[C45H74NO8P-H] 1-	Negative	11	8	0	Glycerophospholipids [GP]	PE	Diacylglycerophosphoethanolamines	786.508	1.5458	HG_140.0121(3.5165), 21:6 COO-_327.2345(91.5599), M-22:6_476.277(11.0117), M-18:2-H2O_506.2659(2.2972), M-18:2_524.2798(12.5853), M_786.5046(43.7258)
	HeLa cells	PE 18:1_20:3	PE 38:4	PE 18:1_20:3	LMGP02010115	21.13	766.538	281.4	[C43H78NO8P-H] 1-	Negative	7	4	0	Glycerophospholipids [GP]	PE	Diacylglycerophosphoethanolamines	766.539	1.7311	C5H11O5PN_196.0373(4.5586), 17:1 COO-_281.2509(23.9547), 19:3 COO-_305.2477(100.0), M-20:3-H2O_460.2817(2.3091), M-20:3_478.2963(9.5838)
	HeLa cells	PE 18:0_18:0	PE 36:0	PE 18:0_18:0	LMGP02010097	23.49	746.569	281.5	[C41H82NO8P-H] 1-	Negative	3	0	0	Glycerophospholipids [GP]	PE	Diacylglycerophosphoethanolamines	746.571	1.9263	17:0 COO-_283.2665(100.0), M-18:0_480.3114(26.9073), M_746.5665(36.1302)
	HeLa cells	PE P- 18:0_20:4	PE P- 38:4	PE P- 18:0_20:4	LMGP02030003	22.32	750.543	281.5	[C43H78NO7P-H] 1-	Negative	7	5	0	Glycerophospholipids [GP]	PE	1-(1Z-alkenyl),2-acylglycerophosphoethanolamines	750.544	2.0378	HG_140.0118(0.3217), 17:1 COO-_267.2677(0.3445), 19:4 COO-_303.2315(100.0), M-20:4-H2O_446.302(6.4079), M-20:4_464.3134(20.6984), M_750.5409(29.7088)
	HeLa cells	PE P- 18:0@_20:4	PE P- 38:4	PE P- 18:0_20:4	LMGP02030003	22.71	752.559	281.6	[C43H78NO7P+H] 1+	Positive	7	5	0	Glycerophospholipids [GP]	PE	1-(1Z-alkenyl),2-acylglycerophosphoethanolamines	752.559	0.2855	20:4 PE_361.2739(100.0), M-20:4_466.3301(2.8058), M-NL_611.5364(23.7942)
	HeLa cells	PE 22:6_18:1@	PE 40:7	PE 22:6_18:1	LMGP02011143	20.06	790.539	281.9	[C45H76NO8P+H] 1+	Positive	10	7	0	Glycerophospholipids [GP]	PE	Diacylglycerophosphoethanolamines	790.538	0.8686	22:6 PE_385.2762(3.0812), M-NL_649.5175(100.0), M-C2H7NO3P-H2O_649.5175(100.0)
	HeLa cells	PE 18:0_20:4	PE 38:4	PE 18:0_20:4	LMGP02010118	21.66	766.538	282	[C43H78NO8P-H] 1-	Negative	7	4	0	Glycerophospholipids [GP]	PE	Diacylglycerophosphoethanolamines	766.539	2.1292	C5H11O5PN_196.0391(3.1987), 17:0 COO-_283.2645(28.7096), 19:4 COO-_303.2316(100.0), M-20:4_480.309(17.4629), M_766.5334(31.9619)
	HeLa cells	PE 18:1@_20:3	PE 38:4	PE 18:1_20:3	LMGP02010115	20.82	766.538	282	[C43H78NO8P-H] 1-	Negative	7	4	0	Glycerophospholipids [GP]	PE	Diacylglycerophosphoethanolamines	766.539	1.4922	19:3 COO-_305.2504(100.0), M-20:3-H2O_460.2877(4.3946), M-20:3_478.2945(9.8548)
	HeLa cells	PE P- 16:0_18:1	PE P- 34:1	PE P- 16:0_18:1	LMGP02030095	17.52	760.549	282	[C39H76NO7P+AcO] 1-	Negative	4	2	0	Glycerophospholipids [GP]	PE	1-(1Z-alkenyl),2-acylglycerophosphoethanolamines	760.55	1.5082	15:1 COO-_299.2575(20.7247), M-18:1-H2O_478.2907(13.2062), M-18:1_496.3023(4.2717), M_760.547(59.0896)
	HeLa cells	PE P- 16:0@_22:1	PE P- 38:1	PE P- 16:0_22:1	LMGP02030031	23.56	742.574	282.1	[C43H84NO7P-CH3] 1-	Negative	4	2	0	Glycerophospholipids [GP]	PE	1-(1Z-alkenyl),2-acylglycerophosphoethanolamines	742.575	1.1414	21:1 COO-_323.2979(100.0), M_742.5693(57.2102)
	HeLa cells	PE 38:3	PE 38:3	PE 16:1_22:2	LMGP02010537	22.34	770.572	282.9	[C43H80NO8P+H] 1+	Positive	6	3	0	Glycerophospholipids [GP]	PE	Diacylglycerophosphoethanolamines	770.569	3.7567	M-NL_629.551(100.0), M-C2H7NO3P-H2O_629.551(100.0)
	HeLa cells	PE 18:1_20:2	PE 38:3	PE 18:1_20:2	LMGP02010647	21.94	768.552	283.1	[C43H80NO8P-H] 1-	Negative	6	3	0	Glycerophospholipids [GP]	PE	Diacylglycerophosphoethanolamines	768.555	3.2681	17:1 COO-_281.2511(96.9436), 19:2 COO-_307.2628(35.0784)
	HeLa cells	PE 20:3_18:0	PE 38:3	PE 20:3_18:0	LMGP02010913	22.18	768.553	283.1	[C43H80NO8P-H] 1-	Negative	6	3	0	Glycerophospholipids [GP]	PE	Diacylglycerophosphoethanolamines	768.555	2.0768	C5H11O5PN_196.0386(0.9577), 17:0 COO-_283.2644(35.2367), 19:3 COO-_305.2485(100.0), M-20:3-H2O_462.3002(4.4234), M-18:0-H2O_484.2817(3.6233), M-18:0_502.297(0.7)
	HeLa cells	PE 18:1_19:0	PE 37:1	PE 18:1_19:0	LMGP02010645	23.13	758.57	283.2	[C42H82NO8P-H] 1-	Negative	4	1	0	Glycerophospholipids [GP]	PE	Diacylglycerophosphoethanolamines	758.571	1.1717	17:1 COO-_281.2495(100.0), 18:0 COO-_297.2826(22.964), M-18:1_494.3279(8.4233), M_758.5696(61.1553)
	HeLa cells	PE P- 18:0@_20:3	PE P- 38:3	PE P- 18:0_20:3	LMGP02030055	22.89	754.572	283.2	[C43H80NO7P+H] 1+	Positive	6	4	0	Glycerophospholipids [GP]	PE	1-(1Z-alkenyl),2-acylglycerophosphoethanolamines	754.574	3.0648	20:3 PE_363.2913(16.5064), M-NL_613.5565(100.0)
	HeLa cells	PE 40:6	PE 40:6	PE 18:0_22:6	LMGP02010094	20.64	792.555	283.5	[C45H78NO8P+H] 1+	Positive	9	6	0	Glycerophospholipids [GP]	PE	Diacylglycerophosphoethanolamines	792.554	1.1428	M-NL_651.5347(100.0), M-C2H7NO3P-H2O_651.5347(100.0)
	HeLa cells	PE 19:1_20:4	PE 39:5	PE 19:1_20:4	LMGP02010816	20.91	778.538	283.7	[C44H78NO8P-H] 1-	Negative	8	5	0	Glycerophospholipids [GP]	PE	Diacylglycerophosphoethanolamines	778.539	1.626	18:1 COO-_295.2624(28.8565), 19:4 COO-_303.2331(100.0)
	HeLa cells	PE P- 18:1@_22:6	PE P- 40:7	PE P- 18:1_22:6	LMGP02030006	20.51	772.527	283.7	[C45H76NO7P-H] 1-	Negative	10	8	0	Glycerophospholipids [GP]	PE	1-(1Z-alkenyl),2-acylglycerophosphoethanolamines	772.529	1.9474	21:6 COO-_327.2345(100.0), M-22:6-H2O_444.2917(16.7779), M-22:6_462.298(28.5668), M_772.5251(39.2331)
	HeLa cells	PE 18:0_20:4@	PE 38:4	PE 18:0_20:4	LMGP02010118	24.02	768.554	284.1	[C43H78NO8P+H] 1+	Positive	7	4	0	Glycerophospholipids [GP]	PE	Diacylglycerophosphoethanolamines	768.554	0.3843	18:0 PE_341.3079(18.1665), M-NL_627.5348(100.0), M-C2H7NO3P-H2O_627.5348(100.0)
	HeLa cells	PE P- 18:0@_20:3	PE P- 38:3	PE P- 18:0_20:3	LMGP02030055	23.4	754.573	284.2	[C43H80NO7P+H] 1+	Positive	6	4	0	Glycerophospholipids [GP]	PE	1-(1Z-alkenyl),2-acylglycerophosphoethanolamines	754.574	2.0133	20:3 PE_363.291(100.0), M-NL_613.5534(21.0525)
	HeLa cells	PE 22:6_20:5	PE 42:11	PE 22:6_20:5	LMGP02011155	16.83	808.491	284.6	[C47H72NO8P-H] 1-	Negative	14	11	0	Glycerophospholipids [GP]	PE	Diacylglycerophosphoethanolamines	808.492	1.3972	C5H11O5PN_196.0389(1.9396), 19:5 COO-_301.2177(100.0), 21:6 COO-_327.2317(43.3228), M-22:6-H2O_480.2531(2.6607), M-22:6_498.2597(4.1352), M-20:5-H2O_506.2649(2.0191), M-20:5_524.2749(13.2807), M_808.4895(24.1404)
	HeLa cells	PE 19:0_20:4	PE 39:4	PE 19:0_20:4	LMGP02010785	22.08	780.553	284.8	[C44H80NO8P-H] 1-	Negative	7	4	0	Glycerophospholipids [GP]	PE	Diacylglycerophosphoethanolamines	780.555	1.8885	18:0 COO-_297.2791(44.5991), 19:4 COO-_303.2339(100.0), M-20:4_494.3281(17.6562)
	HeLa cells	PE 20:4@_22:6	PE 42:10	PE 20:4_22:6	LMGP02010961	18.2	812.523	284.8	[C47H74NO8P+H] 1+	Positive	13	10	0	Glycerophospholipids [GP]	PE	Diacylglycerophosphoethanolamines	812.523	0.4252	22:6 PE_385.2739(41.9067), M-NL_671.5031(100.0), M-C2H7NO3P-H2O_671.5031(100.0)
	HeLa cells	PE 18:1_20:1	PE 38:2	PE 18:1_20:1	LMGP02010126	22.74	770.569	284.9	[C43H82NO8P-H] 1-	Negative	5	2	0	Glycerophospholipids [GP]	PE	Diacylglycerophosphoethanolamines	770.571	1.7871	17:1 COO-_281.2468(100.0), 19:1 COO-_309.2799(40.6503), M-18:1-H2O_488.3124(1.3886), M-18:1_506.3273(7.4359), M_770.569(46.0305)
	HeLa cells	PE 20:2_20:4	PE 40:6	PE 20:2_20:4	LMGP02010894	20.69	790.54	285.3	[C45H78NO8P-H] 1-	Negative	9	6	0	Glycerophospholipids [GP]	PE	Diacylglycerophosphoethanolamines	790.539	0.5605	19:4 COO-_303.2337(100.0), 19:2 COO-_307.2661(55.3195)
	HeLa cells	PE 18:0_22:6	PE 40:6	PE 18:0_22:6	LMGP02010094	21.74	792.554	285.5	[C45H78NO8P+H] 1+	Positive	9	6	0	Glycerophospholipids [GP]	PE	Diacylglycerophosphoethanolamines	792.554	0.2957	17:0 C=O+_267.2697(1.8677), 22:6 PE_385.2748(3.1962), M-NL_651.5361(100.0), M-C2H7NO3P-H2O_651.5361(100.0)
	HeLa cells	PE 38:3	PE 38:3	PE 16:1_22:2	LMGP02010537	22.58	770.569	285.5	[C43H80NO8P+H] 1+	Positive	6	3	0	Glycerophospholipids [GP]	PE	Diacylglycerophosphoethanolamines	770.569	0.0452	M-NL_629.549(100.0), M-C2H7NO3P-H2O_629.549(100.0)
	HeLa cells	PE 42:9	PE 42:9	PE 20:3_22:6	LMGP02010932	18.86	814.536	285.6	[C47H76NO8P+H] 1+	Positive	12	9	0	Glycerophospholipids [GP]	PE	Diacylglycerophosphoethanolamines	814.538	2.0794	M-NL_673.5231(100.0), M-C2H7NO3P-H2O_673.5231(100.0)
	HeLa cells	PE 20:4_22:6	PE 42:10	PE 20:4_22:6	LMGP02010961	17.96	810.507	285.8	[C47H74NO8P-H] 1-	Negative	13	10	0	Glycerophospholipids [GP]	PE	Diacylglycerophosphoethanolamines	810.508	1.6506	C5H11O5PN_196.0387(2.1069), 19:4 COO-_303.2313(100.0), 21:6 COO-_327.2326(32.0475), M-22:6-H2O_482.2706(2.9224), M-22:6_500.2804(3.5373), M-20:4-H2O_506.2717(3.543), M-20:4_524.279(11.4288)
	HeLa cells	PE 19:0_20:4	PE 39:4	PE 19:0_20:4	LMGP02010785	22.29	780.554	286	[C44H80NO8P-H] 1-	Negative	7	4	0	Glycerophospholipids [GP]	PE	Diacylglycerophosphoethanolamines	780.555	0.9502	18:0 COO-_297.2774(29.2657), 19:4 COO-_303.2349(100.0), M-20:4-H2O_476.3166(3.871)
	HeLa cells	PE 18:1@_20:1	PE 38:2	PE 18:1_20:1	LMGP02010126	23.13	772.585	286.2	[C43H82NO8P+H] 1+	Positive	5	2	0	Glycerophospholipids [GP]	PE	Diacylglycerophosphoethanolamines	772.585	0.5516	19:1 C=O+_293.2837(5.9809), 20:1 PE_367.3244(4.9043), M-NL_631.5653(100.0), M-C2H7NO3P-H2O_631.5653(100.0)
	HeLa cells	PE 20:0_18:1	PE 38:1	PE 20:0_18:1	LMGP02010135	23.54	772.585	286.6	[C43H84NO8P-H] 1-	Negative	4	1	0	Glycerophospholipids [GP]	PE	Diacylglycerophosphoethanolamines	772.586	2.1309	17:1 COO-_281.2512(100.0), 19:0 COO-_311.2951(34.5712), M-20:0-H2O_460.283(6.2517), M-18:1_508.3453(16.9057), M_772.5835(81.9734)
	HeLa cells	PE 22:6_22:6	PE 44:12	PE 22:6_22:6	LMGP02010093	17.76	836.523	286.7	[C49H74NO8P+H] 1+	Positive	15	12	0	Glycerophospholipids [GP]	PE	Diacylglycerophosphoethanolamines	836.523	0.0247	22:6 PE_385.2739(18.4524), M-NL_695.5033(100.0), M-C2H7NO3P-H2O_695.5033(100.0)
	HeLa cells	PE 20:3_22:6	PE 42:9	PE 20:3_22:6	LMGP02010932	18.75	812.522	286.9	[C47H76NO8P-H] 1-	Negative	12	9	0	Glycerophospholipids [GP]	PE	Diacylglycerophosphoethanolamines	812.524	1.7525	19:3 COO-_305.2456(100.0), M-22:6_502.2976(13.1179), M-20:3_524.2763(10.4563)
	HeLa cells	PE 20:5_22:5	PE 42:10	PE 20:5_22:5	LMGP02010166	17.45	810.509	286.9	[C47H74NO8P-H] 1-	Negative	13	10	0	Glycerophospholipids [GP]	PE	Diacylglycerophosphoethanolamines	810.508	1.8134	19:5 COO-_301.2191(77.1556), 21:5 COO-_329.2485(100.0), M-20:5_526.2948(13.7302)
	HeLa cells	PE P- 20:0@_20:5	PE P- 40:5	PE P- 20:0_20:5	LMGP02030086	22.7	776.557	287.2	[C45H80NO7P-H] 1-	Negative	8	6	0	Glycerophospholipids [GP]	PE	1-(1Z-alkenyl),2-acylglycerophosphoethanolamines	776.56	3.731	19:5 COO-_301.2203(72.2075), M-20:5-H2O_474.3337(30.2595), M-20:5_492.342(30.39)
	HeLa cells	PE 19:0_20:4@	PE 39:4	PE 19:0_20:4	LMGP02010785	22.5	782.569	287.3	[C44H80NO8P+H] 1+	Positive	7	4	0	Glycerophospholipids [GP]	PE	Diacylglycerophosphoethanolamines	782.569	0.5125	19:0 PE_355.3189(52.5774), M-NL_641.5555(100.0), M-C2H7NO3P-H2O_641.5555(100.0)
	HeLa cells	PE 20:4_20:0	PE 40:4	PE 20:4_20:0	LMGP02010951	22.81	794.57	288.2	[C45H82NO8P-H] 1-	Negative	7	4	0	Glycerophospholipids [GP]	PE	Diacylglycerophosphoethanolamines	794.571	0.3504	19:4 COO-_303.2314(100.0), 19:0 COO-_311.2938(19.3703), M-20:4_508.3451(19.101), M_794.566(41.6698)
	HeLa cells	PE 22:4_18:0	PE 40:4	PE 22:4_18:0	LMGP02011113	22.49	794.568	288.2	[C45H82NO8P-H] 1-	Negative	7	4	0	Glycerophospholipids [GP]	PE	Diacylglycerophosphoethanolamines	794.571	2.5013	17:0 COO-_283.2642(31.5808), 21:4 COO-_331.2632(100.0), M-22:4_480.3108(11.7622)
	HeLa cells	PE O- 40:5	PE O- 40:5	PE O- 20:0_20:5	LMGP02020084	22.93	780.589	288.4	[C45H82NO7P+H] 1+	Positive	7	5	0	Glycerophospholipids [GP]	PE	1-alkyl,2-acylglycerophosphoethanolamines	780.59	2.0565	M-NL_639.5767(100.0)
	HeLa cells	PE 38:1	PE 38:1	PE 20:0_18:1	LMGP02010135	23.94	774.601	288.6	[C43H84NO8P+H] 1+	Positive	4	1	0	Glycerophospholipids [GP]	PE	Diacylglycerophosphoethanolamines	774.601	0.3461	M-NL_633.5841(100.0), M-C2H7NO3P-H2O_633.5841(100.0)
	HeLa cells	PE 18:1_21:0	PE 39:1	PE 18:1_21:0	LMGP02010649	23.93	786.601	289.1	[C44H86NO8P-H] 1-	Negative	4	1	0	Glycerophospholipids [GP]	PE	Diacylglycerophosphoethanolamines	786.602	1.504	17:1 COO-_281.2473(74.1418), 20:0 COO-_325.3109(57.0763), M_786.5988(100.0)
	HeLa cells	PE 40:4	PE 40:4	PE 18:2_22:2	LMGP02010677	23.21	796.585	290	[C45H82NO8P+H] 1+	Positive	7	4	0	Glycerophospholipids [GP]	PE	Diacylglycerophosphoethanolamines	796.585	0.3079	M-NL_655.5668(69.8352), M-C2H7NO3P-H2O_655.5668(69.8352)
	HeLa cells	PE 18:1_22:1	PE 40:2	PE 18:1_22:1	LMGP02010650	23.55	798.6	290.5	[C45H86NO8P-H] 1-	Negative	5	2	0	Glycerophospholipids [GP]	PE	Diacylglycerophosphoethanolamines	798.602	2.3221	17:1 COO-_281.2493(100.0), 21:1 COO-_337.311(36.7686), M-22:1-H2O_460.282(1.7009), M-22:1_478.2897(2.2383), M-18:1-H2O_516.3443(2.7365), M-18:1_534.3563(12.3165)
	HeLa cells	PE P- 20:0@_20:3	PE P- 40:3	PE P- 20:0_20:3	LMGP02030084	23.98	782.603	290.7	[C45H84NO7P+H] 1+	Positive	6	4	0	Glycerophospholipids [GP]	PE	1-(1Z-alkenyl),2-acylglycerophosphoethanolamines	782.606	4.033	20:3 PE_363.2873(20.1443), M-NL_641.586(51.4251)
	HeLa cells	PE 22:0_18:1	PE 40:1	PE 22:0_18:1	LMGP02010153	24.25	800.616	292.2	[C45H88NO8P-H] 1-	Negative	4	1	0	Glycerophospholipids [GP]	PE	Diacylglycerophosphoethanolamines	800.617	2.3476	21:0 COO-_339.3295(51.122), M-22:0-H2O_460.2827(3.8558), M-18:1_536.3696(12.5825)
	HeLa cells	PE 40:3	PE 40:3	PE 18:1_22:2	LMGP02010651	23.53	798.604	292.4	[C45H84NO8P+H] 1+	Positive	6	3	0	Glycerophospholipids [GP]	PE	Diacylglycerophosphoethanolamines	798.601	4.1735	M-NL_657.5758(100.0), M-C2H7NO3P-H2O_657.5758(100.0)
	HeLa cells	PE 20:4_22:0	PE 42:4	PE 20:4_22:0	LMGP02010957	23.63	822.6	294.4	[C47H86NO8P-H] 1-	Negative	7	4	0	Glycerophospholipids [GP]	PE	Diacylglycerophosphoethanolamines	822.602	2.6254	19:4 COO-_303.2335(78.6957), 21:0 COO-_339.3268(14.6693)
	HeLa cells	PE 22:0_18:1@	PE 40:1	PE 22:0_18:1	LMGP02010153	24.6	802.632	294.9	[C45H88NO8P+H] 1+	Positive	4	1	0	Glycerophospholipids [GP]	PE	Diacylglycerophosphoethanolamines	802.632	0.44	22:0 PE_397.3653(3.8441), M-NL_661.611(100.0), M-C2H7NO3P-H2O_661.611(100.0)
	HeLa cells	PE 22:1_22:6	PE 44:7	PE 22:1_22:6	LMGP02011070	22.54	844.585	296.6	[C49H84NO8P-H] 1-	Negative	10	7	0	Glycerophospholipids [GP]	PE	Diacylglycerophosphoethanolamines	844.586	0.9375	21:6 COO-_327.2319(100.0), 21:1 COO-_337.3129(81.5217), M-22:6_534.3537(17.7536)
	HeLa cells	PE 41:1	PE 41:1	PE 19:0_22:1	LMGP02010789	24.88	816.648	298.4	[C46H90NO8P+H] 1+	Positive	4	1	0	Glycerophospholipids [GP]	PE	Diacylglycerophosphoethanolamines	816.648	0.327	M-NL_675.6283(100.0), M-C2H7NO3P-H2O_675.6283(100.0)
	HeLa cells	PE 44:5	PE 44:5	PE 22:1_22:4	LMGP02011069	23.98	850.633	298.8	[C49H88NO8P+H] 1+	Positive	8	5	0	Glycerophospholipids [GP]	PE	Diacylglycerophosphoethanolamines	850.632	0.8457	M-NL_709.618(100.0), M-C2H7NO3P-H2O_709.618(100.0)
	HeLa cells	PE 42:2	PE 42:2	PE 20:0_22:2	LMGP02010839	24.54	828.649	298.9	[C47H90NO8P+H] 1+	Positive	5	2	0	Glycerophospholipids [GP]	PE	Diacylglycerophosphoethanolamines	828.648	1.2061	M-NL_687.629(100.0), M-C2H7NO3P-H2O_687.629(100.0)
	HeLa cells	PE 44:2	PE 44:2	PE 22:1_22:1	LMGP02011067	25.07	856.678	304.5	[C49H94NO8P+H] 1+	Positive	5	2	0	Glycerophospholipids [GP]	PE	Diacylglycerophosphoethanolamines	856.679	1.7417	M-NL_715.6652(100.0), M-C2H7NO3P-H2O_715.6652(100.0)
Phospatidylglycerols	HeLa cells	LPG 16:1_0:0	LPG 16:1	LPG 16:1_0:0	LMGP04050013	4.8	481.259	216.9	[C22H43O9P-H] 1-	Negative	3	1	0	Glycerophospholipids [GP]	PG	Monoacylglycerophosphoglycerols	481.257	3.7579	HG-H2O_152.9947(4.512), C3H6O5P_152.9947(4.512), 15:1 COO-_253.2165(100.0)
	HeLa cells	LPG 16:1_0:0	LPG 16:1	LPG 16:1_0:0	LMGP04050013	5.46	481.256	217.2	[C22H43O9P-H] 1-	Negative	3	1	0	Glycerophospholipids [GP]	PG	Monoacylglycerophosphoglycerols	481.257	1.5687	15:1 COO-_253.2179(100.0)
	HeLa cells	LPG 16:0_0:0	LPG 16:0	LPG 16:0_0:0	LMGP04050008	7.75	483.273	221.1	[C22H45O9P-H] 1-	Negative	2	0	0	Glycerophospholipids [GP]	PG	Monoacylglycerophosphoglycerols	483.273	0.0354	15:0 COO-_255.2316(100.0)
	HeLa cells	LPG 16:0_0:0	LPG 16:0	LPG 16:0_0:0	LMGP04050008	8.38	483.272	221.7	[C22H45O9P-H] 1-	Negative	2	0	0	Glycerophospholipids [GP]	PG	Monoacylglycerophosphoglycerols	483.273	1.3615	HG-H2O_152.9955(12.7383), C3H6O5P_152.9955(12.7383), 15:0 COO-_255.2322(100.0), M_483.2713(10.8207)
	HeLa cells	LPG 18:2_0:0	LPG 18:2	LPG 18:2_0:0	LMGP04050014	6.1	507.273	222.6	[C24H45O9P-H] 1-	Negative	4	2	0	Glycerophospholipids [GP]	PG	Monoacylglycerophosphoglycerols	507.273	0.2671	17:2 COO-_279.2341(100.0)
	HeLa cells	LPG 18:1_0:0	LPG 18:1	LPG 18:1_0:0	LMGP04050006	8.53	509.288	225.5	[C24H47O9P-H] 1-	Negative	3	1	0	Glycerophospholipids [GP]	PG	Monoacylglycerophosphoglycerols	509.288	0.4423	HG-H2O_152.9961(4.4863), C3H6O5P_152.9961(4.4863), M-18:1-H2O_227.0333(1.5888), 17:1 COO-_281.2486(100.0)
	HeLa cells	LPG 18:1_0:0	LPG 18:1	LPG 18:1_0:0	LMGP04050006	9	509.288	226.1	[C24H47O9P-H] 1-	Negative	3	1	0	Glycerophospholipids [GP]	PG	Monoacylglycerophosphoglycerols	509.288	1.1614	C3H6O5P_152.9943(7.5208), M-18:1-H2O_227.0323(6.7941), 17:1 COO-_281.2508(100.0), M_509.2876(5.3028)
	HeLa cells	LPG 20:4_0:0	LPG 20:4	LPG 20:4_0:0	LMGP04050010	6.29	531.273	227.6	[C26H45O9P-H] 1-	Negative	6	4	0	Glycerophospholipids [GP]	PG	Monoacylglycerophosphoglycerols	531.273	0.2619	19:4 COO-_303.2318(100.0)
	HeLa cells	LPG 18:0_0:0	LPG 18:0	LPG 18:0_0:0	LMGP04050009	10.31	511.306	228.5	[C24H49O9P-H] 1-	Negative	2	0	0	Glycerophospholipids [GP]	PG	Monoacylglycerophosphoglycerols	511.304	2.7931	17:0 COO-_283.2653(100.0)
	HeLa cells	LPG 18:0_0:0	LPG 18:0	LPG 18:0_0:0	LMGP04050009	10.69	511.303	229.1	[C24H49O9P-H] 1-	Negative	2	0	0	Glycerophospholipids [GP]	PG	Monoacylglycerophosphoglycerols	511.304	2.6383	17:0 COO-_283.2643(100.0), M_511.3012(17.4511)
	HeLa cells	LPG 20:2_0:0	LPG 20:2	LPG 20:2_0:0	LMGP04050024	9.29	535.305	230.6	[C26H49O9P-H] 1-	Negative	4	2	0	Glycerophospholipids [GP]	PG	Monoacylglycerophosphoglycerols	535.304	1.2426	19:2 COO-_307.2625(100.0)
	HeLa cells	LPG 22:6_0:0	LPG 22:6	LPG 22:6_0:0	LMGP04050016	6.34	555.272	231.6	[C28H45O9P-H] 1-	Negative	8	6	0	Glycerophospholipids [GP]	PG	Monoacylglycerophosphoglycerols	555.273	1.3498	HG-H2O_152.9966(6.3114), C3H6O5P_152.9966(6.3114), 21:6 COO-_327.2307(100.0)
	HeLa cells	LPG 22:6_0:0	LPG 22:6	LPG 22:6_0:0	LMGP04050016	6.99	555.273	231.6	[C28H45O9P-H] 1-	Negative	8	6	0	Glycerophospholipids [GP]	PG	Monoacylglycerophosphoglycerols	555.273	0.3605	21:6 COO-_327.2357(100.0)
	HeLa cells	PG 16:0_12:0@	PG 28:0	PG 16:0_12:0	LMGP04010025	16.31	665.439	262.9	[C34H67O10P-H] 1-	Negative	3	0	0	Glycerophospholipids [GP]	PG	Diacylglycerophosphoglycerols	665.44	1.2364	15:0 COO-_255.2326(100.0)
	HeLa cells	PG 16:1_14:0	PG 30:1	PG 16:1_14:0	LMGP04010203	16.56	691.456	266.8	[C36H69O10P-H] 1-	Negative	4	1	0	Glycerophospholipids [GP]	PG	Diacylglycerophosphoglycerols	691.456	0.5393	HG-H2O_152.9953(16.4761), C3H6O5P_152.9953(16.4761), 13:0 COO-_227.2014(36.2731), 15:1 COO-_253.2184(100.0), M-14:0-H2O-Glycerol_389.2126(10.4459), M-16:1-H2O_437.2287(9.6056), M_691.4558(40.3586)
	HeLa cells	PG 14:0_16:0	PG 30:0	PG 14:0_16:0	LMGP04010022	18.02	693.471	269.1	[C36H71O10P-H] 1-	Negative	3	0	0	Glycerophospholipids [GP]	PG	Diacylglycerophosphoglycerols	693.471	0.9066	13:0 COO-_227.2015(93.3665), 15:0 COO-_255.2306(66.7056), M-16:0-H2O_437.2296(6.9288), M_693.4677(100.0)
	HeLa cells	PG 17:1_16:1	PG 33:2	PG 17:1_16:1	LMGP04010255	16.83	717.469	271.3	[C39H73O10P-CH3] 1-	Negative	5	2	0	Glycerophospholipids [GP]	PG	Diacylglycerophosphoglycerols	717.471	2.323	16:1 COO-_253.219(100.0)
	HeLa cells	PG 16:1_14:0@	PG 30:1	PG 16:1_14:0	LMGP04010203	15.47	691.456	272	[C36H69O10P-H] 1-	Negative	4	1	0	Glycerophospholipids [GP]	PG	Diacylglycerophosphoglycerols	691.456	0.8924	15:1 COO-_253.2192(100.0), M_691.4556(39.2351)
	HeLa cells	PG 18:1_14:0	PG 32:1	PG 18:1_14:0	LMGP04010882	18.26	719.485	273.6	[C38H73O10P-H] 1-	Negative	4	1	0	Glycerophospholipids [GP]	PG	Diacylglycerophosphoglycerols	719.487	2.6053	HG-H2O_152.9953(2.9952), C3H6O5P_152.9953(2.9952), 13:0 COO-_227.2009(18.94), 17:1 COO-_281.2468(100.0), M-18:1_455.2431(4.4426), M_719.4806(25.528)
	HeLa cells	PG 16:1_16:1	PG 32:2	PG 16:1_16:1	LMGP04010967	15.78	717.472	275.9	[C38H71O10P-H] 1-	Negative	5	2	0	Glycerophospholipids [GP]	PG	Diacylglycerophosphoglycerols	717.471	0.9952	15:1 COO-_253.2161(100.0), M-16:1_481.2605(6.4013)
	HeLa cells	PG 16:1_18:2	PG 34:3	PG 16:1_18:2	LMGP04010901	17.23	743.486	276.3	[C40H73O10P-H] 1-	Negative	6	3	0	Glycerophospholipids [GP]	PG	Diacylglycerophosphoglycerols	743.487	0.8794	15:1 COO-_253.2187(100.0), 17:2 COO-_279.2334(64.1597), M-16:1-H2O_489.2661(7.6083)
	HeLa cells	PG 18:1_16:1@	PG 34:2	PG 18:1_16:1	LMGP04010881	18.46	745.501	278.1	[C40H75O10P-H] 1-	Negative	5	2	0	Glycerophospholipids [GP]	PG	Diacylglycerophosphoglycerols	745.503	1.4837	17:1 COO-_281.25(79.3282), M-18:1_481.2572(10.5943)
	HeLa cells	PG 16:1_16:0	PG 32:1	PG 16:1_16:0	LMGP04010207	17.1	719.486	278.2	[C38H73O10P-H] 1-	Negative	4	1	0	Glycerophospholipids [GP]	PG	Diacylglycerophosphoglycerols	719.487	1.0784	15:0 COO-_255.2325(83.0651), M-16:1-H2O_465.2655(5.7466), M-16:1_483.2681(7.8178)
	HeLa cells	PG 18:2_16:0	PG 34:2	PG 18:2_16:0	LMGP04010877	18.68	745.505	278.6	[C40H75O10P-H] 1-	Negative	5	2	0	Glycerophospholipids [GP]	PG	Diacylglycerophosphoglycerols	745.503	3.756	15:0 COO-_255.2343(36.735), 17:2 COO-_279.2341(97.2543), M_745.5026(100.0)
	HeLa cells	PG 16:1_18:3	PG 34:4	PG 16:1_18:3	LMGP04010212	15.14	741.472	279.2	[C40H71O10P-H] 1-	Negative	7	4	0	Glycerophospholipids [GP]	PG	Diacylglycerophosphoglycerols	741.471	0.7984	15:1 COO-_253.2182(100.0), 17:3 COO-_277.2167(66.9076)
	HeLa cells	PG 16:1_17:1	PG 33:2	PG 16:1_17:1	LMGP04010209	16.56	731.486	279.3	[C39H73O10P-H] 1-	Negative	5	2	0	Glycerophospholipids [GP]	PG	Diacylglycerophosphoglycerols	731.487	0.8938	15:1 COO-_253.2167(93.6035), 16:1 COO-_267.2317(85.9279)
	HeLa cells	PG 16:0_16:0	PG 32:0	PG 16:0_16:0	LMGP04010986	18.52	721.502	279.4	[C38H75O10P-H] 1-	Negative	3	0	0	Glycerophospholipids [GP]	PG	Diacylglycerophosphoglycerols	721.503	0.4333	M-16:0-H2O-Glycerol_391.224(73.2558)
	HeLa cells	PG 16:0_18:1	PG 34:1	PG 16:0_18:1	LMGP04010002	19.84	747.517	279.8	[C40H77O10P-H] 1-	Negative	4	1	0	Glycerophospholipids [GP]	PG	Diacylglycerophosphoglycerols	747.518	2.0032	15:0 COO-_255.2306(41.1322), 17:1 COO-_281.248(100.0), M-18:1-H2O-Glycerol_391.2247(9.5409), M-18:1_483.2749(10.4125)
	HeLa cells	PG 17:1_18:2@	PG 35:3	PG 17:1_18:2	LMGP04010260	16.17	743.486	280.4	[C41H75O10P-CH3] 1-	Negative	6	3	0	Glycerophospholipids [GP]	PG	Diacylglycerophosphoglycerols	743.486	0.8799	16:1 COO-_253.2162(26.8817), M_743.4819(100.0)
	HeLa cells	PG 17:1_16:0@	PG 33:1	PG 17:1_16:0	LMGP04010254	17.95	733.504	280.5	[C39H75O10P-H] 1-	Negative	4	1	0	Glycerophospholipids [GP]	PG	Diacylglycerophosphoglycerols	733.503	2.4861	16:1 COO-_267.2342(87.9253)
	HeLa cells	PG 18:2_18:2	PG 36:4	PG 18:2_18:2	LMGP04010956	17.63	769.501	280.8	[C42H75O10P-H] 1-	Negative	7	4	0	Glycerophospholipids [GP]	PG	Diacylglycerophosphoglycerols	769.503	1.7547	17:2 COO-_279.2303(68.4825)
	HeLa cells	PG 20:4_16:1	PG 36:5	PG 20:4_16:1	LMGP04010626	16.99	767.486	280.8	[C42H73O10P-H] 1-	Negative	8	5	0	Glycerophospholipids [GP]	PG	Diacylglycerophosphoglycerols	767.487	1.5676	15:1 COO-_253.2166(12.2318), 19:4 COO-_303.2328(100.0), M-16:1-H2O_513.2643(4.0773)
	HeLa cells	PG 18:1_16:1	PG 34:2	PG 18:1_16:1	LMGP04010881	17.38	745.501	281	[C40H75O10P-H] 1-	Negative	5	2	0	Glycerophospholipids [GP]	PG	Diacylglycerophosphoglycerols	745.503	2.0568	15:1 COO-_253.2175(84.3595), 17:1 COO-_281.2482(100.0), M-16:1-H2O-Glycerol_417.2385(0.5219), M-18:1-H2O_463.2447(2.5805), M-18:1_481.2571(2.4538), M-16:1-H2O_491.2742(1.5097), M-16:1_509.2914(2.926), M_745.5005(60.9518)
	HeLa cells	PG 18:2_18:1	PG 36:3	PG 18:2_18:1	LMGP04010350	18.83	771.518	282.5	[C42H77O10P-H] 1-	Negative	6	3	0	Glycerophospholipids [GP]	PG	Diacylglycerophosphoglycerols	771.518	0.0369	17:2 COO-_279.2329(46.1712), 17:1 COO-_281.2493(49.7748), M-18:1_507.2722(16.2162), M_771.5128(100.0)
	HeLa cells	PG 16:0@_20:4	PG 36:4	PG 16:0_20:4	LMGP04010036	18.47	769.501	282.6	[C42H75O10P-H] 1-	Negative	7	4	0	Glycerophospholipids [GP]	PG	Diacylglycerophosphoglycerols	769.503	1.7547	19:4 COO-_303.2319(100.0)
	HeLa cells	PG 18:1_17:1	PG 35:2	PG 18:1_17:1	LMGP04010328	18.17	759.518	283.8	[C41H77O10P-H] 1-	Negative	5	2	0	Glycerophospholipids [GP]	PG	Diacylglycerophosphoglycerols	759.518	0.3589	16:1 COO-_267.231(43.8546), 17:1 COO-_281.2496(100.0), M-17:1-H2O-Glycerol_417.2381(54.2716)
	HeLa cells	PG 22:6_14:0	PG 36:6	PG 22:6_14:0	LMGP04010819	15.34	765.47	284.3	[C42H71O10P-H] 1-	Negative	9	6	0	Glycerophospholipids [GP]	PG	Diacylglycerophosphoglycerols	765.471	1.7782	13:0 COO-_227.2021(44.228), 21:6 COO-_327.2317(100.0), M-14:0-H2O_537.2656(6.3877)
	HeLa cells	PG 20:4_16:1	PG 36:5	PG 20:4_16:1	LMGP04010626	15.97	767.487	284.9	[C42H73O10P-H] 1-	Negative	8	5	0	Glycerophospholipids [GP]	PG	Diacylglycerophosphoglycerols	767.487	0.0229	15:1 COO-_253.2198(55.7685), 19:4 COO-_303.233(100.0), M-16:1-H2O_513.2627(16.815), M_767.4838(34.6522)
	HeLa cells	PG 16:0@_15:1	PG 31:1	PG 16:0_15:1	LMGP04010194	17.36	781.486	285.4	[C37H71O10P+OAcO] 1-	Negative	4	1	0	Glycerophospholipids [GP]	PG	Diacylglycerophosphoglycerols	781.487	2.2753	M-15:1-H2O-Glycerol_391.2253(100.0)
	HeLa cells	PG 22:6_16:1	PG 38:7	PG 22:6_16:1	LMGP04010823	15.64	791.486	288.8	[C44H73O10P-H] 1-	Negative	10	7	0	Glycerophospholipids [GP]	PG	Diacylglycerophosphoglycerols	791.487	1.7514	15:1 COO-_253.2172(73.7031), 21:6 COO-_327.2324(100.0), M_791.4852(44.3899)
	HeLa cells	PG 20:5_18:1	PG 38:6	PG 20:5_18:1	LMGP04010857	16.54	793.502	290	[C44H75O10P-H] 1-	Negative	9	6	0	Glycerophospholipids [GP]	PG	Diacylglycerophosphoglycerols	793.503	1.1632	17:1 COO-_281.2503(28.8047), 19:5 COO-_301.2202(100.0)
	HeLa cells	PG 16:0@_22:6	PG 38:6	PG 16:0_22:6	LMGP04010041	16.93	793.501	290.5	[C44H75O10P-H] 1-	Negative	9	6	0	Glycerophospholipids [GP]	PG	Diacylglycerophosphoglycerols	793.503	2.1632	21:6 COO-_327.2321(100.0)
	HeLa cells	PG 17:1_22:6	PG 39:7	PG 17:1_22:6	LMGP04010277	16.41	805.501	291.6	[C45H75O10P-H] 1-	Negative	10	7	0	Glycerophospholipids [GP]	PG	Diacylglycerophosphoglycerols	805.503	1.3732	16:1 COO-_267.2341(51.7421), 21:6 COO-_327.2339(100.0)
	HeLa cells	PG 18:3@_22:6	PG 40:9	PG 18:3_22:6	LMGP04010396	15.04	815.486	292.2	[C46H73O10P-H] 1-	Negative	12	9	0	Glycerophospholipids [GP]	PG	Diacylglycerophosphoglycerols	815.487	1.4005	21:6 COO-_327.2331(100.0), M-22:6_505.2535(8.9327), M_815.4851(55.7488)
	HeLa cells	PG 22:6_18:2	PG 40:8	PG 22:6_18:2	LMGP04010829	16.04	817.501	293.3	[C46H75O10P-H] 1-	Negative	11	8	0	Glycerophospholipids [GP]	PG	Diacylglycerophosphoglycerols	817.503	2.249	17:2 COO-_279.2334(78.0929), M-18:2-Glycerol_481.2378(1.2514), M-22:6-H2O_489.2581(1.6864), M-22:6_507.2778(4.488)
	HeLa cells	PG 18:2_22:6	PG 40:8	PG 18:2_22:6	LMGP04010045	16.22	817.5	293.9	[C46H75O10P-H] 1-	Negative	11	8	0	Glycerophospholipids [GP]	PG	Diacylglycerophosphoglycerols	817.503	2.8463	17:2 COO-_279.233(100.0), 21:6 COO-_327.2331(71.6649), M-18:2-H2O_537.2607(3.516)
	HeLa cells	PG 22:6_18:1	PG 40:7	PG 22:6_18:1	LMGP04010828	17.19	819.517	294.5	[C46H77O10P-H] 1-	Negative	10	7	0	Glycerophospholipids [GP]	PG	Diacylglycerophosphoglycerols	819.518	1.8272	HG-H2O_152.9956(0.7491), C3H6O5P_152.9956(0.7491), 17:1 COO-_281.2479(85.4969), 21:6 COO-_327.2324(100.0), M-18:1-H2O-Glycerol_463.2249(0.2428), M-18:1-Glycerol_481.2344(0.8503), M-22:6-H2O_491.2763(1.88), M-22:6_509.2898(4.2275), M-18:1-H2O_537.2635(3.3213), M-18:1_555.2728(1.502), M_819.5159(64.0194)
	HeLa cells	PG 20:4_22:6	PG 42:10	PG 20:4_22:6	LMGP04010044	15.83	841.502	296.6	[C48H75O10P-H] 1-	Negative	13	10	0	Glycerophospholipids [GP]	PG	Diacylglycerophosphoglycerols	841.503	1.0969	19:4 COO-_303.2331(100.0), 21:6 COO-_327.2331(97.2288), M_841.5015(55.4378)
	HeLa cells	PG 22:6_22:6	PG 44:12	PG 22:6_22:6	LMGP04010977	15.51	865.501	300.6	[C50H75O10P-H] 1-	Negative	15	12	0	Glycerophospholipids [GP]	PG	Diacylglycerophosphoglycerols	865.503	1.5601	HG-H2O_152.9945(0.6146), C3H6O5P_152.9945(0.6146), 21:6 COO-_327.2323(100.0), M-22:6-Glycerol_481.2351(1.145), M-22:6-H2O_537.2622(1.6267), M-22:6_555.2739(3.1141), M_865.4999(26.9672)
	HeLa cells	PG 20:3@_22:6	PG 42:9	PG 20:3_22:6	LMGP04010619	16.06	843.516	300.7	[C48H77O10P-H] 1-	Negative	12	9	0	Glycerophospholipids [GP]	PG	Diacylglycerophosphoglycerols	843.518	3.0776	21:6 COO-_327.2328(100.0)
	HeLa cells	PG 22:6@_22:4	PG 44:10	PG 22:6_22:4	LMGP04010845	16.99	869.531	302.9	[C50H79O10P-H] 1-	Negative	13	10	0	Glycerophospholipids [GP]	PG	Diacylglycerophosphoglycerols	869.534	3.4355	21:4 COO-_331.2668(50.0)
	HeLa cells	PG 18:0@_22:4	PG 40:4	PG 18:0_22:4	LMGP04010883	21.12	901.58	307.3	[C46H83O10P+OAcO] 1-	Negative	7	4	0	Glycerophospholipids [GP]	PG	Diacylglycerophosphoglycerols	901.581	1.3267	M-22:4-H2O-Glycerol_419.2577(12.4881), M_901.5777(100.0)
Phosphosphingolipids	HeLa cells	SM d18:2_14:0@	SM d32:2	SM d18:2_14:0	LMSP03010034	14.99	673.528	275	[C37H73N2O6P+H] 1+	Positive	4	2	0	Sphingolipids [SP]	Phosphosphingolipids	Ceramide phosphocholines (sphingomyelins)	673.528	0.1029	Phosphocholine-H2O_166.0624(1.2754), C5H13NO3P_166.0624(1.2754), Phosphocholine_184.0728(100.0), N''_262.2504(0.3586), C32H60NO2_490.4592(0.6084), M-H2O_655.5194(0.9224), M_673.5265(2.285)
	HeLa cells	SM d30:1	SM d30:1	SM d18:1_12:0	LMSP03010002	14.59	669.493	275.5	[C35H71N2O6P+Na] 1+	Positive	3	1	0	Sphingolipids [SP]	Phosphosphingolipids	Ceramide phosphocholines (sphingomyelins)	669.494	1.355	M-Tetramethylamine_610.4176(100.0)
	HeLa cells	SM d32:2	SM d32:2	SM d18:2_14:0	LMSP03010034	15.23	673.528	275.8	[C37H73N2O6P+H] 1+	Positive	4	2	0	Sphingolipids [SP]	Phosphosphingolipids	Ceramide phosphocholines (sphingomyelins)	673.528	0.2841	Phosphocholine_184.0724(100.0), M-H2O_655.5202(4.0138)
	HeLa cells	SM d30:0	SM d30:0	SM d18:0_12:0	LMSP03010079	15.3	649.529	276.3	[C35H73N2O6P+H] 1+	Positive	2	0	0	Sphingolipids [SP]	Phosphosphingolipids	Ceramide phosphocholines (sphingomyelins)	649.528	2.0546	Phosphocholine_184.0727(100.0)
	HeLa cells	SM d33:2	SM d33:2	SM d18:2_15:0	LMSP03010036	16.05	687.544	277.7	[C38H75N2O6P+H] 1+	Positive	4	2	0	Sphingolipids [SP]	Phosphosphingolipids	Ceramide phosphocholines (sphingomyelins)	687.544	0.0403	Phosphocholine_184.0728(100.0)
	HeLa cells	SM d32:0	SM d32:0	SM d18:0_14:0	LMSP03010030	15.36	699.544	277.8	[C37H77N2O6P+Na] 1+	Positive	2	0	0	Sphingolipids [SP]	Phosphosphingolipids	Ceramide phosphocholines (sphingomyelins)	699.541	3.569	Phosphocholine_184.0735(100.0)
	HeLa cells	SM d32:0	SM d32:0	SM d18:0_14:0	LMSP03010030	15.64	699.544	278.7	[C37H77N2O6P+Na] 1+	Positive	2	0	0	Sphingolipids [SP]	Phosphosphingolipids	Ceramide phosphocholines (sphingomyelins)	699.541	4.1798	Phosphocholine_184.0734(100.0)
	HeLa cells	SM d32:1	SM d32:1	SM d18:1_14:0	LMSP03010028	15.96	675.543	279	[C37H75N2O6P+H] 1+	Positive	3	1	0	Sphingolipids [SP]	Phosphosphingolipids	Ceramide phosphocholines (sphingomyelins)	675.544	0.2301	Phosphocholine_184.0744(100.0)
	HeLa cells	SM d32:1	SM d32:1	SM d18:1_14:0	LMSP03010028	16.41	675.543	279	[C37H75N2O6P+H] 1+	Positive	3	1	0	Sphingolipids [SP]	Phosphosphingolipids	Ceramide phosphocholines (sphingomyelins)	675.544	0.0494	Phosphocholine_184.0729(100.0)
	HeLa cells	SM d18:1_14:0@	SM d32:1	SM d18:1_14:0	LMSP03010028	16.72	675.545	279.1	[C37H75N2O6P+H] 1+	Positive	3	1	0	Sphingolipids [SP]	Phosphosphingolipids	Ceramide phosphocholines (sphingomyelins)	675.544	1.6673	Phosphocholine-H2O_166.0624(0.5354), C5H13NO3P_166.0624(0.5354), Phosphocholine_184.0729(100.0), N''_264.2689(0.3312), C32H62NO2-H2O_474.4657(0.4042), M-H2O_657.5314(1.0386), M_675.5439(1.5044)
	HeLa cells	SM d31:0	SM d31:0	SM d18:0_13:0	LMSP03010033	16.42	663.544	279.3	[C36H75N2O6P+H] 1+	Positive	2	0	0	Sphingolipids [SP]	Phosphosphingolipids	Ceramide phosphocholines (sphingomyelins)	663.544	0.5936	Phosphocholine_184.073(100.0)
	HeLa cells	SM d18:2_16:0@	SM d34:2	SM d18:2_16:0	LMSP03010090	17.16	701.56	281.4	[C39H77N2O6P+H] 1+	Positive	4	2	0	Sphingolipids [SP]	Phosphosphingolipids	Ceramide phosphocholines (sphingomyelins)	701.559	0.9607	Phosphocholine-H2O_166.063(0.5536), C5H13NO3P_166.063(0.5536), Phosphocholine_184.0735(100.0), N''_262.2531(0.3694), C34H64NO2-H2O_500.4856(0.4097), M-H2O_683.5505(0.6783)
	HeLa cells	SM d32:1	SM d32:1	SM d18:1_14:0	LMSP03010028	16.73	697.525	281.8	[C37H75N2O6P+Na] 1+	Positive	3	1	0	Sphingolipids [SP]	Phosphosphingolipids	Ceramide phosphocholines (sphingomyelins)	697.525	0.1473	C32H62NO2_514.4601(100.0), M-Tetramethylamine_638.4517(66.5142)
	HeLa cells	SM d34:2	SM d34:2	SM d16:1_18:1	LMSP03010040	17.15	723.541	282.2	[C39H77N2O6P+Na] 1+	Positive	4	2	0	Sphingolipids [SP]	Phosphosphingolipids	Ceramide phosphocholines (sphingomyelins)	723.541	0.1607	C34H64NO2_540.4747(100.0), M-Tetramethylamine_664.4671(90.9987), M_723.539(41.2657)
	HeLa cells	SM d33:1	SM d33:1	SM d16:1_17:0	LMSP03010037	17.58	689.558	282.3	[C38H77N2O6P+H] 1+	Positive	3	1	0	Sphingolipids [SP]	Phosphosphingolipids	Ceramide phosphocholines (sphingomyelins)	689.559	2.1205	Phosphocholine_184.0733(100.0)
	HeLa cells	SM d32:0	SM d32:0	SM d18:0_14:0	LMSP03010030	17.54	677.559	282.4	[C37H77N2O6P+H] 1+	Positive	2	0	0	Sphingolipids [SP]	Phosphosphingolipids	Ceramide phosphocholines (sphingomyelins)	677.559	0.7168	Phosphocholine_184.0739(100.0)
	HeLa cells	SM d34:1	SM d34:1	SM d18:1_16:0	LMSP03010003	28.59	703.574	283.6	[C39H79N2O6P+H] 1+	Positive	3	1	0	Sphingolipids [SP]	Phosphosphingolipids	Ceramide phosphocholines (sphingomyelins)	703.575	0.8994	Phosphocholine_184.0743(100.0)
	HeLa cells	SM d34:1	SM d34:1	SM d18:1_16:0	LMSP03010003	29.58	703.572	284.1	[C39H79N2O6P+H] 1+	Positive	3	1	0	Sphingolipids [SP]	Phosphosphingolipids	Ceramide phosphocholines (sphingomyelins)	703.575	3.3284	Phosphocholine_184.0752(100.0)
	HeLa cells	SM d33:1	SM d33:1	SM d16:1_17:0	LMSP03010037	17.89	711.543	284.3	[C38H77N2O6P+Na] 1+	Positive	3	1	0	Sphingolipids [SP]	Phosphosphingolipids	Ceramide phosphocholines (sphingomyelins)	711.541	2.3937	C33H64NO2_528.4767(100.0), M-Tetramethylamine_652.4677(77.472)
	HeLa cells	SM d34:1	SM d34:1	SM d18:1_16:0	LMSP03010003	20.68	703.575	284.3	[C39H79N2O6P+H] 1+	Positive	3	1	0	Sphingolipids [SP]	Phosphosphingolipids	Ceramide phosphocholines (sphingomyelins)	703.575	0.0549	Phosphocholine_184.0735(100.0)
	HeLa cells	SM d18:1_16:0@	SM d34:1	SM d18:1_16:0	LMSP03010003	18.99	703.577	284.9	[C39H79N2O6P+H] 1+	Positive	3	1	0	Sphingolipids [SP]	Phosphosphingolipids	Ceramide phosphocholines (sphingomyelins)	703.575	2.3971	Phosphocholine-H2O_166.0624(0.793), C5H13NO3P_166.0624(0.793), Phosphocholine_184.0738(100.0), N''_264.2673(0.538), C34H66NO2-H2O_502.5007(0.445), C34H66NO2_520.5045(0.1521), M-H2O_685.567(0.3882)
	HeLa cells	SM d33:0	SM d33:0	SM d18:0_15:0	LMSP03010091	18.74	691.576	285	[C38H79N2O6P+H] 1+	Positive	2	0	0	Sphingolipids [SP]	Phosphosphingolipids	Ceramide phosphocholines (sphingomyelins)	691.575	0.9384	Phosphocholine_184.072(100.0)
	HeLa cells	SM d36:3	SM d36:3	SM d18:2_18:1	LMSP03010047	17.64	727.573	285	[C41H79N2O6P+H] 1+	Positive	5	3	0	Sphingolipids [SP]	Phosphosphingolipids	Ceramide phosphocholines (sphingomyelins)	727.575	1.9603	Phosphocholine_184.0724(100.0)
	HeLa cells	SM d34:1	SM d34:1	SM d18:1_16:0	LMSP03010003	18.2	703.574	285.1	[C39H79N2O6P+H] 1+	Positive	3	1	0	Sphingolipids [SP]	Phosphosphingolipids	Ceramide phosphocholines (sphingomyelins)	703.575	1.3331	Phosphocholine_184.0739(100.0)
	HeLa cells	SM d34:1	SM d34:1	SM d18:1_16:0	LMSP03010003	19.38	703.576	285.8	[C39H79N2O6P+H] 1+	Positive	3	1	0	Sphingolipids [SP]	Phosphosphingolipids	Ceramide phosphocholines (sphingomyelins)	703.575	1.0091	Phosphocholine_184.0741(100.0)
	HeLa cells	SM d34:1	SM d34:1	SM d18:1_16:0	LMSP03010003	18.96	725.557	287.7	[C39H79N2O6P+Na] 1+	Positive	3	1	0	Sphingolipids [SP]	Phosphosphingolipids	Ceramide phosphocholines (sphingomyelins)	725.557	0.1257	C34H66NO2_542.4913(100.0), M-Tetramethylamine_666.4834(79.8013)
	HeLa cells	SM d35:1	SM d35:1	SM d18:1_17:0	LMSP03010044	20.04	717.591	288.8	[C40H81N2O6P+H] 1+	Positive	3	1	0	Sphingolipids [SP]	Phosphosphingolipids	Ceramide phosphocholines (sphingomyelins)	717.591	0.1039	Phosphocholine_184.0735(100.0)
	HeLa cells	SM d34:0	SM d34:0	SM d18:0_16:0	LMSP03010004	19.84	705.591	289.2	[C39H81N2O6P+H] 1+	Positive	2	0	0	Sphingolipids [SP]	Phosphosphingolipids	Ceramide phosphocholines (sphingomyelins)	705.591	0.5382	Phosphocholine_184.0733(100.0)
	HeLa cells	SM d36:1	SM d36:1	SM d18:1_18:0	LMSP03010001	20.03	731.603	290.2	[C41H83N2O6P+H] 1+	Positive	3	1	0	Sphingolipids [SP]	Phosphosphingolipids	Ceramide phosphocholines (sphingomyelins)	731.606	4.6042	Phosphocholine_184.0732(100.0)
	HeLa cells	SM d36:1	SM d36:1	SM d18:1_18:0	LMSP03010001	21.36	731.607	292.2	[C41H83N2O6P+H] 1+	Positive	3	1	0	Sphingolipids [SP]	Phosphosphingolipids	Ceramide phosphocholines (sphingomyelins)	731.606	1.4025	Phosphocholine_184.0726(100.0)
	HeLa cells	SM dd36:0	SM dd36:0	SM d18:0_18:0	LMSP03010020	21.81	733.622	293.6	[C41H85N2O6P+H] 1+	Positive	2	0	0	Sphingolipids [SP]	Phosphosphingolipids	Ceramide phosphocholines (sphingomyelins)	733.622	0.6157	Phosphocholine_184.0728(100.0)
	HeLa cells	SM d37:1	SM d37:1	SM d18:1_19:0	LMSP03010055	22.03	745.622	293.7	[C42H85N2O6P+H] 1+	Positive	3	1	0	Sphingolipids [SP]	Phosphosphingolipids	Ceramide phosphocholines (sphingomyelins)	745.622	0.2783	Phosphocholine_184.0729(100.0)
	HeLa cells	SM d38:2	SM d38:2	SM d16:1_22:1	LMSP03010058	21.52	757.623	294.9	[C43H85N2O6P+H] 1+	Positive	4	2	0	Sphingolipids [SP]	Phosphosphingolipids	Ceramide phosphocholines (sphingomyelins)	757.622	1.2407	Phosphocholine_184.0734(100.0)
	HeLa cells	SM d38:1	SM d38:1	SM d18:1_20:0	LMSP03010005	21.91	759.637	296.2	[C43H87N2O6P+H] 1+	Positive	3	1	0	Sphingolipids [SP]	Phosphosphingolipids	Ceramide phosphocholines (sphingomyelins)	759.638	0.1616	Phosphocholine_184.0733(100.0)
	HeLa cells	SM d38:1	SM d38:1	SM d18:1_20:0	LMSP03010005	22.67	759.638	296.7	[C43H87N2O6P+H] 1+	Positive	3	1	0	Sphingolipids [SP]	Phosphosphingolipids	Ceramide phosphocholines (sphingomyelins)	759.638	0.4009	Phosphocholine_184.072(100.0), M-H2O_741.6257(0.373)
	HeLa cells	SM d40:3	SM d40:3	SM d18:2_22:1	LMSP03010070	19.38	805.621	297.3	[C45H87N2O6P+Na] 1+	Positive	5	3	0	Sphingolipids [SP]	Phosphosphingolipids	Ceramide phosphocholines (sphingomyelins)	805.619	2.1858	Phosphocholine_184.0727(100.0)
	HeLa cells	SM d38:0	SM d38:0	SM d18:0_20:0	LMSP03010021	21.54	783.638	297.5	[C43H89N2O6P+Na] 1+	Positive	2	0	0	Sphingolipids [SP]	Phosphosphingolipids	Ceramide phosphocholines (sphingomyelins)	783.635	3.2277	Phosphocholine_184.0736(100.0)
	HeLa cells	SM d38:0	SM d38:0	SM d18:0_20:0	LMSP03010021	23.08	761.655	298.5	[C43H89N2O6P+H] 1+	Positive	2	0	0	Sphingolipids [SP]	Phosphosphingolipids	Ceramide phosphocholines (sphingomyelins)	761.653	2.3703	Phosphocholine_184.0735(100.0)
	HeLa cells	SM d40:2	SM d40:2	SM d16:1_24:1	LMSP03010071	20.66	807.637	298.5	[C45H89N2O6P+Na] 1+	Positive	4	2	0	Sphingolipids [SP]	Phosphosphingolipids	Ceramide phosphocholines (sphingomyelins)	807.635	2.3005	Phosphocholine_184.075(100.0)
	HeLa cells	SM d40:2	SM d40:2	SM d16:1_24:1	LMSP03010071	22.92	807.636	299.1	[C45H89N2O6P+Na] 1+	Positive	4	2	0	Sphingolipids [SP]	Phosphosphingolipids	Ceramide phosphocholines (sphingomyelins)	807.635	1.7715	Phosphocholine_184.0727(100.0)
	HeLa cells	SM d40:2	SM d40:2	SM d16:1_24:1	LMSP03010071	22.69	785.653	299.6	[C45H89N2O6P+H] 1+	Positive	4	2	0	Sphingolipids [SP]	Phosphosphingolipids	Ceramide phosphocholines (sphingomyelins)	785.653	0.1104	Phosphocholine_184.073(100.0), M-H2O_767.6431(0.9363), M_785.652(1.8011)
	HeLa cells	SM d39:2	SM d39:2	SM d18:2_21:0	LMSP03010064	25.29	788.668	301	[C44H87N2O6P+NH4] 1+	Positive	4	2	0	Sphingolipids [SP]	Phosphosphingolipids	Ceramide phosphocholines (sphingomyelins)	788.664	4.9563	Phosphocholine_184.0734(100.0)
	HeLa cells	SM d40:1	SM d40:1	SM d18:1_22:0	LMSP03010006	28.53	787.67	301.6	[C45H91N2O6P+H] 1+	Positive	3	1	0	Sphingolipids [SP]	Phosphosphingolipids	Ceramide phosphocholines (sphingomyelins)	787.669	1.3303	Phosphocholine_184.0741(100.0)
	HeLa cells	SM d17:1_24:1@	SM d41:2	SM d17:1_24:1	LMSP03010074	23.18	799.669	302.1	[C46H91N2O6P+H] 1+	Positive	4	2	0	Sphingolipids [SP]	Phosphosphingolipids	Ceramide phosphocholines (sphingomyelins)	799.669	0.5471	Phosphocholine-H2O_166.0644(0.6997), C5H13NO3P_166.0644(0.6997), Phosphocholine_184.073(100.0), M-H2O_781.6631(1.4587)
	HeLa cells	SM d41:2	SM d41:2	SM d17:1_24:1	LMSP03010074	23.43	799.669	302.1	[C46H91N2O6P+H] 1+	Positive	4	2	0	Sphingolipids [SP]	Phosphosphingolipids	Ceramide phosphocholines (sphingomyelins)	799.669	0.1398	Phosphocholine_184.073(100.0)
	HeLa cells	SM d40:0	SM d40:0	SM d18:0_22:0	LMSP03010022	23.98	789.684	303.9	[C45H93N2O6P+H] 1+	Positive	2	0	0	Sphingolipids [SP]	Phosphosphingolipids	Ceramide phosphocholines (sphingomyelins)	789.684	0.6371	Phosphocholine_184.0729(100.0)
	HeLa cells	SM d40:1	SM d40:1	SM d18:1_22:0	LMSP03010006	23.69	809.652	304.1	[C45H91N2O6P+Na] 1+	Positive	3	1	0	Sphingolipids [SP]	Phosphosphingolipids	Ceramide phosphocholines (sphingomyelins)	809.651	1.8869	C40H78NO2_626.5843(71.7417), M-Tetramethylamine_750.5754(100.0)
	HeLa cells	SM d42:2	SM d42:2	SM d18:1_24:1	LMSP03010007	22.15	835.67	304.2	[C47H93N2O6P+Na] 1+	Positive	4	2	0	Sphingolipids [SP]	Phosphosphingolipids	Ceramide phosphocholines (sphingomyelins)	835.666	4.7196	Phosphocholine_184.073(100.0)
	HeLa cells	SM d42:2	SM d42:2	SM d18:1_24:1	LMSP03010007	28.56	813.686	304.9	[C47H93N2O6P+H] 1+	Positive	4	2	0	Sphingolipids [SP]	Phosphosphingolipids	Ceramide phosphocholines (sphingomyelins)	813.684	2.4571	Phosphocholine_184.0721(100.0)
	HeLa cells	SM d18:1_24:1@	SM d42:2	SM d18:1_24:1	LMSP03010007	23.59	813.686	305.3	[C47H93N2O6P+H] 1+	Positive	4	2	0	Sphingolipids [SP]	Phosphosphingolipids	Ceramide phosphocholines (sphingomyelins)	813.684	1.9321	Phosphocholine-H2O_166.0622(0.4745), C5H13NO3P_166.0622(0.4745), Phosphocholine_184.0729(100.0), N''_264.2676(0.2227), C42H80NO2-H2O_612.6036(0.1449), C42H80NO2_630.6195(0.1075), M-H2O_795.6716(0.5995), M_813.6826(1.9206)
	HeLa cells	SM d18:1_24:1@	SM d42:2	SM d18:1_24:1	LMSP03010007	23.86	813.685	305.5	[C47H93N2O6P+H] 1+	Positive	4	2	0	Sphingolipids [SP]	Phosphosphingolipids	Ceramide phosphocholines (sphingomyelins)	813.684	0.5069	Phosphocholine-H2O_166.0617(0.4928), C5H13NO3P_166.0617(0.4928), Phosphocholine_184.0733(100.0), N''_264.2691(0.1056), C42H80NO2-H2O_612.6062(0.5421), C42H80NO2_630.6205(0.1212), M-H2O_795.6728(0.6963), M_813.6842(2.5609)
	HeLa cells	SM d42:1	SM d42:1	SM d18:1_24:0	LMSP03010008	23.02	837.684	306.6	[C47H95N2O6P+Na] 1+	Positive	3	1	0	Sphingolipids [SP]	Phosphosphingolipids	Ceramide phosphocholines (sphingomyelins)	837.682	2.4196	Phosphocholine_184.0724(100.0)
	HeLa cells	SM d41:1	SM d41:1	SM d16:1_25:0	LMSP03010076	24.1	823.667	307.6	[C46H93N2O6P+Na] 1+	Positive	3	1	0	Sphingolipids [SP]	Phosphosphingolipids	Ceramide phosphocholines (sphingomyelins)	823.666	0.3423	Phosphocholine_184.0736(100.0), C41H80NO2_640.5988(72.6134), M-Tetramethylamine_764.5963(46.6596), M_823.6663(45.2998)
	HeLa cells	SM d42:1	SM d42:1	SM d18:1_24:0	LMSP03010008	28.57	815.699	307.6	[C47H95N2O6P+H] 1+	Positive	3	1	0	Sphingolipids [SP]	Phosphosphingolipids	Ceramide phosphocholines (sphingomyelins)	815.7	1.6951	Phosphocholine_184.0725(100.0), M_815.697(17.9612)
	HeLa cells	SM d42:1	SM d42:1	SM d18:1_24:0	LMSP03010008	27.74	815.699	307.7	[C47H95N2O6P+H] 1+	Positive	3	1	0	Sphingolipids [SP]	Phosphosphingolipids	Ceramide phosphocholines (sphingomyelins)	815.7	1.1713	Phosphocholine_184.0736(100.0)
	HeLa cells	SM d18:1_24:0@	SM d42:1	SM d18:1_24:0	LMSP03010008	24.31	815.7	308.3	[C47H95N2O6P+H] 1+	Positive	3	1	0	Sphingolipids [SP]	Phosphosphingolipids	Ceramide phosphocholines (sphingomyelins)	815.7	0.4979	Phosphocholine-H2O_166.065(0.4835), C5H13NO3P_166.065(0.4835), Phosphocholine_184.073(100.0), M-H2O_797.689(0.5019), M_815.6977(2.1238)
	HeLa cells	SM d42:0	SM d42:0	SM d18:0_24:0	LMSP03010024	23.79	839.697	308.7	[C47H97N2O6P+Na] 1+	Positive	2	0	0	Sphingolipids [SP]	Phosphosphingolipids	Ceramide phosphocholines (sphingomyelins)	839.698	0.3781	Phosphocholine_184.0733(100.0)
	HeLa cells	SM d42:1	SM d42:1	SM d18:1_24:0	LMSP03010008	24.43	837.682	310.1	[C47H95N2O6P+Na] 1+	Positive	3	1	0	Sphingolipids [SP]	Phosphosphingolipids	Ceramide phosphocholines (sphingomyelins)	837.682	0.4948	Phosphocholine_184.0726(23.0717), C42H82NO2_654.6131(75.3231), M-Tetramethylamine_778.6107(74.9574), M_837.68(94.6118)
	HeLa cells	SM d43:1	SM d43:1	SM d18:1_25:0	LMSP03010027	24.75	829.717	310.7	[C48H97N2O6P+H] 1+	Positive	3	1	0	Sphingolipids [SP]	Phosphosphingolipids	Ceramide phosphocholines (sphingomyelins)	829.716	1.4665	Phosphocholine_184.0732(100.0), C43H84NO2-H2O_628.6357(0.1981), M-H2O_811.7117(0.8077)
	HeLa cells	SM d44:2	SM d44:2	SM d18:1_26:1	LMSP03010009	24.36	841.715	311.7	[C49H97N2O6P+H] 1+	Positive	4	2	0	Sphingolipids [SP]	Phosphosphingolipids	Ceramide phosphocholines (sphingomyelins)	841.716	0.4397	Phosphocholine_184.0731(100.0)
	HeLa cells	SM d44:1	SM d44:1	SM d18:1_26:0	LMSP03010010	25.06	843.731	314	[C49H99N2O6P+H] 1+	Positive	3	1	0	Sphingolipids [SP]	Phosphosphingolipids	Ceramide phosphocholines (sphingomyelins)	843.731	0.9748	Phosphocholine_184.0733(100.0)
Phospatidylinositols	HeLa cells	LPI 16:1_0:0	LPI 16:1	LPI 16:1_0:0	LMGP06050009	3.35	569.273	233.8	[C25H47O12P-H] 1-	Negative	3	1	0	Glycerophospholipids [GP]	PI	Monoacylglycerophosphoinositols	569.273	0.0284	C3H6O5P_152.995(33.6671), HG-H2O_241.0123(32.7492), C6H12O8P_241.0123(32.7492), 15:1 COO-_253.2179(100.0), M-16:1-H2O_315.0478(13.4722)
	HeLa cells	LPI 16:0_0:0	LPI 16:0	LPI 16:0_0:0	LMGP06050002	6.16	571.289	236.7	[C25H49O12P-H] 1-	Negative	2	0	0	Glycerophospholipids [GP]	PI	Monoacylglycerophosphoinositols	571.289	0.2292	HG-H2O_241.0109(47.9592), C6H12O8P_241.0109(47.9592), 15:0 COO-_255.2318(51.5306), M_571.2838(100.0)
	HeLa cells	LPI 18:1_0:0	LPI 18:1	LPI 18:1_0:0	LMGP06050005	7.88	597.304	241.2	[C27H51O12P-H] 1-	Negative	3	1	0	Glycerophospholipids [GP]	PI	Monoacylglycerophosphoinositols	597.304	0.2612	HG-H2O_241.0121(31.1451), C6H12O8P_241.0121(31.1451), 17:1 COO-_281.2473(95.0759), M-18:1-H2O_315.0494(27.3154), M-C6H11O5-H2O_417.2426(9.1699), M_597.3023(100.0)
	HeLa cells	LPI 20:4_0:0	LPI 20:4	LPI 20:4_0:0	LMGP06050006	4.48	619.29	244	[C29H49O12P-H] 1-	Negative	6	4	0	Glycerophospholipids [GP]	PI	Monoacylglycerophosphoinositols	619.289	1.9568	C3H6O5P_152.9951(39.6433), HG-H2O_241.0133(10.7599), C6H12O8P_241.0133(10.7599), 19:4 COO-_303.2347(82.1512), M-20:4-H2O_315.0498(26.0134), M_619.2868(100.0)
	HeLa cells	LPI 18:0_0:0	LPI 18:0	LPI 18:0_0:0	LMGP06050004	9.97	599.32	244.2	[C27H53O12P-H] 1-	Negative	2	0	0	Glycerophospholipids [GP]	PI	Monoacylglycerophosphoinositols	599.32	0.3022	C6H12O8P-H2O_223.0011(1.4283), HG-H2O_241.0111(23.8295), C6H12O8P_241.0111(23.8295), 17:0 COO-_283.2649(42.5268), M-18:0-H2O_315.0491(20.1965), M-18:0_333.0614(0.5574), M-C6H11O5-H2O_419.2562(11.439), M_599.3196(100.0)
	HeLa cells	LPI 20:3_0:0	LPI 20:3	LPI 20:3_0:0	LMGP06050021	5.79	621.304	245.2	[C29H51O12P-H] 1-	Negative	5	3	0	Glycerophospholipids [GP]	PI	Monoacylglycerophosphoinositols	621.304	0.1529	M-20:3-H2O_315.0484(100.0)
	HeLa cells	LPI 20:2_0:0	LPI 20:2	LPI 20:2_0:0	LMGP06050020	8.16	623.322	246.6	[C29H53O12P-H] 1-	Negative	4	2	0	Glycerophospholipids [GP]	PI	Monoacylglycerophosphoinositols	623.32	2.2554	19:2 COO-_307.2644(39.6774), M_623.3188(100.0)
	HeLa cells	LPI 20:1	LPI 20:1	LPI 20:1_0:0	LMGP06050019	10.31	625.333	248.1	[C29H55O12P-H] 1-	Negative	3	1	0	Glycerophospholipids [GP]	PI	Monoacylglycerophosphoinositols	625.336	3.941	C3H6O5P_152.9961(100.0), HG-H2O_241.0132(66.3717), C6H12O8P_241.0132(66.3717)
	HeLa cells	LPI 20:0_0:0	LPI 20:0	LPI 20:0_0:0	LMGP06050011	11.03	613.336	248.2	[C29H57O12P-CH3] 1-	Negative	2	0	0	Glycerophospholipids [GP]	PI	Monoacylglycerophosphoinositols	613.335	0.6584	19:0 COO-_297.2809(53.811)
	HeLa cells	LPI 18:0	LPI 18:0	LPI 18:0_0:0	LMGP06050004	9	601.335	248.8	[C27H53O12P+H] 1+	Positive	2	0	0	Glycerophospholipids [GP]	PI	Monoacylglycerophosphoinositols	601.335	0.3438	M-NL_341.3025(100.0)
	HeLa cells	PI 18:1@_12:0	PI 30:1	PI 18:1_12:0	LMGP06010290	15.93	779.474	282.5	[C39H73O13P-H] 1-	Negative	4	1	0	Glycerophospholipids [GP]	PI	Diacylglycerophosphoinositols	779.472	2.5248	HG-H2O_241.0129(6.565), C6H12O8P_241.0129(6.565), M-12:0-H2O_579.2995(4.3783), M_779.4716(100.0)
	HeLa cells	PI 16:1_16:1	PI 32:2	PI 16:1_16:1	LMGP06010938	16.25	805.486	287.6	[C41H75O13P-H] 1-	Negative	5	2	0	Glycerophospholipids [GP]	PI	Diacylglycerophosphoinositols	805.487	1.907	HG-H2O_241.0121(10.6983), C6H12O8P_241.0121(10.6983), 15:1 COO-_253.2173(17.1617), M-16:1-H2O_551.2599(7.9707), M_805.4853(100.0)
	HeLa cells	PI 18:1_14:0	PI 32:1	PI 18:1_14:0	LMGP06010852	17.64	807.501	288.1	[C41H77O13P-H] 1-	Negative	4	1	0	Glycerophospholipids [GP]	PI	Diacylglycerophosphoinositols	807.503	1.7821	C3H6O5P_152.9951(1.7078), C6H12O8P-H2O_223.0009(0.2617), 13:0 COO-_227.2001(4.0605), HG-H2O_241.0117(7.6344), C6H12O8P_241.0117(7.6344), 17:1 COO-_281.2482(4.5473), M-18:1-H2O_525.2485(0.866), M-14:0-H2O_579.2927(7.8121), M-14:0_597.3077(1.2841), M_807.5007(100.0)
	HeLa cells	PI 18:2@_16:1	PI 34:3	PI 18:2_16:1	LMGP06010314	16.63	831.502	291.5	[C43H77O13P-H] 1-	Negative	6	3	0	Glycerophospholipids [GP]	PI	Diacylglycerophosphoinositols	831.503	0.5562	HG-H2O_241.0114(13.5736), C6H12O8P_241.0114(13.5736), M-16:1-H2O_577.2788(6.3835), M_831.5007(100.0)
	HeLa cells	PI 16:1_17:0@	PI 33:1	PI 16:1_17:0	LMGP06010176	18.5	821.518	292.7	[C42H79O13P-H] 1-	Negative	4	1	0	Glycerophospholipids [GP]	PI	Diacylglycerophosphoinositols	821.519	0.3706	HG-H2O_241.0107(9.6544), C6H12O8P_241.0107(9.6544), 15:1 COO-_253.217(10.5534), M_821.5169(100.0)
	HeLa cells	PI 36:6	PI 36:6	PI 18:3_18:3	LMGP06010348	15.37	853.487	294.3	[C45H75O13P-H] 1-	Negative	9	6	0	Glycerophospholipids [GP]	PI	Diacylglycerophosphoinositols	853.487	0.0596	HG-H2O_241.0137(31.6303), C6H12O8P_241.0137(31.6303), M_853.4858(100.0)
	HeLa cells	PI 20:4_16:1	PI 36:5	PI 20:4_16:1	LMGP06010594	16.44	855.502	295.4	[C45H77O13P-H] 1-	Negative	8	5	0	Glycerophospholipids [GP]	PI	Diacylglycerophosphoinositols	855.503	1.4681	HG-H2O_241.0118(4.8304), C6H12O8P_241.0118(4.8304), 15:1 COO-_253.2197(4.2056), 19:4 COO-_303.2326(8.0592), M_855.5008(100.0)
	HeLa cells	PI 17:1_18:1@	PI 35:2	PI 17:1_18:1	LMGP06010227	18.71	847.533	296	[C44H81O13P-H] 1-	Negative	5	2	0	Glycerophospholipids [GP]	PI	Diacylglycerophosphoinositols	847.534	1.397	HG-H2O_241.0127(3.3452), C6H12O8P_241.0127(3.3452), 16:1 COO-_267.2308(9.5392), M-17:1-H2O_579.2992(5.1667), M_847.5309(100.0)
	HeLa cells	PI 20:4_16:0	PI 36:4	PI 20:4_16:0	LMGP06010828	17.87	857.517	297.1	[C45H79O13P-H] 1-	Negative	7	4	0	Glycerophospholipids [GP]	PI	Diacylglycerophosphoinositols	857.519	1.3515	C3H6O5P_152.9963(4.1378), C6H12O8P-H2O_223.0003(3.4717), HG-H2O_241.0095(2.6857), C6H12O8P_241.0095(2.6857), 15:0 COO-_255.2314(4.2664), 19:4 COO-_303.2329(13.4883), M-20:4-H2O_553.2814(10.7319), M-20:4_571.2852(2.2109), M-16:0-H2O_601.283(0.6408), M_857.5127(100.0)
	HeLa cells	PI 18:1_19:1	PI 37:2	PI 18:1_19:1	LMGP06010301	19.52	861.548	298.9	[C46H85O13P-CH3] 1-	Negative	5	2	0	Glycerophospholipids [GP]	PI	Diacylglycerophosphoinositols	861.549	1.8289	18:1 COO-_281.2499(22.3856), M-18:1-H2O_579.2909(9.8156), M-18:1_597.3064(1.9044), M_861.5453(100.0)
	HeLa cells	PI 17:0@_20:4	PI 37:4	PI 17:0_20:4	LMGP06010004	18.74	871.535	300	[C46H81O13P-H] 1-	Negative	7	4	0	Glycerophospholipids [GP]	PI	Diacylglycerophosphoinositols	871.534	0.4623	HG-H2O_241.0108(4.3273), C6H12O8P_241.0108(4.3273), 19:4 COO-_303.2349(14.2143), M-20:4-H2O_567.2966(4.826), M_871.5295(100.0)
	HeLa cells	PI 16:0_22:6	PI 38:6	PI 16:0_22:6	LMGP06010011	17.47	881.517	300.5	[C47H79O13P-H] 1-	Negative	9	6	0	Glycerophospholipids [GP]	PI	Diacylglycerophosphoinositols	881.519	1.7994	21:6 COO-_327.233(18.624), M-22:6_571.2914(10.0651), M-16:0-H2O_625.2772(5.8843), M_881.5161(100.0)
	HeLa cells	PI 20:4_18:1	PI 38:5	PI 20:4_18:1	LMGP06010599	18.09	883.533	301.1	[C47H81O13P-H] 1-	Negative	8	5	0	Glycerophospholipids [GP]	PI	Diacylglycerophosphoinositols	883.534	1.9618	C6H12O8P-H2O_222.9991(0.56), HG_259.02(1.3276), 17:1 COO-_281.2462(10.716), 19:4 COO-_303.2314(9.5589), M-20:4-H2O_579.293(8.3656), M-20:4_597.3014(2.5706), M-18:1-H2O_601.2759(1.8931), M-18:1_619.2915(0.1951), M_883.5306(100.0)
	HeLa cells	PI 20:5_18:0	PI 38:5	PI 20:5_18:0	LMGP06010628	18.55	883.533	301.6	[C47H81O13P-H] 1-	Negative	8	5	0	Glycerophospholipids [GP]	PI	Diacylglycerophosphoinositols	883.534	1.4092	17:0 COO-_283.2638(4.4473), 19:5 COO-_301.2192(7.2993), M_883.5276(100.0)
	HeLa cells	PI 18:1_19:1	PI 37:2	PI 18:1_19:1	LMGP06010301	20.29	875.564	301.7	[C46H85O13P-H] 1-	Negative	5	2	0	Glycerophospholipids [GP]	PI	Diacylglycerophosphoinositols	875.566	1.1307	18:1 COO-_295.2625(27.5464), M_875.559(100.0)
	HeLa cells	PI 38:5	PI 38:5	PI 16:1_22:4	LMGP06010193	18.71	885.549	302.5	[C47H81O13P+H] 1+	Positive	8	5	0	Glycerophospholipids [GP]	PI	Diacylglycerophosphoinositols	885.549	0.8396	M-NL_625.5187(82.1038), M-C6H12O8P-H2O_625.5187(82.1038)
	HeLa cells	PI 20:3_18:0	PI 38:3	PI 20:3_18:0	LMGP06010568	20.27	887.563	303.9	[C47H85O13P-H] 1-	Negative	6	3	0	Glycerophospholipids [GP]	PI	Diacylglycerophosphoinositols	887.566	2.422	HG-H2O_241.0133(7.5647), C6H12O8P_241.0133(7.5647), 17:0 COO-_283.2651(8.582), 19:3 COO-_305.2508(6.7196), M-20:3-H2O_581.3116(8.5433), M_887.5623(100.0)
	HeLa cells	PI 36:1	PI 36:1	PI 14:0_22:1	LMGP06010074	21.83	865.581	304	[C45H85O13P+H] 1+	Positive	4	1	0	Glycerophospholipids [GP]	PI	Diacylglycerophosphoinositols	865.58	0.66	M-NL_605.5498(100.0), M-C6H12O8P-H2O_605.5498(100.0)
	HeLa cells	PI 20:4_20:4	PI 40:8	PI 20:4_20:4	LMGP06010827	16.52	905.518	304.4	[C49H79O13P-H] 1-	Negative	11	8	0	Glycerophospholipids [GP]	PI	Diacylglycerophosphoinositols	905.519	0.6732	19:4 COO-_303.2336(31.9072), M-20:4-H2O_601.274(2.3912), M_905.5148(100.0)
	HeLa cells	PI 38:4	PI 38:4	PI 18:0_20:4	LMGP06010010	20.45	887.565	304.8	[C47H83O13P+H] 1+	Positive	7	4	0	Glycerophospholipids [GP]	PI	Diacylglycerophosphoinositols	887.564	0.5344	M-NL_627.5323(100.0), M-C6H12O8P-H2O_627.5323(100.0)
	HeLa cells	PI 18:1@_22:6	PI 40:7	PI 18:1_22:6	LMGP06010013	17.67	907.533	305	[C49H81O13P-H] 1-	Negative	10	7	0	Glycerophospholipids [GP]	PI	Diacylglycerophosphoinositols	907.534	1.4391	21:6 COO-_327.2322(17.3399), M-22:6-H2O_579.2899(13.6763), M_907.5316(100.0)
	HeLa cells	PI 20:3@_20:4	PI 40:7	PI 20:3_20:4	LMGP06010580	17.24	907.534	305	[C49H81O13P-H] 1-	Negative	10	7	0	Glycerophospholipids [GP]	PI	Diacylglycerophosphoinositols	907.534	0.4303	19:4 COO-_303.2339(6.1905), M_907.5302(100.0)
	HeLa cells	PI 20:3_18:0@	PI 38:3	PI 20:3_18:0	LMGP06010568	20.74	887.565	305.1	[C47H85O13P-H] 1-	Negative	6	3	0	Glycerophospholipids [GP]	PI	Diacylglycerophosphoinositols	887.566	0.8403	M-20:3-H2O_581.3118(3.7554), M-20:3_599.3183(4.2918), M_887.5579(100.0)
	HeLa cells	PI 38:3	PI 38:3	PI 16:1_22:2	LMGP06010192	21.09	889.581	305.4	[C47H85O13P+H] 1+	Positive	6	3	0	Glycerophospholipids [GP]	PI	Diacylglycerophosphoinositols	889.58	0.7794	M-NL_629.5539(100.0), M-C6H12O8P-H2O_629.5539(100.0)
	HeLa cells	PI 18:0@_22:6	PI 40:6	PI 18:0_22:6	LMGP06010012	19.17	909.549	306.7	[C49H83O13P-H] 1-	Negative	9	6	0	Glycerophospholipids [GP]	PI	Diacylglycerophosphoinositols	909.55	0.7925	HG-H2O_241.0129(6.9995), C6H12O8P_241.0129(6.9995), M-22:6_599.3154(6.4335), M_909.5468(100.0)
	HeLa cells	PI 20:1_18:0@	PI 38:1	PI 20:1_18:0	LMGP06010507	22.21	891.596	306.8	[C47H89O13P-H] 1-	Negative	4	1	0	Glycerophospholipids [GP]	PI	Diacylglycerophosphoinositols	891.597	0.8928	19:1 COO-_309.2804(5.3114), M_891.5929(100.0)
	HeLa cells	PI 38:2	PI 38:2	PI 16:0_22:2	LMGP06010168	22.01	891.596	307	[C47H87O13P+H] 1+	Positive	5	2	0	Glycerophospholipids [GP]	PI	Diacylglycerophosphoinositols	891.596	0.2019	M-NL_631.567(53.6073), M-C6H12O8P-H2O_631.567(53.6073)
	HeLa cells	PI 22:4_18:0@	PI 40:4	PI 22:4_18:0	LMGP06010767	20.72	913.58	308.4	[C49H87O13P-H] 1-	Negative	7	4	0	Glycerophospholipids [GP]	PI	Diacylglycerophosphoinositols	913.581	0.8439	21:4 COO-_331.2655(44.1554), M_913.5758(97.9949)
Phospatidylserines	HeLa cells	PS 40:5	PS 40:5	PS 18:1_22:4	LMGP03010339	20.86	838.559	292.2	[C46H80NO10P+H] 1+	Positive	9	5	0	Glycerophospholipids [GP]	PS	Diacylglycerophosphoserines	838.559	0.2232	M-NL_653.5483(100.0), M-C3H7NO5P-H2O_653.5483(100.0)
	HeLa cells	PS 38:2	PS 38:2	PS 16:0_22:2	LMGP03010200	22.25	816.577	291.6	[C44H82NO10P+H] 1+	Positive	6	2	0	Glycerophospholipids [GP]	PS	Diacylglycerophosphoserines	816.575	3.1135	M-NL_631.5681(100.0), M-C3H7NO5P-H2O_631.5681(100.0)
	HeLa cells	LPS 16:0	LPS 16:0	LPS 16:0_0:0	LMGP03050002	5.51	496.268	223.3	[C22H44NO9P-H] 1-	Negative	3	0	0	Glycerophospholipids [GP]	PS	Monoacylglycerophosphoserines	496.268	0.315	C3H6O5P_152.9964(100.0)
	HeLa cells	LPS 18:1	LPS 18:1	LPS 18:1_0:0	LMGP03050001	7.22	522.284	228.3	[C24H46NO9P-H] 1-	Negative	4	1	0	Glycerophospholipids [GP]	PS	Monoacylglycerophosphoserines	522.284	0.0175	C3H6O5P_152.9955(100.0), M-C3H6NO2_435.2547(14.2544)
	HeLa cells	LPS 18:1_0:0	LPS 18:1	LPS 18:1_0:0	LMGP03050001	7.98	522.284	228.3	[C24H46NO9P-H] 1-	Negative	4	1	0	Glycerophospholipids [GP]	PS	Monoacylglycerophosphoserines	522.284	0.6019	C3H6O5P_152.9967(100.0), 17:1 COO-_281.2466(7.0532), M-C3H6NO2_435.2524(29.7297)
	HeLa cells	LPS 18:0	LPS 18:0	LPS 18:0_0:0	LMGP03050006	9.08	526.314	229.2	[C24H48NO9P+H] 1+	Positive	3	0	0	Glycerophospholipids [GP]	PS	Monoacylglycerophosphoserines	526.314	0.0789	M-NL_341.3047(100.0)
	HeLa cells	LPS 22:6	LPS 22:6	LPS 22:6_0:0	LMGP03050013	4.59	568.269	233.8	[C28H44NO9P-H] 1-	Negative	9	6	0	Glycerophospholipids [GP]	PS	Monoacylglycerophosphoserines	568.268	2.2083	C3H6O5P_152.9958(100.0)
	HeLa cells	LPS 22:1	LPS 22:1	LPS 22:1_0:0	LMGP03050023	12.35	578.348	242.6	[C28H54NO9P-H] 1-	Negative	4	1	0	Glycerophospholipids [GP]	PS	Monoacylglycerophosphoserines	578.346	2.9029	C3H6O5P_152.9942(39.6328), M-C3H6NO2_491.3124(100.0)
	HeLa cells	LPS 22:0	LPS 22:0	LPS 22:0_0:0	LMGP03050025	14.27	580.363	246.1	[C28H56NO9P-H] 1-	Negative	3	0	0	Glycerophospholipids [GP]	PS	Monoacylglycerophosphoserines	580.362	1.2721	M-C3H6NO2_493.3293(100.0)
	HeLa cells	PS 12:0_16:0	PS 28:0	PS 12:0_16:0	LMGP03010942	16.16	678.433	266.3	[C34H66NO10P-H] 1-	Negative	4	0	0	Glycerophospholipids [GP]	PS	Diacylglycerophosphoserines	678.435	2.7564	11:0 COO-_199.1706(11.3924), 15:0 COO-_255.2317(29.7468), 12:0 LPA-H2O-H_335.1655(19.1983), M-C3H6NO2_591.4037(100.0), M_678.4317(23.8397)
	HeLa cells	PS 13:0@_16:0	PS 29:0	PS 13:0_16:0	LMGP03010072	18.75	692.45	270.9	[C35H68NO10P-H] 1-	Negative	4	0	0	Glycerophospholipids [GP]	PS	Diacylglycerophosphoserines	692.451	1.5028	15:0 COO-_255.2333(71.9413), M-16:0_454.2181(16.7272)
	HeLa cells	PS 14:0_16:1	PS 30:1	PS 14:0_16:1	LMGP03010929	16.39	704.45	271.4	[C36H68NO10P-H] 1-	Negative	5	1	0	Glycerophospholipids [GP]	PS	Diacylglycerophosphoserines	704.451	0.6974	C3H6O5P_152.9955(4.5849), 13:0 COO-_227.2008(3.4235), 15:1 COO-_253.2197(17.6074), 14:0 LPA-H2O-H_363.1931(28.1553), 16:1 LPA-H2O-H_389.2109(25.8164), 16:1 LPA-H_407.2177(9.4316), M-C3H6NO2_617.4224(100.0), M_704.4495(7.4872)
	HeLa cells	PS 32:2	PS 32:2	PS 12:0_20:2	LMGP03010060	16.96	732.481	271.6	[C38H70NO10P+H] 1+	Positive	6	2	0	Glycerophospholipids [GP]	PS	Diacylglycerophosphoserines	732.481	0.5099	M-NL_547.4741(100.0), M-C3H7NO5P-H2O_547.4741(100.0)
	HeLa cells	PS 14:0_16:0	PS 30:0	PS 14:0_16:0	LMGP03010983	17.94	706.466	272.5	[C36H70NO10P-H] 1-	Negative	4	0	0	Glycerophospholipids [GP]	PS	Diacylglycerophosphoserines	706.466	0.3853	C3H6O5P_152.9962(14.4054), 13:0 COO-_227.2019(14.7456), 15:0 COO-_255.235(47.6241), 14:0 LPA-H2O-H_363.1941(10.2709), 16:0 LPA-H2O-H_391.2259(100.0), 16:0 LPA-H_409.237(26.6809), M-C3H6NO2_619.4336(82.8003)
	HeLa cells	PS 16:1_16:1	PS 32:2	PS 16:1_16:1	LMGP03010964	16.69	730.465	275.2	[C38H70NO10P-H] 1-	Negative	6	2	0	Glycerophospholipids [GP]	PS	Diacylglycerophosphoserines	730.466	1.5425	C3H6O5P_152.9963(5.5375), 15:1 COO-_253.2187(65.3589), 16:1 LPA-H2O-H_389.2092(59.2104), 16:1 LPA-H_407.2196(33.7757), M-C3H6NO2_643.4304(100.0)
	HeLa cells	PS 30:0	PS 30:0	PS 18:0_12:0	LMGP03010889	18.31	708.482	275.4	[C36H70NO10P+H] 1+	Positive	4	0	0	Glycerophospholipids [GP]	PS	Diacylglycerophosphoserines	708.481	0.8718	M-NL_523.473(100.0), M-C3H7NO5P-H2O_523.473(100.0)
	HeLa cells	PS 32:1	PS 32:1	PS 12:0_20:1	LMGP03010059	18.6	734.497	275.8	[C38H72NO10P+H] 1+	Positive	5	1	0	Glycerophospholipids [GP]	PS	Diacylglycerophosphoserines	734.497	0.4744	M-NL_549.4874(100.0), M-C3H7NO5P-H2O_549.4874(100.0)
	HeLa cells	PS 16:0_15:0	PS 31:0	PS 16:0_15:0	LMGP03010910	18.84	720.483	275.9	[C37H72NO10P-H] 1-	Negative	4	0	0	Glycerophospholipids [GP]	PS	Diacylglycerophosphoserines	720.482	1.2817	14:0 COO-_241.2181(17.0942), 15:0 LPA-H2O-H_377.2111(15.7272), 16:0 LPA-H2O-H_391.2241(91.4421), M-C3H6NO2_633.451(100.0), M_720.4772(12.1661)
	HeLa cells	PS 16:1_16:0	PS 32:1	PS 16:1_16:0	LMGP03010207	18.19	732.481	277	[C38H72NO10P-H] 1-	Negative	5	1	0	Glycerophospholipids [GP]	PS	Diacylglycerophosphoserines	732.482	2.2391	15:1 COO-_253.2167(30.4781), 15:0 COO-_255.2343(40.6259), 16:1 LPA-H2O-H_389.2068(16.6161), 16:0 LPA-H2O-H_391.2254(88.0922), 16:0 LPA-H_409.2366(37.3456), M-C3H6NO2_645.4496(100.0), M_732.4794(20.8204)
	HeLa cells	PS 33:1	PS 33:1	PS 13:0_20:1	LMGP03010083	19.6	748.515	277.5	[C39H74NO10P+H] 1+	Positive	5	1	0	Glycerophospholipids [GP]	PS	Diacylglycerophosphoserines	748.512	3.3676	M-NL_563.5069(100.0), M-C3H7NO5P-H2O_563.5069(100.0)
	HeLa cells	PS 34:2	PS 34:2	PS 12:0_22:2	LMGP03010066	18.85	760.512	277.8	[C40H74NO10P+H] 1+	Positive	6	2	0	Glycerophospholipids [GP]	PS	Diacylglycerophosphoserines	760.512	0.1042	M-NL_575.5034(100.0), M-C3H7NO5P-H2O_575.5034(100.0)
	HeLa cells	PS 18:3_16:0	PS 34:3	PS 18:3_16:0	LMGP03010372	17.43	756.481	279.7	[C40H72NO10P-H] 1-	Negative	7	3	0	Glycerophospholipids [GP]	PS	Diacylglycerophosphoserines	756.482	1.2805	15:0 COO-_255.2351(32.7378), 17:3 COO-_277.2182(64.4345), 16:0 LPA-H2O-H_391.2282(35.7508), 16:0 LPA-H_409.2344(18.5878), 18:3 LPA-H2O-H_413.206(30.4559), M-C3H6NO2_669.4466(100.0)
	HeLa cells	PS 18:1_16:1	PS 34:2	PS 18:1_16:1	LMGP03010881	18.42	758.496	281.5	[C40H74NO10P-H] 1-	Negative	6	2	0	Glycerophospholipids [GP]	PS	Diacylglycerophosphoserines	758.498	2.1953	15:1 COO-_253.2167(5.134), 17:1 COO-_281.2505(32.1123), 16:1 LPA-H2O-H_389.2114(15.6985), 18:1 LPA-H2O-H_417.2432(62.4409), M-C3H6NO2_671.4692(100.0)
	HeLa cells	PS 16:0_18:1@	PS 34:1	PS 16:0_18:1	LMGP03010007	20.51	762.529	282.1	[C40H76NO10P+H] 1+	Positive	5	1	0	Glycerophospholipids [GP]	PS	Diacylglycerophosphoserines	762.528	1.5919	15:0 C=O+_239.2391(2.4719), M-NL_577.5198(100.0), M-C3H7NO5P-H2O_577.5198(100.0)
	HeLa cells	PS 18:1_16:0	PS 34:1	PS 18:1_16:0	LMGP03010959	20.05	760.512	283.2	[C40H76NO10P-H] 1-	Negative	5	1	0	Glycerophospholipids [GP]	PS	Diacylglycerophosphoserines	760.513	1.9014	C3H6O5P_152.9962(11.6277), 17:1 COO-_281.2481(26.4898), 16:0 LPA-H2O-H_391.2271(44.7077), 16:0 LPA-H_409.2342(16.9263), 18:1 LPA-H2O-H_417.2402(11.1638), M-C3H6NO2_673.4807(100.0)
	HeLa cells	PS 16:1@_18:0	PS 34:1	PS 16:1_18:0	LMGP03010211	20.53	760.515	283.8	[C40H76NO10P-H] 1-	Negative	5	1	0	Glycerophospholipids [GP]	PS	Diacylglycerophosphoserines	760.513	1.71	17:0 COO-_283.2661(53.2495), 18:0 LPA-H2O-H_419.255(41.7967), M-C3H6NO2_673.4854(100.0), M_760.5095(9.8815)
	HeLa cells	PS 16:0_20:4	PS 36:4	PS 16:0_20:4	LMGP03010038	18.34	782.496	284.8	[C42H74NO10P-H] 1-	Negative	8	4	0	Glycerophospholipids [GP]	PS	Diacylglycerophosphoserines	782.498	2.284	15:0 COO-_255.2348(59.9233), 19:4 COO-_303.236(26.0946), 16:0 LPA-H2O-H_391.2235(100.0), M-C3H6NO2_695.4614(93.9142), M_782.4939(23.5241)
	HeLa cells	PS 20:4_16:1	PS 36:5	PS 20:4_16:1	LMGP03010626	16.79	780.48	284.8	[C42H72NO10P-H] 1-	Negative	9	5	0	Glycerophospholipids [GP]	PS	Diacylglycerophosphoserines	780.482	3.118	15:1 COO-_253.2188(38.5542), 19:4 COO-_303.2302(61.4458), M-C3H6NO2_693.4499(18.6747)
	HeLa cells	PS 18:0_16:0	PS 34:0	PS 18:0_16:0	LMGP03010888	21.46	762.53	284.9	[C40H78NO10P-H] 1-	Negative	4	0	0	Glycerophospholipids [GP]	PS	Diacylglycerophosphoserines	762.529	1.2724	17:0 COO-_283.2656(39.2054), 16:0 LPA-H2O-H_391.2286(7.2061), 18:0 LPA-H2O-H_419.2579(81.3335), M-C3H6NO2_675.4957(100.0), M_762.5271(35.6158)
	HeLa cells	PS 36:2	PS 36:2	PS 18:1_18:1	LMGP03010030	20.64	788.544	285.1	[C42H78NO10P+H] 1+	Positive	6	2	0	Glycerophospholipids [GP]	PS	Diacylglycerophosphoserines	788.544	0.8109	M-NL_603.5353(100.0), M-C3H7NO5P-H2O_603.5353(100.0)
	HeLa cells	PS 18:2_18:1	PS 36:3	PS 18:2_18:1	LMGP03010350	18.87	784.513	286.5	[C42H76NO10P-H] 1-	Negative	7	3	0	Glycerophospholipids [GP]	PS	Diacylglycerophosphoserines	784.513	0.5207	17:2 COO-_279.2348(24.5595), 17:1 COO-_281.2504(33.5338), 18:2 LPA-H2O-H_415.2266(16.7504), 18:1 LPA-H2O-H_417.2411(31.9104), M-C3H6NO2_697.4785(100.0)
	HeLa cells	PS 36:1	PS 36:1	PS 18:0_18:1	LMGP03010025	24.81	790.562	287.3	[C42H80NO10P+H] 1+	Positive	5	1	0	Glycerophospholipids [GP]	PS	Diacylglycerophosphoserines	790.559	3.0161	M-NL_605.5551(100.0), M-C3H7NO5P-H2O_605.5551(100.0)
	HeLa cells	PS 18:1_18:1	PS 36:2	PS 18:1_18:1	LMGP03010030	20.13	786.528	287.7	[C42H78NO10P-H] 1-	Negative	6	2	0	Glycerophospholipids [GP]	PS	Diacylglycerophosphoserines	786.529	1.4824	C3H6O5P_152.9965(9.919), 17:1 COO-_281.2494(43.8435), 18:1 LPA-H2O-H_417.2409(100.0), 18:1 LPA-H_435.2526(24.0306), M-C3H6NO2_699.4972(90.8191)
	HeLa cells	PS 18:2@_18:0	PS 36:2	PS 18:2_18:0	LMGP03010876	20.45	786.527	287.7	[C42H78NO10P-H] 1-	Negative	6	2	0	Glycerophospholipids [GP]	PS	Diacylglycerophosphoserines	786.529	2.336	17:0 COO-_283.2659(30.966), 18:0 LPA-H_437.2662(26.9583), M-C3H6NO2_699.4961(100.0)
	HeLa cells	PS 36:1	PS 36:1	PS 18:0_18:1	LMGP03010025	23.79	790.56	288.2	[C42H80NO10P+H] 1+	Positive	5	1	0	Glycerophospholipids [GP]	PS	Diacylglycerophosphoserines	790.559	1.1632	M-NL_605.552(100.0), M-C3H7NO5P-H2O_605.552(100.0)
	HeLa cells	PS 18:2@_19:0	PS 37:2	PS 18:2_19:0	LMGP03010354	22.39	786.528	288.3	[C43H80NO10P-CH3] 1-	Negative	6	2	0	Glycerophospholipids [GP]	PS	Diacylglycerophosphoserines	786.529	0.7069	18:0 COO-_283.2632(52.027), M-C3H6NO2_699.4946(100.0)
	HeLa cells	PS 36:1	PS 36:1	PS 18:0_18:1	LMGP03010025	22.18	790.558	288.5	[C42H80NO10P+H] 1+	Positive	5	1	0	Glycerophospholipids [GP]	PS	Diacylglycerophosphoserines	790.559	1.3846	M-NL_605.5486(100.0), M-C3H7NO5P-H2O_605.5486(100.0)
	HeLa cells	PS 18:1_18:0	PS 36:1	PS 18:1_18:0	LMGP03010034	21.57	788.543	288.8	[C42H80NO10P-H] 1-	Negative	5	1	0	Glycerophospholipids [GP]	PS	Diacylglycerophosphoserines	788.545	2.1296	C3H6O5P_152.9967(2.6631), 17:1 COO-_281.2486(11.5095), 17:0 COO-_283.2644(27.2716), 18:1 LPA-H2O-H_417.2391(10.6907), 18:0 LPA-H2O-H_419.2568(45.5255), 18:0 LPA-H_437.2686(21.4214), M-C3H6NO2_701.5111(100.0)
	HeLa cells	PS 20:4_18:0	PS 38:4	PS 20:4_18:0	LMGP03010630	20.17	810.528	290.4	[C44H78NO10P-H] 1-	Negative	8	4	0	Glycerophospholipids [GP]	PS	Diacylglycerophosphoserines	810.529	1.1373	17:0 COO-_283.2616(14.4065), 19:4 COO-_303.2306(19.101), 18:0 LPA-H2O-H_419.2553(61.0499), 18:0 LPA-H_437.2646(32.4472), M-C3H6NO2_723.4985(100.0)
	HeLa cells	PS 18:2@_20:1	PS 38:3	PS 18:2_20:1	LMGP03010357	20.5	812.542	291.6	[C44H80NO10P-H] 1-	Negative	7	3	0	Glycerophospholipids [GP]	PS	Diacylglycerophosphoserines	812.545	3.3437	20:1 LPA-H2O-H_445.2701(95.3917), 20:1 LPA-H_463.2789(25.3456), M-C3H6NO2_725.5163(100.0)
	HeLa cells	PS 19:0@_16:0	PS 35:0	PS 19:0_16:0	LMGP03010953	23.57	776.546	291.8	[C41H80NO10P-H] 1-	Negative	4	0	0	Glycerophospholipids [GP]	PS	Diacylglycerophosphoserines	776.545	1.6888	15:0 COO-_255.2352(100.0)
	HeLa cells	PS 18:1_19:0	PS 37:1	PS 18:1_19:0	LMGP03010332	22.35	802.559	292.2	[C43H82NO10P-H] 1-	Negative	5	1	0	Glycerophospholipids [GP]	PS	Diacylglycerophosphoserines	802.56	1.4392	17:1 COO-_281.2478(45.3656), 18:0 COO-_297.2801(8.0465), 19:0 LPA-H2O-H_433.2726(19.0207), M-C3H6NO2_715.5274(100.0)
	HeLa cells	PS 19:1_20:1@	PS 39:2	PS 19:1_20:1	LMGP03010500	21.9	814.559	293.3	[C45H84NO10P-CH3] 1-	Negative	6	2	0	Glycerophospholipids [GP]	PS	Diacylglycerophosphoserines	814.56	0.9689	C3H6O5P_152.9949(13.8742), 18:1 COO-_281.2499(37.7629), M-C3H6NO2_727.521(72.1721), M_814.5554(19.3418)
	HeLa cells	PS 38:1	PS 38:1	PS 16:0_22:1	LMGP03010199	23.31	818.593	294.5	[C44H84NO10P+H] 1+	Positive	5	1	0	Glycerophospholipids [GP]	PS	Diacylglycerophosphoserines	818.591	2.6279	M-NL_633.5811(100.0), M-C3H7NO5P-H2O_633.5811(100.0)
	HeLa cells	PS 40:4	PS 40:4	PS 18:2_22:2	LMGP03010364	21.89	840.577	295	[C46H82NO10P+H] 1+	Positive	8	4	0	Glycerophospholipids [GP]	PS	Diacylglycerophosphoserines	840.575	2.5164	M-NL_655.5662(100.0), M-C3H7NO5P-H2O_655.5662(100.0)
	HeLa cells	PS 22:6@_18:0	PS 40:6	PS 22:6_18:0	LMGP03010827	19.72	834.527	296.1	[C46H78NO10P-H] 1-	Negative	10	6	0	Glycerophospholipids [GP]	PS	Diacylglycerophosphoserines	834.529	2.6405	17:0 COO-_283.2616(27.0642), 18:0 LPA-H2O-H_419.2567(100.0), 18:0 LPA-H_437.2672(8.5627), M-C3H6NO2_747.4929(36.2385)
	HeLa cells	PS 18:2_21:0@	PS 39:2	PS 18:2_21:0	LMGP03010361	22.4	828.574	296.7	[C45H84NO10P-H] 1-	Negative	6	2	0	Glycerophospholipids [GP]	PS	Diacylglycerophosphoserines	828.576	1.8663	17:2 COO-_279.2353(54.7446), M-C3H6NO2_741.5412(100.0), M_828.5737(28.9508)
	HeLa cells	PS 40:1	PS 40:1	PS 18:0_22:1	LMGP03010320	24.43	846.625	300.6	[C46H88NO10P+H] 1+	Positive	5	1	0	Glycerophospholipids [GP]	PS	Diacylglycerophosphoserines	846.622	3.6351	M-NL_661.6117(100.0), M-C3H7NO5P-H2O_661.6117(100.0)
	HeLa cells	PS 18:1_22:1	PS 40:2	PS 18:1_22:1	LMGP03010337	22.87	842.589	300.7	[C46H86NO10P-H] 1-	Negative	6	2	0	Glycerophospholipids [GP]	PS	Diacylglycerophosphoserines	842.592	3.0964	21:1 COO-_337.309(8.2146), 18:1 LPA-H2O-H_417.2424(12.3061), 22:1 LPA-H2O-H_473.3024(78.2413), 22:1 LPA-H_491.3122(15.7575), M-C3H6NO2_755.56(100.0)
	HeLa cells	PS 18:1_22:0	PS 40:1	PS 18:1_22:0	LMGP03010955	23.87	844.607	301.9	[C46H88NO10P-H] 1-	Negative	5	1	0	Glycerophospholipids [GP]	PS	Diacylglycerophosphoserines	844.607	0.6617	17:1 COO-_281.2491(2.8523), 21:0 COO-_339.3268(14.5935), 22:0 LPA-H2O-H_475.3194(67.3947), 22:0 LPA-H_493.3259(17.4886), M-C3H6NO2_757.574(100.0)
Sterols (Chol and derivatives)	HeLa cells	3,5-cholestadien-7-one	3,5-cholestadien-7-one	3,5-cholestadien-7-one	LMST01010058	24.88	383.33	203.2	[C27H42O+H] 1+	Positive	3	2	0	Sterol Lipids [ST]	Sterols	Cholesterol and derivatives	383.331	3.1872	M+H_383.3295(100.0)
	HeLa cells	3,5-cholestadien-7-one	3,5-cholestadien-7-one	3,5-cholestadien-7-one	LMST01010058	25.46	383.33	203.2	[C27H42O+H] 1+	Positive	3	2	0	Sterol Lipids [ST]	Sterols	Cholesterol and derivatives	383.331	1.1969	M+H_383.33(100.0)
	HeLa cells	3,5-cholestadien-7-one	3,5-cholestadien-7-one	3,5-cholestadien-7-one	LMST01010058	14.92	383.33	204.5	[C27H42O+H] 1+	Positive	3	2	0	Sterol Lipids [ST]	Sterols	Cholesterol and derivatives	383.331	0.8784	M+H-H2O_365.3196(9.9481), M+H_383.3297(100.0)
	HeLa cells	Cholesterol	Cholesterol	Cholesterol	LMST01010001	15.29	387.361	207.1	[C27H46O+H] 1+	Positive	1	1	0	Sterol Lipids [ST]	Sterols	Cholesterol and derivatives	387.362	2.4956	M+H-H2O_369.3481(100.0)
	HeLa cells	24,25-epoxy-cholesterol	24,25-epoxy-cholesterol	24,25-epoxy-cholesterol	LMST01010012	14.28	401.341	210.4	[C27H44O2+H] 1+	Positive	1	1	0	Sterol Lipids [ST]	Sterols	Cholesterol and derivatives	401.341	0.1687	M+H-2*H2O_365.3186(19.6457), M+H-H2O_383.3322(43.7308), M+H_401.3408(100.0)
	HeLa cells	Chol & Der [C30H52O2+Na] 1+	Chol & Der [C30H52O2+Na] 1+	Chol & Der [C30H52O2+Na] 1+	LMST01010224	17.09	467.385	211.3	[C30H52O2+Na] 1+	Positive	1	1	0	Sterol Lipids [ST]	Sterols	Cholesterol and derivatives	467.386	1.2262	M+Na_467.3848(100.0)
	HeLa cells	Chol & Der [C27H40O4+NH4] 1+	Chol & Der [C27H40O4+NH4] 1+	Chol & Der [C27H40O4+NH4] 1+	LMST01010314	3.49	446.327	211.4	[C27H40O4+NH4] 1+	Positive	4	2	0	Sterol Lipids [ST]	Sterols	Cholesterol and derivatives	446.327	0.6022	M+NH4_446.325(100.0)
	HeLa cells	32-oxolanosterol	32-oxolanosterol	32-oxolanosterol	LMST01010222	14.23	441.372	211.6	[C30H48O2+H] 1+	Positive	3	2	0	Sterol Lipids [ST]	Sterols	Cholesterol and derivatives	441.373	2.5487	M+H_441.3684(100.0)
	HeLa cells	3beta-Hydroxy-5alpha,6alpha-epoxy-9-oxo-9,10-seco-5-cholest-7-en-11-al	3beta-Hydroxy-5alpha,6alpha-epoxy-9-oxo-9,10-seco-5-cholest-7-en-11-al	3beta-Hydroxy-5alpha,6alpha-epoxy-9-oxo-9,10-seco-5-cholest-7-en-11-al	LMST01010120	6.24	448.341	213.8	[C27H42O4+NH4] 1+	Positive	3	1	0	Sterol Lipids [ST]	Sterols	Cholesterol and derivatives	448.342	1.8388	M+NH4_448.3395(100.0)
	HeLa cells	3beta-Hydroxy-5alpha,6alpha-epoxy-9-oxo-9,10-seco-5-cholest-7-en-11-al	3beta-Hydroxy-5alpha,6alpha-epoxy-9-oxo-9,10-seco-5-cholest-7-en-11-al	3beta-Hydroxy-5alpha,6alpha-epoxy-9-oxo-9,10-seco-5-cholest-7-en-11-al	LMST01010120	6.6	448.342	214.5	[C27H42O4+NH4] 1+	Positive	3	1	0	Sterol Lipids [ST]	Sterols	Cholesterol and derivatives	448.342	0.4774	M+NH4_448.3411(100.0)
	HeLa cells	Chol & Der [C29H48O5+H] 1+	Chol & Der [C29H48O5+H] 1+	Chol & Der [C29H48O5+H] 1+	LMST01010336	10.81	477.355	214.8	[C29H48O5+H] 1+	Positive	3	1	0	Sterol Lipids [ST]	Sterols	Cholesterol and derivatives	477.358	4.5358	M+H-H2O_459.345(24.7916), M+H_477.3549(100.0)
	HeLa cells	Chol & Der [C27H44O4+NH4] 1+	Chol & Der [C27H44O4+NH4] 1+	Chol & Der [C27H44O4+NH4] 1+	LMST01010250	8.35	450.357	218.3	[C27H44O4+NH4] 1+	Positive	1	1	0	Sterol Lipids [ST]	Sterols	Cholesterol and derivatives	450.358	1.8862	M+NH4_450.3559(100.0)
	HeLa cells	Chol & Der [C27H46O4+NH4] 1+	Chol & Der [C27H46O4+NH4] 1+	Chol & Der [C27H46O4+NH4] 1+	LMST01010262	9.11	452.373	218.9	[C27H46O4+NH4] 1+	Positive	1	1	0	Sterol Lipids [ST]	Sterols	Cholesterol and derivatives	452.373	1.461	M+NH4_452.3726(100.0)
	HeLa cells	Herbasterol	Herbasterol	Herbasterol	LMST01010292	13.14	469.351	225.7	[C27H48O6+H] 1+	Positive	1	0	0	Sterol Lipids [ST]	Sterols	Cholesterol and derivatives	469.352	2.1659	M+H_469.3487(100.0)
	HeLa cells	24-northornasterol A	24-northornasterol A	24-northornasterol A	LMST01010320	16.25	441.298	232.7	[C26H42O4+Na] 1+	Positive	2	1	0	Sterol Lipids [ST]	Sterols	Cholesterol and derivatives	441.298	1.4939	M+Na_441.2975(100.0)
	HeLa cells	24,25-epoxy-cholesterol	24,25-epoxy-cholesterol	24,25-epoxy-cholesterol	LMST01010012	15.27	401.341	234.6	[C27H44O2+H] 1+	Positive	1	1	0	Sterol Lipids [ST]	Sterols	Cholesterol and derivatives	401.341	0.777	M+H-H2O_383.3344(100.0)
	HeLa cells	Chol & Der [C27H46O4+Na] 1+	Chol & Der [C27H46O4+Na] 1+	Chol & Der [C27H46O4+Na] 1+	LMST01010262	11.76	457.329	235.9	[C27H46O4+Na] 1+	Positive	1	1	0	Sterol Lipids [ST]	Sterols	Cholesterol and derivatives	457.329	0.0694	M+Na_457.3274(100.0)
	HeLa cells	cholesteryl beta-D-glucoside	cholesteryl beta-D-glucoside	cholesteryl beta-D-glucoside	LMST01010173	15.09	571.396	282.4	[C33H56O6+Na] 1+	Positive	1	1	0	Sterol Lipids [ST]	Sterols	Cholesterol and derivatives	571.397	1.3818	M+Na_571.3954(100.0)
Sterols (Steryl esters)	HeLa cells	CE 14:0	CE 14:0	CE 14:0	LMST01020004	27.64	614.587	283.2	[C41H72O2+NH4] 1+	Positive	2	1	0	Sterol Lipids [ST]	Sterols	Steryl esters	614.587	0.3669	Cholesterol_369.3508(100.0)
	HeLa cells	CE 16:1	CE 16:1	CE 16:1	LMST01020006	28.97	640.602	284.1	[C43H74O2+NH4] 1+	Positive	3	2	0	Sterol Lipids [ST]	Sterols	Steryl esters	640.603	0.5446	Cholesterol_369.3521(100.0)
	HeLa cells	CE 16:0	CE 16:0	CE 16:0	LMST01020005	28.18	642.618	286.3	[C43H76O2+NH4] 1+	Positive	2	1	0	Sterol Lipids [ST]	Sterols	Steryl esters	642.618	1.0568	Cholesterol_369.351(100.0)
	HeLa cells	CE 16:0	CE 16:0	CE 16:0	LMST01020005	28.92	642.618	287	[C43H76O2+NH4] 1+	Positive	2	1	0	Sterol Lipids [ST]	Sterols	Steryl esters	642.618	0.7719	Cholesterol_369.3511(100.0)
	HeLa cells	CE 17:1	CE 17:1	CE 17:1	LMST01020023	27.81	654.618	287.1	[C44H76O2+NH4] 1+	Positive	3	2	0	Sterol Lipids [ST]	Sterols	Steryl esters	654.618	0.3848	Cholesterol_369.352(100.0)
	HeLa cells	CE 16:2	CE 16:2	CE 16:2	LMST01020024	27.15	638.587	288	[C43H72O2+NH4] 1+	Positive	4	3	0	Sterol Lipids [ST]	Sterols	Steryl esters	638.587	0.6398	Cholesterol_369.3513(100.0)
	HeLa cells	CE 20:5	CE 20:5	CE 20:5	LMST01020015	25.58	671.575	288	[C47H74O2+H] 1+	Positive	7	6	0	Sterol Lipids [ST]	Sterols	Steryl esters	671.576	1.8877	19:5 C=O+_285.2208(5.9332), Cholesterol_369.3518(100.0)
	HeLa cells	CE 18:3	CE 18:3	CE 18:3	LMST01020009	27.23	664.603	288.4	[C45H74O2+NH4] 1+	Positive	5	4	0	Sterol Lipids [ST]	Sterols	Steryl esters	664.603	0.1179	Cholesterol_369.351(100.0)
	HeLa cells	CE 17:0	CE 17:0	CE 17:0	LMST01020026	28.3	656.633	288.9	[C44H78O2+NH4] 1+	Positive	2	1	0	Sterol Lipids [ST]	Sterols	Steryl esters	656.634	1.5372	Cholesterol_369.3511(100.0)
	HeLa cells	CE 20:4	CE 20:4	CE 20:4	LMST01020014	25.83	673.591	289.4	[C47H76O2+H] 1+	Positive	6	5	0	Sterol Lipids [ST]	Sterols	Steryl esters	673.592	1.3756	Cholesterol_369.3483(100.0)
	HeLa cells	CE 18:1	CE 18:1	CE 18:1	LMST01020003	29.8	668.633	289.8	[C45H78O2+NH4] 1+	Positive	3	2	0	Sterol Lipids [ST]	Sterols	Steryl esters	668.634	1.3271	Cholesterol_369.3513(100.0)
	HeLa cells	CE 18:1	CE 18:1	CE 18:1	LMST01020003	29.33	668.634	289.9	[C45H78O2+NH4] 1+	Positive	3	2	0	Sterol Lipids [ST]	Sterols	Steryl esters	668.634	0.2317	Cholesterol_369.3513(100.0)
	HeLa cells	CE 18:1	CE 18:1	CE 18:1	LMST01020003	25.51	668.633	290	[C45H78O2+NH4] 1+	Positive	3	2	0	Sterol Lipids [ST]	Sterols	Steryl esters	668.634	0.8706	Cholesterol_369.3507(100.0)
	HeLa cells	CE 18:1	CE 18:1	CE 18:1	LMST01020003	28	668.633	290	[C45H78O2+NH4] 1+	Positive	3	2	0	Sterol Lipids [ST]	Sterols	Steryl esters	668.634	0.8706	Cholesterol_369.351(100.0)
	HeLa cells	CE 18:1	CE 18:1	CE 18:1	LMST01020003	28.86	668.634	290	[C45H78O2+NH4] 1+	Positive	3	2	0	Sterol Lipids [ST]	Sterols	Steryl esters	668.634	0.6881	Cholesterol_369.351(100.0)
	HeLa cells	CE 18:2	CE 18:2	CE 18:2	LMST01020008	27.63	666.618	290	[C45H76O2+NH4] 1+	Positive	4	3	0	Sterol Lipids [ST]	Sterols	Steryl esters	666.618	0.1032	Cholesterol_369.3516(100.0)
	HeLa cells	CE 16:1	CE 16:1	CE 16:1	LMST01020006	27.54	640.603	291.4	[C43H74O2+NH4] 1+	Positive	3	2	0	Sterol Lipids [ST]	Sterols	Steryl esters	640.603	0.1223	Cholesterol_369.3513(100.0)
	HeLa cells	CE 18:0	CE 18:0	CE 18:0	LMST01020007	28.61	670.649	291.8	[C45H80O2+NH4] 1+	Positive	2	1	0	Sterol Lipids [ST]	Sterols	Steryl esters	670.65	1.3604	Cholesterol_369.3517(100.0)
	HeLa cells	CE 20:5	CE 20:5	CE 20:5	LMST01020015	26.97	688.603	292.2	[C47H74O2+NH4] 1+	Positive	7	6	0	Sterol Lipids [ST]	Sterols	Steryl esters	688.603	0.1138	Cholesterol_369.351(100.0)
	HeLa cells	CE 20:5	CE 20:5	CE 20:5	LMST01020015	27.64	671.574	293.7	[C47H74O2+H] 1+	Positive	7	6	0	Sterol Lipids [ST]	Sterols	Steryl esters	671.576	3.3418	Cholesterol_369.3489(58.4732)
	HeLa cells	CE 20:4	CE 20:4	CE 20:4	LMST01020014	27.31	690.618	294	[C47H76O2+NH4] 1+	Positive	6	5	0	Sterol Lipids [ST]	Sterols	Steryl esters	690.618	0.0772	Cholesterol_369.3516(100.0)
	HeLa cells	CE 20:4	CE 20:4	CE 20:4	LMST01020014	29.29	690.619	294.1	[C47H76O2+NH4] 1+	Positive	6	5	0	Sterol Lipids [ST]	Sterols	Steryl esters	690.618	0.1655	Cholesterol_369.3514(100.0)
	HeLa cells	Steryl_Esters 18:3	Steryl_Esters 18:3	Steryl_Esters 18:3	LMST01020070	27.3	673.592	294.1	[C47H76O2+H] 1+	Positive	6	5	0	Sterol Lipids [ST]	Sterols	Steryl esters	673.592	0.7085	M+H_673.5886(100.0002)
	HeLa cells	CE 19:0	CE 19:0	CE 19:0	LMST01020002	28.8	684.664	294.6	[C46H82O2+NH4] 1+	Positive	2	1	0	Sterol Lipids [ST]	Sterols	Steryl esters	684.665	2.2607	Cholesterol_369.3521(100.0)
	HeLa cells	CE 22:6	CE 22:6	CE 22:6	LMST01020019	27.7	697.59	294.7	[C49H76O2+H] 1+	Positive	8	7	0	Sterol Lipids [ST]	Sterols	Steryl esters	697.592	2.9906	Cholesterol_369.3508(69.6552)
	HeLa cells	CE 20:1	CE 20:1	CE 20:1	LMST01020011	28.51	696.665	294.8	[C47H82O2+NH4] 1+	Positive	3	2	0	Sterol Lipids [ST]	Sterols	Steryl esters	696.665	0.2943	Cholesterol_369.3513(100.0)
	HeLa cells	CE 20:1	CE 20:1	CE 20:1	LMST01020011	29.81	696.667	295.1	[C47H82O2+NH4] 1+	Positive	3	2	0	Sterol Lipids [ST]	Sterols	Steryl esters	696.665	2.0712	Cholesterol_369.3512(100.0)
	HeLa cells	CE 20:3	CE 20:3	CE 20:3	LMST01020013	27.7	692.634	295.1	[C47H78O2+NH4] 1+	Positive	5	4	0	Sterol Lipids [ST]	Sterols	Steryl esters	692.634	0.6642	Cholesterol_369.3509(100.0)
	HeLa cells	CE 20:2	CE 20:2	CE 20:2	LMST01020012	28.09	694.65	295.5	[C47H80O2+NH4] 1+	Positive	4	3	0	Sterol Lipids [ST]	Sterols	Steryl esters	694.65	0.7074	Cholesterol_369.3525(100.0)
	HeLa cells	CE 22:6	CE 22:6	CE 22:6	LMST01020019	29.45	714.619	296.1	[C49H76O2+NH4] 1+	Positive	8	7	0	Sterol Lipids [ST]	Sterols	Steryl esters	714.618	0.4162	Cholesterol_369.3513(100.0)
	HeLa cells	CE 22:6	CE 22:6	CE 22:6	LMST01020019	29.82	714.619	296.1	[C49H76O2+NH4] 1+	Positive	8	7	0	Sterol Lipids [ST]	Sterols	Steryl esters	714.618	1.0141	Cholesterol_369.351(100.0)
	HeLa cells	CE 22:6	CE 22:6	CE 22:6	LMST01020019	28.88	714.62	296.2	[C49H76O2+NH4] 1+	Positive	8	7	0	Sterol Lipids [ST]	Sterols	Steryl esters	714.618	2.6368	Cholesterol_369.3519(100.0)
	HeLa cells	CE 20:0	CE 20:0	CE 20:0	LMST01020010	29.2	698.679	297.5	[C47H84O2+NH4] 1+	Positive	2	1	0	Sterol Lipids [ST]	Sterols	Steryl esters	698.681	2.8627	Cholesterol_369.3505(100.0)
	HeLa cells	CE 22:5	CE 22:5	CE 22:5	LMST01020031	27.71	716.633	298	[C49H78O2+NH4] 1+	Positive	7	6	0	Sterol Lipids [ST]	Sterols	Steryl esters	716.634	1.0678	Cholesterol_369.3522(100.0)
	HeLa cells	CE 22:5	CE 22:5	CE 22:5	LMST01020031	27.35	716.634	298.8	[C49H78O2+NH4] 1+	Positive	7	6	0	Sterol Lipids [ST]	Sterols	Steryl esters	716.634	0.0458	Cholesterol_369.3517(100.0)
	HeLa cells	CE 22:5	CE 22:5	CE 22:5	LMST01020031	28.87	716.632	298.8	[C49H78O2+NH4] 1+	Positive	7	6	0	Sterol Lipids [ST]	Sterols	Steryl esters	716.634	2.686	Cholesterol_369.35(100.0)
	HeLa cells	CE 22:4	CE 22:4	CE 22:4	LMST01020018	27.71	718.65	300.3	[C49H80O2+NH4] 1+	Positive	6	5	0	Sterol Lipids [ST]	Sterols	Steryl esters	718.65	0.1742	Cholesterol_369.3511(100.0)
	HeLa cells	CE 20:3	CE 20:3	CE 20:3	LMST01020013	27.49	692.633	300.5	[C47H78O2+NH4] 1+	Positive	5	4	0	Sterol Lipids [ST]	Sterols	Steryl esters	692.634	2.1623	Cholesterol_369.3504(100.0)
	HeLa cells	CE 22:3	CE 22:3	CE 22:3	LMST01020042	28.18	720.665	300.6	[C49H82O2+NH4] 1+	Positive	5	4	0	Sterol Lipids [ST]	Sterols	Steryl esters	720.665	0.0543	Cholesterol_369.352(100.0)
	HeLa cells	CE 22:1	CE 22:1	CE 22:1	LMST01020025	29.73	724.696	301.4	[C49H86O2+NH4] 1+	Positive	3	2	0	Sterol Lipids [ST]	Sterols	Steryl esters	724.697	0.8574	Cholesterol_369.3511(100.0)
	HeLa cells	CE 20:4	CE 20:4	CE 20:4	LMST01020014	27.19	690.619	301.5	[C47H76O2+NH4] 1+	Positive	6	5	0	Sterol Lipids [ST]	Sterols	Steryl esters	690.618	1.3144	Cholesterol_369.3527(100.0)
	HeLa cells	CE 22:2	CE 22:2	CE 22:2	LMST01020017	28.52	722.681	301.7	[C49H84O2+NH4] 1+	Positive	4	3	0	Sterol Lipids [ST]	Sterols	Steryl esters	722.681	0.4029	Cholesterol_369.3514(100.0)
	HeLa cells	CE 22:1	CE 22:1	CE 22:1	LMST01020025	29.06	724.697	302.4	[C49H86O2+NH4] 1+	Positive	3	2	0	Sterol Lipids [ST]	Sterols	Steryl esters	724.697	0.0152	Cholesterol_369.3511(100.0)
	HeLa cells	CE 22:0	CE 22:0	CE 22:0	LMST01020016	29.81	726.712	302.9	[C49H88O2+NH4] 1+	Positive	2	1	0	Sterol Lipids [ST]	Sterols	Steryl esters	726.712	0.6376	Cholesterol_369.3513(100.0)
	HeLa cells	Steryl_Esters 22:3	Steryl_Esters 22:3	Steryl_Esters 22:3	LMST01020088	29.07	729.652	309.7	[C51H84O2+H] 1+	Positive	6	5	0	Sterol Lipids [ST]	Sterols	Steryl esters	729.654	3.3312	M+H_729.6501(100.0)
	HeLa cells	CE 24:1	CE 24:1	CE 24:1	LMST01020020	29.67	752.728	309.8	[C51H90O2+NH4] 1+	Positive	3	2	0	Sterol Lipids [ST]	Sterols	Steryl esters	752.728	0.162	23:1 C=O+_349.3446(0.9579), Cholesterol_369.3521(100.0)
	HeLa cells	CE 22:6	CE 22:6	CE 22:6	LMST01020019	27.12	714.619	368.3	[C49H76O2+NH4] 1+	Positive	8	7	0	Sterol Lipids [ST]	Sterols	Steryl esters	714.618	0.6724	Cholesterol_369.3502(100.0002)
Traicylglycerols	HeLa cells	TG 14:0_16:1_22:6	TG 52:7	TG 14:0_16:1_22:6	LMGL03014271	25.9	866.723	315	[C55H92O6+NH4] 1+	Positive	10	7	0	Glycerolipids [GL]	TAG	Triacylglycerols	866.723	0.272	M-22:6_521.4571(100.0), M-16:1_595.4706(32.3607), M-14:0_621.4827(12.0876)
	HeLa cells	TG 16:1_17:1_18:3	TG 51:5	TG 16:1_17:1_18:3	LMGL03010108	26.2	856.737	314.8	[C54H94O6+NH4] 1+	Positive	8	5	0	Glycerolipids [GL]	TAG	Triacylglycerols	856.739	1.6777	15:1 C=O+_237.2207(34.5238), 17:3 C=O+_261.2218(29.3651), M-18:3_561.4878(100.0), M-17:1_571.4769(63.4921), M-16:1_585.4835(8.7302)
	HeLa cells	TG 14:1_16:0_16:1	TG 46:2	TG 14:1_16:0_16:1	LMGL03014627	26.4	792.707	304.5	[C49H90O6+NH4] 1+	Positive	5	2	0	Glycerolipids [GL]	TAG	Triacylglycerols	792.708	0.133	M-16:0_519.4425(13.3943), M-16:1_521.4583(100.0), M-14:1_549.4844(31.3494)
	HeLa cells	TG 12:0_12:0_14:0	TG 38:0	TG 12:0_12:0_14:0	LMGL03012628	25.26	684.613	283	[C41H78O6+NH4] 1+	Positive	3	0	0	Glycerolipids [GL]	TAG	Triacylglycerols	684.614	0.4692	11:0 C=O+_183.1755(5.1561), 13:0 C=O+_211.2048(2.8062), M-14:0_439.3787(72.8285), M-12:0_467.4095(100.0)
	HeLa cells	TG 12:0_12:0_16:0	TG 40:0	TG 12:0_12:0_16:0	LMGL03012632	29.71	712.645	288	[C43H82O6+NH4] 1+	Positive	3	0	0	Glycerolipids [GL]	TAG	Triacylglycerols	712.645	0.0072	15:0 C=O+_239.2386(2.8182), M-16:0_439.3787(100.0), M-12:0_495.4398(99.273)
	HeLa cells	TG 12:0_14:0_14:0	TG 40:0	TG 12:0_14:0_14:0	LMGL03012660	25.7	712.645	289	[C43H82O6+NH4] 1+	Positive	3	0	0	Glycerolipids [GL]	TAG	Triacylglycerols	712.645	0.1785	11:0 C=O+_183.1742(4.0953), 13:0 C=O+_211.2056(3.359), M-14:0_467.4097(100.0), M-12:0_495.4405(92.0967), M_712.639(0.0721)
	HeLa cells	TG 12:0_14:0_15:1	TG 41:1	TG 12:0_14:0_15:1	LMGL03013210	25.54	724.646	289.5	[C44H82O6+NH4] 1+	Positive	4	1	0	Glycerolipids [GL]	TAG	Triacylglycerols	724.645	1.7617	M-15:1_467.4087(47.6338), M-14:0_479.4133(100.0), M-12:0_507.4427(65.8535)
	HeLa cells	TG 12:0_14:1_16:1	TG 42:2	TG 12:0_14:1_16:1	LMGL03013241	25.42	736.646	290.3	[C45H82O6+NH4] 1+	Positive	5	2	0	Glycerolipids [GL]	TAG	Triacylglycerols	736.645	0.8216	M-16:1_465.3906(100.0), M-14:1_493.4254(56.2054), M-12:0_519.4457(29.2916)
	HeLa cells	TG 12:0_14:0_15:0	TG 41:0	TG 12:0_14:0_15:0	LMGL03013209	25.85	726.66	291.9	[C44H84O6+NH4] 1+	Positive	3	0	0	Glycerolipids [GL]	TAG	Triacylglycerols	726.661	1.2175	13:0 C=O+_211.2062(2.0598), 14:0 C=O+_225.2221(3.0836), M-15:0_467.4105(90.8854), M-14:0_481.4232(100.0), M-12:0_509.4543(57.0284)
	HeLa cells	TG 12:0_14:0_16:1	TG 42:1	TG 12:0_14:0_16:1	LMGL03013212	25.74	738.659	292.8	[C45H84O6+NH4] 1+	Positive	4	1	0	Glycerolipids [GL]	TAG	Triacylglycerols	738.661	1.6109	11:0 C=O+_183.174(2.7672), 13:0 C=O+_211.2056(11.2481), M-16:1_467.4096(100.0), M-14:0_493.4305(94.9682), M-12:0_521.4549(84.4288)
	HeLa cells	TG 13:0_14:1_16:1	TG 43:2	TG 13:0_14:1_16:1	LMGL03013705	25.62	750.661	293.9	[C46H84O6+NH4] 1+	Positive	5	2	0	Glycerolipids [GL]	TAG	Triacylglycerols	750.661	0.041	13:1 C=O+_209.1897(5.75), 15:1 C=O+_237.2205(1.7824), M-16:1_479.4103(100.0), M-14:1_507.4407(74.7936), M-13:0_519.4415(30.9365), M-13:0_536.472(4.665)
	HeLa cells	TG 14:1_14:1_16:1	TG 44:3	TG 14:1_14:1_16:1	LMGL03012816	25.51	762.662	294.6	[C47H84O6+NH4] 1+	Positive	6	3	0	Glycerolipids [GL]	TAG	Triacylglycerols	762.661	1.4009	M-16:1_491.4128(100.0), M-14:1_519.4412(70.178)
	HeLa cells	TG 12:0_14:0_16:0	TG 42:0	TG 12:0_14:0_16:0	LMGL03013211	26.33	740.676	294.7	[C45H86O6+NH4] 1+	Positive	3	0	0	Glycerolipids [GL]	TAG	Triacylglycerols	740.676	0.1571	M-16:0_467.411(41.9317), M-14:0_495.4394(100.0), M-12:0_523.4746(24.5056)
	HeLa cells	TG 12:0_14:0_16:0	TG 42:0	TG 12:0_14:0_16:0	LMGL03013211	29.04	740.676	294.8	[C45H86O6+NH4] 1+	Positive	3	0	0	Glycerolipids [GL]	TAG	Triacylglycerols	740.676	0.2395	M-16:0_467.4091(88.5919), M-14:0_495.4406(100.0), M-12:0_523.4701(93.7808)
	HeLa cells	TG 12:0_14:0_16:0	TG 42:0	TG 12:0_14:0_16:0	LMGL03013211	26.07	740.677	295.3	[C45H86O6+NH4] 1+	Positive	3	0	0	Glycerolipids [GL]	TAG	Triacylglycerols	740.676	0.255	11:0 C=O+_183.1744(1.1606), 13:0 C=O+_211.2049(6.995), 15:0 C=O+_239.2372(3.875), M-16:0_467.4092(69.211), M-14:0_495.4403(100.0), M-12:0_523.4713(51.0372)
	HeLa cells	TG 13:0_13:0_16:0	TG 42:0	TG 13:0_13:0_16:0	LMGL03012695	29.85	740.676	295.3	[C45H86O6+NH4] 1+	Positive	3	0	0	Glycerolipids [GL]	TAG	Triacylglycerols	740.676	0.3219	15:0 C=O+_239.2374(14.083), M-16:0_467.4085(87.7646), M-13:0_509.4552(38.6997)
	HeLa cells	TG 13:0_14:0_16:1	TG 43:1	TG 13:0_14:0_16:1	LMGL03013676	25.92	752.676	296.4	[C46H86O6+NH4] 1+	Positive	4	1	0	Glycerolipids [GL]	TAG	Triacylglycerols	752.676	0.3978	15:1 C=O+_237.2207(11.5968), M-16:1_481.4244(100.0), M-14:0_507.4401(82.4518), M-13:0_521.4564(61.4054)
	HeLa cells	TG 14:0_14:0_15:0	TG 43:0	TG 14:0_14:0_15:0	LMGL03012754	27.87	754.691	297.1	[C46H88O6+NH4] 1+	Positive	3	0	0	Glycerolipids [GL]	TAG	Triacylglycerols	754.692	1.4005	M-15:0_495.441(41.0749), M-14:0_509.4528(100.0)
	HeLa cells	TG 14:0_14:1_16:1	TG 44:2	TG 14:0_14:1_16:1	LMGL03014140	25.82	764.676	297.4	[C47H86O6+NH4] 1+	Positive	5	2	0	Glycerolipids [GL]	TAG	Triacylglycerols	764.676	0.1521	15:1 C=O+_237.2218(14.157), M-16:1_493.4255(100.0), M-14:0_519.4395(35.2771), M-14:1_521.4573(53.875)
	HeLa cells	TG 13:0_14:0_16:0	TG 43:0	TG 13:0_14:0_16:0	LMGL03013675	26.18	754.691	298.2	[C46H88O6+NH4] 1+	Positive	3	0	0	Glycerolipids [GL]	TAG	Triacylglycerols	754.692	0.6726	12:0 C=O+_197.1896(3.3279), 13:0 C=O+_211.2049(3.23), 15:0 C=O+_239.2376(2.8798), M-16:0_481.4267(50.7307), M-14:0_509.4555(100.0), M-13:0_523.4717(34.4963)
	HeLa cells	TG 14:1_15:1_16:1	TG 45:3	TG 14:1_15:1_16:1	LMGL03014601	25.7	776.677	298.2	[C48H86O6+NH4] 1+	Positive	6	3	0	Glycerolipids [GL]	TAG	Triacylglycerols	776.676	0.3217	M-16:1_505.4256(100.0), M-15:1_519.4416(82.4563), M-14:1_533.4565(96.7031)
	HeLa cells	TG 14:0_14:0_16:1	TG 44:1	TG 14:0_14:0_16:1	LMGL03012757	26.07	766.692	299.3	[C47H88O6+NH4] 1+	Positive	4	1	0	Glycerolipids [GL]	TAG	Triacylglycerols	766.692	0.1844	13:0 C=O+_211.2056(3.0805), 15:1 C=O+_237.2213(4.5149), M-16:1_495.4408(93.8204), M-14:0_521.4554(100.0)
	HeLa cells	TG 13:0_15:0_16:1	TG 44:1	TG 13:0_15:0_16:1	LMGL03013733	27.9	766.69	299.7	[C47H88O6+NH4] 1+	Positive	4	1	0	Glycerolipids [GL]	TAG	Triacylglycerols	766.692	2.2542	15:1 C=O+_237.2237(2.7144), M-16:1_495.4367(50.1505), M-15:0_507.4423(30.0857), M-13:0_535.4714(21.392)
	HeLa cells	TG 14:1_15:0_16:1	TG 45:2	TG 14:1_15:0_16:1	LMGL03014574	25.99	778.692	300.7	[C48H88O6+NH4] 1+	Positive	5	2	0	Glycerolipids [GL]	TAG	Triacylglycerols	778.692	0.4167	14:0 C=O+_225.2214(1.2803), 15:1 C=O+_237.2212(6.3681), M-16:1_507.4406(100.0), M-15:0_519.4405(30.59), M-14:1_535.4703(48.5381)
	HeLa cells	TG 14:1_16:1_16:1	TG 46:3	TG 14:1_16:1_16:1	LMGL03012845	25.87	790.692	301.5	[C49H88O6+NH4] 1+	Positive	6	3	0	Glycerolipids [GL]	TAG	Triacylglycerols	790.692	0.4104	13:1 C=O+_209.1903(2.564), 15:1 C=O+_237.2221(12.7788), M-16:1_519.4404(100.0), M-14:1_547.472(51.6131)
	HeLa cells	TG 13:0_15:0_16:0	TG 44:0	TG 13:0_15:0_16:0	LMGL03013732	27.26	768.708	301.7	[C47H90O6+NH4] 1+	Positive	3	0	0	Glycerolipids [GL]	TAG	Triacylglycerols	768.708	0.498	M-16:0_495.4402(62.37), M-15:0_509.456(100.0), M-13:0_537.4897(41.9859)
	HeLa cells	TG 14:0_14:0_16:0	TG 44:0	TG 14:0_14:0_16:0	LMGL03012756	26.39	768.707	301.7	[C47H90O6+NH4] 1+	Positive	3	0	0	Glycerolipids [GL]	TAG	Triacylglycerols	768.708	0.0578	13:0 C=O+_211.2051(2.3693), 15:0 C=O+_239.2353(3.8103), M-16:0_495.4399(92.5424), M-14:0_523.4708(100.0)
	HeLa cells	TG 14:0_16:1_16:1	TG 46:2	TG 14:0_16:1_16:1	LMGL03012787	26.11	792.707	302.7	[C49H90O6+NH4] 1+	Positive	5	2	0	Glycerolipids [GL]	TAG	Triacylglycerols	792.708	0.056	13:0 C=O+_211.2083(0.4914), 15:1 C=O+_237.2217(6.6423), M-16:1_521.4558(100.0), M-14:0_547.4708(40.0189)
	HeLa cells	TG 14:0_15:0_16:1	TG 45:1	TG 14:0_15:0_16:1	LMGL03014168	26.24	780.707	302.8	[C48H90O6+NH4] 1+	Positive	4	1	0	Glycerolipids [GL]	TAG	Triacylglycerols	780.708	0.3696	13:0 C=O+_211.206(3.9527), 15:1 C=O+_237.2206(8.4001), M-16:1_509.4553(100.0), M-15:0_521.4566(60.4439), M-14:0_535.4703(54.9815)
	HeLa cells	TG 14:0_16:1_16:1	TG 46:2	TG 14:0_16:1_16:1	LMGL03012787	27.9	792.71	303.1	[C49H90O6+NH4] 1+	Positive	5	2	0	Glycerolipids [GL]	TAG	Triacylglycerols	792.708	2.4849	M-16:1_521.4545(100.0), M-14:0_547.4692(28.7293)
	HeLa cells	TG 14:1_16:0_16:1	TG 46:2	TG 14:1_16:0_16:1	LMGL03014627	28.46	792.707	303.3	[C49H90O6+NH4] 1+	Positive	5	2	0	Glycerolipids [GL]	TAG	Triacylglycerols	792.708	0.21	15:1 C=O+_237.221(5.8687), M-16:0_519.4454(21.498), M-16:1_521.4552(100.0), M-14:1_549.4868(26.4673)
	HeLa cells	TG 14:0_14:0_17:0	TG 45:0	TG 14:0_14:0_17:0	LMGL03012758	27.83	782.721	304.6	[C48H92O6+NH4] 1+	Positive	3	0	0	Glycerolipids [GL]	TAG	Triacylglycerols	782.723	2.896	M-17:0_495.4403(27.4079), M-14:0_537.488(100.0)
	HeLa cells	TG 13:0_16:0_16:0	TG 45:0	TG 13:0_16:0_16:0	LMGL03012726	26.55	782.723	305	[C48H92O6+NH4] 1+	Positive	3	0	0	Glycerolipids [GL]	TAG	Triacylglycerols	782.723	0.1667	15:0 C=O+_239.2382(7.8851), M-16:0_509.4557(98.5991), M-13:0_551.5024(20.9095)
	HeLa cells	TG 15:1_16:1_16:1	TG 47:3	TG 15:1_16:1_16:1	LMGL03012955	26.04	804.707	305	[C50H90O6+NH4] 1+	Positive	6	3	0	Glycerolipids [GL]	TAG	Triacylglycerols	804.708	0.131	14:1 C=O+_223.2082(5.3366), 15:1 C=O+_237.2225(5.7529), M-16:1_533.4579(100.0), M-15:1_547.4707(54.4571)
	HeLa cells	TG 12:0_16:0_18:1	TG 46:1	TG 12:0_16:0_18:1	LMGL03013326	26.41	794.724	305.7	[C49H92O6+NH4] 1+	Positive	4	1	0	Glycerolipids [GL]	TAG	Triacylglycerols	794.723	0.911	15:0 C=O+_239.2372(2.8264), M-18:1_495.4402(43.7831), M-16:0_521.4551(92.8377), M-16:0_538.4839(0.8551), M-12:0_577.5168(15.8463)
	HeLa cells	TG 14:0_16:0_16:1	TG 46:1	TG 14:0_16:0_16:1	LMGL03014221	29.71	794.723	305.7	[C49H92O6+NH4] 1+	Positive	4	1	0	Glycerolipids [GL]	TAG	Triacylglycerols	794.723	0.4714	15:1 C=O+_237.2221(7.2784), M-16:0_521.456(100.0), M-16:1_523.4717(98.2601), M-14:0_549.4872(71.8926)
	HeLa cells	TG 15:0_15:0_16:1	TG 46:1	TG 15:0_15:0_16:1	LMGL03012873	24.38	794.724	305.9	[C49H92O6+NH4] 1+	Positive	4	1	0	Glycerolipids [GL]	TAG	Triacylglycerols	794.723	0.8342	M-16:1_523.472(100.0), M-15:0_535.4675(51.967)
	HeLa cells	TG 14:0_16:0_16:1	TG 46:1	TG 14:0_16:0_16:1	LMGL03014221	26.79	794.724	306	[C49H92O6+NH4] 1+	Positive	4	1	0	Glycerolipids [GL]	TAG	Triacylglycerols	794.723	0.911	M-16:0_521.4549(100.0), M-16:1_523.4721(97.6998), M-14:0_549.4891(92.6279)
	HeLa cells	TG 14:1_16:1_18:2	TG 48:4	TG 14:1_16:1_18:2	LMGL03014658	25.97	816.707	306.1	[C51H90O6+NH4] 1+	Positive	7	4	0	Glycerolipids [GL]	TAG	Triacylglycerols	816.708	0.727	M-18:2_519.4372(34.9584), M-16:1_545.4541(100.0), M-14:1_573.4867(38.7059)
	HeLa cells	TG 14:0_16:0_16:1	TG 46:1	TG 14:0_16:0_16:1	LMGL03014221	27.89	794.724	306.4	[C49H92O6+NH4] 1+	Positive	4	1	0	Glycerolipids [GL]	TAG	Triacylglycerols	794.723	1.295	M-16:0_521.4555(100.0), M-16:1_523.4695(94.3636), M-14:0_549.488(81.4821)
	HeLa cells	TG 13:0_16:1_18:1	TG 47:2	TG 13:0_16:1_18:1	LMGL03013816	26.29	806.723	306.8	[C50H92O6+NH4] 1+	Positive	5	2	0	Glycerolipids [GL]	TAG	Triacylglycerols	806.723	0.2374	15:1 C=O+_237.2206(7.1487), M-18:1_507.4375(33.4641), M-16:1_535.4717(100.0), M-13:0_575.5028(8.0213)
	HeLa cells	TG 14:1_16:1_18:1	TG 48:3	TG 14:1_16:1_18:1	LMGL03014657	26.14	818.723	307	[C51H92O6+NH4] 1+	Positive	6	3	0	Glycerolipids [GL]	TAG	Triacylglycerols	818.723	0.0849	15:1 C=O+_237.222(5.7881), 17:1 C=O+_265.2508(1.2579), M-18:1_519.4418(19.941), M-16:1_547.4717(100.0), M-14:1_575.5036(19.4117)
	HeLa cells	TG 14:0_16:1_17:1	TG 47:2	TG 14:0_16:1_17:1	LMGL03014248	28.45	806.722	307.1	[C50H92O6+NH4] 1+	Positive	5	2	0	Glycerolipids [GL]	TAG	Triacylglycerols	806.723	1.448	M-17:1_521.4539(9.8735), M-16:1_535.4707(100.0), M-14:0_561.4851(13.7928)
	HeLa cells	TG 13:0_16:0_17:0	TG 46:0	TG 13:0_16:0_17:0	LMGL03013787	26.72	796.739	308	[C49H94O6+NH4] 1+	Positive	3	0	0	Glycerolipids [GL]	TAG	Triacylglycerols	796.739	0.0421	15:0 C=O+_239.2398(3.1716), M-17:0_509.4564(17.8874), M-16:0_523.4713(100.0), M-13:0_565.5213(4.0862)
	HeLa cells	TG 15:0_15:0_16:0	TG 46:0	TG 15:0_15:0_16:0	LMGL03012872	29.93	796.736	308	[C49H94O6+NH4] 1+	Positive	3	0	0	Glycerolipids [GL]	TAG	Triacylglycerols	796.739	4.0256	M-16:0_523.4716(100.0), M-15:0_537.4863(46.6855)
	HeLa cells	TG 15:1_16:1_18:2	TG 49:4	TG 15:1_16:1_18:2	LMGL03015387	26.09	830.722	308.4	[C52H92O6+NH4] 1+	Positive	7	4	0	Glycerolipids [GL]	TAG	Triacylglycerols	830.723	1.3327	M-18:2_533.4582(44.2938), M-16:1_559.4725(100.0), M-15:1_573.4884(65.9811)
	HeLa cells	TG 14:0_16:0_16:0	TG 46:0	TG 14:0_16:0_16:0	LMGL03012786	27.42	796.736	308.5	[C49H94O6+NH4] 1+	Positive	3	0	0	Glycerolipids [GL]	TAG	Triacylglycerols	796.739	3.7958	M-16:0_523.4702(95.977), M-14:0_551.5007(50.5747)
	HeLa cells	TG 14:1_16:1_18:1	TG 48:3	TG 14:1_16:1_18:1	LMGL03014657	28.5	818.722	308.7	[C51H92O6+NH4] 1+	Positive	6	3	0	Glycerolipids [GL]	TAG	Triacylglycerols	818.723	2.0231	17:1 C=O+_265.2512(13.4884), M-16:1_547.4718(100.0), M-14:1_575.5036(20.6977)
	HeLa cells	TG 14:0_16:0_17:1	TG 47:1	TG 14:0_16:0_17:1	LMGL03014223	26.57	808.739	309.1	[C50H94O6+NH4] 1+	Positive	4	1	0	Glycerolipids [GL]	TAG	Triacylglycerols	808.739	0.185	13:0 C=O+_211.2058(0.7205), 15:0 C=O+_239.2377(3.0694), 16:1 C=O+_251.2375(2.0158), M-17:1_523.4725(31.8719), M-16:0_535.4717(100.0), M-14:0_563.5023(55.1862)
	HeLa cells	TG 14:0_16:1_18:1	TG 48:2	TG 14:0_16:1_18:1	LMGL03014251	27.9	820.739	309.3	[C51H94O6+NH4] 1+	Positive	5	2	0	Glycerolipids [GL]	TAG	Triacylglycerols	820.739	0.487	M-18:1_521.4582(50.1058), M-16:1_549.4886(100.0), M-14:0_575.5076(13.7372)
	HeLa cells	TG 14:0_16:1_17:0	TG 47:1	TG 14:0_16:1_17:0	LMGL03014247	29.41	808.738	309.6	[C50H94O6+NH4] 1+	Positive	4	1	0	Glycerolipids [GL]	TAG	Triacylglycerols	808.739	1.3244	13:0 C=O+_211.2052(1.2443), 15:1 C=O+_237.2199(6.2304), M-17:0_521.4571(24.1601), M-16:1_537.4866(100.0), M-14:0_563.5041(37.3139)
	HeLa cells	TG 14:1_16:1_18:0	TG 48:2	TG 14:1_16:1_18:0	LMGL03014656	26.42	820.74	309.6	[C51H94O6+NH4] 1+	Positive	5	2	0	Glycerolipids [GL]	TAG	Triacylglycerols	820.739	1.0747	15:1 C=O+_237.221(4.6355), M-18:0_536.466(1.0461), M-16:1_549.4869(100.0), M-14:1_577.519(4.7474)
	HeLa cells	TG 14:0_16:1_20:5	TG 50:6	TG 14:0_16:1_20:5	LMGL03014263	25.87	840.708	310.6	[C53H90O6+NH4] 1+	Positive	9	6	0	Glycerolipids [GL]	TAG	Triacylglycerols	840.708	0.9636	M-20:5_521.4579(100.0), M-16:1_569.4549(26.3888), M-14:0_595.4715(34.1778)
	HeLa cells	TG 15:1_16:1_18:1	TG 49:3	TG 15:1_16:1_18:1	LMGL03015386	26.31	832.74	310.8	[C52H94O6+NH4] 1+	Positive	6	3	0	Glycerolipids [GL]	TAG	Triacylglycerols	832.739	0.9859	M-18:1_533.4557(28.6024), M-16:1_561.4879(100.0), M-15:1_575.5059(34.3802)
	HeLa cells	TG 14:0_16:1_20:4	TG 50:5	TG 14:0_16:1_20:4	LMGL03014262	26.03	842.723	311	[C53H92O6+NH4] 1+	Positive	8	5	0	Glycerolipids [GL]	TAG	Triacylglycerols	842.723	0.6618	15:1 C=O+_237.2219(14.7724), 19:4 C=O+_287.2387(25.9131), M-20:4_521.457(97.2926), M-16:1_571.4704(91.3499), M-14:0_597.4842(100.0)
	HeLa cells	TG 15:0_16:0_16:0	TG 47:0	TG 15:0_16:0_16:0	LMGL03012900	26.87	810.755	311.5	[C50H96O6+NH4] 1+	Positive	3	0	0	Glycerolipids [GL]	TAG	Triacylglycerols	810.755	0.1536	14:0 C=O+_225.2227(2.052), 15:0 C=O+_239.2374(3.14), M-16:0_537.4875(100.0), M-15:0_551.5037(45.9955)
	HeLa cells	TG 16:0_16:0_16:1	TG 48:1	TG 16:0_16:0_16:1	LMGL03010017	27.86	822.754	311.7	[C51H96O6+NH4] 1+	Positive	4	1	0	Glycerolipids [GL]	TAG	Triacylglycerols	822.755	1.0356	15:1 C=O+_237.2221(2.1878), M-16:0_549.4863(100.0), M-16:1_551.5025(70.9991)
	HeLa cells	TG 14:0_16:0_18:1	TG 48:1	TG 14:0_16:0_18:1	LMGL03014226	26.65	822.753	311.8	[C51H96O6+NH4] 1+	Positive	4	1	0	Glycerolipids [GL]	TAG	Triacylglycerols	822.755	1.5549	15:0 C=O+_239.2365(4.1131), 17:1 C=O+_265.2521(2.7232), M-18:1_523.4731(49.0693), M-16:0_549.4888(100.0), M-16:0_566.5148(0.1013), M-14:0_577.5197(39.0157)
	HeLa cells	TG 16:1_16:1_18:2	TG 50:4	TG 16:1_16:1_18:2	LMGL03010064	26.22	844.739	311.9	[C53H94O6+NH4] 1+	Positive	7	4	0	Glycerolipids [GL]	TAG	Triacylglycerols	844.739	0.2564	15:1 C=O+_237.222(2.9698), 17:2 C=O+_263.24(4.4009), M-18:2_547.4727(62.2368), M-16:1_573.4869(100.0)
	HeLa cells	TG 14:0_16:0_18:1	TG 48:1	TG 14:0_16:0_18:1	LMGL03014226	26.72	822.755	312	[C51H96O6+NH4] 1+	Positive	4	1	0	Glycerolipids [GL]	TAG	Triacylglycerols	822.755	0.2255	13:0 C=O+_211.2041(1.9638), 15:0 C=O+_239.2357(3.4543), 17:1 C=O+_265.2521(3.0969), M-18:1_523.4717(51.9794), M-16:0_549.4869(100.0), M-14:0_577.5186(44.2004)
	HeLa cells	TG 14:0_17:1_18:1	TG 49:2	TG 14:0_17:1_18:1	LMGL03014298	26.58	834.755	312.9	[C52H96O6+NH4] 1+	Positive	5	2	0	Glycerolipids [GL]	TAG	Triacylglycerols	834.755	0.1492	16:1 C=O+_251.2369(1.7874), 17:1 C=O+_265.2507(2.3189), M-18:1_535.471(72.1215), M-17:1_549.487(57.8156), M-14:0_589.5175(19.3553)
	HeLa cells	TG 15:0_16:1_18:1	TG 49:2	TG 15:0_16:1_18:1	LMGL03015035	27.92	834.755	312.9	[C52H96O6+NH4] 1+	Positive	5	2	0	Glycerolipids [GL]	TAG	Triacylglycerols	834.755	0.3685	M-18:1_535.4723(58.9616), M-16:1_563.5022(100.0), M-15:0_575.5057(26.4426)
	HeLa cells	TG 16:1_16:1_18:1	TG 50:3	TG 16:1_16:1_18:1	LMGL03010052	26.44	846.755	313.4	[C53H96O6+NH4] 1+	Positive	6	3	0	Glycerolipids [GL]	TAG	Triacylglycerols	846.755	0.3633	17:1 C=O+_265.2521(3.0915), M-18:1_547.4707(64.354), M-16:1_575.5019(100.0)
	HeLa cells	TG 15:0_16:0_17:0	TG 48:0	TG 15:0_16:0_17:0	LMGL03015006	27.05	824.77	314.3	[C51H98O6+NH4] 1+	Positive	3	0	0	Glycerolipids [GL]	TAG	Triacylglycerols	824.77	0.2686	15:0 C=O+_239.2377(3.2599), M-17:0_537.4868(8.3904), M-16:0_551.5023(100.0), M-17:0_554.5149(0.656), M-15:0_565.5179(6.9204), M-15:0_582.551(0.1505)
	HeLa cells	TG 16:0_16:1_18:2	TG 50:3	TG 16:0_16:1_18:2	LMGL03010053	29.88	846.755	314.4	[C53H96O6+NH4] 1+	Positive	6	3	0	Glycerolipids [GL]	TAG	Triacylglycerols	846.755	0.8679	15:1 C=O+_237.2202(9.0164), M-18:2_549.4864(85.0612), M-16:0_573.4847(9.3781), M-16:1_575.5017(100.0)
	HeLa cells	TG 16:1_17:1_17:1	TG 50:3	TG 16:1_17:1_17:1	LMGL03010037	29.68	846.751	314.8	[C53H96O6+NH4] 1+	Positive	6	3	0	Glycerolipids [GL]	TAG	Triacylglycerols	846.755	4.2499	15:1 C=O+_237.2219(25.1335), M-17:1_561.4854(6.9528), M-16:1_575.5011(100.0)
	HeLa cells	TG 16:1_17:1_18:2	TG 51:4	TG 16:1_17:1_18:2	LMGL03010089	26.36	858.754	315.1	[C54H96O6+NH4] 1+	Positive	7	4	0	Glycerolipids [GL]	TAG	Triacylglycerols	858.755	0.2104	M-18:2_561.4898(24.2857), M-17:1_573.4872(39.0476), M-16:1_587.5098(65.2381)
	HeLa cells	TG 15:0_16:0_18:1	TG 49:1	TG 15:0_16:0_18:1	LMGL03015010	28.68	836.773	315.2	[C52H98O6+NH4] 1+	Positive	4	1	0	Glycerolipids [GL]	TAG	Triacylglycerols	836.77	2.8906	M-18:1_537.4862(44.628), M-16:0_563.5038(100.0), M-15:0_577.5198(29.2022)
	HeLa cells	TG 16:1_17:0_17:1	TG 50:2	TG 16:1_17:0_17:1	LMGL03010033	27.14	848.771	315.7	[C53H98O6+NH4] 1+	Positive	5	2	0	Glycerolipids [GL]	TAG	Triacylglycerols	848.77	1.2677	M-17:0_561.4849(8.8302), M-17:1_563.5082(7.3962), M-16:1_577.518(100.0)
	HeLa cells	TG 16:0_16:1_17:0	TG 49:1	TG 16:0_16:1_17:0	LMGL03010021	29.9	836.77	315.8	[C52H98O6+NH4] 1+	Positive	4	1	0	Glycerolipids [GL]	TAG	Triacylglycerols	836.77	0.4647	M-17:0_549.4893(67.244), M-16:0_563.5031(100.0), M-16:1_565.515(40.9297), M-17:0_566.5195(28.3389)
	HeLa cells	TG 15:0_17:1_18:1	TG 50:2	TG 15:0_17:1_18:1	LMGL03015082	26.74	848.77	315.9	[C53H98O6+NH4] 1+	Positive	5	2	0	Glycerolipids [GL]	TAG	Triacylglycerols	848.77	0.261	17:1 C=O+_265.2524(5.5102), M-18:1_549.4872(100.0), M-17:1_563.5009(1.1182), M-15:0_589.5148(1.0398)
	HeLa cells	TG 16:0_16:1_18:1	TG 50:2	TG 16:0_16:1_18:1	LMGL03010043	27.48	848.769	315.9	[C53H98O6+NH4] 1+	Positive	5	2	0	Glycerolipids [GL]	TAG	Triacylglycerols	848.77	1.2491	M-18:1_549.4882(100.0), M-16:0_575.5053(87.2325), M-16:1_577.5185(97.7854)
	HeLa cells	TG 16:0_16:1_18:1	TG 50:2	TG 16:0_16:1_18:1	LMGL03010043	27.91	848.77	315.9	[C53H98O6+NH4] 1+	Positive	5	2	0	Glycerolipids [GL]	TAG	Triacylglycerols	848.77	0.6738	M-18:1_549.4892(59.8418), M-16:0_575.5052(38.5221), M-16:1_577.518(100.0)
	HeLa cells	TG 16:1_17:1_18:1	TG 51:3	TG 16:1_17:1_18:1	LMGL03010073	26.6	860.77	316.5	[C54H98O6+NH4] 1+	Positive	6	3	0	Glycerolipids [GL]	TAG	Triacylglycerols	860.77	0.1155	15:1 C=O+_237.2242(1.2308), 17:1 C=O+_265.2517(2.185), M-18:1_561.4876(97.0739), M-17:1_575.5044(84.544), M-16:1_589.5201(100.0)
	HeLa cells	TG 16:0_16:0_17:0	TG 49:0	TG 16:0_16:0_17:0	LMGL03010019	27.21	838.786	317.5	[C52H100O6+NH4] 1+	Positive	3	0	0	Glycerolipids [GL]	TAG	Triacylglycerols	838.786	0.6708	15:0 C=O+_239.239(1.6281), 16:0 C=O+_253.253(1.4584), M-17:0_551.5039(49.11), M-16:0_565.5209(100.0)
	HeLa cells	TG 14:0_16:0_22:6	TG 52:6	TG 14:0_16:0_22:6	LMGL03014246	26.22	868.74	317.6	[C55H94O6+NH4] 1+	Positive	9	6	0	Glycerolipids [GL]	TAG	Triacylglycerols	868.739	1.0153	M-22:6_523.4683(100.0), M-16:0_595.4699(29.7924), M-14:0_623.5056(41.7304)
	HeLa cells	TG 14:0_16:0_22:5	TG 52:5	TG 14:0_16:0_22:5	LMGL03014245	26.35	870.755	318	[C55H96O6+NH4] 1+	Positive	8	5	0	Glycerolipids [GL]	TAG	Triacylglycerols	870.755	0.0028	13:0 C=O+_211.2059(4.1347), 15:0 C=O+_239.2362(4.5761), 21:5 C=O+_313.2502(8.7108), M-22:5_523.4706(84.6225), M-16:0_597.4861(66.3182), M-14:0_625.5164(52.4506)
	HeLa cells	TG 16:1_18:1_18:2	TG 52:4	TG 16:1_18:1_18:2	LMGL03010142	26.51	872.77	318.2	[C55H98O6+NH4] 1+	Positive	7	4	0	Glycerolipids [GL]	TAG	Triacylglycerols	872.77	0.5154	17:2 C=O+_263.236(6.2514), 17:1 C=O+_265.2534(2.4494), M-18:1_573.4868(76.1121), M-18:2_575.5027(100.0), M-16:1_601.5188(80.8273), M-H2O_837.7414(0.2941)
	HeLa cells	TG 16:1_16:1_22:6	TG 54:8	TG 16:1_16:1_22:6	LMGL03010649	25.93	892.738	318.5	[C57H94O6+NH4] 1+	Positive	11	8	0	Glycerolipids [GL]	TAG	Triacylglycerols	892.739	1.1998	15:1 C=O+_237.2198(7.0354), 21:6 C=O+_311.2354(9.7178), M-22:6_547.4716(100.0), M-16:1_621.487(43.6678)
	HeLa cells	TG 16:0_16:0_18:1	TG 50:1	TG 16:0_16:0_18:1	LMGL03010005	27.04	850.787	318.6	[C53H100O6+NH4] 1+	Positive	4	1	0	Glycerolipids [GL]	TAG	Triacylglycerols	850.786	0.8048	15:0 C=O+_239.2366(3.1557), 17:1 C=O+_265.2536(3.4415), M-18:1_551.5042(58.7398), M-16:0_577.5199(100.0)
	HeLa cells	TG 16:1_17:1_18:0	TG 51:2	TG 16:1_17:1_18:0	LMGL03010059	28.36	862.786	318.7	[C54H100O6+NH4] 1+	Positive	5	2	0	Glycerolipids [GL]	TAG	Triacylglycerols	862.786	0.4399	M-18:0_561.4908(11.4786), M-17:1_577.5171(87.9377), M-18:0_578.5194(17.7043), M-16:1_591.5335(79.572)
	HeLa cells	TG 16:0_16:0_18:1	TG 50:1	TG 16:0_16:0_18:1	LMGL03010005	29.86	850.785	318.9	[C53H100O6+NH4] 1+	Positive	4	1	0	Glycerolipids [GL]	TAG	Triacylglycerols	850.786	1.2756	M-18:1_551.5027(74.119), M-16:0_577.5176(100.0)
	HeLa cells	TG 16:0_17:1_18:1	TG 51:2	TG 16:0_17:1_18:1	LMGL03010061	26.89	862.786	319.4	[C54H100O6+NH4] 1+	Positive	5	2	0	Glycerolipids [GL]	TAG	Triacylglycerols	862.786	0.157	16:1 C=O+_251.2366(2.2255), 17:1 C=O+_265.2525(3.7142), M-18:1_563.5028(100.0), M-17:1_577.5188(55.6688), M-16:0_589.5179(52.3396)
	HeLa cells	TG 16:1_18:0_18:2	TG 52:3	TG 16:1_18:0_18:2	LMGL03010122	29.73	874.785	319.7	[C55H100O6+NH4] 1+	Positive	6	3	0	Glycerolipids [GL]	TAG	Triacylglycerols	874.786	0.3336	15:1 C=O+_237.224(1.7235), 17:2 C=O+_263.2376(1.4476), M-18:0_573.4869(4.3637), M-18:2_577.5165(100.0), M-18:0_590.52(1.6641), M-16:1_603.5334(80.7961)
	HeLa cells	TG 16:0_16:0_18:0	TG 50:0	TG 16:0_16:0_18:0	LMGL03010004	27.85	852.8	319.9	[C53H102O6+NH4] 1+	Positive	3	0	0	Glycerolipids [GL]	TAG	Triacylglycerols	852.802	2.2324	15:0 C=O+_239.2388(6.5573), M-18:0_551.5038(56.109), M-16:0_579.5315(100.0)
	HeLa cells	TG 14:0_18:1_20:2	TG 52:3	TG 14:0_18:1_20:2	LMGL03014370	26.76	874.785	320	[C55H100O6+NH4] 1+	Positive	6	3	0	Glycerolipids [GL]	TAG	Triacylglycerols	874.786	0.4034	17:1 C=O+_265.2529(3.8889), M-20:2_549.4859(1.833), M-18:1_575.5039(100.0), M-14:0_629.5473(0.5324)
	HeLa cells	TG 16:1_18:1_18:1	TG 52:3	TG 16:1_18:1_18:1	LMGL03010118	27.15	874.786	320	[C55H100O6+NH4] 1+	Positive	6	3	0	Glycerolipids [GL]	TAG	Triacylglycerols	874.786	0.4339	M-18:1_575.5023(100.0), M-16:1_603.5331(75.3149)
	HeLa cells	TG 16:0_16:0_20:4	TG 52:4	TG 16:0_16:0_20:4	LMGL03010160	26.65	872.77	320.5	[C55H98O6+NH4] 1+	Positive	7	4	0	Glycerolipids [GL]	TAG	Triacylglycerols	872.77	0.0259	19:4 C=O+_287.2374(9.3256), M-20:4_551.5016(91.8401), M-16:0_599.5005(100.0)
	HeLa cells	TG 14:0_16:0_20:0	TG 50:0	TG 14:0_16:0_20:0	LMGL03014233	27.42	852.802	320.6	[C53H102O6+NH4] 1+	Positive	3	0	0	Glycerolipids [GL]	TAG	Triacylglycerols	852.802	0.201	15:0 C=O+_239.2372(4.0916), M-20:0_523.4731(1.2874), M-16:0_579.5352(100.0), M-14:0_607.5647(2.3651)
	HeLa cells	TG 16:1_17:0_18:0	TG 51:1	TG 16:1_17:0_18:0	LMGL03010050	29.75	864.8	320.7	[C54H102O6+NH4] 1+	Positive	4	1	0	Glycerolipids [GL]	TAG	Triacylglycerols	864.802	1.3545	M-18:0_563.5018(72.3288), M-17:0_577.5139(85.1128), M-16:1_593.5464(39.5625), M-17:0_594.551(7.5001)
	HeLa cells	TG 17:1_18:1_18:2	TG 53:4	TG 17:1_18:1_18:2	LMGL03010190	26.64	886.785	320.8	[C56H100O6+NH4] 1+	Positive	7	4	0	Glycerolipids [GL]	TAG	Triacylglycerols	886.786	0.3979	16:1 C=O+_251.2383(1.4239), 17:2 C=O+_263.2351(5.5766), M-18:1_587.5057(100.0), M-18:2_589.5203(90.2774), M-17:1_601.5191(79.9596)
	HeLa cells	TG 16:0_16:1_22:6	TG 54:7	TG 16:0_16:1_22:6	LMGL03010586	26.23	894.754	321.4	[C57H96O6+NH4] 1+	Positive	10	7	0	Glycerolipids [GL]	TAG	Triacylglycerols	894.755	0.2701	15:1 C=O+_237.2205(1.3325), 15:0 C=O+_239.2388(2.2144), 21:6 C=O+_311.2365(6.8198), M-22:6_549.4898(100.0), M-16:0_621.4892(18.6768), M-16:1_623.5041(22.2019)
	HeLa cells	TG 16:0_17:1_20:4	TG 53:5	TG 16:0_17:1_20:4	LMGL03010244	26.52	884.771	321.4	[C56H98O6+NH4] 1+	Positive	8	5	0	Glycerolipids [GL]	TAG	Triacylglycerols	884.77	0.6643	19:4 C=O+_287.2368(25.2762), M-20:4_563.5049(82.7023), M-17:1_599.5035(100.0), M-16:0_611.5082(70.3195), M-H2O_849.7407(7.5197)
	HeLa cells	TG 16:0_16:0_19:1	TG 51:1	TG 16:0_16:0_19:1	LMGL03012983	27.21	864.802	321.5	[C54H102O6+NH4] 1+	Positive	4	1	0	Glycerolipids [GL]	TAG	Triacylglycerols	864.802	1.0451	M-19:1_551.5034(32.6638), M-16:0_591.5348(100.0)
	HeLa cells	TG 16:0_16:1_22:5	TG 54:6	TG 16:0_16:1_22:5	LMGL03010525	26.36	896.77	321.9	[C57H98O6+NH4] 1+	Positive	9	6	0	Glycerolipids [GL]	TAG	Triacylglycerols	896.77	0.1613	15:1 C=O+_237.223(3.1346), 15:0 C=O+_239.2391(5.3383), 21:5 C=O+_313.2547(10.99), M-22:5_549.4902(100.0), M-16:0_623.5054(39.6027), M-16:1_625.5197(48.0792)
	HeLa cells	TG 16:0_17:0_18:1	TG 51:1	TG 16:0_17:0_18:1	LMGL03010051	27.35	864.801	321.9	[C54H102O6+NH4] 1+	Positive	4	1	0	Glycerolipids [GL]	TAG	Triacylglycerols	864.802	0.1547	17:1 C=O+_265.2536(3.1083), M-18:1_565.5235(21.8473), M-17:0_577.5186(100.0), M-18:1_582.5404(3.8967), M-16:0_591.5315(32.0399), M-17:0_594.5511(13.9524)
	HeLa cells	TG 16:0_18:1_18:1	TG 52:2	TG 16:0_18:1_18:1	LMGL03010100	29.41	876.8	322	[C55H102O6+NH4] 1+	Positive	5	2	0	Glycerolipids [GL]	TAG	Triacylglycerols	876.802	1.2664	17:1 C=O+_265.2532(3.2458), M-18:1_577.5184(100.0), M-16:0_603.5344(32.6606)
	HeLa cells	TG 17:0_17:1_18:1	TG 52:2	TG 17:0_17:1_18:1	LMGL03010087	28.35	876.801	322.1	[C55H102O6+NH4] 1+	Positive	5	2	0	Glycerolipids [GL]	TAG	Triacylglycerols	876.802	0.2918	17:1 C=O+_265.2522(4.1545), M-18:1_577.5195(100.0), M-17:0_589.5194(1.7454), M-17:1_591.5341(3.1262)
	HeLa cells	TG 14:0_18:1_20:1	TG 52:2	TG 14:0_18:1_20:1	LMGL03014369	27.04	876.802	322.3	[C55H102O6+NH4] 1+	Positive	5	2	0	Glycerolipids [GL]	TAG	Triacylglycerols	876.802	0.8916	M-20:1_549.4904(2.5425), M-18:1_577.5202(100.0), M-14:0_631.5651(0.6263), M_876.8004(0.0885)
	HeLa cells	TG 16:1_20:4_20:4	TG 56:9	TG 16:1_20:4_20:4	LMGL03010870	26	918.755	323	[C59H96O6+NH4] 1+	Positive	12	9	0	Glycerolipids [GL]	TAG	Triacylglycerols	918.755	0.3348	M-20:4_597.4861(87.7798), M-16:1_647.5015(71.8296)
	HeLa cells	TG 17:1_18:1_18:1	TG 53:3	TG 17:1_18:1_18:1	LMGL03010161	26.89	888.802	323.2	[C56H102O6+NH4] 1+	Positive	6	3	0	Glycerolipids [GL]	TAG	Triacylglycerols	888.802	0.3302	16:1 C=O+_251.2358(1.6723), 17:1 C=O+_265.2536(3.1035), M-18:1_589.5187(100.0), M-17:1_603.5349(44.4841)
	HeLa cells	TG 16:0_17:0_18:0	TG 51:0	TG 16:0_17:0_18:0	LMGL03010041	27.51	866.817	323.3	[C54H104O6+NH4] 1+	Positive	3	0	0	Glycerolipids [GL]	TAG	Triacylglycerols	866.817	0.7466	M-18:0_565.5182(90.4415), M-17:0_579.5344(80.0176), M-16:0_593.5497(100.0)
	HeLa cells	TG 16:0_16:0_22:6	TG 54:6	TG 16:0_16:0_22:6	LMGL03010526	26.54	896.77	324	[C57H98O6+NH4] 1+	Positive	9	6	0	Glycerolipids [GL]	TAG	Triacylglycerols	896.77	0.3655	21:6 C=O+_311.2374(8.2041), M-22:6_551.5025(100.0), M-16:0_623.5035(39.2554), M-H2O_861.7371(0.1577)
	HeLa cells	TG 18:1_18:1_18:2	TG 54:4	TG 18:1_18:1_18:2	LMGL03010288	26.8	900.801	324.3	[C57H102O6+NH4] 1+	Positive	7	4	0	Glycerolipids [GL]	TAG	Triacylglycerols	900.802	0.6228	17:2 C=O+_263.2382(2.3158), 17:1 C=O+_265.2523(6.4633), M-18:1_601.5183(81.1096), M-18:2_603.5342(100.0), M_900.8004(0.308)
	HeLa cells	TG 16:0_18:0_18:1	TG 52:1	TG 16:0_18:0_18:1	LMGL03010085	27.55	878.816	324.4	[C55H104O6+NH4] 1+	Positive	4	1	0	Glycerolipids [GL]	TAG	Triacylglycerols	878.817	1.7781	M-18:0_577.5168(100.0), M-18:1_579.5335(80.5312), M-16:0_605.5522(81.2858)
	HeLa cells	TG 16:0_18:1_20:4	TG 54:5	TG 16:0_18:1_20:4	LMGL03010355	26.67	898.786	324.5	[C57H100O6+NH4] 1+	Positive	8	5	0	Glycerolipids [GL]	TAG	Triacylglycerols	898.786	0.3544	15:0 C=O+_239.2376(5.0456), 19:4 C=O+_287.237(13.9115), M-20:4_577.5189(66.3433), M-18:1_599.5033(21.4818), M-16:0_625.5193(100.0), M-H2O_863.7525(0.8052), M_898.7834(0.7863)
	HeLa cells	TG 16:0_16:0_20:1	TG 52:1	TG 16:0_16:0_20:1	LMGL03010096	27.4	878.818	324.7	[C55H104O6+NH4] 1+	Positive	4	1	0	Glycerolipids [GL]	TAG	Triacylglycerols	878.817	0.6527	15:0 C=O+_239.2375(3.3102), 19:1 C=O+_293.2827(0.359), M-20:1_551.5026(22.1808), M-16:0_605.5486(100.0)
	HeLa cells	TG 16:0_17:1_22:6	TG 55:7	TG 16:0_17:1_22:6	LMGL03010714	26.38	908.77	324.8	[C58H98O6+NH4] 1+	Positive	10	7	0	Glycerolipids [GL]	TAG	Triacylglycerols	908.77	0.3607	16:1 C=O+_251.2359(5.6502), 21:6 C=O+_311.2365(12.5052), M-22:6_563.5041(100.0), M-17:1_623.4982(11.882), M-16:0_635.5063(13.6685)
	HeLa cells	TG 18:0_18:1_18:2	TG 54:3	TG 18:0_18:1_18:2	LMGL03010252	28.31	902.817	325.1	[C57H104O6+NH4] 1+	Positive	6	3	0	Glycerolipids [GL]	TAG	Triacylglycerols	902.817	0.7168	17:1 C=O+_265.2534(3.3001), M-18:0_601.5176(2.6893), M-18:1_603.5345(100.0), M-18:2_605.5483(7.3302)
	HeLa cells	TG 16:0_17:1_22:5	TG 55:6	TG 16:0_17:1_22:5	LMGL03010646	26.52	910.786	325.4	[C58H100O6+NH4] 1+	Positive	9	6	0	Glycerolipids [GL]	TAG	Triacylglycerols	910.786	0.4838	21:5 C=O+_313.2518(13.878), M-22:5_563.5028(100.0), M-17:1_625.519(51.2949), M-16:0_637.5211(31.6713)
	HeLa cells	TG 16:0_18:1_19:1	TG 53:2	TG 16:0_18:1_19:1	LMGL03015729	27.21	890.818	325.5	[C56H104O6+NH4] 1+	Positive	5	2	0	Glycerolipids [GL]	TAG	Triacylglycerols	890.817	0.5068	15:0 C=O+_239.2352(0.558), 17:1 C=O+_265.2528(3.2733), 18:1 C=O+_279.2681(1.8929), M-19:1_577.5182(47.1879), M-18:1_591.5343(100.0), M-16:0_617.5498(40.4927)
	HeLa cells	TG 16:1_18:1_22:5	TG 56:7	TG 16:1_18:1_22:5	LMGL03010922	26.37	922.787	325.9	[C59H100O6+NH4] 1+	Positive	10	7	0	Glycerolipids [GL]	TAG	Triacylglycerols	922.786	0.9405	17:1 C=O+_265.2533(10.7939), 21:5 C=O+_313.254(19.1372), M-22:5_575.5024(100.0), M-18:1_623.5038(84.0319), M-16:1_651.5358(68.0417)
	HeLa cells	TG 16:1_18:1_20:1	TG 54:3	TG 16:1_18:1_20:1	LMGL03010268	27.04	902.818	326	[C57H104O6+NH4] 1+	Positive	6	3	0	Glycerolipids [GL]	TAG	Triacylglycerols	902.817	0.5001	17:1 C=O+_265.253(4.8039), M-20:1_575.5022(3.4133), M-18:1_603.5334(100.0), M-16:1_631.5668(2.3536)
	HeLa cells	TG 14:0_18:0_20:0	TG 52:0	TG 14:0_18:0_20:0	LMGL03014348	27.78	880.832	326.4	[C55H106O6+NH4] 1+	Positive	3	0	0	Glycerolipids [GL]	TAG	Triacylglycerols	880.833	0.6939	M-20:0_551.5033(14.751), M-18:0_579.5341(100.0), M-14:0_635.5955(1.1105)
	HeLa cells	TG 17:0_18:0_18:1	TG 53:1	TG 17:0_18:0_18:1	LMGL03010119	27.53	892.832	327.3	[C56H106O6+NH4] 1+	Positive	4	1	0	Glycerolipids [GL]	TAG	Triacylglycerols	892.833	0.6845	17:1 C=O+_265.2514(5.7703), M-18:0_591.5329(84.2111), M-18:1_593.5506(100.0), M-17:0_605.5526(55.851)
	HeLa cells	TG 16:1_18:0_22:6	TG 56:7	TG 16:1_18:0_22:6	LMGL03010926	26.55	922.786	327.7	[C59H100O6+NH4] 1+	Positive	10	7	0	Glycerolipids [GL]	TAG	Triacylglycerols	922.786	0.5436	21:6 C=O+_311.2374(9.3742), M-22:6_577.5177(100.0), M-18:0_621.4889(1.0274), M-16:1_651.5372(0.9731)
	HeLa cells	TG 18:1_18:2_19:1	TG 55:4	TG 18:1_18:2_19:1	LMGL03016219	26.96	914.815	327.7	[C58H104O6+NH4] 1+	Positive	7	4	0	Glycerolipids [GL]	TAG	Triacylglycerols	914.817	2.4421	M-19:1_601.5198(39.4916), M-18:1_615.5387(100.0), M-18:2_617.5538(30.905)
	HeLa cells	TG 16:1_20:4_22:5	TG 58:10	TG 16:1_20:4_22:5	LMGL03011530	26.14	944.768	328.2	[C61H98O6+NH4] 1+	Positive	13	10	0	Glycerolipids [GL]	TAG	Triacylglycerols	944.77	2.0266	19:4 C=O+_287.2367(20.4366), M-22:5_597.4892(64.5711), M-16:1_673.5241(26.0254)
	HeLa cells	TG 17:1_18:1_22:6	TG 57:8	TG 17:1_18:1_22:6	LMGL03011154	26.4	934.788	328.2	[C60H100O6+NH4] 1+	Positive	11	8	0	Glycerolipids [GL]	TAG	Triacylglycerols	934.786	2.8219	21:6 C=O+_311.2371(27.2682), M-22:6_589.5191(100.0), M-18:1_635.5008(35.7828), M-17:1_649.5198(61.1493)
	HeLa cells	TG 16:0_18:1_20:1	TG 54:2	TG 16:0_18:1_20:1	LMGL03010234	27.4	904.833	328.4	[C57H106O6+NH4] 1+	Positive	5	2	0	Glycerolipids [GL]	TAG	Triacylglycerols	904.833	0.3364	15:0 C=O+_239.2361(1.0072), 17:1 C=O+_265.2522(4.3907), 19:1 C=O+_293.2837(0.4379), M-20:1_577.5189(30.9275), M-18:1_605.5496(100.0), M-16:0_631.565(23.6432)
	HeLa cells	TG 16:0_18:1_22:5	TG 56:6	TG 16:0_18:1_22:5	LMGL03010849	26.67	924.802	328.5	[C59H102O6+NH4] 1+	Positive	9	6	0	Glycerolipids [GL]	TAG	Triacylglycerols	924.802	0.5813	15:0 C=O+_239.2357(3.9569), 17:1 C=O+_265.2523(5.4406), 21:5 C=O+_313.2519(18.3466), M-22:5_577.5196(100.0), M-18:1_625.5199(78.5589), M-16:0_651.5351(58.5568), M-H2O_889.7658(1.1708)
	HeLa cells	TG 16:0_17:0_20:0	TG 53:0	TG 16:0_17:0_20:0	LMGL03010112	27.93	894.848	328.6	[C56H108O6+NH4] 1+	Positive	3	0	0	Glycerolipids [GL]	TAG	Triacylglycerols	894.848	0.6428	M-20:0_565.5197(23.7488), M-17:0_607.5677(90.2783), M-16:0_621.5817(87.9274)
	HeLa cells	TG 17:1_18:1_22:5	TG 57:7	TG 17:1_18:1_22:5	LMGL03011072	26.52	936.803	328.8	[C60H102O6+NH4] 1+	Positive	10	7	0	Glycerolipids [GL]	TAG	Triacylglycerols	936.802	2.0724	16:1 C=O+_251.2387(1.5468), M-22:5_589.5176(100.0), M-18:1_637.5193(63.8824), M-17:1_651.5345(42.9234)
	HeLa cells	TG 18:1_18:1_19:1	TG 55:3	TG 18:1_18:1_19:1	LMGL03013031	27.21	916.833	329.1	[C58H106O6+NH4] 1+	Positive	6	3	0	Glycerolipids [GL]	TAG	Triacylglycerols	916.833	0.798	17:1 C=O+_265.2537(2.5044), 18:1 C=O+_279.271(0.5456), M-19:1_603.5348(54.4009), M-18:1_617.5504(100.0), M-19:1_620.5602(2.2703), M_916.8319(0.9282)
	HeLa cells	TG 16:0_20:3_22:6	TG 58:9	TG 16:0_20:3_22:6	LMGL03011461	26.3	946.787	329.4	[C61H100O6+NH4] 1+	Positive	12	9	0	Glycerolipids [GL]	TAG	Triacylglycerols	946.786	1.4968	M-22:6_601.5185(100.0), M-20:3_623.5002(6.6183), M-16:0_673.5217(20.3636)
	HeLa cells	TG 16:1_22:6_22:6	TG 60:13	TG 16:1_22:6_22:6	LMGL03012194	25.73	966.754	329.5	[C63H96O6+NH4] 1+	Positive	16	13	0	Glycerolipids [GL]	TAG	Triacylglycerols	966.755	0.1237	M-22:6_621.4898(98.4396), M-16:1_695.504(59.8172)
	HeLa cells	TG 16:0_18:0_20:1	TG 54:1	TG 16:0_18:0_20:1	LMGL03010205	27.78	906.848	330.3	[C57H108O6+NH4] 1+	Positive	4	1	0	Glycerolipids [GL]	TAG	Triacylglycerols	906.848	0.0959	15:0 C=O+_239.2377(1.5006), M-20:1_579.5349(30.6737), M-18:0_605.5488(100.0), M-16:0_633.5806(56.3488)
	HeLa cells	TG 16:0_18:0_22:5	TG 56:5	TG 16:0_18:0_22:5	LMGL03010779	26.91	926.817	330.6	[C59H104O6+NH4] 1+	Positive	8	5	0	Glycerolipids [GL]	TAG	Triacylglycerols	926.817	0.092	21:5 C=O+_313.2542(76.5306), M-22:5_579.5392(86.9898), M-18:0_625.5183(100.0), M-16:0_653.5551(88.0102)
	HeLa cells	TG 17:0_18:1_20:1	TG 55:2	TG 17:0_18:1_20:1	LMGL03010304	27.54	918.848	330.7	[C58H108O6+NH4] 1+	Positive	5	2	0	Glycerolipids [GL]	TAG	Triacylglycerols	918.848	0.4932	M-20:1_591.5321(41.6798), M-18:1_619.5657(100.0), M-17:0_631.5659(29.5037), M-17:0_648.5987(2.6769)
	HeLa cells	TG 16:0_19:1_22:5	TG 57:6	TG 16:0_19:1_22:5	LMGL03015786	26.82	938.818	331.2	[C60H104O6+NH4] 1+	Positive	9	6	0	Glycerolipids [GL]	TAG	Triacylglycerols	938.817	1.3911	21:5 C=O+_313.252(27.5259), M-22:5_591.5351(100.0), M-19:1_625.5182(27.4668), M-16:0_665.5505(30.9897)
	HeLa cells	TG 18:1_18:1_22:6	TG 58:8	TG 18:1_18:1_22:6	LMGL03011389	26.55	948.801	331.3	[C61H102O6+NH4] 1+	Positive	11	8	0	Glycerolipids [GL]	TAG	Triacylglycerols	948.802	0.3983	17:1 C=O+_265.2518(10.0792), 21:6 C=O+_311.2366(10.5615), M-22:6_603.5334(100.0), M-18:1_649.5196(40.5835)
	HeLa cells	TG 18:1_18:2_20:1	TG 56:4	TG 18:1_18:2_20:1	LMGL03010538	27.17	928.834	331.8	[C59H106O6+NH4] 1+	Positive	7	4	0	Glycerolipids [GL]	TAG	Triacylglycerols	928.833	1.5762	17:1 C=O+_265.2527(4.6063), M-20:1_601.5191(26.2689), M-18:1_629.5502(100.0), M-18:2_631.5672(22.0841)
	HeLa cells	TG 16:0_18:0_20:0	TG 54:0	TG 16:0_18:0_20:0	LMGL03010175	25.97	908.862	331.9	[C57H110O6+NH4] 1+	Positive	3	0	0	Glycerolipids [GL]	TAG	Triacylglycerols	908.864	2.4065	17:0 C=O+_267.2683(1.3471), M-20:0_579.5331(3.3119), M-18:0_607.5663(100.0), M-16:0_635.5963(30.2688)
	HeLa cells	TG 17:1_18:1_22:3	TG 57:5	TG 17:1_18:1_22:3	LMGL03010838	26.98	940.832	332	[C60H106O6+NH4] 1+	Positive	8	5	0	Glycerolipids [GL]	TAG	Triacylglycerols	940.833	0.5847	17:1 C=O+_265.2515(11.9294), 21:3 C=O+_317.2841(9.3843), M-22:3_589.52(12.533), M-18:1_641.5503(100.0), M-17:1_655.5714(16.5407)
	HeLa cells	TG 18:1_18:1_20:1	TG 56:3	TG 18:1_18:1_20:1	LMGL03010484	27.38	930.849	332.1	[C59H108O6+NH4] 1+	Positive	6	3	0	Glycerolipids [GL]	TAG	Triacylglycerols	930.848	0.3656	M-20:1_603.5357(45.8567), M-18:1_631.5666(100.0)
	HeLa cells	TG 16:0_18:0_20:0	TG 54:0	TG 16:0_18:0_20:0	LMGL03010175	28.21	908.864	332.2	[C57H110O6+NH4] 1+	Positive	3	0	0	Glycerolipids [GL]	TAG	Triacylglycerols	908.864	0.3918	M-20:0_579.5342(12.6886), M-18:0_607.5641(100.0), M-16:0_635.598(26.5291)
	HeLa cells	TG 16:1_19:1_22:2	TG 57:4	TG 16:1_19:1_22:2	LMGL03015874	27.29	942.849	332.3	[C60H108O6+NH4] 1+	Positive	7	4	0	Glycerolipids [GL]	TAG	Triacylglycerols	942.848	0.7494	M-22:2_589.5222(13.9535), M-22:2_606.5502(57.5581), M-19:1_629.5555(50.5814), M-16:1_671.5984(18.0233)
	HeLa cells	TG 18:1_18:1_22:5	TG 58:7	TG 18:1_18:1_22:5	LMGL03011305	26.66	950.818	332.3	[C61H104O6+NH4] 1+	Positive	10	7	0	Glycerolipids [GL]	TAG	Triacylglycerols	950.817	0.7316	21:5 C=O+_313.2503(24.849), M-22:5_603.5348(79.3636), M-18:1_651.5349(100.0)
	HeLa cells	TG 16:1_22:5_22:6	TG 60:12	TG 16:1_22:5_22:6	LMGL03012143	26.06	968.77	332.4	[C63H98O6+NH4] 1+	Positive	15	12	0	Glycerolipids [GL]	TAG	Triacylglycerols	968.77	0.5904	21:6 C=O+_311.2366(7.0889), M-22:5_621.4913(10.21), M-22:6_623.5031(100.0), M-16:1_697.5186(4.2891)
	HeLa cells	TG 16:0_22:5_22:6	TG 60:11	TG 16:0_22:5_22:6	LMGL03012086	26.18	970.786	332.8	[C63H100O6+NH4] 1+	Positive	14	11	0	Glycerolipids [GL]	TAG	Triacylglycerols	970.786	0.2024	21:6 C=O+_311.2348(12.197), 21:5 C=O+_313.2548(0.2249), M-22:5_623.503(29.1927), M-22:6_625.5169(100.0), M-16:0_697.52(11.7471), M_970.7834(2.6243)
	HeLa cells	TG 16:0_17:0_22:1	TG 55:1	TG 16:0_17:0_22:1	LMGL03010367	27.94	920.864	332.9	[C58H110O6+NH4] 1+	Positive	4	1	0	Glycerolipids [GL]	TAG	Triacylglycerols	920.864	0.6519	M-22:1_565.5177(18.8892), M-17:0_633.5824(100.0), M-16:0_647.5983(72.7321), M-17:0_650.6123(8.7129)
	HeLa cells	TG 18:0_18:1_22:6	TG 58:7	TG 18:0_18:1_22:6	LMGL03011311	26.87	950.819	333.1	[C61H104O6+NH4] 1+	Positive	10	7	0	Glycerolipids [GL]	TAG	Triacylglycerols	950.817	2.208	21:6 C=O+_311.235(6.6974), M-22:6_605.5495(100.0), M-18:0_649.5138(14.2564), M-18:1_651.5292(16.7846)
	HeLa cells	TG 18:1_20:4_22:5	TG 60:10	TG 18:1_20:4_22:5	LMGL03011894	26.32	972.804	333.4	[C63H102O6+NH4] 1+	Positive	13	10	0	Glycerolipids [GL]	TAG	Triacylglycerols	972.802	3.125	19:4 C=O+_287.2388(6.9945), 21:5 C=O+_313.2502(25.5225), M-22:5_625.5193(100.0), M-20:4_651.5328(40.8188), M-18:1_673.5176(20.2638)
	HeLa cells	TG 18:0_18:1_20:1	TG 56:2	TG 18:0_18:1_20:1	LMGL03010434	27.76	932.864	333.7	[C59H110O6+NH4] 1+	Positive	5	2	0	Glycerolipids [GL]	TAG	Triacylglycerols	932.864	0.3163	M-20:1_605.5499(79.2789), M-18:0_631.5666(39.9285), M-18:1_633.5805(100.0)
	HeLa cells	TG 20:4_20:4_22:6	TG 62:14	TG 20:4_20:4_22:6	LMGL03012374	25.82	992.77	333.7	[C65H98O6+NH4] 1+	Positive	17	14	0	Glycerolipids [GL]	TAG	Triacylglycerols	992.77	0.1457	19:4 C=O+_287.2367(30.449), M-22:6_647.5047(64.5973), M-20:4_671.5012(100.0)
	HeLa cells	TG 18:1_19:1_22:6	TG 59:8	TG 18:1_19:1_22:6	LMGL03016273	26.7	962.818	334.6	[C62H104O6+NH4] 1+	Positive	11	8	0	Glycerolipids [GL]	TAG	Triacylglycerols	962.817	1.2296	17:1 C=O+_265.2536(30.9091), M-22:6_617.5473(100.0), M-19:1_649.5162(64.1558), M-18:1_663.5412(22.0779)
	HeLa cells	TG 18:0_20:4_22:5	TG 60:9	TG 18:0_20:4_22:5	LMGL03011825	26.57	974.818	334.8	[C63H104O6+NH4] 1+	Positive	12	9	0	Glycerolipids [GL]	TAG	Triacylglycerols	974.817	1.0267	19:4 C=O+_287.2366(10.3548), 21:5 C=O+_313.2538(47.4572), M-22:5_627.5365(100.0), M-20:4_653.5548(35.9924), M-18:0_673.5239(6.4857)
	HeLa cells	TG 18:0_18:2_22:4	TG 58:6	TG 18:0_18:2_22:4	LMGL03011220	27.21	952.833	335.4	[C61H106O6+NH4] 1+	Positive	9	6	0	Glycerolipids [GL]	TAG	Triacylglycerols	952.833	0.129	21:4 C=O+_315.2682(16.5926), M-22:4_603.5369(60.9301), M-18:0_651.5369(26.5233), M-18:2_655.5669(100.0)
	HeLa cells	TG 16:0_18:1_22:0	TG 56:1	TG 16:0_18:1_22:0	LMGL03010511	28.18	934.879	335.9	[C59H112O6+NH4] 1+	Positive	4	1	0	Glycerolipids [GL]	TAG	Triacylglycerols	934.88	0.9301	M-22:0_577.5215(36.2305), M-18:1_635.604(52.4555), M-16:0_661.6138(100.0)
	HeLa cells	TG 18:1_20:1_20:3	TG 58:5	TG 18:1_20:1_20:3	LMGL03010937	27.23	954.849	336.4	[C61H108O6+NH4] 1+	Positive	8	5	0	Glycerolipids [GL]	TAG	Triacylglycerols	954.848	0.3564	17:1 C=O+_265.251(10.041), 19:1 C=O+_293.2844(23.9754), M-20:1_627.5338(68.0328), M-20:3_631.5646(28.2787), M-18:1_655.5677(100.0)
	HeLa cells	TG 18:0_18:1_22:3	TG 58:4	TG 18:0_18:1_22:3	LMGL03010982	27.5	956.864	336.5	[C61H110O6+NH4] 1+	Positive	7	4	0	Glycerolipids [GL]	TAG	Triacylglycerols	956.864	0.1381	17:1 C=O+_265.2513(3.5747), M-22:3_605.5521(25.5321), M-18:0_655.5662(49.6667), M-18:1_657.5845(100.0)
	HeLa cells	TG 18:1_20:1_22:6	TG 60:8	TG 18:1_20:1_22:6	LMGL03011766	26.84	976.833	336.5	[C63H106O6+NH4] 1+	Positive	11	8	0	Glycerolipids [GL]	TAG	Triacylglycerols	976.833	0.1866	17:1 C=O+_265.2548(4.1781), 19:1 C=O+_293.2838(7.8898), 21:6 C=O+_311.2373(18.5412), M-22:6_631.5669(100.0), M-20:1_649.5158(7.9399), M-18:1_677.5499(40.7094), M-H2O_941.7998(0.3986)
	HeLa cells	TG 18:1_19:0_20:1	TG 57:2	TG 18:1_19:0_20:1	LMGL03010656	27.92	946.879	336.7	[C60H112O6+NH4] 1+	Positive	5	2	0	Glycerolipids [GL]	TAG	Triacylglycerols	946.88	0.4026	M-20:1_619.5639(49.1556), M-19:0_631.5618(19.8554), M-18:1_647.5966(100.0), M-19:0_648.5987(11.6246)
	HeLa cells	TG 16:0_18:0_22:0	TG 56:0	TG 16:0_18:0_22:0	LMGL03010459	28.61	936.894	337.8	[C59H114O6+NH4] 1+	Positive	3	0	0	Glycerolipids [GL]	TAG	Triacylglycerols	936.895	0.9548	M-22:0_579.5365(8.9885), M-18:0_635.5938(21.8257), M-16:0_663.6251(100.0)
	HeLa cells	TG 18:1_18:1_22:1	TG 58:3	TG 18:1_18:1_22:1	LMGL03010976	27.75	958.88	337.8	[C61H112O6+NH4] 1+	Positive	6	3	0	Glycerolipids [GL]	TAG	Triacylglycerols	958.88	0.1117	M-22:1_603.5353(48.9358), M-18:1_659.5969(100.0)
	HeLa cells	TG 20:4_22:5_22:6	TG 64:15	TG 20:4_22:5_22:6	LMGL03012554	25.83	1018.78	338.1	[C67H100O6+NH4] 1+	Positive	18	15	0	Glycerolipids [GL]	TAG	Triacylglycerols	1018.79	1.7842	19:4 C=O+_287.2371(5.824), M-22:5_671.5031(41.1043), M-22:6_673.5187(100.0), M-20:4_697.5162(58.5583)
	HeLa cells	TG 18:1_20:1_22:4	TG 60:6	TG 18:1_20:1_22:4	LMGL03011601	27.3	980.865	338.9	[C63H110O6+NH4] 1+	Positive	9	6	0	Glycerolipids [GL]	TAG	Triacylglycerols	980.864	0.4459	21:4 C=O+_315.2662(7.1077), M-22:4_631.5717(32.9135), M-20:1_653.5539(29.8692), M-18:1_681.5828(100.0)
	HeLa cells	TG 18:0_18:1_22:1	TG 58:2	TG 18:0_18:1_22:1	LMGL03010904	28.17	960.895	339.3	[C61H114O6+NH4] 1+	Positive	5	2	0	Glycerolipids [GL]	TAG	Triacylglycerols	960.895	0.1687	M-22:1_605.546(17.2765), M-18:0_659.5988(30.1338), M-18:1_661.6146(89.1411), M-18:1_678.643(3.463)
	HeLa cells	TG 16:0_20:0_21:0	TG 57:0	TG 16:0_20:0_21:0	LMGL03010684	29.78	950.911	339.7	[C60H116O6+NH4] 1+	Positive	3	0	0	Glycerolipids [GL]	TAG	Triacylglycerols	950.911	0.445	M-21:0_607.568(4.6543), M-20:0_621.5781(3.027), M-16:0_677.6442(100.0), M-16:0_694.6687(3.662)
	HeLa cells	TG 16:0_19:0_22:0	TG 57:0	TG 16:0_19:0_22:0	LMGL03010690	28.78	950.911	341.2	[C60H116O6+NH4] 1+	Positive	3	0	0	Glycerolipids [GL]	TAG	Triacylglycerols	950.911	0.0685	15:0 C=O+_239.2381(2.8619), M-22:0_593.5474(6.8916), M-19:0_635.5927(7.755), M-16:0_677.6439(100.0)
	HeLa cells	TG 18:0_18:1_22:0	TG 58:1	TG 18:0_18:1_22:0	LMGL03010828	28.58	962.911	341.8	[C61H116O6+NH4] 1+	Positive	4	1	0	Glycerolipids [GL]	TAG	Triacylglycerols	962.911	0.1225	M-22:0_605.5499(6.5891), M-18:0_661.617(40.2362), M-18:1_663.6278(57.7324), M-18:0_678.6423(1.6132)
	HeLa cells	TG 18:1_20:0_21:0	TG 59:1	TG 18:1_20:0_21:0	LMGL03011106	28.82	976.927	344.2	[C62H118O6+NH4] 1+	Positive	4	1	0	Glycerolipids [GL]	TAG	Triacylglycerols	976.927	0.345	M-21:0_633.5779(9.7405), M-20:0_647.6(1.2683), M-21:0_650.6119(5.9167), M-20:0_664.6289(5.9295), M-18:1_677.6443(56.0191)
	HeLa cells	TG 16:0_20:0_22:0	TG 58:0	TG 16:0_20:0_22:0	LMGL03010755	29.08	964.928	344.3	[C61H118O6+NH4] 1+	Positive	3	0	0	Glycerolipids [GL]	TAG	Triacylglycerols	964.927	0.9186	15:0 C=O+_239.2358(2.2703), M-22:0_607.5628(17.3698), M-20:0_635.5965(11.3813), M-16:0_691.6592(100.0)
	HeLa cells	TG 18:1_20:1_22:0	TG 60:2	TG 18:1_20:1_22:0	LMGL03011264	28.52	988.927	344.7	[C63H118O6+NH4] 1+	Positive	5	2	0	Glycerolipids [GL]	TAG	Triacylglycerols	988.927	0.2174	M-22:0_631.5643(2.8712), M-20:1_661.6119(31.4962), M-18:1_689.6452(100.0)
	HeLa cells	TG 16:0_21:0_22:0	TG 59:0	TG 16:0_21:0_22:0	LMGL03011183	29.32	978.942	346.3	[C62H120O6+NH4] 1+	Positive	3	0	0	Glycerolipids [GL]	TAG	Triacylglycerols	978.942	0.0069	M-22:0_621.5821(4.3428), M-21:0_635.5981(10.2474), M-16:0_705.6759(100.0)
	HeLa cells	TG 18:1_20:0_22:0	TG 60:1	TG 18:1_20:0_22:0	LMGL03011189	29.07	990.943	346.3	[C63H120O6+NH4] 1+	Positive	4	1	0	Glycerolipids [GL]	TAG	Triacylglycerols	990.942	0.5612	17:1 C=O+_265.2524(1.9535), M-22:0_633.5802(6.2953), M-20:0_661.6134(6.7149), M-20:0_678.638(0.7449), M-18:1_691.661(89.5731), M_990.9363(0.8869)
	HeLa cells	TG 18:1_22:1_22:1	TG 62:3	TG 18:1_22:1_22:1	LMGL03011852	28.49	1014.94	349.2	[C65H120O6+NH4] 1+	Positive	6	3	0	Glycerolipids [GL]	TAG	Triacylglycerols	1014.94	0.2338	M-22:1_659.5928(9.1852), M-18:1_715.6574(100.0)
	HeLa cells	TG 18:0_22:1_22:1	TG 62:2	TG 18:0_22:1_22:1	LMGL03011783	29.07	1016.96	350.2	[C65H122O6+NH4] 1+	Positive	5	2	0	Glycerolipids [GL]	TAG	Triacylglycerols	1016.96	0.4622	M-22:1_661.6104(18.8067), M-18:0_715.6645(72.9451)
																		1.0672
