# Supplementary material for: Trapped ion mobility spectrometry and PASEF enable in-depth lipidomics from minimal sample amounts
Source: Nat Commun. 2020 Jan 16;11:331. doi: 10.1038/s41467-019-14044-x (PMC6965134; doi:10.1038/s41467-019-14044-x)
Supplement: Supplementary file 7 — Supplementary Data 5 [file 41467_2019_14044_MOESM7_ESM.xlsx]

## Sheet: Suppl. Data 5
						Intensity values_Fig_3b							Intensity values_Fig_3c
Ionization mode	Lipid Name	Retention Time (min)	m/z	CCS (Å²)	Chemical Composition.+ Adduct	Liver_replicate 1	Liver_replicate 2	Liver_replicate 3	Liver_replicate 4	Liver_replicate 5	missing values		Liver_replicate 1	Liver_replicate 2	Liver_replicate 3	Liver_replicate 4	Liver_replicate 5	Average	STDEV	CV %
P	24,25-epoxy-cholesterol	14.14	401.341	209.6	[C27H44O2+H] 1+	47283	50546	49637	42311	57555	0		47283	50546	49637	42311	57555	49466.4	5535.95	0.111913
P	Campesteryl Ester 18:1	27.92	682.649	293.8	[C46H80O2+NH4] 1+	44040	58090	49841	48631	53855	0		44040	58090	49841	48631	53855	50891.4	5332.85	0.104789
P	Campesteryl Ester 18:2	27.51	680.634	294.2	[C46H78O2+NH4] 1+	108500	103224	128621	107564	129149	0		108500	103224	128621	107564	129149	115412	12460.9	0.107969
P	CE 16:0	27.81	642.618	286.7	[C43H76O2+NH4] 1+	25050	26721	28351	21138	29437	0		25050	26721	28351	21138	29437	26139.4	3252.09	0.124413
P	CE 16:1	27.29	640.602	284.8	[C43H74O2+NH4] 1+	97204	115325	127848	104986	127682	0		97204	115325	127848	104986	127682	114609	13621.9	0.118855
P	CE 18:0	28.27	670.647	291.9	[C45H80O2+NH4] 1+	12855	14069	15778	15168	16118	0		12855	14069	15778	15168	16118	14797.6	1336.64	0.0903279
P	CE 18:1	27.56	668.633	297.8	[C45H78O2+NH4] 1+	14097	13775	18145	15996	20685	0		14097	13775	18145	15996	20685	16539.6	2901.14	0.175406
P	CE 18:1	27.73	668.634	290.3	[C45H78O2+NH4] 1+	463868	546757	598324	463318	544940	0		463868	546757	598324	463318	544940	523441	58687.8	0.112119
P	CE 18:2	27.33	666.618	290.6	[C45H76O2+NH4] 1+	1185819	1497178	1486997	1242359	1398978	0		1185819	1497178	1486997	1242359	1398978	1.36227e+06	141967	0.104214
P	CE 18:3	26.99	664.603	288.8	[C45H74O2+NH4] 1+	247243	259672	306523	264202	249280	0		247243	259672	306523	264202	249280	265384	24056.6	0.0906482
P	CE 19:0	28.45	684.665	294.6	[C46H82O2+NH4] 1+	1530	2794	1986	5594	2031	0		1530	2794	1986	5594	2031	2787	1633.44	0.586092
P	CE 20:0	28.76	698.68	297.9	[C47H84O2+NH4] 1+	3414	4902	4711	7328	4997	0		3414	4902	4711	7328	4997	5070.4	1414.51	0.278974
P	CE 20:4	27.05	690.618	294.7	[C47H76O2+NH4] 1+	444863	511898	494331	412284	493907	0		444863	511898	494331	412284	493907	471457	41446.9	0.0879124
P	CE 20:5	27.34	671.574	293.9	[C47H74O2+H] 1+	139285	171099	163258	148300	153068	0		139285	171099	163258	148300	153068	155002	12479.5	0.0805122
P	CE 22:0	29.29	726.712	302.9	[C49H88O2+NH4] 1+	3770	4473	3671	8403	3429	0		3770	4473	3671	8403	3429	4749.2	2079.11	0.437781
P	CE 22:1	28.67	724.696	303.1	[C49H86O2+NH4] 1+	15527	17725	17411	17750	16470	0		15527	17725	17411	17750	16470	16976.6	962.411	0.0566904
P	CE 22:4	27.37	718.649	300.7	[C49H80O2+NH4] 1+	17329	22454	23972	14848	24256	0		17329	22454	23972	14848	24256	20571.8	4241.31	0.206171
P	CE 22:6	26.87	714.619	295.7	[C49H76O2+NH4] 1+	108155	162832	200254	131219	180324	0		108155	162832	200254	131219	180324	156557	37075.7	0.23682
P	CE 24:1	29.21	752.727	309.5	[C51H90O2+NH4] 1+	11195	13260	14444	24272	10485	0		11195	13260	14444	24272	10485	14731.2	5563.47	0.377666
N	Cer d18:1_22:0	24.25	620.598	265	[C40H79NO3-H] 1-	3920	3499	4271	4310	3878	0		3920	3499	4271	4310	3878	3975.6	331.228	0.0833153
P	Cer d18:1_22:0@	24.62	622.613	274.9	[C40H79NO3+H] 1+	887753	905498	1040472	945473	1121025	0		887753	905498	1040472	945473	1121025	980044	98484.9	0.10049
P	Cer d18:1_23:0@	24.89	636.629	277.5	[C41H81NO3+H] 1+	275983	231805	292935	276319	293346	0		275983	231805	292935	276319	293346	274078	25112.2	0.0916246
P	Cer d18:1_24:0@	25.15	650.644	281.2	[C42H83NO3+H] 1+	831940	801899	1195997	981324	930116	0		831940	801899	1195997	981324	930116	948255	156323	0.164854
P	Cer d18:1_25:0@	25.33	664.658	284.1	[C43H85NO3+H] 1+	44110	45937	42184	34692	34051	0		44110	45937	42184	34692	34051	40194.8	5483.74	0.136429
P	Cer d18:1_26:1@	25.34	676.658	289.4	[C44H85NO3+H] 1+	97426	97317	54136	60509	51543	0		97426	97317	54136	60509	51543	72186.2	23221.3	0.321686
P	Chol & Der [C27H44O4+H] 1+	10.63	433.332	231.3	[C27H44O4+H] 1+	24770	26917	32715	32765	27780	0		24770	26917	32715	32765	27780	28989.4	3595	0.124011
P	Chol & Der [C27H44O4+NH4] 1+	7.38	450.358	216.3	[C27H44O4+NH4] 1+	28190	27000	28479	25686	24921	0		28190	27000	28479	25686	24921	26855.2	1544.95	0.0575291
P	Chol & Der [C27H46O4+Na] 1+	11.46	457.328	236.7	[C27H46O4+Na] 1+	39510	32716	25205	35753	39336	0		39510	32716	25205	35753	39336	34504	5908.4	0.171238
P	Chol & Der [C29H48O+NH4] 1+	4.94	430.404	224.8	[C29H48O+NH4] 1+	6849	5671	6793	6233	6021	0		6849	5671	6793	6233	6021	6313.4	505.352	0.0800444
P	Chol & Der 18:2-Glc-cholesterol	24.83	833.627	302.8	[C51H86O7+Na] 1+	23420	29312	85152	87926	12773	0		23420	29312	85152	87926	12773	47716.6	35945.5	0.753312
N	CL 18:2_18:2_18:2_18:2	24.97	723.479	411.8	[C81H142O17P2-H] 2-	4320	5735	6311	5137	5776	0		4320	5735	6311	5137	5776	5455.8	758.868	0.139094
P	Cucurbitacin P	12.09	521.348	231.3	[C30H48O7+H] 1+	94950	115475	127075	110326	94275	0		94950	115475	127075	110326	94275	108420	13990.5	0.12904
N	DG 13:0_18:1@_0:0	18.64	611.489	252.3	[C34H64O5+AcO] 1-	6937	7072	6518	6084	5867	0		6937	7072	6518	6084	5867	6495.6	522.524	0.0804428
P	DG 14:0_16:0_0:0	22.83	558.508	252.7	[C33H64O5+NH4] 1+	76212	103996	121097	97919	98341	0		76212	103996	121097	97919	98341	99513	16068.7	0.161474
P	DG 14:0_18:2_0:0	21.94	582.509	252	[C35H64O5+NH4] 1+	122861	156382	138352	127983	107513	0		122861	156382	138352	127983	107513	130618	18197.2	0.139316
P	DG 16:0_16:0_0:0	23.76	586.541	258.8	[C35H68O5+NH4] 1+	199582	242129	217167	220118	242890	0		199582	242129	217167	220118	242890	224377	18322	0.0816571
P	DG 16:0_16:1_0:0	22.95	584.525	254.9	[C35H66O5+NH4] 1+	427409	430823	430495	327923	366857	0		427409	430823	430495	327923	366857	396701	47091.4	0.118707
P	DG 16:0_18:2_0:0	23.15	610.541	259.8	[C37H68O5+NH4] 1+	6046284	6740856	6543319	6236365	5800288	0		6046284	6740856	6543319	6236365	5800288	6.27342e+06	376882	0.060076
P	DG 16:0_18:3_0:0	22.42	608.525	257.1	[C37H66O5+NH4] 1+	208437	199530	191046	242260	185398	0		208437	199530	191046	242260	185398	205334	22407.8	0.109128
P	DG 16:0_20:3_0:0	23.37	636.556	264.9	[C39H70O5+NH4] 1+	519830	597614	547275	468518	468628	0		519830	597614	547275	468518	468628	520373	54901.4	0.105504
P	DG 16:0_20:4_0:0	22.95	634.54	263.8	[C39H68O5+NH4] 1+	2654712	3042950	2912615	2657137	2620243	0		2654712	3042950	2912615	2657137	2620243	2.77753e+06	189086	0.0680769
P	DG 16:0_22:4_0:0	23.61	662.572	270.8	[C41H72O5+NH4] 1+	85967	102378	81724	85109	69515	0		85967	102378	81724	85109	69515	84938.6	11762.7	0.138484
P	DG 16:0_22:5_0:0	23.3	660.556	270	[C41H70O5+NH4] 1+	84133	137733	129817	111288	98948	0		84133	137733	129817	111288	98948	112384	21945	0.195268
P	DG 16:0_22:6_0:0	22.63	658.541	267.7	[C41H68O5+NH4] 1+	1703060	2123992	1883810	1918738	1616768	0		1703060	2123992	1883810	1918738	1616768	1.84927e+06	198069	0.107106
P	DG 16:1_18:2_0:0	22.15	608.525	253.1	[C37H66O5+NH4] 1+	470475	654416	534895	464746	397083	0		470475	654416	534895	464746	397083	504323	97050.2	0.192437
P	DG 17:0_18:1_0:0	24.18	626.571	266	[C38H72O5+NH4] 1+	90514	75512	78447	70293	87858	0		90514	75512	78447	70293	87858	80524.8	8480.79	0.105319
P	DG 17:0_18:2_0:0	23.61	624.556	262.8	[C38H70O5+NH4] 1+	96712	94913	73662	80847	75696	0		96712	94913	73662	80847	75696	84366	10791.1	0.127908
P	DG 18:0_16:0_0:0	24.47	614.572	265.6	[C37H72O5+NH4] 1+	141701	170417	219504	177986	192954	0		141701	170417	219504	177986	192954	180512	28678.2	0.158871
P	DG 18:0_18:1_0:0	24.5	640.587	269.6	[C39H74O5+NH4] 1+	210625	272538	234784	234317	244975	0		210625	272538	234784	234317	244975	239448	22384.9	0.0934857
P	DG 18:0_20:3_0:0	24.16	664.587	271.8	[C41H74O5+NH4] 1+	216019	207370	253758	239674	231152	0		216019	207370	253758	239674	231152	229595	18480.5	0.080492
P	DG 18:0_20:4_0:0	23.86	662.573	270.8	[C41H72O5+NH4] 1+	1345487	1776728	1876363	1688294	1436070	0		1345487	1776728	1876363	1688294	1436070	1.62459e+06	225850	0.13902
P	DG 18:1_16:0_0:0	23.82	612.556	262.7	[C37H70O5+NH4] 1+	2858738	2881126	3088982	2915672	2697377	0		2858738	2881126	3088982	2915672	2697377	2888379	139999	0.0484699
P	DG 18:1_18:2_0:0	23.24	636.556	261.3	[C39H70O5+NH4] 1+	3912644	4665088	4413692	4300125	3591095	0		3912644	4665088	4413692	4300125	3591095	4.17653e+06	425024	0.101765
P	DG 18:1_20:1_0:0	24.51	666.601	271.8	[C41H76O5+NH4] 1+	135568	176268	129701	102331	117583	0		135568	176268	129701	102331	117583	132290	27682.8	0.209258
P	DG 18:1_20:3_0:0	23.44	662.571	267	[C41H72O5+NH4] 1+	164476	234064	207982	171324	176622	0		164476	234064	207982	171324	176622	190894	29326.8	0.153629
P	DG 18:1_20:4_0:0	23.02	660.556	266	[C41H70O5+NH4] 1+	782878	860005	923162	766936	661869	0		782878	860005	923162	766936	661869	798970	99033.8	0.123952
P	DG 18:1_22:5_0:0	23.35	686.573	272.3	[C43H72O5+NH4] 1+	57826	59940	66437	57217	59218	0		57826	59940	66437	57217	59218	60127.6	3689.18	0.0613558
P	DG 18:1_22:6_0:0	22.73	684.556	269.9	[C43H70O5+NH4] 1+	371439	385431	365064	304759	245413	0		371439	385431	365064	304759	245413	334421	58552.5	0.175086
P	DG 18:2_18:2_0:0	22.4	634.54	256.6	[C39H68O5+NH4] 1+	1196199	1707904	1635659	1606269	1200475	0		1196199	1707904	1635659	1606269	1200475	1.4693e+06	250109	0.170223
P	DG 18:2_18:3_0:0	21.37	632.525	254.2	[C39H66O5+NH4] 1+	67950	106740	63753	59299	60420	0		67950	106740	63753	59299	60420	71632.4	19912.4	0.277981
P	DG 18:2_20:1_0:0	24	664.587	268.2	[C41H74O5+NH4] 1+	245533	266537	305358	249158	250276	0		245533	266537	305358	249158	250276	263372	24822.4	0.0942485
P	DG 18:2_20:4_0:0	22.12	658.541	261.1	[C41H68O5+NH4] 1+	329731	458849	304649	354101	266303	0		329731	458849	304649	354101	266303	342727	72583	0.211781
P	DG 18:2_22:0_0:0	25.17	694.634	279.2	[C43H80O5+NH4] 1+	67905	98647	69965	68033	80417	0		67905	98647	69965	68033	80417	76993.4	13161.4	0.170941
P	DG 18:2_22:2_0:0	24.11	690.603	272.5	[C43H76O5+NH4] 1+	18948	26693	22058	21835	17105	0		18948	26693	22058	21835	17105	21327.8	3642.5	0.170787
P	DG 18:2_22:4_0:0	23.03	686.57	270.8	[C43H72O5+NH4] 1+	71914	115611	114721	105590	85826	0		71914	115611	114721	105590	85826	98732.4	19192.1	0.194385
P	DG 18:2_22:5_0:0	22.19	684.555	266.9	[C43H70O5+NH4] 1+	86881	86286	83074	60931	68319	0		86881	86286	83074	60931	68319	77098.2	11771.6	0.152683
P	Fasciculic acid B	12.42	637.429	254.4	[C36H60O9+H] 1+	184522	391557	191605	218457	161067	0		184522	391557	191605	218457	161067	229442	92906.6	0.404925
P	GlcCer d18:1_20:0@	23.01	756.634	292.9	[C44H85NO8+H] 1+	91398	70273	94834	58240	66044	0		91398	70273	94834	58240	66044	76157.8	16117	0.211626
P	GlcCer d18:1_22:0@	23.87	784.667	298.7	[C46H89NO8+H] 1+	252840	241642	408893	348801	339960	0		252840	241642	408893	348801	339960	318427	70299.2	0.22077
P	GlcCer d18:1_23:0@	24.21	798.682	301.2	[C47H91NO8+H] 1+	169903	150332	216426	170703	191100	0		169903	150332	216426	170703	191100	179693	25090.7	0.139631
P	GlcCer d18:1_24:0@	24.49	812.696	304.1	[C48H93NO8+H] 1+	355607	392138	406511	404319	430066	0		355607	392138	406511	404319	430066	397728	27256.9	0.0685315
P	GlcCer d18:1_24:1@	23.79	810.682	302.8	[C48H91NO8+H] 1+	227752	197966	213833	190803	223494	0		227752	197966	213833	190803	223494	210770	15986.7	0.075849
P	LPC 16:0	6.12	496.339	229.9	[C24H50NO7P+H] 1+	17271038	20177616	21229278	20440018	19849618	0		17271038	20177616	21229278	20440018	19849618	1.97935e+07	1.49941e+06	0.0757527
N	LPC 16:0_0:0	8.49	540.33	237.6	[C24H50NO7P+HCOO] 1-	110123	122771	132017	128349	126442	0		110123	122771	132017	128349	126442	123940	8414.47	0.0678913
P	LPC 16:1	2.78	494.324	224.5	[C24H48NO7P+H] 1+	616119	627709	678234	649484	656595	0		616119	627709	678234	649484	656595	645628	24444.7	0.0378618
N	LPC 16:1_0:0	6.57	538.315	235.3	[C24H48NO7P+HCOO] 1-	19350	18978	20186	21264	24578	0		19350	18978	20186	21264	24578	20871.2	2250.69	0.107837
N	LPC 16:1_0:0	5.59	538.313	234.7	[C24H48NO7P+HCOO] 1-	9605	8719	11118	1078	7187	0		9605	8719	11118	1078	7187	7541.4	3883.89	0.515009
N	LPC 18:0_0:0	11.36	568.361	245.1	[C26H54NO7P+HCOO] 1-	1607387	1530341	1725913	1855844	1424564	0		1607387	1530341	1725913	1855844	1424564	1.62881e+06	167962	0.103119
N	LPC 18:0_0:0	11.13	568.362	244.5	[C26H54NO7P+HCOO] 1-	30771	30101	30363	29064	33914	0		30771	30101	30363	29064	33914	30842.6	1829.07	0.0593035
N	LPC 18:1_0:0	9.65	566.346	242.1	[C26H52NO7P+HCOO] 1-	339965	356070	413392	413506	403564	0		339965	356070	413392	413506	403564	385299	34741.8	0.0901683
N	LPC 18:1_0:0	9.2	566.346	242.1	[C26H52NO7P+HCOO] 1-	134798	167157	194859	210917	187512	0		134798	167157	194859	210917	187512	179049	29311.8	0.163708
N	LPC 18:2_0:0	7.91	564.33	239.2	[C26H50NO7P+HCOO] 1-	167643	180526	178638	207231	208197	0		167643	180526	178638	207231	208197	188447	18266.5	0.096932
N	LPC 20:1_0:0	11.7	594.377	248.3	[C28H56NO7P+HCOO] 1-	43893	42526	36843	46386	42988	0		43893	42526	36843	46386	42988	42527.2	3509.92	0.0825336
N	LPC 20:2_0:0	10.26	592.362	246	[C28H54NO7P+HCOO] 1-	14738	14856	19241	19261	21298	0		14738	14856	19241	19261	21298	17878.8	2935.09	0.164166
N	LPC 20:2_0:0	9.83	592.361	245.4	[C28H54NO7P+HCOO] 1-	15878	16476	20255	18503	16320	0		15878	16476	20255	18503	16320	17486.4	1848.44	0.105707
P	LPC 20:3	6.79	546.353	236.2	[C28H52NO7P+H] 1+	19825	20367	21087	22069	22121	0		19825	20367	21087	22069	22121	21093.8	1017.88	0.0482548
P	LPC 20:3_0:0	5.44	546.355	232.3	[C28H52NO7P+H] 1+	656922	579646	580754	613373	620243	0		656922	579646	580754	613373	620243	610188	31994.1	0.0524332
P	LPC 20:3_0:0	6.38	546.354	230.8	[C28H52NO7P+H] 1+	93569	97180	111690	95530	89323	0		93569	97180	111690	95530	89323	97458.4	8480.08	0.0870123
N	LPC 22:0_0:0	15.89	624.425	258.6	[C30H62NO7P+HCOO] 1-	12576	8554	9428	8566	9491	0		12576	8554	9428	8566	9491	9723	1657.23	0.170444
N	LPC 22:4_0:0	9.38	616.362	248.7	[C30H54NO7P+HCOO] 1-	10450	10750	10063	11077	10694	0		10450	10750	10063	11077	10694	10606.8	377.327	0.0355741
P	LPC 22:6	3.55	568.34	234.5	[C30H50NO7P+H] 1+	1556057	1378170	1539757	1715574	1399421	0		1556057	1378170	1539757	1715574	1399421	1.5178e+06	136538	0.089958
N	LPC 22:6_0:0	7.16	612.33	247	[C30H50NO7P+HCOO] 1-	113469	132673	137305	140273	160554	0		113469	132673	137305	140273	160554	136855	16866.5	0.123244
N	LPC 22:6_0:0	7.63	612.331	247	[C30H50NO7P+HCOO] 1-	15355	16992	19085	15618	17546	0		15355	16992	19085	15618	17546	16919.2	1518.94	0.0897761
P	LPC 24:0	17.12	608.465	258.9	[C32H66NO7P+H] 1+	185274	192529	190188	187688	155281	0		185274	192529	190188	187688	155281	182192	15286.4	0.0839027
P	LPC 24:1	13.87	606.452	254.2	[C32H64NO7P+H] 1+	11003	5777	12557	11509	5801	0		11003	5777	12557	11509	5801	9329.4	3280.17	0.351595
P	LPC 24:1	14.49	606.45	253.5	[C32H64NO7P+H] 1+	61650	73504	71715	65527	62775	0		61650	73504	71715	65527	62775	67034.2	5319.08	0.0793487
P	LPC O- 18:0	10.83	510.392	238.2	[C26H56NO6P+H] 1+	104596	135859	120187	152031	113516	0		104596	135859	120187	152031	113516	125238	18839.3	0.150428
N	LPE 16:0_0:0	8.84	452.278	230.4	[C21H44NO7P-H] 1-	30391	24741	32675	29977	28637	0		30391	24741	32675	29977	28637	29284.2	2926.69	0.0999409
N	LPE 16:0_0:0	8.75	452.278	217.9	[C21H44NO7P-H] 1-	16986	17654	16940	14428	13695	0		16986	17654	16940	14428	13695	15940.6	1757.7	0.110266
P	LPE 16:1	2.59	452.277	207.8	[C21H42NO7P+H] 1+	47447	39470	46458	46849	44332	0		47447	39470	46458	46849	44332	44911.2	3260.37	0.0725959
P	LPE 18:0	10.04	482.324	222	[C23H48NO7P+H] 1+	1369861	1531107	1508043	1478397	1435300	0		1369861	1531107	1508043	1478397	1435300	1.46454e+06	63903.8	0.043634
N	LPE 18:0_0:0	11.24	480.309	218.1	[C23H48NO7P-H] 1-	1402842	1452258	1497536	1315074	1433380	0		1402842	1452258	1497536	1315074	1433380	1420218	68071.8	0.0479305
N	LPE 18:0_0:0	10.81	480.31	216.9	[C23H48NO7P-H] 1-	15128	19170	17124	14432	19438	0		15128	19170	17124	14432	19438	17058.4	2277.61	0.133519
N	LPE 18:1_0:0	9.78	478.295	216.4	[C23H46NO7P-H] 1-	16712	17917	18936	20053	17882	0		16712	17917	18936	20053	17882	18300	1257.05	0.0686911
N	LPE 18:1_0:0	8.9	478.294	214.6	[C23H46NO7P-H] 1-	34758	31092	38979	38067	44003	0		34758	31092	38979	38067	44003	37379.8	4829.77	0.129208
N	LPE 18:1_0:0	9.44	478.294	214.6	[C23H46NO7P-H] 1-	600535	673125	675865	702194	740012	0		600535	673125	675865	702194	740012	678346	51135.6	0.0753827
N	LPE 18:2_0:0	7.48	476.278	212.2	[C23H44NO7P-H] 1-	43658	44335	49446	45147	51871	0		43658	44335	49446	45147	51871	46891.4	3583.13	0.0764134
N	LPE 20:0_0:0	12.3	494.325	220.9	[C25H52NO7P-CH3] 1-	19609	17985	20639	23620	31552	0		19609	17985	20639	23620	31552	22681	5367.4	0.236647
N	LPE 20:1_0:0	11.54	506.325	222.6	[C25H50NO7P-H] 1-	44254	46357	47505	43001	50832	0		44254	46357	47505	43001	50832	46389.8	3042.35	0.0655822
P	LPE 20:3	5.22	504.31	217.2	[C25H46NO7P+H] 1+	13648	11069	15304	13672	20800	0		13648	11069	15304	13672	20800	14898.6	3630.61	0.243688
N	LPE 20:3_0:0	8.59	502.296	217.9	[C25H46NO7P-H] 1-	7857	9345	9000	10717	10131	0		7857	9345	9000	10717	10131	9410	1096.84	0.116561
N	LPE 20:3_0:0	8.14	502.295	217.3	[C25H46NO7P-H] 1-	25173	29257	33658	32108	36676	0		25173	29257	33658	32108	36676	31374.4	4381.8	0.139662
N	LPE 20:4_0:0	6.7	500.278	217.3	[C25H44NO7P-H] 1-	221923	249005	270289	277037	337666	0		221923	249005	270289	277037	337666	271184	42934.5	0.158322
N	LPE 20:5_0:0	4.41	498.263	216.7	[C25H42NO7P-H] 1-	3804	3975	4050	4769	5251	0		3804	3975	4050	4769	5251	4369.8	615.253	0.140797
P	LPE 22:4	7.52	530.323	223.9	[C27H48NO7P+H] 1+	44039	59820	69445	69500	84065	0		44039	59820	69445	69500	84065	65373.8	14739.2	0.225461
N	LPE 22:4_0:0	9.24	528.309	222.9	[C27H48NO7P-H] 1-	26207	41145	46691	53577	65192	0		26207	41145	46691	53577	65192	46562.4	14491.1	0.31122
P	LPE 22:5	4.62	528.309	221	[C27H46NO7P+H] 1+	25075	23879	33280	30669	37493	0		25075	23879	33280	30669	37493	30079.2	5679.83	0.188829
N	LPE 22:5_0:0	8.47	526.293	222.3	[C27H46NO7P-H] 1-	15331	19770	22288	19309	21447	0		15331	19770	22288	19309	21447	19629	2691.21	0.137104
N	LPE 22:5_0:0	7.68	526.294	221.8	[C27H46NO7P-H] 1-	38959	52042	52823	53163	59070	0		38959	52042	52823	53163	59070	51211.4	7398.9	0.144478
P	LPE 22:6	4.06	526.292	218	[C27H44NO7P+H] 1+	12497	12581	16461	13150	16278	0		12497	12581	16461	13150	16278	14193.4	2003.36	0.141148
N	LPE O- 16:0	9.78	436.283	208.6	[C21H44NO6P-H] 1-	22256	15106	28292	26846	26758	0		22256	15106	28292	26846	26758	23851.6	5388.93	0.225936
N	LPE O- 20:0_0:0	14.29	492.346	222.7	[C25H52NO6P-H] 1-	9077	6698	8482	6000	5328	0		9077	6698	8482	6000	5328	7117	1606.91	0.225784
P	LPG 20:2	12.25	537.319	230.1	[C26H49O9P+H] 1+	307527	363828	351178	365935	309782	0		307527	363828	351178	365935	309782	339650	28863.3	0.0849795
P	LPI 18:0	8.63	601.335	249.1	[C27H53O12P+H] 1+	32926	30726	26188	23278	29688	0		32926	30726	26188	23278	29688	28561.2	3825.96	0.133956
N	LPI 18:4_0:0	4.47	651.28	244.9	[C27H45O12P+AcO] 1-	520	716	827	1252	1256	0		520	716	827	1252	1256	914.2	329.096	0.359983
N	LPI 20:4_0:0	4.41	619.288	241	[C29H49O12P-H] 1-	19142	25668	35844	40573	54485	0		19142	25668	35844	40573	54485	35142.4	13692.1	0.389618
P	LPS 18:0	8.7	526.315	229.2	[C24H48NO9P+H] 1+	24037	31720	33206	30616	34273	0		24037	31720	33206	30616	34273	30770.4	4014.49	0.130466
N	LPS 18:0_0:0	10.1	524.3	227.7	[C24H48NO9P-H] 1-	21610	26649	27281	34662	29991	0		21610	26649	27281	34662	29991	28038.6	4783.12	0.170591
P	LPS 20:4	1.79	546.282	221.9	[C26H44NO9P+H] 1+	8961	7685	10379	10613	10588	0		8961	7685	10379	10613	10588	9645.2	1291.75	0.133927
N	LPS 22:6	4.45	568.27	230.2	[C28H44NO9P-H] 1-	2876	3408	4272	5352	7176	0		2876	3408	4272	5352	7176	4616.8	1710.3	0.370451
N	Oxidized PC 16:0@_20:4	17.33	782.533	281.3	[C44H80NO9P-CH3] 1-	9497	10296	9053	10437	8794	0		9497	10296	9053	10437	8794	9615.4	731.993	0.0761271
N	Oxidized PC 16:0_20:4	15.99	842.556	297.8	[C44H80NO9P+HCOO] 1-	5821	5313	4860	5398	4992	0		5821	5313	4860	5398	4992	5276.8	376.493	0.0713487
N	Oxidized PC 16:0_20:4	16.33	842.555	294.9	[C44H80NO9P+HCOO] 1-	7251	6729	5177	6169	5749	0		7251	6729	5177	6169	5749	6215	811.512	0.130573
N	Oxidized PC 16:0_20:4	16.97	842.557	294.3	[C44H80NO9P+HCOO] 1-	7676	7210	6478	7436	6233	0		7676	7210	6478	7436	6233	7006.6	622.842	0.0888936
P	Oxidized PC 16:0_20:4@	16.54	798.564	290.3	[C44H80NO9P+H] 1+	135326	165673	168126	149084	118323	0		135326	165673	168126	149084	118323	147306	20961.4	0.142298
N	Oxidized PC 16:0_5:0	10.08	652.381	258.4	[C29H56NO9P+AcO] 1-	12673	12393	13812	16481	17368	0		12673	12393	13812	16481	17368	14545.4	2257.78	0.155223
N	Oxidized PC 16:0_5:0	9.76	594.342	240.1	[C29H56NO10P-CH3] 1-	6887	7716	7980	8080	8181	0		6887	7716	7980	8080	8181	7768.8	522.427	0.0672468
P	Oxidized PC 16:0_5:0@	8.63	594.376	245.3	[C29H56NO9P+H] 1+	531091	471422	598280	563381	653749	0		531091	471422	598280	563381	653749	563585	68708.1	0.121913
P	Oxidized PC 16:0_5:0@	8.83	594.377	245.3	[C29H56NO9P+H] 1+	110174	114774	112496	98026	110217	0		110174	114774	112496	98026	110217	109137	6495.28	0.0595147
N	Oxidized PC 16:0_9:0@	11.33	694.429	267.4	[C33H64NO9P+HCOO] 1-	167733	222669	271578	340685	312773	0		167733	222669	271578	340685	312773	263088	69441.1	0.263947
N	Oxidized PC 16:0_9:0@	17.97	694.431	266.8	[C33H64NO9P+HCOO] 1-	10666	11151	10988	9352	9390	0		10666	11151	10988	9352	9390	10309.4	874.337	0.0848097
N	Oxidized PC 16:0_9:0@	10.12	650.403	255.5	[C33H64NO10P-CH3] 1-	71211	83016	77804	69849	85081	0		71211	83016	77804	69849	85081	77392.2	6819.48	0.0881159
N	Oxidized PC 18:0_20:4	17.35	870.587	302.3	[C46H84NO9P+HCOO] 1-	3060	2716	3126	2998	3276	0		3060	2716	3126	2998	3276	3035.2	206.226	0.0679448
P	Oxidized PC 21:0	8.82	610.371	248.4	[C29H56NO10P+H] 1+	73618	97418	78712	88322	75547	0		73618	97418	78712	88322	75547	82723.4	9972.16	0.120548
P	Oxidized PC 21:0	7.36	610.371	245.9	[C29H56NO10P+H] 1+	336292	362733	390546	414095	386565	0		336292	362733	390546	414095	386565	378046	29606.7	0.0783152
P	Oxidized PC 21:0	8.09	594.376	245.2	[C29H56NO9P+H] 1+	126984	71182	105442	106284	88978	0		126984	71182	105442	106284	88978	99774	20910.2	0.209576
P	Oxidized PC 21:0	15.46	594.377	245.1	[C29H56NO9P+H] 1+	25707	26274	19003	27502	17705	0		25707	26274	19003	27502	17705	23238.2	4528.91	0.194891
P	Oxidized PC 25:0	8.62	650.437	256.9	[C33H64NO9P+H] 1+	137536	82370	115780	102039	71023	0		137536	82370	115780	102039	71023	101750	26444.7	0.2599
P	Oxidized PC 25:0	10.43	666.436	259.2	[C33H64NO10P+H] 1+	110961	121072	125036	103086	100414	0		110961	121072	125036	103086	100414	112114	10804.5	0.0963707
P	Oxidized PC 25:0	10.58	666.433	260.5	[C33H64NO10P+H] 1+	50617	61537	62764	60430	5176	0		50617	61537	62764	60430	5176	48104.8	24476.6	0.508819
P	Oxidized PC 25:0	11.16	650.439	256.9	[C33H64NO9P+H] 1+	353977	337284	331076	322222	263056	0		353977	337284	331076	322222	263056	321523	34683.6	0.107873
P	Oxidized PC 25:0	15.54	650.438	256.5	[C33H64NO9P+H] 1+	71276	64389	66154	53006	52258	0		71276	64389	66154	53006	52258	61416.6	8412.85	0.13698
P	Oxidized PC 36:4	15.57	798.565	291.1	[C44H80NO9P+H] 1+	76584	84884	96754	89316	86417	0		76584	84884	96754	89316	86417	86791	7307.47	0.0841962
P	Oxidized PC 38:4	19.33	826.598	296.9	[C46H84NO9P+H] 1+	68653	70736	60885	80701	69800	0		68653	70736	60885	80701	69800	70155	7068.78	0.100759
P	Oxidized PC 38:4	16.09	826.594	295.2	[C46H84NO9P+H] 1+	21825	33098	25903	24485	25003	0		21825	33098	25903	24485	25003	26062.8	4215.78	0.161755
P	Oxidized PC 38:4	16.99	824.578	295.2	[C46H82NO9P+H] 1+	72454	84332	73911	75460	64304	0		72454	84332	73911	75460	64304	74092.2	7163.27	0.0966805
P	Oxidized PC 38:4	21.26	826.597	295.2	[C46H84NO9P+H] 1+	40173	69388	75919	65069	64138	0		40173	69388	75919	65069	64138	62937.4	13549.3	0.215282
N	Oxidized PE 16:0@_22:6	15.82	778.503	279	[C43H74NO9P-H] 1-	4633	4088	4639	3748	4481	0		4633	4088	4639	3748	4481	4317.8	389.434	0.0901926
N	Oxidized PE 16:0_22:6	16.31	778.503	276.7	[C43H74NO9P-H] 1-	16109	14394	13269	12799	13803	0		16109	14394	13269	12799	13803	14074.8	1283.62	0.0911998
N	Oxidized PE 16:0_22:6	17.05	778.505	278.4	[C43H74NO9P-H] 1-	5239	4291	1824	4086	3561	0		5239	4291	1824	4086	3561	3800.2	1260.49	0.331689
N	Oxidized PE 16:0_22:6	15.27	778.504	277.3	[C43H74NO9P-H] 1-	9742	9931	8960	12695	10500	0		9742	9931	8960	12695	10500	10365.6	1414	0.136413
N	Oxidized PE 18:0@_20:4	17.72	782.534	281.9	[C43H78NO9P-H] 1-	5162	3767	4863	4479	4361	0		5162	3767	4863	4479	4361	4526.4	529.995	0.11709
P	Oxidized PE 38:6	15.63	780.516	283.1	[C43H74NO9P+H] 1+	28066	44054	38424	27353	33270	0		28066	44054	38424	27353	33270	34233.4	7076.55	0.206715
N	PA 14:1_18:3@	8.88	699.428	260.9	[C35H61O8P+AcO] 1-	30424	26464	26717	29078	29836	0		30424	26464	26717	29078	29836	28503.8	1812.81	0.0635988
N	PA 16:0_21:0@	14.64	753.518	276.3	[C40H79O8P+Cl] 1-	21837	17289	19202	19522	18071	0		21837	17289	19202	19522	18071	19184.2	1730.81	0.0902204
N	PA 18:0@_16:0	13.72	711.472	267.2	[C37H73O8P+Cl] 1-	136927	105600	129660	111602	117789	0		136927	105600	129660	111602	117789	120316	12865.8	0.106934
N	PA 18:0_18:0	15.32	739.505	273.4	[C39H77O8P+Cl] 1-	34114	28311	25410	31169	25780	0		34114	28311	25410	31169	25780	28956.8	3693.9	0.127566
N	PC 13:0@_20:4	19.03	724.493	267.1	[C41H74NO8P-CH3] 1-	19484	17834	18028	17703	16100	0		19484	17834	18028	17703	16100	17829.8	1202.49	0.0674429
N	PC 14:0@_16:1	18.19	748.513	280.9	[C38H74NO8P+HCOO] 1-	21146	16221	18838	19844	17251	0		21146	16221	18838	19844	17251	18660	1971.53	0.105655
N	PC 14:0@_17:1	20.69	702.507	265	[C39H76NO8P-CH3] 1-	7902	6646	7023	6139	6372	0		7902	6646	7023	6139	6372	6816.4	690.4	0.101285
N	PC 14:0@_18:2	20.34	728.523	268.3	[C40H76NO8P-H] 1-	2310	3322	2250	2964	2736	0		2310	3322	2250	2964	2736	2716.4	450.314	0.165776
P	PC 14:0@_18:3	16.84	728.523	277.5	[C40H74NO8P+H] 1+	197525	210167	210469	196511	159521	0		197525	210167	210469	196511	159521	194839	20836.4	0.106942
N	PC 14:0@_20:4	20.57	752.523	272.8	[C42H76NO8P-H] 1-	8561	10207	7943	8262	10011	0		8561	10207	7943	8262	10011	8996.8	1040.86	0.115692
N	PC 14:0@_22:6	19.63	776.523	277.9	[C44H76NO8P-H] 1-	4169	4371	4824	3357	3723	0		4169	4371	4824	3357	3723	4088.8	569.194	0.139208
N	PC 14:0@_22:6	20.42	776.523	277.3	[C44H76NO8P-H] 1-	12151	12219	12291	8991	9806	0		12151	12219	12291	8991	9806	11091.6	1572.99	0.141818
N	PC 14:0_16:0@	19.75	750.529	283.8	[C38H76NO8P+HCOO] 1-	23038	16962	18723	16181	14125	0		23038	16962	18723	16181	14125	17805.8	3358.48	0.188617
N	PC 14:0_18:1	19.85	776.543	286	[C40H78NO8P+HCOO] 1-	224078	129807	127628	95371	66424	0		224078	129807	127628	95371	66424	128662	59347.4	0.461267
N	PC 14:0_18:2	18.59	774.527	284.3	[C40H76NO8P+HCOO] 1-	272637	250059	273199	256623	203567	0		272637	250059	273199	256623	203567	251217	28474.2	0.113345
N	PC 14:0_18:2@	7.37	788.543	284.8	[C40H76NO8P+AcO] 1-	1580	1955	1324	1275	1970	0		1580	1955	1324	1275	1970	1620.8	332.777	0.205317
N	PC 14:0_20:4	19.14	812.543	290.4	[C42H76NO8P+AcO] 1-	45244	46294	48476	53816	42612	0		45244	46294	48476	53816	42612	47288.4	4214.77	0.089129
N	PC 14:0_20:4@	7.32	812.545	288.1	[C42H76NO8P+AcO] 1-	942	1248	1102	1560	1436	0		942	1248	1102	1560	1436	1257.6	248.586	0.197667
N	PC 14:1@_20:5	18.09	748.492	269.9	[C42H72NO8P-H] 1-	3631	3208	2820	2664	3659	0		3631	3208	2820	2664	3659	3196.4	455.01	0.142351
N	PC 14:1@_22:5	17.77	822.528	291.5	[C44H76NO8P+HCOO] 1-	43249	36850	40023	43523	38532	0		43249	36850	40023	43523	38532	40435.4	2919.66	0.0722056
N	PC 14:1_16:0	11.64	738.481	268.8	[C38H74NO8P+Cl] 1-	9769	7676	8559	7340	7895	0		9769	7676	8559	7340	7895	8247.8	960.002	0.116395
P	PC 15:0@_18:2	18.86	744.555	281	[C41H78NO8P+H] 1+	6781215	6939467	6978699	6734867	5872855	0		6781215	6939467	6978699	6734867	5872855	6.66142e+06	452647	0.0679505
N	PC 15:0@_20:3	21.5	754.539	274.5	[C43H80NO8P-CH3] 1-	4034	4724	3819	3615	3433	0		4034	4724	3819	3615	3433	3925	499.92	0.127368
N	PC 15:0@_20:4	21.63	766.539	294.2	[C43H78NO8P-H] 1-	2408	3525	3573	4920	3550	0		2408	3525	3573	4920	3550	3595.2	890.506	0.247693
N	PC 15:0_18:2	19.42	788.543	287.1	[C41H78NO8P+HCOO] 1-	79500	69348	62159	42900	42261	0		79500	69348	62159	42900	42261	59233.6	16404.6	0.276947
N	PC 15:0_22:6	18.68	836.543	294.4	[C45H78NO8P+HCOO] 1-	45367	39570	42013	36117	29875	0		45367	39570	42013	36117	29875	38588.4	5930.26	0.15368
N	PC 15:1@_20:1	22.75	770.569	279.1	[C43H82NO8P-H] 1-	18757	21348	22078	23627	27259	0		18757	21348	22078	23627	27259	22613.8	3137.22	0.138731
N	PC 15:1@_20:4	20.36	764.521	275.6	[C43H76NO8P-H] 1-	26732	24276	31295	22834	33683	0		26732	24276	31295	22834	33683	27764	4610.82	0.166072
N	PC 15:1_18:2	18.51	786.527	286.5	[C41H76NO8P+HCOO] 1-	7001	6984	7807	7849	6704	0		7001	6984	7807	7849	6704	7269	523.956	0.0720808
P	PC 16:0@_18:2	22.75	758.571	283.5	[C42H80NO8P+H] 1+	435120	409214	430445	407297	363836	0		435120	409214	430445	407297	363836	409182	28216.6	0.0689585
N	PC 16:0@_18:4	18.25	798.527	287.6	[C42H76NO8P+HCOO] 1-	92831	77199	70288	62057	60565	0		92831	77199	70288	62057	60565	72588	13150.9	0.181172
P	PC 16:0@_20:3	20.37	784.586	289.8	[C44H82NO8P+H] 1+	29523284	32453038	30554588	28081576	29943924	0		29523284	32453038	30554588	28081576	29943924	30111282	1.59482e+06	0.0529642
N	PC 16:0@_20:4	22.31	780.554	279.6	[C44H80NO8P-H] 1-	57635	68425	57852	69264	57613	0		57635	68425	57852	69264	57613	62157.8	6112.01	0.0983306
P	PC 16:0@_22:5	20.31	808.585	293.8	[C46H82NO8P+H] 1+	9710598	10775721	8594689	8919926	9097204	0		9710598	10775721	8594689	8919926	9097204	9.41963e+06	859918	0.09129
N	PC 16:0@_22:5	22.14	792.553	282.4	[C46H82NO8P-CH3] 1-	23291	20062	22484	24808	25038	0		23291	20062	22484	24808	25038	23136.6	2019.39	0.0872813
N	PC 16:0@_22:6	21.26	790.539	281.3	[C46H80NO8P-CH3] 1-	510428	532772	533554	500462	507917	0		510428	532772	533554	500462	507917	517027	15182.1	0.0293643
P	PC 16:0_16:0	21.07	734.572	285.5	[C40H80NO8P+H] 1+	21001206	23130622	20114946	22195964	21822554	0		21001206	23130622	20114946	22195964	21822554	2.16531e+07	1.1508e+06	0.0531473
N	PC 16:0_16:0	21.62	778.558	287.7	[C40H80NO8P+HCOO] 1-	273199	166896	161141	156046	121870	0		273199	166896	161141	156046	121870	175830	57182.6	0.325214
N	PC 16:0_16:0	22.43	778.56	287.7	[C40H80NO8P+HCOO] 1-	4042	4093	3701	3859	3630	0		4042	4093	3701	3859	3630	3865	203.39	0.0526235
P	PC 16:0_16:1	19.38	732.556	282.3	[C40H78NO8P+H] 1+	27485794	27307460	25752658	24309122	24925960	0		27485794	27307460	25752658	24309122	24925960	2.59562e+07	1.41256e+06	0.0544207
N	PC 16:0_17:1	20.98	790.558	288.8	[C41H80NO8P+HCOO] 1-	50652	51447	49966	56001	53574	0		50652	51447	49966	56001	53574	52328	2460.06	0.0470124
P	PC 16:0_18:0	22.55	762.601	291.4	[C42H84NO8P+H] 1+	6143131	6410864	6982457	5760705	6088075	0		6143131	6410864	6982457	5760705	6088075	6.27705e+06	457100	0.0728209
N	PC 16:0_18:0	11.32	820.606	299.1	[C42H84NO8P+AcO] 1-	7413	7548	6872	6241	7466	0		7413	7548	6872	6241	7466	7108	552.76	0.0777659
N	PC 16:0_18:0	23.23	806.59	293.4	[C42H84NO8P+HCOO] 1-	66119	66657	70754	73569	66983	0		66119	66657	70754	73569	66983	68816.4	3226.52	0.046886
N	PC 16:0_18:1	21.75	804.575	291.6	[C42H82NO8P+HCOO] 1-	527817	687797	713982	703077	738095	0		527817	687797	713982	703077	738095	674154	83833	0.124353
N	PC 16:0_18:1@	9.66	818.588	293.3	[C42H82NO8P+AcO] 1-	4623	4550	4444	4481	5142	0		4623	4550	4444	4481	5142	4648	284.504	0.06121
P	PC 16:0_18:2	19.88	758.571	286.3	[C42H80NO8P+H] 1+	73351456	70419072	71554568	59957852	66411964	0		73351456	70419072	71554568	59957852	66411964	6.8339e+07	5.33264e+06	0.0780323
N	PC 16:0_18:2	22.46	802.559	289.9	[C42H80NO8P+HCOO] 1-	10218	9203	10761	9835	10882	0		10218	9203	10761	9835	10882	10179.8	690.174	0.0677984
N	PC 16:0_18:2	23.7	802.559	289.9	[C42H80NO8P+HCOO] 1-	3354	3305	3808	3502	4887	0		3354	3305	3808	3502	4887	3771.2	653.879	0.173388
P	PC 16:0_18:3	18.51	756.555	282	[C42H78NO8P+H] 1+	10898028	9629423	11535139	10983207	11404813	0		10898028	9629423	11535139	10983207	11404813	10890122	754825	0.0693128
N	PC 16:0_18:3	19.38	800.543	289.3	[C42H78NO8P+HCOO] 1-	642034	556185	488279	371299	339048	0		642034	556185	488279	371299	339048	479369	126302	0.263476
N	PC 16:0_20:3	20.99	828.575	294.4	[C44H82NO8P+HCOO] 1-	582353	545085	617042	583676	573030	0		582353	545085	617042	583676	573030	580237	25780.4	0.0444308
N	PC 16:0_20:4	19.86	826.56	293.8	[C44H80NO8P+HCOO] 1-	750331	615372	578016	2184	2159	0		750331	615372	578016	2184	2159	389612	359445	0.92257
N	PC 16:0_20:4	24.18	826.563	293.2	[C44H80NO8P+HCOO] 1-	1837	1486	1946	1488	1675	0		1837	1486	1946	1488	1675	1686.4	205.989	0.122147
P	PC 16:0_20:5	18.32	780.555	285.7	[C44H78NO8P+H] 1+	16780242	16801108	17378196	16731584	16267655	0		16780242	16801108	17378196	16731584	16267655	16791757	394473	0.023492
N	PC 16:0_20:5	20.61	764.523	275.6	[C44H78NO8P-CH3] 1-	156001	159183	180973	159860	145643	0		156001	159183	180973	159860	145643	160332	12865.8	0.0802449
N	PC 16:0_22:5	20.87	852.574	298.9	[C46H82NO8P+HCOO] 1-	89941	92834	88986	100636	98702	0		89941	92834	88986	100636	98702	94219.8	5217.25	0.0553732
P	PC 16:0_22:5@	19.67	808.587	292.7	[C46H82NO8P+H] 1+	22066402	22436744	19810464	20101824	20000542	0		22066402	22436744	19810464	20101824	20000542	2.08832e+07	1.26034e+06	0.060352
N	PC 16:0_22:6	19.51	850.559	297.2	[C46H80NO8P+HCOO] 1-	709185	617378	592768	566541	523026	0		709185	617378	592768	566541	523026	601780	69470	0.115441
N	PC 16:0_3:1	9.61	624.351	252.2	[C27H52NO8P+OAcO] 1-	74676	87933	85124	92686	116253	0		74676	87933	85124	92686	116253	91334.4	15414.3	0.168768
N	PC 16:0_3:1@	9.19	608.356	244.7	[C27H52NO8P+AcO] 1-	16697	22839	25819	33784	26162	0		16697	22839	25819	33784	26162	25060.2	6180.03	0.246608
N	PC 16:0_5:1	9.76	636.389	252.1	[C29H56NO8P+AcO] 1-	18055	19282	22600	21092	22101	0		18055	19282	22600	21092	22101	20626	1917.41	0.0929608
N	PC 16:0_5:1@	9.36	622.374	247.5	[C29H56NO8P+HCOO] 1-	6360	7546	7326	8625	8546	0		6360	7546	7326	8625	8546	7680.6	939.235	0.122287
N	PC 16:1@_18:2	21.16	754.539	273.3	[C42H78NO8P-H] 1-	3802	4328	4412	4106	4485	0		3802	4328	4412	4106	4485	4226.6	276.702	0.0654667
N	PC 16:1@_20:4	20.11	764.523	275	[C44H78NO8P-CH3] 1-	291070	376518	478720	504686	549792	0		291070	376518	478720	504686	549792	440157	104819	0.238139
P	PC 16:1@_20:5	16.63	778.538	282.8	[C44H76NO8P+H] 1+	495896	567460	571031	483298	475434	0		495896	567460	571031	483298	475434	518624	46800.9	0.0902406
N	PC 16:1@_22:1	23.55	798.601	285.3	[C46H88NO8P-CH3] 1-	7676	6604	7424	8750	8724	0		7676	6604	7424	8750	8724	7835.6	913.388	0.116569
N	PC 16:1@_22:5	20.82	790.538	280.1	[C46H80NO8P-CH3] 1-	28805	27185	28837	32527	28890	0		28805	27185	28837	32527	28890	29248.8	1968.57	0.0673045
N	PC 16:1@_24:1	24.19	826.635	290.9	[C48H92NO8P-CH3] 1-	1777	1313	1748	1875	1501	0		1777	1313	1748	1875	1501	1642.8	230.146	0.140094
N	PC 16:1_18:3	17.8	798.527	287	[C42H76NO8P+HCOO] 1-	65922	63173	68591	67615	60135	0		65922	63173	68591	67615	60135	65087.2	3447.89	0.0529734
N	PC 16:1_20:3	20.86	766.538	276.2	[C44H80NO8P-CH3] 1-	98528	98872	122389	110508	117101	0		98528	98872	122389	110508	117101	109480	10703.4	0.0977665
N	PC 16:1_20:4	18.47	824.543	291.5	[C44H78NO8P+HCOO] 1-	476115	435255	464016	446648	394798	0		476115	435255	464016	446648	394798	443366	31362.1	0.0707363
N	PC 16:1_20:5	17.33	822.527	290.4	[C44H76NO8P+HCOO] 1-	25438	24729	24475	26938	24231	0		25438	24729	24475	26938	24231	25162.2	1090.48	0.043338
P	PC 16:1_22:6	17.41	804.555	288.5	[C46H78NO8P+H] 1+	8115945	8735082	8387923	8759972	7281972	0		8115945	8735082	8387923	8759972	7281972	8.25618e+06	606065	0.0734074
P	PC 16:1_22:6@	17.61	804.554	289	[C46H78NO8P+H] 1+	1745408	1915042	1740659	1963037	1727784	0		1745408	1915042	1740659	1963037	1727784	1818386	111627	0.0613879
N	PC 17:0@_18:1	22.64	818.591	294.5	[C43H84NO8P+HCOO] 1-	15167	14970	17144	17145	18376	0		15167	14970	17144	17145	18376	16560.4	1453.42	0.0877646
P	PC 17:0@_18:2	20.6	772.585	288.1	[C43H82NO8P+H] 1+	3096027	3173285	3311610	3472554	3243156	0		3096027	3173285	3311610	3472554	3243156	3.25933e+06	143641	0.0440707
N	PC 17:0@_20:4	21.11	840.574	296.7	[C45H82NO8P+HCOO] 1-	38013	33643	36359	31540	35850	0		38013	33643	36359	31540	35850	35081	2521.3	0.0718708
N	PC 17:0@_22:6	20.1	864.576	301.2	[C47H82NO8P+HCOO] 1-	1508	1383	1657	1998	1722	0		1508	1383	1657	1998	1722	1653.6	233.305	0.141089
N	PC 17:0_18:2	21.46	816.574	293.3	[C43H82NO8P+HCOO] 1-	63438	64065	59954	58401	63854	0		63438	64065	59954	58401	63854	61942.4	2592.86	0.0418592
N	PC 17:0_20:4	20.83	840.579	297.2	[C45H82NO8P+HCOO] 1-	13903	10666	10881	12547	10327	0		13903	10666	10881	12547	10327	11664.8	1515.71	0.129939
N	PC 17:0_22:6	20.58	864.575	300.6	[C47H82NO8P+HCOO] 1-	6876	7454	10206	6137	8166	0		6876	7454	10206	6137	8166	7767.8	1553.76	0.200026
N	PC 17:1@_20:4	15.03	868.575	298.8	[C45H80NO8P+OAcO] 1-	2762	2082	3709	2368	2575	0		2762	2082	3709	2368	2575	2699.2	618.404	0.229106
N	PC 17:1@_22:6	18.93	862.559	298.3	[C47H80NO8P+HCOO] 1-	9842	10434	10620	8974	8686	0		9842	10434	10620	8974	8686	9711.2	860.227	0.088581
N	PC 17:1_18:2	19.76	814.559	291.6	[C43H80NO8P+HCOO] 1-	23554	23201	25618	26179	24793	0		23554	23201	25618	26179	24793	24669	1283.97	0.052048
N	PC 17:1_20:4	19.33	838.559	294.9	[C45H80NO8P+HCOO] 1-	37792	30678	23529	25154	22052	0		37792	30678	23529	25154	22052	27841	6449.74	0.231664
P	PC 18:0	8.51	538.352	235.4	[C26H52NO8P+H] 1+	51991	46854	49660	43615	44373	0		51991	46854	49660	43615	44373	47298.6	3532.72	0.0746898
N	PC 18:0@_18:1	23.58	832.606	297.3	[C44H86NO8P+HCOO] 1-	19163	21165	18276	20463	25982	0		19163	21165	18276	20463	25982	21009.8	2997.09	0.142652
P	PC 18:0@_20:5	21.76	808.583	296.3	[C46H82NO8P+H] 1+	1434403	1863990	1486565	1915493	1829367	0		1434403	1863990	1486565	1915493	1829367	1.70596e+06	226927	0.13302
N	PC 18:0@_3:1	11.56	652.386	258.4	[C29H56NO8P+OAcO] 1-	21535	23106	27731	20981	23035	0		21535	23106	27731	20981	23035	23277.6	2656.69	0.114131
N	PC 18:0_18:0	24.61	834.62	298.4	[C44H88NO8P+HCOO] 1-	3720	4083	3765	3872	3205	0		3720	4083	3765	3872	3205	3729	324.699	0.087074
N	PC 18:0_18:1	23.28	832.606	297.3	[C44H86NO8P+HCOO] 1-	119890	142088	148626	149441	147067	0		119890	142088	148626	149441	147067	141422	12370.7	0.0874735
N	PC 18:0_18:2	22.17	830.591	296.1	[C44H84NO8P+HCOO] 1-	636988	528827	644024	644442	577116	0		636988	528827	644024	644442	577116	606279	51656.2	0.0852019
N	PC 18:0_20:1	24.55	860.64	302.3	[C46H90NO8P+HCOO] 1-	7161	5702	6000	6060	6800	0		7161	5702	6000	6060	6800	6344.6	609.627	0.0960859
P	PC 18:0_20:2@	22.8	814.631	297.5	[C46H88NO8P+H] 1+	3712636	4276914	4096028	4016070	3646583	0		3712636	4276914	4096028	4016070	3646583	3.94965e+06	265031	0.0671024
N	PC 18:0_20:3	22.65	856.606	300	[C46H86NO8P+HCOO] 1-	125433	122131	136871	141056	140691	0		125433	122131	136871	141056	140691	133236	8862.15	0.0665144
N	PC 18:0_20:3@	22.38	856.606	300.6	[C46H86NO8P+HCOO] 1-	23580	24690	23905	29101	25495	0		23580	24690	23905	29101	25495	25354.2	2221.91	0.0876346
N	PC 18:0_20:4	22.3	854.595	300.1	[C46H84NO8P+HCOO] 1-	11213	9644	13677	13311	11222	0		11213	9644	13677	13311	11222	11813.4	1668.26	0.141217
N	PC 18:0_20:4	21.89	854.59	298.9	[C46H84NO8P+HCOO] 1-	345014	343629	349968	368590	370518	0		345014	343629	349968	368590	370518	355544	13022.7	0.0366274
N	PC 18:0_20:4	22.67	794.567	282.4	[C46H84NO8P-CH3] 1-	7618	8100	7767	8043	7433	0		7618	8100	7767	8043	7433	7792.2	281.801	0.0361645
N	PC 18:0_22:4	23	882.62	304.5	[C48H88NO8P+HCOO] 1-	9117	8439	8259	10557	9994	0		9117	8439	8259	10557	9994	9273.2	989.518	0.106707
P	PC 18:0_22:5	21.55	836.616	299.3	[C48H86NO8P+H] 1+	5884939	6546343	5250574	5085758	5005313	0		5884939	6546343	5250574	5085758	5005313	5.55459e+06	653192	0.117595
N	PC 18:0_22:6	21.49	878.591	302.2	[C48H84NO8P+HCOO] 1-	274602	256424	270058	256573	245973	0		274602	256424	270058	256573	245973	260726	11543.8	0.0442755
N	PC 18:0_3:1@	11.19	636.388	260.8	[C29H56NO8P+AcO] 1-	12047	12249	13463	12631	17323	0		12047	12249	13463	12631	17323	13542.6	2181.68	0.161098
N	PC 18:0_3:1@	12.05	622.373	243.4	[C29H56NO8P+HCOO] 1-	18473	12512	12206	16361	15308	0		18473	12512	12206	16361	15308	14972	2645.83	0.176718
N	PC 18:1_18:1	21.86	830.591	295.5	[C44H84NO8P+HCOO] 1-	35204	36325	33537	34505	28402	0		35204	36325	33537	34505	28402	33594.6	3075.73	0.0915543
N	PC 18:1_18:2	20.58	828.575	294.4	[C44H82NO8P+HCOO] 1-	447805	2683	506029	436277	264980	0		447805	2683	506029	436277	264980	331555	204641	0.617215
N	PC 18:1_19:0	23.76	846.621	299.5	[C45H88NO8P+HCOO] 1-	2292	2402	2317	2472	2121	0		2292	2402	2317	2472	2121	2320.8	132.494	0.0570899
N	PC 18:1_20:3	21.15	854.589	298.9	[C46H84NO8P+HCOO] 1-	82201	65943	72771	68003	59051	0		82201	65943	72771	68003	59051	69593.8	8602.99	0.123617
N	PC 18:1_20:4	20.07	852.575	297.7	[C46H82NO8P+HCOO] 1-	262449	308893	388364	338687	297097	0		262449	308893	388364	338687	297097	319098	47378.3	0.148476
N	PC 18:1_22:1@	24.58	886.654	308	[C48H92NO8P+HCOO] 1-	761	939	902	766	833	0		761	939	902	766	833	840.2	79.7038	0.0948629
N	PC 18:1_22:4@	22.55	880.606	304	[C48H86NO8P+HCOO] 1-	13571	15549	15773	17568	19161	0		13571	15549	15773	17568	19161	16324.4	2125.99	0.130234
N	PC 18:1_22:6	19.74	876.574	300.5	[C48H82NO8P+HCOO] 1-	223087	214625	214123	242775	234052	0		223087	214625	214123	242775	234052	225732	12498.2	0.0553672
P	PC 18:2@_18:3	17.55	780.554	284.9	[C44H78NO8P+H] 1+	1633514	1733273	1879472	1528998	1529490	0		1633514	1733273	1879472	1528998	1529490	1.66095e+06	148684	0.0895178
N	PC 18:2@_22:4	20.06	878.589	301.7	[C48H84NO8P+HCOO] 1-	2350	1827	1708	2044	2028	0		2350	1827	1708	2044	2028	1991.4	244.971	0.123014
N	PC 18:2_17:2	18.41	812.545	289.3	[C43H78NO8P+HCOO] 1-	7901	8209	8647	8899	8660	0		7901	8209	8647	8899	8660	8463.2	400.974	0.0473785
N	PC 18:2_18:2	19.23	826.56	292.7	[C44H80NO8P+HCOO] 1-	856838	833653	805842	770924	730829	0		856838	833653	805842	770924	730829	799617	50066.3	0.0626128
N	PC 18:2_18:3	18.01	824.543	290.9	[C44H78NO8P+HCOO] 1-	305974	309435	315055	310340	317772	0		305974	309435	315055	310340	317772	311715	4687.51	0.0150378
N	PC 18:2_18:3	18.22	824.542	291.5	[C44H78NO8P+HCOO] 1-	107656	84340	84267	81515	73456	0		107656	84340	84267	81515	73456	86246.8	12766.2	0.148019
P	PC 18:2_18:3@	19.92	780.552	289.9	[C44H78NO8P+H] 1+	1358274	1275156	1403716	1444929	1491901	0		1358274	1275156	1403716	1444929	1491901	1.3948e+06	83171.3	0.0596297
N	PC 18:2_19:0	23.04	844.606	299	[C45H86NO8P+HCOO] 1-	20290	21184	22248	25197	28569	0		20290	21184	22248	25197	28569	23497.6	3384.15	0.144021
N	PC 18:2_20:4	19.09	850.558	296	[C46H80NO8P+HCOO] 1-	97700	73580	103655	104480	89155	0		97700	73580	103655	104480	89155	93714	12813.9	0.136734
N	PC 18:2_20:4	18.86	850.559	295.4	[C46H80NO8P+HCOO] 1-	565888	494498	402208	478451	446223	0		565888	494498	402208	478451	446223	477454	60723.6	0.127182
N	PC 18:2_20:5@	18.92	788.523	276.6	[C46H78NO8P-CH3] 1-	11093	11330	12817	12417	10648	0		11093	11330	12817	12417	10648	11661	917.364	0.0786694
N	PC 18:2_22:1	23.65	884.637	305.7	[C48H90NO8P+HCOO] 1-	5104	4818	5372	5548	5438	0		5104	4818	5372	5548	5438	5256	294.445	0.0560208
N	PC 18:2_22:5	19.06	876.577	299.9	[C48H82NO8P+HCOO] 1-	12907	10417	11495	11602	8967	0		12907	10417	11495	11602	8967	11077.6	1473.68	0.133033
N	PC 18:2_22:6	18.44	874.558	298.8	[C48H80NO8P+HCOO] 1-	203920	222700	193466	213079	188127	0		203920	222700	193466	213079	188127	204258	14095.3	0.0690071
N	PC 18:3@_20:4	19.24	788.522	277.2	[C46H78NO8P-CH3] 1-	16401	18471	17997	25327	19822	0		16401	18471	17997	25327	19822	19603.6	3425.11	0.174719
N	PC 18:3@_20:4	18.56	848.544	296	[C46H78NO8P+HCOO] 1-	47280	37971	37814	38125	37093	0		47280	37971	37814	38125	37093	39656.6	4279.91	0.107924
N	PC 18:3@_22:6	17.29	872.545	297.6	[C48H78NO8P+HCOO] 1-	20621	17521	16436	18571	16239	0		20621	17521	16436	18571	16239	17877.6	1795.65	0.100441
N	PC 18:3@_22:6	18.79	812.523	281.1	[C48H78NO8P-CH3] 1-	8335	7011	7186	8046	6212	0		8335	7011	7186	8046	6212	7358	850.174	0.115544
N	PC 18:3_18:3	17.01	822.527	289.8	[C44H76NO8P+HCOO] 1-	14738	14243	13473	13548	12776	0		14738	14243	13473	13548	12776	13755.6	755.851	0.0549486
P	PC 18:3_20:3@	20.39	806.568	293.2	[C46H80NO8P+H] 1+	873507	890509	767742	838824	929379	0		873507	890509	767742	838824	929379	859992	61005.4	0.0709372
P	PC 18:3_20:4	17.03	804.554	286.7	[C46H78NO8P+H] 1+	3570203	3919930	3350597	3641490	3625646	0		3570203	3919930	3350597	3641490	3625646	3.62157e+06	203407	0.0561653
P	PC 18:3_22:6@	16.56	828.552	289.6	[C48H78NO8P+H] 1+	374524	470063	476837	435855	410208	0		374524	470063	476837	435855	410208	433497	42547.6	0.0981495
N	PC 18:4@_22:6	17.62	810.505	280	[C48H76NO8P-CH3] 1-	6213	7080	5590	3918	4669	0		6213	7080	5590	3918	4669	5494	1245.59	0.226718
P	PC 19:0@_20:3	22.69	826.632	299.8	[C47H88NO8P+H] 1+	467396	460901	448031	429613	402546	0		467396	460901	448031	429613	402546	441697	26211.5	0.0593427
P	PC 19:0@_20:4	22.23	824.616	298	[C47H86NO8P+H] 1+	3476702	3292376	3184788	2976296	2649375	0		3476702	3292376	3184788	2976296	2649375	3.11591e+06	317491	0.101894
P	PC 19:0@_22:6	21.88	848.618	300.5	[C49H86NO8P+H] 1+	710909	870473	597973	604516	589564	0		710909	870473	597973	604516	589564	674687	120103	0.178013
N	PC 19:0_20:4	22.72	868.608	301.7	[C47H86NO8P+HCOO] 1-	8246	5586	8830	8447	9698	0		8246	5586	8830	8447	9698	8161.4	1543.5	0.189122
N	PC 19:0_22:6	22.36	892.609	305.1	[C49H86NO8P+HCOO] 1-	1800	2069	1750	2941	2259	0		1800	2069	1750	2941	2259	2163.8	481.059	0.222321
N	PC 19:1@_20:4	21.31	866.593	300.6	[C47H84NO8P+HCOO] 1-	2726	3025	2686	3013	3331	0		2726	3025	2686	3013	3331	2956.2	261.933	0.0886045
P	PC 20:0	10.16	566.381	243.2	[C28H56NO8P+H] 1+	76415	98205	89692	91715	89000	0		76415	98205	89692	91715	89000	89005.4	7920.92	0.0889938
N	PC 20:0@_22:6	23	906.622	308.5	[C50H88NO8P+HCOO] 1-	5802	5339	5799	7242	7327	0		5802	5339	5799	7242	7327	6301.8	917.143	0.145537
P	PC 20:0_18:2	22.97	814.634	297.5	[C46H88NO8P+H] 1+	10146534	11311267	10902495	9974266	9901800	0		10146534	11311267	10902495	9974266	9901800	1.04473e+07	625586	0.0598804
N	PC 20:0_20:4	23.3	882.622	304.5	[C48H88NO8P+HCOO] 1-	12755	14089	13710	15971	17080	0		12755	14089	13710	15971	17080	14721	1761.68	0.119671
N	PC 20:1_20:4	22.03	880.605	303.4	[C48H86NO8P+HCOO] 1-	31093	27587	34742	36375	38792	0		31093	27587	34742	36375	38792	33717.8	4425.31	0.131246
N	PC 20:1_22:6@	21.52	904.606	306.7	[C50H86NO8P+HCOO] 1-	8687	8408	6814	8498	6643	0		8687	8408	6814	8498	6643	7810	994.231	0.127302
N	PC 20:2@_22:6	20.01	902.592	303.9	[C50H84NO8P+HCOO] 1-	867	1188	804	1300	1161	0		867	1188	804	1300	1161	1064	216.154	0.203152
N	PC 20:3_20:4	19.31	876.574	299.4	[C48H82NO8P+HCOO] 1-	35316	33082	32554	29519	29124	0		35316	33082	32554	29519	29124	31919	2591.69	0.0811958
N	PC 20:3_22:6	18.65	900.578	302.1	[C50H82NO8P+HCOO] 1-	5524	5054	5561	5587	4115	0		5524	5054	5561	5587	4115	5168.2	628.202	0.121551
N	PC 20:4_22:0	24.5	910.654	310.1	[C50H92NO8P+HCOO] 1-	1097	1258	1077	1367	1221	0		1097	1258	1077	1367	1221	1204	119.741	0.099453
N	PC 20:4_22:0@	24.31	850.632	294.9	[C50H92NO8P-CH3] 1-	2124	2365	1840	1721	2457	0		2124	2365	1840	1721	2457	2101.4	319.954	0.152257
N	PC 20:4_22:6@	18	898.558	301.6	[C50H80NO8P+HCOO] 1-	45882	40861	43342	41215	43934	0		45882	40861	43342	41215	43934	43046.8	2064.33	0.0479555
N	PC 20:5_22:6	16.9	896.545	300.4	[C50H78NO8P+HCOO] 1-	3310	2412	2388	2158	2121	0		3310	2412	2388	2158	2121	2477.8	483.355	0.195074
N	PC 22:6_22:6	17.6	922.563	304.9	[C52H80NO8P+HCOO] 1-	3079	3364	3542	2871	3048	0		3079	3364	3542	2871	3048	3180.8	268.329	0.0843591
P	PC 24:0	13.2	622.444	258.8	[C32H64NO8P+H] 1+	177284	174130	174981	149294	159924	0		177284	174130	174981	149294	159924	167123	12080.9	0.0722876
P	PC 30:0	19.16	706.538	279.4	[C38H76NO8P+H] 1+	1038930	978158	1307797	1182734	1109988	0		1038930	978158	1307797	1182734	1109988	1.12352e+06	128387	0.114272
P	PC 30:1	17.4	704.523	275.8	[C38H74NO8P+H] 1+	405689	431275	555932	390487	363031	0		405689	431275	555932	390487	363031	429283	74991.8	0.174691
P	PC 31:1	18.42	718.538	278.7	[C39H76NO8P+H] 1+	296990	316826	403665	361288	346471	0		296990	316826	403665	361288	346471	345048	41254.6	0.119562
P	PC 32:0	21.87	734.569	285.3	[C40H80NO8P+H] 1+	90992	147210	121483	106593	84510	0		90992	147210	121483	106593	84510	110158	25194.1	0.22871
P	PC 32:2	17.85	730.539	278.7	[C40H76NO8P+H] 1+	6728274	9094961	6725497	6920590	7168814	0		6728274	9094961	6725497	6920590	7168814	7.32763e+06	1.00451e+06	0.137085
P	PC 32:3	17.51	728.524	278.1	[C40H74NO8P+H] 1+	34379	46646	64805	60232	47209	0		34379	46646	64805	60232	47209	50654.2	12091.3	0.238702
P	PC 32:3	16.52	728.523	275.7	[C40H74NO8P+H] 1+	167347	168098	174665	165204	147286	0		167347	168098	174665	165204	147286	164520	10261.5	0.0623724
P	PC 33:0	21.9	748.585	288.3	[C41H82NO8P+H] 1+	481253	468106	454508	354405	431178	0		481253	468106	454508	354405	431178	437890	50210.3	0.114664
P	PC 33:0	21.6	748.585	287.7	[C41H82NO8P+H] 1+	130368	125096	96890	143475	147691	0		130368	125096	96890	143475	147691	128704	20041.2	0.155716
P	PC 33:1	20.38	746.57	284.5	[C41H80NO8P+H] 1+	3069814	3316843	3073153	2991061	2745192	0		3069814	3316843	3073153	2991061	2745192	3.03921e+06	204899	0.0674183
P	PC 34:3	14.74	756.554	287.6	[C42H78NO8P+H] 1+	86844	103123	103676	78776	83880	0		86844	103123	103676	78776	83880	91259.8	11453.2	0.125501
P	PC 34:3	21.07	756.552	290.2	[C42H78NO8P+H] 1+	694275	832794	752738	812552	694059	0		694275	832794	752738	812552	694059	757284	64700.3	0.0854373
P	PC 34:4	19.38	754.536	285.2	[C42H76NO8P+H] 1+	1102593	1223494	935877	1110797	1037468	0		1102593	1223494	935877	1110797	1037468	1.08205e+06	105604	0.0975967
P	PC 34:4	16.85	754.538	279.6	[C42H76NO8P+H] 1+	1184465	1289123	1312021	1318409	1045353	0		1184465	1289123	1312021	1318409	1045353	1.22987e+06	116412	0.0946536
P	PC 34:5	16.31	752.523	279	[C42H74NO8P+H] 1+	67980	86473	75479	63528	73077	0		67980	86473	75479	63528	73077	73307.4	8690.8	0.118553
P	PC 35:0	23.09	776.618	294.8	[C43H86NO8P+H] 1+	74337	76188	72249	83493	64149	0		74337	76188	72249	83493	64149	74083.2	6983.76	0.0942691
P	PC 35:1	21.91	774.601	291	[C43H84NO8P+H] 1+	569680	575956	408046	482183	609588	0		569680	575956	408046	482183	609588	529091	82425.4	0.155787
P	PC 35:1	22.09	774.601	291	[C43H84NO8P+H] 1+	2610764	2217257	2483043	2774110	2562124	0		2610764	2217257	2483043	2774110	2562124	2.52946e+06	204424	0.0808171
P	PC 35:4	18.1	768.553	285.7	[C43H78NO8P+H] 1+	130427	132944	120139	114157	96704	0		130427	132944	120139	114157	96704	118874	14549.9	0.122397
P	PC 35:5	16.41	766.536	279.9	[C43H76NO8P+H] 1+	26371	37450	33198	34510	32458	0		26371	37450	33198	34510	32458	32797.4	4066.75	0.123996
P	PC 36:3	16.71	784.585	294.7	[C44H82NO8P+H] 1+	20666	27656	30752	26942	21173	0		20666	27656	30752	26942	21173	25437.8	4369.85	0.171786
P	PC 36:5	18.06	780.553	286.7	[C44H78NO8P+H] 1+	3112412	4046430	3304494	3330323	2765238	0		3112412	4046430	3304494	3330323	2765238	3.31178e+06	468659	0.141513
P	PC 36:6	15.98	778.538	280.1	[C44H76NO8P+H] 1+	183134	178678	198386	209677	157011	0		183134	178678	198386	209677	157011	185377	20088.9	0.108368
P	PC 37:1	23.22	802.632	297.1	[C45H88NO8P+H] 1+	342841	342136	428334	497095	367164	0		342841	342136	428334	497095	367164	395514	66751.8	0.168772
P	PC 37:2	22.23	800.617	294	[C45H86NO8P+H] 1+	1402013	1312734	1293834	981099	1201170	0		1402013	1312734	1293834	981099	1201170	1238170	160435	0.129574
P	PC 37:4	20.28	796.585	292.7	[C45H82NO8P+H] 1+	917920	1144957	898998	927830	850846	0		917920	1144957	898998	927830	850846	948110	113956	0.120193
P	PC 37:5	19.31	794.569	289.2	[C45H80NO8P+H] 1+	236466	238192	247839	198840	218455	0		236466	238192	247839	198840	218455	227958	19432.8	0.0852473
P	PC 37:5	18.82	794.57	289.8	[C45H80NO8P+H] 1+	1621217	1645703	1642066	1636038	1430806	0		1621217	1645703	1642066	1636038	1430806	1595166	92353.9	0.0578961
P	PC 38:3	21.8	812.616	296.7	[C46H86NO8P+H] 1+	4191849	4562021	4103795	3894111	3990155	0		4191849	4562021	4103795	3894111	3990155	4.14839e+06	257228	0.0620067
P	PC 38:4	21.09	810.601	293.9	[C46H84NO8P+H] 1+	886101	1057456	932309	988296	879927	0		886101	1057456	932309	988296	879927	948818	74687.1	0.078716
P	PC 38:4	23.97	810.601	295.5	[C46H84NO8P+H] 1+	39149	90169	57683	51354	89636	0		39149	90169	57683	51354	89636	65598.2	23166	0.353149
P	PC 38:6	19.99	806.568	292.7	[C46H80NO8P+H] 1+	944170	759685	866381	935986	969864	0		944170	759685	866381	935986	969864	895217	84898.6	0.0948358
P	PC 38:7	19.48	804.551	293.3	[C46H78NO8P+H] 1+	1370139	79471	1522266	1474880	1205472	0		1370139	79471	1522266	1474880	1205472	1.13045e+06	599956	0.530725
P	PC 38:8	17.9	802.538	288.5	[C46H76NO8P+H] 1+	485635	514311	448458	495325	445521	0		485635	514311	448458	495325	445521	477850	30018.5	0.0628199
P	PC 38:8	15.76	802.538	283.7	[C46H76NO8P+H] 1+	93919	104176	109167	88739	100686	0		93919	104176	109167	88739	100686	99337.4	8116.91	0.0817105
P	PC 39:4	22.01	824.615	297.9	[C47H86NO8P+H] 1+	308257	363998	431883	410433	399572	0		308257	363998	431883	410433	399572	382829	48384.4	0.126387
P	PC 39:5	20.66	822.601	295.6	[C47H84NO8P+H] 1+	727474	742187	759404	750130	682173	0		727474	742187	759404	750130	682173	732274	30357.4	0.0414564
P	PC 39:6	19.69	820.585	295.1	[C47H82NO8P+H] 1+	149305	176025	182946	155010	185345	0		149305	176025	182946	155010	185345	169726	16522.5	0.0973482
P	PC 39:6	20	820.585	294.9	[C47H82NO8P+H] 1+	751856	818389	834202	826499	877533	0		751856	818389	834202	826499	877533	821696	45237.7	0.0550541
P	PC 39:7	20.6	818.567	295	[C47H80NO8P+H] 1+	147879	149297	122968	172823	154999	0		147879	149297	122968	172823	154999	149593	17893.9	0.119617
N	PC 4:0@_18:0	11.9	638.406	248.5	[C30H60NO8P+HCOO] 1-	17016	13976	17778	18502	20535	0		17016	13976	17778	18502	20535	17561.4	2394.08	0.136326
P	PC 40:1	24.3	844.677	306.3	[C48H94NO8P+H] 1+	69690	99730	86261	108058	82913	0		69690	99730	86261	108058	82913	89330.4	14960.1	0.16747
P	PC 40:10	17.42	826.537	291.9	[C48H76NO8P+H] 1+	275343	324572	285651	304414	214614	0		275343	324572	285651	304414	214614	280919	41555.5	0.147927
P	PC 40:4	22.63	838.632	301.5	[C48H88NO8P+H] 1+	392084	325733	431629	406442	354109	0		392084	325733	431629	406442	354109	381999	42148.6	0.110337
P	PC 40:5	22.9	836.615	300.3	[C48H86NO8P+H] 1+	159145	84213	130384	127052	132171	0		159145	84213	130384	127052	132171	126593	26932.3	0.212747
P	PC 40:6	22.1	834.599	299.3	[C48H84NO8P+H] 1+	536750	532839	533874	552518	555802	0		536750	532839	533874	552518	555802	542357	10931.7	0.0201559
P	PC 40:6	20.55	834.601	297.5	[C48H84NO8P+H] 1+	1485787	1375897	1569584	1414235	1475853	0		1485787	1375897	1569584	1414235	1475853	1.46427e+06	74164.5	0.0506494
P	PC 40:7	21.49	832.583	299.4	[C48H82NO8P+H] 1+	1277833	1352554	1401685	1399850	1338450	0		1277833	1352554	1401685	1399850	1338450	1.35407e+06	51042.5	0.0376955
P	PC 40:7	20.61	832.583	295.7	[C48H82NO8P+H] 1+	337296	306447	270522	314803	294162	0		337296	306447	270522	314803	294162	304646	24732.5	0.0811845
P	PC 40:7	19.95	832.585	295.5	[C48H82NO8P+H] 1+	138350	119343	147097	129498	121853	0		138350	119343	147097	129498	121853	131228	11561.6	0.0881032
P	PC 40:8	19.66	830.567	294.8	[C48H80NO8P+H] 1+	426183	298318	280124	303325	271775	0		426183	298318	280124	303325	271775	315945	62961.3	0.199279
P	PC 40:9	18.98	828.552	296.3	[C48H78NO8P+H] 1+	1569025	1713180	1514745	1498394	1671528	0		1569025	1713180	1514745	1498394	1671528	1.59337e+06	95207.8	0.0597523
P	PC 40:9	18.3	828.552	293	[C48H78NO8P+H] 1+	807524	869028	833874	753469	903445	0		807524	869028	833874	753469	903445	833468	57520.4	0.0690133
P	PC 41:4	23.3	852.649	304.5	[C49H90NO8P+H] 1+	47674	69160	60918	59955	58065	0		47674	69160	60918	59955	58065	59154.4	7694.96	0.130083
P	PC 41:5	22.65	850.63	302.7	[C49H88NO8P+H] 1+	64742	52719	74463	62201	56101	0		64742	52719	74463	62201	56101	62045.2	8423.33	0.135761
P	PC 42:10	19.26	854.568	299	[C50H80NO8P+H] 1+	931843	914579	726102	844518	790678	0		931843	914579	726102	844518	790678	841544	85748.3	0.101894
P	PC 42:11	17.84	852.55	295.5	[C50H78NO8P+H] 1+	346979	362582	235771	265693	299592	0		346979	362582	235771	265693	299592	302123	53393.6	0.176728
P	PC 42:6	22.02	862.633	303.2	[C50H88NO8P+H] 1+	221348	188684	216546	189878	186360	0		221348	188684	216546	189878	186360	200563	16915.1	0.0843378
P	PC 42:7	20.49	860.616	300.9	[C50H86NO8P+H] 1+	130850	137411	134384	140794	117968	0		130850	137411	134384	140794	117968	132281	8805.12	0.0665635
P	PC 42:7	21.07	860.616	301.6	[C50H86NO8P+H] 1+	1129918	1291711	1229920	1131199	1140864	0		1129918	1291711	1229920	1131199	1140864	1.18472e+06	72940.4	0.0615675
P	PC 42:8	21.56	858.598	300.2	[C50H84NO8P+H] 1+	108945	145424	113471	141242	103159	0		108945	145424	113471	141242	103159	122448	19468.5	0.158994
P	PC 42:9	21	856.583	301.6	[C50H82NO8P+H] 1+	935557	865920	846611	873826	803320	0		935557	865920	846611	873826	803320	865047	47957.3	0.0554389
P	PC 42:9	18.71	856.582	297.4	[C50H82NO8P+H] 1+	182895	212323	161343	182556	145011	0		182895	212323	161343	182556	145011	176826	25404.8	0.143672
P	PC 44:6	23.5	890.667	310.5	[C52H92NO8P+H] 1+	90359	104115	128910	77174	93437	0		90359	104115	128910	77174	93437	98799	19381.4	0.19617
P	PC 44:6	22.91	890.664	308.6	[C52H92NO8P+H] 1+	49207	45682	57965	46665	45899	0		49207	45682	57965	46665	45899	49083.6	5158.89	0.105104
P	PC 8:0_18:0@	15.56	650.478	265.4	[C34H68NO8P+H] 1+	48794	62705	51461	36922	58828	0		48794	62705	51461	36922	58828	51742	9985	0.192977
N	PC 8:0_20:0@	17.94	722.497	277.6	[C36H72NO8P+HCOO] 1-	4144	3717	3703	4909	4296	0		4144	3717	3703	4909	4296	4153.8	496.15	0.119445
P	PC O- 14:0	1.19	468.308	222.9	[C22H46NO7P+H] 1+	6634	6407	7642	8246	8718	0		6634	6407	7642	8246	8718	7529.4	1000.06	0.132821
P	PC O- 14:0	1.72	468.308	222.2	[C22H46NO7P+H] 1+	110282	98297	128584	114552	128440	0		110282	98297	128584	114552	128440	116031	12857.8	0.110814
N	PC O- 14:0@_18:0	23	764.58	287.2	[C40H82NO7P+HCOO] 1-	13531	13222	13296	14911	16029	0		13531	13222	13296	14911	16029	14197.8	1232.07	0.086779
P	PC O- 15:0	3.54	482.324	225.7	[C23H48NO7P+H] 1+	126818	125561	116813	131565	121911	0		126818	125561	116813	131565	121911	124534	5527.21	0.0443833
P	PC O- 16:0	8.31	496.34	228.9	[C24H50NO7P+H] 1+	50448	41462	32607	32889	52733	0		50448	41462	32607	32889	52733	42027.8	9461.64	0.225128
P	PC O- 16:0	11.25	496.338	225.3	[C24H50NO7P+H] 1+	118469	30097	31907	27014	30881	0		118469	30097	31907	27014	30881	47673.6	39617.9	0.831025
N	PC O- 16:0@_18:2	21.64	788.58	290	[C42H82NO7P+HCOO] 1-	2712	2857	2245	2563	2132	0		2712	2857	2245	2563	2132	2501.8	306.918	0.122679
N	PC O- 16:0@_18:3	21.51	786.564	289.4	[C42H80NO7P+HCOO] 1-	2328	2249	1678	1698	1237	0		2328	2249	1678	1698	1237	1838	451.504	0.245649
N	PC O- 16:0@_20:1	24.02	758.604	279.7	[C44H88NO7P-CH3] 1-	1497	1836	1907	1557	1577	0		1497	1836	1907	1557	1577	1674.8	183.682	0.109674
N	PC O- 16:0@_20:4	21.45	812.58	292.7	[C44H82NO7P+HCOO] 1-	19627	17938	20114	17402	14999	0		19627	17938	20114	17402	14999	18016	2029.92	0.112673
N	PC O- 16:0@_22:5	22.55	778.573	280.2	[C46H84NO7P-CH3] 1-	4077	5035	4810	5209	3934	0		4077	5035	4810	5209	3934	4613	574.553	0.124551
N	PC O- 16:0@_22:6	20.87	836.585	296.7	[C46H82NO7P+HCOO] 1-	2814	2508	2517	2687	2984	0		2814	2508	2517	2687	2984	2702	202.58	0.074974
N	PC O- 16:1@_18:2	22.52	726.543	272.4	[C42H80NO7P-CH3] 1-	23249	27294	29345	28308	26876	0		23249	27294	29345	28308	26876	27014.4	2311.96	0.0855826
N	PC O- 16:1@_20:4	21.05	810.564	292.2	[C44H80NO7P+HCOO] 1-	7211	6258	9941	6848	8308	0		7211	6258	9941	6848	8308	7713.2	1452.18	0.188272
N	PC O- 16:1@_20:4	22.33	750.542	275.7	[C44H80NO7P-CH3] 1-	77412	97333	91161	96764	80010	0		77412	97333	91161	96764	80010	88536	9332.92	0.105414
P	PC O- 17:0	8.13	510.355	232.9	[C25H52NO7P+H] 1+	108964	157964	88256	143572	85789	0		108964	157964	88256	143572	85789	116909	32592.2	0.278782
P	PC O- 17:0	7.85	510.356	229.1	[C25H52NO7P+H] 1+	30287	33175	31191	43169	36806	0		30287	33175	31191	43169	36806	34925.6	5244.47	0.150161
P	PC O- 18:0	9.37	524.371	238.8	[C26H54NO7P+H] 1+	967785	1006568	1005040	901299	982509	0		967785	1006568	1005040	901299	982509	972640	43044.7	0.0442555
P	PC O- 18:0	9.62	524.371	237.2	[C26H54NO7P+H] 1+	252076	295629	316412	323876	300983	0		252076	295629	316412	323876	300983	297795	27981.7	0.0939628
N	PC O- 18:0@_18:2	23.58	756.591	276.8	[C44H86NO7P-CH3] 1-	4110	2743	3486	5029	5119	0		4110	2743	3486	5029	5119	4097.4	1014.88	0.247688
N	PC O- 18:1@_20:4	21.51	838.596	296.1	[C46H84NO7P+HCOO] 1-	19825	17605	15323	13423	14147	0		19825	17605	15323	13423	14147	16064.6	2632.43	0.163865
N	PC O- 18:1@_20:4	23.27	778.573	282.5	[C46H84NO7P-CH3] 1-	14329	12138	13425	14947	14721	0		14329	12138	13425	14947	14721	13912	1149.33	0.0826143
N	PC O- 18:1_18:1	23.94	756.592	279.1	[C44H86NO7P-CH3] 1-	1713	2005	2079	2231	1437	0		1713	2005	2079	2231	1437	1893	316.907	0.16741
P	PC O- 19:0	10.81	538.387	240.7	[C27H56NO7P+H] 1+	116349	133634	130590	132457	108578	0		116349	133634	130590	132457	108578	124322	11220.8	0.0902559
P	PC O- 19:0	11.05	538.386	240.7	[C27H56NO7P+H] 1+	965340	1115368	957776	1034624	956291	0		965340	1115368	957776	1034624	956291	1.00588e+06	69336.8	0.0689315
P	PC O- 19:1	9.09	536.37	235.6	[C27H54NO7P+H] 1+	35567	50183	35322	33211	34847	0		35567	50183	35322	33211	34847	37826	6968.52	0.184226
P	PC O- 20:0	11.88	552.402	244.6	[C28H58NO7P+H] 1+	100604	116506	104020	97959	96098	0		100604	116506	104020	97959	96098	103037	8096.84	0.0785816
P	PC O- 20:1	9.85	550.386	241.4	[C28H56NO7P+H] 1+	81482	82731	104896	99036	94648	0		81482	82731	104896	99036	94648	92558.6	10220.2	0.110418
P	PC O- 20:1@_20:4	22.43	822.639	299.9	[C48H88NO7P+H] 1+	143241	148028	111141	136965	118994	0		143241	148028	111141	136965	118994	131674	15903.1	0.120776
P	PC O- 20:2	8	548.371	234.8	[C28H54NO7P+H] 1+	130480	136503	129217	160944	155949	0		130480	136503	129217	160944	155949	142619	14814.4	0.103874
P	PC O- 20:2	8.56	548.371	233.9	[C28H54NO7P+H] 1+	195013	206744	221731	184284	216194	0		195013	206744	221731	184284	216194	204793	15304.8	0.0747331
P	PC O- 22:0	14.44	580.434	251.7	[C30H62NO7P+H] 1+	227772	260252	240789	279037	235716	0		227772	260252	240789	279037	235716	248713	20754.1	0.0834459
P	PC O- 30:0	20.34	692.559	281.3	[C38H78NO7P+H] 1+	55558	46393	39284	44271	48966	0		55558	46393	39284	44271	48966	46894.4	6008.35	0.128125
P	PC O- 32:1	21.92	718.574	284.4	[C40H80NO7P+H] 1+	224973	193624	196404	230707	208416	0		224973	193624	196404	230707	208416	210825	16621.5	0.0788405
P	PC O- 32:1	20.68	718.574	284.3	[C40H80NO7P+H] 1+	117370	138824	162418	114454	168888	0		117370	138824	162418	114454	168888	140391	25012.1	0.17816
P	PC O- 34:0	23.3	748.621	293.5	[C42H86NO7P+H] 1+	238421	274409	252444	287476	229925	0		238421	274409	252444	287476	229925	256535	24133.8	0.0940762
P	PC O- 34:2	21.07	744.59	287.7	[C42H82NO7P+H] 1+	445796	519380	543519	591955	465511	0		445796	519380	543519	591955	465511	513232	59112.9	0.115178
P	PC O- 36:1	23.36	774.635	296.5	[C44H88NO7P+H] 1+	151461	158517	152302	155072	116907	0		151461	158517	152302	155072	116907	146852	16965.3	0.115527
P	PC O- 36:2	22.59	772.622	293.5	[C44H86NO7P+H] 1+	534673	507873	659426	667283	538357	0		534673	507873	659426	667283	538357	581522	75674	0.130131
P	PC O- 36:3	21.15	770.607	292.9	[C44H84NO7P+H] 1+	295324	300563	233947	226432	256299	0		295324	300563	233947	226432	256299	262513	34208.3	0.130311
P	PC O- 36:4	20.77	768.59	290	[C44H82NO7P+H] 1+	2748938	2791978	2484511	2517199	2638517	0		2748938	2791978	2484511	2517199	2638517	2.63623e+06	136155	0.0516477
P	PC O- 36:5	20.49	766.576	286.8	[C44H80NO7P+H] 1+	775558	830840	707776	774184	686365	0		775558	830840	707776	774184	686365	754945	58058.6	0.0769045
P	PC O- 38:4	22.43	796.622	296.4	[C46H86NO7P+H] 1+	717432	668908	759230	744680	652136	0		717432	668908	759230	744680	652136	708477	46654.9	0.0658524
P	PC O- 38:4	21.62	796.622	295.7	[C46H86NO7P+H] 1+	74209	81201	70665	61122	60264	0		74209	81201	70665	61122	60264	69492.2	8887.34	0.12789
P	PC O- 38:4	21.96	796.621	295.7	[C46H86NO7P+H] 1+	227027	234425	242086	250754	268646	0		227027	234425	242086	250754	268646	244588	16083.7	0.0657585
P	PC O- 40:4	23.44	824.653	302.2	[C48H90NO7P+H] 1+	212281	214203	239879	221548	194961	0		212281	214203	239879	221548	194961	216574	16271.4	0.0751309
P	PC O- 40:4	22.91	824.65	302.1	[C48H90NO7P+H] 1+	90171	83218	79607	83337	86410	0		90171	83218	79607	83337	86410	84548.6	3960.24	0.0468398
P	PC O- 40:5	23.29	822.639	301	[C48H88NO7P+H] 1+	79688	86999	78064	69404	66015	0		79688	86999	78064	69404	66015	76034	8397.04	0.110438
P	PC O- 40:6	21.56	820.624	298.6	[C48H86NO7P+H] 1+	38424	28722	33744	40796	32387	0		38424	28722	33744	40796	32387	34814.6	4820.9	0.138473
N	PC P- 16:0@_16:1	18.56	790.56	283.6	[C40H78NO7P+OAcO] 1-	2369	2629	2764	2300	2417	0		2369	2629	2764	2300	2417	2495.8	193.842	0.0776673
N	PC P- 16:0@_22:6	22	774.543	279.6	[C46H80NO7P-CH3] 1-	25480	25804	28277	30060	26156	0		25480	25804	28277	30060	26156	27155.4	1957.47	0.072084
N	PC P- 16:0_16:0	23.16	702.542	269	[C40H80NO7P-CH3] 1-	2686	3173	2723	3641	4257	0		2686	3173	2723	3641	4257	3296	662.968	0.201143
N	PC P- 16:0_16:0	22.4	702.541	266.1	[C40H80NO7P-CH3] 1-	5555	5906	5453	6820	5129	0		5555	5906	5453	6820	5129	5772.6	647.796	0.112219
P	PC P- 18:0@_22:4	22.08	822.636	300.4	[C48H88NO7P+H] 1+	228852	173919	198619	219134	210113	0		228852	173919	198619	219134	210113	206127	21185	0.102776
N	PC P- 18:0@_22:6	23.05	802.573	285.8	[C48H84NO7P-CH3] 1-	8347	9500	9048	11345	9835	0		8347	9500	9048	11345	9835	9615	1116.23	0.116092
P	PC P- 20:4_18:1@	20.62	792.591	291.4	[C46H82NO7P+H] 1+	199462	207352	226350	195660	205028	0		199462	207352	226350	195660	205028	206770	11870	0.0574067
P	PC P- 38:6	19.96	790.577	292.1	[C46H80NO7P+H] 1+	95695	118770	83875	103912	100127	0		95695	118770	83875	103912	100127	100476	12698.9	0.126388
P	PE 15:0@_22:6	18.72	750.509	275.7	[C42H72NO8P+H] 1+	254702	354474	254470	299080	255239	0		254702	354474	254470	299080	255239	283593	44019.2	0.15522
N	PE 15:0_22:6	18.57	748.491	271.6	[C42H72NO8P-H] 1-	73823	65704	72923	62920	55813	0		73823	65704	72923	62920	55813	66236.6	7453.13	0.112523
P	PE 16:0@_18:1	21.84	718.538	275.7	[C39H76NO8P+H] 1+	3145832	2987693	2420919	2547096	2189307	0		3145832	2987693	2420919	2547096	2189307	2.65817e+06	398390	0.149874
N	PE 16:0_16:0	21.32	690.507	263.3	[C37H74NO8P-H] 1-	9261	11694	12771	15216	15090	0		9261	11694	12771	15216	15090	12806.4	2491.46	0.194548
N	PE 16:0_18:1	21.47	716.523	268.4	[C39H76NO8P-H] 1-	261806	287533	300559	269535	289302	0		261806	287533	300559	269535	289302	281747	15741.9	0.0558723
N	PE 16:0_18:3	19.01	712.491	264.9	[C39H72NO8P-H] 1-	227601	218618	214748	210869	195766	0		227601	218618	214748	210869	195766	213520	11704.7	0.0548179
N	PE 16:0_18:3	19.26	712.491	264.9	[C39H72NO8P-H] 1-	92510	77729	94345	114108	90923	0		92510	77729	94345	114108	90923	93923	13046.6	0.138907
P	PE 16:0_18:3@	19.22	714.507	269.9	[C39H72NO8P+H] 1+	793990	960790	748649	975039	681545	0		793990	960790	748649	975039	681545	832003	130457	0.156799
N	PE 16:0_19:1	22.15	730.538	271.2	[C40H78NO8P-H] 1-	5922	5855	7296	6296	6116	0		5922	5855	7296	6296	6116	6297	584.541	0.0928285
N	PE 16:0_20:1	22.71	744.553	275.2	[C41H80NO8P-H] 1-	61376	56362	71979	84104	79932	0		61376	56362	71979	84104	79932	70750.6	11822	0.167093
N	PE 16:0_20:4	19.91	738.506	271.1	[C41H74NO8P-H] 1-	55242	132209	161193	6074	480653	0		55242	132209	161193	6074	480653	167074	185748	1.11177
N	PE 16:0_22:6	19.52	762.508	274.5	[C43H74NO8P-H] 1-	845511	911818	878362	863636	834258	0		845511	911818	878362	863636	834258	866717	30341.7	0.0350076
N	PE 16:0_22:6	19.81	762.509	274.5	[C43H74NO8P-H] 1-	3182	28406	23826	25562	25839	0		3182	28406	23826	25562	25839	21363	10294.2	0.481872
N	PE 16:0_22:6	22.48	762.508	274.5	[C43H74NO8P-H] 1-	2704	3429	3789	3847	3394	0		2704	3429	3789	3847	3394	3432.6	455.826	0.132793
P	PE 16:0_22:6@	20.71	764.522	280.9	[C43H74NO8P+H] 1+	147416	160995	165768	141582	159181	0		147416	160995	165768	141582	159181	154988	10086.2	0.0650774
P	PE 16:1@_16:0	20.08	690.507	268.7	[C37H72NO8P+H] 1+	233992	196293	187725	204946	210713	0		233992	196293	187725	204946	210713	206734	17552.7	0.0849047
P	PE 16:1@_18:3	17.4	712.491	266	[C39H70NO8P+H] 1+	58602	81059	78878	72609	70597	0		58602	81059	78878	72609	70597	72349	8812.05	0.121799
N	PE 16:1_16:0	19.79	688.491	261.6	[C37H72NO8P-H] 1-	34125	47397	47319	44281	45415	0		34125	47397	47319	44281	45415	43707.4	5516.43	0.126213
N	PE 16:1_16:1	18.21	686.475	259.3	[C37H70NO8P-H] 1-	32410	30823	28431	29001	31354	0		32410	30823	28431	29001	31354	30403.8	1655.54	0.0544517
N	PE 16:1_17:1	19.29	700.492	263.2	[C38H72NO8P-H] 1-	15354	16529	14276	19551	16493	0		15354	16529	14276	19551	16493	16440.6	1971.76	0.119932
N	PE 16:1_18:3	17.41	710.476	263.2	[C39H70NO8P-H] 1-	26795	27709	24782	24705	28167	0		26795	27709	24782	24705	28167	26431.6	1618.47	0.0612323
N	PE 16:1_18:3	17.66	710.477	263.2	[C39H70NO8P-H] 1-	25302	22784	20028	19613	20706	0		25302	22784	20028	19613	20706	21686.6	2360.5	0.108846
N	PE 16:1_20:5	17.19	734.476	267.1	[C41H70NO8P-H] 1-	36492	44066	37260	38099	39973	0		36492	44066	37260	38099	39973	39178	3024.16	0.0771902
P	PE 16:1_20:5@	17.17	736.49	269.8	[C41H70NO8P+H] 1+	121633	112248	134213	97495	93692	0		121633	112248	134213	97495	93692	111856	16820.7	0.150378
N	PE 17:0_18:2	21.09	728.521	269.4	[C40H76NO8P-H] 1-	72670	71409	59908	69804	59715	0		72670	71409	59908	69804	59715	66701.2	6371.26	0.0955194
N	PE 17:0_20:4	20.83	752.522	273.9	[C42H76NO8P-H] 1-	131175	142220	153465	148454	141084	0		131175	142220	153465	148454	141084	143280	8411.03	0.0587036
P	PE 17:0_20:4@	20.87	754.538	280.4	[C42H76NO8P+H] 1+	125689	137905	144838	149076	153550	0		125689	137905	144838	149076	153550	142212	10887.2	0.076556
P	PE 17:0_20:4@	21.14	754.539	280.3	[C42H76NO8P+H] 1+	606923	568983	508012	553617	692899	0		606923	568983	508012	553617	692899	586087	69436.1	0.118474
N	PE 17:1_18:2	19.62	726.508	267.7	[C40H74NO8P-H] 1-	5728	7337	5359	8847	6489	0		5728	7337	5359	8847	6489	6752	1395.48	0.206676
N	PE 17:1_20:3	20.06	752.523	273.4	[C42H76NO8P-H] 1-	1537	2309	2340	2249	1680	0		1537	2309	2340	2249	1680	2023	383.147	0.189395
N	PE 17:1_20:4	19.27	750.506	271.6	[C42H74NO8P-H] 1-	39771	41668	35317	37618	37608	0		39771	41668	35317	37618	37608	38396.4	2413.66	0.0628617
N	PE 17:1_22:6	18.83	774.507	275.5	[C44H74NO8P-H] 1-	16356	18332	17821	17055	15190	0		16356	18332	17821	17055	15190	16950.8	1237.94	0.0730316
P	PE 18:0@_18:1	22.98	746.57	282.2	[C41H80NO8P+H] 1+	1546222	1664144	1462290	1444424	1480594	0		1546222	1664144	1462290	1444424	1480594	1.51953e+06	89525.2	0.0589162
N	PE 18:0_16:0	22.61	718.538	269.5	[C39H78NO8P-H] 1-	13447	10918	12874	14231	13150	0		13447	10918	12874	14231	13150	12924	1230.79	0.095233
N	PE 18:0_18:0	23.47	746.567	275.1	[C41H82NO8P-H] 1-	2749	2888	2135	3661	4177	0		2749	2888	2135	3661	4177	3122	801.81	0.256826
N	PE 18:0_18:2	21.88	742.539	272.8	[C41H78NO8P-H] 1-	529770	540498	487071	500505	488097	0		529770	540498	487071	500505	488097	509188	24562.8	0.0482391
N	PE 18:0_18:2	23.05	742.539	272.8	[C41H78NO8P-H] 1-	2263	2488	2925	2993	3359	0		2263	2488	2925	2993	3359	2805.6	433.276	0.154432
N	PE 18:0_18:3@	21.1	740.521	271.7	[C41H76NO8P-H] 1-	26002	23807	24567	20978	22312	0		26002	23807	24567	20978	22312	23533.2	1953.14	0.0829952
N	PE 18:0_19:1	23.14	758.568	278	[C42H82NO8P-H] 1-	3334	2939	3288	3424	4147	0		3334	2939	3288	3424	4147	3426.4	442.866	0.129251
N	PE 18:0_20:1	23.49	772.586	282	[C43H84NO8P-H] 1-	13534	15331	14892	20658	18587	0		13534	15331	14892	20658	18587	16600.4	2930.17	0.176512
N	PE 18:0_20:4	21.41	766.538	276.8	[C43H78NO8P-H] 1-	48370	49777	68339	61581	64715	0		48370	49777	68339	61581	64715	58556.4	8994.67	0.153607
N	PE 18:0_20:4	22	766.538	276.8	[C43H78NO8P-H] 1-	29795	22835	28961	28689	25349	0		29795	22835	28961	28689	25349	27125.8	2937.01	0.108274
N	PE 18:0_20:4	21.65	766.538	276.2	[C43H78NO8P-H] 1-	790372	934702	927341	965602	875648	0		790372	934702	927341	965602	875648	898733	68663.4	0.0764003
P	PE 18:0_20:4@	21.75	768.554	283.5	[C43H78NO8P+H] 1+	171369	184381	238795	235185	201355	0		171369	184381	238795	235185	201355	206217	30063.7	0.145787
P	PE 18:0_22:6	21.57	792.554	285.6	[C45H78NO8P+H] 1+	5932051	5914485	4879456	5397091	5007179	0		5932051	5914485	4879456	5397091	5007179	5.42605e+06	492357	0.0907395
P	PE 18:1@_20:2	22.22	770.569	283.3	[C43H80NO8P+H] 1+	643027	708166	635180	675721	685501	0		643027	708166	635180	675721	685501	669519	30284	0.0452324
P	PE 18:1_18:1	20.21	794.569	290.8	[C43H82NO8P+Na] 1+	273134	297980	288243	211786	239446	0		273134	297980	288243	211786	239446	262118	35837.4	0.136723
P	PE 18:1_18:2	19.19	764.523	277.2	[C41H76NO8P+Na] 1+	629133	645215	533493	597889	488076	0		629133	645215	533493	597889	488076	578761	66318	0.114586
P	PE 18:1_18:2	20.7	742.539	276.1	[C41H76NO8P+H] 1+	11219439	11670235	11435841	10936713	11996958	0		11219439	11670235	11435841	10936713	11996958	1.14518e+07	407576	0.0355904
P	PE 18:1_20:1@	22.99	772.584	285.5	[C43H82NO8P+H] 1+	354686	324525	398584	361398	327126	0		354686	324525	398584	361398	327126	353264	30129.8	0.0852897
N	PE 18:1_22:2	23.17	796.586	284.1	[C45H84NO8P-H] 1-	5590	5637	7435	8004	8089	0		5590	5637	7435	8004	8089	6951	1246.7	0.179355
P	PE 18:1_22:2@	23.44	798.602	291.5	[C45H84NO8P+H] 1+	87078	96760	107580	68648	78113	0		87078	96760	107580	68648	78113	87635.8	15268.9	0.174231
P	PE 18:2@_20:5	18.58	762.507	277.2	[C43H72NO8P+H] 1+	402712	351882	428374	333574	413081	0		402712	351882	428374	333574	413081	385925	40990	0.106212
N	PE 18:2_16:1	18.63	712.492	264.3	[C39H72NO8P-H] 1-	586484	557396	561052	542712	486093	0		586484	557396	561052	542712	486093	546747	37390.7	0.0683875
N	PE 18:2_18:2	19.06	738.507	268.8	[C41H74NO8P-H] 1-	474278	484537	437115	457534	392626	0		474278	484537	437115	457534	392626	449218	36379	0.080983
N	PE 18:2_18:3	18.07	736.491	267.6	[C41H72NO8P-H] 1-	16600	18166	14835	16520	14111	0		16600	18166	14835	16520	14111	16046.4	1599.75	0.099695
N	PE 18:2_18:3	17.82	736.49	267.6	[C41H72NO8P-H] 1-	166649	132588	152088	153267	156463	0		166649	132588	152088	153267	156463	152211	12376.7	0.0813126
P	PE 18:2_20:1	21.14	792.554	284.2	[C43H80NO8P+Na] 1+	174639	147159	167362	142290	189024	0		174639	147159	167362	142290	189024	164095	19401	0.11823
N	PE 18:3@_20:5	16.62	758.475	271	[C43H70NO8P-H] 1-	5924	4834	4567	5810	4419	0		5924	4834	4567	5810	4419	5110.8	707.301	0.138393
N	PE 18:3_18:3	16.63	734.479	265.9	[C41H70NO8P-H] 1-	12354	8907	10362	11493	11283	0		12354	8907	10362	11493	11283	10879.8	1310.72	0.120472
N	PE 18:3_20:4	17.56	760.491	271.6	[C43H72NO8P-H] 1-	115191	120093	103498	101631	89257	0		115191	120093	103498	101631	89257	105934	12132	0.114524
P	PE 18:3_20:4@	17.57	762.507	273.7	[C43H72NO8P+H] 1+	292390	352476	390104	302968	301638	0		292390	352476	390104	302968	301638	327915	41969	0.127987
N	PE 18:3_22:6	17.13	784.493	276.1	[C45H72NO8P-H] 1-	43426	47684	43292	36814	35494	0		43426	47684	43292	36814	35494	41342	5076.13	0.122784
N	PE 18:3_22:6	17.31	784.491	275.5	[C45H72NO8P-H] 1-	13879	14237	12206	11121	11402	0		13879	14237	12206	11121	11402	12569	1422.03	0.113138
N	PE 19:0_20:4	22.1	780.553	279.6	[C44H80NO8P-H] 1-	17103	21097	18282	28437	24659	0		17103	21097	18282	28437	24659	21915.6	4666.08	0.212911
N	PE 19:1_20:4	20.93	778.538	278.4	[C44H78NO8P-H] 1-	10032	12090	11528	11442	12399	0		10032	12090	11528	11442	12399	11498.2	910.42	0.0791793
P	PE 20:0@_18:2	23.25	772.585	286.3	[C43H82NO8P+H] 1+	564010	923085	776620	828069	794322	0		564010	923085	776620	828069	794322	777221	131922	0.169735
N	PE 20:1_20:4	21.75	792.553	281.8	[C45H80NO8P-H] 1-	67691	53857	55854	51286	44097	0		67691	53857	55854	51286	44097	54557	8584.66	0.157352
N	PE 20:1_22:6	21.34	816.553	285.8	[C47H80NO8P-H] 1-	28824	30568	28165	28186	27185	0		28824	30568	28165	28186	27185	28585.6	1253.5	0.0438506
N	PE 20:2_20:4	20.44	790.539	279.5	[C45H78NO8P-H] 1-	14086	11776	14926	13274	12705	0		14086	11776	14926	13274	12705	13353.4	1217.03	0.0911404
N	PE 20:2_22:6	20.02	814.538	283.4	[C47H78NO8P-H] 1-	2793	2433	2904	3230	2985	0		2793	2433	2904	3230	2985	2869	291.922	0.10175
N	PE 20:3_16:0	20.68	740.522	271.1	[C41H76NO8P-H] 1-	156348	137265	147404	139678	128609	0		156348	137265	147404	139678	128609	141861	10513.1	0.0741087
N	PE 20:3_18:0	22.19	768.553	277.3	[C43H80NO8P-H] 1-	100576	98503	112012	86521	88665	0		100576	98503	112012	86521	88665	97255.4	10239.2	0.105281
P	PE 20:3_20:4@	19.35	790.539	280.9	[C45H76NO8P+H] 1+	106097	92148	103755	92546	110661	0		106097	92148	103755	92546	110661	101041	8317.51	0.0823178
P	PE 20:4@_22:6	18.02	812.521	284.4	[C47H74NO8P+H] 1+	181031	236096	206537	178360	150318	0		181031	236096	206537	178360	150318	190468	32356.6	0.169879
N	PE 20:4_14:0	18.1	710.477	263.7	[C39H70NO8P-H] 1-	17582	19271	17910	17846	17307	0		17582	19271	17910	17846	17307	17983.2	758.423	0.0421739
P	PE 20:4_16:1	18.47	738.507	272.6	[C41H72NO8P+H] 1+	3678738	3392613	3886417	3518108	3904710	0		3678738	3392613	3886417	3518108	3904710	3.67612e+06	224627	0.0611044
P	PE 20:4_18:1	20.67	766.538	280.3	[C43H76NO8P+H] 1+	940775	1020124	942155	787138	960826	0		940775	1020124	942155	787138	960826	930204	86234.8	0.0927053
P	PE 20:4_18:1	20.44	766.538	279.7	[C43H76NO8P+H] 1+	7806663	9109856	8250428	8645929	7713799	0		7806663	9109856	8250428	8645929	7713799	8305335	584136	0.0703327
N	PE 20:4_18:2	18.76	762.506	272.7	[C43H74NO8P-H] 1-	261621	243944	262579	263475	336852	0		261621	243944	262579	263475	336852	273694	36220.6	0.13234
N	PE 20:4_20:0	22.81	794.569	281.8	[C45H82NO8P-H] 1-	66814	79577	79236	79238	76419	0		66814	79577	79236	79238	76419	76256.8	5430.92	0.0712189
N	PE 20:4_20:4	18.63	786.507	277.2	[C45H74NO8P-H] 1-	28531	22106	22676	21861	21551	0		28531	22106	22676	21861	21551	23345	2928.22	0.125433
N	PE 20:4_22:0	23.64	822.601	288	[C47H86NO8P-H] 1-	4469	5298	5156	5944	5878	0		4469	5298	5156	5944	5878	5349	601.688	0.112486
N	PE 20:4_22:6	17.97	810.506	280.6	[C47H74NO8P-H] 1-	22204	27038	26483	25562	20027	0		22204	27038	26483	25562	20027	24262.8	3020.75	0.124501
N	PE 20:5_16:0	18.74	736.491	269.4	[C41H72NO8P-H] 1-	171958	182119	168578	180838	208327	0		171958	182119	168578	180838	208327	182364	15610.9	0.0856031
P	PE 20:5_18:0	20.92	766.539	281.4	[C43H76NO8P+H] 1+	1949725	2045683	2054364	1978330	1823619	0		1949725	2045683	2054364	1978330	1823619	1.97034e+06	93210.1	0.0473065
N	PE 20:5_18:1	19	762.506	273.9	[C43H74NO8P-H] 1-	147965	142362	138045	125504	125842	0		147965	142362	138045	125504	125842	135944	10014.4	0.0736659
N	PE 22:4_18:0	22.51	794.569	283	[C45H82NO8P-H] 1-	70423	69361	77025	73691	72802	0		70423	69361	77025	73691	72802	72660.4	3001	0.0413017
N	PE 22:6@_20:5	16.85	808.492	279.4	[C47H72NO8P-H] 1-	3351	3028	3250	2421	2243	0		3351	3028	3250	2421	2243	2858.6	498.7	0.174456
N	PE 22:6_14:0	17.65	734.476	268.2	[C41H70NO8P-H] 1-	42936	35909	39096	37883	34508	0		42936	35909	39096	37883	34508	38066.4	3245.12	0.085249
N	PE 22:6_16:1	17.93	760.491	272.7	[C43H72NO8P-H] 1-	447810	440753	420605	416648	395458	0		447810	440753	420605	416648	395458	424255	20781.5	0.0489835
N	PE 22:6_18:1	19.96	788.524	280.1	[C45H76NO8P-H] 1-	9728	3607	3298	4380	3137	0		9728	3607	3298	4380	3137	4830	2779.47	0.57546
N	PE 22:6_18:1	19.63	788.523	278.9	[C45H76NO8P-H] 1-	510492	416558	400991	430423	384481	0		510492	416558	400991	430423	384481	428589	48896.3	0.114087
N	PE 22:6_18:2	18.32	786.506	276.6	[C45H74NO8P-H] 1-	221974	196297	212139	192810	193816	0		221974	196297	212139	192810	193816	203407	12998.2	0.0639026
N	PE 22:6_20:0	22.56	818.569	287.5	[C47H82NO8P-H] 1-	19125	22534	22582	25680	22005	0		19125	22534	22582	25680	22005	22385.2	2328.63	0.104025
N	PE 22:6_22:6	17.55	834.506	283.9	[C49H74NO8P-H] 1-	4643	4303	4086	4015	2949	0		4643	4303	4086	4015	2949	3999.2	635.9	0.159007
P	PE 34:2	22.31	716.524	272.8	[C39H74NO8P+H] 1+	31047	45194	30610	30335	27424	0		31047	45194	30610	30335	27424	32922	7006.85	0.212832
P	PE 34:4	18.17	712.492	269.8	[C39H70NO8P+H] 1+	95670	61067	71495	66718	70065	0		95670	61067	71495	66718	70065	73003	13291.6	0.182069
P	PE 35:1	22.46	732.554	278.7	[C40H78NO8P+H] 1+	157899	186409	174037	168651	146595	0		157899	186409	174037	168651	146595	166718	15229.5	0.0913487
P	PE 35:2	21.43	730.538	276.5	[C40H76NO8P+H] 1+	177573	187000	146666	192763	181653	0		177573	187000	146666	192763	181653	177131	17961.9	0.101405
P	PE 35:4	16.16	726.509	284.1	[C40H72NO8P+H] 1+	37592	53405	54848	38172	38304	0		37592	53405	54848	38172	38304	44464.2	8839.23	0.198794
P	PE 35:4	19.21	726.508	273.3	[C40H72NO8P+H] 1+	104543	97447	79028	78187	79404	0		104543	97447	79028	78187	79404	87721.8	12381.6	0.141146
P	PE 36:3	17.55	742.541	279.1	[C41H76NO8P+H] 1+	95271	94104	94628	97497	88522	0		95271	94104	94628	97497	88522	94004.4	3326.34	0.0353849
P	PE 36:4	15.5	740.524	283.3	[C41H74NO8P+H] 1+	35764	40488	33416	34596	33653	0		35764	40488	33416	34596	33653	35583.4	2893.39	0.0813128
P	PE 36:5	20.54	738.505	277.6	[C41H72NO8P+H] 1+	135015	147496	116640	125261	131007	0		135015	147496	116640	125261	131007	131084	11482	0.0875931
P	PE 38:4	21.53	768.555	283.2	[C43H78NO8P+H] 1+	337045	335532	315477	278378	367603	0		337045	335532	315477	278378	367603	326807	32859.5	0.100547
P	PE 38:6	19.69	764.523	278.7	[C43H74NO8P+H] 1+	6229726	6371033	5709438	6046412	6030444	0		6229726	6371033	5709438	6046412	6030444	6.07741e+06	248990	0.0409698
P	PE 38:7	17.99	762.507	275.5	[C43H72NO8P+H] 1+	2945981	2982435	2690724	2671405	2554845	0		2945981	2982435	2690724	2671405	2554845	2769078	186005	0.0671721
P	PE 39:6	20.7	778.538	282.8	[C44H76NO8P+H] 1+	496745	448848	405767	435671	401803	0		496745	448848	405767	435671	401803	437767	38480.5	0.0879018
P	PE 40:2	24.03	800.614	292.9	[C45H86NO8P+H] 1+	54375	59032	59283	63788	61160	0		54375	59032	59283	63788	61160	59527.6	3452.19	0.0579931
P	PE 42:4	23.46	824.618	292.8	[C47H86NO8P+H] 1+	66816	64884	61162	41361	44710	0		66816	64884	61162	41361	44710	55786.6	11875.3	0.212871
P	PE 42:7	21.61	818.571	288.6	[C47H80NO8P+H] 1+	119666	120652	112117	137260	125748	0		119666	120652	112117	137260	125748	123089	9299.57	0.0755519
P	PE 44:4	24.54	852.648	302.7	[C49H90NO8P+H] 1+	28071	35518	22939	18095	20154	0		28071	35518	22939	18095	20154	24955.4	6990.35	0.280114
N	PE O- 16:0@_22:4	22.14	752.563	275.1	[C43H80NO7P-H] 1-	6265	11891	4921	6669	5271	0		6265	11891	4921	6669	5271	7003.4	2823.26	0.403128
N	PE O- 16:0@_22:5	21.23	750.543	273.4	[C43H78NO7P-H] 1-	9088	9021	11306	8509	8885	0		9088	9021	11306	8509	8885	9361.8	1109.69	0.118534
P	PE O- 18:0@_20:4	22.41	754.575	284	[C43H80NO7P+H] 1+	194057	201838	209128	163281	209574	0		194057	201838	209128	163281	209574	195576	19131.7	0.0978225
N	PE O- 18:0_17:0	23.27	704.559	267.9	[C40H82NO7P-CH3] 1-	2308	2525	2722	2909	3457	0		2308	2525	2722	2909	3457	2784.2	437.623	0.157181
P	PE O- 36:4	21.48	726.544	276.2	[C41H76NO7P+H] 1+	51765	38928	34034	51358	45004	0		51765	38928	34034	51358	45004	44217.8	7750.04	0.17527
P	PE O- 38:4	22.78	754.574	283.2	[C43H80NO7P+H] 1+	222732	208106	207469	201518	198339	0		222732	208106	207469	201518	198339	207633	9380.86	0.04518
P	PE O- 38:6	20.94	750.544	279.8	[C43H76NO7P+H] 1+	71010	82207	63668	69913	74720	0		71010	82207	63668	69913	74720	72303.6	6816.86	0.094281
P	PE O- 40:4	23.41	782.606	290.4	[C45H84NO7P+H] 1+	90571	103979	96308	81894	83991	0		90571	103979	96308	81894	83991	91348.6	9058.85	0.0991679
P	PE P- 16:0@_18:1	22.52	702.546	274.1	[C39H76NO7P+H] 1+	167301	230289	208212	174215	191910	0		167301	230289	208212	174215	191910	194385	25626.1	0.131831
P	PE P- 16:0@_18:2	21.51	700.529	270.5	[C39H74NO7P+H] 1+	75891	75110	74372	77650	62357	0		75891	75110	74372	77650	62357	73076	6114.72	0.0836762
N	PE P- 16:0@_20:1	23.2	728.557	273.5	[C41H80NO7P-H] 1-	9338	10271	11916	13168	13016	0		9338	10271	11916	13168	13016	11541.8	1690.38	0.146457
N	PE P- 16:0@_20:3	21.54	724.53	271.2	[C41H76NO7P-H] 1-	7186	7420	6474	7619	7872	0		7186	7420	6474	7619	7872	7314.2	533.294	0.0729121
P	PE P- 16:0@_20:4	21.14	724.528	273.9	[C41H74NO7P+H] 1+	784859	742758	671449	787073	798957	0		784859	742758	671449	787073	798957	757019	52351.5	0.0691547
P	PE P- 16:0@_22:4	22.25	752.559	281.6	[C43H78NO7P+H] 1+	1024782	876998	970145	820629	735443	0		1024782	876998	970145	820629	735443	885599	115501	0.130421
N	PE P- 16:0@_22:6	20.39	746.512	274.6	[C43H74NO7P-H] 1-	25253	18573	22860	21991	21172	0		25253	18573	22860	21991	21172	21969.8	2436.55	0.110904
N	PE P- 16:0_20:4	20.84	722.512	270.1	[C41H74NO7P-H] 1-	223273	263251	261695	243076	243428	0		223273	263251	261695	243076	243428	246945	16364.2	0.0662667
P	PE P- 18:0@_18:2	22.79	728.559	278	[C41H78NO7P+H] 1+	207050	235746	211366	204983	182692	0		207050	235746	211366	204983	182692	208367	18914.2	0.0907736
P	PE P- 18:0@_20:4	22.59	752.559	281.6	[C43H78NO7P+H] 1+	1547863	1405319	1611625	1404411	1409347	0		1547863	1405319	1611625	1404411	1409347	1475713	97623.6	0.0661535
N	PE P- 18:0@_20:5	21.46	748.528	274.5	[C43H76NO7P-H] 1-	5452	6967	8281	7807	8011	0		5452	6967	8281	7807	8011	7303.6	1145.74	0.156873
P	PE P- 18:0@_22:6	22.27	776.559	285	[C45H78NO7P+H] 1+	839471	766620	767468	662684	605231	0		839471	766620	767468	662684	605231	728295	93291.2	0.128095
N	PE P- 18:0_22:4	23.01	778.575	281.9	[C45H82NO7P-H] 1-	26046	33173	35683	31380	36175	0		26046	33173	35683	31380	36175	32491.4	4092.62	0.12596
N	PE P- 18:1@_22:6	20.55	772.528	278.5	[C45H76NO7P-H] 1-	10392	10502	10730	12178	8148	0		10392	10502	10730	12178	8148	10390	1444.96	0.139072
P	PE P- 20:0@_20:4	23.57	780.59	288.7	[C45H82NO7P+H] 1+	111350	141034	130453	139756	117119	0		111350	141034	130453	139756	117119	127942	13320.2	0.104111
N	PG 16:0_18:2	18.69	745.502	273.4	[C40H75O10P-H] 1-	76840	71292	47461	41543	50789	0		76840	71292	47461	41543	50789	57585	15529.5	0.26968
N	PG 18:1_16:1	17.39	745.501	276.9	[C40H75O10P-H] 1-	7535	5813	5458	4456	4095	0		7535	5813	5458	4456	4095	5471.4	1351	0.246921
N	PG 18:1_22:6@	17.2	819.517	288.6	[C46H77O10P-H] 1-	27471	23497	18863	17900	13747	0		27471	23497	18863	17900	13747	20295.6	5301.2	0.261199
N	PG 18:2_18:1	17.78	771.516	281.4	[C42H77O10P-H] 1-	46449	35843	34506	28597	28284	0		46449	35843	34506	28597	28284	34735.8	7378.83	0.212427
N	PG 18:2_22:6	16.03	817.501	287.5	[C46H75O10P-H] 1-	46851	33832	26287	26167	25458	0		46851	33832	26287	26167	25458	31719	9123.78	0.287644
N	PG 20:3_22:6@	16.48	843.516	292.6	[C48H77O10P-H] 1-	3856	3718	2574	2561	2555	0		3856	3718	2574	2561	2555	3052.8	672.038	0.220138
N	PG 20:4_18:1@	17.57	795.516	285.3	[C44H77O10P-H] 1-	14373	11023	9249	9443	6434	0		14373	11023	9249	9443	6434	10104.4	2902.83	0.287284
N	PG 20:4_18:2	16.37	793.501	284.1	[C44H75O10P-H] 1-	21386	16795	14975	13377	10795	0		21386	16795	14975	13377	10795	15465.6	3976.05	0.25709
N	PG 20:4_22:6	15.83	841.501	291.4	[C48H75O10P-H] 1-	11318	8395	8080	8028	5720	0		11318	8395	8080	8028	5720	8308.2	1993.48	0.239941
N	PG 22:6@_16:1	15.37	791.488	283	[C44H73O10P-H] 1-	4195	2588	3307	3157	2032	0		4195	2588	3307	3157	2032	3055.8	812.115	0.265762
N	PG 22:6_22:6	15.51	865.503	294.8	[C50H75O10P-H] 1-	17676	18083	9913	10776	9748	0		17676	18083	9913	10776	9748	13239.2	4256.38	0.321498
P	PG 34:1	20.55	749.533	287.5	[C40H77O10P+H] 1+	72814	134104	97649	84973	70259	0		72814	134104	97649	84973	70259	91959.8	25955.7	0.282251
N	PI 18:0_20:4	19.66	885.548	297.6	[C47H83O13P-H] 1-	332022	334292	306089	208577	227853	0		332022	334292	306089	208577	227853	281767	59454.8	0.211007
N	PI 18:1_22:6@	17.69	907.537	299.8	[C49H81O13P-H] 1-	2549	1926	1736	1375	1335	0		2549	1926	1736	1375	1335	1784.2	494.109	0.276936
N	PI 18:2_18:1	18.28	859.533	291.9	[C45H81O13P-H] 1-	43517	35661	32415	28391	29953	0		43517	35661	32415	28391	29953	33987.4	5993.39	0.176341
N	PI 18:2_18:2	17.03	857.517	290.2	[C45H79O13P-H] 1-	7974	6114	5651	5496	4358	0		7974	6114	5651	5496	4358	5918.6	1318	0.222688
N	PI 20:3_16:0@	19.07	859.537	293.1	[C45H81O13P-H] 1-	4500	4189	5359	4730	4538	0		4500	4189	5359	4730	4538	4663.2	434.677	0.0932142
N	PI 20:4@_16:0	13.54	857.52	303.5	[C45H79O13P-H] 1-	9758	6080	5941	6590	5408	0		9758	6080	5941	6590	5408	6755.4	1730.45	0.256158
N	PI 20:4_16:0	17.86	857.517	291.3	[C45H79O13P-H] 1-	415521	385805	338658	292017	260141	0		415521	385805	338658	292017	260141	338428	64169.3	0.18961
N	PI 20:4_18:1	18.1	883.533	295.8	[C47H81O13P-H] 1-	100081	93103	88991	78479	73408	0		100081	93103	88991	78479	73408	86812.4	10833.9	0.124797
N	PI 20:5@_16:0	16.79	855.501	290.2	[C45H77O13P-H] 1-	5678	4906	4036	3748	3612	0		5678	4906	4036	3748	3612	4396	875.755	0.199216
N	PI 20:5@_16:0	15.92	855.502	289	[C45H77O13P-H] 1-	2642	2561	1970	2372	2117	0		2642	2561	1970	2372	2117	2332.4	286.098	0.122663
N	PI 20:5_18:0@	18.55	883.533	296.4	[C47H81O13P-H] 1-	8189	9929	5843	9478	5365	0		8189	9929	5843	9478	5365	7760.8	2076.72	0.267591
P	PI 36:2	20.62	863.565	301	[C45H83O13P+H] 1+	111142	183141	137403	165952	123825	0		111142	183141	137403	165952	123825	144293	29764.4	0.206278
P	PI 36:3	19.25	861.55	300.8	[C45H81O13P+H] 1+	138838	161281	123593	96392	121696	0		138838	161281	123593	96392	121696	128360	23888.6	0.186107
P	PI 36:4	18.47	859.533	299.6	[C45H79O13P+H] 1+	641219	873324	878173	683795	472614	0		641219	873324	878173	683795	472614	709825	170826	0.24066
P	PI 38:4	20.34	887.564	304.7	[C47H83O13P+H] 1+	905197	1308364	1182791	998845	906262	0		905197	1308364	1182791	998845	906262	1.06029e+06	178956	0.16878
N	PI 38:4	18.77	885.546	297	[C47H83O13P-H] 1-	4209	4518	3285	3193	3424	0		4209	4518	3285	3193	3424	3725.8	597.981	0.160497
P	PI 38:5	18.72	885.55	301.9	[C47H81O13P+H] 1+	134809	245233	167790	129776	133364	0		134809	245233	167790	129776	133364	162194	48884.6	0.301395
N	PS 12:0@_16:0	10.96	678.436	262.8	[C34H66NO10P-H] 1-	12976	14080	12816	10108	14546	0		12976	14080	12816	10108	14546	12905.2	1725.52	0.133707
N	PS 13:0@_18:3	19.3	714.435	264.9	[C37H66NO10P-H] 1-	3170	4461	4121	3996	4089	0		3170	4461	4121	3996	4089	3967.4	479.24	0.120795
N	PS 14:1@_16:0	17.77	704.451	268.4	[C36H68NO10P-H] 1-	16958	14670	14266	12082	13325	0		16958	14670	14266	12082	13325	14260.2	1807.29	0.126737
N	PS 18:1@_22:6	18.11	832.513	288	[C46H76NO10P-H] 1-	14909	16693	14575	13622	12540	0		14909	16693	14575	13622	12540	14467.8	1548.34	0.10702
N	PS 18:1_18:0	21.75	788.542	284.2	[C42H80NO10P-H] 1-	4130	3770	3038	3051	4174	0		4130	3770	3038	3051	4174	3632.6	559.287	0.153963
N	PS 18:2@_16:0	17.17	758.498	282.6	[C40H74NO10P-H] 1-	2039	1843	2645	1848	1978	0		2039	1843	2645	1848	1978	2070.6	331.987	0.160334
N	PS 20:2@_22:6	21.28	858.528	296.6	[C48H78NO10P-H] 1-	2731	2508	2178	2955	2513	0		2731	2508	2178	2955	2513	2577	289.248	0.112242
N	PS 20:3@_16:0	19.1	784.512	281.3	[C42H76NO10P-H] 1-	4765	4040	5108	5858	4220	0		4765	4040	5108	5858	4220	4798.2	729.629	0.152063
N	PS 20:3_18:0	20.89	812.543	286.4	[C44H80NO10P-H] 1-	12278	13067	16997	17633	16954	0		12278	13067	16997	17633	16954	15385.8	2507.01	0.162943
N	PS 20:4_16:0	18.3	782.496	280.1	[C42H74NO10P-H] 1-	186650	152873	155358	148604	121419	0		186650	152873	155358	148604	121419	152981	23208.7	0.15171
N	PS 20:4_18:1	18.51	808.513	284.6	[C44H76NO10P-H] 1-	22119	23933	15379	21269	14887	0		22119	23933	15379	21269	14887	19517.4	4120.1	0.211099
N	PS 20:5_16:0	17.22	780.481	279	[C42H72NO10P-H] 1-	5543	4534	5606	5163	5194	0		5543	4534	5606	5163	5194	5208	426.358	0.0818661
N	PS 20:5_18:0	19.07	808.511	284.6	[C44H76NO10P-H] 1-	14335	15512	15593	15868	12789	0		14335	15512	15593	15868	12789	14819.4	1278.17	0.0862498
N	PS 22:4@_16:0	17.99	810.529	288.7	[C44H78NO10P-H] 1-	3268	2304	2490	3048	3085	0		3268	2304	2490	3048	3085	2839	417.212	0.146957
N	PS 22:4_18:0	21.36	838.559	291.4	[C46H82NO10P-H] 1-	8836	10498	11486	13390	11485	0		8836	10498	11486	13390	11485	11139	1659.96	0.149022
N	PS 22:6_16:0	17.9	806.496	283.5	[C44H74NO10P-H] 1-	131523	117619	114440	113302	109010	0		131523	117619	114440	113302	109010	117179	8590.83	0.0733139
N	PS 22:6_18:0	19.71	834.527	289.7	[C46H78NO10P-H] 1-	80754	88506	78570	78213	63712	0		80754	88506	78570	78213	63712	77951	8978.67	0.115183
P	Sitosteryl ester 18:2	27.63	694.65	298.3	[C47H80O2+NH4] 1+	44848	47299	60344	46439	51185	0		44848	47299	60344	46439	51185	50023	6223.33	0.124409
P	SM d18:1_16:0@	18.88	703.576	285	[C39H79N2O6P+H] 1+	7248334	10108293	7170383	8468459	7063905	0		7248334	10108293	7170383	8468459	7063905	8.01187e+06	1.30319e+06	0.162657
P	SM d18:1_22:0@	23.57	787.67	302.3	[C45H91N2O6P+H] 1+	15459390	16622301	17324608	17084926	15156954	0		15459390	16622301	17324608	17084926	15156954	1.63296e+07	971931	0.0595194
P	SM d18:1_22:1@	22.8	785.653	299.3	[C45H89N2O6P+H] 1+	2405938	2893407	3064241	2214436	2288640	0		2405938	2893407	3064241	2214436	2288640	2.57333e+06	381220	0.148143
P	SM d18:1_24:1@	23.41	813.682	305.2	[C47H93N2O6P+H] 1+	88917	108272	19287064	87811	18309236	0		88917	108272	19287064	87811	18309236	7576260	1.025e+07	1.35291
P	SM d32:1	16.57	675.543	278.7	[C37H75N2O6P+H] 1+	82428	84612	83302	71878	77898	0		82428	84612	83302	71878	77898	80023.6	5207	0.0650683
P	SM d33:1	17.72	689.559	282.1	[C38H77N2O6P+H] 1+	302447	364722	338333	387322	298102	0		302447	364722	338333	387322	298102	338185	38738	0.114547
P	SM d34:0	19.68	705.591	288.4	[C39H81N2O6P+H] 1+	215476	172241	141826	175886	157991	0		215476	172241	141826	175886	157991	172684	27430.4	0.158847
P	SM d34:1	18.72	725.558	281.6	[C39H79N2O6P+Na] 1+	32883	28021	237781	33495	21442	0		32883	28021	237781	33495	21442	70724.4	93512.4	1.32221
P	SM d37:1	21.92	745.621	293	[C42H85N2O6P+H] 1+	142424	105582	80226	151012	107008	0		142424	105582	80226	151012	107008	117250	29092.2	0.24812
P	SM d38:0	21.38	783.635	297.7	[C43H89N2O6P+Na] 1+	153034	123485	137118	124606	113853	0		153034	123485	137118	124606	113853	130419	15104.8	0.115817
P	SM d38:1	22.56	759.638	296.6	[C43H87N2O6P+H] 1+	2088990	1831586	2145219	1842431	1806559	0		2088990	1831586	2145219	1842431	1806559	1942957	160740	0.0827294
P	SM d40:0	23.87	789.681	303.8	[C45H93N2O6P+H] 1+	222588	178937	266789	214438	209249	0		222588	178937	266789	214438	209249	218400	31685.2	0.145079
P	SM d40:1	23.56	809.651	304.1	[C45H91N2O6P+Na] 1+	359360	248513	334138	350797	287648	0		359360	248513	334138	350797	287648	316091	46846	0.148204
P	SM d41:1	23.98	823.667	306.4	[C46H93N2O6P+Na] 1+	41754	35453	56384	47232	28242	0		41754	35453	56384	47232	28242	41813	10797	0.258222
P	SM d41:2	23.08	799.669	301.9	[C46H91N2O6P+H] 1+	1071813	1124109	1111323	1152819	1151808	0		1071813	1124109	1111323	1152819	1151808	1.12237e+06	33447	0.0298002
P	SM d42:0	24.54	817.712	309.7	[C47H97N2O6P+H] 1+	183646	172388	205952	181238	152817	0		183646	172388	205952	181238	152817	179208	19248.7	0.10741
P	SM d42:1	24.31	837.683	310	[C47H95N2O6P+Na] 1+	144187	139567	171535	215417	165349	0		144187	139567	171535	215417	165349	167211	30167.4	0.180415
P	SM d42:1	24.3	815.701	307.9	[C47H95N2O6P+H] 1+	13372300	14818908	15165141	13280481	13169876	0		13372300	14818908	15165141	13280481	13169876	1.39613e+07	951514	0.0681534
P	SM d42:2	23.49	835.667	306	[C47H93N2O6P+Na] 1+	325528	307247	250356	275979	342012	0		325528	307247	250356	275979	342012	300224	37116.3	0.123629
P	SM d43:2	23.9	827.7	308.2	[C48H95N2O6P+H] 1+	76427	89410	89680	125872	81198	0		76427	89410	89680	125872	81198	92517.4	19476	0.210512
P	SM d44:2	24.23	841.718	311.8	[C49H97N2O6P+H] 1+	61226	61000	70509	61449	46286	0		61226	61000	70509	61449	46286	60094	8704.47	0.144848
P	Steryl_Esters 18:3	27.75	673.589	298.5	[C47H76O2+H] 1+	87262	115845	114495	67263	111402	0		87262	115845	114495	67263	111402	99253.4	21344.5	0.215051
P	TG 12:0_12:0_14:0	25.31	684.613	280.9	[C41H78O6+NH4] 1+	432157	469235	438181	392386	354467	0		432157	469235	438181	392386	354467	417285	44504.7	0.106653
P	TG 12:0_12:0_15:1	25.01	696.615	280.4	[C42H78O6+NH4] 1+	74355	75807	69945	61795	49997	0		74355	75807	69945	61795	49997	66379.8	10660.7	0.160602
P	TG 12:0_12:0_16:1	25.2	710.63	284.2	[C43H80O6+NH4] 1+	241724	245139	225228	212563	191133	0		241724	245139	225228	212563	191133	223157	22192.3	0.099447
P	TG 12:0_12:0_18:1	25.57	738.661	291.3	[C45H84O6+NH4] 1+	718689	727346	841097	708376	598918	0		718689	727346	841097	708376	598918	718885	85892.3	0.11948
P	TG 12:0_13:0_13:0	25.08	684.613	282.7	[C41H78O6+NH4] 1+	1237062	1292813	1154670	1061030	1002709	0		1237062	1292813	1154670	1061030	1002709	1.14966e+06	120007	0.104385
P	TG 12:0_14:0_14:0	25.51	712.644	289.1	[C43H82O6+NH4] 1+	1699602	2133740	2146042	1906834	1605704	0		1699602	2133740	2146042	1906834	1605704	1.89838e+06	245954	0.12956
P	TG 12:0_14:0_16:0	25.87	740.676	295.5	[C45H86O6+NH4] 1+	2692899	2753911	2887411	2450965	2448630	0		2692899	2753911	2887411	2450965	2448630	2.64676e+06	193077	0.0729482
P	TG 12:0_14:0_18:2	25.6	764.677	295.4	[C47H86O6+NH4] 1+	904189	1008920	1118043	950391	803579	0		904189	1008920	1118043	950391	803579	957024	117262	0.122527
P	TG 12:0_16:0_16:1	25.9	766.692	299.2	[C47H88O6+NH4] 1+	938102	877271	813588	595929	642208	0		938102	877271	813588	595929	642208	773420	148525	0.192036
P	TG 12:0_16:0_17:0	26.69	782.72	304.5	[C48H92O6+NH4] 1+	77129	59760	39877	42148	31282	0		77129	59760	39877	42148	31282	50039.2	18342.1	0.366554
P	TG 12:0_16:0_22:6	25.52	840.705	307.6	[C53H90O6+NH4] 1+	113275	109320	154594	144562	92783	0		113275	109320	154594	144562	92783	122907	25777.1	0.209729
P	TG 12:0_16:1_17:0	26.65	780.707	303	[C48H90O6+NH4] 1+	46089	45004	33925	33250	32985	0		46089	45004	33925	33250	32985	38250.6	6680.05	0.174639
P	TG 12:0_16:1_18:2	25.67	790.692	301.1	[C49H88O6+NH4] 1+	363772	366260	347972	328006	265274	0		363772	366260	347972	328006	265274	334257	41476.4	0.124085
P	TG 13:0_14:0_16:0	25.99	754.692	298.5	[C46H88O6+NH4] 1+	345028	345352	326209	255281	264187	0		345028	345352	326209	255281	264187	307211	44140.6	0.143682
P	TG 13:0_14:0_16:1	25.69	752.676	296	[C46H86O6+NH4] 1+	513569	388320	415835	319153	304519	0		513569	388320	415835	319153	304519	388279	84040.3	0.216443
P	TG 13:0_14:0_17:0	26.19	768.707	301.8	[C47H90O6+NH4] 1+	1798765	1827772	2065479	1808267	1749249	0		1798765	1827772	2065479	1808267	1749249	1.84991e+06	123938	0.066997
P	TG 13:0_14:0_18:1	26.07	780.707	303.1	[C48H90O6+NH4] 1+	453932	356509	401151	297098	284455	0		453932	356509	401151	297098	284455	358629	71033.7	0.19807
P	TG 13:0_14:1_16:1	25.42	750.659	291.9	[C46H84O6+NH4] 1+	239132	270187	209448	214460	194373	0		239132	270187	209448	214460	194373	225520	29711.9	0.131749
P	TG 13:0_15:0_16:0	26.69	768.707	301.4	[C47H90O6+NH4] 1+	50850	43850	35933	31913	32107	0		50850	43850	35933	31913	32107	38930.6	8232.05	0.211454
P	TG 14:0_14:0_18:1	26.38	794.724	305.9	[C49H92O6+NH4] 1+	163845	175895	60577	129226	52442	0		163845	175895	60577	129226	52442	116397	57362.9	0.492821
P	TG 14:0_14:1_16:0	26.67	766.691	299.8	[C47H88O6+NH4] 1+	32547	38838	43671	30337	29575	0		32547	38838	43671	30337	29575	34993.6	6064.4	0.1733
P	TG 14:0_15:0_16:0	26.36	782.722	304.9	[C48H92O6+NH4] 1+	447744	536586	434902	418069	335657	0		447744	536586	434902	418069	335657	434592	71827.9	0.165277
P	TG 14:0_16:0_16:0	26.49	796.739	308.4	[C49H94O6+NH4] 1+	1688355	1853819	1762184	1596143	1799667	0		1688355	1853819	1762184	1596143	1799667	1.74003e+06	100460	0.0577347
P	TG 14:0_16:0_17:0	26.66	810.754	311.5	[C50H96O6+NH4] 1+	791982	745024	806000	744102	558245	0		791982	745024	806000	744102	558245	729071	99420.6	0.136366
P	TG 14:0_16:0_17:1	26.67	808.737	309	[C50H94O6+NH4] 1+	97395	108994	83988	68247	60556	0		97395	108994	83988	68247	60556	83836	20011.1	0.238693
P	TG 14:0_16:0_18:0	26.83	824.77	314.3	[C51H98O6+NH4] 1+	1887461	1861830	2109552	2081897	1816659	0		1887461	1861830	2109552	2081897	1816659	1.95148e+06	134450	0.0688966
P	TG 14:0_16:0_18:2	26.21	820.739	308.9	[C51H94O6+NH4] 1+	2734475	3665783	3676309	3285157	3154283	0		2734475	3665783	3676309	3285157	3154283	3.3032e+06	392628	0.118863
P	TG 14:0_16:1_18:1	26.68	820.741	310.3	[C51H94O6+NH4] 1+	74719	73939	57633	50203	44300	0		74719	73939	57633	50203	44300	60158.8	13774	0.228961
P	TG 14:0_16:1_18:2	25.93	818.723	306.1	[C51H92O6+NH4] 1+	1930789	2019774	1979331	2032178	1749674	0		1930789	2019774	1979331	2032178	1749674	1.94235e+06	114770	0.0590884
P	TG 14:0_17:0_18:1	26.67	836.771	315.3	[C52H98O6+NH4] 1+	920858	880114	804119	796941	671687	0		920858	880114	804119	796941	671687	814744	95431.3	0.11713
P	TG 14:0_17:1_18:1	27	834.755	313.6	[C52H96O6+NH4] 1+	47982	53616	41987	30946	39362	0		47982	53616	41987	30946	39362	42778.6	8614.45	0.201373
P	TG 14:0_18:1_18:1	26.5	848.771	315.3	[C53H98O6+NH4] 1+	12847350	14385608	13633002	13849011	12250292	0		12847350	14385608	13633002	13849011	12250292	1.33931e+07	844739	0.0630729
P	TG 14:0_18:1_18:2	26.24	846.756	312.9	[C53H96O6+NH4] 1+	14629694	16217379	17221570	16717572	16047857	0		14629694	16217379	17221570	16717572	16047857	1.61668e+07	974075	0.0602515
P	TG 14:0_18:1_20:1	26.8	876.803	322.4	[C55H102O6+NH4] 1+	22298044	22968344	24676810	24416082	20894114	0		22298044	22968344	24676810	24416082	20894114	2.30507e+07	1.55986e+06	0.0676708
P	TG 14:0_18:1_20:2	26.54	874.786	320.5	[C55H100O6+NH4] 1+	28278282	25413360	29416886	29073304	27772426	0		28278282	25413360	29416886	29073304	27772426	2.79909e+07	1.57948e+06	0.0564285
P	TG 14:0_18:2_18:3	25.73	842.723	308.7	[C53H92O6+NH4] 1+	1049116	1283957	1471979	1307558	1096321	0		1049116	1283957	1471979	1307558	1096321	1.24179e+06	171300	0.137947
P	TG 14:0_18:2_20:5	25.61	866.724	312.4	[C55H92O6+NH4] 1+	338323	405073	460324	431318	281671	0		338323	405073	460324	431318	281671	383342	72567	0.189301
P	TG 14:1_14:1_16:1	25.25	762.662	291.2	[C47H84O6+NH4] 1+	210628	230326	254560	215398	199766	0		210628	230326	254560	215398	199766	222136	21193.4	0.0954076
P	TG 14:1_14:1_18:2	25.3	788.677	296.3	[C49H86O6+NH4] 1+	72435	74766	84637	70988	69026	0		72435	74766	84637	70988	69026	74370.4	6109.59	0.0821509
P	TG 14:1_15:0_16:1	25.77	778.692	300.3	[C48H88O6+NH4] 1+	430538	291239	293183	273834	243628	0		430538	291239	293183	273834	243628	306484	72138.1	0.235373
P	TG 14:1_15:1_16:1	25.45	776.675	296	[C48H86O6+NH4] 1+	110415	98787	82427	81563	62209	0		110415	98787	82427	81563	62209	87080.2	18386.3	0.211143
P	TG 14:1_16:0_16:1	25.93	792.708	302.9	[C49H90O6+NH4] 1+	806765	981050	887243	799225	661776	0		806765	981050	887243	799225	661776	827212	118153	0.142833
P	TG 14:1_16:1_18:1	26.28	818.723	307.7	[C51H92O6+NH4] 1+	39169	28836	35631	21503	21037	0		39169	28836	35631	21503	21037	29235.2	8166.14	0.279326
P	TG 14:1_16:1_18:2	25.68	816.708	304.7	[C51H90O6+NH4] 1+	385944	452891	477645	387945	320847	0		385944	452891	477645	387945	320847	405054	61859.8	0.15272
P	TG 15:0_15:1_16:0	26.69	794.722	305.9	[C49H92O6+NH4] 1+	84435	78586	72906	50033	47666	0		84435	78586	72906	50033	47666	66725.2	16840.4	0.252385
P	TG 15:0_16:0_16:1	26.27	808.738	309	[C50H94O6+NH4] 1+	76333	62079	43622	419019	43786	0		76333	62079	43622	419019	43786	128968	162722	1.26173
P	TG 15:0_16:0_17:1	26.49	822.755	311.4	[C51H96O6+NH4] 1+	2002585	2102086	2025825	1964538	1619335	0		2002585	2102086	2025825	1964538	1619335	1.94287e+06	187711	0.0966151
P	TG 15:0_16:0_18:2	26.38	834.755	312.6	[C52H96O6+NH4] 1+	862329	873711	818501	799014	677393	0		862329	873711	818501	799014	677393	806190	78266.2	0.0970816
P	TG 15:0_16:1_18:2	26.1	832.739	310	[C52H94O6+NH4] 1+	379771	364288	324957	392528	286274	0		379771	364288	324957	392528	286274	349564	43549.7	0.124583
P	TG 15:0_18:2_18:3	25.9	856.739	312.7	[C54H94O6+NH4] 1+	195738	225439	268619	246943	193353	0		195738	225439	268619	246943	193353	226018	32545.8	0.143996
P	TG 15:1_16:0_16:1	26.12	806.723	307.4	[C50H92O6+NH4] 1+	405633	325754	342768	245123	255714	0		405633	325754	342768	245123	255714	314998	66141.3	0.209973
P	TG 15:1_16:1_18:1	26.28	832.74	312.2	[C52H94O6+NH4] 1+	28531	39033	33254	15899	22905	0		28531	39033	33254	15899	22905	27924.4	8971.88	0.321292
P	TG 16:0_16:0_17:0	26.94	838.786	317.6	[C52H100O6+NH4] 1+	727428	699855	752468	791689	659314	0		727428	699855	752468	791689	659314	726151	50368.9	0.0693643
P	TG 16:0_16:0_17:1	26.97	836.77	315.2	[C52H98O6+NH4] 1+	128508	102918	106606	83078	90734	0		128508	102918	106606	83078	90734	102369	17385.5	0.169832
P	TG 16:0_16:0_18:0	27.13	852.802	320.7	[C53H102O6+NH4] 1+	1818236	2039643	2041646	2061000	1751047	0		1818236	2039643	2041646	2061000	1751047	1.94231e+06	146120	0.07523
P	TG 16:0_16:0_20:5	26.01	875.711	314.5	[C55H96O6+Na] 1+	124948	159742	120721	130744	129249	0		124948	159742	120721	130744	129249	133081	15410	0.115794
P	TG 16:0_16:1_18:1	26.5	848.771	315.3	[C53H98O6+NH4] 1+	12847350	14385608	13633002	13849011	12250292	0		12847350	14385608	13633002	13849011	12250292	1.33931e+07	844739	0.0630729
P	TG 16:0_16:1_18:2	26.47	846.754	314.1	[C53H96O6+NH4] 1+	81197	93196	110667	72490	62666	0		81197	93196	110667	72490	62666	84043.2	18649.1	0.2219
P	TG 16:0_16:1_18:2	26.96	846.755	313.7	[C53H96O6+NH4] 1+	41259	67789	48253	52581	46778	0		41259	67789	48253	52581	46778	51332	10050.8	0.195801
P	TG 16:0_16:1_18:2	26.65	846.755	312.9	[C53H96O6+NH4] 1+	63441	83322	72143	62223	47619	0		63441	83322	72143	62223	47619	65749.6	13192.3	0.200645
P	TG 16:0_17:0_17:1	26.81	850.786	317.9	[C53H100O6+NH4] 1+	5780031	6241622	6696294	6279230	5377162	0		5780031	6241622	6696294	6279230	5377162	6.07487e+06	507312	0.08351
P	TG 16:0_17:0_18:0	27.24	866.817	323.6	[C54H104O6+NH4] 1+	289589	309907	289193	321307	231419	0		289589	309907	289193	321307	231419	288283	34620.2	0.120091
P	TG 16:0_17:0_18:1	26.96	864.802	321.6	[C54H102O6+NH4] 1+	723920	669050	801054	780045	622475	0		723920	669050	801054	780045	622475	719309	74657.8	0.103791
P	TG 16:0_17:0_22:0	28	922.879	335	[C58H112O6+NH4] 1+	83435	69365	62851	69194	35539	0		83435	69365	62851	69194	35539	64076.8	17640.9	0.275308
P	TG 16:0_17:1_18:1	26.85	862.786	319.5	[C54H100O6+NH4] 1+	38464	41592	51055	28302	37968	0		38464	41592	51055	28302	37968	39476.2	8165.59	0.206848
P	TG 16:0_17:1_18:1	26.67	862.786	319.2	[C54H100O6+NH4] 1+	2107074	2352454	2678326	2224003	2053816	0		2107074	2352454	2678326	2224003	2053816	2.28313e+06	249029	0.109073
P	TG 16:0_17:1_18:2	26.39	860.771	316	[C54H98O6+NH4] 1+	2520097	2983418	2915872	2483496	2509162	0		2520097	2983418	2915872	2483496	2509162	2682409	245478	0.0915139
P	TG 16:0_18:0_18:0	27.47	880.833	326.7	[C55H106O6+NH4] 1+	984480	941931	1057998	1039727	880135	0		984480	941931	1057998	1039727	880135	980854	72611.5	0.0740288
P	TG 16:0_18:0_18:1	27.23	878.813	324.6	[C55H104O6+NH4] 1+	80961	74959	82463	3238976	45168	0		80961	74959	82463	3238976	45168	704505	1.41689e+06	2.01119
P	TG 16:0_18:0_19:0	27.62	894.849	329.3	[C56H108O6+NH4] 1+	109492	108194	95195	115154	72244	0		109492	108194	95195	115154	72244	100056	17178.1	0.171685
P	TG 16:0_18:0_22:0	28.22	936.894	338.3	[C59H114O6+NH4] 1+	106262	95633	72339	56254	57242	0		106262	95633	72339	56254	57242	77546	22607.9	0.291541
P	TG 16:0_18:1_18:1	26.8	876.803	322.4	[C55H102O6+NH4] 1+	22298044	22968344	24676810	24416082	20894114	0		22298044	22968344	24676810	24416082	20894114	2.30507e+07	1.55986e+06	0.0676708
P	TG 16:0_18:1_20:0	27.46	906.849	330.6	[C57H108O6+NH4] 1+	1540015	1690540	2029137	1575473	1603803	0		1540015	1690540	2029137	1575473	1603803	1.68779e+06	198766	0.117767
P	TG 16:0_18:1_21:0	27.63	920.864	333	[C58H110O6+NH4] 1+	101124	109457	106921	116189	86931	0		101124	109457	106921	116189	86931	104124	11027.6	0.105907
P	TG 16:0_18:1_22:0	27.84	934.88	336.3	[C59H112O6+NH4] 1+	329710	437024	499235	326367	334844	0		329710	437024	499235	326367	334844	385436	78685.5	0.204147
P	TG 16:0_18:1_22:1	27.43	932.865	334.2	[C59H110O6+NH4] 1+	1454385	1601866	1733848	1166936	1279212	0		1454385	1601866	1733848	1166936	1279212	1.44725e+06	230710	0.159413
P	TG 16:0_18:2_20:5	25.8	894.755	318.1	[C57H96O6+NH4] 1+	3795543	4328296	5153480	4452529	4420329	0		3795543	4328296	5153480	4452529	4420329	4.43004e+06	483969	0.109247
P	TG 16:0_18:2_22:4	26.43	924.802	328	[C59H102O6+NH4] 1+	5219753	5700063	6115372	6041812	5899149	0		5219753	5700063	6115372	6041812	5899149	5.79523e+06	358582	0.0618753
P	TG 16:0_18:2_22:6	26.06	920.77	325.3	[C59H98O6+NH4] 1+	5259113	6068489	6127668	5436178	5130848	0		5259113	6068489	6127668	5436178	5130848	5.60446e+06	463940	0.0827805
P	TG 16:0_18:4_22:6	25.64	916.739	322.1	[C59H94O6+NH4] 1+	63280	79678	59225	67862	55969	0		63280	79678	59225	67862	55969	65202.8	9237.11	0.141667
P	TG 16:0_19:0_22:0	28.38	950.911	340.8	[C60H116O6+NH4] 1+	46936	45183	37387	24873	22715	0		46936	45183	37387	24873	22715	35418.8	11230.1	0.317066
P	TG 16:0_20:0_20:4	27.05	928.831	332.3	[C59H106O6+NH4] 1+	149313	173676	192723	116145	126224	0		149313	173676	192723	116145	126224	151616	31955.7	0.210767
P	TG 16:0_20:0_22:6	26.93	952.833	335.3	[C61H106O6+NH4] 1+	55669	64637	77448	64595	57496	0		55669	64637	77448	64595	57496	63969	8563.17	0.133864
P	TG 16:0_20:3_22:6	26.07	946.786	329.3	[C61H100O6+NH4] 1+	897032	890827	961467	987284	861698	0		897032	890827	961467	987284	861698	919662	52497.1	0.0570831
P	TG 16:0_20:4_22:0	27.41	956.864	338.2	[C61H110O6+NH4] 1+	83993	84927	85638	70115	60450	0		83993	84927	85638	70115	60450	77024.6	11265.6	0.14626
P	TG 16:0_22:0_22:6	27.26	980.866	340.7	[C63H110O6+NH4] 1+	56640	69273	73192	48704	38946	0		56640	69273	73192	48704	38946	57351	14204.7	0.24768
P	TG 16:0_22:6_22:6	25.84	968.774	331.6	[C63H98O6+NH4] 1+	88616	86560	99150	115962	90181	0		88616	86560	99150	115962	90181	96093.8	12102.2	0.125942
P	TG 16:1_16:1_18:2	25.97	844.74	310.5	[C53H94O6+NH4] 1+	5884371	6565921	6956075	6581631	6237952	0		5884371	6565921	6956075	6581631	6237952	6445190	403628	0.0626246
P	TG 16:1_16:1_22:6	25.64	892.739	317.3	[C57H94O6+NH4] 1+	857193	959287	1100518	1007319	337201	0		857193	959287	1100518	1007319	337201	852304	301015	0.353178
P	TG 16:1_17:1_18:2	26.14	858.755	313.9	[C54H96O6+NH4] 1+	812617	979042	1051215	890468	856412	0		812617	979042	1051215	890468	856412	917951	96344.5	0.104956
P	TG 16:1_18:0_18:2	29.89	874.784	319.7	[C55H100O6+NH4] 1+	57288	65477	84488	56507	41316	0		57288	65477	84488	56507	41316	61015.2	15757.2	0.25825
P	TG 16:1_18:0_20:1	27.11	904.834	328.2	[C57H106O6+NH4] 1+	4761845	5711719	6000983	4591962	4938572	0		4761845	5711719	6000983	4591962	4938572	5.20102e+06	619165	0.119047
P	TG 16:1_18:0_20:4	26.44	898.787	324.7	[C57H100O6+NH4] 1+	8179487	70753	8604640	8590258	7186132	0		8179487	70753	8604640	8590258	7186132	6526254	3.65451e+06	0.559971
P	TG 16:1_18:1_18:2	26.29	872.771	317.6	[C55H98O6+NH4] 1+	26347548	28406022	28307238	27882082	26862178	0		26347548	28406022	28307238	27882082	26862178	2.7561e+07	913078	0.0331293
P	TG 16:1_18:1_18:2	26.96	872.77	317.1	[C55H98O6+NH4] 1+	97322	153439	120596	114506	103880	0		97322	153439	120596	114506	103880	117949	21804.9	0.184868
P	TG 16:1_18:1_20:1	26.99	902.815	327	[C57H104O6+NH4] 1+	150303	172088	182908	153115	131448	0		150303	172088	182908	153115	131448	157972	20043.7	0.126881
P	TG 16:1_18:1_20:2	26.59	900.801	324.7	[C57H102O6+NH4] 1+	6824283	9627796	9724392	8925647	7919611	0		6824283	9627796	9724392	8925647	7919611	8.60435e+06	1.22909e+06	0.142846
P	TG 16:1_18:1_20:4	26.25	896.77	323.5	[C57H98O6+NH4] 1+	11078898	11846837	461128	497203	12048404	0		11078898	11846837	461128	497203	12048404	7186494	6.13362e+06	0.853492
P	TG 16:1_18:2_18:2	26.93	870.752	315.8	[C55H96O6+NH4] 1+	26213	40105	35812	26842	30370	0		26213	40105	35812	26842	30370	31868.4	5976.77	0.187545
P	TG 16:1_18:2_18:2	26.03	870.756	315.1	[C55H96O6+NH4] 1+	12499169	14533244	14297927	13355293	12284491	0		12499169	14533244	14297927	13355293	12284491	1.3394e+07	1.01836e+06	0.0760306
P	TG 16:1_18:2_18:3	25.76	868.74	312.8	[C55H94O6+NH4] 1+	3455017	3751608	4393019	4069514	3328262	0		3455017	3751608	4393019	4069514	3328262	3799484	438235	0.115341
P	TG 17:0_17:1_18:1	26.95	876.8	322.4	[C55H102O6+NH4] 1+	485517	545973	543466	521779	447361	0		485517	545973	543466	521779	447361	508819	42038.3	0.0826193
P	TG 17:0_18:0_18:1	27.27	892.832	327.7	[C56H106O6+NH4] 1+	194429	198102	197319	206329	150340	0		194429	198102	197319	206329	150340	189304	22225.9	0.117408
P	TG 17:0_18:1_18:2	26.69	888.802	322.9	[C56H102O6+NH4] 1+	1852822	1943532	2251118	2088545	1769608	0		1852822	1943532	2251118	2088545	1769608	1981125	191735	0.096781
P	TG 17:0_18:1_20:1	27.26	918.849	331.2	[C58H108O6+NH4] 1+	186600	224111	219172	175125	155373	0		186600	224111	219172	175125	155373	192076	29261.2	0.152342
P	TG 17:0_18:1_22:0	28.02	948.897	338.8	[C60H114O6+NH4] 1+	47983	47848	50109	43466	30070	0		47983	47848	50109	43466	30070	43895.2	8097.32	0.184469
P	TG 17:0_18:2_20:4	26.29	910.787	326.4	[C58H100O6+NH4] 1+	93987	88663	12815	75399	97823	0		93987	88663	12815	75399	97823	73737.4	35097.1	0.475975
P	TG 17:1_18:0_18:1	26.96	890.817	325.6	[C56H104O6+NH4] 1+	1306744	1432640	1627991	1392974	1347997	0		1306744	1432640	1627991	1392974	1347997	1.42167e+06	124647	0.0876768
P	TG 17:1_18:1_19:0	27.3	904.831	328.8	[C57H106O6+NH4] 1+	48667	66202	53850	32533	36605	0		48667	66202	53850	32533	36605	47571.4	13547.5	0.284782
P	TG 17:1_18:2_18:2	26.16	884.77	317.5	[C56H98O6+NH4] 1+	496611	595227	555528	561075	548898	0		496611	595227	555528	561075	548898	551468	35494.8	0.0643642
P	TG 17:1_18:2_20:4	26.05	908.768	322.8	[C58H98O6+NH4] 1+	112337	122946	142911	127177	104396	0		112337	122946	142911	127177	104396	121953	14732.9	0.120807
P	TG 17:1_20:1_22:1	27.64	972.895	340	[C62H114O6+NH4] 1+	20737	22623	22545	18864	18065	0		20737	22623	22545	18864	18065	20566.8	2081.39	0.101201
P	TG 17:2_18:2_20:4	25.91	906.756	322.2	[C58H96O6+NH4] 1+	109181	129557	137289	118447	89602	0		109181	129557	137289	118447	89602	116815	18594.6	0.159179
P	TG 18:0_18:0_22:0	28.63	964.927	344.1	[C61H118O6+NH4] 1+	40559	36650	27142	13567	21106	0		40559	36650	27142	13567	21106	27804.8	11055.9	0.397627
P	TG 18:0_18:1_18:2	26.85	902.817	326.4	[C57H104O6+NH4] 1+	6730696	7396619	8373485	7797017	6331674	0		6730696	7396619	8373485	7797017	6331674	7.3259e+06	816569	0.111463
P	TG 18:0_18:1_22:0	28.21	962.912	342	[C61H116O6+NH4] 1+	137331	135497	132020	88104	104892	0		137331	135497	132020	88104	104892	119569	21964	0.183694
P	TG 18:0_18:1_22:6	26.63	950.813	333.4	[C61H104O6+NH4] 1+	150521	159691	170247	183702	129230	0		150521	159691	170247	183702	129230	158678	20583.9	0.129721
P	TG 18:0_18:2_20:2	26.88	928.833	330.3	[C59H106O6+NH4] 1+	1201010	1366026	1608232	1265997	1110753	0		1201010	1366026	1608232	1265997	1110753	1.3104e+06	190784	0.145592
P	TG 18:0_19:0_22:0	28.83	978.942	346.5	[C62H120O6+NH4] 1+	15709	18832	13657	7940	9384	0		15709	18832	13657	7940	9384	13104.4	4483.5	0.342137
P	TG 18:0_21:0_22:0	29.3	1006.97	351.7	[C64H124O6+NH4] 1+	7660	8879	4538	3932	3181	0		7660	8879	4538	3932	3181	5638	2487.46	0.441196
P	TG 18:0_22:0_22:0	29.56	1020.99	355.9	[C65H126O6+NH4] 1+	12768	16743	8755	5837	5932	0		12768	16743	8755	5837	5932	10007	4705.29	0.470199
P	TG 18:1_18:1_20:3	26.66	926.817	330.2	[C59H104O6+NH4] 1+	2412898	2862722	2977706	2563949	2518806	0		2412898	2862722	2977706	2563949	2518806	2.66722e+06	240829	0.0902922
P	TG 18:1_18:1_22:0	27.86	960.896	339.7	[C61H114O6+NH4] 1+	12466	286890	272117	179148	215084	0		12466	286890	272117	179148	215084	193141	109940	0.569219
P	TG 18:1_18:1_22:4	26.71	952.833	334.9	[C61H106O6+NH4] 1+	629837	721053	793112	785822	570657	0		629837	721053	793112	785822	570657	700096	97635.7	0.13946
P	TG 18:1_18:2_18:2	26.64	898.782	322.6	[C57H100O6+NH4] 1+	84291	78213	93845	65167	67959	0		84291	78213	93845	65167	67959	77895	11791.3	0.151374
P	TG 18:1_18:2_18:2	26.31	898.787	322.4	[C57H100O6+NH4] 1+	11631545	12862652	13344218	11083900	11453159	0		11631545	12862652	13344218	11083900	11453159	1.20751e+07	974285	0.0806855
P	TG 18:1_18:2_19:0	26.98	916.833	329.2	[C58H106O6+NH4] 1+	316159	367294	446603	349078	339107	0		316159	367294	446603	349078	339107	363648	49911.4	0.137252
P	TG 18:1_18:2_19:1	26.7	914.817	327	[C58H104O6+NH4] 1+	306596	339093	354655	344110	282350	0		306596	339093	354655	344110	282350	325361	30001.3	0.0922092
P	TG 18:1_18:2_20:0	27.14	930.849	332.3	[C59H108O6+NH4] 1+	1556161	1810223	1968659	1561240	1387807	0		1556161	1810223	1968659	1561240	1387807	1656818	230441	0.139086
P	TG 18:1_18:2_20:4	26.19	922.786	325.7	[C59H100O6+NH4] 1+	4988252	5496494	6081559	5569937	4618431	0		4988252	5496494	6081559	5569937	4618431	5.35093e+06	563707	0.105347
P	TG 18:1_18:2_21:0	27.27	944.864	334.4	[C60H110O6+NH4] 1+	60432	73420	90153	61817	51974	0		60432	73420	90153	61817	51974	67559.2	14760.6	0.218483
P	TG 18:1_18:2_22:0	27.45	958.88	338.2	[C61H112O6+NH4] 1+	399180	397707	464809	343447	363334	0		399180	397707	464809	343447	363334	393695	46233.2	0.117434
P	TG 18:1_18:2_22:1	27.15	956.864	335.3	[C61H110O6+NH4] 1+	281411	309951	333975	243430	250974	0		281411	309951	333975	243430	250974	283948	38452.2	0.13542
P	TG 18:1_18:2_22:4	26.42	950.817	332.5	[C61H104O6+NH4] 1+	821345	745469	869683	843874	699766	0		821345	745469	869683	843874	699766	796027	71024.4	0.0892235
P	TG 18:1_19:0_20:1	27.62	946.88	337	[C60H112O6+NH4] 1+	59993	63023	76021	54948	53175	0		59993	63023	76021	54948	53175	61432	9050.71	0.147329
P	TG 18:1_19:0_22:0	28.41	976.929	344.9	[C62H118O6+NH4] 1+	19124	16546	18820	13694	10917	0		19124	16546	18820	13694	10917	15820.2	3500.1	0.221242
P	TG 18:1_20:1_21:0	28.05	974.911	342.9	[C62H116O6+NH4] 1+	23476	20948	24406	18571	14476	0		23476	20948	24406	18571	14476	20375.4	4007.68	0.196692
P	TG 18:1_20:1_22:0	28.2	988.928	345.8	[C63H118O6+NH4] 1+	57010	54703	62235	37582	40739	0		57010	54703	62235	37582	40739	50453.8	10722.6	0.212523
P	TG 18:1_20:1_22:1	27.87	986.911	342.9	[C63H116O6+NH4] 1+	93216	101910	100220	61495	66358	0		93216	101910	100220	61495	66358	84639.8	19264.3	0.227604
P	TG 18:1_20:1_22:5	26.7	978.849	337.9	[C63H108O6+NH4] 1+	102062	106005	136246	87911	77073	0		102062	106005	136246	87911	77073	101859	22408.6	0.219996
P	TG 18:1_20:4_22:1	27	980.865	339.9	[C63H110O6+NH4] 1+	69532	99326	100802	61317	71783	0		69532	99326	100802	61317	71783	80552	18240.4	0.226442
P	TG 18:1_22:0_22:6	27.24	1006.88	344.7	[C65H112O6+NH4] 1+	25477	39689	34592	24851	25677	0		25477	39689	34592	24851	25677	30057.2	6719.47	0.223556
P	TG 18:1_22:1_22:2	27.79	1012.93	346.9	[C65H118O6+NH4] 1+	21759	15555	15420	9912	11330	0		21759	15555	15420	9912	11330	14795.2	4618.32	0.31215
P	TG 18:1_22:1_22:6	26.93	1004.86	342.5	[C65H110O6+NH4] 1+	19464	19522	27543	18615	15546	0		19464	19522	27543	18615	15546	20138	4446.17	0.220785
P	TG 18:2_18:2_18:2	26.66	896.769	321.8	[C57H98O6+NH4] 1+	26958	48656	37385	37760	35075	0		26958	48656	37385	37760	35075	37166.8	7762.03	0.208843
P	TG 18:2_18:2_19:1	26.45	912.802	325.1	[C58H102O6+NH4] 1+	131168	164725	190236	154769	160778	0		131168	164725	190236	154769	160778	160335	21185.1	0.13213
P	TG 18:2_18:2_20:4	25.93	920.77	323.3	[C59H98O6+NH4] 1+	2423008	3425362	3225505	2935797	2680929	0		2423008	3425362	3225505	2935797	2680929	2.93812e+06	403574	0.137358
P	TG 18:2_18:2_22:6	25.81	944.771	327.3	[C61H98O6+NH4] 1+	827442	814664	1000856	984158	773708	0		827442	814664	1000856	984158	773708	880166	104623	0.118868
P	TG 18:2_18:3_18:4	25.31	890.723	314.3	[C57H92O6+NH4] 1+	70640	80252	101514	94879	78741	0		70640	80252	101514	94879	78741	85205.2	12629.6	0.148225
P	TG 18:2_18:3_20:4	25.69	918.755	321.6	[C59H96O6+NH4] 1+	1433783	1457232	1753378	1667554	1308677	0		1433783	1457232	1753378	1667554	1308677	1.52412e+06	181785	0.119272
P	TG 18:2_18:3_20:5	25.43	916.739	319.5	[C59H94O6+NH4] 1+	146275	192788	165948	178402	133926	0		146275	192788	165948	178402	133926	163468	23754.8	0.145318
P	TG 18:2_18:3_22:6	25.57	942.755	324.9	[C61H96O6+NH4] 1+	379189	453807	541554	507078	357490	0		379189	453807	541554	507078	357490	447824	79377.5	0.177252
P	TG 18:2_19:1_20:1	27	942.85	332.8	[C60H108O6+NH4] 1+	67105	66980	76995	59484	58454	0		67105	66980	76995	59484	58454	65803.6	7454.51	0.113284
P	TG 18:2_19:1_22:1	27.34	970.879	338.2	[C62H112O6+NH4] 1+	11766	12580	19007	13186	11731	0		11766	12580	19007	13186	11731	13654	3053.26	0.223617
P	TG 18:2_20:2_22:0	27.46	984.894	341.4	[C63H114O6+NH4] 1+	79860	75072	82632	70103	61844	0		79860	75072	82632	70103	61844	73902.2	8259.95	0.111769
P	TG 18:2_20:2_22:4	26.45	976.832	335.7	[C63H106O6+NH4] 1+	110858	112564	129292	109368	97506	0		110858	112564	129292	109368	97506	111918	11375.5	0.101641
P	TG 18:2_20:4_22:5	25.96	970.784	333	[C63H100O6+NH4] 1+	110266	158229	181017	148447	105238	0		110266	158229	181017	148447	105238	140639	32312.9	0.229757
P	TG 18:2_20:4_22:6	25.7	968.769	330.4	[C63H98O6+NH4] 1+	194050	232512	249605	215642	166850	0		194050	232512	249605	215642	166850	211732	32436.5	0.153196
P	TG 18:2_22:4_22:6	25.94	996.801	335.6	[C65H102O6+NH4] 1+	27884	36070	31413	31067	42954	0		27884	36070	31413	31067	42954	33877.6	5854.16	0.172803
P	TG 18:2_22:6_22:6	25.57	992.765	333.6	[C65H98O6+NH4] 1+	36044	49527	43299	49171	35107	0		36044	49527	43299	49171	35107	42629.6	6906.01	0.162
P	zymosterol intermediate 1a	14.08	415.357	219	[C28H46O2+H] 1+	48122	55138	60379	55029	51457	0		48122	55138	60379	55029	51457	54025	4584.22	0.0848536
P	CE 17:1	27.5	654.618	287.7	[C44H76O2+NH4] 1+	19158	27347	26091	23149	0	1		19158	27347	26091	23149		23936.2	3639.03	0.15203
P	CE 18:2	27.49	666.618	290.8	[C45H76O2+NH4] 1+	24982	32964	24571	19831	0	1		24982	32964	24571	19831		25587	5445.18	0.21281
P	CE 20:3	27.38	692.634	295.9	[C47H78O2+NH4] 1+	58808	59383	71473	57155	0	1		58808	59383	71473	57155		61704.8	6580.29	0.106642
P	CE 22:2	28.22	722.679	302.1	[C49H84O2+NH4] 1+	0	8705	7779	7022	10163	1			8705	7779	7022	10163	8417.25	1352.1	0.160634
P	Cer d18:1_24:1@	24.87	648.628	283	[C42H81NO3+H] 1+	68825	56315	0	32805	41578	1		68825	56315		32805	41578	49880.8	15924.8	0.319258
P	DG 16:0_16:0_0:0	27.31	586.541	258.8	[C35H68O5+NH4] 1+	8664	5528	4026	5238	0	1		8664	5528	4026	5238		5864	1976.78	0.337105
P	DG 16:1_18:1_0:0	27.28	610.539	260	[C37H68O5+NH4] 1+	9153	7197	0	9947	8186	1		9153	7197		9947	8186	8620.75	1191.4	0.138201
P	DG 18:1_16:0_0:0	23.95	612.555	263	[C37H70O5+NH4] 1+	83531	86308	0	78362	77235	1		83531	86308		78362	77235	81359	4289.51	0.0527232
P	DG 18:1_18:1_0:0	24.24	638.572	265.5	[C39H72O5+NH4] 1+	38777	0	27064	29558	37080	1		38777		27064	29558	37080	33119.8	5687.6	0.171728
P	DG 18:1_22:1_0:0	25.02	694.634	278.5	[C43H80O5+NH4] 1+	0	55483	46600	35152	39010	1			55483	46600	35152	39010	44061.2	8977.59	0.203753
P	DG 18:2_22:1_0:0	24.61	692.617	275.5	[C43H78O5+NH4] 1+	0	75139	70806	52338	68340	1			75139	70806	52338	68340	66655.8	9950.29	0.149279
P	DG 19:0_20:4_0:0	24.22	676.588	274.3	[C42H74O5+NH4] 1+	39138	33193	0	27920	30031	1		39138	33193		27920	30031	32570.5	4885.21	0.149989
P	Dormatinol	14.78	441.334	235.2	[C27H46O3+Na] 1+	39287	43684	50528	53882	0	1		39287	43684	50528	53882		46845.2	6587.85	0.14063
P	Fasciculic acid B	12.53	637.429	253.4	[C36H60O9+H] 1+	426391	0	362071	395833	318093	1		426391		362071	395833	318093	375597	46472.9	0.123731
N	LPA 22:6_0:0	7.18	481.238	211.6	[C25H39O7P-H] 1-	0	944	804	1178	1115	1			944	804	1178	1115	1010.25	169.352	0.167634
N	LPC 14:0_0:0	5.14	512.301	231.3	[C22H46NO7P+HCOO] 1-	3480	4137	0	3889	3824	1		3480	4137		3889	3824	3832.5	270.95	0.0706979
N	LPC 16:0_0:0	8.99	540.331	244.8	[C24H50NO7P+HCOO] 1-	52676	0	24902	30548	33547	1		52676		24902	30548	33547	35418.2	12050.5	0.340234
N	LPC 16:0_0:0	9.3	480.309	218.7	[C24H50NO7P-CH3] 1-	0	41547	31679	31127	41692	1			41547	31679	31127	41692	36511.2	5903.1	0.161679
N	LPC 18:1_0:0	8.93	566.346	242.4	[C26H52NO7P+HCOO] 1-	26248	12048	16239	7840	0	1		26248	12048	16239	7840		15593.8	7887.17	0.50579
N	LPC 18:2_0:0	7.28	564.331	246.6	[C26H50NO7P+HCOO] 1-	5983	7368	0	9435	1583	1		5983	7368		9435	1583	6092.25	3323.99	0.54561
N	LPC 20:1_0:0	11.22	594.378	248.3	[C28H56NO7P+HCOO] 1-	8307	0	7266	7998	8852	1		8307		7266	7998	8852	8105.75	661.861	0.0816533
P	LPC 20:4	2.94	544.34	230	[C28H50NO7P+H] 1+	12358	11240	0	12504	12111	1		12358	11240		12504	12111	12053.2	565.909	0.0469507
N	LPE 16:0_0:0	8.1	452.279	210.1	[C21H44NO7P-H] 1-	14114	0	16730	16165	18550	1		14114		16730	16165	18550	16389.8	1826.84	0.111462
N	LPE 16:1_0:0	5.5	450.263	208.4	[C21H42NO7P-H] 1-	36707	31495	29129	35078	0	1		36707	31495	29129	35078		33102.2	3428.69	0.103579
N	LPE 18:0_0:0	10.98	480.311	217.5	[C23H48NO7P-H] 1-	0	14863	11827	15804	12855	1			14863	11827	15804	12855	13837.2	1818.99	0.131456
N	LPE 18:2_0:0	6.42	476.278	212.2	[C23H44NO7P-H] 1-	63422	60221	76323	80912	0	1		63422	60221	76323	80912		70219.5	9962.57	0.141878
P	LPE 20:1	10.44	508.339	223.5	[C25H50NO7P+H] 1+	45786	53400	45408	0	45353	1		45786	53400	45408		45353	47486.8	3946.86	0.083115
N	LPG 18:1_0:0	8.53	509.287	221.1	[C24H47O9P-H] 1-	4393	0	5819	5847	7043	1		4393		5819	5847	7043	5775.5	1083.95	0.187681
P	MG 0:0_20:4_0:0	10.12	379.284	195.7	[C23H38O4+H] 1+	72020	78513	0	88396	76217	1		72020	78513		88396	76217	78786.5	6947.55	0.0881819
P	Oxidized PC 21:0	6.46	594.376	245.4	[C29H56NO9P+H] 1+	22927	20894	0	17819	14759	1		22927	20894		17819	14759	19099.8	3575.36	0.187194
P	Oxidized PC 25:0	16.99	650.439	256.6	[C33H64NO9P+H] 1+	36681	0	34429	28697	30802	1		36681		34429	28697	30802	32652.2	3580.27	0.109649
N	Oxidized PE 16:0_22:6@	16.97	778.503	290.6	[C43H74NO9P-H] 1-	2186	1750	0	1663	1480	1		2186	1750		1663	1480	1769.75	299.447	0.169203
N	PA 18:3_20:5@	19.04	715.431	263.1	[C41H65O8P-H] 1-	4257	3223	0	2789	1902	1		4257	3223		2789	1902	3042.75	978.535	0.321596
N	PC 13:0@_18:2	24.48	714.505	266.3	[C39H74NO8P-H] 1-	835	728	0	930	1044	1		835	728		930	1044	884.25	134.725	0.152361
N	PC 14:0@_22:6	20.1	776.521	278.4	[C44H76NO8P-H] 1-	0	1814	1909	1412	2067	1			1814	1909	1412	2067	1800.5	279.23	0.155085
N	PC 14:0_18:3	17.58	772.512	284	[C40H74NO8P+HCOO] 1-	9811	11226	10517	0	9585	1		9811	11226	10517		9585	10284.8	742.514	0.0721956
N	PC 15:0@_16:1	20.56	776.544	285.4	[C39H76NO8P+AcO] 1-	5123	4914	0	5097	4349	1		5123	4914		5097	4349	4870.75	360.052	0.0739213
N	PC 15:0@_22:6	21.02	790.539	280.7	[C45H78NO8P-H] 1-	0	8479	8645	8825	6155	1			8479	8645	8825	6155	8026	1255.31	0.156405
N	PC 16:0@_18:1	22.41	804.574	291.1	[C42H82NO8P+HCOO] 1-	0	26354	26376	34611	29032	1			26354	26376	34611	29032	29093.2	3887.43	0.13362
N	PC 16:0_18:3	19.65	800.543	289	[C42H78NO8P+HCOO] 1-	0	12054	10030	12364	7097	1			12054	10030	12364	7097	10386.2	2424.8	0.233463
N	PC 16:1_18:2	19.11	800.543	288.8	[C42H78NO8P+HCOO] 1-	220513	207402	231843	262177	0	1		220513	207402	231843	262177		230484	23370.2	0.101396
N	PC 18:0_18:2	22.52	830.59	295.8	[C44H84NO8P+HCOO] 1-	117415	121425	162752	121795	0	1		117415	121425	162752	121795		130847	21362.4	0.163263
N	PC 18:0_18:2	27.86	830.591	295.8	[C44H84NO8P+HCOO] 1-	911	924	918	0	923	1		911	924	918		923	919	5.94418	0.0064681
P	PC 18:1@_22:5	20.26	834.601	297	[C48H84NO8P+H] 1+	1192323	1471748	1267162	1031209	0	1		1192323	1471748	1267162	1031209		1.24061e+06	182857	0.147393
N	PC 18:1_22:5	20.86	878.59	302.2	[C48H84NO8P+HCOO] 1-	9989	7984	0	11396	10420	1		9989	7984		11396	10420	9947.25	1435.09	0.14427
P	PC 18:2@_20:4	18.74	806.57	290.9	[C46H80NO8P+H] 1+	899138	0	1129907	928656	923297	1		899138		1129907	928656	923297	970250	107210	0.110497
N	PC 18:3_20:5	16.63	846.527	292.3	[C46H76NO8P+HCOO] 1-	0	3905	4064	3781	2704	1			3905	4064	3781	2704	3613.5	617.298	0.170831
N	PC 20:4_22:6@	17.76	898.558	301.6	[C50H80NO8P+HCOO] 1-	1725	0	1336	1525	1228	1		1725		1336	1525	1228	1453.5	218.694	0.15046
P	PC 22:0	11.6	594.411	250.6	[C30H60NO8P+H] 1+	39171	43275	44274	40949	0	1		39171	43275	44274	40949		41917.2	2300.52	0.0548824
P	PC 22:0	12.17	594.413	250.2	[C30H60NO8P+H] 1+	50750	54265	58636	0	42103	1		50750	54265	58636		42103	51438.5	7009.96	0.136279
P	PC 28:0	17.1	678.506	273.3	[C36H72NO8P+H] 1+	43345	0	47466	56308	56119	1		43345		47466	56308	56119	50809.5	6463.28	0.127206
P	PC 32:1	19.98	732.555	281.4	[C40H78NO8P+H] 1+	85038	0	87573	76611	85888	1		85038		87573	76611	85888	83777.5	4892.43	0.0583979
P	PC 33:2	19.13	744.556	281.7	[C41H78NO8P+H] 1+	146529	144220	119630	0	122558	1		146529	144220	119630		122558	133234	14100.8	0.105834
P	PC 34:0	22.95	762.602	291.6	[C42H84NO8P+H] 1+	86298	93575	41440	0	94031	1		86298	93575	41440		94031	78836	25181.1	0.319412
P	PC 34:1	21.57	760.586	287.9	[C42H82NO8P+H] 1+	2396871	2755630	0	2149201	2426420	1		2396871	2755630		2149201	2426420	2.43203e+06	248982	0.102376
P	PC 34:2	20.86	758.571	284.5	[C42H80NO8P+H] 1+	243760	494379	0	660852	805380	1		243760	494379		660852	805380	551093	241094	0.437484
P	PC 36:4	21.89	782.57	288.1	[C44H80NO8P+H] 1+	0	146383	145519	130307	126025	1			146383	145519	130307	126025	137058	10421.9	0.0760397
P	PC 36:4	18.92	782.57	286.3	[C44H80NO8P+H] 1+	0	1903827	1677613	1738007	5917138	1			1903827	1677613	1738007	5917138	2.80915e+06	2.0742e+06	0.738374
P	PC 38:4	24.39	810.604	294.7	[C46H84NO8P+H] 1+	46543	0	71478	37737	81229	1		46543		71478	37737	81229	59246.8	20468.5	0.345479
P	PC 38:8	16.74	802.535	286.1	[C46H76NO8P+H] 1+	46783	47536	42489	41561	0	1		46783	47536	42489	41561		44592.2	3004.29	0.0673724
P	PC 40:7	19.53	832.585	296.1	[C48H82NO8P+H] 1+	234431	406029	358723	402049	0	1		234431	406029	358723	402049		350308	80167	0.228847
P	PC 42:1	24.98	872.707	312.6	[C50H98NO8P+H] 1+	0	30182	33245	23483	17114	1			30182	33245	23483	17114	26006	7194.33	0.276641
P	PC 44:4	24.41	894.694	313.1	[C52H96NO8P+H] 1+	46153	62745	72951	53100	0	1		46153	62745	72951	53100		58737.2	11665.3	0.198601
P	PC 44:8	20.89	886.633	303.7	[C52H88NO8P+H] 1+	33174	0	33219	34314	33533	1		33174		33219	34314	33533	33560	527.422	0.0157158
P	PC O- 15:0	2.76	482.323	227.4	[C23H48NO7P+H] 1+	0	7263	7004	6242	7099	1			7263	7004	6242	7099	6902	452.819	0.0656069
P	PC O- 18:0	10.2	524.371	237	[C26H54NO7P+H] 1+	579721	667740	175749	137490	0	1		579721	667740	175749	137490		390175	272518	0.698451
N	PE 16:0_20:4	20.02	738.508	270.8	[C41H74NO8P-H] 1-	593557	553401	574612	520775	0	1		593557	553401	574612	520775		560586	31200.2	0.0556564
N	PE 16:0_20:4	27.88	738.508	270.2	[C41H74NO8P-H] 1-	1503	1398	1620	0	1398	1		1503	1398	1620		1398	1479.75	105.793	0.0714941
N	PE 18:0_18:2	22.06	742.536	272.8	[C41H78NO8P-H] 1-	15357	21006	19348	26726	0	1		15357	21006	19348	26726		20609.2	4716.95	0.228876
P	PE 18:0_18:3@	21.45	742.539	278.7	[C41H76NO8P+H] 1+	70884	0	74698	71956	100606	1		70884		74698	71956	100606	79536	14138.2	0.177758
N	PE 18:0_20:4	22.45	766.54	276.5	[C43H78NO8P-H] 1-	18036	0	17054	20199	15141	1		18036		17054	20199	15141	17607.5	2104.71	0.119535
N	PE 18:2_16:1@	18.79	712.49	264	[C39H72NO8P-H] 1-	39487	0	41124	40867	26722	1		39487		41124	40867	26722	37050	6922.75	0.186849
P	PE 34:4	17.7	712.491	267.7	[C39H70NO8P+H] 1+	58872	62463	68914	57649	0	1		58872	62463	68914	57649		61974.5	5057.36	0.0816039
P	PE 36:2	22.35	744.555	280.5	[C41H78NO8P+H] 1+	365046	318034	312824	278737	0	1		365046	318034	312824	278737		318660	35496.3	0.111392
P	PE 36:3	20.95	742.539	277.9	[C41H76NO8P+H] 1+	1140999	1141904	0	1069693	1137518	1		1140999	1141904		1069693	1137518	1.12253e+06	35274.4	0.031424
P	PE 36:5	18.13	738.508	271.9	[C41H72NO8P+H] 1+	78659	83805	80816	88457	0	1		78659	83805	80816	88457		82934.2	4243.57	0.0511679
P	PE 36:6	16.49	736.488	267.1	[C41H70NO8P+H] 1+	30651	0	33081	31601	25082	1		30651		33081	31601	25082	30103.8	3493.96	0.116064
P	PE 38:6	23.09	764.523	279.7	[C43H74NO8P+H] 1+	31777	37102	32768	0	23791	1		31777	37102	32768		23791	31359.5	5550.28	0.176989
P	PE 40:7	21.96	790.535	289	[C45H76NO8P+H] 1+	0	131165	140552	124305	138714	1			131165	140552	124305	138714	133684	7456.12	0.0557742
P	PE 40:7	18.99	790.537	280.5	[C45H76NO8P+H] 1+	0	38920	45641	45611	51199	1			38920	45641	45611	51199	45342.8	5023.55	0.110791
N	PE O- 16:0@_22:6	20.65	748.528	273.4	[C43H76NO7P-H] 1-	0	4790	6098	6125	5737	1			4790	6098	6125	5737	5687.5	623.932	0.109702
N	PG 16:0_18:1	19.89	747.517	275.7	[C40H77O10P-H] 1-	6125	4959	6002	0	4065	1		6125	4959	6002		4065	5287.75	968.562	0.183171
N	PG 22:6@_22:4	16.97	869.532	297.7	[C50H79O10P-H] 1-	2004	1516	1253	0	708	1		2004	1516	1253		708	1370.25	540.125	0.39418
N	PI 20:5@_16:0	17.49	855.503	291.1	[C45H77O13P-H] 1-	0	696	817	661	797	1			696	817	661	797	742.75	75.9929	0.102313
N	PI 38:6	16.81	881.519	294.1	[C47H79O13P-H] 1-	5676	4117	0	4058	2860	1		5676	4117		4058	2860	4177.75	1154.59	0.276367
P	PS 15:0_14:0	11.22	716.449	270.3	[C35H68NO10P+Na] 1+	37043	55758	50304	0	39631	1		37043	55758	50304		39631	45684	8834.32	0.193379
N	PS 20:4_20:4	16.89	830.496	287.4	[C46H74NO10P-H] 1-	5895	0	4733	4665	4306	1		5895		4733	4665	4306	4899.75	689.438	0.140709
P	SM d34:1	19.15	703.576	283.8	[C39H79N2O6P+H] 1+	292589	0	540467	300277	276352	1		292589		540467	300277	276352	352421	125760	0.356845
P	SM d44:1	24.9	843.734	313.6	[C49H99N2O6P+H] 1+	41569	39454	50117	0	27845	1		41569	39454	50117		27845	39746.2	9176.06	0.230866
P	TG 13:0_14:0_22:6	25.51	826.694	305.2	[C52H88O6+NH4] 1+	19815	0	21066	29591	16265	1		19815		21066	29591	16265	21684.2	5649.82	0.260549
P	TG 13:0_15:0_16:1	26.14	766.692	299.6	[C47H88O6+NH4] 1+	94307	0	81326	38810	62100	1		94307		81326	38810	62100	69135.8	24161.6	0.34948
P	TG 14:0_14:0_16:1	26.99	766.691	299.1	[C47H88O6+NH4] 1+	40693	35278	37957	28078	0	1		40693	35278	37957	28078		35501.5	5420.32	0.152678
P	TG 14:0_16:0_16:1	26.97	794.723	306.1	[C49H92O6+NH4] 1+	75418	73548	68644	47161	0	1		75418	73548	68644	47161		66192.8	13005.4	0.196478
P	TG 15:0_16:0_16:1	26.39	808.74	309.5	[C50H94O6+NH4] 1+	673568	647772	537976	0	398862	1		673568	647772	537976		398862	564544	125126	0.221641
P	TG 15:0_16:0_16:1	26.99	808.739	309	[C50H94O6+NH4] 1+	0	72234	61817	43409	49787	1			72234	61817	43409	49787	56811.8	12804.7	0.225388
P	TG 15:0_16:0_16:1	25.61	808.738	308.7	[C50H94O6+NH4] 1+	33436	37633	26350	0	12964	1		33436	37633	26350		12964	27595.8	10808.9	0.391686
P	TG 15:0_16:1_17:0	29.93	822.752	312.5	[C51H96O6+NH4] 1+	74860	64412	0	46638	34667	1		74860	64412		46638	34667	55144.2	17946.9	0.325454
P	TG 15:1_16:1_17:0	26.35	820.739	309.9	[C51H94O6+NH4] 1+	239323	151354	207516	192633	0	1		239323	151354	207516	192633		197706	36526	0.184749
P	TG 15:1_16:1_17:1	26.96	818.722	308.7	[C51H92O6+NH4] 1+	0	22998	21419	17663	17913	1			22998	21419	17663	17913	19998.2	2634.31	0.131727
P	TG 16:0_16:1_16:1	27	820.739	310.2	[C51H94O6+NH4] 1+	0	66625	56304	43136	51144	1			66625	56304	43136	51144	54302.2	9840.68	0.18122
P	TG 16:0_16:1_18:1	29.95	848.768	316.6	[C53H98O6+NH4] 1+	50343	56901	50797	32444	0	1		50343	56901	50797	32444		47621.2	10550.8	0.221556
P	TG 16:0_16:1_18:1	26.97	848.77	315.9	[C53H98O6+NH4] 1+	108379	123327	0	97599	105763	1		108379	123327		97599	105763	108767	10737.7	0.0987217
P	TG 16:0_16:1_18:1	27.25	848.769	316	[C53H98O6+NH4] 1+	81922	124995	92231	79436	0	1		81922	124995	92231	79436		94646	20977.3	0.221639
P	TG 16:0_18:0_18:1	27.13	878.817	324.4	[C55H104O6+NH4] 1+	2972572	3014395	3387936	0	2666770	1		2972572	3014395	3387936		2666770	3.01042e+06	295557	0.0981781
P	TG 16:0_18:2_20:3	26.95	898.783	322.3	[C57H100O6+NH4] 1+	0	64061	54545	50046	51074	1			64061	54545	50046	51074	54931.5	6383.46	0.116208
P	TG 18:0_20:0_22:0	29.06	992.959	349.3	[C63H122O6+NH4] 1+	15827	15102	9402	0	6536	1		15827	15102	9402		6536	11716.8	4492.67	0.38344
P	24-northornasterol A	16.55	441.296	234.9	[C26H42O4+Na] 1+	148251	141134	149919	0	0	2		148251	141134	149919			146435	4665.66	0.0318617
P	CE 22:5	27.1	716.634	297.5	[C49H78O2+NH4] 1+	12187	16003	17071	0	0	2		12187	16003	17071			15087	2567.62	0.170187
P	Chol & Der [C28H48O2+H] 1+	12.39	417.373	208.4	[C28H48O2+H] 1+	9573	8061	0	8329	0	2		9573	8061		8329		8654.33	806.794	0.0932243
P	Cholestenone	27.61	385.346	225.7	[C27H44O+H] 1+	0	2579	2119	1854	0	2			2579	2119	1854		2184	366.845	0.167969
N	LPC 20:5_0:0	5.06	586.317	241.9	[C28H48NO7P+HCOO] 1-	2457	0	2090	0	2496	2		2457		2090		2496	2347.67	223.996	0.0954123
N	LPI 16:0	6.3	571.291	232.6	[C25H49O12P-H] 1-	0	0	8957	10490	13044	2				8957	10490	13044	10830.3	2064.65	0.190635
P	Oxidized PC 25:0	11.38	650.44	257	[C33H64NO9P+H] 1+	53928	48277	64445	0	0	2		53928	48277	64445			55550	8205.13	0.147707
P	Oxidized PC 36:4	17.06	798.564	290.9	[C44H80NO9P+H] 1+	107110	0	0	108933	73431	2		107110			108933	73431	96491.3	19991.6	0.207186
P	Oxidized PC 38:4	18.46	826.596	296.1	[C46H84NO9P+H] 1+	71563	0	0	72427	61271	2		71563			72427	61271	68420.3	6206.56	0.0907122
P	Oxidized PC 38:4	18.26	826.596	295.8	[C46H84NO9P+H] 1+	67615	77806	0	0	69100	2		67615	77806			69100	71507	5505.39	0.076991
N	Oxidized PE 16:0_22:6	16.6	778.504	277.3	[C43H74NO9P-H] 1-	0	5774	5080	5251	0	2			5774	5080	5251		5368.33	361.572	0.0673528
N	Oxidized PE 18:0_20:4	18.48	782.53	279	[C43H78NO9P-H] 1-	0	9880	7583	8981	0	2			9880	7583	8981		8814.67	1157.5	0.131315
N	PC 13:0@_20:4	20.15	738.507	272.3	[C41H74NO8P-H] 1-	8062	8006	5426	0	0	2		8062	8006	5426			7164.67	1505.99	0.210197
N	PC 15:0@_20:4	19.86	766.538	276.8	[C43H78NO8P-H] 1-	4564	3353	3783	0	0	2		4564	3353	3783			3900	613.919	0.157415
P	PC 16:0_20:1@	23.28	788.614	295.2	[C44H86NO8P+H] 1+	0	0	179295	137899	148605	2				179295	137899	148605	155266	21486.9	0.138387
N	PC 16:0_20:4	20.52	826.56	293.8	[C44H80NO8P+HCOO] 1-	0	19151	22843	22947	0	2			19151	22843	22947		21647	2162.22	0.0998857
N	PC 16:0_20:4	20.05	826.559	293.2	[C44H80NO8P+HCOO] 1-	39891	0	0	549548	630857	2		39891			549548	630857	406765	320313	0.787464
N	PC 16:0_22:6	20.79	850.56	298.3	[C46H80NO8P+HCOO] 1-	4680	0	5177	5396	0	2		4680		5177	5396		5084.33	366.885	0.0721598
N	PC 16:1@_22:4	21.4	852.574	297.7	[C46H82NO8P+HCOO] 1-	0	0	4223	3207	1964	2				4223	3207	1964	3131.33	1131.4	0.361316
N	PC 16:1_18:2	18.78	740.521	270.5	[C42H78NO8P-CH3] 1-	5861	0	6960	6868	0	2		5861		6960	6868		6563	609.688	0.0928977
N	PC 18:1@_18:3	19.51	826.558	292.7	[C44H80NO8P+HCOO] 1-	23029	18314	0	0	17010	2		23029	18314			17010	19451	3166.49	0.162793
P	PC 18:1@_20:5	18.51	806.569	290.9	[C46H80NO8P+H] 1+	0	4212470	4348410	0	4004834	2			4212470	4348410		4004834	4.18857e+06	173030	0.0413101
P	PC 31:0	20.22	720.554	282.3	[C39H78NO8P+H] 1+	0	0	246921	188062	176395	2				246921	188062	176395	203793	37803	0.185498
P	PC 32:0	21.55	734.57	285.2	[C40H80NO8P+H] 1+	0	156287	0	111412	154254	2			156287		111412	154254	140651	25342.1	0.180177
P	PC 32:3	16.24	728.526	276.9	[C40H74NO8P+H] 1+	0	33487	34289	0	40114	2			33487	34289		40114	35963.3	3616.88	0.100571
P	PC 34:2	23.44	758.571	284.6	[C42H80NO8P+H] 1+	0	169559	171246	142337	0	2			169559	171246	142337		161047	16225.6	0.10075
P	PC 34:2	21.57	758.57	284.4	[C42H80NO8P+H] 1+	183387	218753	0	0	218256	2		183387	218753			218256	206799	20276.6	0.0980501
P	PC 34:3	19.19	756.554	283.5	[C42H78NO8P+H] 1+	596816	483855	0	0	518088	2		596816	483855			518088	532920	57922.6	0.108689
P	PC 35:4	18.91	768.553	286.2	[C43H78NO8P+H] 1+	157074	92698	0	87246	0	2		157074	92698		87246		112339	38837.1	0.345713
P	PC 36:5	27.32	780.553	285.6	[C44H78NO8P+H] 1+	9836	0	8120	0	3892	2		9836		8120		3892	7282.67	3059.19	0.420064
P	PC 37:6	18.31	792.556	287.5	[C45H78NO8P+H] 1+	0	96310	0	56452	57200	2			96310		56452	57200	69987.3	22799.2	0.325761
P	PC 38:4	25.18	810.601	295.5	[C46H84NO8P+H] 1+	54435	45827	36911	0	0	2		54435	45827	36911			45724.3	8762.45	0.191636
P	PC 38:4	22.2	810.601	294.1	[C46H84NO8P+H] 1+	278934	321897	0	267786	0	2		278934	321897		267786		289539	28571.8	0.0986804
P	PC 38:6	23.52	806.57	290.1	[C46H80NO8P+H] 1+	39168	0	56019	44665	0	2		39168		56019	44665		46617.3	8593.47	0.184341
P	PC 38:6	26.78	806.569	289.7	[C46H80NO8P+H] 1+	22848	0	28816	12855	0	2		22848		28816	12855		21506.3	8064.64	0.374989
P	PC 39:3	22.51	826.633	298.5	[C47H88NO8P+H] 1+	145275	181388	0	141621	0	2		145275	181388		141621		156095	21980.7	0.140817
P	PC 44:12	15.47	878.57	297	[C52H80NO8P+H] 1+	40898	0	41126	0	39158	2		40898		41126		39158	40394	1076.46	0.026649
P	PC O- 21:0	13.26	566.419	248.4	[C29H60NO7P+H] 1+	43538	0	0	39820	37839	2		43538			39820	37839	40399	2893.28	0.0716177
N	PE 16:0_18:2	27.94	714.507	266.6	[C39H74NO8P-H] 1-	1075	1071	1208	0	0	2		1075	1071	1208			1118	77.9679	0.0697388
N	PE 16:0_22:6	20.88	762.507	275	[C43H74NO8P-H] 1-	5433	0	0	5390	5279	2		5433			5390	5279	5367.33	79.4628	0.0148049
P	PE 18:0_20:4@	24.38	768.554	284.4	[C43H78NO8P+H] 1+	0	0	70122	64946	107821	2				70122	64946	107821	80963	23403.2	0.289061
P	PE 18:0_20:4@	22.64	768.553	283.9	[C43H78NO8P+H] 1+	206278	0	178336	0	150610	2		206278		178336		150610	178408	27834.1	0.156014
P	PE 18:0_20:4@	23.57	768.554	283.8	[C43H78NO8P+H] 1+	0	0	77895	74810	84232	2				77895	74810	84232	78979	4803.62	0.0608215
N	PS 20:4_18:2@	19.99	806.494	286.4	[C44H74NO10P-H] 1-	3573	4001	0	0	3189	2		3573	4001			3189	3587.67	406.199	0.113221
P	SM d18:1_24:1@	23.49	813.686	305.3	[C47H93N2O6P+H] 1+	18180746	18051702	0	17311074	0	2		18180746	18051702		17311074		1.78478e+07	469310	0.0262951
P	TG 12:0_12:0_14:0	27.05	684.613	281.7	[C41H78O6+NH4] 1+	0	25839	21179	0	17077	2			25839	21179		17077	21365	4383.96	0.205194
P	TG 12:0_14:0_16:0	29.84	740.674	294.9	[C45H86O6+NH4] 1+	26523	0	0	15036	16068	2		26523			15036	16068	19209	6355.09	0.330839
P	TG 14:0_15:0_15:0	26.34	768.706	302	[C47H90O6+NH4] 1+	0	69430	0	42381	62852	2			69430		42381	62852	58221	14106.6	0.242294
P	TG 14:0_15:1_16:0	27.54	780.706	303.1	[C48H90O6+NH4] 1+	0	44920	0	33880	37365	2			44920		33880	37365	38721.7	5643.65	0.145749
P	TG 14:0_16:0_18:1	26.61	822.754	312.4	[C51H96O6+NH4] 1+	0	243165	215064	0	150395	2			243165	215064		150395	202875	47571	0.234485
P	TG 14:1_16:1_16:1	29.87	790.692	301.9	[C49H88O6+NH4] 1+	0	9654	0	26029	6814	2			9654		26029	6814	14165.7	10371.6	0.732166
P	TG 14:1_16:1_17:1	26.13	804.706	305.4	[C50H90O6+NH4] 1+	18091	25014	0	15804	0	2		18091	25014		15804		19636.3	4795.53	0.244217
P	TG 15:0_16:0_16:1	27.61	808.738	308.9	[C50H94O6+NH4] 1+	73275	0	56394	46859	0	2		73275		56394	46859		58842.7	13377.2	0.227338
P	TG 15:0_16:1_18:2	29.71	832.739	311.4	[C52H94O6+NH4] 1+	0	16271	0	10207	9048	2			16271		10207	9048	11842	3879.16	0.327576
P	TG 15:1_16:0_16:0	24.96	808.741	309.7	[C50H94O6+NH4] 1+	34220	26923	0	23246	0	2		34220	26923		23246		28129.7	5585.62	0.198567
P	TG 16:0_16:1_18:2	27.31	846.755	313.1	[C53H96O6+NH4] 1+	48428	54095	52575	0	0	2		48428	54095	52575			51699.3	2933.23	0.0567362
P	TG 16:0_18:1_18:2	26.59	874.785	314.1	[C55H100O6+NH4] 1+	0	357697	0	600852	448484	2			357697		600852	448484	469011	122870	0.261977
P	TG 18:0_18:1_18:3	26.93	900.801	324.1	[C57H102O6+NH4] 1+	45939	78563	0	61067	0	2		45939	78563		61067		61856.3	16326.3	0.263939
P	TG 18:2_18:2_22:5	25.94	946.786	327.9	[C61H100O6+NH4] 1+	351234	0	480019	429762	0	2		351234		480019	429762		420338	64907.6	0.154418
										sum of zeros	224
										total number of intensity values	4910								Median CV	0.123244
										data completeness	0.954379
