# Supplementary material for: Trapped ion mobility spectrometry and PASEF enable in-depth lipidomics from minimal sample amounts
Source: Nat Commun. 2020 Jan 16;11:331. doi: 10.1038/s41467-019-14044-x (PMC6965134; doi:10.1038/s41467-019-14044-x)
Supplement: Supplementary file 8 — Supplementary Data 6 [file 41467_2019_14044_MOESM8_ESM.xlsx]

## Sheet: Suppl. Data 6
Quehenberger et al. study
Lipid name	nmol\ml	Carbons-double bonds		TRUE/FALSE
1,2-DG( 30:0)	0.58			FALSE
1,2-DG( 30:1)	0.231			FALSE
1,2-DG( 30:2)	0.032			FALSE		TRUE if present in our dataset
1,2-DG( 32:0)	1.42			TRUE		FALSE is not present in our dataset
1,2-DG( 32:1)	1.07			TRUE
1,2-DG( 32:2)	0.415			FALSE
1,2-DG( 32:3)	0.060			FALSE
1,2-DG( 34:0)	1.37			TRUE
1,2-DG( 34:1)	3.87			TRUE
1,2-DG( 34:2)	2.82			TRUE
1,2-DG( 34:3)	1.65			FALSE
1,2-DG( 34:4)	0.173			FALSE
1,2-DG( 36:0)	0.69			TRUE
1,2-DG( 36:1)	1.24			FALSE
1,2-DG( 36:2)	4.06			TRUE
1,2-DG( 36:3)	8.1			TRUE
1,2-DG( 36:4)	5.28			TRUE
1,2-DG( 36:5)	0.961			FALSE
1,2-DG( 38:0)	0.003			FALSE
1,2-DG( 38:1)	0.013			FALSE
1,2-DG( 38:2)	0.022			FALSE
1,2-DG( 38:3)	0.28			TRUE
1,2-DG( 38:4)	0.94			FALSE
1,2-DG( 38:5)	1.61			TRUE
1,2-DG( 38:6)	1137			TRUE
1,2-DG( 40:4)	0.036			FALSE
1,2-DG( 40:6)	0.254			FALSE
1,2-DG( 40:7)	0.310			FALSE
C31:0	0.303	d18:0	C13:0	FALSE
C32:0	1.00	d18:0	C14:0	TRUE
C32:1	9.17	d18:1	C14:0	TRUE
C32:2	0.544	d18:2	C14:0	TRUE
C33:0	0.590	d18:0	C15:0	FALSE
C33:1	6.22	d18:1	C15:0	FALSE
C33:2	0.201			FALSE
C34:0	16.7	d18:0	C16:0	TRUE
C34:1	81.0	d18:1	C16:0	TRUE
C34:2	0.702			TRUE
C35:0	1.24	d18:0	C17:0	FALSE
C35:1	3.75	d18:1	C17:0	FALSE
C36:0	4.11	d18:0	C18:0	TRUE
C36:1	16.2	d18:1	C18:0	TRUE
C36:2	10.8	d18:2	C18:0	TRUE
C36:3	1.05			FALSE
C37:1	0.902	d18:1	C19:0	TRUE
C38:0	2.78	d18:0	C20:0	FALSE
C38:1	9.98	d18:1	C20:0	TRUE
C38:2	6.60	d18:2	C20:0	TRUE
C38:3	0.511	d18:2	C20:1	FALSE
C39:1	4.34	d18:1	C21:0	TRUE
C39:2	0.894	d18:2	C21:0	TRUE
C40:0	3.32	d18:0	C22:0	TRUE
C40:1	15.0	d18:1	C22:0	TRUE
C40:2	15.7	d18:2	C22:0	TRUE
C40:3	1.47	d18:2	C22:1	TRUE
C41:1	7.00	d18:1	C23:0	TRUE
C41:2	5.85	d18:2	C23:0	TRUE
C41:3	0.672	d18:2	C23:1	FALSE
C42:1	12.5	d18:1	C24:0	TRUE
C42:2	33.0	d18:2	C24:0	TRUE
C42:3	21.2	d18:2	C24:1	FALSE
C42:4	3.67	d18:2	C24:2	FALSE
C43:1	1.30	d18:1	C25:0	FALSE
C43:2	1.73	d18:2	C25:0	TRUE
C43:3	0.509	d18:2	C25:1	FALSE
C44:1	0.216	d18:0	C26:1	FALSE
C44:2	0.276	d18:1	C26:1	TRUE
C44:3	0.468	d18:1	C26:2	FALSE
CE(14:0)	80			FALSE
CE(14:1)	30			FALSE
CE(15:0)	30			FALSE
CE(15:1)	30			FALSE
CE(16:0)	190			TRUE
CE(16:1)	111			TRUE
CE(16:2)	31			TRUE
CE(17:0)	32			TRUE
CE(17:1)	31			TRUE
CE(18:0)	59			TRUE
CE(18:1)	533			TRUE
CE(18:2)	1820			TRUE
CE(18:3)	147			TRUE
CE(20:0)	32			TRUE
CE(20:1)	30			FALSE
CE(20:2)	34			FALSE
CE(20:3)	32			TRUE
CE(20:4)	237			TRUE
CE(22:0)	23			TRUE
CE(22:1)	10			FALSE
CE(22:2)	10			FALSE
CE(22:6)	32			TRUE
d16:1	0.036	C22:0		FALSE
d18:0	0.0003	C18:1		FALSE
d18:0	0.0006	C18:0		FALSE
d18:0	0.0010	C14:0		FALSE
d18:0	0.0025	C13:0		FALSE
d18:0	0.0026	C16:0		FALSE
d18:0	0.0038	C24:1		FALSE
d18:0	0.0042	C17:0		FALSE
d18:0	0.0071	C26:1		FALSE
d18:0	0.0072	C22:0		FALSE
d18:0	0.0078	C24:0		FALSE
d18:0	0.0090	C26:0		FALSE
d18:0	0.0134	C20:0		FALSE
d18:1	0.0011	C14:0		FALSE
d18:1	0.0016	C19:0		FALSE
d18:1	0.0073	C26:0		FALSE
d18:1	0.0081	C17:0		FALSE
d18:1	0.0093	C25:0		FALSE
d18:1	0.0127	C18:1		FALSE
d18:1	0.0178	C26:1		FALSE
d18:1	0.0275	C18:0		FALSE
d18:1	0.079	C20:0		FALSE
d18:1	0.187	C23:0		FALSE
d18:1	0.332	C24:1		TRUE
d18:1	0.336	C16:0		FALSE
d18:1	0.409	C24:0		TRUE
d18:1	0.522	C22:0		FALSE
d18:2	0.0013	C15:0		FALSE
d18:2	0.0022	C18:1		FALSE
d18:2	0.0085	C20:1		FALSE
d18:2	0.0125	C21:0		FALSE
d18:2	0.013	C16:0		FALSE
d18:2	0.0577	C22:0		FALSE
d18:2	0.170	C20:0		FALSE
d18:23	0.0024	C14:0		FALSE
LPC(16:0)	29.8			TRUE
LPC(16:0e)1	0.491			TRUE
LPC(16:0p)1	1.73			TRUE
LPC(16:1)	3.77			TRUE
LPC(18:0)	23.3			TRUE
LPC(18:0e)1	0.911			TRUE
LPC(18:1)	14.8			TRUE
LPC(18:2)	16.9			TRUE
LPC(20:3)	3.26			TRUE
LPC(20:4)	5.73			TRUE
LPC(22:5)	1.00			TRUE
LPC(22:6)	1.57			TRUE
LPE(16:0)	3.45			TRUE
LPE(18:0)	7.41			TRUE
LPE(18:1)	6.44			TRUE
LPE(18:2)	7.85			TRUE
LPE(20:4)	7.32			TRUE
LPE(22:1)	0.311			FALSE
LPE(22:6)	3.86			TRUE
PA(32:0)	0.186			FALSE
PA(32:1)	0.199			FALSE
PA(34:0)	0.225			FALSE
PA(34:1)	0.147			FALSE
PA(34:2)	0.144			FALSE
PA(36:0)	0.231			FALSE
PA(36:1)	0.118			FALSE
PA(36:2)	0.223			FALSE
PA(36:3)	0.117			FALSE
PA(36:4)	0.208			FALSE
PA(38:2)	0.138			FALSE
PA(38:3)	0.121			FALSE
PA(38:4)	0.164			FALSE
PA(38:5)	0.212			FALSE
PA(38:6)	0.070			FALSE
PC(30:1)	1.12			TRUE
PC(32:0)	11.4			TRUE
PC(32:1)	28.6			TRUE
PC(32:2)	9.80			TRUE
PC(34:0)	7.66			TRUE
PC(34:1)	89.3			TRUE
PC(34:1e)1	2.80			TRUE
PC(34:2)	188			TRUE
PC(34:2e)1	3.99			TRUE
PC(34:3)	13.8			TRUE
PC(36:0)	7.95			TRUE
PC(36:1)	99.8			TRUE
PC(36:1e)/PC(36:0p)1	2.57			TRUE
PC(36:2)	254			TRUE
PC(36:2e)/PC(36:1p)1	6.25			TRUE
PC(36:3)	165			TRUE
PC(36:4)	172			TRUE
PC(36:4e)/PC(36:3p)1	29.0			TRUE
PC(36:5)	12.8			TRUE
PC(38:2)	37.6			FALSE
PC(38:3e)/PC(38:2p)1	11.6			TRUE
PC(38:4)	254			TRUE
PC(38:5)	86.3			TRUE
PC(38:5e)/PC(38:4p)1	49.9			TRUE
PC(38:6)	62.9			TRUE
PC(40:2)	133			TRUE
PC(40:4)	36.7			TRUE
PC(40:5)	66.6			TRUE
PC(40:6)	79.4			TRUE
PC(40:7)	23.1			TRUE
PC(40:8)	27.0			FALSE
PE(32:1)	0.904			FALSE
PE(34:0)	0.801			FALSE
PE(34:1)	5.95			TRUE
PE(34:1p)1	3.93			TRUE
PE(34:2)	12.0			TRUE
PE(34:2p)1	7.32			TRUE
PE(36:0)	14.1			FALSE
PE(36:1)	8.21			TRUE
PE(36:2)	29.5			TRUE
PE(36:2e)/PE(36:1p)1	5.46			TRUE
PE(36:3)	16.0			TRUE
PE(36:3e)/PE(36:2p)1	13.7			TRUE
PE(36:4)	22.9			TRUE
PE(36:4e)/PE(36:3p)1	11.7			FALSE
PE(36:5)	4.10			TRUE
PE(36:5e)/PE(36:4p)1	19.6			FALSE
PE(38:1)	10.3			FALSE
PE(38:2)	0.763			FALSE
PE(38:3)	6.83			TRUE
PE(38:4)	48.1			TRUE
PE(38:5)	20.9			TRUE
PE(38:5e)/PE(38:4p)1	54.6			TRUE
PE(38:6)	19.5			TRUE
PE(38:6e)/PE(38:5p)1	32.7			TRUE
PE(40:1)	1.73			FALSE
PE(40:4)	2.34			FALSE
PE(40:5)	4.84			TRUE
PE(40:5e)1	7.7			FALSE
PE(40:6)	10.0			TRUE
PE(40:6e)1	11.5			TRUE
PE(40:7)	2.57			TRUE
PE(40:7e)1	15.9			FALSE
PE(42:1)	0.862			FALSE
PE(42:5)	1.47			FALSE
PE(42:5p)1	1.83			FALSE
PE(42:6)	1.64			FALSE
PE(42:6p)1	1.70			FALSE
PE(42:7)	1.20			FALSE
PG(34:1)	0.604			FALSE
PG(34:2)	0.080			FALSE
PG(36:1)	1.59			FALSE
PG(36:2)	0.194			FALSE
PG(36:3)	0.338			FALSE
PG(36:4)	0.217			FALSE
PG(36:5)	0.351			FALSE
PG(38:4)	0.191			FALSE
PG(38:5)	0.605			FALSE
PG(38:6)	0.919			FALSE
PG(40:4)	0.323			FALSE
PG(40:5)	0.159			FALSE
PG(40:6)	0.145			FALSE
PG(40:7)	0.181			FALSE
PG(40:8)	0.105			FALSE
PG(40:9)	0.116			FALSE
PI(32:1)	0.746			FALSE
PI(34:0)	0.473			TRUE
PI(34:1)	1.78			FALSE
PI(34:2)	2.64			FALSE
PI(36:0)	0.269			FALSE
PI(36:1)	1.77			TRUE
PI(36:2)	4.29			TRUE
PI(36:3)	1.17			TRUE
PI(36:4)	1.27			TRUE
PI(36:5)	0.570			FALSE
PI(38:2)	0.189			FALSE
PI(38:3)	1830			FALSE
PI(38:4)	11.0			TRUE
PI(38:5)	1.28			TRUE
PI(38:6)	0.498			TRUE
PI(40:3)	0.217			FALSE
PI(40:4)	0.451			FALSE
PI(40:5)	0.475			FALSE
PI(40:6)	0.540			TRUE
PS(32:1)	0.239			FALSE
PS(34:0)	0.307			FALSE
PS(34:1)	0.186			FALSE
PS(34:2)	0.151			FALSE
PS(36:0)	2090			FALSE
PS(36:1)	0.733			FALSE
PS(36:2)	0.316			FALSE
PS(36:3)	0.123			FALSE
PS(36:4)	0.179			FALSE
PS(38:1)	0.264			FALSE
PS(38:2)	0.188			FALSE
PS(38:3)	0.194			FALSE
PS(38:4)	0.481			FALSE
PS(38:5)	0.281			FALSE
PS(38:6)	0.162			FALSE
PS(40:3)	0.090			FALSE
PS(40:4)	0.101			TRUE
PS(40:5)	0.114			FALSE
PS(40:6)	0.637			FALSE
PS(40:7)	0.169			FALSE
TG(48:1)	27			TRUE
TG(48:2)	20.2			TRUE
TG(50:0)	11.6			TRUE
TG(50:1)	63.6			TRUE
TG(50:2)	79.8			TRUE
TG(50:3)	57.1			TRUE
TG(50:4)	18.9			TRUE
TG(52:1)	29.6			TRUE
TG(52:2)	139.5			TRUE
TG(52:3)	214.8			TRUE
TG(52:4)	90.9			TRUE
TG(52:5)	32.0			TRUE
TG(54:2)	21.5			TRUE
TG(54:3)	69.1			TRUE
TG(54:4)	68.5			TRUE
TG(54:5)	53.6			TRUE
TG(54:6)	36.5			TRUE
TG(56:6)	23.5			TRUE
