# Supplementary material for: Trapped ion mobility spectrometry and PASEF enable in-depth lipidomics from minimal sample amounts
Source: Nat Commun. 2020 Jan 16;11:331. doi: 10.1038/s41467-019-14044-x (PMC6965134; doi:10.1038/s41467-019-14044-x)
Supplement: Supplementary file 9 — Supplementary Data 7 [file 41467_2019_14044_MOESM9_ESM.xlsx]

## Sheet: Suppl. Data 7
Bowden et al. study
Lipid class	Carbons-double bonds	nnmol\ml	TRUE/FALSE
CE	14:00:00	16	FALSE		TRUE if present in our dataset
CE	15:00:00	5.3	FALSE		FALSE is not present in our dataset
CE	16:00:00	210	TRUE
CE	16:01:00	100	TRUE
CE	16:02:00	1.9	TRUE
CE	17:01:00	8.2	TRUE
CE	18:00:00	15	TRUE
CE	18:01:00	450	TRUE
CE	18:02:00	1	TRUE
CE	18:03:00	84	TRUE
CE	20:03:00	35	TRUE
CE	20:04:00	350	TRUE
CE	20:05:00	38	TRUE
CE	22:05:00	4.1	TRUE
CE	22:06:00	37	TRUE
CER	d34:1	0.28	FALSE
CER	d36:1	0.12	FALSE
CER	d38:1	0.11	FALSE
CER	d40:1	0.65	FALSE
CER	d40:2	0.15	FALSE
CER	d41:1	0.67	FALSE
CER	d42:1	1.9	TRUE
CER	d42:2	0.82	TRUE
Cholesterol	8	110	FALSE
DAG	1 day, 6:00:00	0.83	FALSE
DAG	1 day, 12:03:00	8.4	FALSE
DAG	1 day, 10:01:00	6.1	TRUE
DAG	1 day, 12:02:00	6.2	TRUE
DAG	1 day, 12:04:00	2.8	TRUE
HexCer	d34:1	0.86	FALSE
HexCer	d36:1	0.13	FALSE
HexCer	d40:1	2.4	FALSE
HexCer	d42:1	2.7	FALSE
LPC	15:00:00	0.52	FALSE
LPC	P-16:0	0.46	FALSE
LPC	17:00:00	1.4	FALSE
LPC	17:01:00	0.25	FALSE
LPC	20:01:00	0.19	FALSE
LPC	20:02:00	0.23	FALSE
LPC	22:00:00	0.025	FALSE
LPC	14:00:00	1.0	TRUE
LPC	16:00:00	73	TRUE
LPC	O-16:0	0.55	TRUE
LPC	16:01:00	2.4	TRUE
LPC	18:00:00	27	TRUE
LPC	O-18:0	0.16	TRUE
LPC	18:01:00	18	TRUE
LPC	18:02:00	22	TRUE
LPC	18:03:00	0.44	TRUE
LPC	20:00:00	0.10	TRUE
LPC	20:03:00	1.8	TRUE
LPC	20:04:00	6.0	TRUE
LPC	20:05:00	0.33	TRUE
LPC	22:01:00	0.013	TRUE
LPC	22:04:00	0.12	TRUE
LPC	22:05:00	0.43	TRUE
LPC	22:06:00	0.77	TRUE
LPC	1 day, 0:00:00	0.046	TRUE
LPE	16:00:00	0.91	TRUE
LPE	18:00:00	1.6	TRUE
LPE	18:01:00	1.4	TRUE
LPE	18:02:00	1.9	TRUE
LPE	20:04:00	1.1	TRUE
LPE	22:06:00	0.52	TRUE
PC	1 day, 14:02:00	2.3	FALSE
PC	1 day, 16:08:00	0.73	FALSE
PC	1 day, 6:00:00	1.6	TRUE
PC	O-30:0/29:0	0.072	TRUE
PC	O-30:1/P-30:0	0.047	TRUE
PC	1 day, 8:00:00	7.2	TRUE
PC	O-32:0/31:0	1.5	TRUE
PC	1 day, 8:01:00	13	TRUE
PC	O-32:1/P-32:0/31:1	1.6	TRUE
PC	O-32:2/P-32:1/31:2	0.34	TRUE
PC	1 day, 8:03:00	0.42	TRUE
PC	P-33:1/32:2	2.6	TRUE
PC	1 day, 10:00:00	2.1	TRUE
PC	O-34:0/33:0	0.76	TRUE
PC	1 day, 10:01:00	120	TRUE
PC	O-34:1/P-34:0/33:1	4.9	TRUE
PC	O-34:2/P-34:1/33:2	5.2	TRUE
PC	O-34:3/P-34:2/33:3	4.7	TRUE
PC	P-35:1/34:2	240	TRUE
PC	P-35:2/34:3	12	TRUE
PC	O-35:4/34:4	1.0	TRUE
PC	1 day, 10:05:00	0.034	TRUE
PC	1 day, 12:01:00	26	TRUE
PC	O-36:1/P-36:0/35:1	3.5	TRUE
PC	1 day, 12:02:00	140	TRUE
PC	O-36:2/P-36:1/35:2	7.4	TRUE
PC	1 day, 12:03:00	100	TRUE
PC	O-36:3/P-36:2/35:3	3.7	TRUE
PC	1 day, 12:04:00	150	TRUE
PC	O-36:4/P-36:3/35:4	12	TRUE
PC	1 day, 12:05:00	11	TRUE
PC	1 day, 12:06:00	0.28	TRUE
PC	1 day, 14:03:00	26	TRUE
PC	1 day, 14:04:00	84	TRUE
PC	O-38:4/P-38:3/37:4	7.4	TRUE
PC	1 day, 14:05:00	42	TRUE
PC	O-38:5/P-38:4/37:5	11	TRUE
PC	1 day, 14:06:00	41	TRUE
PC	O-38:6/P-38:5/37:6	3.6	TRUE
PC	P-38:6/36:0	1.2	TRUE
PC	1 day, 16:04:00	2.9	TRUE
PC	O-40:4/P-40:3/39:4	0.95	TRUE
PC	1 day, 16:05:00	6.7	TRUE
PC	O-40:5/P-40:4/39:5	1.7	TRUE
PC	1 day, 16:06:00	14	TRUE
PC	1 day, 16:07:00	3.5	TRUE
PC	O-42:5/P-42:4	0.79	TRUE
PC	O-36:5/P-36:4/35:5	6.9	TRUE
PC	P-36:5/35:6	0.30	TRUE
PC	O-38:2/37:2	0.98	TRUE
PC	O-38:3/P-38:2/37:3	1.5	TRUE
PC	O-40:2/P-40:1	0.069	TRUE
PC	O-40:7/P-40:6/39:7	1.1	TRUE
PE	1 day, 8:01:00	0.34	FALSE
PE	1 day, 12:00:00	0.28	FALSE
PE	1 day, 14:03:00	0.95	FALSE
PE	1 day, 16:04:00	0.26	FALSE
PE	1 day, 10:01:00	1.2	TRUE
PE	1 day, 10:02:00	2.2	TRUE
PE	O-34:2/P-34:1	0.78	TRUE
PE	O-34:3/P-34:2	1.5	TRUE
PE	1 day, 12:01:00	1.3	TRUE
PE	1 day, 12:02:00	6.7	TRUE
PE	O-36:2/P-36:1/35:2	0.93	TRUE
PE	1 day, 12:03:00	2.4	TRUE
PE	O-36:3/P-36:2/35:3	3.2	TRUE
PE	1 day, 12:04:00	3.1	TRUE
PE	O-36:4/P-36:3	1.6	TRUE
PE	O-36:5/P-36:4	4.9	TRUE
PE	1 day, 14:04:00	8.1	TRUE
PE	O-38:4/P-38:3/37:4	0.94	TRUE
PE	1 day, 14:05:00	2.7	TRUE
PE	O-38:5/P-38:4	5.8	TRUE
PE	1 day, 14:06:00	3.2	TRUE
PE	O-38:6/P-38:5	4.9	TRUE
PE	O-38:7/P-38:6	3.5	TRUE
PE	1 day, 16:05:00	0.73	TRUE
PE	1 day, 16:06:00	1.8	TRUE
PE	1 day, 16:07:00	0.77	TRUE
PE	O-40:7/P-40:6/39:7	2.5	TRUE
PE	O-40:5/P-40:4/39:5	0.73	TRUE
PE	O-40:6/P-40:5/39:6	1.3	TRUE
PG	1 day, 12:02:00	0.67	FALSE
PI	1 day, 8:01:00	0.56	FALSE
PI	1 day, 10:01:00	2.4	FALSE
PI	1 day, 10:02:00	2.8	FALSE
PI	1 day, 12:01:00	2.1	FALSE
PI	1 day, 12:03:00	2.2	FALSE
PI	1 day, 12:04:00	3.0	FALSE
PI	1 day, 16:04:00	0.30	FALSE
PI	1 day, 16:06:00	0.84	FALSE
PI	1 day, 12:02:00	7.7	TRUE
PI	1 day, 14:03:00	3.4	TRUE
PI	1 day, 14:04:00	19	TRUE
PI	1 day, 14:05:00	2.5	TRUE
PI	1 day, 14:06:00	0.32	TRUE
SM	d31:1	0.19	FALSE
SM	d32:2	0.66	FALSE
SM	d35:2	0.52	FALSE
SM	d36:0	2.0	FALSE
SM	d36:3	1.3	FALSE
SM	d38:3	0.61	FALSE
SM	d42:3	17	FALSE
SM	d32:1	8.4	TRUE
SM	d33:1	4.7	TRUE
SM	d34:0	5.8	TRUE
SM	d34:1	100	TRUE
SM	d34:2	16	TRUE
SM	d35:1	2.5	TRUE
SM	d36:1	20	TRUE
SM	d36:2	9.6	TRUE
SM	d37:1	1.0	TRUE
SM	d38:1	11	TRUE
SM	d38:2	5.2	TRUE
SM	d39:1	3.6	TRUE
SM	d39:2	0.61	TRUE
SM	d40:1	20	TRUE
SM	d40:2	12	TRUE
SM	d40:3	2.2	TRUE
SM	d41:1	7.7	TRUE
SM	d41:2	5.8	TRUE
SM	d41:3	0.77	TRUE
SM	d42:1	20	TRUE
SM	d42:2	44	TRUE
SM	d43:2	1.0	TRUE
SM	d44:2	0.40	TRUE
TAG	2 days, 4:07:00	0.39	FALSE
TAG	2 days, 6:01:00	3.2	FALSE
TAG	2 days, 10:08:00	0.68	FALSE
TAG	2 days, 10:09:00	1.2	FALSE
TAG	1 day, 22:02:00	3.6	TRUE
TAG	2 days, 0:00:00	4.5	TRUE
TAG	2 days, 0:01:00	13	TRUE
TAG	2 days, 0:02:00	16	TRUE
TAG	2 days, 0:04:00	1.3	TRUE
TAG	2 days, 1:01:00	2.0	TRUE
TAG	2 days, 1:02:00	1.8	TRUE
TAG	2 days, 2:00:00	3.8	TRUE
TAG	2 days, 2:01:00	38	TRUE
TAG	2 days, 2:02:00	47	TRUE
TAG	2 days, 2:03:00	23	TRUE
TAG	2 days, 2:04:00	8.7	TRUE
TAG	2 days, 2:05:00	1.6	TRUE
TAG	2 days, 3:01:00	1.8	TRUE
TAG	2 days, 3:02:00	4.8	TRUE
TAG	2 days, 3:03:00	4.8	TRUE
TAG	2 days, 4:01:00	14	TRUE
TAG	2 days, 4:02:00	44	TRUE
TAG	2 days, 4:03:00	100	TRUE
TAG	2 days, 4:04:00	48	TRUE
TAG	2 days, 4:05:00	15	TRUE
TAG	2 days, 4:06:00	4.0	TRUE
TAG	2 days, 5:02:00	1.9	TRUE
TAG	2 days, 5:03:00	3.7	TRUE
TAG	2 days, 5:04:00	2.4	TRUE
TAG	2 days, 6:02:00	8.2	TRUE
TAG	2 days, 6:03:00	26	TRUE
TAG	2 days, 6:04:00	36	TRUE
TAG	2 days, 6:05:00	27	TRUE
TAG	2 days, 6:06:00	14	TRUE
TAG	2 days, 6:07:00	5.6	TRUE
TAG	2 days, 8:02:00	0.69	TRUE
TAG	2 days, 8:03:00	1.4	TRUE
TAG	2 days, 8:04:00	2.0	TRUE
TAG	2 days, 8:05:00	4.1	TRUE
TAG	2 days, 8:07:00	13	TRUE
TAG	2 days, 8:09:00	0.71	TRUE
TAG	2 days, 10:07:00	2.0	TRUE
