# Supplementary material for: Trapped ion mobility spectrometry and PASEF enable in-depth lipidomics from minimal sample amounts
Source: Nat Commun. 2020 Jan 16;11:331. doi: 10.1038/s41467-019-14044-x (PMC6965134; doi:10.1038/s41467-019-14044-x)
Supplement: Supplementary file 10 — Supplementary Data 8 [file 41467_2019_14044_MOESM10_ESM.xlsx]

## Sheet: Suppl. Data 8
			Bremen_tims1					Bremen_tims2					Munich_tims1					Munich_tims2					Intra-instrument_Bremen_ tims1				Intra-instrument_Bremen_ tims2				Intra-instrument_Munich_ tims1				Intra-linstrument_Munich_ tims2				Intra-laboratory_Bremen				Intra-laboratory_Munich				Inter-laboratory Bremen-Munich
Lipid Name	Molecular Formula	m/z	CCS_Avanti Lipid mix_replicate_1	CCS_Avanti Lipid mix_replicate_2	CCS_Avanti Lipid mix_replicate_3	CCS_Avanti Lipid mix_replicate_4	CCS_Avanti Lipid mix_replicate_5	CCS_Avanti Lipid mix_replicate_1	CCS_Avanti Lipid mix_replicate_2	CCS_Avanti Lipid mix_replicate_3	CCS_Avanti Lipid mix_replicate_4	CCS_Avanti Lipid mix_replicate_5	CCS_Avanti Lipid mix_replicate_1	CCS_Avanti Lipid mix_replicate_2	CCS_Avanti Lipid mix_replicate_3	CCS_Avanti Lipid mix_replicate_4	CCS_Avanti Lipid mix_replicate_5	CCS_Avanti Lipid mix_replicate_1	CCS_Avanti Lipid mix_replicate_2	CCS_Avanti Lipid mix_replicate_3	CCS_Avanti Lipid mix_replicate_4		Average	STDEV	CV%		Average	STDEV	CV%		Average	STDEV	CV%		Average	STDEV	CV%		Average	STDEV	CV%		Average	STDEV	CV%		Average	STDEV	CV%
Cer 18:1 [M+H]+	C36H69NO3	564.535	258.17	257.95	257.64	258.18	257.95	258.09	258.97	258.97	259.56	258.97	258.685	258.684	258.874	259.273	259.716	260.092	259.892	259.887	259.481		257.978	0.219932	0.000852522		258.912	0.525757	0.00203064		259.046	0.44469	0.00171664		259.838	0.256467	0.000987026		258.445	0.62183	0.00240604		259.398	0.545539	0.00210309		258.897	0.751514	0.00290276
Cer 18:1 [M+Na]+	C36H69NO3	586.517	256.76	256.54	256.82	256.76	256.54	257.28	257.58	256.99	257.58	256.99	260.302	260.299	260.494	260.887	261.332	259.525	259.725	259.736	260.109		256.684	0.133716	0.000520937		257.284	0.295008	0.00114663		260.663	0.444398	0.00170488		259.774	0.243614	0.000937792		256.984	0.382919	0.00149005		260.268	0.58367	0.00224258		258.539	1.74993	0.00676854
Cholesterol ester 19:0	C46H82O2	684.665	289.58	290.07	289.18	289.02	288.93	291.3	291.6	292.18	291.02	292.18	294.403	293.757	294.675	294.335	294.225	293.403	292.306		293.089		289.356	0.470457	0.00162588		291.656	0.520461	0.0017845		294.279	0.335831	0.0011412		292.933	0.564581	0.00192734		290.506	1.29931	0.00447257		293.774	0.800631	0.00272533		291.959	1.98749	0.00680745
DG 14:1 [M+H]+	C31H56O5	509.42	235	235.49	234.56	234.43	234.3	235.14	234.84	235.44	236.03	234.25	235.806	237.061	235.95	237.04	236.838	235.997	236.661	236.657	236.244		234.756	0.487576	0.00207695		235.14	0.664116	0.00282434		236.539	0.611537	0.00258536		236.39	0.326979	0.00138322		234.948	0.585355	0.00249142		236.473	0.482996	0.00204251		235.67	0.941623	0.00399551
DG 14:1 [M+NH4]+	C31H56O5	526.447	234.21	234.7	234.36	234.23	234.1	234.34	234.65	234.65	235.24	234.65	235.608	236.241	235.751	236.22	236.018	235.798	235.653	235.665	235.236		234.32	0.231625	0.000988497		234.706	0.327307	0.00139454		235.968	0.281793	0.0011942		235.588	0.243703	0.00103445		234.513	0.335925	0.00143244		235.799	0.319347	0.00135432		235.122	0.732727	0.00311637
DG 14:1 [M+Na]+	C31H56O5	531.402	229.98	229.9	230.16	230.01	229.9	231.02	230.13	230.43	231.02	230.43	230.592	230.608	231.348	231.209	231.622	230.477	230.343	226.107	230.331		229.99	0.106771	0.000464241		230.606	0.397278	0.00172276		231.076	0.458948	0.00198614		229.315	2.13934	0.00932927		230.298	0.424992	0.0018454		230.293	1.63807	0.00711298		230.296	1.13264	0.00491822
SM 18:1 [M+H]+	C41H81N2O6P	729.59	286.36	286.3	286.55	286.38	286.3	287.18	286.89	287.18	287.76	286.6	289.146	289.73	289.408	289.084	290.805	287.493	287.206	287.225	286.8		286.378	0.102567	0.000358153		287.122	0.43014	0.00149811		289.634	0.701882	0.00242334		287.181	0.285563	0.000994364		286.75	0.490578	0.00171082		288.544	1.39596	0.00483794		287.6	1.35407	0.00470818
SM 18:1 [M+Na]+	C41H81N2O6P	751.572	286.21	285.58	285.82	286.23	285.01	286.45	286.15	286.45	286.45	286.45	289.602	288.961	289.865	289.539	290.647						285.77	0.505322	0.00176828		286.39	0.134164	0.000468466		289.723	0.612964	0.00211569						286.08	0.477773	0.00167007		289.723	0.612964	0.00211569		287.294	1.84766	0.00643126
TG 18:1 [M+NH4]+	C57H104O6	902.816	321.87	321.63	322.48	321.87	322.2	323.16	324.02	322.88	324.02	324.59	325.866	325.8	326.223	325.15	325.72	325.761	325.738	325.745	325.731		322.01	0.331889	0.00103068		323.734	0.699128	0.00215958		325.752	0.387622	0.00118993		325.744	0.0132046	4.05367e-05		322.872	1.04489	0.00323624		325.748	0.274243	0.000841887		324.234	1.6602	0.00512038
TG 18:1 [M+Na]+	C57H104O6	907.773	320.13	320.47	320.18	320.14	320.47	322.29	322	322.29	322.86	323.43	325.233	324.561	324.37	323.911	325.085	323.006	324.157		323.762		320.278	0.176267	0.000550356		322.574	0.571253	0.00177092		324.632	0.538564	0.001659		323.642	0.585159	0.00180804		321.426	1.27404	0.00396372		324.261	0.725391	0.00223706		322.686	1.7823	0.00552332
LysoPC 18:1[M+H]+	C26H52NO7P	522.355	232.47	232.96	232.63	232.49	232.96	232.61	232.91	232.91	232.91	232.91	233.793	234.428	233.934	234.408	233.583	233.413	233.678		233.665		232.702	0.243454	0.00104621		232.85	0.134164	0.000576182		234.029	0.376031	0.00160677		233.586	0.149328	0.000639286		232.776	0.201064	0.000863765		233.863	0.374036	0.00159938		233.259	0.622765	0.00266984
LysoPC 18:1[M+Na]+	C26H52NO7P	544.337	235.2	235.68	235.35	234.63	235.09	234.74	235.05	235.05	235.64	235.05	237.271	237.283	237.417	237.262	236.442	236.007	236.265	236.259	235.848		235.19	0.383862	0.00163214		235.106	0.327307	0.00139217		237.135	0.392751	0.00165623		236.095	0.203705	0.000862809		235.148	0.339208	0.00144253		236.673	0.62713	0.00264978		235.87	0.918742	0.00389512
PA 14:1 [M+H]+	C31H57O8P	589.387	246.64	245.88	245.55	246.05	245.88	244.98	245.87	245.28	246.47	246.47	246.103	246.111	245.646	245.47	245.451	246.069	245.903	245.111	245.888		246	0.401061	0.00163033		245.814	0.679066	0.00276252		245.756	0.329169	0.00133941		245.743	0.429274	0.00174684		245.907	0.534832	0.00217494		245.75	0.351184	0.00142903		245.833	0.452012	0.0018387
PA 14:1 [M+NH4]+	C31H57O8P	606.413	245.88	245.72	245.4	245.3	245.72	245.41	245.72	245.72	246.9	246.31	245.946	245.336	245.489	245.314	244.502	245.912	245.746	244.954	245.329		245.604	0.243475	0.000991331		246.012	0.593776	0.00241361		245.318	0.521836	0.00212719		245.485	0.430721	0.00175457		245.808	0.478837	0.00194801		245.392	0.462105	0.00188313		245.611	0.505039	0.00205625
PC 14:1 [M+H]+	C36H68NO8P	674.475	264.87	264.61	263.72	264.87	264.61	265.23	265.53	265.53	265.53	264.95	266.887	267.491	267.097	267.463	266.692	269.876	268.852	268.848	269.236		264.536	0.474321	0.00179303		265.354	0.260538	0.00098185		267.126	0.351046	0.00131416		269.203	0.48426	0.00179887		264.945	0.562163	0.00212181		268.049	1.1609	0.00433093		266.415	1.8146	0.00681117
PE 14:1 [M+Na]+	C33H62NO8P	654.41	256.15	255.93	255.62	255.56	255.93	256.09	256.38	255.8	256.38	255.8	256.616	256.617	256.802	257.204	255.186	256.296	256.106	256.109	256.488		255.838	0.244479	0.000955601		256.09	0.29	0.00113241		256.485	0.764643	0.00298124		256.25	0.182186	0.00071097		255.964	0.285626	0.00111588		256.38	0.565861	0.00220711		256.161	0.478255	0.00186701
PE 14:1 [M+H]+	C33H62NO8P	632.428	248.03	247.86	248.13	247.45	247.86	248.13	248.42	247.84	249	247.84	250.043	250.049	249.596	250.639	249.221	250.51	250.339	250.588	250.324		247.866	0.259673	0.00104763		248.246	0.485263	0.00195477		249.91	0.534291	0.00213794		250.44	0.129799	0.000518284		248.056	0.418016	0.00168517		250.145	0.476658	0.00190552		249.046	1.15636	0.00464316
PG 14:1 [M+H]+	C34H63O10P	663.423	264.37	264.11	263.8	263.78	264.11	263.58	265.04	264.45	264.45	263.87	265.135	265.128	264.725	265.1	264.325	264.571	264.752	264.769	264.343		264.034	0.24684	0.00093488		264.278	0.568656	0.00215174		264.883	0.356062	0.00134423		264.609	0.198506	0.000750188		264.156	0.432825	0.00163852		264.761	0.314689	0.00118858		264.443	0.483718	0.0018292
PG 14:1 [M+NH4]+	C34H63O10P	680.45	263.64	263.39	264.85	264.23	264.57	265.19	264.32	264.32	265.48	266.06	265.001	264.993	264.591	264.966	264.191	264.437	264.618	264.626	265.397		264.136	0.614313	0.00232574		265.074	0.756227	0.00285289		264.748	0.355879	0.00134422		264.769	0.427467	0.00161449		264.605	0.816269	0.00308486		264.758	0.363277	0.00137211		264.677	0.630827	0.00238338
PI 14:1 [M+H]+	C37H67O13P	751.439	274.76	274.66	275.53	274.78	274.66	275.13	276.01	276.01	276.01	274.85	276.136	276.118	276.981	276.7	275.335	275.839	275.587		275.576		274.878	0.368673	0.00134123		275.602	0.56738	0.00205869		276.254	0.633224	0.00229218		275.667	0.148538	0.000538829		275.24	0.590837	0.00214663		276.034	0.572393	0.00207363		275.593	0.696104	0.00252584
PS 14:1 [M+H]+	C34H62NO10P	676.418	257.75	258.12	257.81	257.76	258.12	258.24	258.54	258.54	259.12	258.54	258.285	258.284	258.475	258.258	257.471	257.714	257.915	257.587	257.901		257.912	0.191233	0.000741465		258.596	0.320437	0.00123914		258.154	0.391866	0.00151795		257.779	0.157599	0.000611371		258.254	0.438006	0.00169603		257.988	0.353764	0.00137124		258.128	0.41256	0.00159828
PS 14:1 [M+Na]+	C34H62NO10P	698.4	258.78	258.55	258.23	257.6	257.96	258.08	258.38	258.38	258.96	258.38	259.349	258.734	258.927	259.321	258.536						258.224	0.467579	0.00181075		258.436	0.320437	0.00123991		258.974	0.357845	0.00138178						258.33	0.394067	0.00152544		258.974	0.357845	0.00138178		258.545	0.484802	0.00187512
																							Median CV%		0.00103844		Median CV%		0.00174684		Median CV%		0.00165762		Median CV%		0.000990695		Median CV%		0.00177811		Median CV%		0.00205807		Median CV%		0.00350574
