# Supplementary material for: Trapped ion mobility spectrometry and PASEF enable in-depth lipidomics from minimal sample amounts
Source: Nat Commun. 2020 Jan 16;11:331. doi: 10.1038/s41467-019-14044-x (PMC6965134; doi:10.1038/s41467-019-14044-x)
Supplement: Supplementary file 11 — Supplementary Data 9 [file 41467_2019_14044_MOESM11_ESM.xlsx]

## Sheet: Suppl. Data 9
a. Human plasma_ES(+)												b. Mouse Liver_ES(+)												c. HeLa cells_ES(+)												d. Human plasma_ES(-)													e. Mouse liver_ES(-)
Mass (Da)	Retention Time (min)	plasma_pos_replicate_1	plasma_pos_replicate_2	plasma_pos_replicate_3	plasma_pos_replicate_4	plasma_pos_replicate_5		Average	STDEV	CV%		Mass (Da)	Retention Time (min)	Liver_pos_replicate_1	Liver_pos_replicate_2	Liver_pos_replicate_3	Liver_pos_replicate_4	Liver_pos_replicate_5		Average	STDEV	CV%		Mass (Da)	Retention Time (min)	HeLa_pos_replicate_1	HeLa_pos_replicate_2	HeLa_pos_replicate_3	HeLa_pos_replicate_4	HeLa_pos_replicate_5		Average	STDEV	CV%		Mass (Da)	RT (sec)	plasma_neg_replicate_1	plasma_neg_replicate_2	plasma_neg_replicate_3	plasma_neg_replicate_4	plasma_neg_replicate_5		Average	STDEV	CV%			Mass (Da)
996.794	0.616031	284.062	293.586	291.772	293.097	293.369		291.177	4.03957	0.0138732		522.097	1.32407	211.14	211.33	210.049	210.224	211.084		210.765	0.584468	0.00277308		485.877	1.37063	201.939	201.391	202.456	204.669	200.578		202.207	1.54235	0.0076276		1124.67	2.95899	191.207	192.379	192.379	191.793	189.449		191.442	1.21548	0.00634907			1086.26
429.854	1.62001	185.779	186.279	185.197	186.202	186.083		185.908	0.440745	0.00237077		233.9	2.02144	167.068	167.829	167.822	167.857	167.556		167.626	0.335096	0.00199907		563.852	1.37063	213.795	216.285	211.314	212.251	212.434		213.216	1.9309	0.00905609		1037.69	3.37976	186.121	186.708	187.295	186.121	187.295		186.708	0.586743	0.00314256			1388.7
1289.56	1.80201	582.452	584.001	582.54	583.848	583.446		583.258	0.724818	0.00124271		621.022	2.54556		200.108	199.455	202.038			200.534	1.34319	0.00669808		425.906	1.52996	194.235	195.487	194.747	194.63	194.687		194.757	0.454669	0.00233454		444.822	3.86291	179.116	178.511	178.511				178.712	0.349274	0.00195439			1121.76
387.926	1.98735	182.807	183.304	182.22	183.818	183.103		183.05	0.592684	0.00323782		232.073	2.88606	195.024	195.184	195.784	195.255	196.806		195.611	0.726601	0.00371453		409.876	1.57512	195.074	193.9	194.981	194.262	194.315		194.506	0.5027	0.00258449		761.743	4.02861	220.612	221.201	221.201		221.791		221.201	0.481361	0.00217613			939.283
235.92	2.15586	154.384	153.625	153.757	154.691	155.222		154.336	0.662415	0.00429203		176.95	3.0504	153.13	159.693	159.05	153.887	154.9		156.132	3.03176	0.0194179		522.096	1.70644	209.985	210.661	210.507	210.858	211.029		210.608	0.400317	0.00190077		988.699	4.20298	185.069	185.656	184.481	184.481	184.481		184.834	0.525163	0.00284128			1028.76
355.272	2.16501	198.298	198.825	197.73	198.771	199.232		198.571	0.575163	0.0028965		459.261	3.06982	204.511	203.461			203.821		203.931	0.533351	0.00261535		341.256	1.79292		180.442	180.326	180.313	180.282		180.341	0.0701451	0.000388959		929.74	4.22288	182.868	181.677	183.464	183.464	181.677		182.63	0.903107	0.00494501			1154.22
232.075	2.38809			195.427	195.86	195.731		195.673	0.222426	0.00113673		468.14	3.08439	198.882	198.439			198.794		198.705	0.234811	0.00118171		351.889	2.09149	169.81	171.038	170.318	169.739	171.506		170.482	0.772683	0.00453235		1064.69	5.04252	190.752	188.405	188.405	188.405	188.405		188.875	1.04925	0.0055553			1187.07
1241.67	3.47627	688.778	688.884	687.283	685.411			687.589	1.6257	0.00236435		273.266	3.41457	182.772	182.918	182.268	182.969	182.015		182.588	0.424017	0.00232226		528.377	2.22097	221.354	222.053	221.283	220.951	221.792		221.487	0.435807	0.00196765		368.825	5.27598	165.604	164.995	164.995	163.169	164.386		164.63	0.923048	0.00560681			958.269
367.271	4.14946	197.468	197.396	197.495	197.937	198.399		197.739	0.42581	0.00215339		220.073	3.79262	196.223	196.385	195.721	196.458	196.111		196.18	0.289927	0.00147786		345.962	2.2796	180.95	180.35	180.846	181.441	180.802		180.878	0.389794	0.00215501		830.745	5.28513	175.432	176.029	175.432	175.432	176.625		175.79	0.533561	0.00303521			859.715
338.223	4.19659			189.12	188.935	188.814		188.956	0.154134	0.00081571		430.3	4.14506	214.738			215.677	215.919		215.445	0.624059	0.00289661		349.908	2.68618	171.684	171.073	170.966		170.929		171.163	0.352441	0.0020591		1200.67	5.43342	202.774	203.359	199.845	199.845	203.359		201.837	1.83353	0.00908424			1486.69
413.292	4.38882	203.799	208.501	209.77	202.514	208.312		206.579	3.20655	0.0155221		232.11	4.37449	191.87	193.289	191.367	192.09	191.75		192.073	0.728412	0.00379236		176.95	2.72212	158.082	153.615	158.603	154.925	153.508		155.747	2.44131	0.0156749		770.764	5.45605	172.072		175.058		172.669		173.266	1.5803	0.00912064			1007.26
465.286	5.04517	216.655	216.05	216.122	216.621	216.455		216.381	0.280374	0.00129574		470.127	4.4121	201.923	202.713	201.44	202.197	201.229		201.9	0.59402	0.00294214		278.086	3.29242		162.785	162.687	162.759	163.894		163.031	0.576656	0.00353708		1290.66	5.67912	209.05	210.22	206.709	206.709	206.709		207.879	1.65529	0.00796275			1232.39
208.111	5.94068	147.483	147.322	146.844	147.764	146.461		147.174	0.52016	0.00353431		401.35	4.5109	212.129	212.936	212.877		212.688		212.657	0.367987	0.00173042		229.24	4.10632	176.851			178.005	177.329		177.395	0.579981	0.00326943		1004.71	5.90024	185.615	185.028	186.789	185.028	187.963		186.084	1.27259	0.00683877			512.858
239.224	6.46634	173.163	172.431	173.162	173.536	172.823		173.023	0.416231	0.00240564		585.402	5.00657	246.527	245.55	245.447	246.367	245.946		245.967	0.479002	0.00194742		319.288	4.65053	196.827	196.868	196.733				196.809	0.0694269	0.000352763		789.782	6.0031	176.178		176.775		176.178		176.377	0.344701	0.00195434			414.881
286.953	6.83137	161.992	161.858	161.983	162.328	162.238		162.08	0.195641	0.00120707		245.235	5.06219	171.717	171.849			172.209		171.925	0.254739	0.00148169		348.321	4.76122	205.31	205.369	204.613	205.64	203.933		204.973	0.693679	0.00338425		721.776	6.04043	169.287	172.277	169.287		169.287		170.034	1.49502	0.00879246			533.846
621.021	7.05492	195.772	201.582	201.67	202.127			200.288	3.02003	0.0150784		201.115	5.15371	142.927	144.305	143.678	143.013	142.753		143.335	0.645361	0.00450246		345.302	5.25092	200.499	199.938	199.798				200.078	0.370942	0.00185398		732.769	6.38371	171.033	169.837	169.239	170.435	173.424		170.794	1.61528	0.00945752			764.795
398.159	7.30712		201.614	201.112	201.566	202.019		201.578	0.371142	0.00184119		202.099	5.79293	197.197	197.36	197.964	197.433	197.084		197.408	0.33952	0.00171989		241.24	5.65211	187.585	187.603	187.48	188.068	187.433		187.634	0.252906	0.00134787		1031.06	6.6665	167.739	165.955	165.955	168.928	166.549		167.025	1.28914	0.00771827			515.293
539.358	7.37757	228.159	228.182	227.646	228.181	228.586		228.151	0.333714	0.00146269		341.329	8.39064	199.708	199.879	199.219	199.968	200.237		199.802	0.3782	0.00189287		235.921	6.17667	154.136	154.114	153.401	154.142	152.757		153.71	0.61948	0.00403018		1162.67	6.81762	193.475	199.334	195.818	199.334	195.232		196.639	2.60718	0.0132587			435.866
557.413	7.50573			221.581	221.507	221.922		221.67	0.221374	0.000998663		381.289	8.42513		198.469	199.664	199.176	199.444		199.188	0.519399	0.00260758		394.236	6.76251	194.714	195.969	194.619	195.11	195.167		195.116	0.5336	0.00273479		1107.04	6.95648	170.556	171.745	168.18	169.962	169.368		169.962	1.32844	0.00781609			862.329
224.134	8.25353	155.423	154.662	154.794		160.555		156.358	2.81718	0.0180174		615.363	8.85016	231.639	232.471	231.167	232.033	232.245		231.911	0.516549	0.00222736		317.293	7.82237	188.926	191.402	190.049	190.591	189.997		190.193	0.906245	0.00476488		928.72	7.38823	181.085		181.68	181.085	181.68		181.382	0.343818	0.00189554			440.093
371.15	8.28708	190.26	189.569	189.079	190.097	189.974		189.796	0.47492	0.00250227		277.179	9.07537	169.45	168.95			169.938		169.446	0.493786	0.00291412		331.323	8.87816	201.425		201.335		201.268		201.343	0.0785408	0.000390085		1159.69	7.51332		172.242	172.836	172.836	172.242		172.539	0.342807	0.00198684			1058.72
227.26	9.53367	174.247	174.126	173.635	174.01	174.521		174.108	0.32511	0.00186729		497.356	9.36469		210.37	210.314	210.489	209.509		210.171	0.446999	0.00212684		367.271	8.93552	197.618	197.662	197.525	197.998	197.463		197.653	0.207832	0.0010515		846.757	7.63747	182.534	180.745	180.149	180.745	180.149		180.864	0.979911	0.00541793			934.705
509.311	10.239	225.546	226.15	225.618	226.146	225.965		225.885	0.287821	0.0012742		571.392	10.1258	224.096	226.139	223.621		224.072		224.482	1.12586	0.00501536		391.272	9.44555	196.583	197.234	197.098	196.967	197.036		196.984	0.244627	0.00124187		937.691	7.79969	149.502	150.693	150.097	150.693	150.693		150.335	0.532568	0.00354253			998.746
273.266	10.5918	182.935	182.829	182.337				182.7	0.318713	0.00174446		236.132	10.5411	153.677	158.228	153.157		154.785		154.962	2.28097	0.0147195		355.345	9.77481	203.332	202.778	203.854	203.07			203.259	0.456946	0.0022481		966.716	7.81766	183.952		185.127	185.714	182.17		184.241	1.56255	0.00848102			1116.96
213.245	10.8805	173.03	172.905	173.028	173.401	172.685		173.009	0.259885	0.00150214		661.37	10.6168	239.802	240.644	239.94	240.839			240.306	0.512162	0.00213129		232.11	9.88001	191.697	191.1	191.595	192.155	190.923		191.494	0.492145	0.00257003		884.755	7.98158	183.004	182.408	183.004	182.408	182.408		182.647	0.326404	0.00178708			453.822
921.001	11.8695	242.114	242.183		242.209	242		242.126	0.0930685	0.00038438		921.002	10.8102	242.055	242.293	240.984	241.886			241.804	0.572028	0.00236566		448.095	9.96145	200.588	200.64	200.499	200.336	200.432		200.499	0.121403	0.000605504		895.745	8.24561	182.374	182.374	182.97	182.97	182.97		182.731	0.32634	0.0017859			1167.07
287.282	11.8892	187.355	187.256	187.367	187.78	187.66		187.484	0.224145	0.00119555		199.099	10.8723	146.854	143.112	143.766	140.535	146.043		144.062	2.50754	0.017406		495.379	11.9132	216.299	216.385	216.827				216.503	0.283504	0.00130947		1026.7	8.8373		185.561	187.321	186.734	187.321		186.734	0.829912	0.00444434			435.871
447.252	13.3526	197.992	195.555	197.429	197.872			197.212	1.13092	0.00573454		578.319	11.2804	233.79		233.317	233.58			233.563	0.237001	0.00101472		459.266	12.2112	203.464	204.129	203.379		203.912		203.721	0.358489	0.00175971		786.777	8.88694	179.175	179.772	178.578	180.369	180.369		179.653	0.778501	0.00433337			1009.74
270.18	14.9324	161.83	161.694	161.82		162.075		161.855	0.159329	0.000984396		277.114	12.0626	162.536	162.657	167.056	163.94			164.047	2.10403	0.0128258		202.099	12.371	196.338	196.996	195.611	197.398	197.432		196.755	0.776685	0.00394747		1135.66	9.34778	193.529	192.943	189.426	192.357	192.357		192.122	1.58352	0.00824225			813.784
303.289	16.2362	192.34	188.026	191.756	192.18	192.055		191.271	1.82662	0.00954987		224.138	12.0768	158.557	151.675	158.037	161.235			157.376	4.05081	0.0257397		339.35	12.6671		200.68		200.389	200.474		200.514	0.149561	0.000745885		1165.03	9.4736	172.826	173.42	171.045		173.42		172.678	1.12391	0.0065087			293.819
208.146	18.6334	154.85	153.47	153.603		153.846		153.942	0.625094	0.00406057		458.34	13.3947		225.59	226.742	228.208	227.2		226.935	1.0858	0.00478462		264.099	13.2924	155.747	156.97		156.978	156.233		156.482	0.601434	0.00384348		1086.67	9.51415	188.943	187.184	193.048	189.529	189.529		189.647	2.1305	0.0112341			1301.19
495.333	21.8426	229.246	229.862		230.455	229.676		229.81	0.501284	0.0021813		414.203	13.8767			200.354	200.489	198.904		199.915	0.878651	0.00439511		232.073	13.9363	195.422	194.833	195.323		195.888		195.367	0.432386	0.0022132		939.716	9.6952	182.244	181.649	182.244		179.863		181.5	1.12707	0.00620976			911.76
297.183	23.5107	212.293	212.259	212.341	212.826	213.271		212.598	0.441195	0.00207526		248.178	14.0526	164.661	154.66	164.147		163.88		161.837	4.79586	0.0296339		369.324	14.2755		203.108	202.356		201.072		202.179	1.02957	0.00509236		740.794	9.87773	173.389	173.987	173.987	173.987			173.838	0.298862	0.0017192			1156.26
619.36	26.5488	233.88	234.508	233.379				233.922	0.565989	0.00241956		589.345	14.2564	229.423	229.641	228.949	229.196			229.302	0.297313	0.0012966		431.231	15.4556	197.792	197.839	197.095	197.561	197.637		197.585	0.295913	0.00149765		466.801	10.2021	180.677	180.677	180.677	181.281	181.281		180.919	0.330883	0.0018289			3680.14
522.106	28.7519		270.763	270.743	270.237	270.565		270.577	0.243528	0.000900031		251.166	14.8859	163.299	163.421	162.153	162.176	161.253		162.461	0.902764	0.00555682		387.298	17.4876	214.865	211.903	213.572	212.107	211.062		212.702	1.50972	0.00709783		797.769	10.3862	177.342	176.745	177.342	177.342	177.939		177.342	0.4221	0.00238015			1107.71
338.136	28.951	168.705	168.583	168.102	168.464	168.968		168.565	0.318804	0.00189129		353.329	15.0016	200.689		200.201	200.332			200.408	0.252839	0.00126162		333.287	18.2793	205.042	205.712	204.954	205.376	204.884		205.194	0.345698	0.00168474		699.791	10.5253	171.181	171.181	171.181	171.181	171.181		171.181	1.09545e-05	6.39932e-08			909.281
582.247	29.063	241.244	241.305	241.34	241.326			241.304	0.042561	0.000176379		497.945	15.1452	212.012	210.364	213.368	214.169	210.73		212.129	1.64216	0.00774133		220.073	18.9408	194.746		197.137	197.041			196.308	1.35377	0.00689616		868.74	10.6534	177.691	178.287	181.268	178.883	180.672		179.36	1.54299	0.00860272			862.773
660.446	29.8526	259.842	260.554	260.553	260.606	260.365		260.384	0.316702	0.00121629		421.322	15.4296	213.032	213.839	213.165	213.348	212.976		213.272	0.347968	0.00163157		437.978	18.9861	204.352	206.836	206.082	201.672	206.009		204.99	2.06485	0.0100729		1113.68	10.8008	191.23	194.747	191.23	191.816	191.23		192.051	1.52868	0.00795975			693.685
422.194	31.8203	195.376	195.302	194.216	194.649	194.518		194.812	0.506495	0.00259992		261.242	15.5847	176.855		175.086	179.565			177.169	2.25561	0.0127314		347.318	20.9813			205.245	205.056	204.564		204.955	0.351316	0.00171411		566.821	11.0509	156.327	155.726		156.928	156.327		156.327	0.490763	0.00313933			1105.23
229.24	32.9304	179.662	178.937		178.832			179.144	0.452194	0.0025242		298.202	16.5573	184.572	184.72		185.403	185.074		184.942	0.372698	0.00201521		464.338	21.103	226.344	225.845	226.881	225.911	226.178		226.232	0.415378	0.00183607		890.726	11.1453	175.835		178.814	181.198			178.616	2.68697	0.0150433			631.823
298.192	32.9757	172.578	173.063	172.578	172.951	173.453		172.925	0.367334	0.00212424		437.978	17.3342	206.024	204.359	204.926	203.229	203.489		204.405	1.13083	0.00553231		623.388	21.8358	247.46	247.016	246.817	247.457	247.287		247.208	0.283563	0.00114707		1279.67	11.234	209.654	211.41	210.24	209.069	207.898		209.654	1.30874	0.00624239			1243.69
258.161	33.1474	166.431	166.908	166.424	166.781	166.686		166.646	0.214537	0.00128738		241.276	17.6986	176.291	176.429	176.415	175.835	175.521		176.098	0.402818	0.00228747		266.187	22.9004		163.736		164.324	164.227		164.096	0.315081	0.00192011		1011.05	11.7815		164.809	164.809	164.214	164.809		164.66	0.297398	0.00180614			535.811
357.287	34.4134	200.639	201.173	201.267	201.122	200.982		201.037	0.244959	0.00121848		498.297	17.8513	229.145	228.136	229.281		228.517		228.77	0.537781	0.00235075		753.414	23.8226		258.61	254.823	253.009	251.715		254.539	2.99812	0.0117786		1140.69	11.9416	200.551		199.965	200.551	199.965		200.258	0.338359	0.00168961			1056.25
416.217	34.6189	231.589	231.617	231.669	231.619	231.43		231.585	0.0910198	0.00039303		222.173	18.1476	155.455		156.843	156.851			156.383	0.803502	0.00513803		458.192	25.7892	205.894	206.563	206.415		206.34		206.303	0.287953	0.00139578		1005.73	12.026	161.846	163.036	164.82	165.415	166.605		164.345	1.89976	0.0115596			3876.11
318.05	34.6915		178.624	178.138	178.526	178.417		178.426	0.210143	0.00117776		598.399	19.3976	227.517	226.511	226.433	226.059	226.28		226.56	0.561997	0.00248057		160.073	26.099	182.2	181.568	181.452				181.74	0.402726	0.00221594		1173.66	12.042	199.898	195.211	195.797	196.383	196.383		196.734	1.83402	0.00932234			235.922
448.246	40.2791	222.796	222.208	222.272	222.196	222.614		222.417	0.272255	0.00122408		729.399	19.4126	249.641	246.869			250.896		249.135	2.06035	0.00827001		347.928	31.2784	171.72	172.336	172.227	171.64	172.19		172.023	0.318748	0.00185294		1042.71	12.1115	190.803	191.39	191.977	191.39	191.39		191.39	0.414877	0.00216771			715.805
371.339	40.731		206.859	207.54	206.818			207.072	0.405615	0.00195881		253.182	19.8896	163.866		162.089	162.745	164.349		163.262	1.03117	0.00631602		466.218	32.0976		196.177	200.271	199.508	200.807		199.191	2.07856	0.010435		1114.38	12.2913	171.137	172.325	169.949	169.355	169.949		170.543	1.18809	0.00696654			827.775
411.313	41.7486	213.31	213.285	213.362	213.852	213.097		213.381	0.281534	0.0013194		284.162	20.9123	168.632		167.495		164.718		166.948	2.01333	0.0120596		452.359	34.5622		212.694	217.376	216.48	213.06		214.903	2.37187	0.0110369		285.9	12.2938	141.475	142.09	142.09	145.78	143.935		143.074	1.77147	0.0123815			960.747
557.247	43.0095	236.791	236.839	236.881	237.443	236.654		236.922	0.303557	0.00128126		472.177	21.2772	196.996			195.404	196.903		196.434	0.893605	0.00454913		541.304	34.7696	232.646	230.356		232.164			231.722	1.20749	0.00521094		1089.05	12.3916	169.997	171.186	169.403	171.186	168.809		170.116	1.06297	0.00624853			633.795
314.293	44.55	195.048	194.966	195.07	195.504	194.774		195.072	0.268014	0.00137392		287.254	21.9086	186.755			176.893	179.091		180.913	5.17722	0.0286172		423.309	35.9003	213.04			212.703	212.879		212.874	0.168613	0.00079208		1185.02	12.4054	172.792	175.76		176.354	172.199		174.276	2.08472	0.0119622			1003.73
326.224	44.7038		179.046	178.559	177.14			178.248	0.990291	0.00555568		227.261	21.9438	174.311	174.446	174.434	173.847	174.172		174.242	0.247337	0.0014195		428.21	40.0938		211.223	211.069		211.594		211.295	0.270085	0.00127824		1227.67	12.588	204.48	207.993	207.993	209.75	204.48		206.939	2.35681	0.0113889			731.773
334.211	45.9374		187.293	189.206		188.9		188.467	1.02751	0.00545196		707.405	22.1413	249.784		252.338	252.678			251.6	1.58204	0.00628791		345.301	40.2411	189.526		190.036		189.374		189.645	0.346836	0.00182887		1056.39	12.7608	167.685	168.28	168.874	168.874	168.874		168.518	0.531682	0.00315506			991.754
350.293	46.5077	196.613	195.941	196.042	196.48	196.348		196.285	0.285917	0.00145664		640.271	22.7585	243.612	243.242	243.751		243.636		243.56	0.220533	0.000905454		331.322	40.9966		201.476	201.946	201.785	201.268		201.619	0.304328	0.00150942		1092.38	12.9498	168.802		169.396	169.396	170.585		169.545	0.747689	0.00440998			960.306
413.35	47.7449	215.053	214.44	214.515	214.414	214.846		214.654	0.282514	0.00131614		458.193	23.0301	206.365	206.547	205.882	206.04	206.91		206.349	0.408458	0.00197946		480.201	42.3316	209.242	209.313	209.765	208.928	208.481		209.146	0.477216	0.00228174		414.207	13.7997	208.925	208.925	209.523	209.524	209.524		209.284	0.327714	0.00156588			1040.74
393.287	48.6775	200.567	199.911	200.599	200.455	200.316		200.37	0.27956	0.00139522		239.131	23.2287	153.575	157.49		152.423	153.415		154.226	2.23493	0.0144913		490.254	42.92	210.933	211.008	210.854		210.774		210.892	0.100927	0.000478574		947.016	13.8184	249.159	249.739	248.58	248	249.159		248.927	0.661001	0.0026554			1156.7
372.298	51.0551	205.101	205.052	205.14	205.605	204.862		205.152	0.274928	0.00134012		294.084	24.6879		163.484	162.225	161.622			162.444	0.950481	0.00585115		158.073	44.1051	163.188	161.251	161.157	161.9	161.771		161.854	0.8122	0.00501812		590.822	13.9198	160.981	160.981	160.981		162.182		161.281	0.600487	0.00372322			1146.24
369.133	51.1341	195.054	194.976		194.319			194.783	0.404095	0.00207459		473.818	25.6181	192.686			192.924	191.355		192.322	0.845465	0.00439609		338.135	45.074	168.223	168.221	172.412		168.083		169.235	2.11907	0.0125215		819.752	14.0988	175.471	177.857	175.471	175.471			176.067	1.19333	0.00677768			1147.23
356.271	51.4137	188.74	188.646	187.557	187.369	187.249		187.912	0.72197	0.00384206		701.395	26.9829	249.221			247.866	248.052		248.379	0.734507	0.0029572		400.19	45.0922	195.831	195.873		196.219	196.283		196.051	0.232596	0.0011864		1249.65	14.4199	203.854	206.781	207.367	203.854	203.268		205.025	1.89704	0.00925273			1107.27
357.36	56.6174		211.917	211.4		211.727		211.681	0.261201	0.00123393		347.927	27.8083	172.854	171.741	172.352	171.154	172.719		172.164	0.710308	0.00412577		204.115	45.4549	159.166		159.683	158.53	159.658		159.259	0.541217	0.00339834		1238.66	14.5654	206.801	206.801	209.143	206.801			207.387	1.17099	0.00564641			806.787
546.339	56.8654	229.851	222.215		230.471			227.512	4.59771	0.0202086		480.207	28.7231		208.729	209.288	208.844			208.954	0.295122	0.00141238		264.172	45.5995		161.312	160.595	161.297			161.068	0.409382	0.00254167		1102.69	14.6297	194.771	194.771	190.667	194.771	194.771		193.951	1.83541	0.00946329			990.761
450.31	57.8055	215.677	216.253	215.733	216.231	216.066		215.992	0.272631	0.00126223		351.313	28.9727		196.566		191.678	195.681		194.641	2.60455	0.0133813		287.282	46.9087	187.261	187.281			187.11		187.217	0.0935731	0.000499811		1097.04	14.9399	167.011		167.605	167.605	170.576		168.199	1.609	0.00956607			1605.59
920.999	58.4988	242.114		242.214	242.209	242		242.134	0.100433	0.000414781		675.384	29.0071		245.413	244.702	244.398	246.416		245.232	0.896385	0.00365525		371.34	52.1961	207.878	204.288			211.974		208.047	3.84575	0.018485		1245.02	15.8913	178.035	176.256	175.069	177.442	176.849		176.73	1.14121	0.00645737			918.985
183.065	59.2638	232.64	232.647	233.327	233.254	233.069		232.987	0.32776	0.00140677		355.345	29.8046			208.202	208.363	207.999		208.188	0.182291	0.000875607		333.287	53.6129	199.548	199.595	200.067	199.921	200.002		199.826	0.239269	0.00119739		1189.68	17.0472	199.866	204.552	203.967	203.967	203.967		203.264	1.91608	0.00942658			1124.07
418.245	63.8077	199.578	198.328		198.869			198.925	0.627094	0.00315241		585.323	30.1985	228.239	233.95	227.765	226.783	228.837		229.115	2.80547	0.0122448		258.162	54.6719	166.468	166.462	166.36	166.419	166.329		166.408	0.0617433	0.000371037		561.837	17.0989	195.9	195.307	195.307	195.307			195.455	0.296628	0.00151763			1057.11
599.325	66.0694		233.501	233.547	234.688	233.905		233.91	0.549203	0.00234792		382.229	30.4795	190.88		189.774	189.249			189.968	0.832651	0.00438312		303.276	55.8227	197.856		197.148		197.701		197.568	0.371798	0.00188187		719	18.4578		219.074	219.664		220.845		219.861	0.901496	0.0041003			1009.29
354.255	70.2426	185.784	185.086	185.797	185.604	185.487		185.552	0.290613	0.00156621		204.115	30.7575	158.772	160.807	159.528	158.26	161.173		159.708	1.26073	0.007894		443.36	57.776		220.695	221.134	220.81	221.042		220.92	0.203014	0.000918945		1099.72	19.0147	202.986	201.227	205.332	205.331			203.719	1.99546	0.00979514			794.808
408.268	70.9331		209.176	208.664	209.736	208.987		209.141	0.449389	0.00214874		522.325	31.3514	215.417		217.384	216.359			216.387	0.983839	0.00454667		414.168	73.0063	188.951		195.523	196.003	195.462		193.985	3.3643	0.0173431		1328.65	19.9591	214.252	213.082	209.571	211.327	211.327		211.912	1.80327	0.00850952			941.772
422.23	71.7524	237.405	236.856	237.494	236.867	237.264		237.177	0.299534	0.00126291		428.21	31.4683	211.082	211.27	211.214	211.39	211.022		211.195	0.147378	0.00069783		369.287	73.8644	200.012	200.671	199.922	200.376	200.465		200.289	0.314514	0.0015703		611.809	20.0106	166.856	175.256	167.456		166.256		168.956	4.22861	0.0250279			1186.71
664.348	75.7876	249.92	250.005	251.193		249.825		250.236	0.642674	0.00256827		466.247	33.3185	198.905		200.26	201.013	199.432		199.902	0.927099	0.00463775		355.343	77.6695	202.723	203.388	203.244	203.07	203.175		203.12	0.250082	0.0012312		1232.34	20.0764		173.902	176.276	173.902	177.462		175.385	1.78006	0.0101494			1058.28
413.163	76.3687	313.032	312.193	312.677	311.71	320.201		313.963	3.52291	0.0112208		219.162	34.0075	153.665		153.143		156.051		154.286	1.5504	0.0100488		393.287	82.2807		200.241	200.101	199.946	200.035		200.081	0.124239	0.000620944		880.752	20.7411	180.633	180.037	181.229	179.441	178.845		180.037	0.942322	0.00523404			1205.25
315.186	76.6588	307.17	308.076	307.984	301.601	307.847		306.536	2.78161	0.00907436		316.13	34.1503	182.874	183.021	181.749	181.82	183.374		182.568	0.738233	0.00404362		279.256	85.4182	178.223	178.232	177.499	178.121	177.459		177.907	0.393159	0.00220992		1268.67	20.8481	211.43	210.844	210.844	210.259	208.503		210.376	1.12593	0.00535199			947.017
418.16	77.0261	230.371	229.208	229.856	229.801	230.209		229.889	0.449307	0.00195445		328.147	34.7419	167.621			168.406	166.855		167.627	0.775394	0.0046257		424.129	89.7912	200.314	193.693			193.502		195.836	3.87901	0.0198074		1257.67	21.1638	178.609	175.643	178.609	179.202	176.829		177.778	1.48896	0.00837538			882.298
377.133	77.5779	230.558	231.177	230.636	231.177			230.887	0.33642	0.00145708		456.18	35.8752	192.893			193.747	197.096		194.579	2.2212	0.0114154		338.254	90.5211	195.164	194.591	194.458	194.961	194.4		194.715	0.332583	0.00170805		1318.96	21.2242	282.212	282.212	282.212	281.057			281.923	0.577375	0.00204799			1039.75
475.11	77.9327	237.765	237.813	237.855	239.012	238.219		238.133	0.523197	0.00219708		243.256	36.0802	183.81	182.689	182.67	182.739	181.781		182.738	0.719583	0.00393779		322.177	91.4711	174.071	174.692	174.581	174.595	174.542		174.496	0.243871	0.00139757		918.985	22.2004	241.098	241.098	241.686		241.686		241.392	0.339349	0.0014058			1097.25
414.313	78.5862	220.368	220.364	221.024	222.133	217.207		220.219	1.83229	0.00832029		158.073	37.6438	162.159	161.627	162.278	162.292	162.65		162.201	0.369766	0.00227967		183.066	93.7441	232.812	232.916	232.74	232.382	233.27		232.824	0.319952	0.00137422		1074.38	23.8808	170.026	169.432	170.621	171.215	168.838		170.026	0.939699	0.00552679			1137.73
310.118	78.6779	212.513	212.48	212.561	213.648	212.889		212.818	0.492086	0.00231224		338.136	38.3105	168.674	168.804	168.17	168.211	168.535		168.479	0.280152	0.00166283		301.296	94.9167	192.394	192.425	192.295	192.216			192.333	0.0955326	0.000496706		1053.7	24.3489			188.431	191.364	188.431		189.408	1.69348	0.00894088			813.34
434.083	79.401	237.796	237.249	238.477	237.855	237.656		237.807	0.443335	0.00186427		538.193	38.8931	220.753	220.346		220.489			220.529	0.206635	0.000936994		569.296	99.2975	234.768	235.495	235.31	235.463	235.2		235.247	0.292938	0.00124523		1283.98	24.3811		279.404	279.404	279.404	280.559		279.693	0.577555	0.00206496			1197.7
343.122	79.5096	221.208	221.8	220.673	221.184	220.415		221.056	0.536133	0.00242533		357.293	40.0602		201.4	200.12	200.872	199.9		200.573	0.690785	0.00344406		370.32	104.869	204.858	204.917	205.38	205.187	204.7		205.008	0.271974	0.00132665		1129.7	26.8597	196.472	201.161	201.161	200.575	200.575		199.989	1.98764	0.00993877			1088.74
350.292	81.0547		195.941	197.832	196.48			196.751	0.974287	0.00495187		571.428	40.4019	230.806	233.469	230.942	231.195			231.603	1.25445	0.00541638		499.269	121.273	213.241	212.717	213.164	212.897	213.081		213.02	0.212259	0.000996429		582.836	27.584	160.431	161.031		160.431	160.431		160.581	0.300333	0.0018703			1284.69
603.317	81.4269	238.705	239.348	239.973	239.366	239.752		239.429	0.483263	0.0020184		388.261	40.8826	211.127	210.081	210.643	210.815	211.066		210.747	0.420038	0.0019931		517.316	122.135	223.88	224.585	224.414	224.656	224.318		224.371	0.305293	0.00136066		1159.7	27.6913	203.441	206.371	205.199	204.027	205.199		204.848	1.14221	0.00557589			530.213
411.289	82.526	207.386	207.939	208.022	207.901	208.344		207.918	0.34523	0.00166041		484.231	41.3972	226.259	226.471	225.781	225.398	226.237		226.029	0.433097	0.00191611		331.322	126.081		201.476	201.335		201.269		201.36	0.10585	0.000525678		1317.66	27.7749	211.345	213.685	209.589	214.855	213.685		212.632	2.1258	0.00999755			1322.69
354.062	84.3703	180.397	180.291	180.405	180.198			180.323	0.0978442	0.000542606		412.153	41.7611	182.38	183.146		184.443			183.323	1.04305	0.00568968		733.364	130.608	265.085	265.291	266.848	264.314	264.908		265.289	0.944479	0.00356019		974.743	28.1885	186.867	186.867	186.867	186.867	187.454		186.984	0.262628	0.00140455			1233.73
494.217	84.3863		205.646	204.55		206.049		205.415	0.775734	0.00377642		262.077	42.1969	157.287		157.402	156.783	156.501		156.993	0.424244	0.00270231		541.316	130.78	228.437	228.548	228.372	227.984	228.271		228.322	0.214277	0.000938485		1237.69	28.2805	179.827	178.64	178.64	176.267	178.64		178.403	1.2999	0.00728632			565.84
428.186	85.8093	198.842		200.058	199.32	199.181		199.35	0.512676	0.00257174		258.162	42.618	166.863	166.99	166.983	166.385	166.087		166.662	0.405797	0.00243486		506.348	132.046	229.426	229.538	229.361	229.566	229.259		229.43	0.126747	0.000552445		1107.05	30.0928	171.745	172.933	169.962		172.339		171.745	1.2834	0.00747271			1220.07
392.339	85.9483	210.077	210.637	210.123	210.604	209.853		210.259	0.345742	0.00164436		208.148	44.9514		154.87	154.236	152.958	154.598		154.166	0.845953	0.0054873		301.297	134.164		192.425	192.295	192.824	192.241		192.446	0.26358	0.00136963		1212.36	30.0978	177.495	175.714	177.495	175.714	175.714		176.427	0.975151	0.00552723			516.261
537.343	86.0717	231.12	230.561	231.79	232.927	232.145		231.709	0.914388	0.00394628		443.358	45.7124	220.685	222.119	220.206	221.648	221.265		221.185	0.758674	0.00343005		569.295	141.488	235.369	234.893	234.709	235.463	235.2		235.127	0.318503	0.0013546		1110.72	31.0023	200.616	200.616	200.616	200.03	204.134		201.203	1.65814	0.00824115			980.274
240.151	86.1878		155.923	154.224	155.159	159.353		156.165	2.23627	0.01432		405.331	46.6998	219.45	219.651	218.968	219.172	219.409		219.33	0.264329	0.00120517		252.256	141.836	177.22		177.114	177.745			177.36	0.337732	0.00190422		1257.68	32.5193	210.279	211.45	208.523		213.791		211.011	2.20982	0.0104726			1282.71
860.509	87.3605		279.679	278.473	280.336			279.496	0.944982	0.00338102		442.256	46.9235	235.44	236.896	238.034	236.461	237.286		236.823	0.965915	0.00407863		414.201	145.963	199.856	200.513		200.214	200.306		200.222	0.274386	0.00137041		1317.67	33.5465	183.26	181.485	180.892	179.706			181.336	1.48061	0.00816503			1394.38
394.211	87.4082	188.08	187.987	197.613	187.912	187.193		189.757	4.40565	0.0232173		591.321	46.9703	227.577	228.403		228.567	228.173		228.18	0.432987	0.00189757		451.269	146.305	210.215	209.681	210.134	209.895	210.055		209.996	0.211789	0.00100854		1020.73	33.5728	196.726	192.031	192.031	196.726	192.618		194.026	2.47605	0.0127614			1448.35
280.202	87.6007	169.421			168.57	166.048		168.013	1.75439	0.010442		413.35	47.245	218.697	218.898		218.417	218.655		218.667	0.19719	0.000901785		371.339	146.364	207.27	205.507		205.771			206.183	0.95113	0.00461305		1148.71	35.5582	205.223	204.637	205.809	204.637	205.809		205.223	0.585998	0.00285542			725.796
296.233	87.7442	175.04	173.716	173.834	174.816	174.712		174.424	0.605239	0.00346994		629.378	47.9879	236.396	236.625	236.534	236.198	236.403		236.431	0.161568	0.00068336		257.271	146.535	186.359	186.999	186.255	186.844	186.209		186.533	0.362702	0.00194443		892.777	35.9919	190.047	189.459	188.871	187.107	189.459		188.988	1.13105	0.00598476			1318.05
368.129	87.976		218.848	218.919	218.828	219.256		218.963	0.199501	0.00091112		656.404	48.4715	237.406	237.636	237.543	237.213	237.415		237.443	0.160193	0.000674661		643.317	155.938		242.663		243.156	242.949		242.923	0.247302	0.00101803		1077.75	35.9925	272.452	271.294	273.03	273.03	271.873		272.336	0.75457	0.00277073			988.788
282.023	88.174	175.418		174.21	176.407			175.345	1.10051	0.00627624		355.287	50.5629	189.516	190.91	188.406	187.248			189.02	1.5638	0.0082732		504.332	157.18	229.45	229.562	229.988	230.188	229.885		229.815	0.304815	0.00132635		990.753	36.169	197.98	197.393	197.98	197.98	194.457		197.158	1.53101	0.00776541			930.781
811.524	88.5965		271.794	271.766	270.111	271.595		271.316	0.808486	0.00297986		691.377	50.5666	245.058		246.411	245.506			245.658	0.689078	0.00280503		517.317	159.425	222.676	222.172	222.607	222.265	222.512		222.447	0.218508	0.000982295		999.27	36.2418	196.782	199.718	197.957	198.544	198.544		198.309	1.06642	0.00537759			1427.04
285.136	88.6165	174.727	173.4	166.867				171.665	4.20779	0.0245116		229.24	54.6606	178.038	178.812	178.162	178.856	179.808		178.735	0.704843	0.00394351		595.311	163.416	238.728	238.26	239.273	238.201	238.558		238.604	0.43192	0.0018102		1048.26	36.3248	201.35	201.937	198.417	203.11	201.937		201.35	1.76002	0.0087411			704.818
450.345	88.7307	218.63		218.691	219.198	219.028		218.887	0.271299	0.00123945		513.299	54.8902	221.017	221.222	220.539				220.926	0.350082	0.00158461		371.303	168.269		206.726	206.578	206.979	206.505		206.697	0.209491	0.00101352		1146.24	36.3314	206.4	208.744	208.744	206.4	208.744		207.806	1.2839	0.00617837			1127.43
400.185	88.7646	195.116			192.597	194.849		194.187	1.38336	0.00712382		193.089	56.869	138.799		140.191	140.159			139.716	0.794452	0.00568618		383.304	173.269	204.007	204.065	203.921	203.737	203.85		203.916	0.129367	0.000634413		1088.73	36.3391	201.839	201.839	201.839	205.944	201.839		202.66	1.8357	0.00905803			1122.43
370.249	88.8624	186.089	194.956	187.3		186.993		188.834	4.11302	0.0217811		282.109	57.162	159.263	159.381	160.008	158.768			159.355	0.509773	0.00319898		378.146	178.17	196.202	195.635		195.987	195.441		195.816	0.342528	0.00174923		843.795	36.3414	187.861	184.918	187.861	188.449	187.861		187.39	1.40509	0.00749819			939.798
252.255	89.0878	180.598	177.444	180.604	180.388	179.668		179.74	1.33955	0.00745271		372.298	61.9279	205.255	205.435	205.387	204.918	205.179		205.235	0.204082	0.000994382		510.365	178.469	220.345	218.025	219.671	220.549	220.182		219.754	1.01964	0.0046399		1039.74	36.5072	197.851	198.438	198.438	198.438	197.851		198.203	0.321369	0.00162141			832.804
316.167	89.2209	173.964	181.679		172.531			176.058	4.92055	0.0279484		401.828	62.0551	183.768		183.893	180.243			182.635	2.07189	0.0113445		161.069	180.233	259.651	259.807	258.966	258.418	259.468		259.262	0.567796	0.00219005		398.897	36.6683	171.837	171.837	171.837	171.23	171.837		171.716	0.27146	0.00158087			1683.64
213.245	89.3448	174.256		173.028	172.17			173.151	1.04853	0.00605558		549.73	62.3232	193.166	201.889	201.232		201.023		199.327	4.124	0.0206896		294.108	180.573		169.176	169.071	170.956			169.735	1.05934	0.00624118		753.801	36.6716	182.895	181.7	182.895	184.09	184.684		183.253	1.16357	0.00634952			841.318
400.225	89.5038		191.471		192.597	193.659		192.576	1.09447	0.0056833		369.291	63.4845		201.163	201.12	200.636	200.284		200.801	0.419216	0.00208772		312.266	180.859	192.72	193.366	193.235	193.146	193.179		193.129	0.243477	0.00126069		794.807	36.6727	185.102	185.102	185.102	184.513	185.102		184.984	0.263443	0.00142414			1182.07
312.17	89.8025		176.348		173.225	174.932		174.835	1.56407	0.00894599		346.095	63.5052	215.082	215.276	214.597	215.402	216.269		215.325	0.610144	0.00283359		579.362	180.869	244.279	244.423	244.228	244.309	244.106		244.269	0.115798	0.000474059		745.819	36.6787	181.137	185.309	181.735	182.333	181.735		182.45	1.65329	0.0090616			1181.4
670.528	89.9242	258.017	258.722	257.559	258.187	257.95		258.087	0.42294	0.00163875		631.732	64.1285	201.08	200.645	199.382				200.369	0.881652	0.00440014		434.194	182.011	243.123	243.262	243.674	243.175	243.555		243.358	0.243324	0.000999862		1148.72	36.7693		166.323	167.511	165.136	177.012		168.995	5.43173	0.0321413			1429.18
200.119	89.9337	139.826		141.643	144.404			141.958	2.30482	0.0162359		374.19	66.4031	195.959		196.087		194.622		195.556	0.811368	0.00414903		474.225	182.041	244.313	245.665	245.468	245.551	244.14		245.027	0.736921	0.00300751		1186.71	36.8235	209.83	208.073	207.487		208.073		208.366	1.0146	0.00486931			1459.7
471.309	89.9767	222.477	220.706	221.953	223.062	221.703		221.98	0.883025	0.00397795		491.304	66.6942	220.047	220.25	219.569	219.778	220.011		219.931	0.262855	0.00119517		619.31	182.438	242.118	242.258	242.065	241.566	242.545		242.11	0.356998	0.00147452		1293.2	36.8386	214.898	216.068	215.483	214.898	214.898		215.249	0.523443	0.0024318			694.352
345.324	90.0638	202.082	201.424	200.325	201.374	201.832		201.407	0.672409	0.00333855		527.367	67.1417			214.275	213.852	214.093		214.073	0.212035	0.00099048		357.36	182.613	211.206	211.278	211.124	204.238			209.462	3.4831	0.0166288		1097.25	36.8444	201.233	207.096	201.819	205.924	202.992		203.813	2.57586	0.0126384			1317.71
325.37	90.1989			207.962	208.435	207.685		208.027	0.379144	0.00182257		442.225	67.2778	215.79	215.986	215.923	216.117	215.742		215.911	0.151252	0.00070053		569.332	182.773	238.972	238.503	238.916	238.444	238.802		238.728	0.240582	0.00100777		1244.21	36.8457	212.646	213.817	212.646	210.304	212.06		212.294	1.28269	0.00604203			981.773
222.134	90.2188			149.972	148.442	146.529		148.314	1.72464	0.0116283		595.137	68.0175		292.186		294.976	291.449		292.87	1.8605	0.00635264		415.329	190.423	218.618	219.314	218.544	219.446	219.061		218.997	0.404573	0.00184739		1195.23	37.018	209.813	209.813	209.227	208.056	209.227		209.227	0.71737	0.00342866			1350.71
229.24	90.2661	178.441	178.325	179.667	178.832	179.948		179.043	0.729906	0.00407672		457.355	68.2051	222.939	221.918	223.074				222.644	0.632414	0.00284047		424.138	191.452		193.693	193.56	193.453	193.502		193.552	0.103569	0.000535099		1282.21	37.0515	214.917	214.917	216.673	213.161	215.503		215.034	1.26885	0.00590068			1056.44
372.19	90.2702	185.457		181.879	192.471	185.161		186.242	4.45804	0.0239368		355.345	68.4048	205.596		202.634	204.637	204.899		204.442	1.27122	0.00621799		451.306	192.506	217.465	216.947	217.391	217.095	217.303		217.24	0.214668	0.000988158		1086.26	37.1893	202.431	206.536	203.018	206.536	202.431		204.19	2.15459	0.0105519			1449.02
895.501	90.4868		278.926	282.362	279.582	276.397		279.317	2.4508	0.00877427		403.84	69.7953	190.533	191.307			191.657		191.166	0.575263	0.00300924		280.092	195.319	168.925	168.922			168.784		168.877	0.0805721	0.000477105		881.784	37.1898	188.907	188.319	181.226	185.378	188.907		186.547	3.31498	0.0177702			890.812
557.412	90.4946			222.17	223.278	223.101		222.849	0.595252	0.0026711		467.301	71.2411	222.19	223.01	222.938	223.159	222.773		222.814	0.375385	0.00168475		306.108	196.397	173.818	174.439		172.506	171.213		172.994	1.43511	0.0082957		792.33	37.1898	188.057	186.879	187.468	188.646	188.057		187.822	0.671722	0.00357638			1121.76
266.151	90.6562	238.659	231.444			238.506		236.203	4.12213	0.0174516		591.315	72.7949	239.157	241.221	240.515	240.192			240.271	0.858054	0.00357119		278.113	198.73			165.779	166.454	155.858		162.697	5.93229	0.0364622		841.318	37.1931	190.224	191.401	191.401	190.224	191.401		190.93	0.644718	0.00337672			1116.75
458.231	90.6643		206.077	207.345		202.335		205.252	2.60442	0.0126889		512.203	73.2443	205.739		204.035		206.896		205.557	1.43923	0.00700163		440.185	198.812	202.507	202.564		202.843	202.351		202.566	0.205267	0.00101333		1037.27	37.1953	202.552	202.552	198.444	202.552	202.552		201.73	1.83683	0.0091054			1318.38
445.26	90.6643		201.508	200.415	197.898	199.541		199.84	1.52432	0.00762769		368.377	74.7062	213.979	214.172			213.305		213.819	0.455535	0.00213048		352.116	199.175	229.596	229.094	229.529	229.755	229.428		229.48	0.246372	0.00107361		939.295	37.3613	194.604	194.604	194.604	194.604	194.604		194.604	8.94427e-06	4.59614e-08			1454.69
273.178	90.6717	180.516	179.194		179.701	171.702		177.778	4.08738	0.0229914		526.315	74.8749	225.154		224.678	224.907	225.131		224.968	0.223019	0.000991337		519.295	200.225	228.072	228.182	228.007	228.221	227.906		228.078	0.128429	0.000563092		979.76	37.5139	198.01	193.9	198.598				196.836	2.55958	0.0130036			1083.42
306.218	90.8074			171.782	173.362	176.882		174.009	2.61087	0.0150042		621.022	76.1465		201.938	201.891	202.038			201.956	0.0753611	0.000373157		282.023	200.927	176.289	170.108	174.329	176.196	174.909		174.366	2.5237	0.0144736		743.342	37.5297	185.91	185.91	186.5	185.32	185.91		185.91	0.417055	0.00224332			1149.41
766.542	90.9678	267.235	267.397		265.124	272.442		268.049	3.1061	0.0115878		474.229	77.4484			214.877	216.914	216.538		216.11	1.08396	0.0050158		603.284	201.971	229.66	229.174			230.093		229.642	0.459939	0.00200285		1233.22	37.53	213.838	211.496	213.252	212.081	212.667		212.667	0.92579	0.00435325			1356.04
859.479	90.9731	276.572	276.776	272.094	275.683	270.761		274.377	2.76421	0.0100745		298.229	77.6148	177.051	177.19	171.531	174.092	174.409		174.855	2.3506	0.0134432		583.311	204.973	239.438	239.573	239.984	240.695	239.868		239.912	0.489754	0.00204139		1135.25	37.5312	207.01	209.354	207.01	207.01	206.424		207.361	1.14249	0.00550966			1154.42
850.568	91.0874			283.748	277.476	280.687		280.637	3.13663	0.0111768		428.249	78.7212	198.788	198.957	206.294	198.43			200.617	3.791	0.0188967		356.139	205.126	227.065	226.559	226.996	226.636	227.507		226.952	0.379793	0.00167345		988.283	37.5324	198.574	198.574	198.574	203.271	198.574		199.513	2.10062	0.0105287			1487.35
649.4	91.1315	248.87		250.143	249.576	248.184		249.193	0.85109	0.00341539		654.333	80.2764	236.813	235.824	236.342				236.326	0.494546	0.00209264		398.136	205.379		182.52	183.011	183.59			183.04	0.535172	0.00292379		1184.23	37.5348	211.007	206.906	211.007	208.664	210.421		209.601	1.78643	0.008523			1116.08
557.277	91.1924	220.928		220.406	219.738	218.977		220.012	0.844615	0.00383895		456.19	80.8678	195.961	193.669	194.248				194.626	1.19176	0.00612332		336.067	206.017	173.785	173.175	173.066	173.086	173.028		173.228	0.315806	0.00182306		1077.74	37.7013	202.451	201.865	199.519	201.865	202.451		201.63	1.21612	0.00603143			1285.05
320.162	91.2812	172.072	167.136	168.461	174.254	172.342		170.853	2.9501	0.0172669		388.302	83.4543	200.645	208.845	208.792				206.094	4.71936	0.0228991		394.163	208.922	243.26	243.398	241.99	242.713	243.693		243.011	0.672126	0.00276583		890.306	37.7013	191.231	194.171	190.643	194.171	192.407		192.525	1.63172	0.0084754			1252.39
622.069	91.3854	226.825		225.727	226.844	225.486		226.221	0.716139	0.00316567		354.204	86.0323		226.864	227.407	220.808	220.425		223.876	3.77341	0.0168549		445.319	209.559		211.58	211.426	211.177	211.345		211.382	0.167824	0.000793937		427.894	38.0383	181.143	185.383	181.144	181.144	180.538		181.87	1.98117	0.0108933			1219.74
327.06	91.4796	215.642	216.219	216.294	216.192	216.628		216.195	0.354697	0.00164064		413.352	86.077	220.544	220.747	221.293	220.271	219.889		220.549	0.525977	0.00238486		315.313	209.974	195.091	195.128	194.995	194.892	194.937		195.009	0.10009	0.000513261		420.88	39.4312	177.601	177.601	178.207	177.601	177.601		177.722	0.270996	0.00152483			1029.26
750.509	91.5811	269.077	263.417		272.811			268.435	4.72971	0.0176196		262.193	87.0921	161.066	163.71			164.701		163.159	1.87903	0.0115166		312.23	210.345	207.41		207.324	207.733	208.475		207.735	0.523285	0.002519		509.18	40.4301		220.171	220.766	220.766	220.171		220.469	0.343365	0.00155743			1481.67
343.273	91.7112	194.973	197.882	197.384		197.691		196.983	1.3554	0.00688082		660.306	87.2792	238.593	240.043	242.988	240.846	239.215		240.337	1.70841	0.00710837		297.34	213.802	204.155	197.45			197.253		199.619	3.92907	0.0196828		1334.98	41.6978	284.486	282.176	281.599	280.444	280.444		281.83	1.66321	0.00590147			1478.17
280.043	91.8586	165.797	166.273	164.581	166.146	166.052		165.77	0.687323	0.00414624		273.117	87.7014			159.615	160.264	160.606		160.162	0.50359	0.00314427		782.297	215.105	459.366	459.599	460.438		459.034		459.609	0.599057	0.0013034		697.771	41.8339	210.932	212.113	211.523	210.932	210.932		211.287	0.528178	0.00249982			1187.08
756.432	92.1265		260.465	259.3	257.6			259.122	1.4411	0.00556147		310.119	88.1373	212.9	213.09	213.033	212.585	212.215		212.765	0.364415	0.00171276		645.331	217.394	244.897	245.044	244.251	243.735	244.129		244.411	0.547646	0.00224068		891.754	42.3924	332.602	333.793	333.793	332.602	333.793		333.317	0.652745	0.00195833			1361.72
238.171	92.1571		156.6		156.449	159.422		157.49	1.67427	0.0106309		582.247	90.2254	233.754	233.368	234.501		233.142		233.691	0.595928	0.00255006		356.271	219.981	187.481	188.725	187.989	188.539	188.548		188.256	0.513947	0.00273004		512.208	42.9259	215.38	205.866			212.407		211.218	4.86729	0.023044			1135.75
597.342	92.1659		246.459	247.075	247.079	246.864		246.869	0.29128	0.00117989		643.395	93.6323	239.329	240.171	239.467	238.532	239.343		239.368	0.582307	0.00243268		569.331	225.165	240.774	241.513	241.922	241.426	241.203		241.368	0.421693	0.0017471		599.791	43.3091	198.566	197.974	198.566	197.974	198.566		198.329	0.324451	0.00163592			1155.09
891.498	92.4611	279.888	278.945	278.901	280.765	276.997		279.099	1.40357	0.00502892		331.323	94.4223	201.796		201.306		201.709		201.603	0.261201	0.00129562		301.297	226.544		192.425		192.824	192.241		192.497	0.298312	0.0015497		188.015	43.4199			302.509	301.284	301.284		301.692	0.70743	0.00234487			1377.35
250.12	92.5664	151.49		153.905	154.228			153.208	1.4962	0.00976585		499.27	95.5441	213.221	214.027	213.353	213.54	213.169		213.462	0.346652	0.00162395		434.194	228.096	246.148	246.897	246.7	246.178	246.577		246.5	0.328454	0.00133247		587.771	43.4673	185.022	185.619	185.022	185.619	185.619		185.38	0.32676	0.00176265			1410.01
369.36	92.9466	207.536		209.365	209.246	207.304		208.363	1.0937	0.00524901		325.334	96.1533	198.216	196.52	196.484	195.977			196.799	0.976717	0.00496301		545.311	228.148	227.795	227.905	227.73	227.943	227.629		227.8	0.128274	0.000563099		299.843	43.7908	150.997	149.156	150.997	150.384	149.77		150.261	0.799983	0.00532396			743.341
474.227	92.9659	207.69		207.735	204.061	201.548		205.258	3.01368	0.0146824		369.36	97.4517	207.783	207.966	207.297	208.076	206.474		207.519	0.655854	0.00316045		464.336	230.864	223.929	223.425	223.256	223.513	223.161		223.457	0.298016	0.00133366		306.104	44.2176	177.839	177.226		177.226			177.43	0.353933	0.00199477			1454.02
456.429	92.997	225.042		224.521	225.045	224.274		224.72	0.386393	0.00171944		717.522	98.781	261.784	260.847		261.1			261.243	0.484728	0.00185546		537.311	236.035	232.689	233.411	233.23	232.804	233.122		233.051	0.299637	0.00128572		504.1	44.8048	220.229	226.178	225.583	220.229	220.824		222.609	3.00402	0.0134946			295.935
439.328	93.4413	218.79	218.19	215.89	216.982	217.409		217.452	1.11761	0.00513955		378.132	99.2525	172.962	173.097		172.515	177.802		174.094	2.48428	0.0142698		408.333	240.178	201.765	202.426	201.677	202.11	201.609		201.917	0.343715	0.00170225		307.961	44.8828	157.568	156.955	157.568	157.568	157.568		157.445	0.27408	0.0017408			1350.37
937.522	93.4485	286.62		289.705	281.719			286.015	4.02769	0.0140821		425.293	99.5924	199.445	197.152	204.493				200.364	3.75578	0.0187448		391.148	244.556	233.61	234.337	234.762	234.337	234.048		234.219	0.425214	0.00181546		540.257	45.023	216.276	216.276	216.87	216.276	216.87		216.514	0.325248	0.0015022			762.357
448.278	93.5076			208.068	210.324	210.168		209.52	1.25979	0.00601275		746.41	100.371	260.388		254.499		258.052		257.646	2.96538	0.0115095		265.277	244.666	175.548	174.312	174.202	175.46	174.784		174.861	0.62683	0.00358472		412.191	45.1918	207.761	207.761	208.359	207.162	208.359		207.881	0.500647	0.00240834			367.928
600.417	93.9374	360.055	362.217	362.437	363.233			361.985	1.35879	0.00375373		537.338	102.094	234.201	233.813	231.894	234.603	233.587		233.62	1.03942	0.00444919		356.139	245.854	224.02	224.728	223.949	224.822	223.855		224.275	0.461716	0.00205871		494.215	45.2055	209.632			209.037	209.632		209.434	0.343688	0.00164103			885.068
567.318	94.6028	234.342	234.972	233.84	234.983	234.198		234.467	0.500492	0.00213459		466.14	102.612	200.132	200.305			198.204		199.547	1.16647	0.0058456		569.368	247.067	244.976	245.721	244.926	245.002	244.803		245.086	0.363274	0.00148223		1011.02	45.2624	256.462	256.462	255.883		254.145		255.738	1.09639	0.00428717			913.099
257.271	95.9711	186.495	187.001	187.114	186.916	187.406		186.986	0.331464	0.00177267		400.323	103.39	209.682	207.401		204.418			207.167	2.6398	0.0127424		451.306	247.856		217.552	217.391		216.699		217.214	0.453285	0.00208681		413.152	45.4823	192.787	192.787			193.385		192.987	0.345446	0.00179			426.192
287.245	100.173	183.731	183.627	184.95	184.144	184.634		184.217	0.570165	0.00309507		541.418	103.537	223.774	225.818			224.973		224.855	1.02705	0.00456761		352.116	251.467	229.596	229.094	228.919	229.15	229.428		229.237	0.27115	0.00118283		663.279	46.0453		251.273	251.273		251.856		251.467	0.336777	0.00133925			493.161
316.177	101.227	207.56	207.514	207.002	206.27	207.323		207.134	0.530234	0.00255986		301.298	103.968	192.613	192.772	192.119	192.217	192.501		192.444	0.272267	0.00141478		397.32	253.735		208.684	208.534	208.313	208.458		208.497	0.154893	0.000742903		224.036	46.0457		150.691	149.446	149.446	148.823		149.602	0.783267	0.00523569			1035
312.314	102.568	193.901	194.416	194.521	194.953	194.824		194.523	0.410461	0.00211009		605.339	106.179	231.723	231.334	231.25	231.505	231.107		231.384	0.238035	0.00102875		607.349	254.424	240.421	241.159	241.568	241.668			241.204	0.56641	0.00234826		424.181	46.2969	199.203	192.627	201.595	197.41			197.709	3.79684	0.0192042			208.02
411.114	110.021	192.577			193.621	192.898		193.032	0.534873	0.00277091		609.294	106.283	235.344	234.961	233.653	233.306	235.347		234.522	0.972336	0.00414603		315.313	256.397	196.315	196.967	196.832	197.322	196.772		196.842	0.363694	0.00184765		136.074	46.5261	186.371	187.016	187.016	187.016			186.855	0.322332	0.00172504			695.201
472.243	110.24	233.085	230.753	231.395	231.94	231.75		231.785	0.856313	0.00369443		356.124	106.583	173.329	172.218		171.632			172.393	0.861848	0.00499933		432.33	256.742	207.457	207.523	207.374	207.158	206.694		207.241	0.335502	0.0016189		682.241	46.5755	259.876		260.459	261.041	259.876		260.313	0.558143	0.00214413			754.36
767.645	110.736	481.097		484.604	483.875			483.192	1.85017	0.00382906		505.316	107.194	224.166	224.988	224.913	223.914	224.14		224.424	0.491062	0.0021881		394.163	262.107	244.473	244.614	245.027	244.521	244.906		244.708	0.244862	0.00100063		704.316	46.8973	250.393		247.48		246.897		248.256	1.87281	0.00754386			369.998
707.82	111.242	256.002	256.115	256.123	255.577	254.763		255.716	0.577594	0.00225873		281.271	108.043	188.187	188.968		187.769			188.308	0.608774	0.00323287		479.264	264.011	212.873	212.347	212.795	212.533	212.11		212.532	0.315444	0.00148422		624.263	46.9513	233.903	229.76	229.168	229.76	232.719		231.062	2.10916	0.00912812			431.79
555.311	111.835			229.251	230.38	229.603		229.745	0.577854	0.0025152		484.319	108.171	234.22			235.236	236.06		235.172	0.921514	0.00391847		255.292	264.548	184.567	184.583	184.462	184.441	184.417		184.494	0.0755894	0.000409712		532.255	47.0177	232.99	232.99	232.99		233.584		233.139	0.297035	0.00127407			515.292
601.274	112.134			227.069	232.315	232.711		230.698	3.14941	0.0136517		610.342	110.435	241.425	241.052	240.955	241.246	240.833		241.102	0.235459	0.000976593		324.266	267.293	216.873	216.954	216.795	217.126	217.321		217.014	0.211118	0.000972833		634.347	47.4398	239.739	241.514		236.189			239.148	2.71122	0.011337			698.307
414.029	112.932	192.534	191.263		192.983			192.26	0.89213	0.00464023		458.258	112.894	221.087		220.607		221.052		220.915	0.267221	0.00120961		643.311	275.153	240.725	240.863	240.671	240.182	241.153		240.719	0.353424	0.0014682		637.331	47.4985	244.448	243.857	240.899		234.391		240.899	4.60784	0.0191277			474.215
455.344	113.337		207.299	208.565	206.669	207.703		207.559	0.794538	0.00382801		327.35	114.363	197.548	196.472			197.45		197.156	0.594916	0.00301748		446.323	275.791	210.887	210.96	210.807		211.331		210.996	0.232036	0.00109972		484.196	47.5358			207.367	206.771	209.153		207.764	1.23969	0.00596682			983.999
336.159	113.91	180.146			175.729	173.217		176.364	3.50808	0.0198911		467.283	114.972		221.782	222.325		221.544		221.884	0.400164	0.00180349		509.312	285.677	228.788	229.503	229.327	229.531	229.224		229.275	0.299879	0.00130795		259.893	47.6477	140.257	140.257	139.64	139.64	141.493		140.257	0.756451	0.00539331			635.297
275.225	114.208	176.217		175.008	168.1	169.216		172.135	4.07115	0.0236508		257.272	115.143	187.081	186.6	186.578	186.657	186.326		186.648	0.273454	0.00146507		441.344	288.179	220.027	223.754	224.19	223.842	224.094		223.181	1.77255	0.00794217		462.204	47.9235	209.426	210.023	210.023				209.824	0.34426	0.00164071			733.275
675.316	114.885	253.328	252.844	252.86	254.056	253.244		253.266	0.492986	0.00194651		456.323	116.6	226.022		225.543		231.534		227.7	3.32903	0.0146203		397.319	293.498			208.534	208.313	208.458		208.435	0.112262	0.000538595		422.324	48.1368	204.014	205.21	202.818	205.21	204.612		204.373	1.00052	0.00489558			486.251
458.334	116.305	222.653	222.657	222.72	222.645	223.063		222.748	0.178595	0.000801781		475.27	117.201	206.765	206.334	206.283	206.442	207.31		206.627	0.425702	0.00206025		455.192	293.992	243.992	243.528	243.939	242.236	242.612		243.262	0.796613	0.00327472		380.271	48.1462	192.718		189.718	190.918	191.518		191.218	1.24903	0.00653197			335.998
464.36	116.837	221.98	221.982	221.455	221.97	221.796		221.836	0.227523	0.00102563		310.25	117.757	187.394		186.269	186.35	186.02		186.508	0.606844	0.00325371		326.1	295.214	246.762	245.68	246.708	245.593	245.976		246.144	0.558458	0.00226883		433.196	48.1478	222.375	221.777	221.18	220.583	221.777		221.538	0.68126	0.00307513			518.309
689.33	121.653	256.132	256.245	256.253	256.877	256.643		256.43	0.315701	0.00123114		480.366	118.348	222.02	220.998	219.09		221.374		220.871	1.25955	0.00570266		423.275	297.239	210.013	210.691	209.932	210.9	209.854		210.278	0.481381	0.00228926		606.27	48.1667		228.13	229.907	226.946	230.499		228.87	1.63087	0.00712574			410.232
339.35	121.812	200.425	200.36		200.907	200.768		200.615	0.264228	0.00131709		556.358	123.465	223.627		225.593	224.601	224.213		224.509	0.826429	0.00368106		338.245	297.52	210.417	209.875	209.723	210.107	210.257		210.076	0.280428	0.00133489		494.344	48.3445	213.202	212.011	215.583	219.749	216.178		215.344	2.99374	0.0139021			292.078
429.854	122.812	198.226	207.06	198.256		208.058		202.9	5.39514	0.0265901		622.279	123.603	230.366	231.805			230.968		231.046	0.722579	0.00312742		410.194	297.692	243.551	244.298	244.71	243.604	243.984		244.029	0.486724	0.00199453		652.295	48.4317	241.964		240.782	235.46	239.599		239.451	2.83064	0.0118214			267.995
314.154	122.896	173.407	175.7	172.806	174.388	173.68		173.996	1.10915	0.00637459		432.324	125.143	227.612	229.672	228.362	228.602	228.824		228.614	0.746884	0.00326701		422.194	303.395	246.962	247.109	247.514	246.988	247.992		247.313	0.439268	0.00177616		383.999	48.7274	158.078			156.254	156.254		156.862	1.05275	0.00671132			436.002
330.1	123.271	209.594	208.357	209.638	210.116	209.364		209.414	0.651189	0.00310958		491.302	125.383	221.272	222.09	223.243	223.466	221.239		222.262	1.05711	0.00475614		438.224	304.508	246.079	245.012	246.028	246.11	245.301		245.706	0.512718	0.00208672		318.161	48.9275	172.658	175.718	173.27	169.597	173.882		173.025	2.23218	0.0129009			393.999
316.056	124.728	245.243	244.703	245.34	244.724	244.516		244.905	0.363599	0.00148465		405.329	125.906	219.45	219.034	218.352	209.282	218.175		216.859	4.26686	0.0196758		473.334	305.562	221.395	219.072	219.512	217.999	219.421		219.48	1.2278	0.00559415		658.285	49.2431	239.554		237.781		236.598		237.978	1.48779	0.00625181			485.349
252.184	127.427	162.975	162.84	162.358	162.094	164.441		162.942	0.910981	0.00559084		571.393	127.06	222.267			223.235	221.627		222.376	0.809831	0.00364172		415.344	308.951	232.551	232.668		232.68			232.633	0.0711051	0.000305654		386	49.4569	161.088	154.404	156.834	154.404			156.682	3.15272	0.0201217			289.999
226.062	128.088	190.19		189.591	190.008	188.662		189.613	0.681431	0.0035938		321.253	127.329	200.178	200.349	199.066	197.945	199.464		199.4	0.966749	0.00484828		621.401	313.381	249.862	249.425	249.819	249.836	249.092		249.607	0.339234	0.00135907		351.998	49.5332	146.375	143.936	143.326	145.765	143.326		144.545	1.42982	0.00989183			284.152
529.318	128.112	225.324	224.748	224.807	225.924	225.743		225.309	0.53201	0.00236125		330.1	129.04	209.888	210.073	210.02	210.187	209.82		209.998	0.146325	0.000696796		436.209	317.114	247.92	248.07	248.473	247.934	249.55		248.389	0.686202	0.00276261		468	49.7013	161.938	163.75	165.562	170.395	160.73		164.475	3.78199	0.0229943			710.388
631.443	128.942	244.329	243.812	241.497		244.804		243.61	1.46607	0.0060181		851.467	129.807	271.237		271.379	270.608			271.075	0.410311	0.00151365		251.261	319.118	184.091	184.728	185.229	185.205	185.804		185.012	0.640695	0.003463		748.375	49.7225	260.585	254.765	257.093				257.481	2.92907	0.0113759			338
569.331	129.479	235.497	234.952	235.585	236.143	235.946		235.625	0.458663	0.00194659		591.317	130.637	239.157	236.948	235.028	234.685	237.337		236.631	1.82592	0.00771633		492.332	320.495	227.788	227.293	227.722	226.744	227.019		227.313	0.448235	0.00197188		456	49.7827	164.477	164.477	160.245	166.895	162.059		163.631	2.55041	0.0155864			312.158
422.322	129.489	210.765	210.734	210.221	211.297	211.14		210.831	0.417707	0.00198124		573.355	132.536	227.738	227.953		228.116			227.936	0.189459	0.000831197		382.163	320.636	244.726	247.302	246.496	245.981	246.374		246.176	0.941961	0.00382637		323.998	50.0964	146.843	141.95	141.338	141.338	142.561		142.806	2.31287	0.0161959			317.841
278.154	130.092	167.058	159.055	164.026		165.496		163.909	3.46471	0.021138		229.24	133.782		178.812	178.797	177.583	177.902		178.274	0.626812	0.00351601		643.313	321.698	241.923	241.463	241.87	241.371	241.751		241.676	0.246354	0.00101936		764.396	50.4439	259.323		257.577	262.231	261.649		260.195	2.15054	0.00826512			210.07
663.336	130.176	247.591	247.672	247.698	248.293	248.076		247.866	0.303212	0.00122329		629.41	134.396	237.613		237.142	237.42			237.392	0.236791	0.000997471		338.282	323.884	245.802	244.721	245.138		245.018		245.17	0.456631	0.00186251		678.295	50.5825	238.819	246.496	244.136	241.182	240.591		242.245	3.05159	0.0125971			448.001
239.225	131.039	173.163	171.21		172.925			172.433	1.06531	0.00617814		699.389	134.609	259.496	260.368	259.637	259.407	259.576		259.697	0.38522	0.00148334		645.325	324.923	242.506	242.647	242.454	242.545	242.334		242.497	0.115465	0.000476147		443.999	50.8657	161.581	157.951	160.371				159.968	1.84825	0.0115539			654.288
271.287	131.072	184.813	184.103	184.823	187.052	184.506		185.06	1.15192	0.00622459		417.307	134.771		207.742	204.614	204.765	204.407		205.382	1.58034	0.00769463		326.071	325.229	181.36	181.374	181.256	181.241	180.599		181.166	0.322758	0.00178156		484.001	50.9007		161.786	169.028	164.2	159.976		163.748	3.92269	0.0239557			895.046
327.35	133.162		197.045	197.744	197.586	197.453		197.457	0.29935	0.00151602		657.367	135.38		243.719	243.01	243.31	243.504		243.386	0.300903	0.00123632		683.364	326.069	254.73	254.906	255.885	254.062	255.15		254.947	0.662147	0.0025972		474.003	51.2697	167.315	167.918		166.711	163.691		166.409	1.87741	0.0112819			444
666.044	133.437	228.844		228.923	228.286			228.684	0.347288	0.00151863		294.108	136.671	160.853	169.762	162.851	168.537	169.491		166.299	4.14551	0.0249281		281.271	327.664	187.437	193.003	194.103	194.625			192.292	3.30646	0.017195		614.241	51.2945	231.025	229.841	238.129	231.617	231.617		232.446	3.259	0.0140205			420
341.365	136.572	208.132	208.089	208.175	208.649	208.497		208.308	0.249175	0.00119618		315.312	140.032	194.115	194.899		193.727			194.247	0.596903	0.00307291		615.452	328.327		245.889	246.288	245.163	246.163		245.876	0.503395	0.00204736		552.223	51.5386	217.941	225.657			218.535		220.711	4.29354	0.0194533			198.069
454.219	138.897	204.4	204.944	204.439	204.903	204.756		204.689	0.255842	0.00124991		386.279	142.769	201.296	202.705		203.422	202.447		202.468	0.883003	0.00436121		384.335	329.833	205.811	206.481	206.333	206.131	206.867		206.325	0.39381	0.00190869		403.999	51.6485		161.451	159.63	161.451	152.956		158.872	4.03622	0.0254055			658.295
344.163	140.982	210.453	211.014	209.902	210.381	210.825		210.515	0.430987	0.0020473		505.315	144.517	222.331	221.924	222.465	222.071	222.3		222.218	0.216946	0.000976275		577.337	330.458		237.223		237.174	238.724		237.707	0.881093	0.00370663		565.267	51.7384	225.53	226.124	225.531	222.565			224.937	1.60637	0.00714142			160.11
406.329	143.12		212.774	209.883		213.18		211.946	1.79768	0.00848181		269.308	145.793	186.673	186.824	186.801	186.25	185.919		186.493	0.395301	0.00211965		406.324	331.557	218.164	213.393	211.416	218.997	218.002		215.994	3.37217	0.0156123		446	52.0728	161.56	168.214	160.955	158.535	159.14		161.681	3.85906	0.0238684			433.378
438.306	144.607		208.124	209.391		200.82		206.112	4.62639	0.022446		265.201	145.981	189.329	189.482	189.457	189.543	189.207		189.404	0.134736	0.000711369		703.508	333.332	262.318	261.919	262.292	262.164	262.141		262.167	0.158415	0.000604251		371.999	52.5018	153.993	157.643	154.601	152.776	152.167		154.236	2.13398	0.0138358			233.932
288.129	145.58	164.983	166.667	165.581				165.744	0.853774	0.00515117		619.314	147.194	241.349	242.195	242.096	244.226	242.588		242.491	1.0685	0.00440635		531.332	333.368	230.347	229.859	230.284		229.578		230.017	0.363965	0.00158234		518.172	52.6609	226.61	227.205	227.799	226.016			226.907	0.767436	0.00338215			1266.99
279.129	145.854	168.846			169.813	169.714		169.458	0.531922	0.00313897		517.785	147.727		192.392	187.466	192.468			190.775	2.86636	0.0150248		555.282	335.45	231.902	232.622	232.442	231.424	231.734		232.025	0.497873	0.00214577		584.28	55.6681			244.324	243.731	244.324		244.126	0.342167	0.0014016			967.007
348.193	145.874	179.908	175.6		176.7	183.201		178.852	3.42729	0.0191627		326.233	147.92			193.98	194.087	194.988		194.352	0.553949	0.00285024		747.533	336.035	270.933	271.157		271.281	270.755		271.031	0.233867	0.000862877		482	56.8956	164.822	171.462	163.012	168.444	164.822		166.512	3.39821	0.0204081			356.173
691.339	145.932			243.981	241.628	243.768		243.126	1.30122	0.00535204		336.097	154.588	181.187	182.58		180.757			181.508	0.95309	0.00525095		595.384	336.794	247.71	247.864	247.663	248.297	248.133		247.933	0.273901	0.00110473		470.234	58.3666	224.82	227.8	227.204				226.608	1.5769	0.00695869			707.82
591.323	146.638		228.276	237.73		235.152		233.719	4.88717	0.0209104		369.36	154.742	213.342	212.915	214.093	213.036	213.285		213.334	0.458932	0.00215124		409.315	336.893	209.022	211.52		210.52	212.498		210.89	1.48423	0.00703791		234.162	59.9809			160.882	161.503	160.882		161.089	0.358511	0.00222555			609.843
352.261	146.902	260.854	257.996			269.692		262.847	6.09749	0.0231978		687.476	154.972		248.357		249.176	247.542		248.358	0.816861	0.00328904		317.233	337.252	195.043		194.335	195.451	194.889		194.93	0.461935	0.00236975		610.426	62.3182	240.53	236.978		239.346			238.951	1.80903	0.00757068			511.867
772.451	146.993	261.977	258.621			261.926		260.841	1.92298	0.00737223		254.152	155.096	250.581	250.199	249.469	249.144	248.718		249.622	0.761899	0.00305221		653.354	338.159	250.195		251.941	250.752	251.212		251.025	0.738954	0.00294374		221.082	66.9194	172.607		173.23	172.607	171.984		172.607	0.508637	0.0029468			391.908
785.437	147.442		265.537	260.292	265.595			263.808	3.04495	0.0115423		657.406	155.514	242.263	243.11	243.01	242.699	242.284		242.673	0.395084	0.00162805		579.285	340.779	243.679	245.024	244.828	243.714	245.302		244.509	0.761062	0.00311261		610.321	67.9528	242.308	242.9	242.9	242.9	242.9		242.782	0.264802	0.0010907			783.817
821.457	147.45	270.398		274.035	266.56			270.331	3.7378	0.0138268		714.391	160.234	263.012	263.89	263.153	264.154	262.499		263.342	0.673496	0.0025575		506.345	341.411		236.781	237.198	234.949	236.484		236.353	0.98082	0.00414981		389.278	68.5209	199.159	198.56		199.159	198.56		198.859	0.346124	0.00174055			237.91
414.277	147.613	204.969	204.921	204.415				204.768	0.306791	0.00149824		539.403	160.7		223.392		222.93	223.769		223.364	0.42033	0.00188182		446.191	341.819	239.903	240.642	240.452	239.376	240.336		240.142	0.506635	0.00210974		398.034	68.6937	197.214	197.813	192.422	193.021	191.823		194.458	2.82893	0.0145477			805.798
562.397	147.715	232.041		231.535	232.671	230.712		231.739	0.827916	0.00357262		397.349	163.353	209.117	208.686		211.891			209.898	1.7392	0.00828594		709.392	342.229	261.682		263.441	262.123	264.478		262.931	1.27363	0.00484396		466.143	69.6692	210.568	218.318	218.318	218.318	211.164		215.337	4.08707	0.0189799			330.241
436.282	147.893	200.503		198.76		203.22		200.828	2.24797	0.0111935		440.185	165.595		203.098		201.965	202.227		202.43	0.593195	0.00293037		388.261	343.339	217.883		218.415	217.515	219.541		218.338	0.882573	0.00404223		566.303	73.3842	226.707	225.521	225.521	225.521	226.707		225.995	0.64973	0.00287497			413.886
577.271	147.946	233.66	234.288	233.745	234.888	233.515		234.019	0.566752	0.00242182		481.316	165.792		227.735	227.044	227.896	226.889		227.391	0.498651	0.00219292		649.402	344.575		255.167	254.955	254.912	256.007		255.261	0.510216	0.0019988		685.838	74.0729	174.84	175.439			176.636		175.638	0.914366	0.00520596			243.184
383.304	148.059	205.49	206.633	206.125		205.253		205.875	0.625147	0.00303653		283.881	166.262	176.804		176.299	174.467	174.784		175.588	1.13819	0.00648215		439.197	344.932	246.666	246.208	246.011	246.692	245.889		246.293	0.370148	0.00150287		609.844	74.1277	218.034	218.626	219.218	218.626	218.626		218.626	0.418706	0.00191517			154.136
636.432	148.288		251.981		256.707	251.798		253.495	2.78246	0.0109764		400.21	169.032	244.796		237.542	244.617			242.318	4.13698	0.0170725		257.271	345.148		188.862	189.355	188.08	189.306		188.901	0.59026	0.00312471		476.142	74.2567		208.655		208.655	208.655		208.655	0	0			518.325
414.245	148.583		192.448	190.772	195.359			192.86	2.3213	0.0120362		431.373	170.476	219.638		218.543	219.98	218.982		219.286	0.645422	0.00294329		647.416	345.439	254.412	255.781	254.971	254.339	255.428		254.986	0.627672	0.00246159		642.343	74.293	239.676	240.267	239.676		240.267		239.972	0.341511	0.00142313			394.236
372.23	148.718	192.025	188.952			187.557		189.511	2.28599	0.0120625		561.752	170.504	196.727		196.245		196.026		196.333	0.359054	0.0018288		410.194	345.605	245.976	246.12	246.53	246.011	247.011		246.329	0.440493	0.00178823		729.803	74.5342	230.813	231.403	230.223	230.223	231.403		230.813	0.590003	0.00255619			472.171
410.279	148.742		200.825	200.918		202.418		201.387	0.894314	0.00444078		427.38	170.52	221.544	221.749	221.679		221.509		221.62	0.112596	0.00050806		405.165	346.162	240.01	241.964	240.56	240.69	241.656		240.976	0.810609	0.00336386		587.862	74.5437	174.212	177.815	177.214	183.22	182.019		178.896	3.68742	0.0206121			275.985
494.25	148.798	204.51	206.828		205.015	209.004		206.339	2.03648	0.00986959		407.262	172.02		194.338	194.303	193.798	194.073		194.128	0.24942	0.00128482		350.328	346.183	199.782	199.22		198.335	199.018		199.089	0.597482	0.00300108		415.854	74.7036		177.062	177.062		177.062		177.062	5.7735e-06	3.26073e-08			264.154
563.354	148.829	215.585	216.162	222.702	216.732	216.565		217.549	2.91412	0.0133952		728.413	173.934	265.329		265.47	265.877	264.22		265.224	0.708342	0.00267073		326.101	346.315	249.204	249.962	248.543	249.23	249.636		249.315	0.533158	0.00213849		751.784	74.7341	233.636	234.226	233.047		233.636		233.636	0.481468	0.00206076			468.281
346.214	148.855	178.148			177.94	181.437		179.175	1.96179	0.010949		543.333	176.304	229.862	230.08		230.247	229.851		230.01	0.190153	0.000826714		637.395	346.472	256.878	256.462	256.247	256.192	256.702		256.496	0.293354	0.0011437		364.283	74.9901	190.005	190.606	190.606		190.005		190.306	0.346924	0.00182298			436.246
412.153	148.868	194.931		194.956	194.201	193.477		194.391	0.702936	0.00361609		457.289	176.595	201.469	201.643			200.157		201.09	0.812423	0.00404011		455.192	346.588	245.201	246.554	244.544	246.433	246.233		245.793	0.879338	0.00357756		533.849	75.0489	208.025	208.025	208.619	208.025	208.025		208.143	0.265657	0.00127632			311.996
378.147	149.09	195.485	194.813	195.51	195.946			195.439	0.467772	0.00239345		339.353	179.002	208.426	203.646	203.6		204.008		204.92	2.34436	0.0114404		190.078	347.375	133.982	134.565	133.234	134.083	133.861		133.945	0.479055	0.00357651		636.335	75.7385	247.986	247.986	247.986	249.154	249.154		248.453	0.639529	0.00257404			600.314
273.266	149.272	182.329	182.829	182.337	183.344	182.623		182.692	0.419989	0.00229889		313.334	182.153	199.137	198.683	198.645	198.768	198.419		198.73	0.261301	0.00131485		325.297	352.925	199.737	194.273			194.084		196.031	3.21049	0.0163775		451.838	75.7987	182.056	171.777	171.172	172.382	171.777		173.833	4.6169	0.0265594			504.294
847.471	149.275	274.316		271.574	275.745	272.565		273.55	1.85075	0.00676566		527.264	183.779	214.755	215.562	214.276		214.094		214.672	0.655657	0.00305423		385.319	353.594	210.651	210.114	209.962	210.334	209.884		210.189	0.310105	0.00147536		552.311	75.8074	242.868	242.274	243.461	243.461	244.648		243.342	0.880332	0.00361767			743.361
754.435	149.284	257.443		257.567		252.717		255.909	2.76536	0.010806		336.068	184.075	173.703	173.214	173.201	173.253	172.944		173.263	0.274603	0.00158489		473.334	356.593	222.602	223.304	222.531	222.194	221.834		222.493	0.546631	0.00245684		408.289	77.1672	203.036	203.635	203.036	203.036	203.634		203.275	0.32784	0.00161279			412.202
285.266	149.544		183.684	183.797	183.594	184.085		183.79	0.213587	0.00116213		255.292	185.838		184.775	184.122	184.196	184.5		184.398	0.299746	0.00162553		536.358	360.319	241.12	241.859	241.667	240.578	241.549		241.355	0.511906	0.00212097		827.778	77.2805	241.492	241.492	242.669	241.492			241.786	0.588715	0.00243486			242.095
533.284	149.644		217.039	214.752		215.673		215.821	1.15087	0.00533253		211.963	187.034	154.595	157.898	159.174	159.827	153.158		156.93	2.91739	0.0185904		330.183	364.349	185.569		186.693		187.256		186.506	0.858515	0.00460315		304.056	77.7504	225.846	225.241	225.846	225.846			225.694	0.302567	0.0013406			466.256
833.469	149.704	269.754			274.653	271.476		271.961	2.48531	0.00913846		833.451	187.472	271.932		269.666	267.677			269.758	2.12938	0.00789365		465.321	365.119	220.897	220.991	221.43		220.733		221.013	0.29757	0.00134639		457.853	77.8155	180.777	180.173	181.382		180.777		180.777	0.493527	0.00273003			535.813
366.168	149.864	185.564		178.391		185.866		183.274	4.23142	0.023088		265.992	187.737	175.444	176.211	174.936	175.621	177.2		175.882	0.865922	0.0049233		298.154	366.95			183.773	184.363	184.343		184.16	0.335281	0.0018206		454.176	77.9915	213.112	213.112	213.709	214.902	214.306		213.828	0.777917	0.00363805			295.99
497.327	149.957	225.097	223.928	224.579	224.512	223.742		224.372	0.543597	0.00242275		774.414	187.922	260.218	261.091	263.974				261.761	1.96553	0.00750888		356.233	368.841	192.962		192.866	193.377	193.418		193.156	0.28247	0.0014624		616.255	78.4506	251.078			249.91	252.247		251.078	1.16841	0.00465355			198.106
304.202	150.188		172.313	173.639		175.119		173.69	1.40362	0.00808115		282.023	188.25	169.945	170.076	168.809	176.408	175.465		172.14	3.51573	0.0204236		374.208	370.189	204.783	204.843	204.697	205.716	206.449		205.297	0.763623	0.00371959		182.167	79.0378	161.448	162.078	162.078	162.709	162.709		162.204	0.527469	0.00325188			331.183
288.208	150.201	169.813		169.81	170.176	169.472		169.818	0.287677	0.00169403		817.456	188.579		269.294		268.367	264.293		267.318	2.66051	0.00995261		420.215	371.872		204.064	204.525	204.333	204.453		204.344	0.202655	0.000991737		626.365	79.9587	253.91	253.326	255.078	255.078	254.494		254.377	0.76144	0.00299335			170.095
176.95	150.21		155.05	157.669		154.187		155.635	1.81333	0.0116511		658.36	188.625	251.95	254.02	252.694	252.428	252.608		252.74	0.771339	0.00305191		505.28	372.564	214.981	215.064	214.905	215.223	214.82		214.999	0.154479	0.000718512		578.402	80.217	232.523	237.266	234.302	234.895	236.081		235.013	1.79825	0.00765169			420.075
544.309	150.38	223.993		214.055	219.863			219.304	4.99255	0.0227655		790.441	188.667	261.331	263.412	261.471		269.278		263.873	3.72623	0.0141213		595.345	372.696	241.728	243.069	242.876	242.371	242.756		242.56	0.530478	0.002187		391.909	80.2931	208.704	190.723	191.322	200.912	200.912		198.515	7.54586	0.0380116			437.836
718.41	150.481		261.294	253.141		254.108		256.181	4.45445	0.0173879		322.211	189.199		177.877	178.485	179.175			178.513	0.649571	0.0036388		468.216	373.194	211.804	212.485	212.933	212.071	212.851		212.429	0.488327	0.00229878		754.411	81.8108	266.366	267.53			265.202		266.366	1.16375	0.00436899			325.982
428.223	150.492	191.741	193.436	193.538				192.905	1.0098	0.0052347		760.401	189.978			257.428	256.584	260.991		258.334	2.339	0.00905417		164.047	375.312	141.703	141.661	140.948	141.777	142.214		141.661	0.45514	0.00321289		472.249	81.9338	225.985	226.581	225.389	225.985	225.985		225.985	0.4214	0.00186473			300.278
415.31	150.649	209.099	208.469	209.144	208.432	208.28		208.685	0.405188	0.00194163		206.025	190.013	157.407	158.161	157.523	156.252	157.887		157.446	0.731337	0.004645		243.051	375.827	225.906	226.622	225.832	226.12	225.739		226.044	0.352534	0.00155958		453.242	83.0077	208.352		203.579	202.385	206.562		205.22	2.72882	0.0132971			983.998
353.976	150.742	169.017	169.495			168.68		169.064	0.409547	0.00242244		382.235	190.172	227.896	227.492	226.181	228.268	229.111		227.79	1.07968	0.0047398		218.131	376.504		164.804	163.452	165.401			164.552	0.998904	0.00607043		335.886	83.0265	163.736		163.736	164.347	164.957		164.194	0.584749	0.00356133			694.297
595.138	150.778	291.329	293.932	291.522	293.435	293.714		292.786	1.25674	0.00429234		773.433	190.536		259.889	260.967	261.352	256.68		259.722	2.1205	0.0081645		317.233	376.902	199.936	199.371	200.457	199.703	199.169		199.727	0.503736	0.00252212		468.159	83.9085	213.523	212.926	205.177	213.523	205.177		210.065	4.46866	0.0212727			216.173
357.868	150.932	170.746		172.544	169.913			171.068	1.34445	0.00785917		640.293	190.541	233.269	233.493	233.405	233.669	233.878		233.543	0.237062	0.00101507		597.363	377.4		246.649	246.45	247.097	246.921		246.779	0.286838	0.00116233		313.868	84.0729	153.157		153.157	153.769	153.769		153.463	0.353581	0.00230402			483.271
353.859	150.956			195.97	195.211	195.08		195.42	0.480222	0.00245738		302.15	190.707	175.7	173.956		173.995			174.551	0.995599	0.00570378		325.37	380.005		207.741	208.204	207.996	208.13		208.018	0.20345	0.000978041		638.353	84.2065	251.472	252.056	251.472	252.64	252.056		251.939	0.488418	0.00193863			596.28
687.468	151.088	246.831		249.858		250.238		248.976	1.86714	0.00749929		208.004	190.886	161.147	161.905	161.903	161.922	161.631		161.702	0.332832	0.00205831		359.331	382.294	211.773	211.846	211.083	212.055	211.004		211.552	0.47682	0.00225391		513.277	84.5521	215.368	214.179	214.774	215.368	215.368		215.012	0.531824	0.00247346			300.239
271.25	151.165	180.575	179.859		179.76			180.065	0.444678	0.00246955		718.398	191.43			243.804	249.573	247.939		247.105	2.97352	0.0120334		607.31	382.729	240.422	238.755	239.768	239.882			239.707	0.695387	0.00290099		734.406	85.4993	257.182	257.764			256.599		257.182	0.582165	0.00226363			288
294.219	151.222	173.884	173.162		173.657	172.948		173.413	0.431995	0.00249113		344.158	191.514		173.059	181.772	171.223	170.294		174.087	5.25052	0.0301603		398.134	384.455	183.113	182.52	183.011	182.982	182.965		182.919	0.229848	0.00125656		402.27	86.6311	203.134	203.733	203.733	204.332	203.134		203.613	0.50105	0.0024608			286.215
582.247	151.538	240.07		239.577	241.916			240.521	1.23288	0.00512586		593.368	191.627	244.014	246.695		244.456			245.055	1.43762	0.00586653		253.276	386.339	193.311	191.483	192.592	191.295	191.921		192.121	0.831618	0.00432863		967.007	87.2914	247.926		248.506	248.506			248.312	0.334615	0.00134756			489.886
475.299	151.591		197.582	198.86		196.802		197.748	1.03871	0.00525269		484.172	192.01	198.084	197.027	198.826				197.979	0.904015	0.00456622		322.117	387.979	165.468	167.309		166.029	166.558		166.341	0.783853	0.00471233		270.086	88.1035	157.26	157.26			157.876		157.465	0.355939	0.00226043			509.291
825.455	151.662	268.058	268.225	267.625	267.122			267.757	0.493725	0.00184393		434.159	192.291	187.645	187.798	187.157	186.007	186.296		186.981	0.799923	0.0042781		396.328	388.554	206.207	205.662	206.122		206.656		206.162	0.407229	0.00197529		513.831	88.8635	189.201		188.606	189.201	189.201		189.052	0.29728	0.00157248			488.237
352.208	152.359		197.096	198.986	197.039	199.295		198.104	1.20358	0.00607547		308.16	192.405	170.549		170.043	171.342	168.531		170.116	1.18466	0.00696383		183.066	388.847	246.03	246.791	246.598	246.133	246.482		246.407	0.31907	0.00129489		566.137	90.3083	224.929	233.233	232.64	226.709	223.743		228.251	4.41095	0.019325			557.333
358.081	152.385		195.784	196.482	195.725	194.996		195.747	0.606802	0.00309993		559.335	192.96	224.819	224.419	224.954	224.572	223.573		224.467	0.541745	0.00241347		349.321	389.136		204.737	203.981		205.13		204.616	0.583765	0.00285298		506.215	90.5639	220.205	219.61	220.205	220.205	220.205		220.086	0.266003	0.00120863			194.095
406.234	152.421	189.685	190.19	189.105	194.886	189.4		190.653	2.39957	0.0125861		713.387	193.257		248.785	252.901	250.212	249.789		250.422	1.75784	0.0070195		647.342	389.321	249.647	248.613	249.007	249.62	247.686		248.915	0.812731	0.0032651		664.368	90.9268	252.431	251.265	252.431	252.431	253.014		252.314	0.638959	0.00253239			255.995
410.266	152.992			272.608	282.167	275.975		276.916	4.84845	0.0175087		312.205	193.311	180.465	178.104	176.209	176.895	176.58		177.651	1.72638	0.00971782		474.313	390.091		219.664	219.499	220.383	220.012		219.89	0.392531	0.00178513		640.273	91.5489	234.96	233.777	234.368	234.96	234.96		234.605	0.529079	0.00225519			350.174
431.17	153.652	195.25	195.176	196.46		194.393		195.32	0.853582	0.00437018		418.236	193.354	214.311	213.888	213.213	213.396	213.642		213.69	0.4303	0.00201366		299.282	391.335	197.354	198.009	197.259		188.006		195.157	4.77918	0.0244889		540.257	92.5374		235.279	233.498	234.091	232.904		233.943	1.01415	0.00433503			308.163
387.177	154.167	189.984		190.597	191.615	190.895		190.773	0.677609	0.00355191		733.424	193.56		252.282	251.564	256.145			253.33	2.4635	0.00972447		533.348	397.332		231.646	230.864	232.249	231.962		231.68	0.597219	0.00257777		486.23	92.6165		224.016		224.611	224.611		224.413	0.343783	0.00153192			272.225
311.318	154.332	192.131		192.748		193.649		192.843	0.763415	0.00395874		580.274	193.896	222.797	223.615	222.931	221.931	222.77		222.809	0.599469	0.0026905		739.428	397.489		270.614	269.783	268.981	270.808		270.047	0.838097	0.00310353		557.009	95.4538			214.335	214.335	214.335		214.335	0	0			735.031
354.062	155.028	179.798			180.198	181.888		180.628	1.10943	0.00614208		336.191	193.923		183.827	185.677		181.058		183.521	2.32449	0.0126661		731.539	399.066		259.344		257.264	257.791		258.133	1.08118	0.00418848		493.222	98.2554	219.762	219.762	219.762				219.762	1.52753e-05	6.95081e-08			283.99
470.179	155.034	200.658	200.009	200.693	200.553	201.004		200.583	0.362438	0.00180692		256.219	194.014	189.643	192.315	189.14	190.49	191.412		190.6	1.29019	0.00676911		647.415	399.214	253.22	253.391	253.182	252.569	253.641		253.201	0.396912	0.00156758		494.11	98.6028			202.491	202.491	202.491		202.491	0	0			532.319
262.156	156.6	168.734	169.214	169.337				169.095	0.318746	0.00188501		659.383	194.024	243.464	244.313	244.82	243.905	244.708		244.242	0.56424	0.00231017		637.397	400.081	252.111	252.876	252.667	253.241	253.128		252.805	0.447322	0.00176944		532.209	98.8194	223.486		223.486	224.674	222.892		223.634	0.747485	0.00334244			420.253
166.063	158.121	182.687	183.194	183.315	183.713			183.227	0.423194	0.00230967		384.334	194.079	209.349	208.917	208.864	209.649	209.901		209.336	0.451607	0.00215733		370.155	400.863	226.753	228.075	228.51	228.136	228.41		227.977	0.708013	0.00310564		420.074	100.551	205.842	206.44	205.244	206.44	205.842		205.962	0.500341	0.00242929			415.855
246.171	158.285	174.126	174.615		175.113			174.618	0.493712	0.00282739		360.158	194.153		184.604	177.736	176.552			179.631	4.34771	0.0242036		270.087	403.454		188.425		188.871	188.867		188.721	0.256525	0.00135928		476.212	101.7		202.696	202.696		202.696		202.696	5.85947e-05	2.89077e-07			430.221
720.351	161.343	313.406	313.768	313.07	315.626	314.693		314.113	1.0406	0.00331284		700.328	194.155	243.175	244.023		241.177	248.059		244.108	2.8914	0.0118447		236.104	403.699		164.095		159.102	170.82		164.672	5.88019	0.0357084		353.234	101.77	193.828	191.422	194.429	190.82	194.43		192.986	1.73299	0.00897987			745.77
868.61	161.431	294.477		291.779	290.775			292.344	1.91455	0.00654897		766.418	194.368	260.868	258.723	255.584	255.337	260.349		258.172	2.6004	0.0100723		510.403	406.001		227.68	228.711	227.724	227.405		227.88	0.571683	0.0025087		311.996	102.238	137.88	144.618	138.493	140.943	142.781		140.943	2.84037	0.0201526			259.085
465.323	161.565	225.508	225.521	222.624		222.967		224.155	1.57627	0.00703205		737.414	194.38		255.882		254.907	252.056		254.282	1.98792	0.00781778		310.127	407.008	197.06			197.455	198.741		197.752	0.878878	0.00444434		178.063	102.89	133.284	133.284	133.284	133.916			133.442	0.315697	0.0023658			667.027
827.474	161.708	298.182	300.224	300.135	300.323	297.675		299.308	1.27345	0.00425465		220.146	194.38	192.426	191.311	193.189	192.646	192.939		192.502	0.72582	0.00377045		194.115	408.699	206.23	206.909	205.509	205.982	206.07		206.14	0.506892	0.00245897		221.154	105.55		155.161	155.161	155.161	155.161		155.161	1.25831e-05	8.10966e-08			533.848
679.325	161.903	314.916	314.703	315.162	314.818	315.628		315.045	0.366975	0.00116483		378.204	194.426	182.897	184.288	184.886	183.099			183.792	0.952864	0.00518446		317.233	408.855	202.383	201.822	202.293	202.132	201.003		201.927	0.558656	0.00276663		307.99	105.732		144.083	139.793	141.632	139.793		141.325	2.03277	0.0143836			767.751
206.024	162.024	157.402		158.001	158.951			158.118	0.781035	0.00493957		368.22	194.459	228.808	232.117	231.416	226.703			229.761	2.48662	0.0108226		353.329	408.896	199.72	200.378	200.238	199.483			199.955	0.423327	0.00211711		441.248	107.048	215.086	214.489	215.086	215.086	215.086		214.966	0.267022	0.00124216			983.999
487.348	162.047	219.325	219.321	220.568	219.896	219.725		219.767	0.51353	0.0023367		148.125	194.531	200.827	198.392	199.662	199.762	199.409		199.61	0.870303	0.00436001		330.1	408.985	210.614	208.848		209.698			209.72	0.883365	0.00421212		195.954	107.723	243.467	244.086	244.086	244.706	243.467		243.963	0.518035	0.00212342			549.815
616.416	162.254	253.225	253.323	253.923		253.724		253.549	0.329906	0.00130115		672.365	194.63	245.8	248.466			252.501		248.922	3.3736	0.0135528		695.401	410.451		258.398	258.776	258.099	258.631		258.476	0.295887	0.00114474		400.129	107.743	186.994	186.994	187.597	187.597			187.295	0.348113	0.00185863			217.936
644.053	162.896	258.811	258.35	258.354	258.399	256.994		258.182	0.691581	0.00267866		442.162	194.649	189.999	191.386	189.512	191.458	187.427		189.956	1.65048	0.00868876		457.303	410.628	213.154	211.417	213.076	212.813	212.39		212.57	0.710439	0.00334214		387.997	108.69	146.478		156.199	149.516	148.908		150.275	4.16164	0.0276934			296.146
470.082	163.438	240.786	244.393	243.836				243.005	1.94153	0.00798966		822.532	194.719	259.953	259.619	260.695	261.08	260.037		260.277	0.594793	0.00228523		339.314	410.793	196.361	196.402	196.267	196.755	196.816		196.52	0.248267	0.00126332		319.995	109.076		137.125	138.349	137.737	138.349		137.89	0.585887	0.00424894			230.189
208.004	163.763	162.226	160.856	162.214	161.942	161.855		161.819	0.562686	0.00347727		278.216	194.735	169.421	168.921	169.542	170.213	175.572		170.734	2.74361	0.0160695		915.497	410.927		282.134	284.843	285.627			284.201	1.83266	0.00644846		724.421	109.439	279.374	283.45	284.033	284.615	281.121		282.519	2.20198	0.00779409			708.351
628.31	163.805	273.509	273.109	273.082	272.589	271.74		272.806	0.679142	0.00248947		232.146	194.796	191.869	190.122	190.097	196.518	191.748		192.071	2.62753	0.01368		374.141	412.919		178.007		180.931	180.905		179.948	1.68065	0.00933962		234.051	110.084			226.247	225.634	226.247		226.043	0.353812	0.00156524			208.147
756.381	163.867	390.392	390.627	391.417	389.628	387.945		390.002	1.31501	0.0033718		578.342	194.847	230.132		224.168	227.458	227.066		227.206	2.44056	0.0107416		535.23	413.197		221.982	212.182	212.518			215.561	5.56334	0.0258087		348.001	110.242		139.727	145.827	145.827	145.217		144.15	2.96203	0.0205483			337.895
911.516	164.14	285.003	284.663	281.127		283.291		283.521	1.75898	0.00620406		749.406	194.895	256.149	261.846	256.289	255.439	255.008		256.946	2.78874	0.0108534		440.181	414.76	192.227		192.132	193.836	192.68		192.719	0.782227	0.00405891		493.284	110.767	219.166	219.762	220.357	219.762	219.762		219.762	0.420877	0.00191515			417.988
925.513	164.347	284.36	286.341	287.441		285.55		285.923	1.29887	0.00454272		618.281	195.014		228.788	231.752	227.731			229.423	2.08455	0.00908602		482.159	414.815	198.966		198.273	196.926	198.811		198.244	0.927417	0.00467816		288.23	111.147	171.542	170.928	172.157	170.928	172.157		171.542	0.614663	0.00358315			388.261
336.067	164.382	173.546	173.43	174.149	172.72			173.461	0.586155	0.00337917		146.109	195.028	200.394	204.464	199.878	198.021	197.671		200.086	2.71101	0.0135493		364.129	415.612	189.16		188.451	190.204			189.272	0.88167	0.00465823		344.265	111.235	187.989	188.595	187.989	188.595	189.197		188.473	0.505761	0.00268347			397.98
234.17	164.852		154.297	159.923	160.874	159.564		158.664	2.96395	0.0186806		174.141	195.077	195.888	194.761	194.089	199.334	198.982		196.611	2.41537	0.012285		459.2	415.665		207.761	207.611	207.99	208.139		207.875	0.235077	0.00113086		786.414	111.354		267.916	269.078		267.334		268.109	0.888151	0.00331265			391.909
726.287	165.023	277.95	275.824	278.117	277.062	279.118		277.614	1.23879	0.00446228		206.13	195.08	192.52	192.037	193.922	194.015	191.759		192.851	1.05664	0.00547908		340.087	416.244	189.634	187.216	187.703	186.441	189.482		188.095	1.41026	0.00749759		308.111	112.816	243.259	242.654	243.259	242.654	242.654		242.896	0.331247	0.00136374			594.327
573.403	166.73	299.748		302.883		299.235		300.622	1.97485	0.00656922		314.225	195.257	172.914	175.552	176.789	177.475	172.152		174.976	2.35023	0.0134317		248.14	416.449		156.204	154.247	159.315	153.603		155.842	2.56569	0.0164634		504.332	113.077	222.011		222.011	223.201	222.606		222.457	0.569561	0.00256032			288.23
334.14	167.456	171.784	181.885	181.998		173.859		177.381	5.33342	0.0300676		406.271	195.302	202.81	195.586		195.049	207.667		200.278	6.06495	0.0302827		320.124	416.548			169.091	177.701	178.887		175.226	5.34621	0.0305103		325.983	113.552			139.469	139.469	138.858		139.265	0.353018	0.00253486			615.363
663.329	167.475	246.421	245.911	245.354		244.554		245.56	0.79973	0.00325676		478.326	195.342	208.566		213.6	213.172			211.78	2.79103	0.013179		501.328	416.799	221.05	221.75	220.979	221.848	220.887		221.303	0.45781	0.00206871		511.867	113.642	283.293		286.227	273.317			280.946	6.76729	0.0240875			237.113
777.302	167.591	318.168	316.238	321.894	317.516	320.053		318.774	2.22185	0.00696999		708.39	195.38		250.027	246.899	252.671	252.85		250.612	2.79155	0.0111389		390.176	416.818			193.471	187.944	193.414		191.61	3.17462	0.0165682		405.997	113.98	159.605	156.571	157.178	164.458	160.212		159.605	3.12298	0.019567			895.047
527.265	167.623	214.168	214.741	214.813	214.127	215.144		214.599	0.439282	0.00204699		194.131	195.423	197.047	195.934	197.179	196.003	197.572		196.747	0.736728	0.00374454		283.287	417.376	204.587	211.417			211.187		209.064	3.87824	0.0185505		183.057	114.749		231.488	231.488	231.488	231.488		231.488	2.64575e-05	1.14293e-07			474.285
211.964	167.836	154.073	161.293	157.124	153.762	152.453		155.741	3.54438	0.0227582		654.192	195.504	226.476	226.689	226.611	225.629	226.459		226.373	0.426681	0.00188486		254.168	417.704			163.381	162.835	163.352		163.189	0.306909	0.00188069		496.005	114.894	168.313	165.297	168.313				167.307	1.74097	0.0104058			284.145
464.327	167.873	222.57	222.575		223.156			222.767	0.336879	0.00151225		393.299	195.506	211.037	212.46			210.975		211.491	0.839892	0.0039713		374.207	417.808		199.97	201.047	199.68			200.232	0.720238	0.00359702		692.411	115.233	262.131	262.131	261.549	262.131	262.131		262.015	0.260578	0.000994517			686.337
282.023	168.139	175.418	175.907	174.815	176.407	173.877		175.285	0.983227	0.00560931		641.366	195.551	236.303	239.578		245.266	234.48		238.907	4.73542	0.0198212		723.395	417.838	257.425		264.535		265.569		262.51	4.43367	0.0168895		152.048	115.334	216.984	217.615	218.876	218.876			218.088	0.945587	0.00433581			571.797
265.991	168.174	175.891	176.989	175.287	175.059	176.777		176.001	0.864396	0.00491132		386.189	195.552		182.293		182.969	182.023		182.428	0.487156	0.0026704		306.218	418.569	175.663	175.053	175.558	175.57	175.519		175.473	0.240398	0.00137001		373.998	115.551			150.922	155.789	149.705		152.139	3.21909	0.0211589			680.357
310.25	170.751	186.14	185.437	187.357	185.352	186.443		186.146	0.819465	0.00440228		882.563	195.594	278.901	278	278.442	279.521	278.452		278.663	0.575726	0.00206603		312.227	418.803	181.676	181.074	181.572		180.913		181.309	0.372329	0.00205356		243.886	116.019	130.794	130.174	130.794	140.088	139.469		134.264	5.0453	0.0375775			546.338
545.311	170.861		227.531	228.763	228.71	228.524		228.382	0.576571	0.00252459		496.307	195.598	216.927	215.286	217.06	224.02			218.324	3.88241	0.0177828		183.066	419.452	240.365	241.746	240.299	241.132	240.191		240.746	0.67122	0.00278808		399.945	116.305	150.579	150.579	150.579	150.579			150.579	1.25831e-05	8.35647e-08			295.99
230.173	171.196	154.587	154.438	155.181	153.669	152.978		154.171	0.857428	0.00556155		745.417	195.602	253.159	257.644	255.711		255.032		255.387	1.85169	0.00725052		271.286	420.173	184.651	184.668	184.547	184.523	183.883		184.454	0.32574	0.00176596		113.993	116.41			239.444	242.678	242.678		241.6	1.86712	0.00772813			351.997
713.355	171.683	262.937	262.496	263.072	261.966	263.471		262.788	0.576606	0.00219419		208.146	195.68	193.68	195.108	193.176	194.54	194.196		194.14	0.748547	0.0038557		585.295	420.388	239.42	240.757	240.566	239.484	241.649		240.375	0.936969	0.00389794		566.272	118.133	224.928	224.928	224.928	224.335			224.78	0.296563	0.00131935			722.289
430.206	171.899	201.18	202.309	202.991	201.668			202.037	0.786537	0.00389303		180.115	195.766	196.722	196.243	196.214	195.025	194.037		195.648	1.09675	0.00560573		832.391	420.601			268.64	264.911	264.922		266.157	2.14983	0.0080773		438.001	118.333		162.252		162.252	161.042		161.849	0.698929	0.0043184			624.312
569.311	173.691	230.799	230.83	230.88	231.424	231.234		231.034	0.27954	0.00120995		746.411	195.8	248.933	258.241		257.275	256.236		255.171	4.23894	0.0166121		399.183	420.756		184.337	182.386	182.359	187.205		184.072	2.28492	0.0124132		342	118.779	150.805		151.416	150.805	157.519		152.636	3.26789	0.0214096			340.211
382.318	174.271	210.853	210.225		211.383	210.631		210.773	0.482876	0.00229098		262.193	195.906	195.075	193.983	195.205	194.682	198.106		195.41	1.58032	0.00808719		894.489	421.306		278.075	282.57	275.755	275.281		277.92	3.33138	0.0119868		226.017	119.047		158.083	158.705	159.327	156.839		158.238	1.06246	0.00671431			310.177
859.483	177.623	277.73	276.194			274.248		276.057	1.74507	0.00632139		430.24	195.939	212.895	213.086	214.872	213.21	213.455		213.504	0.791269	0.00370611		408.119	422.744		181.154	182.255	181.015			181.475	0.679349	0.00374349		370.144	119.059		208.514	207.914	207.914	207.914		208.064	0.300243	0.00144303			384.198
266.15	177.905	210.939	215.128	215.811				213.959	2.6378	0.0123285		160.125	195.942	195.767	197.867	195.899	199.878	194.993		196.881	1.9826	0.0100701		300.172	423.158		180.754	182.487		186.139		183.126	2.74864	0.0150095		340.177	119.142	186.243	189.283	194.103				189.876	3.96323	0.0208727			215.059
682.456	178.384			258.635	255.173	256.109		256.639	1.79049	0.00697669		652.34	195.956	236.828	237.057	234.532	236.632	236.836		236.377	1.04233	0.0044096		943.518	423.46		286.758	290.051		288.673		288.494	1.65385	0.00573268		460.304	120.181		211.837	212.433	211.837	211.837		211.986	0.298183	0.00140662			494.249
326.23	178.626	182.159	181.452		181.36	182.453		181.856	0.534253	0.00293778		591.36	196.012	230.624		230.151	229.79	229.394		229.99	0.523766	0.00227734		667.369	424.301		255.026	254.217	254.181	254.08		254.376	0.436957	0.00171776		760.428	120.745			262.256	269.237	262.256		264.583	4.03066	0.015234			428.311
731.377	179.175	266.88	266.457	267.024	267.1	266.845		266.861	0.248769	0.000932205		668.325	196.028	239.751	239.985	238.673		240.376		239.696	0.729112	0.00304182		559.324	426.109	234.866	234.991	234.807	234.964	234.096		234.745	0.3699	0.00157575		586.225	121.045		224.747	224.154		224.154		224.352	0.342172	0.00152516			323.997
650.07	179.326			275.804	275.907	285.565		279.092	5.60594	0.0200864		248.177	196.062	156.444	157.191	158.457	158.471	157.553		157.623	0.86528	0.00548955		352.261	426.887	218.627	219.324	219.161	218.863	219.072		219.009	0.270966	0.00123723		541.285	121.864	228.142	228.736	228.142	228.736			228.439	0.342833	0.00150076			544.325
393.295	179.76	210.653	210.025	210.701	211.183	211.027		210.718	0.446016	0.00211665		378.237	196.062			196.632	192.415	193.313		194.12	2.22144	0.0114437		234.125	427.038		152.927	153.463	151.72			152.703	0.892627	0.0058455		379.851	122.41	169.081	169.689	169.081		169.081		169.233	0.304005	0.00179637			1266.99
456.185	180.1	193.153	193.074	191.993	194.199	198.807		194.245	2.66724	0.0137313		380.214	196.103	182.864	188.6	189.808				187.091	3.70977	0.0198287		492.176	427.828	200.663	203.133		201.605			201.801	1.24654	0.0061771		386.267	122.446	192.015	193.215	190.816	190.816	199.811		193.335	3.75447	0.0194196			720.396
396.17	180.725	180.889	185.566	184.481		179.985		182.731	2.7099	0.01483		166.099	196.129	199.111	196.698	197.313	199.348	197.061		197.906	1.23068	0.00621851		872.46	428.969	272.604			272.927	271.24		272.257	0.895377	0.00328872		488.001	122.474		168.387	168.387		175.627		170.8	4.18015	0.0244739			633.311
242.203	181.507	156	156.464	155.985	158.147	157.452		156.81	0.955868	0.00609573		570.275	196.149		221.873		220.796	217.357		220.008	2.35878	0.0107213		677.437	429.326		254.95	252.95	254.106	253.409		253.853	0.871682	0.0034338		606.207	122.622	246.49	245.897	246.49	246.49			246.342	0.296107	0.00120202			546.303
214.172	181.906	193.831	193.122	191.393	193.66	197.826		193.966	2.3634	0.0121846		306.18	196.18	174.35	180.127		172.016	171.082		174.394	4.06179	0.0232909		334.274	429.638	189.148	189.174	189.659	188.988	189.607		189.315	0.299216	0.00158052		248.008	122.699		131.919	131.3	130.062	131.3		131.145	0.779006	0.00594003			388.259
510.231	182.647	206.694	206.064		207.8	208.239		207.199	0.997586	0.00481463		350.202	196.208	185.266			182.976	183.898		184.047	1.15257	0.00626238		431.253	429.647	194.766		195.884	194.556	196.428		195.408	0.895037	0.00458034		443.999	122.726		160.976	162.791	164.001	164.001		162.942	1.42951	0.00877311			423.999
422.299	182.753		199.456	201.328	201.188	201.047		200.755	0.873863	0.00435288		200.156	196.292	192.861	189.815	192.351	193.08	190.177		191.657	1.54421	0.00805718		238.141	430.88		218.167	218.007	214.05	218.543		217.192	2.10652	0.00969887		388.261	123.642			203.973	205.172	205.172		204.773	0.692234	0.0033805			780.406
712.472	183.321		256.083	258.42	258.467			257.657	1.36291	0.00528962		635.349	196.459		239.625	232.835	236.151			236.204	3.39554	0.0143755		332.16	431.666			174.986	176.22	180.468		177.225	2.87601	0.016228		335.888	124.698	148.467		147.856	147.856	148.467		148.161	0.352634	0.00238007			658.361
921.513	183.798	280.907			285.279	283.826		283.338	2.2269	0.00785954		192.115	196.461	196.539	194.148	194.758	195.491	194.507		195.089	0.948509	0.00486194		885.487	431.734		278.711	279.055	280.491	278.877		279.284	0.816942	0.00292513		670.284	124.874	257.635	258.218	258.218	258.218	258.218		258.101	0.260799	0.00101045			488.35
641.424	183.869	237.806	241.97	237.311	244.346			240.358	3.3813	0.0140677		531.305	196.668	217.158	214.297			217.728		216.394	1.83874	0.00849719		334.118	432.928	184.257	184.275	182.926	185.347	184.108		184.183	0.859359	0.0046658		456.256	124.89	225.014	225.611	225.014	225.014	225.014		225.134	0.266726	0.00118474			446.339
580.392	183.911	235.392	237.202	232.541		234.074		234.802	1.9792	0.00842923		240.186	196.684	154.173	153.017	155.555	155.562	156.549		154.971	1.38161	0.00891529		378.297	434.893	202.884	202.33	202.796	202.622	202.727		202.672	0.213554	0.00105369		593.78	127.35	189.724	198.019	189.724		199.204		194.167	5.15397	0.026544			782.412
673.446	184.04	246.931	247.597	249.959	245.867	255.593		249.189	3.88187	0.015578		234.162	196.809	191.78	190.034	193.17	190.095	192.923		191.601	1.49726	0.00781449		269.308	435.678	185.953	186.591	186.469	187.67	188.893		187.115	1.17378	0.00627304		609.843	128.073	228.693	231.061	228.693	229.877	231.061		229.877	1.1843	0.00515187			217.998
802.479	184.122	270.503	267.769		267.83			268.701	1.56136	0.00581079		655.367	196.885	236.197	237.035	236.335	237.831	245.348		238.549	3.85561	0.0161628		345.303	435.76		199.938		198.442	199.124		199.168	0.748936	0.00376033		1434.55	128.708		386.087	386.087	386.087	386.087		386.087	1.5e-05	3.88513e-08			744.334
325.335	184.371	191.192	195.296	193.006	193.434	192.707		193.127	1.47737	0.00764973		340.149	196.937	171.753		171.874	170.049	176.609		172.571	2.81807	0.0163299		341.365	436.01	210.344	210.413	210.261	210.64	210.793		210.49	0.220337	0.00104678		484.15	129.532	306.634	307.81		307.81	307.81		307.516	0.58768	0.00191106			451.837
254.152	184.603		244.679	239.882		238.432		240.997	3.26944	0.0135663		350.244	197.018	184.643	181.674	187.883	190.456	187.014		186.334	3.33273	0.0178858		614.237	436.027		225.479	222.306	227.32	228.204		225.827	2.60756	0.0115467		648.245	129.568	245.544	246.135	246.135	247.306	246.135		246.251	0.642995	0.00261113			458.259
318.071	186.023	181.139	181.635	181.749	179.733	181.431		181.137	0.818817	0.00452042		326.135	197.047		172.166	170.279	171.577			171.341	0.965189	0.00563316		981.537	436.324		296.682	292.851	294.714	294.425		294.668	1.57276	0.00533738		712.307	130.048		252.086	252.669	252.086	253.251		252.523	0.557692	0.00220848			342.242
626.351	186.068		240.328	238.017	236.229	234.855		237.357	2.36604	0.00996825		727.398	197.063	249.05	248.695	251.603	248.909	250.909		249.833	1.32779	0.00531471		366.108	436.852		173.856	173.745	173.76			173.787	0.0599386	0.000344897		186.105	130.073	265.316		265.929	265.316	265.929		265.623	0.353985	0.00133266			532.362
773.437	186.423	261.391	262.111	260.361		259.592		260.864	1.11139	0.00426041		495.251	197.252	207.146	206.103	204.827	204.368	204.011		205.291	1.30434	0.00635361		508.365	437.075	233.015	233.739	233.557	233.131	232.847		233.258	0.375738	0.00161083		467.809	130.928	173.417	173.417	173.417	173.417			173.417	5e-06	2.88322e-08			213.092
487.281	186.858			208.171	206.277	206.719		207.056	0.990471	0.0047836		372.122	197.291	176.165	173.815	174.422	175.725			175.032	1.09792	0.00627268		362.283	437.424	222.665	220.931	221.984	221.058	221.892		221.706	0.716309	0.00323089		514.003	131.43	172.975	169.359	166.949				169.761	3.03262	0.0178641			498.175
517.288	187.045	213.095	210.123		211.865			211.694	1.49336	0.00705431		738.389	197.348	249.584	249.23	248.518	250.658	250.84		249.766	0.978047	0.00391585		921.509	438.159		284.482	282.445		284.629		283.852	1.22098	0.00430145		655.772	132.676	217.106	207.646	216.515	208.829	208.829		211.785	4.61771	0.0218038			245.206
215.055	187.274	223.042	222.417	222.491	221.781	224.057		222.758	0.853047	0.00382949		369.36	197.693	215.195	214.152	215.328	214.276	215.142		214.819	0.557721	0.00259624		840.461	438.683	274.543		273.941	273.676			274.053	0.444684	0.00162262		217.997	133.799	139.079	130.351			129.728		133.053	5.22846	0.0392962			802.442
649.369	187.328		240.733	240.183	239.579	235.265		238.94	2.49499	0.0104419		671.379	197.706	246.413	248.473	247.157	245.648	244.619		246.462	1.46551	0.0059462		219.043	439.61	172.913	175.42		175.336	175.898		174.892	1.342	0.00767332		355.243	134.659	188.374	188.375	187.769	187.16	187.16		187.767	0.607456	0.00323515			437.999
805.446	187.373	264.689	265.423	265.991	267.23	264.648		265.596	1.06992	0.00402839		715.399	198.412	250.937	255.421	252.888		254.62		253.466	1.99014	0.00785168		770.347	439.955	251.196		255.317	255.262	253.99		253.941	1.93016	0.00760082		865.73	135.692	243.671	244.26		246.013			244.648	1.21809	0.00497893			488.3
745.418	187.618	253.435	259.951	255.296	258.835	256.849		256.873	2.62838	0.0102322		792.439	198.425	259.513	263.401	263.267				262.06	2.20716	0.00842236		665.37	440.164		250.862	250.06		251.119		250.68	0.552445	0.00220379		606.073	136.933	248.832	249.417	251.17	238.792			247.053	5.59617	0.0226517			376.262
180.114	188.053	237.819	243.399	231.727	227.935	243.205		236.817	6.89073	0.0290972		700.396	198.573	253.453	253.71	262.044	263.04			258.062	5.19048	0.0201133		1354.89	440.967	450.088	445.558	446.403	448.019	446.207		447.255	1.82425	0.00407878		547.292	137.186	215.614	216.208	215.614	216.208	216.208		215.97	0.325155	0.00150555			243.09
458.251	188.054	220.292		215.033	216.122	226.025		219.368	4.98337	0.0227169		556.221	198.712	219.356	222.003	213.995	216.024	219.932		218.262	3.20927	0.0147037		1178.79	441.415	422.288	411.748	411.449	410.989	410.11		413.317	5.05289	0.0122252		579.776	137.217	195.755	196.941	196.348	196.348			196.348	0.484048	0.00246525			281.166
713.397	188.075	251.897		247.932	252.034			250.621	2.32985	0.00929631		590.286	198.873	220.882	227.191		218.786			222.286	4.3751	0.0196823		1266.84	441.642	429.062	429.238	437.224	425.964	439.409		432.179	5.80332	0.013428		293.932	137.648		159.111	159.726	158.497	159.726		159.265	0.58798	0.00369184			629.377
554.312	188.463		230.976	231.026	230.98	230.791		230.943	0.103984	0.000450257		378.144	199.021	202.059	201.616		202.33	201.975		201.995	0.294743	0.00145916		882.477	441.769	280.257	278.726		276.399	277.115		278.124	1.72293	0.00619483		614.331	138.053	231.616	232.208	232.208	232.208	232.8		232.208	0.418646	0.00180289			364.261
545.316	189.001		218.689		226.348	217.323		220.787	4.86447	0.0220324		682.352	199.049	241.475	239.886	242.829	240.078			241.067	1.37155	0.0056895		701.319	442.164	242.104	241.646		243.922	241.933		242.401	1.03128	0.00425443		406.096	138.287	200.677		201.275	200.078	201.874		200.976	0.772871	0.00384559			457.854
821.008	189.211			230.387	230.345	230.156		230.296	0.123286	0.000535339		364.153	199.125	181.274	177.683	170.201	180.223	177.413		177.359	4.32661	0.0243947		1310.87	442.301	438.388	455.21	438.251	451.702	438.065		444.323	8.4294	0.0189713		592.321	138.411	232.989		233.582	234.174			233.582	0.592575	0.00253691			669.774
348.263	189.573	181.705		184.713		187.405		184.608	2.85165	0.0154471		511.335	199.306		209.605		209.722	209.357		209.562	0.186518	0.000890037		1222.81	442.323		418.708	419.587	417.885			418.727	0.851442	0.00203341		437.834	139.169	162.859	162.859		162.859	162.86		162.859	2.82843e-05	1.73673e-07			298.004
464.275	189.594	201.91		202.538	203.589	205.22		203.314	1.44701	0.00711709		630.309	200.973	232.129		231.048	235.58	232.735		232.873	1.93491	0.00830888		660.276	442.482	233.412	234.135	232.155				233.234	1.0022	0.00429696		707.821	139.946			239.211	238.62	238.62		238.817	0.340833	0.00142717			418.238
319.287	189.597	188.328	188.834	196.143	188.757	195.25		191.463	3.88274	0.0202794		572.229	201.058	217.99	215.136			221.619		218.248	3.24943	0.0148887		718.32	442.564		242.135	246.117	244.989			244.414	2.05197	0.00839548		390.135	141.759	197.346	196.746	197.346	196.746	197.346		197.106	0.328336	0.00166578			437.836
520.336	190.276	257.746	258.447		262.613	264.718		260.881	3.34008	0.0128031		422.136	201.645		185.487	185.463	188.023			186.324	1.47121	0.00789599		266.187	442.765	162.506	164.977	164.257		164.227		163.992	1.04948	0.00639959		383.995	142.074	155.039	149.569		146.53	156.254		151.848	4.5854	0.0301974			199.926
673.497	191.014		245.249	245.279	245.867	245.066		245.365	0.347101	0.00141463		705.39	201.806	244.963	250.652		242.363			245.993	4.23949	0.0172342		303.292	443.152		191.757	191.629	192.162	192.187		191.934	0.283317	0.00147612		369.997	142.376	146.11			144.893	144.893		145.299	0.702722	0.00483639			543.339
394.355	191.149	201.142	201.082	201.175	201.033	200.893		201.065	0.110728	0.000550709		294.108	203.251	169.632	169.134	169.752	168.537	170.747		169.56	0.818179	0.0048253		332.197	443.459	175.704	176.326	178.669		177.4		177.025	1.30105	0.00734956		577.812	142.606	195.771	195.771		195.771			195.771	5.7735e-06	2.94911e-08			407.999
617.344	191.321		235.113	231.047	236.302	234.928		234.348	2.28299	0.00974189		428.147	204.243	188.339	186.645	186.001	186.705			186.923	0.99683	0.00533285		337.253	443.471	198.237	198.281	196.923	198.618	198.692		198.15	0.714795	0.00360734		385.175	143.298	183.586	184.194	183.586	184.194	183.586		183.829	0.332864	0.00181073			348.194
508.302	191.637	213.191	214.352	213.245	215.51			214.075	1.09643	0.00512171		484.208	205.691	204.209	201.934	200.663	202.647			202.363	1.47888	0.00730805		334.177	444.177		179.358		187.778	184.107		183.747	4.22157	0.0229748		457.196	144.699	196.369			196.966	197.562		196.966	0.596475	0.00302832			593.779
339.35	192.48	204.004		203.443	203.903	204.955		204.076	0.634772	0.00311047		312.266	207.471	242.677	242.29	243.439	243.727	244.556		243.338	0.891778	0.00366478		802.427	444.303		267.252	264.644	265.659			265.852	1.31469	0.00494521		333.259	145.2	186.391	186.391	186.391	185.78	187.002		186.391	0.431979	0.00231759			1061.61
561.316	192.552	217.953	221.482	217.426	222.651	222.475		220.397	2.5183	0.0114262		585.409	209.592			225.935	226.171	225.169		225.758	0.523506	0.00231887		556.226	445.071		216.957	213.187		217.909		216.017	2.49731	0.0115607		283.871	148.47	144.596		146.441	145.826	145.211		145.519	0.794016	0.00545645			476.241
643.356	192.874		239.605	237.296	240.801			239.234	1.78168	0.00744742		603.285	209.97	239.659	238.673	238.579	238.25	239.673		238.967	0.657637	0.002752		835.587	445.205	287.02	287.29	288.215	287.205	288.616		287.669	0.702527	0.00244213		496.286	149.642	250.05	250.05	248.875	249.463	250.05		249.697	0.525283	0.00210368			295.188
341.365	193.295		209.883	208.772	209.847	209.095		209.399	0.553819	0.0026448		392.255	211.263	191.331	189.637	197.007				192.658	3.8603	0.020037		615.456	445.363	243.35	244.093	243.898	243.98	244.375		243.939	0.375533	0.00153945		565.78	149.722	184.585	185.784	184.585		185.186		185.035	0.573776	0.0031009			243.05
719.409	193.964	251.857	251.369		251.411	251.187		251.456	0.284445	0.00113119		344.124	212.161	169.186	168.692	169.929	168.725	169.047		169.116	0.500759	0.00296104		659.481	446.039	253.125	252.698	253.086	252.474	252.95		252.866	0.275926	0.00109119		778.467	150.249	274.941	274.36		274.36	275.523		274.796	0.55681	0.00202627			97.9677
733.408	194.402	251.187	255.945	252.462	249.569	255.759		252.984	2.8123	0.0111165		185.214	212.506	215.524	216.994	216.3	216.471	215.453		216.148	0.654875	0.00302975		213.245	446.2	171.296	171.294		171.233	173.033		171.714	0.879889	0.00512415		397.806	150.255	164.568	164.568		165.782			164.973	0.700978	0.00424906			562.371
732.434	194.898	251.774	260.034	251.886		251.104		253.699	4.23728	0.016702		496.223	212.856	202.238	202.414	197.47		194.796		199.229	3.73906	0.0187676		703.507	447.072	262.318	262.516	261.696	261.575	261.547		261.93	0.453085	0.00172979		685.74	151.629	198.008	196.827	198.599				197.811	0.902309	0.00456146			967.007
353.329	195.522		200.657		200.007	199.869		200.178	0.420595	0.00210111		672.378	212.883	252.447	252.097	251.983	246.856	242.784		249.233	4.2819	0.0171803		677.362	447.075		244.207	240.42	244.087	243.293		243.002	1.76845	0.00727751		459.818	151.677		180.755	180.151	180.151			180.352	0.348936	0.00193475			806.991
390.239	195.616		188.05	192.925		188.453		189.809	2.70563	0.0142545		1220.98	216.099	280.107		279.051	280.735	279.668		279.89	0.710759	0.00253942		747.534	447.427	270.339	270.561	270.324	270.105	270.161		270.298	0.178672	0.00066102		534.34	151.893	227.622	228.216	227.028	229.998	228.216		228.216	1.11125	0.0048693			314.246
637.378	195.731		235.54		237.318	237.118		236.659	0.973959	0.00411546		335.282	216.26		186.968	186.32	187.028	196.645		189.24	4.94709	0.0261418		791.561	447.428	278.377	278.622	278.967	278.649	278.196		278.562	0.29276	0.00105097		152.048	151.987	228.962	229.592	230.223	232.114			230.223	1.36179	0.0059151			420.251
627.285	196.857	242.605		242.704	243.873	242.487		242.917	0.642962	0.00264683		430.308	219.497		211.239	211.797	211.358	211.606		211.5	0.250164	0.00118281		382.272	449.185	202.811	202.867	203.331	203.153	203.262		203.085	0.234044	0.00115244		375.979	153.969	147.853	147.245	147.853	147.245	147.245		147.488	0.33314	0.00225876			557.009
651.346	197.492	234.217	236.608			239.36		236.729	2.57362	0.0108716		607.35	220.302	246.324	241.078	240.981	240.661	240.859		241.98	2.4332	0.0100554		183.066	450.186	244.771	245.53	245.338	244.883	245.224		245.149	0.316309	0.00129027		288.23	154.393	175.845	171.542	175.845		172.772		174.001	2.1876	0.0125723			596.294
255.292	198.017	184.743	184.638	184.753	184.548	184.433		184.623	0.135274	0.000732702		255.292	220.65	184.627	184.775	184.754	184.196	184.5		184.571	0.23669	0.00128238		873.484	450.674		280.553	281.486	275.269			279.103	3.3526	0.0120121		569.282	154.997	232.017	230.831	232.61	232.017	232.017		231.898	0.649648	0.00280144			352.195
346.25	199.212	182.943	182.24	181.753				182.312	0.598223	0.00328132		269.308	220.696		188.084	186.801	184.987	186.549		186.605	1.27117	0.00681206		345.325	450.854	203.547	202.992	203.459	203.284	203.39		203.334	0.214237	0.00105362		522.201	155.62	211.112	211.112			211.707		211.31	0.343139	0.00162386			288.23
448.1	200.22	242.889	241.766	241.803	241.785	241.58		241.965	0.524651	0.0021683		211.23	220.799	196.048	196.845	194.912	195.645	195.935		195.877	0.699009	0.00356861		290.187	451.21	168.659	173.601	166.7		175.922		171.221	4.27261	0.0249539		659.369	156.449	242.502	243.093	242.502	242.502	242.502		242.62	0.264367	0.00108963			647.327
788.527	200.669	271.164	271.343			268.235		270.247	1.74521	0.00645783		714.422	220.832	265.425		266.17	265.973	265.527		265.774	0.355339	0.001337		229.24	451.258		179.982	177.369	175.518			177.623	2.24271	0.0126262		547.323	157.765	248.252	247.666	248.838		248.252		248.252	0.478312	0.00192672			397.286
546.077	201.092	248.075	248.154	248.181	247.596	248.56		248.113	0.344493	0.00138845		480.321	222.578	236.723	236.952		236.519	236.727		236.73	0.176723	0.000746517		808.44	451.413		265.434	264.017	266.213	265.049		265.178	0.913107	0.00344337		616.286	158.646	235.744	236.336		235.744			235.941	0.341788	0.00144862			198.068
821.455	201.252	268.08	265.336	264.742	265.977	266.306		266.088	1.26512	0.0047545		495.326	224.856	229.181	228.172	228.093	225.875	226.099		227.484	1.43433	0.00630517		426.292	451.735	212.994	213.071	212.915	212.657	212.833		212.894	0.159493	0.000749165		316.262	158.93	178.822	179.435	179.435	179.435			179.281	0.306117	0.00170746			213.092
391.149	201.43	235.615	235.653	235.106	235.661	234.871		235.381	0.368388	0.00156507		357.973	225.189	168.941	169.071	169.683	168.48			169.044	0.49566	0.00293215		641.37	451.771		248.063	246.669	247.898	245.947		247.144	1.0119	0.00409438		429.856	159.093	181.724	182.329	181.118				181.724	0.605565	0.00333234			170.074
489.126	201.638	241.113	239.988	240.618	241.19	241.577		240.897	0.612087	0.00254086		324.201	225.525	181.441	174.707	175.318		175.687		176.788	3.12797	0.0176933		314.173	451.901	213.476	214.777	214.008	211.933	215.761		213.991	1.43627	0.00671184		633.334	159.877	252.098	249.179	253.266		253.266		251.952	1.92912	0.00765668			499.938
719.373	202.303	249.534	250.203		247.902			249.213	1.18347	0.00474881		344.157	226.02	177.909		171.175		175.908		174.997	3.45805	0.0197606		829.458	452.48	272.823		275.78	271.385	273.237		273.306	1.83034	0.00669702		435.871	160.019	180.436	179.831	179.831				180.032	0.349482	0.00194122			895.045
691.346	202.811	244.465	245.123			243.767		244.452	0.678032	0.00277368		496.301	226.229	231.005	232.451		230.779	232.837		231.768	1.02751	0.00443335		595.35	453.62	244.128	244.272	244.077	243.563	243.356		243.879	0.396658	0.00162645		520.232	160.369	225.398	223.615	224.209	224.209	224.209		224.328	0.651122	0.00290254			228.066
380.22	203.724	180.541	183.428		182.743			182.238	1.5086	0.00827821		488.205	226.891	199.877		200.619		201.02		200.505	0.579847	0.00289193		558.381	455.43		235.602	235.418	234.973	235.908		235.475	0.390849	0.00165983		308.144	160.591	185.757	186.37	186.37		185.144		185.91	0.586777	0.00315624			407.279
266.115	203.792	156.49	155.739	157.082	156.197	156.115		156.325	0.50099	0.00320481		370.235	226.9	223.823		223.341	222.319	223.172		223.164	0.627199	0.00281048		430.233	455.453			195.898	195.171	195.837		195.635	0.403093	0.00206043		764.41	161.239			269.212	274.447	275.611		273.09	3.40864	0.0124818			644.299
330.219	203.797	180.27			179.466	179.356		179.698	0.499028	0.00277705		515.299	229.412	226.498	229.161	227.857	228.711			228.057	1.17142	0.00513653		264.099	455.481	191.685	192.331	190.968	190.907	192.765		191.731	0.820473	0.00427929		368.151	161.725	189.934	193.538	189.934				191.135	2.08065	0.0108858			278.225
230.173	203.982		156.884	158.237	153.669	157.262		156.513	1.97991	0.0126501		629.466	230.059		242.72	240.795	244.141			242.552	1.67939	0.00692384		834.461	455.733		274.215	272.785		270.839		272.613	1.69456	0.006216		545.275	163.072	227.507	228.695	229.288	228.695	228.695		228.576	0.65036	0.00284527			397.187
790.539	204.042	273.472	278.321		277.228			276.34	2.54344	0.00920404		299.318	230.624	195.158	194.697	194.664	194.146	194.428		194.618	0.373596	0.00191963		325.37	456.558	307.57	307.885	308.203	307.629	308.595		307.976	0.426585	0.00138512		414.142	163.128	208.328	209.525	210.123	209.524	210.123		209.525	0.732763	0.00349727			620.296
644.053	204.139	254.736	255.426	264.188	256.057	254.657		257.013	4.05128	0.0157629		336.097	230.74	181.81		180.687		181.06		181.186	0.572043	0.00315721		751.507	456.885	269.126	269.939	270.298	269.491	270.135		269.798	0.482322	0.00178772		193.123	164.43	157.062	157.69	146.385	157.69	157.69		155.304	4.99278	0.0321485			97.9773
861.487	204.206	272.508		276.147		274.238		274.297	1.82024	0.00663602		303.292	231.242	192.559	192.718	192.066	192.163			192.377	0.312141	0.00162255		328.238	457.214	178.856	186.246	177.524	180.582	181.166		180.875	3.32884	0.0184041		984	164.772	249.024	249.604	249.604	250.763			249.749	0.729101	0.00291934			563.323
783.438	204.402	259.013	261.471	258.56		263.026		260.517	2.10548	0.00808194		790.437	232.178	264.945		265.085		260.815		263.615	2.42601	0.00920285		619.43	457.235	242.716	243.458	242.664	242.755	242.544		242.828	0.361392	0.00148826		281.069	164.8	159.43	159.43		160.045			159.635	0.355272	0.00222553			569.278
845.477	204.435	273.747	272.194	276.229	272.843			273.753	1.76912	0.00646248		251.163	232.308	163.299	163.421	157.73		155.562		160.003	3.97651	0.0248527		268.24	457.494			167.295	166.732	168.501		167.509	0.903936	0.00539633		136.07	164.94		228.526	226.619	225.982	232.979		228.526	3.15915	0.013824			372.335
352.254	204.526	186.422	183.924			183.724		184.69	1.50299	0.00813791		376.304	233.326	199.624	200.413	199.754	192.449	200.772		198.602	3.47197	0.017482		398.136	457.577	222.555	223.866	224.304	222.756	222.996		223.296	0.753989	0.00337664		602.794	165.326			161.509	159.108	158.508		159.708	1.58801	0.00994322			458.244
633.404	204.821		244.383	237.374	243.822			241.86	3.89506	0.0161046		275.23	233.884		169.005	175.916		173.141		172.687	3.47811	0.0201411		359.333	457.969		205.136	205.599		204.31		205.015	0.652933	0.0031848		475.797	166.198			184.202	182.391	183.599		183.398	0.922243	0.00502866			430.215
455.286	205.287		203.746	203.242	201.33	201.188		202.377	1.30806	0.00646349		271.287	234.312	190.384	185.5	189.885	189.972	189.636		189.075	2.0168	0.0106666		707.477	458.092	260.506	261.295	261.073	260.958	261.519		261.07	0.381652	0.00146187		377.233	166.608	193.972	193.972	193.972	193.372	193.972		193.852	0.268399	0.00138455			416.323
288.171	205.742	166.794	165.456	166.789		163.419		165.615	1.59339	0.00962105		347.283	234.892	198.341	200.989	200.947				200.092	1.51701	0.00758152		839.56	458.261		286.674	285.818	286.596	286.816		286.476	0.447869	0.00156337		494.256	167.67	213.798	212.012		213.798			213.203	1.03089	0.00483526			250.157
816.484	205.942	271.005	279.916			276.22		275.714	4.47719	0.0162386		613.438	235.152			233.619	241.831	234.092		236.514	4.61075	0.0194946		795.534	458.271	278.353	278.003	278.349	277.45	278.766		278.184	0.491445	0.00176662		422.238	169.561	196.242	201.624	196.84	196.84			197.887	2.50726	0.0126702			372.296
813.456	206.371		266.544	271.175		269.839		269.186	2.38362	0.00885492		329.298	235.186	201.844	193.941	192.668	192.77			195.306	4.39676	0.0225122		446.266	459.486	201.821	201.876	201.733		198.644		201.018	1.58419	0.00788083		354.185	169.617	196.816	198.019	187.79	196.816	195.613		195.011	4.12546	0.021155			267.995
432.324	206.717		204.651	205.923	207.58	208.022		206.544	1.55201	0.00751416		774.414	235.901	265.038	264.109	263.974	265.585	266.349		265.011	1.00137	0.00377859		312.207	459.908	187.825		186.497	187.07	187.062		187.114	0.545161	0.00291353		315.904	169.735	161.687		165.361	161.687	165.973		163.677	2.31134	0.0141213			397.806
757.443	206.987	259.166	257.545	256.967				257.893	1.13968	0.00441919		298.151	236.824	175.799			180.378	173.783		176.653	3.37907	0.0191282		331.324	460.107		201.476	201.335	201.179	201.268		201.314	0.125012	0.000620979		691.759	169.99			212.74	210.377	210.377		211.165	1.36395	0.00645919			801.407
315.313	207.753	196.817	196.74		196.68	197.148		196.846	0.208893	0.0010612		338.184	236.976	195.441	195.604	194.95				195.332	0.340653	0.00174398		621.364	460.388		245.838	245.043	244.522			245.134	0.662489	0.00270255		805.705	170.588			225.698	223.931	224.52		224.716	0.899662	0.00400354			278.19
343.371	208.047	211.067	209.837	209.92	209.8	210.245		210.174	0.52929	0.00251834		572.319	237.092	252.113	252.974	252.253	252.589	252.162		252.418	0.361838	0.00143349		297.339	460.931	196.795	197.45	196.7	196.587			196.883	0.387245	0.00196688		293.931	170.596			162.796	162.182	162.796		162.591	0.354562	0.00218069			800.432
662.445	208.455	279.609	276.9	279.779	279.311			278.9	1.34715	0.00483023		254.2	237.691		163.324	160.794	161.447	159.893		161.364	1.45346	0.00900729		789.581	461.064	271.267	272.087		270.433	271.088		271.219	0.680683	0.00250972		449.941	170.842		160.913	159.703	159.703	160.308		160.157	0.579005	0.00361523			293.931
322.246	209.82		177.327	185.264	174.21	184.952		180.438	5.54193	0.0307138		621.375	237.781	249.229	250.69	249.369	250.301	249.877		249.893	0.615839	0.00246441		269.272	461.589	184.715	185.352	184.611	183.354	182.09		184.024	1.30169	0.00707344		195.954	170.869			156.917	156.289	159.427		157.544	1.6601	0.0105374			277.998
647.416	209.842	269.844	270.015	270.577	268.906	269.817		269.832	0.60103	0.00222743		223.136	241.378	152.876	151.712	156.805				153.798	2.6687	0.0173521		270.162	462.72	161.154	161.142	161.665	161.126	161.018		161.221	0.253912	0.00157493		437.836	171.16			176.78	177.385	178.596		177.587	0.92452	0.00520602			652.344
270.179	209.944		161.694	161.214	162.165	162.075		161.787	0.43308	0.00267685		298.207	241.685	175.798	176.563		175.977	176.292		176.157	0.338674	0.00192257		903.505	463.119	282.526		281.934	282.751			282.404	0.421676	0.00149317		461.942	171.456			156.56	155.351	155.351		155.754	0.697757	0.00447986			362.248
176.949	210.146		154.429	157.048	159.246			156.908	2.41133	0.0153679		633.365	243.264	244.885	246.345	245.024		246.74		245.749	0.932859	0.00379599		316.24	463.247	180.352	177.285	179.632		177.746		178.754	1.47173	0.00823327		467.811	172.032			185.498	185.498	184.894		185.297	0.34876	0.00188217			126.105
410.267	210.383	270.102	272.036	275.559	261.438			269.784	6.00522	0.0222594		343.308	243.391	200.284	199.835	199.795	199.302	198.952		199.634	0.515603	0.00258275		509.348	464.158	233.004	233.727	233.545	233.119	233.438		233.367	0.300023	0.00128563		967.006	172.331			247.926	248.506	248.506		248.312	0.334621	0.00134758			299.998
262.157	210.493	156.602	163.747	158.408	162.396			160.288	3.34337	0.0208584		525.285	243.663	217.831	218.031	217.964	217.555	218.403		217.957	0.309045	0.00141792		355.345	465.266	201.505	200.947	201.416	201.861			201.432	0.376155	0.0018674		631.356	172.334			253.283	252.115	253.283		252.893	0.674207	0.00266597			259.223
199.193	210.771	175.577	174.838	174.961	175.339	174.618		175.067	0.38703	0.00221076		507.332	245.133	230.26	230.479	230.396	230.032	229.636		230.16	0.338612	0.0014712		494.208	466.198	216.915	217.002	218.047	217.743	217.958		217.533	0.536859	0.00246794		508.23	172.539	217.803	218.398	217.803	218.398	218.398		218.16	0.325757	0.0014932			428.168
344.198	212.021		178.077		176.776	183.881		179.578	3.78287	0.0210653		385.319	246.432			208.229	208.392	208.029		208.217	0.182184	0.000874973		449.35	467.353	216.888	216.369	216.208	216.522	216.726		216.543	0.271867	0.00125549		432.213	172.598		208.051	208.648	209.246	209.246		208.797	0.572054	0.00273976			433.377
335.887	213.018	164.547	164.418	165.142	164.291			164.6	0.376231	0.00228574		336.266	246.54	214.077	213.648	212.97	213.148	213.398		213.448	0.434757	0.00203683		735.405	468.003		250.976	251.365		253.607		251.982	1.42035	0.0056367		221.154	172.683	155.161	155.161	155.161	163.259	155.161		156.781	3.62156	0.0230995			336.176
396.237	213.65	189.242	187.357	191.045	186.084			188.432	2.17194	0.0115264		785.432	248.315	273.407	271.889	271.741	270.969	270.516		271.704	1.10518	0.00406758		389.261	469.619	209.365	208.826	209.89	209.057	209.206		209.269	0.400178	0.00191227		662.415	174.494	255.363	256.529	255.363	254.78			255.509	0.733994	0.00287268			557.009
344.209	217.492	214.625	215.198	214.08	213.973	215.009		214.577	0.544598	0.00253801		441.347	249.348	219.487	220.304	220.235	220.445	220.063		220.107	0.372784	0.00169365		534.284	469.672	242.947		242.894	243.588	243.376		243.201	0.336019	0.00138165		464.315	175.824	215.361	215.361	215.958	217.746	215.958		216.077	0.979699	0.00453403			494.36
303.292	217.963	192.34	192.249	192.357	192.18	192.055		192.236	0.123988	0.000644977		368.22	249.632	232.514	230.879	230.799				231.397	0.968252	0.00418437		401.314	469.96	215.22	212.262	213.321	208.245			212.262	2.9443	0.0138711		508.264	176.345		218.992	217.803	217.803			218.199	0.686724	0.00314723			322.003
329.293	219.748	195.88	195.802	196.502	195.741			195.981	0.35184	0.00179527		280.044	253.094	173.141	165.726	165.719	172.683	173.633		170.18	4.08356	0.0239955		609.364	469.964	245.197	245.942	245.147	245.216	245.62		245.424	0.345758	0.00140882		574.334	176.962			230.19	230.19	232.562		230.98	1.36936	0.00592848			711.39
422.35	220.771	209.581		210.813	208.918	210.546		209.964	0.875855	0.00417145		265.148	253.283		161.73	164.878	161.118	163.982		162.927	1.79123	0.0109941		264.209	471.118	162.563	165.656	164.315	166.851			164.846	1.84121	0.0111693		220.11	177.827			150.218	150.218	150.841		150.426	0.359741	0.00239148			317.847
459.817	224.52	189.566	189.477		189.409	188.095		189.137	0.697417	0.00368737		794.437	255.839	267.933		263.256	266.679	266.837		266.176	2.02526	0.00760871		352.261	471.242	183.279	184.523			185.579		184.46	1.15136	0.0062418		916.502	178.407			412.866	415.217	410.515		412.866	2.35113	0.00569466			839.591
233.9	224.663		168.358		167.007	168.135		167.833	0.724516	0.00431688		412.246	255.842	239.64		239.779	240.059	239.648		239.781	0.196013	0.000817467		667.365	471.254		240.082	238.694	243.568			240.781	2.51098	0.0104285		966.995	184.407	247.926			247.926	247.926		247.926	2.08167e-05	8.39632e-08			353.167
319.283	225.661	184.118		184.731		185.623		184.824	0.756401	0.00409255		326.245	255.954	185.767		184.644		185.019		185.143	0.57162	0.00308745		705.357	471.505		246.4	248.583	241.523			245.502	3.61481	0.0147242		97.9774	193.654	230.195	230.195	229.538	229.538	229.538		229.801	0.359993	0.00156655			209.106
271.286	225.867	187.841	191.381	190.279	189.483	189.969		189.791	1.29362	0.00681601		295.287	257.056	214.586	214.778	215.343	214.901			214.902	0.321402	0.00149557		587.366	471.983		231.717	230.936	230.525	230.831		231.002	0.507165	0.0021955		355.177	194.057	181.676	182.285	181.676	182.285	182.285		182.041	0.333828	0.0018338			330.193
477.321	229.153	221.219	221.22	219.512	221.206	220.442		220.72	0.753711	0.00341479		831.465	257.595	271.341		276.297	267.082			271.573	4.61185	0.016982		923.507	472.017	285.394	283.285	286.585				285.088	1.67092	0.00586105		178.084	198.639	198.274	198.274	198.274	198.274	198.274		198.274	2.88097e-05	1.45303e-07			413.89
573.381	229.605	227.238			229.027	232.962		229.743	2.92833	0.0127461		277.146	257.617		168.322	166.426		163.645		166.131	2.35225	0.014159		448.208	474.087		195.794	196.868	194.933	195.598		195.798	0.803044	0.00410138		194.167	201.676	177.726	178.982	178.354	178.982	178.354		178.479	0.525282	0.0029431			356.168
422.231	229.941	192.416	191.739		195.838			193.331	2.19715	0.0113647		304.241	257.935		187.071	180.156		179.276		182.168	4.26901	0.0234345		687.513	474.434	274.334	273.969	274.323	274.064	274.154		274.169	0.159851	0.000583039		148.074	202.347	201.018	201.65	200.386		202.281		201.334	0.815552	0.00405075			435.383
507.332	230.09	230.28	230.307	230.359	230.309	230.122		230.275	0.0905039	0.000393025		835.464	258.138		274.02		272.505	272.653		273.059	0.835465	0.00305964		336.192	475.448	179.918			184.692	186.515		183.709	3.40687	0.0185449		439.265	204.486	206.157	206.754	203.768	205.56	208.546		206.157	1.7411	0.00844552			188.105
254.151	230.577	241.003	241.651			231.769		238.141	5.52746	0.0232109		783.44	258.303	271.611	271.297	269.343		270.528		270.695	1.00972	0.00373009		354.062	475.749	177.121	177.744	186.813		177.588		179.816	4.67179	0.0259809		221.154	205.098	155.161		155.784	155.161	155.161		155.317	0.311458	0.00200531			732.468
405.165	230.802	239.493	238.354	238.99	235.39	239.951		238.436	1.80322	0.00756271		384.214	258.419	240.809	232.394	240.332	240.613	239.582		238.746	3.58132	0.0150005		284.177	476.849	166.962	166.338	166.854	166.292	166.822		166.654	0.31361	0.00188181		806.995	205.225	243.361	248.619	249.781	250.362			248.031	3.19655	0.0128877			281.166
536.258	231.237		212.292		212.264	213.874		212.81	0.921755	0.00433135		686.4	258.505	252.948	248.969			253.61		251.842	2.51014	0.00996712		406.234	477.077	189.068	198.208	190.789		190.735		192.2	4.08411	0.0212493		588.367	205.454	341.223	340.022			340.022		340.423	0.693444	0.00203701			463.299
595.138	231.639	291.329	291.589		293.435			292.118	1.14858	0.00393189		751.506	258.652	266.987	267.268		266.938			267.064	0.178281	0.000667557		490.235	477.664	218.168	219.465	216.888	209.409	216.198		216.026	3.90434	0.0180735		316.261	206.951	180.047	180.047	180.659	180.047	180.659		180.292	0.335323	0.00185989			338.191
364.221	232.006	182.607		180.82		184.102		182.51	1.64316	0.00900317		400.3	258.836	204.755		203.653	203.8	204.679		204.222	0.575482	0.00281792		611.306	478.049	234.391	239.923	239.133	239.848	240.216		238.702	2.44278	0.0102336		1034.99	209.894	254.645	254.065		255.224	255.224		254.789	0.554374	0.00217581			257.106
909.513	232.379	289.063		287.515		288.526		288.368	0.785911	0.00272538		759.434	259.344	260.307	262.388	261.051				261.249	1.05435	0.0040358		528.197	479.048	208.118	207.585	208.037	208.406	209.163		208.262	0.583556	0.00280203		418.08	209.91	195.107	195.705	196.303	195.107	195.705		195.586	0.500413	0.00255854			542.27
232.145	232.51	152.685	151.923		152.374			152.327	0.383487	0.00251752		577.267	259.349	227.092	227.307	226.008	224.407	225.242		226.011	1.22614	0.00542515		529.317	479.223	223.75	223.852	223.682	223.929	223.586		223.76	0.135407	0.000605146		546.297	210.051	226.903	226.903	226.31	223.341	228.684		226.428	1.9419	0.00857624			442.331
292.169	233.156	167.297	170.193		172.498			169.996	2.60588	0.0153291		472.309	259.371	219.059	212.508			225.164		218.91	6.32923	0.0289124		408.222	479.396	192.675	192.103	191.366	192.482	191.311		191.987	0.627319	0.0032675		524.194	210.285	234.863	234.863	234.269	235.457	235.457		234.982	0.497222	0.002116			461.183
434.302	233.286	204.671	202.25	202.341		201.469		202.683	1.38199	0.0068185		442.298	259.38	209.034	210.45			215.74		211.741	3.535	0.0166949		831.469	480.697		271.852	273.395	269.026			271.424	2.21562	0.00816295		633.327	210.724	252.098	250.93	252.682	252.682	252.682		252.215	0.76125	0.00301826			995.002
234.104	233.351	149.567	149.411		149.244	151.005		149.807	0.809567	0.00540408		454.249	259.769	199.053	203.525		200.547			201.042	2.27685	0.0113252		799.449	480.897		269.649	270.602		267.472		269.241	1.60444	0.00595911		499.938	210.764	164.659	164.659	165.262	164.659	165.262		164.901	0.330255	0.00200275			432.365
416.243	233.457		197.764	191.336	195.925			195.008	3.31022	0.0169748		609.301	259.799	235.953	234.961		235.752	234.737		235.351	0.592303	0.00251668		600.257	481.701	221.887	223.79	224.22		222.923		223.205	1.03064	0.00461748		315.911	210.911		162.299	166.585	162.912	165.361		164.289	2.02299	0.0123136			338.246
561.28	233.695	219.716		221.545	216.75			219.337	2.41954	0.0110311		663.451	259.865	252.515	250.954	252.051	251.781	250.749		251.61	0.743977	0.00295687		545.347	481.814	233.807	233.929	234.348		232.436		233.63	0.828993	0.00354832		391.908	211.508	254.788	252.422	256.562	259.52	258.337		256.326	2.82418	0.0110179			615.296
215.055	233.705	218.168	218.139	222.491	224.229	222.835		221.172	2.83155	0.0128024		718.405	259.956		252.983	260.108		260.05		257.714	4.09683	0.0158968		420.257	482.008	211.271	213.165	211.191		211.716		211.836	0.9158	0.00432316		444.31	211.983		216.832	212.056		208.474		212.454	4.19311	0.0197365			325.18
297.338	233.864			197.323	197.764	197.63		197.572	0.225887	0.00114331		613.331	260.108	231.656		233.011	239.998	237.755		235.605	3.92617	0.0166642		592.311	482.648	228.554	228.666	228.49	229.29	228.988		228.798	0.335208	0.00146509		217.936	212.709	172.124		164.643	165.266	165.266		166.825	3.54506	0.0212501			746.42
807.447	233.917		263.665		263.722	266.382		264.59	1.55231	0.00586686		775.431	260.688	260.815	260.481		255.89			259.062	2.75203	0.0106231		183.066	482.998	245.401	245.53	245.338	244.883	245.224		245.275	0.245603	0.00100134		457.854	213.061	196.361	195.765		195.765	196.958		196.212	0.571079	0.00291052			542.319
700.475	233.998	264.19	267.84		267.901			266.644	2.125	0.00796945		728.432	260.833	268.948	270.441			270.274		269.888	0.817933	0.00303064		709.417	483.301	263.465	263.07	262.25	261.533	262.1		262.484	0.776704	0.00295905		549.814	213.288		194.221	194.221	194.815	195.408		194.666	0.5683	0.00291935			702.477
575.402	234.191			234.351	233.726	235.299		234.458	0.791881	0.00337749		516.301	260.872	222.818	224.25		223.175	223.402		223.412	0.608723	0.00272467		328.202	483.538	186.227	188.085	186.737		187.3		187.087	0.796311	0.00425636		486.318	213.339	216.274	214.487	217.465	218.06	215.678		216.393	1.42165	0.00656977			472.32
624.422	234.38		240.932	242.141	245.662	243.099		242.958	2.00887	0.00826835		603.285	260.876	237.223	237.452	236.751	235.803	237.231		236.892	0.66011	0.00278654		348.229	483.973	190.685	180.306	186.317		196.625		188.483	6.89673	0.0365907		288.23	213.438		177.689	175.23	174.616			175.845	1.62625	0.00924819			144.115
594.471	234.626	238.784	238.838		239.445	238.654		238.93	0.351772	0.00147228		383.34	260.979	205.666	205.846	207.649		206.21		206.343	0.899373	0.00435863		721.389	484.933			251.454	250.856	249.537		250.616	0.980624	0.00391286		305.991	213.596	133.701	139.831	133.088	133.701	139.831		136.03	3.47885	0.0255741			486.301
434.235	234.695	197.574		199.972		194.351		197.299	2.82054	0.0142957		220.109	261.021	150.447		149.288	151.193	146.462		149.348	2.07722	0.0139087		378.204	485.565	183.429	186.501	183.326		181.448		183.676	2.09157	0.0113873		557.794	213.723		208.394	207.208	208.988	207.208		207.949	0.890033	0.00428004			1126.65
676.428	234.954	249.83	250.5			245.632		248.654	2.6382	0.0106099		266.152	261.081	164.73		166.109	166.142	162.061		164.761	1.91609	0.0116295		330.256	486.171	183.726	181.899	182.394	180.539	181.122		181.936	1.22753	0.00674706		440.213	213.85	207.338	207.338	206.741	203.755	204.949		206.024	1.60228	0.00777715			463.343
531.332	235.223	228.832	227.087	228.32	227.675	227.491		227.881	0.693333	0.00304252		457.769	261.12	179.951	186.891	187.479		187.237		185.39	3.63374	0.0196006		424.209	487.355	193.048	188.839		192.25	198.947		193.271	4.20142	0.0217385		625.81	213.951	217.911	222.054	218.503	217.911	218.503		218.977	1.74561	0.00797169			577.388
678.487	235.594		261.582	266.241	258.126	256.139		260.522	4.42638	0.0169904		480.321	261.568	237.336	235.725		235.904	236.727		236.423	0.749076	0.00316837		667.386	487.799		250.249	252.429	251.823	251.104		251.401	0.939849	0.00373844		242.153	214.133	153.777	154.397	153.777	153.777	153.777		153.901	0.277229	0.00180134			895.046
363.313	235.643	206.468	206.421		206.38			206.423	0.0438763	0.000212555		619.316	261.657		239.146		233.835	230.992		234.657	4.13881	0.0176377		338.282	488.593	218.347	218.433	218.271	217.982	217.574		218.121	0.349756	0.00160349		460.274	214.678	205.277	205.873	205.873	205.873	204.681		205.516	0.533391	0.00259538			633.313
581.267	235.752		221.891	221.952	220.701	221.705		221.562	0.58373	0.00263461		675.701	261.706	208.095	214.368	202.147				208.203	6.11119	0.029352		268.182	491.524		165.539	166.677	165.5			165.905	0.66879	0.00403115		293.992	214.823		133.931	129.632	131.474	130.86		131.474	1.80791	0.013751			472.308
585.35	236.327		226.563	227.794	233.044			229.134	3.44219	0.0150226		452.314	261.934	216.874	217.072	216.394	216.59	217.444		216.875	0.411004	0.00189512		297.339	492.059	202.315	202.98	202.838		202.771		202.726	0.287696	0.00141914		511.867	215.187	206.464	207.059	206.464	205.869	206.464		206.464	0.420474	0.00203655			661.343
343.308	236.547	199.742	199.675	199.175	199.621	199.484		199.539	0.224789	0.00112654		304.131	262.155		175.162		172.692	174.891		174.249	1.35483	0.00777526		433.331	492.742		215.39		214.954	215.146		215.163	0.218585	0.0010159		415.853	215.238		177.062	177.062	176.456	177.062		176.91	0.3031	0.0017133			876.526
491.282	239.116	208.668			208.6	208.447		208.572	0.113548	0.000544407		790.438	262.209		270.653	264.483	264.886	273.509		268.383	4.42971	0.0165052		359.331	494.046	205.077	205.136		212.66	212.221		208.773	4.2382	0.0203005		678.342	215.239	252.909	249.993	248.244				250.382	2.35629	0.00941078			787.44
484.267	239.708		208.124	206.434	213.419	207.936		208.978	3.05557	0.0146214		399.37	262.393	222.019		215.992		220.132		219.381	3.08274	0.014052		593.369	494.981	245.341	245.489	245.292	245.361	245.168		245.33	0.115971	0.000472712		609.843	215.246	218.034	217.442		218.626	218.626		218.182	0.566939	0.00259847			704.468
441.345	240.289	221.125	221.717	220.597	220.516	219.158		220.623	0.949483	0.00430365		619.429	262.464	239.521	242.804	243.313	241.169	243.197		242.001	1.63086	0.00673905		404.223	495.503	195.161	197.632		193.746	195.008		195.387	1.62536	0.00831866		655.772	215.54	217.697	218.288		214.15	217.106		216.81	1.83823	0.00847849			97.9771
524.341	241.168	229.496	227.752		226.568	225.206		227.256	1.82024	0.00800964		272.158	262.691		157.752	157.752	159.028			158.178	0.736829	0.00465824		555.295	495.684	224.69	225.396	224.623	224.86	225.126		224.939	0.321005	0.00142708		653.807	215.555	223.032	223.032	222.441	223.032	222.441		222.796	0.323854	0.00145359			448.302
450.292	242.346		204.404	204.491		205.993		204.963	0.893427	0.00435898		575.403	262.715		234.653	235.175	233.607			234.478	0.798261	0.00340441		695.424	497.126		256.012	257.585	256.921	258.037		257.139	0.879872	0.00342178		729.802	215.777	231.403	231.403		230.813	231.993		231.403	0.481737	0.00208181			310.214
397.319	244.274	207.617	208.171	207.66	208.729	207.982		208.032	0.452262	0.00217401		367.381	262.724	208.44	209.243	207.336	208.115			208.283	0.789676	0.00379135		594.678	497.56			384.865	384.644	383.549		384.353	0.7048	0.00183373		638.34	216.413			239.116	238.524	237.933		238.524	0.59154	0.00248			563.322
341.365	244.346	202.766	209.285	208.772	203.258	208.497		206.516	3.21577	0.0155716		342.211	262.831		188.071		182.508	180.936		183.839	3.74889	0.0203923		227.261	498.112		183.82	182.451	184.932	182.408		183.402	1.21212	0.00660905		748.407	217.23	271.06	271.06	272.224	270.478	270.478		271.06	0.712736	0.00262944			700.403
1038.66	245.636	326.537	326.404	326.818	327.106	326.147		326.602	0.371216	0.0011366		707.482	262.956	259.439	260.311	260.183	259.35	259.519		259.761	0.450641	0.00173483		378.361	499.976	207.744	207.809	207.66		207.585		207.699	0.097731	0.000470541		513.831	217.296	188.011	189.201	189.201	189.201	189.795		189.082	0.651332	0.00344471			342.153
603.285	245.639	236.36	236.407	236.449	237.599	237.399		236.843	0.604104	0.00255065		378.146	263.17	197.739	197.907	197.868		197.645		197.79	0.120347	0.000608457		621.37	500.827	248.67	246.436	246.237	246.884	247.304		247.106	0.966863	0.00391274		736.384	217.669	265.319	265.319	265.901	264.736	265.901		265.435	0.48705	0.00183491			657.375
183.066	245.971	237.563	236.966	237.642	236.962	236.772		237.181	0.393454	0.00165888		521.286	263.284	218.484	213.787		210.233			214.168	4.13901	0.019326		835.482	500.97	273.384	268.858	271.592	276.637	269.648		272.024	3.12201	0.011477		887.709	217.788		234.168	234.168	234.168	234.756		234.315	0.29403	0.00125485			532.361
581.322	246.352	230.101	233.662	234.883	236.619	233.477		233.748	2.39321	0.0102384		535.292	263.853	226.281	226.494	225.805	226.039	226.873		226.298	0.412232	0.00182163		449.35	500.991	218.701	218.186	218.023	218.323	218.539		218.354	0.271016	0.00124117		685.737	217.789	203.325		204.506		203.916		203.915	0.590715	0.00289686			423.275
1062.66	246.648	330.458	331.503	330.174	328.742	330.084		330.192	0.98799	0.00299216		740.356	263.934	259.22	258.883		258.525			258.876	0.347776	0.00134341		226.193	502.539	166.982	167.6	166.873	167.557	166.842		167.171	0.376435	0.0022518		773.764	218.45	222.908	222.908	223.497	223.497	224.087		223.38	0.493117	0.00220753			516.294
558.313	247.081			232.752	229.17	232.519		231.48	2.00393	0.00865703		777.436	264.191	260.2	262.28	262.751	261.934			261.791	1.11224	0.00424857		893.501	502.764	279.019	282.831			282.984		281.611	2.2462	0.00797622		753.747	218.542	216.525	220.653	216.525	215.936	216.526		217.233	1.92881	0.008879			243.09
921.001	248.633	240.95	240.432	241.631	242.209			241.305	0.777136	0.00322055		412.173	264.787		226.314		225.851	226.078		226.081	0.23136	0.00102335		517.299	505.327	232.309	228.808	229.235	228.841	232.743		230.387	1.96549	0.00853125		447.995	218.899	156.7	159.119	156.7		157.304		157.456	1.14488	0.00727115			777.647
907.513	251.969	287.915		288.684	289.417	289.697		288.928	0.799405	0.00276679		723.432	264.972	267.173	266.85	266.107		266.07		266.55	0.548868	0.00205915		537.308	505.727	231.486	231.603	233.23	232.206	231.919		232.089	0.697014	0.00300322		932.454	218.967	299.084	298.504	300.244		300.824		299.664	1.05869	0.00353292			840.503
465.255	254.97	211.933	212.499	212.575		211.72		212.182	0.420698	0.00198272		450.353	265.154	221.198	220.788	220.718				220.901	0.259129	0.00117306		475.299	508.36	197.837	197.281	196.54	197.603			197.315	0.56523	0.0028646		555.83	219.252		194.764		195.357	195.357		195.159	0.342605	0.00175552			693.59
458.258	256.014	226.788	225.619	226.269	225.612	225.433		225.944	0.568854	0.00251768		761.421	265.323		273.847	272.491	272.933			273.09	0.691905	0.00253361		227.225	508.749	188.181	187.574	188.076	187.422	186.78		187.606	0.563203	0.00300205		633.362	219.281	252.682	243.297	252.682	253.266			250.482	4.79753	0.0191532			310.181
379.851	256.344		181.041	182.35		180.838		181.41	0.820446	0.00452262		410.277	265.607	200.9	203.539		201.167			201.869	1.45246	0.00719508		633.391	509.051	243.2	242.742	250.314	243.235			244.873	3.6343	0.0148416		406.27	220.057		204.864	204.266	206.062	205.463		205.164	0.772917	0.00376732			516.329
582.321	257.418	236.548		230.172	236.02	237		234.935	3.20053	0.0136231		523.362	266.093	234.966	236.416	236.326	233.53	234.967		235.241	1.18713	0.00504643		613.414	509.109		236.3	239.715		246.181		240.732	5.01829	0.020846		849.76	220.098		233.151	234.328	233.151	233.739		233.592	0.563408	0.00241193			536.295
450.227	258.016	196.771		197.391	196.647	198.291		197.275	0.751229	0.00380803		863.484	266.12	275.989	275.684			279.15		276.941	1.9192	0.00692998		547.364	509.189	234.988	235.113	234.929	235.086	235.42		235.107	0.189901	0.000807722		329.993	220.324	146.125	141.846	144.902	146.125	146.736		145.147	1.96151	0.013514			458.258
675.385	259.637	243.992			245.265	244.466		244.574	0.643535	0.00263124		264.172	266.961	164.788		162.386	164.937			164.037	1.43223	0.00873115		633.402	509.827		250.519	243.148	250.324	241.83		246.455	4.61184	0.0187127		428.278	220.832	200.937	205.718		203.925	202.73		203.328	2.01202	0.00989544			1266.99
703.414	260.654		250.309	246.827	249.18	254.793		250.277	3.34159	0.0133515		517.783	268.066	193.454	194.841	199.697	193.082	202.548		196.724	4.19107	0.0213043		420.34	510.048	216.72	218.625	218.462	217.56	217.768		217.827	0.765027	0.00351209		608.339	220.963	242.325	245.286	235.219	235.811	241.733		240.075	4.37974	0.0182432			597.351
697.404	260.7	257.237	259.69	257.361	258.572			258.215	1.15322	0.00446613		299.855	268.258		173.385		174.052	174.368		173.935	0.501935	0.00288576		325.371	510.085	207.678	208.354	207.593	207.996	208.13		207.95	0.315827	0.00151877		565.783	222.113	196.46	198.24	191.715	196.46	197.647		196.105	2.57189	0.0131149			658.389
378.204	261.329		181.068	184.769	181.577	181.464		182.22	1.71378	0.00940504		754.428	269.217		273.892	273.138	272.372	273.127		273.132	0.620661	0.00227238		560.299	510.689	243.268	244.012	243.817	243.307	243.696		243.62	0.324031	0.00133007		967.623	222.407			178.002	179.787	180.383		179.391	1.2389	0.00690616			460.307
681.39	262.138	241.024	244.606		248.16			244.597	3.56786	0.0145867		342.204	271.192	230.038	230.255	230.176	229.173	230.64		230.056	0.54197	0.00235581		270.161	511.915			161.665	161.743	167.207		163.538	3.17757	0.0194301		346.164	224.115			176.359	176.359	176.359		176.359	2.51661e-05	1.42698e-07			419.303
673.497	263.823	244.005	245.249	245.279		245.653		245.047	0.718116	0.00293053		458.258	271.609		226.82	227.357	226.362	225.971		226.628	0.597285	0.00263554		387.335	511.957	210.007	210.686		209.092	210.454		210.06	0.704247	0.0033526		349.997	224.176	145.796	143.356	143.966	145.186	144.576		144.576	0.964177	0.00666899			281.166
809.444	263.908	265.246		271.197		264.626		267.023	3.6281	0.0135872		562.256	272	225.402	225.002	225.537		225.38		225.33	0.229402	0.00101807		311.355	512.018	202.537		201.834	202.894			202.422	0.539141	0.00266345		258.218	224.991	163.162	164.397	163.78	163.78	164.398		163.903	0.516929	0.00315387			288.23
399.333	264.14	207.582		207.032	206.907	206.758		207.07	0.359625	0.00173673		441.381	272.164	228.698	227.684	228.22	228.46	228.066		228.225	0.3864	0.00169306		516.312	512.536		218.564	217.798		220.116		218.826	1.18135	0.00539857		183.057	225.488	238.329	238.329	237.707	238.951	238.951		238.453	0.520347	0.00218217			760.456
386.173	264.502	190.596	190.507	191.208		190.911		190.806	0.319734	0.00167571		490.232	273.856	213.325	212.291			212.045		212.554	0.679106	0.00319499		341.33	513.028	202.416	201.858	201.106	201.556	201.649		201.717	0.47756	0.00236748		538.079	226.254	235.896	234.709	234.115		235.303		235.006	0.766713	0.00326253			542.28
559.335	265.041	224.434	223.268		232.111			226.604	4.80437	0.0212016		565.265	278.082	230.254	229.862	229.78	228.804	229.021		229.544	0.608617	0.00265142		731.537	513.058			268.645	270.211	270.267		269.708	0.92052	0.00341303		802.45	226.709			282.935	285.842	285.842		284.873	1.67788	0.00588992			484.319
673.399	265.162	243.421	241.73	243.522		244.48		243.288	1.14343	0.00469991		647.38	281.64	251.432	251.08	250.363	251.3	250.875		251.01	0.419398	0.00167084		775.565	513.341	276.694	279.315	278.47	278.747	278.294		278.304	0.979671	0.00352015		732.405	226.774	263.016		270.002	259.523	261.27		263.453	4.5933	0.017435			318.217
759.436	265.69	259.154	256.95	258.119		262.004		259.057	2.16152	0.00834383		475.351	282.883	219.633	219.835	219.154	219.361	219.595		219.516	0.263107	0.00119858		1178.79	513.695	425.848	428.394	425.7	426.307	427.902		426.83	1.23604	0.00289587		636.297	227.078		236.174	235.582		236.766		236.174	0.5916	0.00250493			215.056
351.258	266.114	194.807	195.921	196.023	195.862			195.653	0.568228	0.00290426		577.338	284.698	238.068	238.299	238.206	238.487			238.265	0.175552	0.000736794		1134.76	514.334	416.542	416.691	416.386	417.068	417.414		416.82	0.417215	0.00100095		963.704	227.175	244.457	243.869	244.457	243.282	244.457		244.104	0.52534	0.00215211			622.33
557.413	267.882	230.915	230.356	231.584	230.359	230.76		230.795	0.504913	0.00218772		615.452	285.189	245.035	246.496	245.175	245.482	245.673		245.572	0.574283	0.00233855		689.403	514.778		250.089	251.671	251.662	251.537		251.24	0.769826	0.00306411		692.985	227.418		229.859	229.269		228.678		229.269	0.590585	0.00257595			593.275
611.359	269.66	235.705	233.987	237.554	240.474	240.27		237.598	2.83031	0.0119122		465.287	285.64	211.18	211.983	211.312	212.105	211.122		211.54	0.467126	0.00220821		687.512	514.977	261.245	260.842	262.408	259.924	261.663		261.216	0.926285	0.00354604		1241.67	229.85	611.616		611.616		611.616		611.616	0	0			344.254
673.372	270.827		245.25	239.42	245.867	246.828		244.341	3.34447	0.0136877		513.387	285.683	221.016		221.762	221.366			221.381	0.373122	0.00168543		497.392	515.652	223.507	223.607	223.438	223.69	223.343		223.517	0.136724	0.000611693		97.9678	230.009	180.569	181.902	180.569	180.569	180.569		180.836	0.595771	0.00329454			720.377
601.436	271.211	238.722	238.776			239.768		239.089	0.589149	0.00246414		427.346	287.082	219.086	219.287	219.22	218.191	218.429		218.843	0.498573	0.00227823		1090.73	515.844	408.43	408.562	408.267	409.014	409.306		408.716	0.431144	0.00105488		506.073	230.301	221.396	221.396	221.396	221.396	221.396		221.396	1.67332e-05	7.55804e-08			417.284
571.429	271.932	239	238.465	238.505	239.072	237.692		238.547	0.552242	0.00231503		774.409	287.159	263.833		264.577		263.93		264.113	0.404036	0.00152978		703.413	516.051	256.966	248.202		259.22			254.796	5.82055	0.0228439		428.119	230.491	205.123	205.123	206.916	205.721	206.916		205.96	0.90641	0.00440091			752.4
640.422	272.073	241.913	246.676	247.291				245.293	2.94314	0.0119985		557.411	288.116	229.11	230.549	229.856	230.718	230.321		230.111	0.646544	0.00280971		1046.71	517.083	396.761	396.869	396.589	396.249	396.454		396.584	0.24588	0.000619995		494.115	231.541	241.774	244.75	236.417	242.369	234.632		239.988	4.27136	0.0177982			301.874
615.455	273.44	246.222	245.709	245.739	245.739	245.526		245.787	0.258671	0.00105242		312.214	290.313	179.214		178.086	169.996			175.765	5.02812	0.028607		815.475	517.991		271.344	271.7		271.534		271.526	0.17801	0.00065559		1018.98	232.021		254.118	254.118		254.118		254.118	5.7735e-06	2.27198e-08			402.227
400.33	273.718	212.309	212.282	212.36	212.251	212.688		212.378	0.177799	0.000837182		251.167	291.167	162.036		160.257	163.443	161.253		161.747	1.34452	0.00831248		1029.68	518.513	396.846	396.954	396.674	396.334	396.539		396.669	0.245924	0.000619973		417.989	232.254	149.153		152.789		150.971		150.971	1.8183	0.012044			409.307
602.402	273.721		253.451		249.977	253.267		252.232	1.9551	0.00775122		659.479	291.263	252.545	254.617	254.499	253.026	253.206		253.579	0.926781	0.00365481		502.333	518.637	222.846	222.342	222.174	222.435	222.08		222.375	0.297674	0.00133861		782.407	234.98	273.173		261.543	263.869	263.287		265.468	5.23072	0.0197038			330.247
819.464	273.837	267.511	268.257	271.723	270.067	266.317		268.775	2.13709	0.00795122		601.439	293.011	240.285	239.299	239.205		238.468		239.314	0.746163	0.00311792		531.295	520.368	222.526	223.228	223.661	223.908	222.964		223.257	0.549424	0.00246094		555.785	238.448	196.544	197.138	197.138	197.138	197.731		197.138	0.419611	0.00212852			1005.04
659.481	277.016		253.549	253.563	254.178	253.949		253.81	0.307344	0.00121092		673.493	293.028	246.398		245.931		246.43		246.253	0.278877	0.00113248		424.319	520.546		199.756	202.646		200.156		200.852	1.56568	0.00779519		532.063	238.476	232.398	231.21	234.775	237.745			234.032	2.88489	0.0123269			293.931
676.395	277.088		245.815	245.844		247.393		246.351	0.902529	0.0036636		296.232	293.626	191.506	191.039	191.011	190.48	190.143		190.836	0.531289	0.00278401		727.44	521.429	252.644	254.602	253.2		254.252		253.675	0.909502	0.00358531		348.161	239.498	188.515		190.321	189.719	190.321		189.719	0.851206	0.00448666			242.188
769.425	277.748		270.876	263.292	269.19	259.615		265.743	5.22125	0.0196477		414.278	294.655		202.86	204.045	204.194			203.7	0.731102	0.00358911		897.603	521.441	296.767	297.066	297.381	296.854	298.359		297.286	0.644977	0.00216955		196.11	240.569	190.79	190.79	190.79	190.162	190.79		190.664	0.280589	0.00147164			645.246
645.464	278.53			249.591	247.844	248.802		248.746	0.875239	0.00351861		261.151	295.532	162.357	165.003	165.629		162.208		163.799	1.77088	0.0108113		853.576	521.957	288.7	290.165	289.897	288.868	290.295		289.585	0.74731	0.00258062		464.002	241.431	162.582	165.603		161.978			163.387	1.94224	0.0118873			321
643.44	279.377	238.376	239.017	239.055	240.212			239.165	0.764537	0.00319669		645.464	299.419		248.066	247.355		248.463		247.962	0.56127	0.00226354		771.46	521.968	263.064		262.445	262.899	262.294		262.675	0.365005	0.00138957		957.627	241.506	178.028	178.623	179.814	177.433			178.475	1.01658	0.00569595			476.373
703.507	280.002	262.425	261.398	262.559	262.035	262.957		262.275	0.590595	0.00225182		619.349	301.31	241.957	242.804	243.314	243.614	242.587		242.855	0.645607	0.0026584		663.41	522.119	258.453	258.639	259.017	258.339	257.682		258.426	0.48919	0.00189296		577.813	241.618	211.186	211.185	210.593	211.778	211.186		211.186	0.419222	0.00198509			284.251
638.271	280.113	232.559		233.229	233.781	233.587		233.289	0.537707	0.0023049		289.263	303.41		186.22		186.906	186.575		186.567	0.343096	0.001839		322.176	522.292	174.686	174.692	175.195	174.595	174.542		174.742	0.261176	0.00149464		929.642	241.785	179.295		176.318	176.913	178.7		177.807	1.41756	0.00797249			428.324
392.154	282.97	218.387	218.971	218.446	218.952	218.188		218.589	0.353377	0.00161663		306.217	307.085	175.602		175.724	175.153	185.494		177.993	5.00662	0.0281282		414.167	523.159	187.74	188.373	188.853	187.581	188.195		188.148	0.509462	0.00270777		689.744	242.301	213.342		213.342	213.342			213.342	1.1547e-05	5.41243e-08			446.151
747.534	284.207		271.015	270.99	271.663	270.816		271.121	0.371914	0.00137176		487.34	307.12	219.483	218.458		219.826			219.256	0.711717	0.00324606		421.332	523.412	214.887	216.182	216.022	215.74	215.936		215.754	0.509882	0.00236326		343.994	242.57	138.568	137.348	136.737	137.348	142.229		138.446	2.217	0.0160134			384.335
607.316	284.543		229.317		228.141	234.424		230.627	3.34056	0.0144847		637.396	308.113	256.352	256.007	256.492	256.244	256.419		256.303	0.188714	0.000736292		809.55	523.853	281.237	282.086	281.237	280.893	281.649		281.42	0.458345	0.00162869		417.849	243.193	175.823	179.46	176.429	175.823	177.641		177.035	1.54528	0.00872866			313.868
373.327	285.414	209.837	208.609		209.765			209.403	0.689173	0.00329113		435.783	308.481		185.926	187.136	187.224			186.762	0.725299	0.00388355		385.319	523.968	210.044		209.354		210.491		209.963	0.572855	0.00272836		942.63	244.378	179.259	178.664	178.068	179.259			178.813	0.570029	0.00318785			384.191
363.314	285.515	207.658	204.035	206.508				206.067	1.85118	0.00898341		739.424	308.607	268.271			268.228	268.989		268.496	0.427537	0.00159234		297.339	524.38	196.795	202.98	196.7	196.587	202.771		199.167	3.38739	0.0170078		402	244.823	156.015		155.408		162.691		158.038	4.04067	0.0255677			208.02
686.456	285.52	255.572	253.347	259.188				256.035	2.94796	0.0115139		318.072	308.687	184.079	184.227	182.954		183.329		183.647	0.606602	0.00330308		476.289	524.519		211.174		212.569	211.543		211.762	0.722862	0.00341355		402.225	245.448			190.559	191.756	191.158		191.158	0.598865	0.00313283			735.031
276.209	285.8	168.322	168.195	164.684	175.966	168.582		169.15	4.13312	0.0244347		154.135	308.799	218.329	217.225	217.172	217.339	217.608		217.535	0.474639	0.0021819		765.522	524.538	273.194	273.424	273.183	272.93	273.608		273.268	0.258348	0.000945401		766.691	245.716		164.322	167.309	166.114	163.127		165.218	1.85724	0.0112412			315.913
514.543	285.944	257.235	257.346	256.182	256.804	257.746		257.063	0.595642	0.00231711		257.271	309.622	189.605	189.759			189.484		189.616	0.137981	0.000727686		369.36	525.572	210.958	211.639	210.876	211.848	211.406		211.345	0.422171	0.00199754		746.7	246.14	167.388	167.388	166.193	163.205			166.043	1.9746	0.0118921			605.305
795.452	286.243	263.585	264.314		264.954			264.284	0.685312	0.00259309		258.16	310.168		166.99	166.983	162.59			165.521	2.53834	0.0153354		183.066	526.085	247.918	248.053	247.858	248.633	247.741		248.04	0.349652	0.00140966		989.614	246.223	181.516	182.111	182.111	182.111	181.516		181.873	0.325884	0.00179182			648.36
658.465	286.419	251.129		257.653		253.373		254.052	3.31494	0.0130483		185.214	310.506	214.247		214.383	213.906	214.172		214.177	0.200718	0.00093716		721.499	526.087	263.976	264.775	264.548	264.394	265.582		264.655	0.594669	0.00224696		791.705	246.517	222.23	222.82		222.23	222.82		222.525	0.340134	0.00152852			257.208
835.585	286.699	287.705	288.538	286.152	287.459	287.744		287.52	0.865608	0.00301061		431.412	311.85	225.782	224.763	224.689	224.915	225.142		225.058	0.440455	0.00195707		683.417	527.736		257.292	255.885	255.829	258.124		256.783	1.12159	0.00436787		829.673	246.727		170.067	173.646	173.05	171.26		172.006	1.64277	0.00955065			723.345
791.559	286.76	278.685	278.897	278.854	280.137	279.274		279.169	0.58207	0.00208501		401.804	313.025	177.57		173.973	176.515			176.02	1.84917	0.0105055		677.469	527.98	255.964	256.143	255.333	255.873	255.789		255.82	0.302448	0.00118227		572.316	247.068	230.802	230.209	230.802	230.209	230.209		230.446	0.324808	0.00140947			271.121
531.335	286.972	227.655	228.856	228.32	230.038			228.717	1.00806	0.00440746		503.302	313.079	217.459	217.045	216.98	217.18	217.417		217.216	0.215307	0.000991209		569.45	528.189		234.289	240.118	240.232	241.802		239.11	3.30456	0.0138202		587.764	247.203	155.595	153.793	154.995	156.796			155.295	1.25016	0.00805022			572.32
396.302	288.774	192.805	206.403	198.767	198.617	197.886		198.896	4.86252	0.0244476		397.356	313.095	209.733	210.537			210.286		210.186	0.411146	0.00195611		410.303	528.758	237.489	237.616	236.824	236.982	237.319		237.246	0.335219	0.00141296		832.674	247.268	173.04	170.654		169.46	171.25		171.101	1.4913	0.00871592			322.216
730.481	288.827			264.12	272.361	260.44		265.64	6.10406	0.0229787		643.45	313.951	238.72		238.858		238.732		238.77	0.0763025	0.000319565		633.444	529.41		246.932	247.33	246.783	247.203		247.062	0.249264	0.00100891		596.295	247.756	236.509	235.916	235.324	235.916			235.916	0.483742	0.00205048			385.151
326.071	289.812	181.561	180.854	180.367	180.761	181.854		181.079	0.610656	0.00337231		327.35	316.608	201.27	203.307	202.642	202.158			202.344	0.857044	0.00423557		761.395	530.567	264.312	263.921	262.505	263.547	262.354		263.328	0.865111	0.0032853		731.693	247.906		213.693	214.283	206.613			211.53	4.26798	0.0201767			779.663
334.212	291.089	182.588	183.085	189.807		181.68		184.29	3.7239	0.0202067		695.401	317.457	258.317	258.583	257.854	258.222	258.999		258.395	0.426747	0.00165153		551.325	530.603	234.947	227.844	235.489	235.642	234.778		233.74	3.31565	0.0141852		257.208	248.161		164.429	173.699	165.047	174.317		169.373	5.36357	0.0316672			543.342
356.271	291.188			188.755	188.571	186.649		187.992	1.16649	0.00620498		540.33	318.151	251.853	253.322	251.386	251.716	252.509		252.157	0.76836	0.00304715		415.365	532.789	216.195	216.278	216.118	216.438	216.033		216.212	0.155352	0.000718518		499.938	248.394		168.277	168.277	168.277	168.277		168.277	1e-05	5.94258e-08			701.558
763.471	292.127	266.673	265.085		265.142			265.634	0.900919	0.00339159		432.318	319.76	199.345	205.055	203.162				202.52	2.90844	0.0143612		396.279	533.053	209.241			207.728	208.476		208.482	0.756453	0.00362839		1017.6	249.698	182.637	183.822	184.996	178.473	182.042		182.394	2.46799	0.0135311			409.117
306.215	292.147	177.807	177.092	179.017	180.617	176.882		178.283	1.54867	0.00868658		490.114	321.058	241.492	241.728	241.631	241.307			241.539	0.182665	0.000756253		294.159	535.374		187.087	187.58	187.539	186.916		187.281	0.329655	0.00176022		439.221	249.993	211.532		212.129	212.129	212.129		211.98	0.29861	0.00140867			426.184
990.665	292.404	325.02	325.456	326.449	325.579	326.93		325.887	0.780514	0.00239505		443.374	323.006	221.913	222.119	222.662	221.648	221.88		222.044	0.383489	0.00172708		474.202	535.625	213.539	213.619	212.254	213.195			213.151	0.626182	0.00293773		919.645	250.564	224.639			224.639	224.639		224.639	5.7735e-06	2.57012e-08			382.177
183.065	293.076	241.871	241.286	241.956	241.908	241.71		241.746	0.273111	0.00112974		352.306	323.07	203.185	203.361	203.316	202.838	203.103		203.161	0.207654	0.00102211		579.355	535.656		242.618	243.026	241.925	242.306		242.469	0.46732	0.00192734		984.612	251.963	179.149	179.744	178.554	183.314			180.19	2.13847	0.0118678			330.169
190.008	293.461	190.298		189.074	188.249	189.37		189.248	0.845545	0.00446793		673.404	323.947	247.607		246.538	247.456	248.249		247.462	0.705679	0.00285166		426.377	536.219	219.651	219.135	218.972	218.666			219.106	0.411982	0.00188029		243.09	252.236	156.845		156.845	156.845	156.845		156.845	1.41421e-05	9.01665e-08			302.19
264.172	293.792	160.183	159.437	163.813	160.511	164.071		161.603	2.17218	0.0134415		575.322	324.115	236.868		236.395	236.057	236.263		236.396	0.344125	0.00145572		621.376	536.239		248.827		249.245	247.9		248.658	0.688391	0.00276843		356.203	252.835			190.761	190.16	190.761		190.561	0.347224	0.00182212			672.346
339.35	293.943	207.582	206.342	207.027	207.497	207.348		207.159	0.503722	0.00243157		695.443	324.79	250.469	250.72	250.609		249.304		250.276	0.655695	0.00261989		492.369	536.397	230.801	231.52	231.341	231.532	231.839		231.407	0.382843	0.00165441		475.272	253.138	210.453	211.644	211.049	211.644	212.24		211.406	0.679363	0.00321354			363.205
579.285	294.103	244.794	244.276	244.308	244.892	244.681		244.59	0.282557	0.00115523		667.374	326.088	253.089	252.74		253.573			253.134	0.418428	0.00165299		535.363	539.15	236.319	237.048	236.862	236.408	236.75		236.678	0.307554	0.00129946		228.066	253.786	156.76	156.76	157.382	157.382	156.76		157.009	0.340595	0.00216927			368.189
499.344	296.617	230.965	230.403	231.045	232.772	231.399		231.317	0.888572	0.00384136		441.381	328.548	229.926	228.914	228.22	228.46	229.297		228.963	0.679549	0.00296794		322.274	540.086	193.698	194.957	188.095	188.044	194.766		191.912	3.54045	0.0184483		390.298	255.184	200.94	200.34	200.94				200.74	0.346104	0.00172414			195.954
621.375	298.43	240.31	234.492	242.166		233.132		237.525	4.38913	0.0184786		617.369	328.796	254.105	253.757	254.851	255.202	254.164		254.416	0.591885	0.00232645		476.282	540.766	221.96	221.452	222.493	222.155	221.796		221.971	0.38941	0.00175433		620.296	256.921	240.446	241.038	241.038	241.038	241.038		240.92	0.264719	0.00109879			836.451
430.307	300.227	215.377	212.393	211.878	213.552	214.579		213.556	1.4604	0.00683851		483.377	328.81	216.469	216.053	214.764		215.196		215.621	0.778997	0.00361281		340.298	541.387	250.008	249.551	250.566	250.023	249.832		249.996	0.370953	0.00148383		725.7	257.511	163.29	160.3		162.094			161.895	1.50479	0.00929486			456.323
650.383	302.871	288.445	285.772	285.717	286.439	287.898		286.854	1.25075	0.00436022		369.396	329.104	213.959	213.533	213.474	213.036	213.903		213.581	0.373366	0.00174812		285.303	542.076	195.921	195.343	195.21	198.161	197.609		196.449	1.35235	0.00688396		592.356	257.678			243.062	242.47	243.062		242.865	0.34212	0.00140869			261.993
614.381	304.073	239.783	239.84	241.052				240.225	0.716602	0.00298305		786.417	329.135	264.968		263.904	255.828			261.566	4.99814	0.0191085		557.312	542.767	226.473	226.581	226.407	226.63	226.909		226.6	0.19338	0.000853396		804.465	258.642	273.043	273.624	273.624	273.624	273.624		273.508	0.259921	0.000950322			870.477
488.048	304.334	202.221	201.577	201.667	201.531			201.749	0.319506	0.00158368		248.177	330.73	169.718	169.215	169.838		165.778		168.637	1.92487	0.0114143		332.27	544.236		190.442	189.703	191.457	191.482		190.771	0.861168	0.00451415		411.29	258.79	210.169	210.169	210.169	210.169	210.768		210.289	0.267642	0.00127273			831.467
748.383	305.786	323.575	323.415	323.267	323.537	324.903		323.739	0.661378	0.00204294		426.382	331.506	220.331	220.533	220.465		220.293		220.405	0.112837	0.000511951		528.349	544.829	226.167	226.274	226.101	225.731	226.603		226.175	0.314547	0.00139072		834.476	259.132	286.237	286.818	286.237	286.818	286.818		286.586	0.318156	0.00111016			606.301
308.232	305.918		179.456	175.955	170.898	172.609		174.729	3.7869	0.0216729		213.209	332.182	175.572	176.347	176.333	176.386	176.071		176.142	0.341798	0.00194047		416.252	545.97		197.447	198.523	201.386	199.064		199.105	1.6622	0.00834836		937.634	259.297	179.273		179.868	179.868			179.67	0.343772	0.00191335			634.322
843.506	306.635	310.823	308.857	309.329	308.967	309.208		309.437	0.797362	0.00257682		551.331	332.974	234.054	235.501		234.456	234.665		234.669	0.61012	0.00259992		292.095	549.649	216.587	216.667	215.279	216.241	215.81		216.117	0.577601	0.00267264		886.648	259.563	171.676	175.847	170.484	174.655	175.847		173.702	2.47862	0.0142694			554.254
324.283	306.715	200.778	198.316	198.416	198.26	198.724		198.899	1.0657	0.00535798		609.397	333.176	246.913	247.158	247.053	246.756	246.336		246.843	0.321279	0.00130155		325.371	549.651	305.746	306.056	305.769	305.222	305.557		305.67	0.307655	0.00100649		453.809	259.864	180.824			181.429	181.429		181.227	0.34906	0.00192609			522.287
543.333	307.873	290.781	292.798	297.415				293.665	3.40072	0.0115803		445.336	333.379	213.903	214.711	214.65	214.839	214.466		214.514	0.367018	0.00171093		646.469	550.446		263.555	262.733	263.195	261.987		262.868	0.67662	0.00257399		992.615	261.259	181.508	183.293	181.508	180.913			181.806	1.03046	0.00566793			611.366
794.324	308.339	342.263		337.958	341.186	339.035		340.111	1.96446	0.00577594		723.442	334.151		254.763	254.645	254.997	254.567		254.743	0.187574	0.000736329		571.445	550.852	246.747	246.898	246.699	246.164	246.574		246.617	0.278277	0.00112838		499.269	261.605	216.715	216.715	216.715	216.715	216.715		216.715	1.30384e-05	6.01637e-08			808.999
850.595	308.42	291.678	292.528	290.133				291.447	1.21402	0.00416549		829.462	334.924	279.777	279.478	277.512	280.4	269.665		277.366	4.43855	0.0160025		663.41	553.296		256.25	256.633	256.57	257.086		256.635	0.344415	0.00134204		372.335	262.016	215.076	215.076	215.076	215.076	215.076		215.076	4.47214e-06	2.07933e-08			682.012
503.141	309.184	248	248.078	248.695	249.292	248.484		248.51	0.52307	0.00210483		323.318	335.226	222.474	222.057	222.609				222.38	0.287956	0.00129488		1144.8	553.297	423.62	424.973	424.658	425.275	424.489		424.603	0.626684	0.00147593		1010.6	262.347	179.68	180.869	181.464		181.464		180.869	0.841162	0.00465067			262.143
438.297	309.299	204.023		201.101	204.525	200.82		202.617	1.92728	0.00951192		808.439	335.354	266.65	266.931	265.587	266.601			266.442	0.588458	0.00220858		367.418	553.722	216.471	220.821	219.438	220.948	221.173		219.77	1.96538	0.00894288		314.246	263.697	180.094		180.706	180.094			180.298	0.353552	0.00196093			228.067
462.115	310.691		249.247		249.28	247.287		248.605	1.14162	0.00459211		777.442	335.387	272.852	273.748		274.045			273.548	0.620616	0.00226876		867.591	553.722		292.467	290.416	292.902			291.928	1.32755	0.00454753		880.654	264.798	176.462	171.098	175.27	175.27			174.525	2.3527	0.0134806			749.424
707.356	310.787	322.757	323.172	323.604	322.711	321.181		322.685	0.914951	0.00283543		268.219	335.811	224.276	224.483	224.413	225.255	224.865		224.658	0.398729	0.00177482		1378.95	554.596	473.7	475.155	474.778	473.819	473.363		474.163	0.763934	0.00161112		571.796	265.965	182.737	183.338	182.737				182.937	0.346967	0.00189665			722.014
566.109	310.874	262.47		260.262		263.586		262.106	1.6917	0.00645427		557.35	336.593		234.217		233.782	233.38		233.793	0.418684	0.00179083		295.287	554.891		215.95		216.139	215.095		215.728	0.555981	0.00257723		802.45	267.024	287.004	287.585	288.167	287.585	287.585		287.585	0.410999	0.00142914			668.384
407.315	311.391	213.376	213.352	211.648	213.323	212.569		212.854	0.75454	0.00354488		567.227	336.734	233.896	233.509	234.643	234.297	235.729		234.415	0.849084	0.00362214		1100.78	555.055	414.321	414.466	414.164	414.864	415.194		414.602	0.421126	0.00101574		279.995	267.892			135.455	137.917	136.07		136.48	1.28118	0.00938731			97.9773
447.255	312.462	197.991	195.555	200.389		197.144		197.77	2.01693	0.0101984		475.349	337.186	223.31	223.517	223.444	223.667	223.281		223.444	0.158091	0.00070752		627.457	555.174		246.982	246.186	246.242	246.061		246.368	0.416545	0.00169074		693.726	270.79	209.775	209.184	209.775	210.366	209.775		209.775	0.417596	0.00199069			724.4
398.327	312.871		212.316	211.8	212.882	209.154		211.538	1.6496	0.0077981		411.335	337.368	210.115	211.535	210.863	211.655	210.052		210.844	0.757159	0.00359109		346.308	555.345		202.97	202.827	202.657	203.368		202.956	0.303221	0.00149403		457.853	271.979	180.777	180.777	181.382				180.979	0.348971	0.00192824			647.373
853.492	313.058	276.023	273.898	275.607				275.176	1.12616	0.0040925		269.271	337.506	181.009		180.504		180.879		180.797	0.262191	0.0014502		1039.72	556.311		405.24	404.949	405.724	404.804		405.179	0.405797	0.00100152		622.345	272.652			238.062	239.245	239.245		238.851	0.683476	0.00286152			482.245
651.375	314.592	251.766	253.029	252.461	252.486	252.261		252.401	0.45475	0.0018017		243.051	338.025	225.363	226.83	224.872	225.085	226.586		225.747	0.898409	0.00397971		827.509	556.447		398.231	396.756		397.815		397.601	0.760338	0.00191232		813.69	273.367	223.894	225.072			223.305		224.09	0.899524	0.00401411			839.566
769.423	314.958	271.859	272.041		270.94	271.26		271.525	0.513308	0.00189046		387.335	338.709	209.294	208.245	209.426	209.594	209.847		209.281	0.614966	0.00293847		414.183	556.526		203.549	203.405	202.62	202.124		202.924	0.672072	0.00331193		631.741	273.552	200.116		202.483	199.525			200.708	1.56549	0.00779985			546.378
385.319	317.273	209.61	210.169	210.25	210.135			210.041	0.291544	0.00138803		569.351	339.112	232.655	232.878	233.402	233.052	232.652		232.928	0.313633	0.00134648		269.272	556.896	184.715	184.112	184.611	184.588	184.566		184.518	0.23444	0.00127055		825.671	273.972	169.484	169.484	170.081		171.87		170.23	1.12936	0.00663431			428.01
257.271	317.644		188.217	188.329	188.743			188.43	0.277397	0.00147215		391.316	339.302			211.821	208.285	211.011		210.372	1.85274	0.00880695		334.185	557.074			185.994	185.957	188.999		186.983	1.74569	0.00933609		639.758	274.037	157.105	157.704	161.9				158.903	2.61291	0.0164434			764.403
190.078	318.702		133.918		133.712	133.658		133.763	0.137085	0.00102483		834.454	339.593	271.325	272.82	268.457	269.486	267.827		269.983	2.06596	0.00765219		1056.75	557.182	403.841	405.154	404.864	405.639	404.719		404.843	0.661498	0.00163396		493.795	274.081	188.805	189.4		188.805	188.805		188.953	0.297593	0.00157496			360.215
580.301	319.384	241.849	242.5	243.122	241.345	242.905		242.344	0.739652	0.00305207		343.343	340.258	207.715	211.619	207.847	207.384			208.641	1.9947	0.00956044		452.163	557.744		201.798		201.483	202.191		201.824	0.35491	0.00175851		615.725	274.127	200.227	199.635	199.635	202.003	197.859		199.872	1.48596	0.00743456			525.29
427.284	320.016	212.465	212.439	211.923	213.004	211.657		212.298	0.52363	0.00246649		533.348	340.829	229.967	230.797	230.714	230.353	230.568		230.48	0.3327	0.00144351		721.433	558.107	262.788	262.987	263.358	262.628	263.8		263.112	0.471193	0.00179084		847.662	274.406	170.008		168.219	171.201	174.182		170.902	2.50653	0.0146665			671.395
254.152	321.639	251.874	241.651			252.363		248.629	6.04875	0.0243284		246.128	342.332	152.084	154.091		155.368	153.821		153.841	1.3517	0.00878633		995.696	558.266	394.646	393.558	393.282	394.151	394.34		393.995	0.562662	0.00142809		650.743	274.848	155.251	156.45	157.648	152.854	157.648		155.97	2.00539	0.0128575			398.255
421.174	321.74		244.593	245.22	245.211	245.001		245.006	0.293683	0.00119868		445.256	342.475	192.416	194.421		193.268	194.773		193.719	1.0811	0.00558075		779.54	559.092	275.482	276.909	276.068		276.489		276.237	0.609343	0.00220587		582.783	275.329	156.226		152.021	152.622	152.622		153.373	1.92309	0.0125387			708.011
893.507	322.53	278.721	279.516	284.112	279.591	281.053		280.599	2.13646	0.00761394		401.313	343.048	217.057	217.871	217.19	216.151	215.775		216.809	0.842194	0.0038845		823.563	559.13	284.123	286.169	284.72	286.099	285.127		285.247	0.88475	0.00310169		713.735	275.936	212.021	213.202	213.202	206.119	205.529		210.015	3.8615	0.0183868			580.411
880.52	323.848	286.31	283.649		278.49			282.816	3.97589	0.0140582		374.207	343.184	205.219	206.017			205.761		205.666	0.407326	0.00198052		951.671	559.569	382.996	383.076	382.812	383.765	383.885		383.307	0.484281	0.00126343		869.64	276.392	218.948	218.36			221.889		219.732	1.89093	0.00860562			113.993
922.61	323.927		288.098	289.193		288.465		288.586	0.557627	0.00193228		456.242	343.733	202.095	203.5	200.384	199.906			201.471	1.6469	0.00817435		324.227	559.782		199.81	199.67	201.35	200.828		200.414	0.809356	0.00403841		439.997	277.06	162.835	165.861	162.835		165.861		164.348	1.74686	0.010629			791.567
889.506	324.528		278.373	282.391		280.491		280.418	2.00999	0.00716782		311.354	343.769		202.471	202.428	202.564			202.487	0.0699782	0.000345593		607.345	560.071	239.222	239.957	240.367	240.477	239.651		239.935	0.517345	0.00215619		715.707	277.2	200.206	201.386		204.338	202.567		202.124	1.76244	0.00871957			1108.67
595.327	332.03	237.016	237.065	237.107	237.08	236.881		237.03	0.0893949	0.000377146		661.395	343.938	254.948	255.207	254.484	254.834	254.404		254.775	0.332622	0.00130555		1334.92	560.209	466.745	466.998	466.632	464.56	465.226		466.032	1.07441	0.00230544		361.841	277.36	156.581	157.799	165.717	165.108	165.108		162.063	4.47568	0.027617			657.337
243.05	332.049	225.201	226.411	225.265	226.396	226.219		225.899	0.612467	0.00271125		542.243	344.638	213.384	213.577	212.294		212.721		212.994	0.593298	0.00278551		881.517	560.937		280.513		283.443	282.45		282.135	1.49033	0.00528231		974.614	277.476	181.554	179.174	177.389	179.174	182.15		179.888	1.94662	0.0108213			250.004
832.555	332.174			278.62	279.902	274.969		277.83	2.55939	0.00921206		543.217	346.316		209.898	209.842		209.039		209.593	0.480626	0.00229314		1290.9	561.068	457.425	457.659	456.118	457.66	457.094		457.191	0.643331	0.00140714		331.878	277.965	166.257	165.646	157.702	166.868			164.118	4.30633	0.0262393			813.552
414.029	332.353	191.941	190.669	191.961		192.261		191.708	0.708149	0.00369389		282.143	346.39	168.058	161.896			169.172		166.375	3.91906	0.0235555		326.194	561.264	225.986	225.475	225.304	227.389	229.484		226.728	1.74506	0.00769672		390.278	278.348	202.739	202.139	203.338	202.738	202.739		202.739	0.423875	0.00209075			520.005
326.07	332.431		180.854	181.57	180.761	181.252		181.109	0.373496	0.00206227		322.249	346.923	206.362	204.676	207.114	209.139			206.823	1.85018	0.00894573		907.644	561.758	302.639	301.173	302.075	302.082	302.453		302.085	0.564332	0.00186812		525.303	278.663	234.256	232.473	234.256	233.662	233.662		233.662	0.727758	0.00311458			621.296
422.266	332.883	198.927	194.707	191.843				195.159	3.56331	0.0182585		482.157	347.085	197.494	196.436	200.074		198.632		198.159	1.56	0.00787247		282.168	561.936	220.606	221.309	219.299	219.623	221.056		220.379	0.882082	0.00400258		925.662	279.073		236.371	236.959	237.546	237.546		237.106	0.562665	0.00237306			400.011
601.426	332.894	242.827			248.809	242.121		244.586	3.6742	0.0150221		595.138	347.338	267.03	267.31	267.777	266.365	268.958		267.488	0.967774	0.00361801		783.483	562.128	386.551	384.244	387.563		385.056		385.854	1.48743	0.0038549		904.643	279.345	176.985	176.389		178.772	172.815		176.24	2.49808	0.0141743			659.606
881.483	333.752		281.318	277.209		279.369		279.299	2.05579	0.00736056		458.176	347.776	210.046	210.848	210.177	210.967	209.984		210.404	0.466152	0.00221551		1422.98	562.218		482.128	481.743	483.076	481.504		482.113	0.691721	0.00143477		324.166	279.656	184.76	178.032	178.032	177.421	178.032		179.255	3.08837	0.0172289			434.244
813.461	334.778		273.529	270.594	275.346	272.747		273.054	1.96843	0.00720894		618.375	347.79	248.65	248.898	248.185	243.623			247.339	2.49512	0.0100879		863.619	563.67	294.573	294.271	294.591	293.51	294.389		294.267	0.443579	0.0015074		831.69	279.743	229.111			227.934	228.523		228.523	0.58866	0.00257594			815.567
783.446	335.119	265.973	259.723			258.37		261.355	4.05609	0.0155194		462.337	348.16	209.991	208.336		209.681			209.336	0.879791	0.00420276		576.077	563.757		218.583	217.818	217.511	217.729		217.91	0.46679	0.00214212		755.697	279.852	208.261	203.544	204.133	208.261	208.261		206.492	2.4311	0.0117733			686.334
470.293	335.298			206.01	206.479	206.329		206.273	0.239488	0.00116102		617.208	349.171	235.887	234.895	236.024	235.686	235.281		235.554	0.463067	0.00196586		1202.84	563.929	438.799	437.805	437.474	437.988	437.289		437.871	0.586093	0.0013385		827.683	279.889	213.234		213.234	213.234	213.823		213.381	0.294345	0.00137943			760.517
663.346	335.714	240.568	237.107			242.206		239.961	2.60321	0.0108485		511.408	349.71			227.901	229.984	229.588		229.158	1.10597	0.00482622		691.487	563.945		260.216	259.4	259.894	260.444		259.989	0.452437	0.00174022		811.711	280.038		212.125	210.948	211.536	211.536		211.536	0.480839	0.00227308			737.353
772.485	335.819	264.878	271.44	276.065	267.421	263.09		268.579	5.22931	0.0194703		906.571	349.856	302.827	302.571	302.971	302.964	303.068		302.88	0.193258	0.000638067		519.325	564.586	207.003	207.674	206.921	207.3	207.447		207.269	0.311516	0.00150296		737.705	280.258		159.056	166.827	161.447	169.218		164.137	4.69413	0.0285988			373.189
789.453	335.989	263.039	262.601	264.337		264.156		263.533	0.846103	0.00321061		215.056	349.862	221.165	221.365	222.568	221.497	221.112		221.542	0.594351	0.0026828		1246.87	564.722	448.109	447.136	447.98	447.233	447.782		447.648	0.440418	0.000983849		237.113	280.553			181.872	181.872	181.872		181.872	1.1547e-05	6.34896e-08			244.093
548.299	336.117	243.936	244.004	245.214	245.8	244.999		244.791	0.804844	0.00328789		311.902	350.012	137.937		139.296	136.135			137.789	1.58583	0.0115091		708.382	564.921	249.796	250.555	249.158				249.836	0.69896	0.00279767		234.199	281.091	173.92	172.678	173.299	173.299			173.299	0.507012	0.00292564			848.46
621.387	336.354		243.308		243.922	244.3		243.843	0.500704	0.00205339		526.184	350.036	209.265	207.004	208.785	209.569	207.366		208.398	1.1492	0.00551445		369.263	565.513		190.921	190.793	191.318	191.347		191.095	0.27953	0.00146278		775.672	281.095	218.184	222.309		222.309			220.934	2.38185	0.0107808			869.523
877.492	336.643		280.757	277.808	277.34	275.321		277.807	2.24325	0.00807487		286.16	350.408	166.696	164.937	165.559	165.592	169.066		166.37	1.635	0.00982747		819.59	565.962	286.518	286.786	286.524	285.534	286.335		286.34	0.478071	0.00166959		473.82	281.503	175.166	183.62	175.77	183.62	175.77		178.789	4.41673	0.0247035			813.519
850.489	336.965	276.618	272.75	268.657	278.641	273.131		273.959	3.84879	0.0140488		772.342	350.884	251.795	252.652	252.537		250.639		251.906	0.926204	0.00367679		695.43	566.024	245.721	244.678	245.077	244.551	244.953		244.996	0.456382	0.00186282		979.62	281.547		180.351		178.566	182.732		180.55	2.08975	0.0115744			770.015
863.483	336.997		276.756	273.815	278.574	274.228		275.843	2.23699	0.00810964		528.375	350.97		221.671	222.822	221.204	230.622		224.08	4.41446	0.0197004		1114.79	566.488	417.819	417.971	417.664	418.337	417.504		417.859	0.318698	0.000762694		729.71	281.732	206.624	207.214	207.804	201.904	206.624		206.034	2.36001	0.0114545			478.363
834.568	337.43	280.178		283.254	276.978	274.958		278.842	3.64295	0.0130646		491.233	351.255	233.518	236.194	234.88	235.146	234.742		234.896	0.957956	0.00407822		1158.82	566.688	427.119		426.973	427.57	427.987		427.412	0.459847	0.00107589		534.285	281.814	231.78	232.968	232.374	222.276	232.374		230.354	4.53537	0.0196887			712.352
667.407	337.445	256.296	256.409		256.456	256.807		256.492	0.220299	0.000858892		276.135	351.26	158.789	168.35	168.341				165.16	5.51747	0.0334068		577.491	566.992		252.228	252.021	252.018	252.484		252.188	0.220866	0.000875802		697.77	281.91		197.351	197.941		197.941		197.744	0.340931	0.0017241			713.562
354.063	337.458	179.798	179.691		178.395	180.087		179.493	0.750704	0.00418237		502.184	351.441	200.95	202.35	200.468	204.907	200.255		201.786	1.92594	0.00954447		1097.77	567.27	417.898	416.86	417.743	417.236	417.583		417.464	0.417496	0.00100008		713.741	282.105		199.626	200.216	199.626	199.036		199.626	0.481949	0.00241426			716.436
336.23	337.956		255.468	247.134	265.647	255.283		255.883	7.58089	0.0296264		342.204	351.684	230.658	231.495	232.034	232.904			231.773	0.943168	0.00406937		603.434	567.887		242.395	242.803	242.298			242.499	0.267686	0.00110387		295.857	282.394	148.629	153.54		154.154	147.401		150.931	3.41375	0.0226179			606.352
803.449	338.122		267.763	269.488		265.24		267.497	2.13617	0.00798578		314.142	352.045	181.045		179.918	178.731			179.898	1.15687	0.0064307		227.225	568.109	183.808	183.196	184.952		184.907		184.215	0.86147	0.00467643		728.697	283.347	164.473	163.278	160.288	162.082			162.53	1.78538	0.0109849			657.591
538.311	338.476		215.809		217.56	218.572		217.314	1.39746	0.00643062		349.244	352.331	200.775		194.715		193.862		196.451	3.7693	0.019187		621.518	569.175	260.593	260.187	259.967	259.871	260.416		260.207	0.301534	0.00115882		869.645	283.99	231.301	231.301	231.301		231.301		231.301	1.41421e-05	6.11417e-08			630.397
780.457	338.71	264.831	262.07	267.877	265.041	259.551		263.874	3.17195	0.0120207		833.465	352.63	273.136		272.675		277.496		274.436	2.66002	0.00969268		445.412	569.269	226.616	226.116	226.549	226.183	227.055		226.504	0.378014	0.00166891		208.02	285.114	143.213	142.588	143.213	143.213			143.057	0.312575	0.00218497			674.424
405.165	338.759	239.493	238.354	238.99				238.946	0.570914	0.00238931		522.189	353.057		205.819		206.541	207.406		206.589	0.794677	0.00384666		314.223	570.085		179.795	179.064	180.897	183.326		180.77	1.86273	0.0103044		419.8	285.133		166.707	166.707		167.919		167.111	0.699763	0.00418742			557.357
781.44	338.928		262.065	265.546	270.284	256.053		263.487	5.99241	0.0227427		849.47	353.568	273.052		271.99	272.432	271.977		272.363	0.505892	0.00185742		401.386	570.497	217.644	217.123	217.569	216.674	217.482		217.298	0.401949	0.00184976		583.346	285.356	244.333		244.925	243.74	245.518		244.629	0.7652	0.003128			685.44
839.475	339.437	277.255		274.519		275.514		275.762	1.38499	0.0050224		461.268	353.583		200.979	200.935	210.926			204.28	5.75579	0.028176		515.382	571.756	228.116	227.623	226.846	228.265	228.552		227.881	0.669028	0.00293587		421.833	285.7		164.864	165.47		165.47		165.268	0.349834	0.00211677			630.388
432.323	339.675	207.657	202.872	208.293	203.421			205.56	2.80888	0.0136645		469.181	353.591	196.418	199.04	198.386	195.439	197.553		197.367	1.45701	0.00738223		392.292	572.246	223.27	225.8	225.629	224.672	224.925		224.859	1.00523	0.00447047		723.696	285.969	207.245	214.917	206.655	207.836	214.917		210.314	4.22237	0.0200765			956.563
483.376	339.735	214.067	215.23	215.302	215.799	215.043		215.088	0.635778	0.00295589		360.266	353.663	219.094	218.675		217.569			218.446	0.78799	0.00360725		939.475	572.495			296.588	291.38	294.608		294.192	2.62899	0.00893631		833.697	286.105	214.975	214.975	214.386		214.975		214.828	0.294315	0.00137			479.313
879.489	339.799	277.631	280.165	281.279	270.927			277.501	4.6405	0.0167225		723.428	353.902	265.966	265.037	264.901	265.304			265.302	0.473561	0.00178499		982.713	573.586	386.392	385.287	386.211	387.136	386.09		386.223	0.662416	0.00171511		488.336	286.145	218.035	218.035	218.035	218.035	218.631		218.155	0.26627	0.00122056			604.421
737.428	339.8		252.421		257.134	257.482		255.679	2.82692	0.0110565		531.219	354.078	210.437	209.402	208.124		209.767		209.433	0.971981	0.00464102		316.238	574.503	184.657	184.675	183.939	186.362	183.278		184.582	1.15071	0.00623412		686.394	286.653	260.427	261.593	261.593				261.205	0.673032	0.00257665			465.999
526.343	339.876			227.196	228.319	221.054		225.523	3.91071	0.0173406		346.216	354.441	184.722	182.376	186.718		178.987		183.201	3.32267	0.0181368		357.36	575.571	208.771	208.837	208.687	209.679	208.611		208.917	0.434447	0.00207952		997.612	286.746		182.686	180.306	179.711	180.901		180.901	1.28513	0.00710406			365.995
492.343	339.92		212.168	212.244	212.732	212.572		212.429	0.267337	0.00125848		602.235	354.655	226.266		219.089		220.751		222.035	3.75696	0.0169206		991.535	577.455	305.791		304.057	304.616	305.604		305.017	0.821675	0.00269386		323.861	286.824	156.631	157.243	156.02	162.748	162.748		159.078	3.37775	0.0212333			984.583
758.448	340.136	262.062	259.87	263.359				261.764	1.76334	0.00673637		397.161	354.72	180.738	183.986	183.963	183.42	181.854		182.792	1.43971	0.0078762		423.347	577.497	203.958	204.017	203.872	212.101	203.196		205.429	3.74442	0.0182273		875.653	286.911	217.748	222.453		218.336	217.748		219.071	2.27166	0.0103695			728.341
615.367	340.147			236.934	232.197	232.005		233.712	2.79171	0.0119451		423.334	354.738	211.156	211.345	210.673	210.847	211.096		211.023	0.264567	0.00125373		363.254	577.558	234.206	233.715		234.33	232.819		233.768	0.685644	0.00293302		697.729	287.976	213.295	210.342	213.885		204.437		210.49	4.32252	0.0205356			383.998
476.315	340.32	212.384		211.254		207.439		210.359	2.59083	0.0123162		322.214	354.796		175.375	177.235	181.054	178.231		177.974	2.37024	0.0133179		338.265	577.832	185.397	184.802	184.681	184.038	183.408		184.465	0.762932	0.00413591		817.728	290.128	211.51		214.455	213.866			213.277	1.55789	0.00730453			686.014
684.403	340.426	249.19		249.879	245.201			248.09	2.52585	0.0101812		270.087	354.915	184.13	184.908	189.294	188.749	183.374		186.091	2.73652	0.0147053		414.029	578.12		196.874	201.588	203.826	202.731		201.255	3.06028	0.015206		615.762	290.204		192.531	193.715	200.819			195.688	4.48272	0.0229075			544.356
580.36	340.456	228.936	224.842		231.321			228.366	3.27721	0.0143507		787.434	354.934			266.307	264.298	265.668		265.424	1.02672	0.00386824		651.374	578.13	251.997	252.165	250.764	251.358	251.228		251.502	0.575531	0.00228837		488.168	290.303	206.13	206.13	205.534	206.725	206.725		206.249	0.498141	0.00241524			556.307
867.484	340.615	273.057	276.736	273.796		273.627		274.304	1.65174	0.00602156		618.269	355.01	233.442			228.342	229.169		230.318	2.73734	0.011885		590.459	578.546		248.509	247.709		246.986		247.735	0.761772	0.00307495		397.861	290.374		176.101		175.494	175.494		175.697	0.350486	0.00199484			310.005
351.259	340.68		195.921		194.665	193.938		194.842	1.00316	0.00514862		422.135	355.026		184.248	186.701		184.598		185.182	1.3268	0.00716486		535.33	578.737	230.304	238.857	230.843	231.033	231.941		232.596	3.54965	0.0152611		508.327	293.466	239.808	239.808	240.402	239.808	240.402		240.046	0.325768	0.00135711			738.014
274.157	340.713	166.563	167.647	167.164	167.522	166.82		167.143	0.457852	0.00273928		372.119	355.07	176.165	176.304	175.666	173.856			175.498	1.12816	0.00642836		358.323	578.756		205.767	196.481	203.613	205.548		202.852	4.35663	0.0214769		644.299	293.637	243.209	243.801	243.801	243.209	243.801		243.564	0.32393	0.00132996			394.183
600.422	340.966	240.49	238.785	244.11	243.516	241.542		241.689	2.18466	0.00903913		819.455	355.073	266.59	266.268	274.557				269.138	4.69543	0.0174462		689.441	579.584	258.851	258.442	258.82	258.731	258.675		258.704	0.16229	0.000627322		702.404	293.806	258.563		255.067		253.319		255.649	2.66998	0.0104439			618.242
488.314	341.272	211.06	212.215	212.881	209.818	212.619		211.719	1.27027	0.00599978		771.427	355.209	269.876	263.523	261.581		258.506		263.372	4.80347	0.0182384		354.359	579.989	204.571	203.409		203.695	203.805		203.87	0.496395	0.00243486		694.366	294.228	257.455	258.038	253.958	258.038	258.037		257.105	1.77722	0.00691242			602.347
727.418	341.355	264.583		264.722	260.702			263.336	2.28178	0.00866488		560.224	355.325	214.437			216.6	212.554		214.53	2.02454	0.00943707		833.607	580.331	288.217	288.491	289.413		288.627		288.687	0.513339	0.00177818		639.294	294.331	251.464	251.464	250.297	252.048	250.881		251.231	0.665574	0.00264925			748.013
533.347	341.632	232.339	231.784	232.422	232.379			232.231	0.300154	0.00129248		732.427	355.363	255.05	253.497	254.587				254.378	0.797174	0.00313382		684.347	581.258			260.645	259.947	256.333		258.975	2.31462	0.00893761		370.163	295.478	268.92	269.512	268.327		268.92		268.92	0.48386	0.00179927			196.147
433.259	341.905	195.221	195.147	193.47	195.089	194.958		194.777	0.737159	0.00378463		743.415	355.537	259.201		260.547	257.294	257.465		258.627	1.54324	0.00596707		262.151	581.546		162.613	163.135	163.208	163.106		163.016	0.27171	0.00166677		806.479	296.071			275.356	277.681	275.356		276.131	1.3422	0.00486074			422.234
348.229	342.611	182.305	181.601	183.514	179.707			181.782	1.5931	0.00876378		733.543	355.611		258.323	258.198	258.569	258.133		258.306	0.192017	0.000743372		599.451	583.809		244.234	244.638	244.121	244.516		244.377	0.240376	0.000983627		330.276	296.133	181.567	180.956	182.178	180.956	181.567		181.445	0.511328	0.00281809			824.429
297.339	342.716		196.62	196.723	196.559	197.029		196.733	0.208851	0.0010616		466.318	355.723	209.327	211.97			210.494		210.597	1.32428	0.00628823		745.553	583.821	272.729	272.361	272.716	272.471	272.55		272.565	0.158494	0.00058149		302.225	296.184	220.456	220.456	221.667	221.061	220.456		220.819	0.541407	0.00245181			689.366
375.325	342.886	212.175			208.532	213.744		211.484	2.67384	0.0126432		647.417	355.843	253.85	254.713	253.991	244.608	253.908		252.214	4.2663	0.0169154		348.298	584.002	187.027	195.599			186.876		189.834	4.99304	0.0263021		766.411	296.866	263.382	263.382		263.964	264.546		263.819	0.556946	0.00211109			484.278
499.313	342.89	212.113	210.907	210.395	215.611	211.902		212.186	2.04096	0.00961875		376.13	355.887	199.01	198.562		196.79	198.919		198.32	1.03833	0.00523564		789.579	585.036		281.014	280.761	280.424	280.582		280.695	0.253468	0.000903002		382.229	297.867		193.284	193.884	193.284	193.284		193.434	0.299937	0.00155059			578.266
500.272	343.17	213.869			204.949	208.937		209.252	4.46864	0.0213553		318.072	356.254		194.208	202.252	200.518	197.053		198.508	3.59014	0.0180856		397.228	586.015	207.405	208.078	207.928	207.11	208.459		207.796	0.538778	0.00259282		761.232	299.329	269.814	270.395	270.395	269.814	270.395		270.163	0.318649	0.00117947			895.045
312.215	343.359	177.062	176.347		177.452			176.954	0.560199	0.00316579		500.201	356.49	204.031			204.314	202.116		203.487	1.19547	0.00587491		701.528	587.388	263.522		264.093	263.356	263.939		263.727	0.345661	0.00131067		113.993	300.028	267.256	268.55	266.609	267.903	267.903		267.644	0.737469	0.00275541			446.151
578.38	343.405	230.715		234.323	240.774	230.561		234.093	4.78089	0.020423		370.235	356.669	230	230.835	229.519	229.139	229.982		229.895	0.635321	0.00276352		313.334	587.494	198.201	199.471	197.495	199.195	198.657		198.604	0.789999	0.00397777		427.199	303.174	199.757		199.757	199.16	199.16		199.458	0.345108	0.00173023			374.193
468.214	343.506	212.485	213.053	211.355	211.84	212.866		212.32	0.711279	0.00335004		539.403	356.764	218.909	219.11		218.638	219.483		219.035	0.356146	0.00162598		194.115	587.578	206.857	206.909	206.137	205.982	206.07		206.391	0.453086	0.00219528		530.301	303.764	234.794	235.388	235.982	235.982	235.982		235.626	0.531386	0.00225521			455.175
422.237	343.523	193.6			197.027	198.674		196.433	2.58852	0.0131776		491.309	356.959			209.158	206.87	209.578		208.535	1.45715	0.00698752		782.408	587.675	265.374	264.391	264.164	264.598	264.01		264.507	0.533405	0.0020166		576.292	303.773	227.8	227.207	227.8	227.8			227.652	0.296473	0.00130231			113.994
907.509	343.54	281.549		287.524	285.344	289.117		285.884	3.27729	0.0114637		268.288	357.02	186.077	187.487	187.464	186.283	186.583		186.779	0.661141	0.0035397		183.066	588.008	250.436	249.314	249.118	249.258	249.628		249.551	0.528888	0.00211936		346.163	304.153	249.962	249.962	250.564	249.36	249.36		249.841	0.503685	0.00201602			791.566
371.149	343.593	190.26	189.57	189.678	190.097			189.901	0.329995	0.00173772		406.327	357.159	212.66	213.468	212.177	213.592			212.974	0.673086	0.00316041		241.24	588.202	192.548	192.575	191.207	191.766	191.775		191.974	0.583618	0.00304008		500.218	304.527	225.629	225.034		226.224	226.224		225.778	0.569694	0.00252325			394.203
776.451	343.666	261.373	263.259	262.669	265.647	258.992		262.388	2.45073	0.00934009		641.418	357.364	241.778	240.796	241.308	242.212	241.188		241.456	0.548727	0.00227257		350.173	588.437	223.549	225.477	224.087	224.961	224.602		224.535	0.749427	0.00333768		592.327	306.894	254.808	246.025		244.84	255.392		250.266	5.60752	0.0224062			621.272
686.459	343.781	253.827			258.651	253.746		255.408	2.80891	0.0109977		496.173	357.364		201.188	201.144	201.285	200.319		200.984	0.447252	0.00222531		715.544	590.802	282.447	282.107		281.508	282.266		282.082	0.407302	0.00144391		446.303	307.482	220.982	220.385	220.385		220.982		220.683	0.344612	0.00156157			358.022
458.313	343.926	213.795	213.182	212.075		212.995		213.012	0.7121	0.00334301		487.279	357.551			202.466	204.457	209.01		205.311	3.35456	0.0163389		391.276	594.211	223.289	223.995	223.218	224.089	224.338		223.786	0.502193	0.00224408		458.324	307.537	211.267	211.863	210.67	211.267	211.267		211.267	0.421743	0.00199626			702.425
211.229	343.947		196.344	195.843	195.662			195.95	0.353436	0.00180371		276.208	357.579	169.477		172.113	175.313	169.336		171.56	2.80959	0.0163767		698.364	594.555	263.545	265.535	264.115	263.379	265.746		264.464	1.11082	0.00420028		572.292	308.786	234.36	233.767	234.36	234.36	234.953		234.36	0.4193	0.00178913			288.001
342.369	343.956	210.494		202.778	203.235	209.072		206.395	3.95971	0.0191851		669.382	357.584		253.935	254.422	253.558	254.342		254.064	0.399533	0.00157257		607.384	595.037	248.197	248.352	248.151	248.778	249.216		248.539	0.452213	0.00181949		385.829	311.681		161.091		161.091	167.167		163.116	3.50854	0.0215095			261.996
527.401	343.992	222.991		223.06	222.989	221.633		222.668	0.691041	0.00310345		789.446	357.786		267.038	268.103	267.918	265.052		267.028	1.39683	0.00523103		353.402	596.385	216.774	217.467	217.916	217.022	217.22		217.28	0.437441	0.00201326		531.759	311.685		189.035	188.441	189.035	189.035		188.887	0.297025	0.00157251			642.31
620.392	344.021	242.663			235.688	236.667		238.339	3.77598	0.0158429		317.301	357.973	195.929	196.715	196.058				196.234	0.421704	0.00214898		635.45	597.486	257.49	259.466	259.247	259.749	259.698		259.13	0.938112	0.00362023		437.803	314.011			166.491	167.096	167.096		166.895	0.349424	0.00209368			363.246
687.408	344.159		245.151	252.189		244.381		247.24	4.30275	0.0174031		360.119	358.139	173.259		171.513	172.186	171.879		172.209	0.751837	0.00436583		525.439	598.807	241.243	241.38	241.189	240.702	241.673		241.238	0.353434	0.00146509		434.339	319.882	214.591	215.786	213.993	215.188	215.786		215.069	0.7789	0.00362163			398.153
359.332	344.499	206.549	207.697	210.762				208.336	2.17815	0.010455		513.247	358.164	206.952		213.2		208.111		209.421	3.32345	0.0158697		375.31	599.131	208.409	213.348	209.542	212.938	213.111		211.47	2.31615	0.0109526		379.249	320.179	208.337	209.537		207.737	208.937		208.637	0.774647	0.00371289			243.051
422.324	344.701	206.622	206.579	208.442	208.918			207.64	1.21662	0.00585929		332.233	358.299	181.267	180.787		182.714	181.141		181.477	0.849211	0.00467943		274.267	599.484	174.656		182.597	177.652	173.894		177.2	3.94685	0.0222734		832.46	323.2		285.087		284.506	283.925		284.506	0.58089	0.00204175			818.559
732.499	344.775	266.292		263.524	261.253	256.931		262	3.95798	0.0151068		327.377	358.306	208.094	207.035	207.606	208.386	209.266		208.077	0.839275	0.00403348		758.362	599.716			258.956	259.449	259.998		259.468	0.521115	0.0020084		392.291	324.899	202.704	202.703	202.704	202.703	202.703		202.704	2.54951e-05	1.25775e-07			351.982
835.476	345.067		273.992	274.54	275.225	274.372		274.532	0.515791	0.0018788		747.426	358.461	262.19		269.566		259.861		263.872	5.06668	0.0192012		412.366	600.041	213.214	213.899	213.742	214.08	213.659		213.719	0.32472	0.00151938		748.046	325.324	271.062	269.898	270.48	271.062	270.48		270.597	0.48691	0.00179939			425.183
340.01	345.234	187.867		186.681		186.371		186.973	0.789754	0.0042239		603.398	358.637	235.394	236.231		235.803	236.619		236.012	0.529875	0.00224512		599.475	600.122		253.211	253.002	252.986	253.464		253.166	0.223415	0.000882484		630.362	325.987		243.322	242.73	242.73	243.913		243.174	0.566539	0.00232977			830.015
326.374	345.425	207.895	208.449	207.339	208.41	208.259		208.07	0.46384	0.00222925		292.202	358.938	184.106	183.626	182.977	183.679	182.725		183.422	0.56114	0.00305928		558.259	600.591	224.061	231.389	233.013	232.588			230.263	4.1915	0.0182031		650.071	326.289	258.379	258.963	258.963	257.796			258.525	0.558696	0.00216109			597.269
418.272	345.584	201.354	200.109		198.869			200.111	1.2426	0.00620957		556.224	359.112		218.947	215.827		214.426		216.4	2.31455	0.0106957		1114.79	601.92	416.631	416.781	416.476	417.157	417.504		416.91	0.417313	0.00100097		362.177	326.952	194.853	197.257	194.853	196.055			195.755	1.15083	0.00587892			419.306
330.1	345.594	208.997	209.554	209.04	208.917			209.127	0.289343	0.00138357		524.339	359.331	227.009	225.386	226.533	225.542	225.765		226.047	0.695142	0.00307521		490.284	602.487	236.856	238.192	235.591	236.946	237.891		237.095	1.02201	0.00431057		442.134	327.565	211.49	212.684	210.296	212.087	212.087		211.729	0.905519	0.00427678			766.412
373.315	345.709		207.416	204.526	209.168			207.037	2.3445	0.0113241		438.166	359.774	190.05	191.438	194.478	192.126			192.023	1.85044	0.00963653		686.498	602.921		270.397	271.352	269.948	270.593		270.573	0.585998	0.00216577		490.351	328.384	220.988	220.988	220.988	220.988	221.583		221.107	0.266239	0.00120412			712.351
587.332	345.947	233.568	226.546	223.075	226.543			227.433	4.40491	0.019368		476.196	360.179			198.304	197.203	198.086		197.864	0.58252	0.00294404		1053.74	603.246		408.741	407.257	408.013	407.109		407.78	0.753092	0.00184681		546.078	328.441	241.154	239.966	240.56	240.56	241.154		240.679	0.496695	0.00206373			172.146
673.402	346.327	245.761	245.837	243.522	242.929	244.48		244.506	1.3043	0.00533442		528.198	360.623		207.596		208.936	204.896		207.142	2.05758	0.00993317		632.357	603.552	255.729	258.298	255.097	255.644	256.15		256.183	1.23983	0.00483961		397.153	328.619	208.611	208.611			207.413		208.212	0.691758	0.00332237			557.466
559.318	346.389	218.559		218.621		221.315		219.499	1.57342	0.00716824		845.483	360.875	282.097	278.789	282.841	283.941	281.055		281.745	1.95976	0.0069558		660.483	604.079	266.217	267.022	266.791	266.617	266.634		266.656	0.294662	0.00110503		625.361	328.737	245.139	246.322	245.139	243.955	245.73		245.257	0.877823	0.0035792			960.554
446.305	346.618	205.095		208.687	204.415			206.066	2.29555	0.0111399		383.376	360.887	210.601	211.406	211.967				211.325	0.686791	0.00324993		370.095	605.47	177.452	176.85	177.349		177.307		177.24	0.266559	0.00150395		805.492	328.752		297.447	298.61	296.866	296.866		297.448	0.82195	0.00276335			816.428
420.25	346.638	193.036		196.615	193.487	201.078		196.054	3.70816	0.018914		731.539	363.966	258.674	259.544	258.211	259.188	257.541		258.632	0.792191	0.00306301		340.011	605.489	193.906	193.941		194.923	194.362		194.283	0.474129	0.00244041		666.039	329.659	250.669	257.668	248.919	251.835	243.043		250.427	5.27395	0.0210599			611.351
434.302	346.672		205.809		202.204	199.689		202.568	3.07629	0.0151865		579.339	365.004	235.61	233.395	234.528		241.726		236.315	3.71917	0.0157382		353.288	605.579		198.548	199.02	200.089	197.738		198.849	0.981545	0.00493614		410.153	329.802	279.803	278.621	280.393	280.393			279.803	0.835194	0.00298494			685.44
759.443	346.969	257.993		261.026		259.093		259.371	1.53573	0.005921		533.298	365.51	210.417			218.086	209.134		212.546	4.84075	0.0227751		282.023	605.592	173.199	173.821	174.947	174.965	174.291		174.245	0.756374	0.00434087		568.066	329.928	242.111	239.739	240.925	242.111	240.332		241.044	1.06098	0.0044016			699.395
659.476	346.969	253.448	254.133	251.231	257.103	249.862		253.155	2.79188	0.0110283		317.272	365.539	184.098	187.375	182.348	185.554	186.476		185.17	1.98939	0.0107436		1009.71	605.808	396.949	397.058	396.777	396.437	396.643		396.773	0.245993	0.000619986		432.324	331.143	214.621	212.829	213.426	214.024	214.024		213.785	0.681234	0.00318654			373.192
360.266	347.226	217.837	217.226	217.895	219.593	217.037		217.918	1.0086	0.00462833		990.666	366.043	321.549	323.128	321.69	322.402	322.479		322.249	0.642839	0.00199485		375.276	605.82	197.469	198.732	197.985	198.453	198.53		198.234	0.507479	0.00256		853.492	331.909	301.811	303.553	302.972	304.133	304.714		303.437	1.11691	0.00368086			508.223
718.488	347.297		257.793		257.258	265.767		260.273	4.7657	0.0183104		339.35	366.906		207.989	207.319	207.476	206.492		207.319	0.621166	0.00299618		354.062	605.836	177.121	177.744	177.629	177.628	177.588		177.542	0.242409	0.00136536		397.186	332.293	211.606	211.606			211.606		211.606	4.6188e-05	2.18273e-07			273.996
594.34	347.407	225.879	231.78	227.128	225.893			227.67	2.80167	0.0123059		585.302	366.907	241.041	242.498	241.79	240.248	241.669		241.449	0.847728	0.003511		1026.74	605.875	396.861	396.969	396.689	397.529	396.554		396.92	0.375531	0.000946112		439.232	332.324	201.38	201.38	200.782	200.783	201.38		201.141	0.327077	0.00162611			794.442
701.404	348.253	248.489	249.155	248.012	252.116	251.891		249.933	1.93511	0.00774252		579.285	367.406	241.708	241.945	241.237	241.529	242.338		241.751	0.417456	0.0017268		712.36	606.461	258.688	258.28	258.658	257.98	258.513		258.424	0.295809	0.00114467		433.319	334.347	199.073	199.67	200.268	199.073	199.67		199.551	0.499855	0.00250491			453.298
362.246	348.399	185.036		186.845		185.338		185.74	0.96934	0.00521881		424.206	367.998		191.01	190.365	190.464	189.511		190.337	0.6197	0.0032558		248.25	607.425	172.387		174.146	171.076			172.536	1.54043	0.00892815		707	334.92	215.012	213.24	214.421	214.421	213.831		214.185	0.673108	0.00314265			282.001
595.138	348.498	291.329	292.175	290.353				291.286	0.911485	0.00312918		552.234	368.317	215.731			215.449	213.851		215.01	1.01397	0.00471592		599.391	607.526		245.433	245.236	245.306	245.113		245.272	0.133734	0.000545248		431.999	336.641	155.055	153.844	158.082	158.688	160.504		157.234	2.72803	0.0173501			786.504
635.362	348.789	234.924	237.906	237.358				236.729	1.58705	0.00670405		319.287	368.561	195.259	194.178	194.146	194.876	187.054		193.103	3.41392	0.0176793		429.381	608.882	219.604	220.301	220.136	219.821	220.045		219.981	0.273221	0.00124202		648.348	337.742	246.722	246.134	245.543	246.134	246.722		246.251	0.492935	0.00200176			476.236
653.384	349.941	253.496	253.597	254.195				253.763	0.377401	0.00148722		512.203	369.827	206.963	203.471	206.482		208.735		206.412	2.18747	0.0105976		242.167	610.158		166.372	168.761	168.812	168.728		168.168	1.19816	0.00712476		771.502	338.859	279.056	279.056	278.474	279.056	278.474		278.823	0.318569	0.00114255			915.618
331.324	349.996	201.206	201.742	201.238		200.952		201.285	0.330497	0.00164194		761.454	369.878	258.487	258.753	256.819	260.212			258.568	1.39065	0.00537828		268.229	612.173		168.019	166.676	172.284	167.883		168.715	2.45454	0.0145484		647.792	340.34	208.882	208.29		209.473			208.882	0.591375	0.00283115			435.25
218.13	350.536	164.232	162.869	161.771	163.958	163.868		163.34	1.01737	0.00622855		398.136	369.945	181.963	182.73	182.088	180.919	190.511		183.642	3.89419	0.0212053		370.22	612.787		239.651	240.68	238.4	238.742		239.368	1.02164	0.00426807		446.004	341.042	163.979	167.004	162.165	163.979	169.423		165.31	2.882	0.0174339			840.575
296.198	351.157	254.303	247.772		259.822			253.966	6.03216	0.0237519		472.171	371.519		198.391	195.898		196.289		196.859	1.34079	0.00681088		384.371	614.062	210.669	211.349	211.195	211.558	211.116		211.177	0.330545	0.00156525		818.445	341.193	415.957		418.313		417.135		417.135	1.17766	0.00282321			754.017
292.201	351.248	183.594	183.49	182.999	184.612	183.286		183.596	0.611347	0.00332985		564.298	372.749	221.722	220.094			222.915		221.577	1.41572	0.0063893		877.634	614.066	298.054	296.574	298.076	297.543	297.869		297.623	0.624249	0.00209745		300.194	341.893	168.783	170.624	171.851	171.237	168.169		170.133	1.58817	0.0093349			916.529
164.047	351.29	139.187	140.882	140.402	141.313	141.876		140.732	1.0202	0.00724922		572.266	373.526	220.429	220.022	218.733	215.879	218.562		218.725	1.78259	0.0081499		300.133	614.846		250.199	251.22	250.077	251.093		250.647	0.592537	0.00236403		208.147	342.207	150.709	151.334	150.084	151.334	151.334		150.959	0.559131	0.00370385			900.517
663.382	351.304		255.272	248.284		256.254		253.27	4.34583	0.0171589		677.362	374.032	243.941		244.688	241.333			243.321	1.76104	0.00723752		248.177	615.467	158.709		158.599	158.694	158.574		158.644	0.0675685	0.000425912		806.48	343.733	283.493	282.912	283.493	284.074	284.074		283.609	0.486256	0.00171453			377.2
428.081	351.857	194.109		198.281	195.755	196.809		196.239	1.75744	0.00895562		374.207	374.671			197.94	198.684	195.86		197.494	1.46396	0.00741268		412.256	616.056	277.28	278.118	278.476	276.416	277.701		277.598	0.798401	0.0028761		518.106	344.543	202.833	202.833		202.238	202.833		202.684	0.297225	0.00146645			886.515
689.397	352.927	250.318	252.742	251.009	248.103			250.543	1.91951	0.00766142		695.405	375.259	258.921	257.373		257.615			257.97	0.832697	0.00322789		833.608	616.157	289.403	290.869	289.413	290.152	290.406		290.049	0.638753	0.00220223		445.199	344.736	300.301	297.356	306.781	296.767	290.876		298.416	5.7928	0.0194118			440.247
921.001	353.223	242.114		241.048	241.624	242		241.697	0.480227	0.0019869		430.163	375.281		187.236	192.127		188.814		189.392	2.4967	0.0131827		610.162	616.291	262.487		262.459		263.502		262.816	0.594282	0.00226121		795.504	344.789	279.489	279.489	278.908	280.652	280.652		279.838	0.779934	0.00278709			791.663
325.371	355.372	208.518	207.276	207.962				207.919	0.621738	0.00299029		268.202	376.433	176.005		176.128	173.658	174.609		175.1	1.18246	0.00675304		326.193	618.078	233.318	231.597	232.03	231.029	231.927		231.98	0.843499	0.00363608		368.164	344.833		189.933	189.333	189.934	190.534		189.933	0.490502	0.00258249			840.462
341.365	356.618	205.151	202.707	203.995		210.291		205.536	3.32361	0.0161705		582.245	376.709			221.085	223.75	218.475		221.103	2.63785	0.0119304		465.491	618.253	242.629	242.768	241.971		243.06		242.607	0.460526	0.00189824		827.683	345.057	213.234		213.823	213.234	213.234		213.381	0.294347	0.00137944			884.508
527.301	358.581	222.404	221.82	221.293	220.627			221.536	0.757236	0.00341811		367.38	377.993	209.675	210.48	210.426	210.596	208.99		210.033	0.686696	0.00326946		326.246	618.355		191.19		191.593	192.229		191.671	0.524009	0.0027339		259.893	345.236	140.875	140.875	140.875	140.257			140.72	0.308825	0.0021946			584.007
569.348	372.014	236.671	236.719	237.349	236.733			236.868	0.321724	0.00135824		354.242	379.991	190.773	192.169	189.664		190.041		190.662	1.10557	0.00579857		384.147	618.408		210.136	209.984	209.15	209.299		209.642	0.490095	0.00233777		550.099	345.409	226.865	228.052	227.458	228.052	227.458		227.577	0.496606	0.00218214			825.458
649.381	374.84	244.771	244.256	244.287	243.696	245.835		244.569	0.803612	0.00328583		445.341	381.471	218.201	217.171	217.72	217.921	217.543		217.711	0.388626	0.00178505		310.157	618.695	183.572	182.972	182.853	183.445	182.808		183.13	0.353552	0.0019306		295.857	346.084	146.173	152.927	148.015	146.787	148.629		148.506	2.65495	0.0178778			668.014
493.317	376.115	224.557	223.977	225.217	223.968	223.791		224.302	0.587725	0.00262024		284.126	381.681	210.579	209.515	210.088	209.625	209.884		209.938	0.422468	0.00201234		325.371	618.784	207.678	208.354	207.593	207.996	207.519		207.828	0.345611	0.00166297		811.716	346.614	223.903	225.081	225.67	226.259	226.259		225.434	0.985418	0.0043712			376.177
280.287	376.306	187.561	188.067	186.968	187.986			187.646	0.503264	0.00268199		617.372	382.926		244.65	244.549	243.631	244.435		244.316	0.465263	0.00190435		565.374	618.927		245.761	244.966	244.448	245.441		245.154	0.572951	0.00233711		430.139	346.696	202.105	202.703	202.703	202.703	202.105		202.464	0.32731	0.00161663			560.007
257.271	377.594	188.923	187.609	190.152	188.743	188.015		188.689	0.977232	0.00517908		297.339	383.227	197.704	197.871	197.211		196.98		197.442	0.416013	0.00210702		508.39	618.931		231.325	229.337	228.346	231.643		230.163	1.58357	0.00688022		661.362	347.015	261.204		255.954	255.954	256.538		257.413	2.54272	0.009878			772.454
393.345	379.796	205.906	205.264	205.946	205.818			205.734	0.317277	0.00154218		657.466	383.492	242.871		242.401		242.893		242.722	0.277735	0.00114425		474.292	619.038	243.105	243.245		243.153			243.168	0.0711529	0.000292608		420.129	347.053	196.871	198.067	197.469	197.469	198.067		197.589	0.500338	0.00253222			768.466
194.115	380.964	206.633	206.568	206.666	207.131	206.372		206.674	0.279676	0.00135323		653.426	383.963	255.615	254.665	255.151	255.504	255.68		255.323	0.420925	0.0016486		789.581	619.485	281.949	282.205	281.95	282.187	282.361		282.13	0.178519	0.000632753		733.716	347.509		216.042	216.042	216.042	214.272		215.599	0.884915	0.00410444			551.262
689.398	383.622	253.225	252.158	252.174	252.2	253.142		252.58	0.552007	0.00218548		319.248	386.66	189.049			189.266	188.931		189.082	0.169785	0.000897946		282.168	619.833	224.909	225.005	224.836	224.506	224.742		224.8	0.190234	0.000846239		578.358	347.792			231.931	231.931	231.931		231.931	0	0			255.995
735.25	384.089	269.177	268.764	269.326				269.089	0.291198	0.00108216		384.274	387.46		200.27	200.228	200.361	201.246		200.526	0.483192	0.00240962		371.339	620.31		207.334	207.186		207.719		207.413	0.275451	0.00132803		339.859	348.392	164.272	165.493		164.272	164.272		164.577	0.610487	0.00370942			734.016
292.201	384.121	184.801	185.303	185.416	186.429	185.706		185.531	0.598846	0.00322775		339.313	388.445	197.894	196.821	197.404		196.556		197.169	0.599534	0.00304072		274.228	620.459		170.944	172.076	172.107	170.802		171.482	0.705652	0.00411502		460.118	348.584		193.948	193.948	192.755	192.755		193.351	0.68864	0.0035616			618.411
749.423	384.731	255.732	254.679	255.271	255.308			255.248	0.432912	0.00169605		683.402	389.123		256.251	256.13	255.274	255.45		255.776	0.48584	0.00189948		334.212	620.779	197.085	197.738	197.602	198.687			197.778	0.668298	0.00337903		853.671	349.283	217.835	217.835	217.247	219.012	220.189		218.423	1.17684	0.00538787			426.004
547.299	385.139		216.312		216.291	220.841		217.815	2.62101	0.0120332		285.303	389.732	193.069	193.228	194.446	193.298	191.706		193.149	0.974664	0.00504617		951.535	621.778		302.746	302.459		300.47		301.892	1.23962	0.00410616		669.776	349.548	209.921	209.33	209.33	209.921	209.921		209.685	0.323686	0.00154368			377.272
330.1	385.814	208.997	208.357			209.963		209.106	0.808573	0.00386682		755.45	393.465	274.798	276.301	274.94	274.183	275.54		275.153	0.803135	0.00291887		622.343	622.029	246.277		245.632	245.104	245.508		245.63	0.48639	0.00198017		364.261	349.554		194.212	194.212		193.01		193.811	0.693839	0.00357997			295.99
284.126	386.151	210.908	209.663	210.953	210.83	210.074		210.486	0.583323	0.00277132		368.22	394.017	225.102	232.117		234.765	231.884		230.967	4.12257	0.0178492		378.271	622.108	198.63	198.677	196.107	199.002	200.905		198.664	1.70873	0.00860112		579.759	350.169			186.27	182.678	188.049		185.666	2.73618	0.0147371			870.497
338.209	386.183	181.305	179.998	180.112	181.108	180.996		180.704	0.603711	0.00334089		372.178	397.083	223.165	223.99	223.3	223.518	223.751		223.545	0.33362	0.00149241		745.553	622.284	273.917	274.148	273.311	273.647	273.737		273.752	0.312128	0.00114018		247.169	350.301	165.379	165.379		164.76	164.76		165.069	0.357501	0.00216577			555.296
264.173	387.465		169.153	172.309		165.894		169.119	3.20785	0.018968		292.165	397.635		166.671	166.663	166.699	167.028		166.765	0.176067	0.00105578		420.356	623.325		205.882	205.735	215.154	205.056		207.957	4.81178	0.0231383		398.148	350.305	185.203	185.203	185.81	195.415	185.203		187.367	4.5067	0.0240528			281.238
681.358	387.97	241.025	241.087	242.293	240.522			241.232	0.751625	0.00311578		687.476	397.829	247.506			247.962	248.148		247.872	0.330405	0.00133297		238.141	623.525	218.708	220.03	218.628	218.358	218.543		218.853	0.670612	0.00306421		755.699	350.575	218.874	217.695	217.695	219.464	220.053		218.756	1.05476	0.00482163			862.497
683.399	388.201	254.431	255.121	255.714	254.581			254.962	0.582322	0.00228396		411.326	398.948	211.962	212.152	212.094	211.655	211.286		211.83	0.359513	0.00169718		481.325	623.576	221.292		221.825	221.492	221.732		221.585	0.240415	0.00108498		805.705	350.972	223.931	223.931	224.52	224.52	223.931		224.167	0.322586	0.00143904			444
730.486	388.464	262.24		263.538	262.434	259.858		262.017	1.54917	0.00591249		631.396	400.517	239.423	240.266	240.17	239.848	241.267		240.195	0.684038	0.00284784		637.398	623.756	252.707	252.876	252.667	252.651	252.532		252.687	0.124216	0.000491579		948.013	351.32		246.257	246.257	246.257			246.257	0	0			690.013
593.153	388.972	221.783	221.789	221.85	222.367	222.78		222.114	0.445195	0.00200436		292.202	400.643	187.242		187.37	187.452	188.376		187.61	0.517838	0.00276018		581.333	623.879	240.057	240.193	240.604	240.118	240.487		240.292	0.239937	0.000998525		723.701	351.621		206.065	213.146		200.164		206.459	6.5	0.0314833			702.014
647.363	390.081	248.3	247.795	245.476	247.829	249.373		247.755	1.42435	0.00574903		467.301	401.696	220.351	219.94	217.419	218.85	217.242		218.76	1.41734	0.00647898		541.434	624.115		241.803	241.009	241.717	241.493		241.506	0.35561	0.00147247		579.778	351.685	196.941	196.941		196.941	195.755		196.645	0.59284	0.00301478			682.009
297.339	393.885	197.298	197.221	197.323	197.161			197.251	0.073852	0.000374406		574.292	402.982	234.438	232.831	232.745	233.618	231.993		233.125	0.932457	0.00399981		575.361	624.794		238.445	238.257	237.79	238.743		238.309	0.39978	0.00167757		415.854	351.866	176.456	177.062	177.062	177.668	177.062		177.062	0.428652	0.00242091			876.598
328.152	395.21	215.614	214.993	215.07	215.564	216.001		215.448	0.417482	0.00193774		306.216	403.382	175.602	175.739	176.35	175.154	176.095		175.788	0.460905	0.00262194		414.253	624.794	213.789	215.69	214.318	214.651	216.051		214.9	0.946358	0.00440372		379.851	353.688	168.473	169.081	169.081	169.689	169.081		169.081	0.429935	0.00254278			850.474
340.011	400.092	187.867	187.771	187.281	188.296	188.175		187.878	0.397028	0.00211322		414.132	403.718	182.352		182.477		182.849		182.559	0.258354	0.00141518		636.486	625.531		263.043	262.222	263.281	263.264		262.952	0.498782	0.00189685		646.32	353.712			244.376	244.376	244.968		244.573	0.341503	0.00139632			766.413
502.291	404.036	213.258	215.009		216.169	215.413		214.962	1.23386	0.00573989		238.141	405.441	199.164	199.332	203.073	198.781	198.431		199.756	1.88676	0.00944531		203.073	627.152	140.981	140.941	140.237	140.423	142.112		140.939	0.730946	0.00518627		677.752	355.131	210.462	208.69	207.508	209.28	208.69		208.926	1.07331	0.00513728			456
306.219	405.967	175.999		175.4	175.78	175.675		175.714	0.249096	0.00141762		325.371	406.278		208.328	207.656	207.813			207.932	0.351245	0.00168923		383.186	627.414	213.12	214.414	213.649	214.596	214.174		213.991	0.602772	0.00281682		392.292	356.28	201.505	201.505	201.505	202.104	202.104		201.745	0.328276	0.00162718			522.004
475.282	406.308		202.907	200.632		211.593		205.044	5.78464	0.0282117		332.139	406.32	194.956	196.982	196.325	196.441			196.176	0.862356	0.00439583		825.499	627.967	278.775	280.21	280.552	279.628	280.373		279.908	0.722112	0.00257982		613.753	356.333	200.241	190.768	202.017	202.017	202.017		199.412	4.89307	0.0245374			197.046
340.086	406.461	187.866	187.169	188.48	190.1	185.768		187.877	1.60115	0.00852233		456.277	406.766			207.748	207.912	208.165		207.942	0.209947	0.00100964		369.36	628.627	209.133	209.811	209.659	210.641	209.582		209.765	0.550515	0.00262444		503.264	356.39	216.669	216.075	217.264	217.264	216.669		216.788	0.497725	0.0022959			463.952
530.336	407.737	220.019		222.44		219.833		220.764	1.4543	0.00658756		412.282	409.064	234.716	236.789	234.854	235.116	237.796		235.854	1.36827	0.00580136		715.545	629.599		268.99	268.756	268.556			268.767	0.217272	0.000808401		559.257	357.512		226.181	226.775	226.775	226.775		226.626	0.296663	0.00130904			426.111
325.371	407.747	207.92	207.875			207.685		207.827	0.124846	0.000600722		803.558	409.472		271.783	273.442	275.1	269.807		272.533	2.26651	0.00831647		454.33	631.063	241.589	242.331	242.743	242.249	242.625		242.308	0.450205	0.00185799		460.284	357.896	202.295	202.295	202.295	202.891			202.444	0.298153	0.00147277			556.003
334.272	409.218	190.39	189.697	189.205	190.225	189.501		189.804	0.495824	0.0026123		282.168	409.566	210.02	210.205	208.904	210.316	211.826		210.255	1.04335	0.00496233		585.461	631.063	247.804	250.353	249.55	248.983	249.421		249.222	0.934667	0.00375034		581.975	360.068	174.252	173.651	174.252				174.052	0.346814	0.00199259			826.467
437.371	411.1	215.271	214.661	214.142	215.823	213.88		214.756	0.799619	0.00372339		709.385	409.927	252.184	251.23	251.721	251.452	251.632		251.644	0.355863	0.00141415		729.458	631.071		269.49	269.255	269.048	268.499		269.073	0.422921	0.00157177		459.819	360.5	178.942	180.755	180.151	181.359	181.359		180.513	1.01129	0.00560229			354.187
312.266	411.487	192.706	192.617	192.125	193.151	192.425		192.605	0.378028	0.00196271		533.346	410.14	229.967	229.573	230.103	230.353	229.956		229.99	0.282583	0.00122867		453.379	631.099	223.478	223.578	223.408	223.666	223.313		223.489	0.138228	0.000618503		752.398	360.727	272.779	272.779	273.361	272.198	273.361		272.896	0.486848	0.00178401			894.504
346.251	412.184	181.744	182.24	181.153	182.753	182.638		182.106	0.663108	0.00364134		334.274	410.788	190.568	189.483	189.456	190.169	189.833		189.902	0.472919	0.00249034		595.348	631.515	239.928		240.474	239.988	240.357		240.187	0.269474	0.00112194		442.135	361.762	204.922	206.117	206.117	206.117	206.714		205.997	0.654076	0.00317517			562.273
337.251	412.32		196.22	195.724		194.234		195.393	1.03361	0.00528993		331.324	410.918		201.969	201.306	201.44			201.572	0.35059	0.00173928		465.402	633.269	235.385	235.509	235.93	235.488	234.613		235.385	0.479509	0.00203713		637.747	363.38	197.118	203.034	203.626	203.034			201.703	3.06918	0.0152164			438.185
503.313	412.662	222.081	221.495	221.558	222.074	221.309		221.703	0.353752	0.00159561		290.15	411.04	167.849	164.836	168.596				167.094	1.99052	0.0119125		725.463	634.592		267.729	268.092	267.31	267.338		267.617	0.36978	0.00138175		479.772	363.451	173.295	172.691	172.691		172.691		172.842	0.301845	0.00174637			494.004
408.149	412.805	200.918	200.858	200.951	200.809	200.669		200.841	0.110597	0.000550671		376.128	411.205		196.707	196.67	196.17	197.681		196.807	0.632085	0.0032117		787.488	634.802	273.06	274.48	273.643	273.384	274.067		273.727	0.559611	0.00204441		530.111	363.458	233.608	234.202	234.202	234.202	234.202		234.083	0.265693	0.00113504			518.138
486.291	414.034	222.285	221.698	221.762	221.686	222.103		221.907	0.271623	0.00122404		326.194	411.659	218.052	216.386	216.945	216.514	217.382		217.056	0.680695	0.00313603		551.358	634.97	240.356	241.094	241.505	241.013	241.387		241.071	0.447916	0.00185802		490.347	364.481	219.797	220.988	219.797		220.988		220.392	0.687396	0.00311896			726.364
709.383	414.615		251.436	251.454		251.254		251.381	0.110742	0.000440533		284.126	413.151	204.338	204.515	205.094	208.998	209.258		206.441	2.4709	0.011969		671.516	635.697		260.964	260.146	260.045	259.999		260.288	0.454299	0.00174537		476.253	364.757	205.674	204.483		204.483	204.483		204.781	0.595798	0.00290945			548.003
345.309	415.315	203.87	199.632	199.131	199.578	203.625		201.167	2.36513	0.011757		413.35	413.466			210.215	211.622	211.253		211.03	0.729782	0.00345819		268.183	636.065	165.546		172.874	174.136			170.852	4.63807	0.0271467		752.403	365.733	259.978	262.305	261.142	261.723	261.142		261.258	0.863107	0.00330366			338.212
695.413	415.804	256.67		250.384	249.235	258.932		253.805	4.7287	0.0186312		673.432	413.728	257.876	258.746	258.017	258.384	258.556		258.316	0.364017	0.00140919		555.449	636.13	245.12	244.664	244.469	245.145	244.947		244.869	0.29452	0.00120277		856.479	366.327	295.407	295.988	295.407	295.988	295.988		295.756	0.318021	0.00107528			700.014
683.387	416.762	249.779	248.697	249.304	249.904	249.684		249.474	0.488639	0.00195868		311.32	414.734	192.972	192.509	193.101	192.579	192.862		192.805	0.253582	0.00131522		530.267	638.478	225.545	229.871	225.478	226.308	223.576		226.156	2.30814	0.010206		435.872	368.196		282.809	281.63	282.219	282.809		282.366	0.564361	0.00199868			574.406
211.229	418.466	196.435	195.119	195.843	196.276	195.535		195.842	0.537633	0.00274524		312.266	415.188	193.57	193.108	191.834	192.555	191.592		192.532	0.833756	0.00433048		553.454	638.825	252.912	252.48	252.871	252.862	253.335		252.892	0.302927	0.00119785		607.299	376.074	234.636	233.451	233.451	234.636	234.043		234.044	0.592205	0.00253032			502.242
598.35	418.621	246.961	247.038	246.479	247.659	246.855		246.998	0.427155	0.00172939		392.238	416.267	204.275	207.54	205.639	206.412			205.967	1.3713	0.00665786		1216.86	639.274		437.748	437.417	437.931	438.418		437.879	0.417751	0.000954033		819.507	380.13	297.943	296.781	296.781	297.362	298.524		297.478	0.757576	0.00254666			681.415
757.38	418.759	258.586	258.128	258.713	259.345	258.523		258.659	0.441247	0.00170591		616.309	417.073	234.067		234.204	232.637	234.068		233.744	0.740961	0.00316997		463.35	639.699	216.697	217.993	217.226	217.53	217.139		217.317	0.481379	0.0022151		577.352	382.044	246.17	246.17		247.351	246.762		246.613	0.565929	0.0022948			793.583
336.228	419.145		263.807	261.433	264.454	257.663		261.839	3.07207	0.0117326		370.228	418.054	224.441	224.65	227.666	225.419	225.649		225.565	1.27885	0.00566952		635.38	639.995	250.936	250.502	250.894		250.762		250.773	0.195463	0.00077944		456.239	382.3	208.909	207.715	208.312	207.715			208.163	0.571148	0.00274376			767.566
630.374	419.226	246.095	245.583	247.373	247.378			246.607	0.911316	0.00369542		424.129	418.766	193.928		194.056		191.977		193.32	1.16472	0.00602484		364.257	640.33	201.935	198.939	198.192	196.848	200.562		199.295	1.99408	0.0100056		413.89	382.723	277.95		277.36	280.902			278.737	1.89791	0.00680896			486.001
504.215	419.275	220.304	221.485	219.778	221.472	220.117		220.631	0.795965	0.00360767		555.295	419.584	222.417	223.235	223.161	223.386	223		223.04	0.374944	0.00168106		359.353	640.451	209.337	210.016	209.864	209.637			209.713	0.294938	0.00140638		567.33	382.853	242.712	243.305	242.712		243.305		243.008	0.342484	0.00140935			663.415
620.263	419.354	239.733	240.378	239.241	238.633			239.496	0.740493	0.00309188		687.417	420.082	250.525	250.777	250.665	250.997			250.741	0.199084	0.000793982		597.482	640.575	260.818	261.608	261.386	261.869	261.238		261.384	0.39581	0.00151429		723.376	382.919		256.672	255.507	257.254	256.672		256.526	0.732729	0.00285635			568.004
877.499	421.555	279.377		276.648	279.087			278.371	1.49908	0.00538518		651.374	421.155	252.609	253.47	253.354	253.09			253.131	0.382293	0.00151026		1172.83	641.458		428.42	428.1	428.689	427.927		428.284	0.338367	0.000790053		217.936	383.056	261.531	260.317	259.709	260.317	259.709		260.317	0.743575	0.00285643			1036.67
546.283	423.359	247.485	248.152	247.59	248.184	247.379		247.758	0.381918	0.0015415		701.492	424.926	251.634	250.679	252.378	251.505	251.686		251.576	0.606017	0.00240888		833.492	641.592	281.103	283.734	282.883	282.52			282.56	1.09685	0.00388182		97.9773	383.289	271.606	271.606	271.606	270.948	272.263		271.606	0.464771	0.0017112			277.167
571.328	424.416	234.303		234.389	234.354			234.349	0.0432094	0.000184381		398.267	424.931	204.173	203.734	203.687	203.834	203.477		203.781	0.25472	0.00124997		627.392	642.711	248.023		248.574	248.013	247.849		248.115	0.316211	0.00127445		175.963	383.77	268.787	269.402	270.633	270.633	270.633		270.017	0.870277	0.00322304			846.555
341.365	425.415	209.325	209.285	209.369	209.847			209.456	0.262351	0.00125253		647.387	424.94	247.2		246.129	247.654	246.019		246.75	0.804035	0.0032585		1128.81	644.467	417.755	419.097	417.601	418.273	418.627		418.271	0.617217	0.00147564		809.229	384.348	260.23	260.811	261.393	260.811	260.23		260.695	0.486235	0.00186515			544.002
328.152	425.921	215.614	216.19	216.864	215.564	217.199		216.286	0.732943	0.00338876		567.352	425.839	239.995	240.84		240.421	241.232		240.622	0.533282	0.00221627		346.32	644.666	194.991		194.896		198.493		196.127	2.05011	0.010453		509.284	385.062	217.196	218.386	218.98	218.386	218.386		218.267	0.651499	0.00298487			1266.99
777.473	427.287	270.649	269.079	269.639	268.558	271.793		269.944	1.29202	0.00478627		601.384	426.28	235.412	235.639		235.208	235.415		235.418	0.175748	0.000746534		553.47	645.159	247.532	248.284	248.681	248.126			248.156	0.477143	0.00192275		597.365	385.75		252.42	253.005	254.759	254.174		253.59	1.06736	0.004209			1160.13
666.528	427.346	253.976	255.832	254.092	254.123	255.062		254.617	0.806958	0.0031693		367.381	427.145	214	214.811	214.133	214.937	213.325		214.241	0.655492	0.0030596		410.165	645.878		206.648	207.107	209.904	211.273		208.733	2.22201	0.0106452		113.993	385.901	272.392	271.754	272.392	272.392	271.754		272.137	0.349573	0.00128455			984.802
428.081	428.513	201.802	194.625	192.948	195.755	200.37		197.1	3.80704	0.0193153		413.321	427.167	204.545	205.956	204.676	204.209	205.702		205.018	0.76546	0.00373363		773.474	646.01		270.993	270.161	269.941	269.998		270.273	0.488657	0.00180801		550.347	386.057	241.108	241.701	241.701	241.701	231.611		239.565	4.4536	0.0185904			475.42
570.418	428.954	268.845		270.161	269.656			269.554	0.663841	0.00246274		769.465	427.171	275.312	275.608	276.659	276.516	276.055		276.03	0.575928	0.00208647		663.411	646.451		258.042	257.825	257.75	257.682		257.824	0.156209	0.000605874		774.455	386.659	279.037	279.037	279.037	279.619	279.037		279.154	0.260086	0.000931695			840.728
486.084	429.371	201.064	200.417	201.099	200.961	200.82		200.872	0.276647	0.00137723		198.065	427.257	202.527	202.698	201.388	202.145	201.79		202.11	0.535262	0.00264837		296.271	647.104	177.142	184.56	177.654	183.185	177.613		180.031	3.5461	0.0196972		369.155	387.717	185.074	183.857	183.248	182.031	182.64		183.37	1.1707	0.00638437			673.586
598.421	429.517	242.854	245.273	243.541		243.325		243.748	1.05612	0.00433285		372.178	427.857	224.4	223.99	222.683	224.138	223.751		223.792	0.663492	0.00296477		817.612	647.339		289.177	288.317	287.895	288.126		288.379	0.559521	0.00194023		358.022	388.377		179.185	178.576	179.795	177.967		178.881	0.786599	0.00439734			885.724
357.36	429.702	210.757	211.917	211.4	211.884	211.727		211.537	0.481577	0.00227656		651.403	428.257		237.064	236.364		236.843		236.757	0.357936	0.00151183		1084.78	647.572	409.645	409.78	408.295	409.042	409.334		409.219	0.59045	0.00144287		439.27	391.075	207.351	207.948	207.351	207.351	207.351		207.471	0.267088	0.00128735			558.368
280.165	430.027	185.146		185.156	186.169	186.052		185.631	0.556249	0.00299653		452.325	428.99	229.761	230.593	229.284	229.527	229.747		229.782	0.493097	0.00214593		599.476	647.775	253.042	253.211	253.6	252.986	253.464		253.261	0.265464	0.00104818		648.359	391.735			243.769	246.134	243.769		244.557	1.36568	0.00558428			745.655
615.455	430.276	243.877	243.946	243.978	243.972	243.762		243.907	0.0902791	0.000370138		398.23	429.207	236.826	235.82			234.974		235.873	0.927142	0.00393068		490.285	648.69	236.856	235.171	234.988	233.953	234.878		235.169	1.0539	0.00448147		480.345	392.697	228.856	228.856	228.26	228.856	228.856		228.737	0.266389	0.00116461			463.35
282.168	430.627	224.796	224.795	225.463	224.78	224.605		224.888	0.331563	0.00147435		703.507	429.244	261.881	262.153	262.022	262.411	261.97		262.088	0.205788	0.00078519		870.559	650.031		285.321	293.367		278.95		285.88	7.22465	0.0252717		316.204	392.715	184.946	184.946	184.946	185.558	184.334		184.946	0.43294	0.0023409			593.318
569.348	430.772	235.497	234.952	234.996	235.553			235.25	0.319187	0.0013568		645.409	429.467	244.18	243.811	243.102	244.013	243.596		243.74	0.418497	0.00171698		921.566	650.74		289.231	290.743	293.22			291.065	2.01382	0.00691879		548.337	392.776		234.006	235.193	234.006	234.6		234.451	0.56833	0.00242408			702.462
659.481	430.807	252.866	252.965	252.98	253.007	253.365		253.037	0.191147	0.000755413		557.354	429.54	226.669	226.883	226.804	226.43			226.696	0.198534	0.00087577		486.188	650.918		198.971	200.038		200.574		199.861	0.816336	0.00408451		304.24	393.055	221.604	221.604	222.209	222.209	221.604		221.846	0.331452	0.00149406			800.434
595.356	431.245	244.055	243.536	244.156	241.794			243.385	1.09528	0.00450017		747.534	429.607	270.63	270.918	270.169		270.146		270.466	0.374815	0.00138582		194.115	651.03	210.62	211.308	209.902	209.718	212.338		210.777	1.07576	0.00510378		215.056	393.719	225.474	224.859	226.706	226.706	226.706		226.09	0.870758	0.00385137			971.744
586.348	431.587		238.912	238.951	239.519	238.728		239.028	0.34193	0.0014305		791.56	430.439	278.791	279.093	278.933	278.803	278.943		278.912	0.123293	0.00044205		324.098	651.318		167.268	166.55	165.988			166.602	0.641389	0.00384983		549.27	393.892	224.499	224.499	225.092	223.905	224.499		224.499	0.419735	0.00186965			855.678
589.347	432.461	226.509	226.528	225.408		229.285		226.933	1.6535	0.0072863		290.222	430.594		181.796	181.148		180.895		181.28	0.464535	0.00256253		929.583	651.52		296.912		295.528	301.163		297.868	2.93671	0.0098591		578.385	395.358	239.045	239.638	238.452	240.824	239.045		239.401	0.89912	0.00375571			517.999
703.508	432.882	261.844	261.981	261.977	262.035	261.791		261.925	0.103275	0.00039429		481.318	430.925	227.521	229.576	228.27	227.896	227.503		228.153	0.8554	0.00374924		376.319	651.526	204.743	204.194	204.657	205.072	207.624		205.258	1.35913	0.00662158		473.825	396.17	182.412	183.62	183.016	183.62	183.62		183.258	0.540094	0.00294718			731.964
747.534	433.077	270.257	271.015	270.408	270.495	270.816		270.598	0.309953	0.00114543		657.401	431.164	260.419	261.898	261.164	259.117	259.894		260.499	1.0819	0.00415317		565.337	651.846	239.012	239.145	239.557	238.484	238.841		239.008	0.394701	0.00165142		734.419	397.545	274.064	272.317	275.228	274.064	274.064		273.947	1.04138	0.00380138			632.43
528.332	433.217	230.041	229.479	230.12	230.661	230.473		230.155	0.455376	0.00197857		511.46	431.468	236.939	236.555	237.077	236.738	237.557		236.973	0.381865	0.00161142		650.594	652.678		378.389	376.933		376.826		377.383	0.872827	0.00231284		237.911	397.786	128.482	128.482	128.482	128.482			128.482	0	0			934.641
290.223	433.287	181.233	180.521	180.636	179.819	180.919		180.626	0.528449	0.00292566		835.586	431.475	286.965	286.679	285.904	287.019	286.543		286.622	0.447442	0.00156109		252.245	652.809	179.084	179.093	178.979	178.982	178.938		179.015	0.0694531	0.000387973		297.879	398.648	143.061	143.675	139.378	143.675	143.675		142.693	1.87179	0.0131176			376.174
823.493	433.326		281.623	280.993	277.621	281.997		280.558	2.00165	0.00713453		412.21	431.476	235.332	236.174	235.471	235.118	236.564		235.732	0.611046	0.00259212		979.702	653.378		388.879	387.418	388.333	388.484		388.278	0.618109	0.00159192		577.808	399.197	195.771	196.957	196.957	196.957			196.66	0.59289	0.00301479			728.411
481.315	434.013			225.368	228.264	226.306		226.646	1.4779	0.00652075		889.499	431.534			283.218	283.112	290.485		285.605	4.22656	0.0147986		773.587	653.543	280.862	279.923	280.86	279.935	281.274		280.571	0.609809	0.00217346		263.848	405.758	137.685	137.068	138.303	137.685			137.685	0.503942	0.0036601			656.428
791.557	434.464	278.685	279.479	278.854	278.971	278.692		278.936	0.32623	0.00116955		693.422	432.17	260.143	261.016	260.284	260.663	260.831		260.587	0.367068	0.00140862		170.13	654.423	218.158	219.497	218.705	218.464	219.256		218.816	0.553917	0.00253143		448.294	410.331		217.372	217.968	217.969	217.968		217.819	0.298395	0.00136992			1162.66
887.508	434.803	283.381	277.22		284.276	279.92		281.199	3.25064	0.0115599		264.209	433.022	164.157	163.65	164.906	163.673			164.096	0.588248	0.00358477		368.079	655.732		193.381	191.423	193.151	190.76		192.179	1.28762	0.0067001		387.245	410.82		196.196	195.597	196.196	196.796		196.196	0.489571	0.00249531			421.25
835.584	434.859	287.126	287.375	287.313	286.294	286.581		286.938	0.476846	0.00166184		270.147	433.031	202.307	201.853	201.812	201.943	202.216		202.026	0.22196	0.00109867		398.249	655.934		206.845	206.697	205.888	207.835		206.816	0.799167	0.00386414		421.835	411.572	165.47	164.864	161.228	164.864	164.864		164.258	1.71384	0.0104339			472.319
687.477	435	259.053	259.178	258.015	259.813			259.015	0.745172	0.00287695		627.419	433.34	234.586	234.202	234.723	234.992	233.978		234.496	0.406146	0.001732		935.675	656.643		377.206	376.95	379.131	376.84		377.532	1.07725	0.0028534		672.35	411.711	245.361	245.361	245.952	245.361	246.539		245.715	0.52702	0.00214485			439.183
386.351	435.905	209.591	210.15		208.923	212.938		210.401	1.76459	0.00838682		164.083	434.149	207.659	207.836	207.15	208.575	207.564		207.757	0.522406	0.00251451		387.385	657.743		216.769	216.001	216.326	216.523		216.404	0.324501	0.00149951		377.167	413.098	193.373	193.373	193.373	193.373	193.373		193.373	1.09545e-05	5.66493e-08			850.677
164.083	437.236	207.739	208.291	208.391	208.86	208.715		208.399	0.435744	0.00209091		475.296	435.648		198.355	197.088	197.829			197.757	0.636382	0.003218		268.24	657.781	180.412	181.044	180.307	180.92	180.884		180.713	0.330271	0.00182759		313.867	415.629	153.156	153.156		153.769	154.381		153.616	0.586358	0.00381704			795.597
270.146	437.756	202.361	201.692	201.789	201.637	202.103		201.916	0.306976	0.00152031		809.514	436.487	280.492	279.591	278.225	279.907	279.442		279.531	0.833851	0.00298303		729.562	659.051		273.065	272.229	272.578	271.469		272.335	0.671551	0.0024659		426.226	418.241	297.159	295.39	296.569	298.929	296.569		296.923	1.29232	0.00435237			671.642
299.984	439.655	159.872	160.339	160.465	159.596			160.068	0.405013	0.00253025		567.319	436.664	233.285	233.508	232.811	233.684	233.282		233.314	0.32756	0.00140395		411.288	660.039		216.953	216.792	217.107	217.311		217.041	0.221515	0.00102062		508.28	419.685		219.587	218.992		219.587		219.388	0.343391	0.00156522			958.597
457.34	440.439	213.808	213.788	213.862		214.785		214.061	0.48366	0.00225945		389.329	436.827	203.093	203.269	203.223	203.368	202.394		203.07	0.390317	0.00192208		463.379	660.152	225.15	225.253	225.082	225.324	224.985		225.159	0.134815	0.000598756		852.465	420.253		291.945	291.365		290.784		291.365	0.580665	0.00199292			344.292
679.395	441.076	252.134	251.062	251.664	251.102	251.464		251.485	0.44142	0.00175525		663.412	437.69	257.349	257.613	257.49	257.247	257.42		257.424	0.138503	0.000538035		891.649	660.371	301.536	301.848	301.562	300.99	301.35		301.457	0.316175	0.00104882		609.424	421.688	249.386	249.386	249.386				249.386	1.52753e-05	6.12513e-08			376.294
314.173	441.254	211.801	211.167	211.849	211.732	211.576		211.625	0.276063	0.00130449		853.54	438.382	286.265	288.389	287.611	288.735	288.257		287.852	0.975656	0.00338944		847.623	663.455	294.068	293.764	294.678	293.596	293.883		293.998	0.417185	0.00141901		550.351	422.143	240.514	240.514	241.108	241.701	241.108		240.989	0.49662	0.00206076			685.473
306.219	441.632	180.216	180.108	179.62	180.012	179.901		179.972	0.228294	0.0012685		661.403	440.778		246.125	246.627	245.722	246.519		246.248	0.412249	0.00167412		539.454	664.325		244.838	244.642	245.319	245.12		244.98	0.299342	0.00122191		826.454	423.206	277.568		274.663		272.92		275.05	2.34788	0.00853619			243.09
853.539	442.331	287.028	287.277	288.376	287.943	285.902		287.305	0.94866	0.00330192		386.281	440.976		194.058	191.557		193.793		193.136	1.37397	0.00711402		535.332	664.992	227.898	228.008	227.231	228.047	227.732		227.783	0.331932	0.00145723		214.064	423.476		149.836	149.836	149.836	149.836		149.836	5e-06	3.33699e-08			398.337
358.199	443.52	222.049	222.643	222.709	222.628	222.455		222.497	0.267513	0.00120232		392.195	441.209	198.112	199.516			198.637		198.755	0.708996	0.00356719		148.016	665.934	212.753	212.81		213.117	213.866		213.137	0.512027	0.00240234		445.242	424.781	200.701	204.283	198.313	200.701	200.104		200.82	2.16885	0.0108			774.512
408.151	443.777	205.066	204.424	204.512	204.38	204.829		204.642	0.294752	0.00144033		907.499	441.511	284.193	283.903	286.138				284.744	1.21537	0.00426829		843.513	666.135	288.755		288.171	288.923	287.98		288.457	0.453009	0.00157046		834.449	424.996	281.009	276.363			280.429		279.267	2.53192	0.0090663			588.421
504.13	444.105	239.152	233.299	237.475	236.855	236.657		236.688	2.13366	0.00901467		707.482	441.826	261.25	261.52	261.39	261.17	261.336		261.333	0.134256	0.000513736		685.534	666.28		263.244	263.019	262.884			263.049	0.181639	0.000690512		478.367	425.505	219.351	219.351	219.351	219.351	219.946		219.47	0.266419	0.00121392			1266.99
402.226	444.384	229.47	229.491	228.953	229.489	229.304		229.342	0.23106	0.00100749		383.376	441.867	218.003	218.82	218.137	218.337	218.576		218.375	0.32963	0.00150947		859.535	666.503		284.189	280.37		283.154		282.571	1.97486	0.00698889		784.429	425.571	273.16		269.672	263.857			268.896	4.69997	0.0174787			346.252
350.208	444.759	186.461	185.164	183.476	185.081	184.964		185.029	1.05942	0.00572568		365.329	441.999	198.595	198.764	198.106	198.231	197.882		198.316	0.35965	0.00181352		803.598	666.929	284.832	286.285	286.024	285.04	285.836		285.604	0.634189	0.00222052		806.017	425.882	209.794	211.561	212.739	209.794	211.561		211.09	1.27687	0.00604894			904.584
292.201	445.228	190.837	189.534	189.041	191.275	189.941		190.126	0.920205	0.00483999		727.436	442.006			254.015	253.758	254.541		254.105	0.398875	0.00156973		454.323	667.187	222.256	221.143	221.581	220.653	222.092		221.545	0.664341	0.00299867		411.238	427.068	229.918	229.32	229.918		230.516		229.918	0.488616	0.00212518			458.007
530.359	445.249	230.607		227.741	227.094			228.481	1.86952	0.00818239		751.508	442.175	270.001	269.684	270.143	269.967	270.121		269.983	0.183364	0.000679166		600.36	667.188			239.828	239.347	239.712		239.629	0.251014	0.00104751		443.23	428.072	201.325	200.728	201.325	202.519	202.519		201.683	0.801031	0.00397173			387.998
428.275	445.385	200.616	199.963	202.427				201.002	1.27658	0.00635107		317.307	442.348	198.414	198.582	198.544	198.667	198.317		198.505	0.138806	0.000699256		333.303	667.194		215.498	213.507	214.469	214.036		214.378	0.844262	0.0039382		243.995	428.724	128.312	127.693	128.312	128.312	128.312		128.188	0.277098	0.00216165			502.366
693.421	445.419	259.591	260.887	260.302				260.26	0.648821	0.00249297		239.261	442.518	204.779	204.325	204.912	204.418	204.06		204.499	0.345894	0.00169142		812.507	667.457		276.714	278.25	276.764			277.243	0.872521	0.00314714		154.004	429.04	214.248	214.248	215.508	214.248			214.563	0.62977	0.00293513			520.005
701.352	445.497	244.397		245.085	243.323	244.873		244.419	0.785383	0.00321326		795.534	442.519	278.165	278.466	278.307	278.174	278.315		278.285	0.123427	0.000443527		565.223	667.772			235.35	235.502	235.239		235.364	0.131981	0.000560754		560.397	429.254		228.543	232.103	227.95	231.51		230.027	2.08361	0.00905814			793.58
348.228	445.653	188.898	197.179		197.72	198.183		195.495	4.41719	0.0225949		771.464	442.603	262.646	262.315	262.184	263.18	262.134		262.492	0.433566	0.00165173		438.334	667.802	245.473	243.798	244.21	244.307	244.694		244.496	0.631925	0.0025846		273.997	429.536	135.59	140.519	141.135	139.903	138.671		139.164	2.19553	0.0157766			677.338
218.04	445.69	175.873	174.526	176.486		170.624		174.377	2.63259	0.0150971		839.56	442.688	286.341	286.657	286.483	286.393	286.521		286.479	0.122387	0.000427212		660.296	668.036		232.935	230.357	233.514			232.269	1.68067	0.00723587		678.486	429.853			252.908	257.572	256.989		255.823	2.54141	0.00993426			613.42
621.368	445.75	247.929	248.01	248.036		247.826		247.95	0.0942161	0.00037998		789.58	442.845	271.575	272.468	271.114	272.155	271.701		271.803	0.52518	0.00193221		867.487	668.074			291.01	282.927	296.146		290.028	6.66394	0.0229769		593.273	430.676	234.166	233.573	234.758	234.758	234.166		234.284	0.495737	0.00211596			821.611
330.256	445.771	182.071	181.967	182.681	182.479	182.365		182.313	0.293345	0.00160902		883.587	442.863	293.927	294.859	294.07	294.018	294.739		294.322	0.439778	0.0014942		567.48	668.074		251.132	251.525	250.937	257.365		252.74	3.0933	0.0122391		567.298	430.762		238.56	230.849	230.85	231.443		232.925	3.76686	0.0161719			536.402
423.356	446.262		221.997	222.654	223.172			222.608	0.589112	0.00264641		407.32	443.027	214.49	213.451	214.008		213.821		213.942	0.432448	0.00202133		518.336	668.264		224.574	221.391		221.899		222.621	1.71001	0.00768124		623.359	430.845	255.104		254.52	256.272	254.52		255.104	0.825943	0.00323767			311.998
418.308	446.344			206.132	202.437	201.107		203.225	2.60373	0.012812		331.324	443.723	201.796	201.969	201.306	201.44	201.709		201.644	0.268616	0.00133213		367.315	668.656	200.05	201.928	203.003	202.83	201.719		201.906	1.17649	0.00582694		358.308	430.977	193.125	193.727	191.923	194.328	193.727		193.366	0.911831	0.00471557			1112.72
432.249	446.404	195.235		195.261		192.598		194.365	1.5298	0.00787075		843.461	444.019	271.278	272.773			270.196		271.416	1.29379	0.00476681		276.207	668.79		201.177		202.117	201.588		201.627	0.47105	0.00233624		243.184	431.055			160.56	160.56	160.56		160.56	4e-05	2.49128e-07			970.016
905.509	446.547		284.691	280.575	290.59	279.835		283.923	4.93157	0.0173694		311.355	444.571	202.918	203.093	202.428	203.189	202.209		202.767	0.428186	0.00211171		280.044	668.951		178.209	173.148	176.252	178.054		176.416	2.35275	0.0133364		280.195	431.153	174.223	174.839	170.531	173.608			173.3	1.91353	0.0110417			912.542
728.416	446.652	260.511	260.644	260.642	260.696	259.871		260.473	0.343128	0.00131733		477.323	444.917	225.735	225.333	225.87		229.397		226.584	1.88951	0.00833913		562.258	669.034	239.643	239.175	238.385	239.111	238.271		238.917	0.576898	0.00241463		335.998	431.625	146.633	152.74	150.297	153.962	144.19		149.564	4.10615	0.0274541			819.595
682.431	446.662	249.786		250.476	251.08			250.448	0.647663	0.00258602		264.099	445.099	190.624	192.034	197.643	191.471	191.132		192.581	2.87594	0.0149337		381.432	670.935	225.911	225.404	225.233	226.09	225.744		225.677	0.353931	0.00156831		582.332	432.31	243.75	243.75	244.342	244.342	244.342		244.105	0.324688	0.00133012			772.409
727.441	446.902		253.651	253.664		252.884		253.399	0.446484	0.00176198		332.197	445.466		178.289	176.399	185.217	176.769		179.169	4.11458	0.0229648		875.538	671.369	290.956		293.341		295.511		293.269	2.27853	0.00776943		646.363	432.546			247.905	247.905	246.738		247.516	0.673915	0.00272272			323.998
707.482	447.005	261.234	261.37	261.366	261.423	261.179		261.314	0.102608	0.000392659		274.193	445.554		167.774	165.249		171.281		168.102	3.02944	0.0180214		571.273	672.155		221.635	225.674	218.745			222.018	3.48034	0.0156759		397.187	432.598	211.606	211.007	211.606	211.606	211.606		211.487	0.267926	0.00126687			453.996
839.559	447.172	285.945	286.771	286.711	286.854	285.978		286.452	0.45056	0.0015729		491.262	446.459	216.986	217.185	217.732	217.935			217.46	0.446964	0.00205539		641.509	673.449	253.864	255.232	255.02	254.387	254.881		254.677	0.550302	0.00216079		633.337	432.678	252.682	251.514	249.763	253.266	253.266		252.098	1.48855	0.00590466			992.685
684.393	447.56		251.61	250.462	251.651	250.844		251.142	0.585545	0.00233153		303.292	447.974	191.937	192.095	192.066	192.163	191.824		192.017	0.135605	0.000706212		282.168	673.621	230.441	231.164	229.757		230.272		230.409	0.581652	0.00252443		562.005	432.971	179.204	176.799	181.609	182.21	175.597		179.084	2.89569	0.0161695			501.241
883.586	447.605	294.399	294.099	294.022		294.462		294.245	0.217478	0.000739103		745.515	450.043	261.599	260.663	261.137	260.916	261.083		261.08	0.344188	0.00131833		923.549	674.106		302.283		296.728	302.375		300.462	3.23411	0.0107638		1084.67	433.342	332.245	333.958	335.099	333.958	334.528		333.958	1.06814	0.00319843			616.433
795.534	447.697	278.081	277.708	278.249	278.364	278.086		278.098	0.247926	0.000891507		374.207	450.317	199.663	198.597	199.792	198.684	198.335		199.014	0.665295	0.00334295		831.629	674.276			291.8	291.925	292.195		291.973	0.202207	0.000692554		698.394	433.908		252.181	251.599	255.095	259.174		254.512	3.46369	0.0136091			343.274
424.365	447.871	214.877	214.264	214.339	214.238	215.857		214.715	0.689755	0.00321242		328.24	451.466	181.353	178.997	182.102				180.817	1.62	0.00895934		1272.93	674.403	443.267	452.975	452.626	451.842	453.607		450.864	4.29433	0.00952467		618.007	433.929	186.004	191.331	184.216	185.412	187.188		186.83	2.73494	0.0146387			614.418
771.452	448.092	262.563		262.699	263.344	262.514		262.78	0.383983	0.00146123		865.474	452.177			274.918	277.792	275.518		276.076	1.51612	0.00549169		715.544	675.056	269.368	269.586	269.351	269.144	269.19		269.328	0.174352	0.000647358		592.007	434.229		180.188	180.188	186.181	187.366		183.481	3.83267	0.0208886			417.996
272.177	448.697	178.73	178.618	180.553	179.732	177.194		178.965	1.26705	0.00707989		441.307	452.199		211.694	209.793		210.215		210.567	0.997992	0.00473954		682.535	675.455		281.766	279.725	279.996	282.522		281.002	1.35872	0.00483527		320.162	434.253	185.464	185.464	186.076	186.076	185.464		185.709	0.335166	0.00180479			722.014
236.104	448.869	186.088	185.984	186.098	186.506	186.389		186.213	0.222772	0.00119633		264.173	452.199	171.09	171.852	171.211		160.857		168.752	5.27431	0.0312547		688.516	676.272		273.962	273.72	272.878	273.552		273.528	0.464734	0.00169904		734.516	434.552	264.749	264.749	263.585	262.42	266.495		264.4	1.51806	0.00574155			643.585
824.51	449.114	273.279	278.707	275.18				275.722	2.75413	0.00998881		715.506	452.303	256.367	256.629	255.301	256.262	257.042		256.32	0.644427	0.00251415		947.574	676.315		300.984	299.514	307.135	299.305		301.734	3.67703	0.0121863		1044.62	434.87	327.264	328.407	329.549	327.264	327.264		327.95	1.02183	0.00311583			772.019
789.581	449.563	271.157	270.755	270.73	270.819	270.556		270.803	0.220462	0.000814102		573.344	453.18	236.887	235.894	236.414	236.076	236.282		236.31	0.378177	0.00160034		710.4	676.494	253.35	254.119			254.365		253.945	0.529162	0.00208377		732.489	435.145	264.18		260.687		262.434		262.434	1.74658	0.00665532			411.996
708.357	450.148	255.998	255.528		255.574	256.508		255.902	0.456348	0.00178329		531.297	453.861	220.824	220.416	220.958	220.56	220.791		220.71	0.217748	0.000986582		815.478	676.754		278.482		277.922	279.836		278.747	0.984092	0.00353041		668.428	435.317	250.067	246.568	254.15	251.817			250.65	3.19438	0.0127444			470.304
635.39	450.363	248.983	247.892	247.918	247.337	248.296		248.085	0.607413	0.00244841		368.158	454.662	176.853	178.859		177.037			177.583	1.10899	0.00624492		916.559	676.939		294.598	300.252	290.899	297.082		295.708	3.95389	0.0133709		578.308	436.321		230.746	231.339	231.339	231.931		231.339	0.48406	0.00209243			666.365
609.365	450.58	246.275	245.175	245.792	245.792	245.579		245.723	0.398605	0.00162217		737.424	455.057	268.888	269.776	269.029	268.847	269.608		269.23	0.431557	0.00160293		731.474	677.189		273.052	272.216	271.977	272.05		272.324	0.495558	0.00181974		524.005	436.616	172.889	166.867	171.082	169.878	169.878		170.119	2.19628	0.0129103			625.372
398.137	450.779	224.209	223.025	223.089	223.013	224.027		223.473	0.593405	0.00265538		523.327	455.405	234.355	234.58	234.492	234.758	234.354		234.508	0.169368	0.000722227		914.58	677.536			293.148	296.771	297.683		295.867	2.39921	0.00810907		1020.62	437.004	325.079	325.079	326.222	326.794	325.079		325.651	0.80809	0.00248146			920.585
297.339	450.783	196.699	196.019	196.122	196.559	196.428		196.365	0.288079	0.00146706		643.485	456.59	253.882	252.928	252.813	252.546	253.334		253.101	0.520718	0.00205736		887.544	679.301	293.856	293.553	293.28	293.386	293.672		293.549	0.22853	0.000778507		606.007	437.067	188.453	187.86	179.494	181.895	189.045		185.349	4.35354	0.0234883			349.997
697.317	450.935	242.085			242.175	242.554		242.272	0.248773	0.00102684		426.381	456.838		219.918		220.675	219.677		220.09	0.520976	0.00236711		955.617	679.579			307.751	300.684	308.116		305.517	4.1897	0.0137135		612.008	437.094		191.372	184.855	190.188	193.148		189.891	3.57088	0.0188049			622.009
264.099	450.983	191.111	191.623	191.126	191.548	191.425		191.367	0.237327	0.00124017		671.447	457.436	243.376	245.441	244.73	244.427	244.618		244.518	0.745165	0.00304748		1270.94	680.021	443.274	445.855	444.328	445.963	445.319		444.948	1.13771	0.00255696		625.411	437.098	246.91	245.138	245.138	247.494	247.494		246.435	1.20736	0.00489932			700.007
665.394	451.144	255.73	255.256	254.101	255.887	255.655		255.326	0.723218	0.00283253		213.245	458.29	172.385			171.911	170.966		171.754	0.722219	0.00420497		787.599	681.244		284.002	283.745		283.56		283.769	0.221992	0.000782299		819.506	437.111	300.267			299.105	299.105		299.492	0.670916	0.00224018			449.995
807.01	451.475	228.038	227.481	226.365	226.31	227.297		227.098	0.746412	0.00328674		339.35	458.487	207.806	207.989	207.319	207.476	207.113		207.541	0.356407	0.00171729		414.18	681.831		215.691	216.138		216.658		216.162	0.483978	0.00223896		996.617	437.501	321.755	321.183	321.755	321.755	321.755		321.64	0.255623	0.000794747			366.236
402.314	451.483	200.418	199.168	199.263	200.306	200.167		199.864	0.600163	0.00300285		265.992	459.678	179.223	173.058	174.936	179.41	179.722		177.27	3.06585	0.0172948		386.149	682.195		216.184	216.632	216.349	216.546		216.428	0.20115	0.000929411		389.278	438.354	199.759	199.159	199.159	198.56			199.159	0.489482	0.00245774			265.998
384.158	451.51	223.882	223.291	223.354	223.874	223.698		223.62	0.282115	0.00126158		869.477	460.005	279.567	274.449	276.702	275.354	277.309		276.676	1.96639	0.00710717		553.47	682.477	248.129	248.284	248.083	248.126	247.956		248.116	0.117496	0.000473553		448.002	438.487	159.119	165.167	168.191	167.586	168.191		165.651	3.8585	0.0232929			711.456
732.34	451.994	267.454		268.181	267.677	268.004		267.829	0.325693	0.00121605		282.025	460.248	176.227	173.85	173.208	173.258	173.578		174.024	1.25866	0.00723267		754.427	682.985		275.877	276.227		275.461		275.855	0.383617	0.00139065		708.016	439.089	199.066	197.886	194.934		200.247		198.033	2.28002	0.0115133			818.554
449.35	453.458		216.267	216.338	216.244	216.672		216.38	0.198515	0.000917436		500.201	460.306	200.359	205.435	202.325		205.797		203.479	2.5991	0.0127733		776.44	683.503		273.951	273.115	272.863	273.541		273.367	0.479412	0.00175373		632.002	439.603	188.281	183.528	192.423	185.914	190.647		188.158	3.56637	0.0189541			658.357
491.267	453.578	217.509	217.5	217.569	217.481			217.515	0.0381041	0.000175179		813.461	460.517	267.225		270.978	268.993			269.065	1.87769	0.00697858		507.363	684.338	233.63		233.569		233.461		233.553	0.0854178	0.000365731		630.01	440.239	194.802	193.619	193.027	192.436			193.471	1.01057	0.00522338			1050.73
825.479	455.52	268.058	276.373			273.844		272.759	4.26265	0.0156279		354.063	460.544	177.722	177.24	177.845	177.909	177.593		177.662	0.265297	0.00149327		605.369	685.473		245.977	245.78	245.252	246.252		245.815	0.422585	0.00171911		786.455	440.91	283.033	282.451	283.033	281.87	283.614		282.8	0.662945	0.00234422			714.011
850.589	456.793	292.257			290.871	287.662		290.263	2.35726	0.00812111		661.432	460.549	256.76	257.023	256.901	257.263	256.83		256.955	0.197444	0.000768399		238.142	687.537	224.286	224.999	226.071	225.128	224.119		224.92	0.777584	0.00345715		1102.58	441.215		452.868		449.35	448.178		450.132	2.44097	0.00542278			758.479
658.454	458.38	247.629	252.388	247.735	248.918			249.168	2.22529	0.00893089		817.47	460.575	267.203			267.762	266.709		267.224	0.526593	0.0019706		533.383	687.842		237.07	236.282	237.027	235.569		236.487	0.710896	0.00300606		597.245	441.315	232.946	232.353	232.946	232.353	232.946		232.709	0.324485	0.00139438			614.411
270.163	458.574	160.619	161.088	160.608	160.95	160.254		160.704	0.326545	0.00203197		595.379	461.08	245.824	238.133			245.852		243.269	4.44866	0.018287		787.488	688.158	274.247	275.075	275.425	273.972	274.067		274.557	0.652162	0.00237532		758.02	441.796	205.891		204.122	204.122			204.712	1.02122	0.00498856			293.992
497.388	459.469	219.794	219.792	221.037	218.001	220.196		219.764	1.10904	0.00504649		841.497	461.397	285.127	286.646	286.473		285.907		286.038	0.684588	0.00239335		338.318	688.242		186.642	188.351		184.633		186.542	1.86086	0.00997554		978.57	442.206	314.975	314.975	315.547	313.832	315.547		314.975	0.700219	0.00222309			653.449
436.332	459.692	212.921	212.304	211.789	213.463	211.523		212.4	0.79883	0.00376097		560.227	461.67	213.827		213.959	217.825			215.203	2.27137	0.0105545		603.389	688.417	247.636	248.388	248.187	247.633	247.463		247.861	0.401756	0.00162089		954.569	442.538	311.654	312.226	312.226	310.51	312.798		311.883	0.867375	0.00278109			114.032
800.461	460.237	268.195	271.856		260.262			266.771	5.92675	0.0222166		290.222	461.841	181.023	173.629		171.151	169.589		173.848	5.06442	0.0291312		739.557	688.422	274.551		270.377		271.401		272.11	2.17544	0.00799471		412	443.093	155.285	158.923	157.104	152.253	155.285		155.77	2.47803	0.0159083			429.994
318.071	460.683	207.51	200.868	199.766	203.218	203.675		203.007	2.99364	0.0147465		354.102	462.261	195.725	194.031	192.76	192.864	195.624		194.201	1.43527	0.00739066		673.419	688.528		262.74	266.092	261.798	266.53		264.29	2.372	0.008975		803.476	443.424	295.135	295.135	295.135		295.716		295.28	0.290605	0.000984166			279.184
629.47	461.314	244.931	245.591	246.207	246.797	244.232		245.552	1.01344	0.00412722		270.163	462.838	161.467	161.587	161.584	161.607	161.317		161.513	0.122478	0.000758318		875.481	688.534		289.455	289.189		286.626		288.423	1.56211	0.00541603		827.475	443.438	299.057	299.057	299.638	297.895	299.638		299.057	0.711495	0.00237913			770.525
1145.6	461.483	443.365	442.226	443.506	444.543	444.187		443.565	0.891429	0.00200969		853.471	462.905		272.119		273.016	275.579		273.571	1.79558	0.00656348		270.198	688.75	179.732	180.982	179.007	178.391	178.966		179.416	0.996468	0.00555397		424.169	443.726	310.773	310.183	310.183				310.38	0.340602	0.00109737			886.567
1163.61	461.487	443.284	443.308	443.424	443.295	444.106		443.483	0.352371	0.000794553		446.235	464.195	213.276	211.009	208.496	210.512			210.824	1.96327	0.00931238		352.151	688.903	176.543	179.619	175.827	172.783	177.623		176.479	2.51259	0.0142373		222.162	444.615	157.613	157.613	157.613	157.613	157.613		157.613	1.09545e-05	6.95024e-08			926.555
637.395	461.52	250.715	251.973	251.408	252.014	252.375		251.697	0.64891	0.00257814		552.367	464.296	236.485		234.791		235.266		235.514	0.873763	0.00371003		264.099	689.004		165.039		162.533	163.049		163.54	1.32301	0.00808979		642.011	444.745	189.993	188.81	189.401	184.665	189.993		188.572	2.23849	0.0118707			944.573
836.477	461.625	270.318	271.659	271.051	272.89	273.204		271.824	1.21787	0.00448037		623.381	464.345	251.027	250.673	250.562	250.283	251.074		250.724	0.330772	0.00131927		743.574	689.197		275.353	274.514	274.837	274.938		274.911	0.345992	0.00125856		403.998	444.864	159.63	151.136	159.63	163.271			158.417	5.14855	0.0325			224.036
1017.55	461.767	444.028	444.053	444.169	444.04	444.852		444.228	0.352963	0.000794553		490.237	465.108	215.774	216.584	218.969	218.562	218.183		217.614	1.36972	0.00629427		753.508	689.295		276.479		271.242	277.842		275.188	3.48405	0.0126606		714.013	444.969	198.444	201.986		197.264	204.347		200.51	3.25082	0.0162127			737.434
453.365	462.093	216.225	212.064	211.55	213.222	213.654		213.343	1.82136	0.00853723		859.492	465.116	281.422	281.127	277.955				280.168	1.92216	0.00686074		339.35	689.51	204.29		199.929	199.783	204.743		202.186	2.69776	0.0133429		306.09	446.357		182.131	182.744	182.744	182.131		182.437	0.353945	0.00194009			831.956
529.316	462.126		223.569	223.629	223.56			223.586	0.0374487	0.000167491		774.353	465.174	256.001		259.756	254.685			256.814	2.63165	0.0102473		320.233	689.592		196.232	192.426	191.128	192.982		193.192	2.17059	0.0112354		807.507	446.532	296.273	297.435	299.179	296.273	297.435		297.319	1.19106	0.00400601			763.41
1252.69	462.444	442.914	442.939	443.054	442.926	443.736		443.114	0.352083	0.000794566		338.203	465.208	197.919	196.845	194.33	194.438	194.717		195.65	1.63231	0.00834302		649.432	689.633		256.959	256.148	256.092	256.603		256.45	0.409099	0.00159524		696.367	447.018	257.44	252.778		254.527	260.354		256.275	3.33063	0.0129963			895.952
541.414	462.514	228.726	227.571	227.625	228.159	226.796		227.775	0.72024	0.00316206		541.303	466.311	229.883	229.49	230.019	229.042	229.872		229.661	0.39826	0.00173412		355.29	689.687	200.898	201.559	200.807	200.652	200.741		200.931	0.361891	0.00180107		724.391	447.28	256.665	258.994	255.5	258.412	263.652		258.645	3.12491	0.0120819			624.357
1217.66	462.63	443.053	443.078	443.193	444.23	442.712		443.253	0.574665	0.00129647		836.462	467.169	277.934			271.895	278.083		275.971	3.53074	0.0127939		292.101	689.761	164.908		164.183	164.862	164.77		164.681	0.336616	0.00204405		700.014	448.009	194.386	203.243		197.338	199.7		198.667	3.74609	0.0188561			665.436
673.494	462.968	255.086	255.194	254.622	255.24			255.036	0.283184	0.00111037		701.437	468.255	254.653	254.912	253.586	253.932	253.504		254.117	0.634689	0.00249762		278.221	689.803			179.385	178.767	180.579		179.577	0.921179	0.00512972		446.151	448.707	212.627	219.193	216.209	219.79	220.387		217.641	3.2311	0.014846			613.412
672.402	463.07	246.939	248.777	242.943	247.638			246.574	2.53648	0.0102869		759.534	468.63	264.526	265.406	264.667	265.07	264.625		264.859	0.369675	0.00139574		488.385	690.249	220.602	220.092	219.323	217.213	219.836		219.413	1.31332	0.00598558		370.308	449.262	191.696		192.297	192.297	194.098		192.597	1.04022	0.00540101			900.56
760.449	463.115	259.728	265.686	257.531	263.411	266.657		262.603	3.89186	0.0148203		808.447	468.898	267.252	266.931		266.601	266.758		266.885	0.279137	0.0010459		472.287	690.389			219.525	219.81	218.832		219.389	0.503398	0.00229454		782.412	450.806		270.847	270.847		267.358		269.684	2.01435	0.00746933			1172.74
847.571	463.118	279.529	285.564		280.986	280.703		281.695	2.65475	0.0094242		352.259	469.739	201.33	201.504	201.461	202.218	201.864		201.675	0.362119	0.00179556		679.406	690.51		258.516	258.298	257.038	256.964		257.704	0.817223	0.00317117		893.523	451.016	308.523	310.241	309.096	310.241	311.386		309.897	1.11596	0.00360107			983.998
891.513	463.234	283.361		282.961	281.347			282.556	1.06645	0.00377429		397.392	469.827	225.752	224.729	224.655	224.88	224.491		224.901	0.495723	0.00220418		611.497	690.974		265.661	266.03	265.869	266.471		266.008	0.343666	0.00129194		484.281	452.437	215.703	217.49	218.681	214.512			216.596	1.85159	0.00854859			789.982
392.307	463.258	204.737	203.497	201.21	203.452	203.903		203.36	1.30767	0.00643031		755.428	470.703	266.962	266.64	268.912		268.281		267.699	1.07617	0.00402007		969.562	691.202	310.004	309.754	310.047	308.778	310.406		309.798	0.615615	0.00198715		774.434	452.57		269.15	273.803	270.313	268.569		270.459	2.34448	0.00866852			994.595
799.48	463.546	269.94	267.786	270.091	269.596	269.335		269.35	0.922709	0.00342569		707.399	471.05	261.854	262.126		262.383	262.548		262.228	0.303939	0.00115907		720.547	692.819		281.474	278.84	279.705	280.446		280.116	1.11815	0.00399175		740.404	452.997			262.382	265.292	264.128		263.934	1.46479	0.00554984			440.385
258.162	463.887	167.038		166.424	165.562	164.861		165.971	0.956179	0.00576111		386.189	471.141	182.147			182.346	181.402		181.965	0.497969	0.00273662		553.455	693.141	237.93	238.663	238.475	238.604	238.361		238.407	0.290919	0.00122026		422.236	455.027	205.809	206.407	206.407	206.407	206.407		206.287	0.267399	0.00129624			848.576
761.448	463.924	261.463	260.435	261.014	271.573	257.916		262.48	5.26512	0.0200591		488.26	471.232	217.635	219.06			219.434		218.71	0.949622	0.00434193		420.17	693.382		201.03	201.495	200.725	200.822		201.018	0.342478	0.00170372		467.999	455.956	169.791	167.375	167.375	170.999	164.354		167.979	2.56281	0.0152568			804.536
523.327	464.149	234.803	234.254	234.889	234.854	235.249		234.81	0.357164	0.00152108		294.219	471.438	174.018		173.513	174.193			173.908	0.353223	0.00203109		925.556	694.725	300.776	301.086	300.802	300.236	300.59		300.698	0.313292	0.00104188		704.396	458.496	258.549	259.131	257.383	260.296	259.131		258.898	1.05839	0.00408805			604.363
394.308	464.154	195.21	195.729	195.235	196.267			195.61	0.498605	0.00254897		925.482	471.439	291.921	292.848	292.664	292.002	292.122		292.312	0.417327	0.00142768		1641.13	694.921		619.158	616.931	617.991	618.473		618.138	0.936401	0.00151487		284.199	458.595	167.961	167.345	167.961	167.345	167.961		167.715	0.336887	0.00200869			530.361
661.367	464.362	239.412		241.851	240.665	236.938		239.717	2.1032	0.00877369		369.397	472.558	220.135	220.337	219.652	220.477	219.475		220.015	0.434238	0.00197367		889.661	695.694			303.352	301.587	303.137		302.692	0.963058	0.00318165		338.239	459.631	185.063	185.673	183.842	185.673	186.894		185.429	1.10906	0.00598107			924.529
1032.55	464.648	436.97		438.264	436.95	435.442		436.907	1.15364	0.00264046		555.296	472.724	224.248	226.291	225.603	225.837	224.835		225.363	0.816474	0.00362293		1614.13	697.765		606.799	606.363	607.506	606.144		606.703	0.600474	0.000989733		530.003	460.645	169.829	171.635	173.441	171.033	177.655		172.719	3.05209	0.0176709			764.403
846.562	465.186	286.486	279.751	282.028		285.358		283.406	3.08519	0.0108861		294.183	472.863		174.155	174.141	176.08	176.394		175.193	1.21306	0.00692415		426.301	698.935	216.02	214.284	214.127	214.46	214.648		214.708	0.759024	0.00353515		869.523	461.14	304.044	303.464	304.044	303.464	303.464		303.696	0.317931	0.00104687			509.311
633.389	465.631	241.97	242.034	242.068	242.057	242.438		242.113	0.185337	0.000765497		268.182	473.546	164.671	165.426		164.82	165.785		165.175	0.5212	0.00315544		504.079	699.215		201.194	202.86	203.272	202.79		202.529	0.915201	0.00451887		1132.67	461.314	337.203	336.632	336.632	337.773	337.773		337.203	0.57065	0.00169231			960.698
921.002	466.127	242.114		242.214	241.624	241.417		241.842	0.38327	0.00158479		394.272	473.746		198.863	199.44	199.571	199.221		199.274	0.309288	0.00155208		567.484	699.517	244.995	251.731	251.525		251.392		249.911	3.28017	0.0131253		839.567	462.545	297.825	299.567	297.825	297.825	300.148		298.638	1.13218	0.00379116			490.284
531.301	466.449	220.598	220.599	220.073	219.994	218.053		219.863	1.05108	0.00478059		227.261	473.774	184.471		183.963		183.706		184.047	0.389196	0.00211466		1328.98	701.49	460.842	459.895	458.351	459.875	459.325		459.657	0.911415	0.00198281		1108.67	464.28	334.437	333.296	334.437	333.866	333.296		333.866	0.5708	0.00170967			545.297
817.448	466.57	266.942	267.104	267.087	267.164	267.49		267.158	0.203253	0.000760797		769.424	473.774	271.094	265.95	268.222	269.249	262.751		267.453	3.21891	0.0120354		538.363	702.505	226.663	225.566		225.626	225.295		225.788	0.60128	0.00266304		815.567	464.834	293.318	293.318	293.899	292.737	292.737		293.202	0.486161	0.00165811			840.579
803.472	466.79	271.657		267.745	273.654	270.476		270.883	2.46918	0.00911529		645.401	474.113	251.448	251.095	250.984	250.708	250.284		250.904	0.436476	0.00173962		923.542	702.558		303.469	296.662	300.832			300.321	3.43238	0.011429		789.55	464.95	285.921	286.502	284.758	287.083			286.066	0.992933	0.00347099			826.43
731.539	468.068	283.14	283.369	282.154	282.864	283.161		282.938	0.473436	0.00167329		824.448	474.337	268.971	269.256	267.908	268.329	269.692		268.831	0.715006	0.00265968		845.644	703.012		295.558	294.689	294.781	295.08		295.027	0.39139	0.00132662		1084.67	466.52	330.532	330.532	329.961	330.532	330.532		330.418	0.255323	0.000772729			293.992
209.983	468.335	159.681	160.767	159.667	160.621	159.919		160.131	0.525895	0.00328416		358.212	474.811	196.879	196.427	197.009	195.267	196.782		196.473	0.708068	0.0036039		619.387	703.24		249.442	249.239	248.082	249.11		248.968	0.606673	0.00243675		558.007	467.134	187.625	186.438		186.438	182.241		185.686	2.3635	0.0127285			351.978
811.498	469.149	286.684	285.184	283.966		285.555		285.347	1.12038	0.00392637		837.466	475.669			269.044	273.704	274.455		272.401	2.9314	0.0107614		150.141	704.173	196.556		196.45		196.398		196.468	0.0804262	0.00040936		460.259	467.882	208.259	208.259	208.259	208.259	207.663		208.14	0.266718	0.00128144			904.546
595.367	469.588		238.83	239.456	238.848	239.234		239.092	0.3062	0.00128068		785.486	476.012	274.009	274.302	274.15		269.307		272.942	2.42655	0.00889034		607.383	704.334	247.004	247.156	246.359	246.415	246.83		246.753	0.353669	0.00143329		113.993	468.044	276.86	276.222	276.221	276.86	276.221		276.477	0.349573	0.00126438			549.305
758.516	469.699	270.767	274.441	279.061	265.173	274.822		272.853	5.20281	0.0190682		829.497	477.39	282.184	281.287	282.326	282.214	282.349		282.072	0.444676	0.00157646		380.269	704.557		187.075	188.167	187.504	188.116		187.715	0.522578	0.00278389		397.187	468.09	211.007	211.007	210.408	210.408	211.007		210.768	0.328138	0.00155687			565.351
883.537	470.683	310.022	312.684	311.412	312.798	312.45		311.873	1.1712	0.00375537		741.443	477.55	265.243	266.729	265.987	265.185	265.345		265.698	0.659967	0.0024839		905.661	705.865		305.331	305.042	304.43	305.412		305.054	0.445008	0.00145878		1266.99	468.29	279.444	278.866	280.022		278.866		279.3	0.553033	0.00198007			964.65
759.446	470.759	264.377		258.119	261.083	259.675		260.813	2.66638	0.0102233		697.421	478.579	255.888	256.149	255.425	255.78	255.955		255.84	0.267935	0.00104728		507.369	706.013	237.244	237.976	237.789	237.927	237.676		237.722	0.292364	0.00122985		544.398	471.334		232.266	229.891	228.11	231.079		230.337	1.77289	0.00769697			686.495
339.35	470.89	206.39	206.342	207.027	206.898	207.348		206.801	0.430025	0.00207942		621.364	478.893	246.809	247.054	247.554	247.26	247.448		247.225	0.300717	0.00121637		1465.02	706.282	484.069	484.36	483.971	482.942	483.728		483.814	0.537309	0.00111057		744.442	473.253		260.028		264.684	264.102		262.938	2.53689	0.00964826			979.669
283.324	471.067	193.509	192.817	192.926	193.353	193.227		193.166	0.289668	0.00149958		651.375	478.908	252.609	253.47	255.168	254.306	252.663		253.643	1.09802	0.00432899		651.412	706.632		252.164	252.553		252.418		252.379	0.197398	0.000782152		394.2	474.488	200.274	200.873	200.873	200.873	200.873		200.753	0.26801	0.00133502			920.62
1042.7	471.916	330.539	331.585	331.982	330.556	331.318		331.196	0.63721	0.00192396		356.271	479.055	188.878	189.652	189.006	187.853	188.761		188.83	0.645801	0.00342001		265.992	707.325	179.244	179.874	179.759	179.757	179.717		179.67	0.24531	0.00136533		422	475.627	157.591	160.014	164.256	162.438	161.832		161.226	2.53475	0.0157217			821.613
889.512	472.468	287.423	286.511	287.611	286.595	286.881		287.004	0.4924	0.00171566		609.365	479.44	237.779	238.01	237.917	238.197	237.789		237.939	0.173363	0.000728604		428.081	707.392		193.031	193.505	193.398	192.842		193.194	0.310334	0.00160633		374.053	475.677		187.422	188.626	189.827	188.026		188.475	1.02661	0.0054469			681.492
753.413	472.65	263.254	263.399	263.39	262.871	263.789		263.34	0.329883	0.00125269		675.412	479.957	260.881	259.941	261.022	260.191	260.966		260.6	0.498224	0.00191183		340.011	707.392		195.164	195.03	194.923	194.972		195.022	0.10427	0.00053466		704.016	478.17	197.907	195.546	196.136	197.907	197.907		197.081	1.15092	0.00583986			751.571
687.42	472.826	246.246	245.737	246.351	246.942	247.9		246.635	0.826663	0.00335176		337.37	481.666	212.191	211.759	211.704	211.877	211.508		211.808	0.25229	0.00119113		280.044	707.499	177.582	176.352	177.477	177.483	177.436		177.266	0.513726	0.00289805		984	478.563	249.024		248.445		249.604		249.024	0.57944	0.00232684			581.385
659.388	472.95	244.695	240.658	243.038		242.236		242.657	1.6804	0.00692502		627.367	481.759		248.821	248.713	249.641	249.219		249.098	0.422069	0.00169438		209.983	707.659		160.138	159.416	160.139	160.645		160.085	0.505725	0.00315911		426.112	479.694		194.991	194.393	194.393			194.593	0.345123	0.00177357			599.388
341.366	473.006		208.687	209.369	202.659	210.291		207.752	3.45822	0.0166459		434.327	483.179	214.063	213.641	214.195	213.766	214.01		213.935	0.226363	0.00105809		502.1	707.824		213.892	213.735	214.062	213.651		213.835	0.181275	0.000847735		760.018	480.29	208.829	204.702	205.881	201.754	204.702		205.174	2.5495	0.012426			973.695
560.335	473.778	237.935	236.219	239.203	236.822	238.98		237.832	1.30685	0.00549486		571.365	483.747	235.686	235.913	235.823	236.095	235.689		235.841	0.170959	0.000724891		444.113	707.824		192.818	193.291	193.785	192.629		193.131	0.517463	0.00267934		566.309	481.149	231.452	230.859	230.859	231.452	230.859		231.096	0.324887	0.00140585			669.406
714.483	474.578	264.672	263.655		267.8	265.212		265.335	1.76564	0.00665439		475.293	484.07	234.341	241.317		235.357	240.482		237.874	3.53402	0.0148567		563.357	707.833	236.628	237.358	237.172		238.861		237.505	0.955501	0.00402308		654.394	481.745		251.926	251.342	247.258			250.175	2.54324	0.0101658			668.407
649.398	474.841	254.692	255.383	254.227	255.428	254.029		254.752	0.643659	0.00252661		675.419	484.243	248.8	249.048	250.148	249.87	249.447		249.463	0.558181	0.00223753		222.056	708.079		228.965	229.414	227.831			228.737	0.816097	0.00356785		718.014	483.112	200.784	196.653	202.555	204.325			201.079	3.28599	0.0163418			1092.73
306.219	475.858	180.216	180.108	179.017	181.826	180.505		180.334	1.00667	0.00558221		563.325	484.503	234.544	235.38		234.335	235.156		234.854	0.494412	0.00210519		715.467	708.709	259.262	259.451	259.232	259.137	259.68		259.352	0.215935	0.000832594		1048.61	483.604	328.962	328.39	327.819	328.962	328.962		328.619	0.510897	0.00155468			983.998
605.345	476.202	228.133		228.21	228.746	227.972		228.265	0.335541	0.00146996		310.212	484.926	191.757	191.915	191.885	191.359	191.021		191.587	0.38664	0.00201809		388.332	709.357	212.417	212.493	211.73	212.088	212.257		212.197	0.304017	0.00143271		243.051	484.49	228.853	229.465	228.853	228.241	230.076		229.098	0.697289	0.00304363			538.408
623.38	476.602	249.084	250.337	240.389	249.203	245.458		246.894	4.07293	0.0164967		355.069	484.96	190.138	190.914	190.266	189.74	190.025		190.217	0.435519	0.0022896		1421	709.755	475.93	476.202	475.824	476.031	476.775		476.152	0.374997	0.000787558		306.089	484.663		182.131	182.131		182.744		182.335	0.353947	0.00194119			658.65
348.266	477.364	185.301	182.201	184.113	188.127	186.805		185.309	2.30569	0.0124424		745.52	485.955	271.246	271.535	271.388	271.218	271.37		271.351	0.1266	0.000466555		474.406	710.717		219.662	219.498	219.783	217.598		219.135	1.03152	0.00470725		726.011	485.464	201.923	201.923	197.792	200.742	203.693		201.215	2.18405	0.0108543			789.982
569.35	478.118	236.084	236.13	226.763	237.322	235.945		234.449	4.33205	0.0184776		388.296	486.094	196.328			204.624	195.613		198.855	5.00898	0.0251891		927.538	711.68	300.175	299.89	299.607	300.227	299.989		299.977	0.248103	0.000827074		168.115	487.295	192.152	193.42	192.152	192.786	192.152		192.532	0.567082	0.00294539			754.399
504.13	478.957	239.741	236.252		238.63	240.202		238.706	1.76424	0.00739083		458.21	486.104	213.112	210.847	210.791		209.984		211.184	1.34504	0.00636908		801.615	712.614	286.624	286.892		285.64	287.034		286.548	0.628751	0.00219423		736.017	488.535	198.922	200.692		202.461	202.461		201.134	1.69439	0.00842417			523.337
1324.75	479.921	451.921	451.972	450.914	451.974	451.606		451.677	0.453079	0.0010031		425.35	486.299	216.043	216.24	216.177	215.754	215.995		216.042	0.188731	0.000873588		1376.97	713.103	467.784	468.039	467.671	467.944	467.449		467.777	0.232056	0.000496082		576.293	488.871		231.95	232.543	233.136	232.543		232.543	0.484109	0.0020818			952.688
1307.73	480.445	451.981	450.87	450.975	452.035	451.667		451.506	0.551699	0.00122191		451.346	486.432	213.819	213.398	213.952	213.523	213.151		213.569	0.322031	0.00150786		370.212	713.611		211.622	211.468	211.227	212.604		211.73	0.604848	0.00285669		564.294	489.601	254.509	253.338	254.509	252.167	251.582		253.221	1.33487	0.00527155			428.386
925.481	480.797	291.881	291.57	292.079	292.241	291.935		291.941	0.250087	0.000856634		226.193	486.47	167.37	167.496	166.854	166.886	167.223		167.166	0.286952	0.00171657		877.536	713.94	295.685	295.98	296.297	295.783	294.908		295.731	0.515919	0.00174456		573.271	489.945	233.165	233.165	232.572	232.572	233.165		232.927	0.324782	0.00139435			1097.73
597.345	481.847	239.345	239.989	239.439	239.419	239.805		239.599	0.281488	0.00117483		789.545	486.64	279.405		279.547	279.42	278.955		279.332	0.259272	0.000928186		580.168	714.21		269.567		268.547	269.77		269.295	0.655098	0.00243264		1172.69	490.429	464.249		465.42	465.421	465.421		465.128	0.585882	0.00125961			995.704
710.436	482.312	267.606	270.686	263.675	271.334			268.325	3.5009	0.0130472		701.493	487.296	263.103		263.244	261.819	263.196		262.84	0.683703	0.00260121		535.399	714.54		241.87	242.882	241.783	242.161		242.174	0.49877	0.00205955		342.132	491.869	186.813	187.423	187.423	188.033	188.033		187.545	0.510594	0.00272251			843.521
689.424	483.757	263.69	263.251	263.244	262.722	263.059		263.193	0.350988	0.00133358		731.531	487.464		268.608	269.672	266.462	267.832		268.143	1.3509	0.00503796		714.532	714.723			280.669	275.039	281.085		278.931	3.37687	0.0121065		384.329	492.535	202.244	201.645	201.645	202.244	203.444		202.244	0.734522	0.00363186			1266.99
721.396	484.049	251.844	251.94	252.539	251.398			251.93	0.469521	0.00186369		803.557	487.533	281.731	272.387	274.044	281.152	280.08		277.879	4.33779	0.0156104		817.612	715.223	288.902	289.772	288.911	289.07	288.719		289.075	0.409089	0.00141517		556.308	492.631	236.298		236.891	236.891	236.891		236.743	0.296667	0.00125312			1137.77
326.224	484.846	179.755	180.851	180.364	179.552	179.441		179.993	0.597669	0.00332052		607.351	487.946	243.888	243.518	242.809	241.884	243.912		243.202	0.861232	0.00354122		951.568	715.929	310.087	310.427	310.718	308.279			309.878	1.0967	0.00353914		685.326	493.984	259.852	258.687	259.269	259.269			259.269	0.475977	0.00183584			806.993
553.41	484.922		231.575	226.916	229.219	230.211		229.48	1.96346	0.00855613		847.618	488.028	284.492	284.202	284.635	283.93	284.062		284.264	0.293943	0.00103405		1332.94	716.633	459.642	459.881	459.523	458.684	459.311		459.408	0.454328	0.000988943		794.444	495.171	270.194		269.032	271.938	273.101		271.066	1.80746	0.00666796			895.044
555.297	485.997	224.472	224.485	225.132	225.069	225.478		224.927	0.438068	0.0019476		720.413	488.033	255.128		257.681	255.017	254.587		255.603	1.40492	0.00549651		610.317	716.802	264.871	266.271	266.041	264.108	265.886		265.435	0.914829	0.00344652		678.373	498.324	249.993	251.742	253.491	250.576			251.451	1.54256	0.00613465			747.468
1380.74	486.012	463.313	464.558	463.484	464.582	464.194		464.026	0.596282	0.00128502		613.439	488.717	245.661	245.904	245.192	245.499	246.3		245.711	0.418771	0.00170432		1315.92	716.857		461.13	459.584	459.922	459.372		460.002	0.785217	0.00170699		482.001	501.412	164.822		170.858	163.615	163.012		165.577	3.60033	0.0217442			804.48
770.49	487.215	267.791		267.937		264.849		266.859	1.74234	0.00652907		658.398	489.184	250.741	250.993	243.611	251.82	249.575		249.348	3.3061	0.013259		688.517	717.745		272.768	273.124	272.289	272.957		272.784	0.361102	0.00132376		433.998	501.61	162.298	165.93	165.325	162.298	159.876		163.145	2.48135	0.0152095			530.393
797.48	488.997	274.591		270.684	269.024	266.437		270.184	3.41812	0.0126511		643.483	489.764		250.505	252.209	250.116	253.334		251.541	1.50149	0.00596917		713.465	717.883	268.788	269.601	268.771	268.57	269.204		268.987	0.413534	0.00153738		599.373	502.389	253.571	253.571	253.571	252.986	253.571		253.454	0.261442	0.00103152			853.567
284.223	489.266	172.335	172.82		174.526	170.788		172.617	1.53975	0.00892003		696.746	489.919	305.395	305.744	305.539	306.146	305.036		305.572	0.411858	0.00134783		1387.03	718.612		472.753	472.38	472.615	472.152		472.475	0.265083	0.000561051		1036.67	502.737	329.011	328.44	328.44	329.011	328.44		328.668	0.312903	0.000952033			284.25
531.408	489.936		260.072	251.871	260.71	260.47		258.281	4.28107	0.0165753		569.413	490.086	236.925	238.376	237.062	237.951	236.931		237.449	0.671366	0.00282741		747.509	718.636		276.518	276.273	274.811			275.867	0.92313	0.00334628		113.993	503.607	274.945	274.307	275.583	274.307	275.583		274.945	0.638285	0.0023215			952.536
819.541	490.83	277.943	277.57	277.53	279.391	277.366		277.96	0.827216	0.00297602		599.458	490.379	245.177			239.507	244.593		243.092	3.11878	0.0128296		562.255	719.465		215.095	216.138	215.844			215.693	0.537841	0.00249355		692.404	504.015	258.634	251.641	256.303	250.475	253.389		254.089	3.35801	0.0132159			962.643
547.363	492.769	235.718	235.762	235.217	235.774	235.577		235.61	0.232988	0.000988872		185.214	491.361	218.718	219.553	216.3	213.906	216.733		217.042	2.21347	0.0101983		450.406	719.929	213.852	213.932	211.96	212.907	213.087		213.148	0.803586	0.00377009		1034.99	508.125	253.486	253.486	254.645	254.065	254.065		253.95	0.484456	0.00190769			305.992
297.339	493.296	196.699	196.019	196.723	196.559	197.029		196.606	0.370305	0.00188349		671.477	495.511	253.662	255.735	254.406	256.578	255.539		255.184	1.15032	0.00450782		701.189	720.1		252.393		251.579	252.644		252.205	0.5566	0.00220693		794.462	509.879	277.17	276.589	277.752	277.752	277.17		277.286	0.48639	0.00175411			568.502
675.411	493.757	260.888	261.021	261.602	261.073	260.831		261.083	0.305991	0.001172		497.385	496.528	219.363	216.5	223.782	222.164	223.62		221.086	3.1166	0.0140968		773.587	720.147	282.049	281.709	281.455	281.111	281.274		281.52	0.370049	0.00131447		838.49	509.96	286.215	285.053		286.215	286.215		285.924	0.580832	0.00203142			230.204
665.392	494.343	256.894	256.425	257.016	256.472	257.406		256.842	0.406971	0.00158452		645.409	497.596	249.03	248.067	244.927	247.062	245.425		246.902	1.73132	0.00701218		1271.89	720.157	451.57	450.603	451.444	450.669	450.056		450.868	0.630957	0.00139943		400.366	510.147	221.134	221.134	221.134	221.134	221.134		221.134	1.09545e-05	4.95377e-08			616.432
310.212	494.444	190.957	191.467	190.973	191.395	192.477		191.454	0.618105	0.00322848		474.29	497.985		235.193	237.557		235.581		236.11	1.26781	0.00536955		1288.92	720.499	450.32	450.539	450.193	450.605	449.992		450.33	0.251157	0.000557718		434.245	511.452	202.644	202.047	203.242	202.644	201.449		202.405	0.68117	0.00336538			908.533
607.383	494.709	246.879	246.956	246.984	246.988	246.185		246.798	0.345724	0.00140084		311.355	499.64	200.432	200.603	200.562	200.068	200.34		200.401	0.213447	0.0010651		943.572	721.017	307.181	308.101	307.807	307.735	307.583		307.681	0.33731	0.0010963		840.413	513.205	283.881	283.3	283.3	283.881			283.591	0.335337	0.00118247			938.542
376.314	495.188	204.431	204.38	206.254		206.574		205.41	1.1673	0.00568277		715.503	500.188	265.418		264.955	264.146	261.886		264.101	1.56748	0.00593514		757.591	722.599	277.995	278.239	277.99	277.685	278.409		278.064	0.2752	0.0009897		244.204	515.147	166.101	165.482	165.482	166.101	166.101		165.853	0.339357	0.00204613			782.461
331.324	495.615		201.143	201.238		201.551		201.311	0.213401	0.00106006		508.315	502.608	218.014	220.052	216.924	217.738	221.04		218.754	1.72035	0.00786433		965.582	722.656		306.819	309.475	308.796	311.012		309.026	1.73886	0.0056269		390.135	515.937	196.746	196.746	196.746		196.746		196.746	1e-05	5.08268e-08			995.944
418.248	495.853	207.276	214.955	209.691	210.171			210.523	3.21448	0.015269		603.398	502.732	237.831	239.282	237.969	238.249	238.451		238.356	0.570844	0.00239492		462.406	722.764		216.19	216.634	217.543	215.944		216.578	0.7039	0.0032501		564.339	516.042	229.692	229.692	234.437	229.098	229.692		230.522	2.20368	0.00955949			684.472
701.492	495.945	263.02	261.996	262.574	263.803	262.388		262.756	0.691328	0.00263106		759.531	503.71		273.859	274.914	273.551	273.094		273.855	0.772968	0.00282255		625.472	723.432		255.966	255.753	255.114	255.017		255.462	0.468386	0.00183348		904.461	516.885		291.678	292.838	291.678	291.678		291.968	0.580118	0.00198693			812.52
790.489	496.345	270.572			278.977	278.698		276.082	4.77418	0.0172926		739.463	505.107	268.271	269.159	269.619		270.2		269.312	0.814141	0.00302304		1244.89	723.996	439.816	441.202	440.867	441.353	440.678		440.783	0.602838	0.00136765		732.01	517.351	203.072	201.892	200.712		199.532		201.302	1.5233	0.00756725			270.22
847.622	496.528	283.584	284.4	282.603		283.028		283.404	0.776133	0.00273861		474.202	505.189	213.519	213.098	213.651		213.467		213.434	0.236937	0.00111012		1227.86	724.171	441.069	441.269	440.934	440.243	440.745		440.852	0.390767	0.00088639		372.324	517.947	193.461	193.461	192.86	192.86	193.461		193.22	0.328865	0.00170202			298.161
801.482	496.789		268.939	267.756		268.742		268.479	0.63395	0.00236126		559.371	505.516	231.532	231.753	231.668	231.924	231.525		231.68	0.166524	0.000718765		622.358	724.465		245.231	245.632		245.508		245.457	0.204912	0.000834819		573.245	520.648	230.793	230.2	230.793	230.2	230.2		230.437	0.324781	0.00140941			488.3
657.466	497.326	254.628	254.734	254.162	253.608	255.133		254.453	0.585156	0.00229966		669.447	507.653	252.469	253.329	252.609	249.914	251.916		252.048	1.29478	0.00513704		391.285	724.921		207.573	205.602	206.61	207.35		206.784	0.888973	0.00429905		498.246	520.757	287.605	287.605	287.018	287.605	287.605		287.488	0.262617	0.00091349			1196.67
597.437	497.838	243.45	239.4	240.025	234.705			239.395	3.59802	0.0150297		410.303	508.658	237.214	237.442	237.968	237.006	237.833		237.492	0.405845	0.00170888		729.56	725.91	273.431	273.661	273.42	272.578	273.252		273.268	0.41219	0.00150837		518.136	520.83		218.883	220.072	222.449	219.477		220.22	1.5634	0.00709926			606.375
663.289	498.097	245.836	244.738	245.354	247.118	245.728		245.755	0.874614	0.00355889		817.576	509.346	276.834	277.736	276.373	277.441	278.187		277.314	0.719721	0.00259533		489.213	726.227		216.457	215.693	216.605	215.005		215.94	0.740624	0.00342977		438.184	521.193	309.285	309.874	310.463	309.874			309.874	0.481223	0.00155296			465.322
856.546	498.231		279.699	283.717		278.912		280.776	2.57703	0.00917825		414.168	510.209	187.918	188.688	187.429	187.517	187.185		187.748	0.588149	0.00313266		981.581	726.36	309.363	309.701	311.172				310.079	0.961954	0.00310229		588.364	521.458	248.414	248.998	248.998	248.998	248.414		248.764	0.320321	0.00128765			388.246
357.324	498.551	203.614	203.56	203.651	203.513	203.967		203.661	0.178766	0.000877764		515.346	510.215	223.44	223.649	224.187	223.186	224.026		223.697	0.411554	0.00183978		903.686	726.695		306.523	305.052	304.44	305.422		305.36	0.8751	0.0028658		306.09	521.608		181.518	182.744	182.131			182.131	0.61306	0.00336604			789.516
569.414	498.744	237.845	238.485	237.936	238.502	238.3		238.214	0.306877	0.00128824		537.344	510.384	235.422	235.037	235.56	235.829	235.424		235.454	0.286238	0.00121568		727.465	727.929	262.153	262.947	262.722		262.571		262.598	0.334535	0.00127394		724.33	521.955	255.501	255.501	255.501	256.083	256.665		255.85	0.520822	0.00203565			868.678
529.319	498.887	220.618	220.619	221.272	221.196	221.023		220.946	0.312004	0.00141213		272.178	511.934		179.802	184.19	184.265	181.418		182.419	2.1907	0.0120092		1200.86	728.002	430.502	431.87	431.546	430.928	431.368		431.243	0.535609	0.00124201		475.224	522.219	342.803	346.864	347.444	348.024			346.283	2.36831	0.00683922			447.335
613.439	498.896	245.067	245.727	245.169	245.756	245.544		245.453	0.318207	0.00129641		775.473	511.941	263.224	263.499	263.968	263.762	262.715		263.434	0.489339	0.00185754		1183.84	728.002	430.573	431.94	431.617	430.999	431.439		431.313	0.5357	0.00124202		906.571	522.615	306.739	306.166	305.01	306.166	306.739		306.164	0.705736	0.00230509			1224.77
420.312	499.204	213.757	213.141	213.217	213.112	213.546		213.354	0.283732	0.00132986		659.421	513.195	254.359		254.499	254.849	255.026		254.683	0.307631	0.0012079		748.4	728.006	266.176	261.619	261.991	261.864	261.841		262.698	1.94859	0.00741759		332	522.633	147.923	143.646	142.424	144.257	143.035		144.257	2.16036	0.0149758			866.525
525.389	499.402	230.073	229.511	228.974	229.512	229.325		229.479	0.398107	0.00173483		426.292	514.538	216.643			216.356	215.364		216.121	0.671174	0.00310554		455.398	728.696	227.678	228.392	228.217	228.436	228.116		228.168	0.302849	0.00132731		762.023	522.798			203.513	211.177	199.976		204.889	5.72595	0.0279466			661.403
877.506	499.462	280.535	278.431	277.228	281.415	278.807		279.283	1.68004	0.00601556		346.249	515.388	187.836	184.246	187.34	181.803	183.975		185.04	2.51738	0.0136045		581.502	729.939		255.182	254.372	254.343			254.632	0.476197	0.00187014		389.259	522.943	197.96	197.96	198.56	197.96	197.96		198.08	0.268097	0.00135348			467.338
772.532	500.523	270.679	272.605		270.921	280.555		273.69	4.65622	0.0170128		368.118	515.685	199.777	197.473	196.817	201.899	199.687		199.131	2.03026	0.0101956		716.549	730.249		280.311	280.654	278.557	278.692		279.554	1.0833	0.00387512		197.045	523.277	218.004	218.623	219.242	218.623	219.861		218.871	0.705728	0.0032244			756.412
309.303	500.618	193.978	193.893	193.999	194.43	194.301		194.12	0.231846	0.00119434		703.45	516.021	255.242		254.779	254.525	255.307		254.963	0.375143	0.00147136		298.132	731.111	244.604	244.741	245.775	245.279	244.43		244.966	0.552681	0.00225615		885.553	523.553	309.138	310.856	310.283	310.856	311.428		310.512	0.868334	0.00279645			895.046
414.03	500.727	197.865	191.857	195.521	193.578	195.231		194.81	2.25019	0.0115507		599.357	516.316	241.522	241.758	241.661	241.343	241.54		241.565	0.156837	0.000649256		685.535	731.21	264.829	265.631	265.402		265.247		265.277	0.337697	0.001273		998.631	523.56	323.461	322.889	323.461	322.889	323.461		323.232	0.313051	0.000968502			815.531
1452.8	500.789	470.031	470.134	470.212	470.167	469.771		470.063	0.176517	0.000375518		430.307	516.698	210.435	211.854	211.797	211.358	212.838		211.657	0.871137	0.0041158		606.184	731.942		246.568	245.772	245.835	247.438		246.403	0.778343	0.00315882		754.018	523.987	204.141	205.91	202.962	204.731	204.731		204.495	1.07115	0.00523804			899.567
1435.77	500.793	468.925	470.187	469.105	470.22	469.823		469.652	0.605006	0.0012882		743.488	517.024	259.803	258.864	256.929	258.505	258.07		258.434	1.05628	0.00408723		1139.81	732.189	421.268	422.616	422.304	421.761	422.138		422.017	0.520493	0.00123334		116.048	524.096	201.568	202.218	198.297	201.568	198.297		200.389	1.9288	0.00962524			350.158
227.224	502.169	186.47	186.366	187.092	186.889	186.772		186.718	0.299035	0.00160153		649.429	517.341	256.857	257.119	256.997	256.752	256.926		256.93	0.139193	0.000541756		1156.84	732.364	421.194	422.542	422.23	421.686	422.064		421.943	0.520398	0.00123334		710.016	524.276	202.007	199.056	202.007	195.514	197.285		199.174	2.87379	0.0144285			794.525
813.363	502.855	261.747	260.14	260.138	259.61	259.951		260.317	0.827965	0.0031806		427.293	518.898	210.481	210.053	209.383	209.552	209.803		209.854	0.432382	0.00206039		912.551	732.505		296.993	296.122	292.09	297.101		295.576	2.36515	0.00800181		388.222	524.39	200.976	200.976		200.976	200.976		200.976	1.25831e-05	6.26098e-08			912.576
863.615	503.101	295.662	295.366	293.546	294.877	295.728		295.036	0.89798	0.00304363		314.173	519.414	216.516	220.445	219.136	219.335	219.577		219.002	1.47698	0.00674416		350.242	732.595		205.327	205.181	204.993	205.11		205.153	0.1399	0.00068193		204.188	524.61	192.816	187.81	190.313	190.313	189.687		190.188	1.79219	0.00942326			832.551
629.377	503.109	236.729	235.603	240.927	237.97	236.594		237.565	2.05887	0.00866656		270.147	519.588	212.316	213.13	213.701	213.875	213.503		213.305	0.618598	0.00290006		859.66	733.679	296.372	297.858	296.986	296.465	298.558		297.248	0.940264	0.00316323		850.468	524.614	284.407	284.407	284.407	284.407	284.407		284.407	0	0			862.538
442.232	503.55	211.654	213.405	209.336	209.22	212.031		211.129	1.81143	0.00857972		905.665	520.62	295.62	295.953	296.364	296.928	297.644		296.502	0.804019	0.00271168		713.566	733.749	268.787	269.6	269.365	268.57	269.204		269.105	0.421301	0.00156556		865.582	524.788	300.583	300.583	301.163	300.583	301.163		300.815	0.31798	0.00105706			656.427
761.547	504.065	274.23	275.005	273.808	275.074	274.803		274.584	0.546067	0.00198871		370.287	520.794	192.325	192.484	192.453	193.177	190.36		192.159	1.05981	0.00551528		691.478	734.55		265.586	265.953	265.786	265.797		265.78	0.150452	0.000566077		624.415	525.012		241.596	247.502	242.779	242.779		243.664	2.61894	0.0107482			892.544
327.349	504.256	201.898	202.435	202.529	203.586			202.612	0.70616	0.00348528		262.229	520.976	171.78	165.602	164.335	171.316	165.331		167.673	3.5729	0.0213088		158.058	734.613	240.94	241.694	241.508	241.729	241.4		241.454	0.317296	0.0013141		526.387	525.13	226.519	225.331	233.055	224.142	233.055		228.421	4.3137	0.0188849			847.521
717.522	504.817	265.813		265.372	266.61			265.932	0.627629	0.00236011		285.303	521.311	197.437	195.103	196.943	197.683	198.586		197.15	1.2907	0.00654678		348.264	734.99		200.485	198.515	199.589	199.67		199.565	0.808395	0.00405079		983.997	525.265	248.445	249.024	249.024	250.183	249.024		249.14	0.634733	0.00254769			840.649
420.344	505.389	216.717	217.296	217.367	217.869	217.108		217.271	0.418807	0.00192758		557.311	521.823	227.28	226.883	226.805	226.43	226.651		226.81	0.314535	0.00138678		454.329	735.204			252.387	251.207	254.057		252.55	1.43183	0.00566949		583.326	525.491	253.142	253.142	253.727	253.727	253.727		253.493	0.320372	0.00126383			530.316
814.537	505.581	279.131	277.598	280.463	281.751			279.736	1.78162	0.00636895		412.284	521.827	210.1	210.903	210.847	211.021	210.037		210.582	0.473423	0.00224817		472.351	735.206		224.527	224.356	224.004	223.054		223.985	0.6581	0.00293814		337.999	525.735	149.652	139.882	139.272	140.493	144.767		142.813	4.39047	0.0307428			712.457
282.167	505.774	219.387	218.768			219.783		219.313	0.511427	0.00233195		573.386	522.692	234.447	235.894	234.584	236.075	236.281		235.456	0.871218	0.00370013		445.323	735.441		224.906	223.526	221.982			223.471	1.46292	0.00654632		948.617	525.821	317.402	316.83	316.83	314.542	315.686		316.258	1.14395	0.00361715			774.507
819.59	505.793	287.217	286.301	286.823	286.967	286.672		286.796	0.341676	0.00119136		565.339	522.753	236.964	237.805	238.323	237.378	236.971		237.488	0.581019	0.00244652		907.577	735.474	300.863	301.768	302.075	302.083	301.27		301.612	0.533339	0.0017683		398.34	526.356	198.407	197.808	197.209	199.605	198.407		198.287	0.888527	0.00448101			1172.75
673.497	506.139	256.831	257.531	257.536	257.579	257.344		257.364	0.311503	0.00121036		563.322	526.206	233.323	234.158	234.071	233.723	233.933		233.842	0.33302	0.00142413		252.281	736.188	226.718	226.816	227.264	226.923	226.55		226.854	0.266782	0.00117601		634.365	526.549	253.257	253.841	255.009	255.009	257.344		254.892	1.56661	0.00614619			555.389
691.451	506.485	257.861	257.982	256.238	257.446	256.627		257.231	0.767646	0.00298427		386.195	527.228	250.629		254.449	253.554	253.74		253.093	1.68713	0.00666603		1445.07	736.313		484.422	484.034	486.504	486.146		485.276	1.22944	0.00253349		494	529.541	168.331	164.712	165.315	173.759	168.331		168.09	3.58355	0.0213193			644.388
629.47	506.874	248.446	249.7	247.967	248.563			248.669	0.733907	0.00295134		689.435	527.623	252.322	252.577	253.67	253.41	252.982		252.992	0.56017	0.00221418		1095.79	736.362	410.781	412.109	411.81	412.529	411.656		411.777	0.648453	0.00157477		1036.67	533.668	325.583	326.155	325.583	326.155	326.155		325.926	0.312903	0.000960043			731.45
585.443	508.045	240.04	239.509	240.135	240.117	240.502		240.061	0.356438	0.00148478		607.384	527.98	247.536	247.782	247.071	247.382	246.963		247.347	0.335484	0.00135633		1112.81	736.362	411.891	412.031	412.92	412.45	411.578		412.174	0.52162	0.00126553		277.168	536.769	171.847	173.079	172.463	172.463	172.463		172.463	0.435405	0.00252462			1280.83
647.422	508.082	247.129	247.795		247.828	247.612		247.591	0.322403	0.00130216		609.364	529.407	248.124	248.371	248.264	248.581	248.768		248.422	0.255589	0.00102885		658.354	736.529	254.324	253.901	253.691	253.072	254.15		253.828	0.486196	0.00191546		1062.69	539.908	331.76	330.618	331.76	332.331	332.331		331.76	0.699448	0.00210829			967.007
560.298	508.217	243.81	243.877	243.91	243.903	243.104		243.721	0.346961	0.0014236		831.592	529.479	283.376	282.481		280.993	282.942		282.448	1.03655	0.00366987		537.425	737.052		240.642		239.969	240.335		240.315	0.336818	0.00140157		683.404	545.618	263.947	264.53	263.364	262.199	262.199		263.248	1.04281	0.00396132			430.337
687.513	508.539	260.216	259.762	259.18	258.644	258.99		259.358	0.627762	0.00242044		833.606	530.489	288.179	287.895	288.322	288.24			288.159	0.185235	0.000642822		943.567	737.909	307.181	308.101	307.807	307.154	307.583		307.565	0.407217	0.001324		731.968	546.731	199.532	195.992	195.992	195.992	195.402		196.582	1.66868	0.00848846			814.524
348.288	508.738	194.868	194.787	194.294	194.726	194.597		194.654	0.224549	0.00115358		787.565	531.952	277.61	278.514	277.752		278.362		278.06	0.445108	0.00160076		481.414	739.206		230.453	230.275	231.074	231.377		230.795	0.517838	0.00224372		426.111	547.493		194.393		193.796	194.393		194.194	0.345105	0.00177712			675.415
603.397	512.054	239.291	238.759	238.798	239.366	239.163		239.075	0.280984	0.00117529		621.365	534.099	249.229	249.478	249.369	249.693	249.27		249.408	0.185974	0.000745661		845.643	739.347		296.747	295.876	295.369	295.672		295.916	0.592013	0.00200061		588.354	551.817	237.766	236.581	237.173	237.766	237.173		237.292	0.495808	0.00208945			748.534
859.513	512.919	278.888	282.01	278.478	282.088	272.504		278.794	3.90084	0.0139919		1232.85	534.417	443.753	445.375	444.019	444.475	443.708		444.266	0.690909	0.00155517		827.509	740.094		404.205	403.916	402.345	404.966		403.858	1.10183	0.00272827		698.343	552.212	252.765	252.765	253.347	253.347	252.765		252.998	0.31916	0.00126151			356.275
616.325	512.926	252.06	252.739	251.588	252.781	253.141		252.462	0.625372	0.0024771		571.443	534.42	246.664	246.908	246.804	246.504	246.694		246.715	0.152388	0.000617669		1068.79	740.711	401.406	402.715	402.427	402.041	402.285		402.175	0.49405	0.00122845		377.993	552.989	150.258		149.65	153.299	149.042		150.562	1.89074	0.0125579			667.027
1507.83	513.633	474.497	475.774	474.686	475.817	475.412		475.237	0.613711	0.00129138		282.303	534.774	194.408	194.57	194.538	193.389	194.925		194.366	0.578628	0.002977		379.342	740.86		210.835	210.682	206.826	209.996		209.585	1.87486	0.00894559		222.162	553.722		286.109	286.716		287.322		286.716	0.606485	0.00211528			1442.97
1524.85	513.633	475.606	474.566	474.638	475.769	475.363		475.188	0.555206	0.00116839		496.34	534.837	251.183	250.825	255.583	252.264	252.448		252.461	1.87718	0.00743554		340.259	741.52	196.34	196.992	196.856	197.34	196.795		196.865	0.361311	0.00183532		689.425	558.512	260.988	261.571	260.988	260.988	260.988		261.104	0.260666	0.000998323			778.497
480.278	514.504	231.207	230.054	230.106	230.647	231.051		230.613	0.528127	0.0022901		1188.83	535.805	434.295	434.696	434.559	434.979	434.226		434.551	0.306424	0.000705151		270.255	742.178	213.035	213.723	212.951	213.329	212.873		213.182	0.348179	0.00163325		713.418	559.114	267.805	266.64	267.223	266.64	265.476		266.757	0.863937	0.00323867			855.57
559.371	514.872	230.895	230.926	230.976	231.52	231.33		231.13	0.279659	0.00120997		714.361	536.495	264.822	265.099	264.36	263.548	263.711		264.308	0.676099	0.002558		963.585	742.187			312.432	311.129	310.433		311.331	1.01454	0.00325873		711.398	559.392	267.82	266.655	266.655	267.237	267.237		267.121	0.48736	0.00182449			750.461
256.104	516.236	162.852	162.716	163.45		163.708		163.181	0.474006	0.00290478		567.319	536.495	237.555	238.396	238.303	237.359	237.563		237.835	0.477809	0.00200899		597.481	743.659	249.48	250.238	250.034	249.46	249.903		249.823	0.343674	0.00137567		697.414	559.868	266.174	265.591	265.591	266.174	266.174		265.941	0.319162	0.00120012			932.564
781.439	516.643	270.046	269.055	268.453	269.117	269.44		269.222	0.582334	0.00216302		240.209	536.537	170.634	170.131	170.755	170.162	170.491		170.434	0.279359	0.0016391		635.451	744.347	259.278	260.064	259.247	259.159	259.698		259.489	0.382738	0.00147497		322.251	560.764	184.192	182.357	182.357	182.969			182.969	0.865159	0.00472846			900.577
723.431	517.897	265.772	265.344	265.914	265.401	264.567		265.4	0.524162	0.00197499		1144.8	537.534	424.842	425.228	425.103	424.279	424.75		424.84	0.368648	0.000867733		766.457	744.896		395.158	393.686	402.866	393.557		396.317	4.4264	0.0111688		604.002	561.568	186.097	186.097	183.108	189.059	184.909		185.854	2.16916	0.0116713			126.104
865.487	518.206	276.542	273.838	276.707	271.577	277.123		275.157	2.38441	0.00866563		540.369	537.708	237.222		230.64	237.636	231.106		234.151	3.79369	0.0162019		1024.76	745.048	390.928	392.215	391.94	391.637	391.812		391.706	0.483736	0.00123494		343.991	562.861	137.958	139.788	135.517		141.009		138.568	2.38941	0.0172436			643.603
515.347	518.435	223.122	223.72	223.78	223.712	223.534		223.574	0.268562	0.00120122		1127.77	537.708	424.918	425.305	425.18	425.565	424.827		425.159	0.298027	0.000700978		409.366	745.267	218.112	217.593	217.431	217.741	217.344		217.644	0.30289	0.00139168		974.632	563.25	321.854	320.711	321.282	320.711	320.139		320.939	0.6519	0.00203122			1390.91
809.546	518.435	281.478	281.702	281.072	281.779	282.077		281.622	0.374372	0.00132934		393.258	537.71	194.396	192.708	192.675	193.4	193.059		193.248	0.706702	0.00365697		348.191	745.369			181.416	178.957	176.472		178.948	2.47183	0.0138131		599.262	563.391	234.113	233.521	234.113	234.113	234.113		233.994	0.264928	0.0011322			1390.92
1580.84	519.34	482.395	482.534	482.595	482.588	483.332		482.689	0.368523	0.000763479		699.509	538.024			262.051	261.226	260.787		261.355	0.641599	0.0024549		523.4	745.378		241.404	241.815	241.921	242.299		241.86	0.367826	0.00152082		667.066	564.474	254.743	254.16	254.743	254.743	254.743		254.627	0.260827	0.00102435			556.372
765.52	519.867	273.624	273.814	273.201	273.882	273.613		273.627	0.265188	0.00096916		1083.75	539.265	415.476	415.848	415.735	416.085	415.361		415.701	0.290186	0.000698065		783.482	745.429		392.616	393.536	394.417	394.6		393.792	0.911348	0.00231429		1000.65	567.263	325.738	325.166	325.166	325.166	325.166		325.281	0.255607	0.000785805			601.604
771.478	520.773	262.563			272.678	263.096		266.112	5.69192	0.0213892		1100.78	539.265	415.395	415.767	415.654	414.794	415.28		415.378	0.380543	0.000916137		815.633	745.865		290.378	289.517	289.081	289.916		289.723	0.554187	0.00191282		506.001	569.379	176.059	179.676		174.251			176.662	2.76224	0.0156357			536.443
739.463	520.879	268.568	268.735	269.297		269.122		268.931	0.336932	0.00125286		309.303	539.753	197.377	198.789	193.775	193.255	199.147		196.469	2.78245	0.0141623		324.302	747.016	186.927	187.561	186.825	186.784	187.388		187.097	0.35367	0.0018903		251.152	570.013	161.532	162.151	162.151		161.532		161.841	0.357209	0.00220716			568.467
387.144	521.048	195.923		195.354	195.194	195.658		195.532	0.323957	0.0016568		382.141	539.784	214.325	215.754	214.459	214.644	214.271		214.691	0.611712	0.00284927		280.24	747.126			207.674	205.647	205.143		206.155	1.33973	0.00649867		1266.99	570.252	278.866	278.289	278.289	278.289	277.133		278.173	0.632746	0.00227465			558.427
631.41	521.465	246.672	247.337	246.778	246.781	246.567		246.827	0.298583	0.00120968		226.12	539.865	242.638	239.71		243.056	242.639		242.011	1.54621	0.00638899		761.489	747.702		271.067	270.83	270.603	271.259		270.94	0.284852	0.00105135		821.611	573.068	297.349	297.93	297.93	296.187	293.282		296.536	1.9531	0.00658638			540.425
807.486	521.964	272.794	273.563	265.979	270.716	265.8		269.77	3.69314	0.0136899		325.371	540.014	305.245	305.589	305.392	305.977			305.551	0.317359	0.00103865		801.617	747.793	288.404	288.677		287.402	287.628		288.028	0.609567	0.00211635		667.027	575.44	212.893	212.302		212.302	212.302		212.45	0.29551	0.00139096			534.46
757.447	522.257		272.116	262.202		263.764		266.027	5.33085	0.0200387		441.313	540.127	212.118	212.924	212.865	213.047	212.677		212.726	0.365253	0.00171701		607.469	747.89	250.582	252.539	251.137	250.549			251.202	0.931345	0.00370756		790.433	575.814	271.38	271.38	272.543	272.543	273.125		272.194	0.779988	0.00286555			284.198
1017.55	522.51	304.781	305.108	305.007	305.795	306.041		305.347	0.541853	0.00177455		875.618	540.135	289.759	291.286	291.104	289.224	289.952		290.265	0.89204	0.00307319		322.175	748.768		174.076	173.351	171.535			172.988	1.30886	0.0075662		567.999	576.464	177.957	177.957	177.957		180.962		178.708	1.50257	0.00840792			324.228
888.586	522.548	291.48	292.911	291.676		292.113		292.045	0.634922	0.00217406		292.095	540.136	217.803	216.752	215.444	216.253	215.252		216.301	1.03642	0.00479156		563.352	748.87		193.414	192.68	192.569	197.425		194.022	2.29969	0.0118527		1035	578.33	254.065	255.803	254.065	254.645			254.645	0.818867	0.00321573			662.532
339.386	522.669	210.564	209.929	210.013	209.893	210.936		210.267	0.462104	0.0021977		1039.72	540.997	406.04	405.189	405.09	405.401	405.902		405.525	0.425721	0.0010498		651.404	749.134		195.196	196.259	190.169	194.4		194.006	2.66878	0.0137562		1512.81	580.705	550.987			550.987	550.987		550.987	1.73205e-05	3.14354e-08			354.26
875.517	522.813	282.861	287.163	281.299		277.655		282.244	3.93812	0.0139529		1056.75	540.997	404.748	405.104	405.005	405.315	405.817		405.198	0.40166	0.00099127		452.205	749.137		215.723	215.564	221.882	214.874		217.011	3.26839	0.015061		572.344	581.441	232.581	231.987	234.359	236.731			233.915	2.13124	0.00911117			466.311
471.319	522.859	215.396	215.38	215.452	215.95	215.785		215.593	0.258727	0.00120007		1378.95	541.052	474.513	474.976	474.786	475.357	474.543		474.835	0.347773	0.000732409		791.569	749.748		291.12	289.068	289.227	288.876		289.573	1.04133	0.0035961		343.273	582.475	191.025	190.422	191.025	191.025	191.025		190.904	0.269311	0.00141071			870.474
677.471	523.034	255.638	255.749	255.758	255.21	256.147		255.7	0.335068	0.00131039		553.427	541.158		234.868	235.391	235.66	235.255		235.294	0.329608	0.00140084		557.43	749.791	243.298	248.841	247.442	248.676	249.706		247.592	2.5331	0.0102309		426.111	582.662		193.796	194.991	194.991			194.593	0.690228	0.00354704			316.189
893.509	523.112	279.879		278.311		278.149		278.78	0.95524	0.0034265		269.272	541.691	184.786	184.304	184.283	184.357	184.66		184.478	0.229755	0.00124544		739.457	749.827		383.44	381.981	384.143	383.061		383.156	0.902527	0.00235551		872.637	585.672			429.645	429.645	429.645		429.645	1.73205e-05	4.03135e-08			468.301
835.484	523.118	274.959			269.982	268.558		271.166	3.36065	0.0123933		877.599	541.951	295.762		295.303	297.071	297.183		296.33	0.940593	0.00317414		980.733	750.008	381.645	381.722	381.461	381.241	380.156		381.245	0.636523	0.00166959		756.421	587.034	279.735	271.59	277.99	275.081	275.081		275.895	3.12249	0.0113177			1008.59
921.002	523.177	241.532	242.766		242.209			242.169	0.617983	0.00255187		827.509	542.437	397.71	398.054	396.754	395.814	397.548		397.176	0.898163	0.00226137		722.43	750.013		383.604	390.518	390.241	390.393		388.689	3.39194	0.00872661		507.296	587.525	220.193	220.193	220.193	220.193	220.193		220.193	8.94427e-06	4.06202e-08			314.085
830.553	523.454	285.995	282.747	279.792				282.845	3.10249	0.0109689		1012.72	542.56	394.107	394.447	394.362	393.42	393.94		394.055	0.408334	0.00103623		553.452	750.108	242.738	242.879	242.686	242.782	242.566		242.73	0.115863	0.000477333		606.339	589.268	237.013	237.013	236.421	236.421	235.828		236.539	0.495486	0.00209473			224.036
714.379	523.461	261.186	262.489	262.483				262.053	0.750189	0.00286274		552.417	542.717	234.653		235.401	234.445	235.266		234.941	0.464067	0.00197525		969.615	750.232	308.239	309.163		307.616	309.817		308.709	0.974788	0.00315763		292.167	589.596	263.073	264.27	264.868	260.082	263.672		263.193	1.86306	0.00707869			737.467
817.463	524.045	279.114	278.164	278.704	279.403	279.123		278.901	0.481767	0.00172737		833.573	542.959	286.976	286.087	287.72				286.928	0.817609	0.00284953		306.181	750.46	171.353		181.719		171.211		174.761	6.02622	0.0344827		546.004	590.652		178.126	179.329	176.321	181.735		178.878	2.271	0.0126958			738.527
657.406	524.153	253.465	254.734	252.996		252.214		253.352	1.05603	0.00416823		1334.92	543.249	466.244		466.515	467.055	467.46		466.818	0.544745	0.00116693		675.484	751.328		269.886	270.247	268.265	270.084		269.621	0.915543	0.00339567		660.006	591.639	190.475	189.884	192.84	191.658	187.519		190.475	2.00472	0.0105248			810.574
828.524	524.286	280.791		282.126	278.176	281.969		280.765	1.8264	0.00650506		541.434	543.428	241.486	241.11	241.624	241.303	240.89		241.283	0.292527	0.00121238		607.378	751.337		192.482	191.149	186.879	195.289		191.45	3.50154	0.0182896		470.002	592.286	168.562	167.354		166.146	165.542		166.901	1.33925	0.00802418			967.007
659.42	525.235	253.449	254.718	254.147	254.763	254.533		254.322	0.545317	0.0021442		241.24	543.431	187.686	188.471	187.814	187.895	188.195		188.012	0.317565	0.00168907		280.044	751.681	176.345	176.971	176.24	177.483	174.347		176.277	1.19043	0.00675316		290.152	592.426	261.957	262.556	261.359	261.957	262.555		262.077	0.500635	0.00191026			725.517
589.418	525.811	239.417	239.472	238.923	239.491	239.288		239.318	0.234836	0.00098127		577.338	543.952	238.068	238.299	238.206	237.262	238.078		237.983	0.413994	0.0017396		226.193	751.965		205.69	204.924	210.32	204.857		206.448	2.60892	0.0126372		746.007	592.51	204.771		207.719	196.514	201.822		202.706	4.77916	0.0235768			812.603
322.268	526.918	191.264	188.764		191.1			190.376	1.39839	0.00734542		789.545	544.557	279.405		279.547	280.631	280.164		279.937	0.567916	0.00202873		282.024	751.989		173.202	173.093	173.734	172.438		173.117	0.532101	0.00307366		895.044	593.738	243.546	244.134		244.134			243.938	0.339465	0.0013916			795.519
285.303	527.01	195.852	196.372	195.874	196.31	196.179		196.117	0.242594	0.00123699		968.697	544.638	383.474	383.797	383.726	383.956	383.281		383.647	0.268633	0.00070021		370.094	752.001	248.036	249.397	250.408	248.661	249.675		249.235	0.916679	0.00367796		570.004	595.135	176.74	182.75	183.351	173.735	182.149		179.745	4.27077	0.0237602			623.421
582.248	527.422	241.244	242.482	240.165	240.737			241.157	0.987199	0.0040936		1290.9	544.783	457.979	456.005	457.044	457.549	456.762		457.068	0.755847	0.00165369		490.338	753.461		218.86	218.697	219.585	218.607		218.937	0.444272	0.00202922		514.317	595.749	223.086	223.086	223.086	222.492	223.086		222.968	0.265902	0.00119256			673.6
427.294	528.248	209.506	208.878	208.96	208.843	209.877		209.213	0.458136	0.00218981		611.46	544.94	242.634	244.092	242.773	242.459	243.265		243.045	0.65774	0.00270625		1503.11	753.575	494.55	499.593	499.181	496.818	497.737		497.576	2.02504	0.00406981		518.137	596.318		223.044	221.855	222.449	219.477		221.706	1.5634	0.00705167			784.437
336.26	528.386	187.946	187.25	182.554	189.58	181.637		185.793	3.495	0.0188112		292.235	545.197		172.949	172.936		171.422		172.436	0.878096	0.00509231		479.336	754.197	225.54	225.644	225.473	225.111	224.772		225.308	0.360676	0.00160081		333.989	596.979	138.114	140.558	140.558	141.169	143.612		140.802	1.96063	0.0139247			168.079
717.422	528.753	269.299	268.886	269.448	268.947	269.855		269.287	0.395276	0.00146786		625.324	545.298	246.169	246.412			248.022		246.867	1.007	0.00407911		971.639	754.605		305.02	307.09	311.674			307.928	3.40512	0.0110582		306.089	597.483		182.744	183.357	183.357	182.744		183.05	0.353965	0.0019337			558.353
254.203	529.112	162.304		161.686	159.591	160.114		160.924	1.28028	0.0079558		352.206	545.916	194.526			194.765	195.042		194.778	0.258547	0.0013274		595.517	754.84		258.037	257.82	257.16	258.871		257.972	0.70566	0.00273541		355.989	598.214	140.829			140.219	140.829		140.626	0.351872	0.00250219			731.447
599.358	529.62	241.086	241.147	241.183	241.758	241.551		241.345	0.293886	0.0012177		386.319	546.12	196.979		196.491		198.119		197.196	0.835808	0.00423846		546.28	754.845		229.1	229.525	228.53	227.619		228.693	0.824209	0.00360399		736.007	598.397	201.282	203.641	202.461	202.461	198.332		201.636	2.0264	0.0100498			727.443
270.146	529.985	212.598	212.562	212.645	212.526	212.37		212.54	0.104823	0.000493193		1246.87	546.19	447.311	447.732	447.578	448.047	448.482		447.83	0.451353	0.00100787		451.511	755.019	249.47	250.228	250.025	249.467	249.896		249.817	0.339656	0.00135962		650.001	598.803	194.675	186.396	186.987	189.352	187.578		188.998	3.36078	0.0177822			801.525
914.585	530.529		293.946		292.292	291.986		292.741	1.05409	0.00360076		414.03	547.572	193.458	201.015	202.203	200.492	201.99		199.832	3.63111	0.0181708		150.141	755.716	224.646	217.051		220.487	216.819		219.751	3.66918	0.016697		411.998	599.151	153.466	158.923		155.285	157.104		156.194	2.34849	0.0150357			630.482
901.531	530.895	297.782	298.658	297.412		297.275		297.782	0.622305	0.0020898		1202.84	547.746	437.851	438.258	438.116	437.34	437.792		437.871	0.352812	0.000805744		392.364	755.724	200.206	199.649		198.154	200.657		199.667	1.08958	0.005457		474.296	599.343	228.937	227.745		228.937	228.937		228.639	0.595892	0.00260626			262.142
1652.9	531.043	484.525	483.511	483.571	484.729	484.309		484.129	0.557256	0.00115105		981.499	549.197		301.022	300.224		302.12		301.122	0.952003	0.00316152		757.592	755.767		279.43	279.774	279.45			279.551	0.19333	0.000691573		498.301	599.409	226.843	226.248	228.033	229.223	228.628		227.795	1.23393	0.00541684			723.481
318.256	531.612	178.128		176.929	179.125	174.795		177.244	1.86328	0.0105125		643.479	549.548	252.673	252.928		253.154	253.334		253.022	0.285922	0.00113003		617.411	755.904		249.46	252.839	249.28	251.511		250.772	1.70956	0.00681718		578.345	600.286	234.303	234.303	234.303	233.71	233.71		234.065	0.324725	0.00138732			835.989
555.429	532.888	233.872	233.322		234.51	234.316		234.005	0.527869	0.0022558		418.227	549.941	243.222	245.924	235.363	244.273	243.239		242.404	4.08722	0.0168612		382.356	756.48		211.995	211.841	212.802	212.368		212.251	0.42857	0.00201916		823.455	600.662	287.461	285.718	285.137	289.204			286.88	1.83725	0.00640425			480.416
573.389	533.643		235.502	235.546	236.104	235.906		235.765	0.289783	0.00122912		654.437	550.178	254.398	255.868	255.143	249.421	248.392		252.644	3.4706	0.0137371		655.445	756.663	250.774	250.341	250.136	250.146	250.005		250.28	0.300963	0.0012025		283.989	601.055	132.292	134.137	133.522	132.292	132.292		132.907	0.869831	0.00654465			796.551
905.662	534.459	295.447	295.732		295.826	296.674		295.92	0.528274	0.00178519		819.592	550.334	286.453	286.769	286.596	286.505	286.634		286.591	0.122453	0.000427273		834.009	756.826	244.931	242.701	252.007	244.352	244.166		245.631	3.65786	0.0148917		443.999	602.041	163.396	164.001	158.556	161.581	158.556		161.218	2.58802	0.0160529			684.453
635.381	535.963	250.149		249.674	250.274	250.639		250.184	0.39856	0.00159307		359.355	550.509	209.84	210.026	210.591	210.141	210.394		210.199	0.297292	0.00141434		352.329	756.898	189.384	189.412	189.895	189.825	188.624		189.428	0.505918	0.00267077		788.01	609.981	208.697	211.054		209.875	209.286		209.728	1.00623	0.00479779			434.303
527.419	535.976	238.287	237.748	237.789	238.354	238.153		238.066	0.281505	0.00118246		1097.76	551.54	417.821	418.197	418.081	418.44	417.712		418.051	0.292073	0.000698655		337.333	757.631		201.948	193.257	202.252	196.25		198.427	4.41579	0.022254		896.471	610.1	298.679	298.099	298.099	298.099	298.099		298.215	0.259477	0.000870099			812.594
1172.83	536.87	431.641	430.469	431.764	431.6	431.266		431.348	0.52465	0.0012163		382.133	551.718	202.604	206.486	205.82	208.451	208.087		206.29	2.33173	0.0113032		1707.14	757.921		465.954	464.405	462.347	464.185		464.223	1.47747	0.00318267		136.074	610.773	281.116	280.488	281.116	280.488	281.116		280.865	0.343887	0.00122439			698.424
945.555	537.132	291.79	291.48	290.829				291.366	0.490554	0.00168363		1216.84	551.867	441.408	439.407	441.674		441.357		440.962	1.04551	0.00237098		494.397	757.922	253.036	253.804	254.196	253.586	254.659		253.856	0.613994	0.00241867		236.142	611.198	157.085	157.085	157.085	157.085	157.085		157.085	2.04939e-05	1.30464e-07			795.513
529.36	537.221	228.265	227.698	227.163	227.696	227.512		227.667	0.399114	0.00175306		775.566	552.234	278.889	278.588	278.428	278.295	278.436		278.527	0.22716	0.000815575		701.462	758.163	266.496	268.495	267.666	266.89	267.507		267.411	0.767781	0.00287117		310.161	611.917		186.932	186.319	185.093	185.706		186.012	0.791026	0.00425254			773.51
353.157	537.224	182.81	182.707	182.22	182.62	183.106		182.693	0.32139	0.00175918		412.21	552.334	255.601		258.802	260.392	259.953		258.687	2.1635	0.00836339		771.605	758.579		281.126	280.873	280.535	280.693		280.807	0.253571	0.000903009		293.992	613.671	131.474	128.404	130.86	133.931	133.317		131.597	2.18856	0.0166307			188.105
743.341	538.451	261.576	261.13	261.127	261.183	261.522		261.308	0.222328	0.000850829		1141.79	552.759	427.266	425.242	428.734	427.923	428.389		427.511	1.38263	0.00323414		903.685	759.022		307.706	306.822	305.604	307.189		306.83	0.894352	0.00291481		868.016	614.614	224.249	218.366	218.954		216.601		219.543	3.29285	0.0149987			516.294
451.365	538.459	218.616	218.608	218.677	218.59	219.014		218.701	0.177885	0.000813372		1053.74	552.93	408.383	408.745	408.641	408.965	408.251		408.597	0.2847	0.000696776		875.655	760.283	299.842	300.744	300.46	299.9	300.841		300.357	0.46592	0.00155122		872.018	614.73		221.291	220.115	217.174	220.703		219.821	1.82884	0.00831969			408.281
679.379	538.803	242.793	244.621	241.721	244.061			243.299	1.30026	0.0053443		354.063	553.072	185.192		182.827	177.909	180.708		181.659	3.09898	0.0170593		986.603	761.633		306.137	311.74		310.331		309.402	2.91468	0.00942036		1002.52	615.788	309.727	312.584	311.441	313.727	313.156		312.127	1.58593	0.00508104			823.548
649.31	539.187	245.943	246.018	243.115	245.461	245.248		245.157	1.18635	0.00483915		786.379	553.098	265.57	265.849	265.711	266.12	265.674		265.785	0.212271	0.000798657		412.312	761.88	241.694	241.222	241.032	241.157	240.916		241.204	0.297972	0.00123535		426.11	616.985	194.991	195.589	194.393		194.991		194.991	0.488073	0.00250305			1108.77
719.438	539.867	268.704	268.288	267.687	265.429	268.675		267.757	1.36448	0.00509596		765.439	553.1	266.298	266.577	267.041	266.245	266.404		266.513	0.32147	0.00120621		618.437	762.051	256.447	257.224	257.009	256.356	257.464		256.9	0.483638	0.00188259		299.165	617.406		196.33	195.724	195.724	196.33		196.027	0.349643	0.00178365			748.373
737.438	540.22	265.097	265.25	265.238	264.724	264.474		264.957	0.343625	0.00129691		812.477	554.723		276.558	279.412	271.419			275.797	4.05061	0.014687		1906.32	762.951		677.032	674.736	675.338	676.205		675.828	1.0039	0.00148543		358.022	617.416		179.795	178.576	177.967	178.576		178.728	0.766682	0.00428965			619.32
742.387	540.595	256.356		255.896	257.103	256.285		256.41	0.504023	0.00196569		968.527	554.815	300.736	300.477	300.88		300.368		300.615	0.234456	0.000779921		1663.11	763.103		457.758	455.035	460.097	457.192		457.52	2.08	0.00454624		334.189	617.427	264.588	269.942	271.726	264.588	264.588		267.086	3.47888	0.0130253			825.514
1724.96	541.108	486.668	485.661	486.875	486.882	486.459		486.509	0.504975	0.00103796		963.707	555.168	308.543	308.9	308.09	308.714	308.21		308.491	0.338997	0.00109889		704.546	763.856	279.557	279.804	278.958	278.646	279.376		279.268	0.465202	0.00166579		874.489	617.518			289.506	291.828	293.569		291.635	2.03843	0.00698968			493.353
646.468	541.846	262.866	264.176	263.584	264.232	264.568		263.885	0.670673	0.00254153		432.176	555.586		190.286		193.44	189.403		191.043	2.12216	0.0111083		548.015	764.002		217.637	215.669	216.574	217.987		216.967	1.05304	0.00485345		341.211	617.622	194.08	193.478	193.478	193.478	193.478		193.598	0.269372	0.0013914			859.56
485.337	543.233	219.939	219.937	220.002	219.921	220.341		220.028	0.17783	0.000808215		997.502	555.752	303.014			303.757	303.86		303.544	0.461313	0.00151976		858.044	764.156	245.412	244.375	244.178	243.067	244.648		244.336	0.850287	0.00347999		860.015	617.719	220.163	217.809	218.398				218.79	1.22475	0.00559782			1116.68
1276.88	543.423	453.255	453.309	453.41	453.313	454.106		453.479	0.355275	0.000783443		394.31	556.323	196.228	195.159	193.891	192.764			194.511	1.50598	0.0077424		297.299	764.434			188.108	188.062	186.831		187.667	0.724344	0.00385973		866.015	618.285	218.374	214.844	221.315	218.962	214.256		217.55	2.959	0.0136015			1056.8
1232.85	545.025	444.151	444.18	444.293	444.168	443.813		444.121	0.180914	0.000407354		642.435	556.446	249.054	249.302	252.217	250.124	250.308		250.201	1.24565	0.00497861		618.475	765.206	267.18	267.39	267.756	266.984	267.001		267.262	0.320929	0.0012008		178.084	618.667	198.897	198.897	197.651	198.274	198.274		198.398	0.521333	0.00262771			754.507
1780.95	545.688	492.321	492.485	492.531	492.561	492.129		492.405	0.180324	0.000366211		581.337	556.533	241.689	240.704	241.827		241.096		241.329	0.523748	0.00217027		509.346	765.323	228.788	229.503	229.326	228.933	229.223		229.155	0.291209	0.0012708		896.016	619.467	226.491		224.139		218.847		223.159	3.91491	0.0175431			572.421
929.41	545.767	279.136	279.353	278.728	279.428	277.406		278.81	0.830848	0.00297998		687.513	556.579	261.998	262.27	262.139	261.92	262.086		262.083	0.133788	0.00051048		713.565	765.399		271.985	271.747	270.925	270.987		271.411	0.534968	0.00197106		217.998	619.538	138.456		129.728	129.728	129.728		131.91	4.36406	0.0330837			769.54
1188.83	546.288	435.053	433.892	434.02	435.029	434.688		434.536	0.551055	0.00126814		593.333	556.919	240.358	241.813	240.496	240.785			240.863	0.657829	0.00273113		1862.29	765.841		664.716	664.209	664.894	663.92		664.435	0.44954	0.000676576		414.004	619.616		157.686	157.08	154.654	155.261		156.17	1.44327	0.00924163			667.449
640.397	547.975		256.041		256.088	255.271		255.8	0.45855	0.00179261		847.584	557.365	290.509	290.229	291.253	289.977			290.492	0.551927	0.00189997		859.66	766.281		298.453	298.766	298.226	299.15		298.649	0.40106	0.00134292		273.999	621.431	144.832	138.671		145.448	138.055		141.751	3.92878	0.027716			643.438
569.411	548.377	238.432	238.485	239.112	238.501	238.889		238.684	0.300917	0.00126073		665.383	557.593		238.788	238.086	237.758	236.131		237.691	1.12516	0.0047337		831.629	766.423	291.786	293.259	292.987	292.512	292.788		292.666	0.562992	0.00192366		266.155	621.575	167.24	166.623		166.006			166.623	0.616925	0.00370251			641.457
1120.99	548.389	268.629	267.644	267.623	267.706	268.027		267.926	0.425567	0.00158838		663.445	557.617	260.975		260.511	259.676	261.665		260.707	0.834762	0.00320192		350.243	766.651		212.654	213.719	213.463	213.028		213.216	0.470831	0.00220824		606.34	621.814	237.013	236.421	237.013	237.013	237.013		236.894	0.264842	0.00111798			821.53
1144.8	548.449	424.801	424.773	424.913	424.729	424.405		424.724	0.190993	0.000449688		482.36	557.623	253.203	252.848	253.953	253.07	253.864		253.388	0.493224	0.00194652		1619.09	767.176	450.528	453.12	450.402	447.28	450.2		450.306	2.07022	0.00459736		642.39	622.055	266.031		265.447	264.864			265.447	0.58368	0.00219885			806.537
472.355	548.565	222.463	223.059	223.121	221.27	224.056		222.794	1.02477	0.00459965		396.287	557.709	233.783	234.623	234.537				234.315	0.462226	0.00197267		965.616	768.007	312.964	313.315	313.012	312.282	312.777		312.87	0.381244	0.00121854		520.347	623.222	231.341		233.718	228.369			231.143	2.68031	0.0115959			787.514
437.334	548.7	213.498	214.661		214.636			214.265	0.664565	0.0031016		982.712	557.801	385.813	387.35	386.066	385.092	385.626		385.99	0.840302	0.00217701		1818.26	769.543	653.889	654.178	653.683	654.452	653.407		653.922	0.408936	0.000625359		712.411	623.561	261.988	260.823	261.405		261.988		261.551	0.557721	0.00213236			1034.99
513.437	548.999	238.45	238.501	239.131	239.108	238.316		238.701	0.387877	0.00162495		440.182	557.885		206.174		206.281	207.768		206.741	0.890943	0.00430946		463.378	770.339		227.673	227.499	227.723	228.002		227.724	0.208761	0.000916726		226.017	624.001		147.506	148.128	155.594	146.884		149.528	4.07581	0.0272578			932.665
727.442	549.06	274.457	275.816	275.781	275.302	275.031		275.277	0.565249	0.00205338		474.333	558.004	215.356	218.007	215.489		216.537		216.347	1.22603	0.00566695		728.546	771.284	284.136	283.8	284.138	283.768	283.954		283.959	0.17695	0.000623154		858.016	624.886		218.994	212.522	217.229	217.229		216.494	2.77533	0.0128194			456.376
525.387	549.179	231.25	231.281	230.742		231.096		231.092	0.247282	0.00107006		661.399	558.517	257.365	253.996		255.441	258.043		256.211	1.84254	0.00719148		787.602	772.014	284.929	285.193	284.933	284.55	284.747		284.87	0.239416	0.000840438		610.481	627.609	248.208	247.04	247.624	247.624	248.208		247.741	0.488869	0.00197331			168.079
906.573	549.354	294.863	289.916		294.658			293.146	2.79889	0.00954777		814.394	559.527	264.812		268.565	263.543			265.64	2.6113	0.00983023		659.418	773.052	257.293	258.67	258.453	257.781	258.308		258.101	0.558003	0.00216196		183.057	627.641	252.634	252.012	251.39	252.012	252.634		252.136	0.520334	0.0020637			900.741
283.26	549.469	186.263		186.275	186.684	187.172		186.599	0.429554	0.00230202		955.455	559.92		294.518	290.728	295.49	293.796		293.633	2.05735	0.00700655		1774.24	773.263	643.374	643.641	643.16	642.251	642.896		643.064	0.531104	0.000825896		590.455	627.778		241.895	242.487	241.895	241.895		242.043	0.296282	0.00122409			1701.14
442.233	549.538	211.654	212.812	211.704	212.189	211.438		211.959	0.549981	0.00259475		300.134	560.094	189.531		189.659	189.121			189.437	0.280951	0.00148308		1757.21	773.544		643.689	643.208	642.299	641.172		642.592	1.1084	0.00172489		724.407	627.833	275.298	274.716		275.298	275.881		275.298	0.47545	0.00172704			686.472
562.355	549.579	242.026	242.089	242.124	242.112	241.905		242.051	0.0899713	0.000371704		448.264	560.189		202.374		206.787	204.58		204.58	2.20615	0.0107838		1730.21	776.761	631.088	631.329	630.863	631.812	630.615		631.141	0.458901	0.000727097		851.469	628.956			286.144	291.37	285.563		287.692	3.19812	0.0111165			500.333
441.311	549.9	212.849	212.825	212.901	213.39	213.23		213.039	0.255348	0.0011986		331.324	561.347			201.306	201.44	201.087		201.278	0.178397	0.000886323		815.633	777.196		291.568	290.705	290.843	290.509		290.906	0.461925	0.00158788		234.162	631.27		160.261	160.261	160.261			160.261	1.1547e-05	7.20514e-08			305.991
1083.75	549.916	414.634	414.576	414.731	415.681	415.372		414.999	0.497139	0.00119793		877.634	561.775	296.363	296.696	295.904	296.466	296.58		296.402	0.30473	0.0010281		462.388	778.221	226.371	227.687	226.908		226.809		226.944	0.547497	0.00241248		440.281	631.345	207.934	207.934	207.337	207.934	207.934		207.815	0.267059	0.00128508			889.606
1100.78	549.916	414.553	414.496	414.65	415.601	415.291		414.918	0.49705	0.00119795		889.466	562.194		285.795	290.433	289.759			288.662	2.50561	0.00868007		364.332	779.344	208.626	209.303	209.151	208.93	209.683		209.139	0.396888	0.00189773		312.176	631.671	183.819		190.536	181.981			185.445	4.5038	0.0242864			834.55
571.444	549.919	247.22	246.708	247.325	246.739	247.114		247.021	0.281929	0.00114131		371.34	562.199		207.309	206.64	207.417			207.122	0.420521	0.00203031		1686.19	780.571	618.803	620.797	620.343	621.375	620.108		620.285	0.959299	0.00154655		996.539	632.035	309.18	309.752	309.752	318.897	309.18		311.352	4.22737	0.0135775			846.583
1422.98	550.468	482.859	482.999	481.901	483.053	481.475		482.457	0.721847	0.00149619		939.461	562.699	293.659		291.999	296.165			293.941	2.09697	0.00713397		979.57	780.923	312.902	312.662	311.77	311.639	312.126		312.22	0.549713	0.00176066		451.312	632.221	213.152	212.555	212.555	212.555	212.555		212.674	0.26684	0.00125469			737.512
650.74	550.477		599.578	598.24		600.302		599.373	1.04595	0.00174507		551.359	563.15	238.937	239.169	239.075	239.358	238.948		239.098	0.174421	0.000729499		1531.03	781.616		436.739	438.778	436.922	437.407		437.462	0.921774	0.0021071		899.542	632.396	296.923	298.664		299.824	301.565		299.244	1.95318	0.00652704			763.523
292.094	550.798	216.652	215.426	216.105		217.04		216.306	0.701098	0.00324124		276.208	563.515	168.848			173.422	171.853		171.374	2.32415	0.0135618		417.243	782.55	240.392	239.311	239.123	241.067	240.826		240.144	0.882298	0.00367404		898.023	632.423		221.191	223.543	222.367	219.428		221.632	1.75567	0.00792154			270.219
1039.72	551.381	405.559	405.475	405.642	405.398	405.105		405.436	0.206163	0.000508497		729.469	563.558	268.338	267.413	266.67	265.87	266.635		266.985	0.932712	0.0034935		879.55	782.668	292.712	292.405	292.134	291.666	291.936		292.171	0.405893	0.00138923		895.953	632.573	209.44	210.028	208.852	208.852	209.44		209.322	0.491935	0.00235013			408.29
1056.75	551.749	405.473	404.225	405.556	405.313	405.02		405.117	0.539412	0.00133149		909.5	564.722	295.601	292.924	287.33		290.388		291.561	3.53348	0.0121192		644.492	783.873	269.925	269.546	269.908	268.521	269.746		269.53	0.583913	0.00216641		1392.85	633.899	527.183			526.029	527.183		526.798	0.66632	0.00126485			397.356
310.159	551.891	182.529	182.425		182.334	182.824		182.528	0.212867	0.00116622		438.239	564.979	210.934		207.38	211.858			210.057	2.36463	0.0112571		1642.16	784.522	608.294	610.266	609.826	609.179	609.603		609.434	0.748182	0.00122767		831.956	633.939			209.096	209.684	209.684		209.488	0.339869	0.00162238			825.567
1378.95	552.213	474.901	475.017	475.089	476.221	474.654		475.176	0.606989	0.0012774		627.455	565.203	246.151	247.002	248.107	247.208	247.396		247.173	0.706879	0.00285986		638.373	784.722		262.429	262.206	260.314	262.651		261.9	1.07297	0.00409686		285.997	634.456	137.169	134.095	142.088	134.71	141.473		137.907	3.72489	0.0270102			793.543
411.382	552.308	220.418	219.82	220.481	221.588	220.226		220.506	0.657131	0.0029801		689.427	567.437	261.38	261.046	260.917	260.692	260.86		260.979	0.257406	0.000986311		889.582	785.52		299.483	300.98		300.176		300.213	0.74931	0.00249593		1340.82	635.592	522.767	519.303	503.139				515.07	10.4764	0.0203397			892.565
1012.72	553.228	394.077	393.96	394.142	395.031	394.755		394.393	0.471219	0.0011948		798.428	568.045	267.91		265.642		264.397		265.983	1.78146	0.00669765		699.548	785.727	269.484	269.105	268.871	268.671	269.305		269.087	0.325911	0.00121117		605.353	635.917	248.839	248.839	248.255	248.839	248.255		248.605	0.320111	0.00128763			670.497
810.487	553.267	405.888	395.275	405.969		397.242		401.094	5.64064	0.0140632		591.356	568.282	241.595	241.221	241.734	242.027	241.613		241.638	0.290368	0.00120166		723.471	786.476		270.723	269.891	270.266	270.917		270.449	0.461465	0.00170629		679.414	636.413	263.395	263.978		263.395	263.395		263.541	0.2915	0.00110609			876.581
1334.92	553.505	466.946	465.878	468.283	467.067	465.514		466.738	1.09275	0.00234126		442.234	569.451	210.877	211.065	212.237	208.102	208.97		210.25	1.67756	0.00797887		382.316	786.656	209.492	202.866	208.802	204.961	203.868		205.998	2.97885	0.0144606		288	636.519	132.824	138.97	132.209	132.209	132.209		133.684	2.96703	0.0221944			700.493
269.271	553.948	184.272	184.167	184.281	184.077	184.57		184.273	0.185465	0.00100647		539.403	569.592	232.346	231.956	236.759	230.288	231.116		232.493	2.51329	0.0108102		463.242	786.715		198.028	196.077		199.637		197.914	1.7826	0.00900693		944.514	639.105	306.553	300.768	301.927		307.698		304.236	3.4017	0.0111811			816.498
478.255	553.949	233.003	233.629	232.495	236.599	234.035		233.952	1.59192	0.00680444		965.512	570.72	300.75		301.493	300.877	302.792		301.478	0.934091	0.00309837		410.3	786.767		213.933	218.022	214.114	214.299		215.092	1.95877	0.00910668		383.192	639.608	203.464	202.865	202.865	203.464	203.464		203.225	0.328533	0.0016166			766.573
1853.01	554.697	493.321	493.49	492.383	493.568	493.133		493.179	0.475552	0.000964257		226.121	571.322	243.9	242.871		243.69	243.272		243.433	0.456824	0.00187659		893.491	786.833		294.711		292.769	294.827		294.102	1.15591	0.00393029		808.999	641.859	226.861	226.272	226.86	226.861			226.713	0.294468	0.00129886			583.421
972.641	554.893	303.813	302.394	310.398	308.308			306.228	3.75271	0.0122546		751.436	572.801	270.002	270.892	270.746	269.968	270.726		270.467	0.444832	0.00164468		310.105	786.905		170.647	170.541	171.801	172.351		171.335	0.885562	0.0051686		414.37	642.042	204.136	204.136	204.136	204.136	203.538		204.017	0.267568	0.0013115			1336.9
518.143	555.676	247.223	246.708	249.096	249.694	248.885		248.321	1.28556	0.00517702		761.471	572.947	266.925	267.206	266.463	266.875	267.033		266.9	0.275371	0.00103174		683.411	787.654		268.631	270.781	261.722			267.044	4.7331	0.017724		926.442	645.297	295.053	295.053	295.053	293.893	294.473		294.705	0.518713	0.00176011			623.44
779.533	555.946	278.178	277.223	276.602	277.878	277.601		277.496	0.611418	0.00220334		529.361	573.288	226.955	228.392	227.09	232.236	226.936		228.322	2.27119	0.0099473		268.092	787.782		166.162	162.343	164.886	162.933		164.081	1.76236	0.0107408		383.305	646.299	201.663	201.063	201.063	201.063	201.663		201.303	0.328501	0.00163187			633.446
398.387	555.978	215.901	215.884	215.363	214.668	215.696		215.502	0.514277	0.00238641		583.465	575.385	258.666	257.717	257.595	258.567	258.132		258.136	0.483377	0.00187257		550.428	787.83	285.23	286.09	285.232	285.457	285.644		285.531	0.357402	0.00125171		898.451	648.439	291.707	291.127	291.127	291.707	291.127		291.359	0.317783	0.00109069			544.238
1290.9	555.99	457.838	456.743	456.84	457.917	457.54		457.375	0.55254	0.00120807		241.241	576.136	192.74	192.268	191.611	192.333	191.992		192.189	0.419197	0.00218117		845.533	787.898		290.803	295.877		289.747		292.142	3.27706	0.0112174		1016.46	649.067		530.269		529.11	526.794		528.724	1.7694	0.00334654			240.067
795.435	556.707	275.183	275.38		274.283	274.596		274.86	0.508807	0.00185115		384.147	577.768	209.97	210.156	209.485	209.652	209.905		209.834	0.265608	0.0012658		634.474	787.905		262.463	261.643	261.528	261.494		261.782	0.458563	0.0017517		825.587	650.429	298.487	298.487	298.487	297.906	298.487		298.371	0.259807	0.000870749			314.085
1246.87	556.731	447.574	447.612	447.721	447.607	448.409		447.785	0.353443	0.000789314		296.147	578.054	225.773	225.358	225.909		226.365		225.851	0.414988	0.00183744		324.12	788.03		177.111	175.768	173.942	175.729		175.637	1.30009	0.00740211		504.285	651.061	220.822	219.632	220.227	219.037	220.822		220.108	0.775628	0.00352385			166.048
325.292	558.091	185.785	185.685	185.797	186.206	185.485		185.792	0.263007	0.0014156		555.449	579.488	245.609	246.462	245.748	246.056	246.248		246.025	0.35054	0.00142482		975.098	788.189		289.591	288.731		288.538		288.954	0.560159	0.00193858		795.599	652.188	296.347	295.766	295.184	295.766	295.766		295.766	0.411073	0.00138986			1016.62
441.38	558.172	219.351	218.752	218.229	218.734	218.565		218.726	0.407624	0.00186363		468.343	580.104	254.02	256.107	254.77	255.727	257.741		255.673	1.41556	0.0055366		1046.94	788.222		125.543	122.492	125.691			124.575	1.80559	0.0144939		523.336	652.472	229.524	228.336	228.336	237.844	228.335		230.475	4.1516	0.0180132			791.53
220.109	558.368	151.294	150.527	150.661	150.975	150.899		150.871	0.297232	0.00197011		991.528	580.117	304.84	303.987	304.984				304.603	0.539023	0.00176959		787.503	788.267		287.574	284.934	285.726	286.528		286.19	1.1289	0.00394457		739.452	652.628	275.776	275.776	276.358	275.776			275.921	0.291053	0.00105484			986.611
283.881	558.52		174.04	174.763	175.749			174.851	0.857919	0.00490658		847.554	580.795	292.314	291.435	291.855	291.791			291.849	0.361019	0.00123701		806.667	788.278	332.712	333.726	333.978	332.375	332.523		333.063	0.735836	0.0022093		474.329	654.061	227.745	227.745	227.149	227.745	227.149		227.506	0.326301	0.00143425			792.495
1185.82	558.877	438.546	438.558	438.68	438.537	438.191		438.502	0.183335	0.000418093		879.525	581.138			288.078	297.061	297.173		294.104	5.21913	0.0177459		322.176	788.363		175.307	174.581	175.819	173.928		174.909	0.828184	0.00473495		451.307	654.23	212.555	213.152	213.152	212.555	213.152		212.913	0.326822	0.001535			813.602
1217.66	560.033	408.262	407.026	407.189	408.118	407.82		407.683	0.552062	0.00135415		282.168	583.016	223.755		223.892		223.717		223.788	0.0918559	0.00041046		807.009	788.493		226.695	226.521	227.912	226.42		226.887	0.69306	0.00305465		640.39	654.376	257.293	256.709	255.541	256.709	255.541		256.359	0.783182	0.00305502			895.046
292.202	560.346	195.646	196.768	195.068				195.827	0.864305	0.00441361		386.281	583.563	190.812	190.352	190.323	188.563	190.084		190.027	0.859867	0.00452498		580.168	788.501		267.771	269.931	268.547	268.576		268.706	0.89767	0.00334071		270.22	656.672		170.819	170.202		169.586		170.202	0.616475	0.00362202			743.561
1362.95	560.715	474.956	475.072	475.144	475.113	475.871		475.231	0.364622	0.000767251		525.438	585.006	241.054	241.902	241.193	241.483	241.07		241.341	0.357812	0.0014826		579.275	788.512	241.278	242.017	241.224	241.329	241.106		241.391	0.359776	0.00149043		335.997	656.896	148.465		144.19	144.8	142.357		144.953	2.56112	0.0176686			817.539
1141.79	560.732	428.296	428.278	427.251	428.239	426.746		427.762	0.71972	0.00168252		727.44	585.868	267.146	268.031	267.287	267.702	267.859		267.605	0.37683	0.00140816		771.605	788.717		282.317	283.251	281.711	283.067		282.587	0.70984	0.00251194		955.532	657.249	307.646	306.502	309.362	305.931	307.074		307.303	1.31664	0.0042845			784.541
1220.98	561.349	280.467	280.113	280.065	279.611	278.172		279.686	0.899208	0.00321507		502.235	586.46	219.307		221.277		221.723		220.769	1.28558	0.00582318		1065.64	788.758		326.467	327.317	326.377	325.291		326.363	0.830801	0.00254563		684.517	658.073			257.527	260.441	256.361		258.11	2.10178	0.00814299			866.51
1925.07	562.085	495.48	495.659	495.698	496.894	496.453		496.037	0.60724	0.00122418		812.474	587.423	279.27		278.81	277.47			278.517	0.935398	0.0033585		306.216	788.787		197.818	192.778	197.559			196.052	2.83841	0.0144779		854.42	658.271	285.548	285.548	284.967	284.967	285.548		285.315	0.31804	0.0011147			842.575
711.495	562.34	264.112	263.676	263.085	265.484	264.65		264.201	0.918783	0.00347759		605.405	590.687	249.371	248.407		249.834	248.804		249.104	0.627336	0.00251837		607.384	788.799		250.745	248.151	247.597			248.831	1.68078	0.0067547		1508.85	659.318	544.081	547.541	533.702				541.775	7.2021	0.0132935			603.335
934.559	562.472	293.575		294.935		288.992		292.5	3.11402	0.0106462		429.381	591.046	220.283	219.871	220.418	220.011	220.246		220.166	0.220698	0.00100242		963.589	788.885		310.372	308.894	317.521	317.494		313.57	4.58618	0.0146257		284.117	659.629	224.09	224.697	223.483	223.483	224.697		224.09	0.606933	0.00270843			452.424
1097.77	562.556	418.051	418.003	418.153	417.947	418.799		418.19	0.34829	0.000832851		632.353	591.096	255.185	258.474	255.93	255.071	255.247		255.981	1.43338	0.00559955		183.066	788.945		241.115	240.929	246.133	241.449		242.406	2.49355	0.0102867		482.003	660.221	164.219	164.822	170.858	167.84	174.479		168.444	4.2891	0.0254631			730.646
1114.79	562.741	417.971	417.924	418.074	417.868	417.555		417.878	0.195819	0.000468603		697.445	591.777	262.529	261.592	262.066	261.848	262.619		262.131	0.439274	0.00167578		619.353	789.146		235.049	233.065	235.613			234.576	1.33794	0.00570367		278.134	661.096	169.973	169.973	169.973	169.973	169.357		169.85	0.275328	0.00162101			744.606
576.077	562.824	217.234	217.815	217.882	218.388	218.218		217.908	0.444322	0.00203904		339.386	591.918	211.523	212.332	212.276	211.829	212.081		212.008	0.335097	0.00158059		1598.13	789.157	596.013	597.96	597.535	596.985	597.327		597.164	0.734059	0.00122924		808.01	661.343	210.375	212.731	213.908	203.307	209.197		209.904	4.13101	0.0196805			482.434
323.281	562.896	191.24	188.139	189.452	189.87	189.748		189.69	1.10697	0.0058357		397.285	592.131	202.957	203.75	202.471	204.469	207.2		204.17	1.85753	0.00909797		412.37	789.284			206.465	214.08	208.814		209.786	3.89968	0.0185888		895.045	661.408	243.546	243.546			244.134		243.742	0.339476	0.00139277			235.928
246.119	562.993		155.117	157.075	157.406	157.323		156.73	1.08453	0.00691973		949.482	592.297	292.413	296.35	295.559	294.912	295.028		294.852	1.477	0.00500929		368.144	789.394		178.108	179.217	179.815	179.174		179.078	0.710336	0.00396662		776.42	661.697	269.138	277.28			272.628		273.015	4.08482	0.0149619			181.023
921.562	563.029	304.627	302.628		301.567	299.5		302.081	2.13743	0.0070757		280.044	592.301	176.284	173.276	173.892	174.573	176.778		174.961	1.51541	0.00866142		295.287	789.496	197.467	195.664	194.917	197.254	195.472		196.155	1.13705	0.00579667		334.254	661.845	186.98	186.369	186.369	186.369	186.98		186.614	0.334593	0.00179297			384.198
709.373	563.202	262.383	262.524	262.518	263.162	262.915		262.7	0.325802	0.00124021		500.08	592.517	206.48		205.999	206.158	206.412		206.262	0.223678	0.00108443		1011.61	789.502		311.344		310.921	315.517		312.594	2.54024	0.0081263		983.998	662.505	249.024	249.024	247.866	249.024	249.024		248.793	0.51825	0.00208306			233.932
382.133	563.276	206.699	207.25	207.335	207.211	205.87		206.873	0.613796	0.00296702		935.011	593.074	481.577	484.471	485.481	483.658	482.831		483.604	1.49834	0.00309828		280.13	789.549		163.969	163.87	165.784	163.222		164.211	1.09938	0.00669492		789.982	662.873	231.665		231.665	230.487	231.665		231.371	0.589177	0.00254646			540.445
1318.93	563.84	467.004	465.936	466.02	465.961	465.572		466.099	0.535963	0.00114989		566.328	593.294	232.684	229.852	228.549		232.069		230.789	1.92572	0.00834407		895.506	789.571	295.001	292.919	296.205	295.105	293.633		294.573	1.2992	0.00441047		935.57	663.049	306.024	307.168	304.868	304.288	304.288		305.327	1.24938	0.00409193			471.205
359.355	564.007	209.524	209.487	209.57	210.048	209.894		209.705	0.250978	0.00119682		384.371	593.309	210.582	211.387	211.331	209.648	210.519		210.694	0.711351	0.00337623		652.284	789.652		229.393	228.616		230.309		229.439	0.847338	0.00369308		553.444	663.088		242.262	243.449	243.449			243.053	0.685277	0.00281945			352.259
450.196	565.207	215.678	216.255	215.735	214.452	216.068		215.638	0.704042	0.00326493		665.36	593.97	255.521		255.662	256.625	256.192		256	0.506993	0.00198044		542.33	789.671		236.371	232.574	232.751			233.899	2.14267	0.00916069		750.006	663.512	200.033	207.11	201.802	200.033	201.802		202.156	2.90697	0.0143798			126.105
637.431	565.255	253.626	254.312	253.158	254.356	253.543		253.799	0.51954	0.00204705		382.238	594.068		189.184	189.156	190.488	189.533		189.59	0.622366	0.00328269		603.391	789.971		246.593	246.992	245.86			246.482	0.574061	0.00232902		812.443	663.714	279.971	284.039	284.039	281.714	289.85		283.923	3.73004	0.0131375			690.564
488.048	565.585	203.4	205.716	208.752	202.716			205.146	2.72533	0.0132848		861.607	594.248	289.23	294.974	293.583	295.342	295.458		293.717	2.61722	0.00891067		671.457	790.223		266.337	261.935	260.634	262.38		262.821	2.45771	0.00935124		756.427	663.925	282.063	283.226	283.226		276.826		281.335	3.05576	0.0108616			852.814
486.369	565.64	216.389	215.785			216.19		216.121	0.307468	0.00142267		1046.73	594.513	333.234	333.046	333.969	334.161	335.42		333.966	0.939769	0.00281397		599.315	790.365		225		227.443	227.129		226.524	1.32911	0.00586744		522.4	664.248	229.535	236.072	235.478	227.157	236.072		232.863	4.21522	0.0181017			732.613
765.383	565.696		260.411	256.339		257.31		258.02	2.12704	0.0082437		371.339	594.537		206.69	207.258		208.293		207.414	0.812427	0.00391694		767.513	790.437			279.71	278.798	280.126		279.544	0.679373	0.00243029		876.741	664.593		409.615		411.968	409.615		410.4	1.35833	0.00330979			443.98
981.547	565.95	304.931		305.736	305.945	305.031		305.411	0.505084	0.00165379		787.506	594.551		269.463	277.752		275.945		274.387	4.35884	0.0158858		951.536	790.47	303.613	304.52	304.822	303.63	304.603		304.237	0.573404	0.00188473		461.996	665.123	168.645	161.394		161.998	158.372		162.602	4.32945	0.0266261			240.067
673.432	565.984	257.995	258.116	258.12	258.749	258.512		258.298	0.318624	0.00123355		545.386	594.666			240.971	240.034	240.847		240.618	0.508733	0.00211428		292.201	790.661		183.434	182.698	183.294	181.42		182.711	0.918479	0.00502694		982.534	665.956	309.241		306.954	309.812	308.669		308.669	1.23499	0.00400103			840.564
935.552	566.505		292.105	293.192	293.358	295.372		293.507	1.36168	0.00463935		773.551	595.219	278.299	278.6	278.441	278.308	279.658		278.661	0.570626	0.00204774		897.121	790.793			279.592	278.676	278.822		279.03	0.492535	0.00176517		446.307	666.284	221.579	220.385	220.385	222.176	221.579		221.22	0.800832	0.00362006			1064.66
1026.74	566.69	396.329	396.219	396.398	397.294	397.013		396.651	0.47398	0.00119496		817.576	595.224	284.659	286.781	286.608	285.911	287.249		286.242	1.00668	0.0035169		624.436	790.8		261.356	262.925	262.207	262.178		262.167	0.641338	0.0024463		456.002	666.303	168.104	163.872	165.081	170.522	163.872		166.29	2.93045	0.0176225			456.37
879.539	566.746	297.894		296.944	297.704	296.225		297.192	0.763976	0.00257065		615.398	595.889	245.644	244.667	245.175	244.259	245.673		245.084	0.617041	0.00251767		851.604	790.987	298.788	299.686	299.404	298.857	298.602		299.067	0.456844	0.00152756		1370.81	667.127	518.032		508.798		524.958		517.263	8.1077	0.0156742			828.575
1274.9	566.792	454.421	454.479	454.579	455.649	455.276		454.881	0.55019	0.00120953		269.272	595.978	186.045	185.564	184.912	183.726	184.66		184.981	0.888231	0.00480173		659.364	791.148		235.941	238.153		240.432		238.175	2.24546	0.00942774		542.004	667.854		173.946	176.955	179.963	177.556		177.105	2.47486	0.013974			935.983
713.311	566.879	239.059	241.46	240.909	238.548	240.105		240.016	1.22079	0.00508628		733.381	596.301	261.678	264.366	262.421		261.766		262.558	1.25017	0.00476152		336.188	791.151		180.545	181.042	179.805			180.464	0.622657	0.00345032		570.008	668.129	182.149		177.942	179.144	181.548		180.196	1.98568	0.0110195			698.422
559.398	567.011	236.182	236.228	235.683	236.241	236.043		236.075	0.233145	0.000987586		561.355	596.754	241.275	240.9	240.193	240.481	240.68		240.706	0.411038	0.00170764		282.108	791.175		165.774	165.672	165.116	163.17		164.933	1.2103	0.00733814		1267.99	668.363	277.709	279.442	277.709	279.442	277.709		278.402	0.949134	0.00340922			417.994
227.224	567.037	184.637	183.918	184.645	185.05	183.71		184.392	0.558375	0.0030282		476.35	596.961	273.998	273.68	274.141		275.346		274.291	0.728973	0.00265766		825.492	791.371		287.942	287.084	286.675	287.487		287.297	0.542969	0.00188992		479.309	669.203			217.552	215.765	217.552		216.956	1.03174	0.00475554			685.599
342.176	567.056		176.915	179.432	176.213	179.713		178.069	1.76429	0.00990791		775.474	597.708	267.442	273.156	266.98	272.845	270.576		270.2	2.90905	0.0107663		418.233	791.573		197.418	197.887	197.747	197.218		197.568	0.304749	0.00154251		520.32	671.095	232.53	231.936	231.341	231.341	231.341		231.698	0.531637	0.00229453			788.509
346.248	567.39		197.221		201.354	197.03		198.535	2.4432	0.0123061		717.46	597.802	267.214	266.891	266.149	267.771	264.295		266.464	1.34704	0.00505523		392.328	791.588		217.893	218.339	214.426	216.431		216.772	1.76376	0.00813644		918.562	671.816	303.21	303.21	300.31	304.95	303.21		302.978	1.67097	0.00551515			703.52
421.376	567.588	216.108	214.905	215.572	216.069	215.904		215.711	0.498053	0.00230888		543.378	597.818	231.083	230.691	231.83	230.86	231.687		231.23	0.504374	0.00218127		272.177	791.783		161.706	167.801	168.468	165.293		165.817	3.06247	0.0184689		1004.68	672.673	328.006	328.006	327.434	327.435	327.435		327.663	0.313049	0.000955399			848.583
939.551	567.676	308.588	306.609	304.186	304.389	306.38		306.031	1.8092	0.00591183		338.249	598.158	203.494	199.947	210.443	204.391	202.17		204.089	3.92626	0.019238		761.408	791.867		259.157	257.748	257.079	257.605		257.897	0.887711	0.00344211		801.587	673.019	295.728	294.566	295.728	295.147	295.728		295.379	0.51989	0.00176007			265.998
603.434	568.022	243.982	243.463		244.078	243.868		243.848	0.270361	0.00110873		609.328	598.665	245.698	245.94	246.446	245.535	245.726		245.869	0.353513	0.00143781		472.427	791.921	222.01	219.083	220.127	219.209			220.108	1.35099	0.00613785		751.57	675.912	287.914	287.333	286.751	287.333	286.751		287.216	0.486861	0.0016951			842.508
827.509	568.112	398.754	398.647	397.658	398.556			398.404	0.503922	0.00126485		663.343	599.858		254.586	254.469	256.033	253.176		254.566	1.16838	0.0045897		280.092	792.194			166.344	168.863	167.548		167.585	1.25968	0.00751669		388.213	678.788	194.981			197.978	191.383		194.781	3.30206	0.0169527			840.629
982.713	568.464	387.261	387.125	386.152	387.017	385.587		386.628	0.726283	0.0018785		642.435	599.917	257.519	257.177	251.008	258.025	257.59		256.264	2.95362	0.0115257		438.22	792.333	195.882	197.137	190.342		193.31		194.167	3.00698	0.0154865		313.18	682.239	184.407	191.116	187.469	190.511	191.72		189.044	3.06557	0.0162161			718.525
911.558	568.544	297.733	299.771	296.203	300.452			298.54	1.93948	0.00649656		749.446	600.055	270.618	273.321	270.759	271.192	271.344		271.447	1.08951	0.00401373		366.129	792.539			173.745	182.896	174.929		177.19	4.97654	0.0280859		1034.99	684.661	255.224		252.907	254.065	253.486		253.921	0.988882	0.00389445			603.443
963.705	568.621	308.476	308.238	308.132	307.186	308.589		308.124	0.555283	0.00180214		850.525	600.088	282.071		284.619	282.705	280.424		282.455	1.73376	0.0061382		655.526	792.595	260.898	261.688	261.465	261.351	261.317		261.344	0.288551	0.00110411		566.443	685.404	243.907		248.047	246.28	247.462		246.424	1.83207	0.00743464			649.44
855.54	569.845	285.859	284.939	286.624	287.933			286.339	1.26619	0.00442199		536.257	600.36	223.827		217.852	223.575	223.802		222.264	2.9437	0.0132441		624.283	792.862		226.601	228.827		228.724		228.05	1.25635	0.00550908		610.452	686.117		240.53	248.793	241.122	249.961		245.102	4.96567	0.0202596			617.452
809.469	569.97	276.261	277.045	278.749	275.951	276.26		276.853	1.13445	0.00409765		729.525	601.127	270.147	271.038	270.892	270.719	270.267		270.613	0.38944	0.0014391		370.166	792.913		176.237	176.124	180.39	179.139		177.973	2.13174	0.0119779		265.998	686.993		133.313	131.462	135.164	130.228		132.542	2.15933	0.0162917			818.509
1230.87	570.373	444.159	444.187	444.301	445.341	444.984		444.595	0.536201	0.00120604		627.456	602.352	249.782	249.426	249.922	249.64	249.825		249.719	0.19274	0.000771827		537.278	793.07		218.947	212.764	214.887	214.485		215.271	2.61827	0.0121627		1266.99	687	279.444	278.866	278.866	278.289	278.866		278.866	0.408439	0.00146464			452.3
902.542	570.43		299.816	295.667	297.587	294.367		296.859	2.37377	0.00799627		874.521	603.622	289.163	297.315	286.299	286.208			289.746	5.22905	0.018047		332.159	793.125			187.872	184.167	186.602		186.214	1.88312	0.0101127		768.393	687.179	271.514	270.932	268.024	270.932	267.442		269.769	1.88483	0.00698684			581.346
818.49	571.16		279.905		273.569	279.117		277.53	3.45288	0.0124415		637.398	603.931	252.723	252.978	252.863	252.597	252.777		252.788	0.143905	0.000569272		338.169	793.177		178.662	175.479		175.44		176.527	1.84917	0.0104753		370.339	687.62		195.299	196.5	195.299	195.899		195.749	0.575017	0.00293752			836.598
873.528	571.379	281.134	281.358	280.729	280.853			281.018	0.282763	0.00100621		482.329	604.871	263.554		256.998	262.861	263.03		261.611	3.08921	0.0118084		616.502	793.194	252.886	245.282	252.25		248.539		249.739	3.53652	0.0141609		443.999	688.481		164.606	162.186		159.766		162.186	2.41994	0.0149207			667.027
877.632	571.478	296.746	295.873	296.954	297.714			296.822	0.756842	0.00254982		1340.85	605.145	515.392	515.924	507.297	516.423	516.755		514.358	3.98078	0.00773932		651.404	793.447		193.396	198.057	193.143	196.196		195.198	2.3553	0.0120662		589.34	688.759		243.683	241.905		243.09		242.893	0.905206	0.00372677			770.59
438.817	572.615		184.972		184.893	184.775		184.88	0.0992032	0.000536582		752.4	605.351	259.748		262.3		259.225		260.424	1.64529	0.00631775		357.306	793.58	207.554	207.618	207.469	207.262	207.395		207.46	0.139123	0.000670602		298.16	689.14	182.949	186.631	185.404	186.017	182.949		184.79	1.73594	0.00939412			1144.05
620.383	572.735		243.904	243.349		243.72		243.658	0.282898	0.00116105		856.526	605.645	284.445	289.578	285.189		291.863		287.769	3.5468	0.0123252		578.245	793.587		217.963	219.001	216.896	215.31		217.292	1.57671	0.00725616		517.976	690.629	164.507	166.314	165.109	164.507			165.109	0.851877	0.00515949			783.481
793.456	572.751		269.567	268.964	266.132			268.221	1.83425	0.00683858		1079.79	605.731	405.843	403.784	406.101	406.415	405.705		405.57	1.03404	0.0025496		602.271	794.238		225.576		225.631	228.903		226.703	1.90495	0.00840283		432.237	691.443	202.075	195.503	202.075	201.478	202.075		200.641	2.88407	0.0143743			712.449
1186.84	573.611	435.062	433.9	434.028	435.037	434.697		434.545	0.551057	0.00126812		671.461	606.755	252.454	252.104	252.594	253.542	251.901		252.519	0.634508	0.00251271		1442.98	794.31			422.427	423.051	423.443		422.974	0.51252	0.00121171		840.496	691.534		291.431	285.623	291.431	283.88		288.091	3.92125	0.0136112			502.366
717.461	574.055	268.137	268.302	260.715	269.531	269.272		267.191	3.66997	0.0137353		258.198	609.088	169.386	168.884	169.506	168.281	167.98		168.807	0.66884	0.00396215		1051.63	794.522		325.933		325.272	323.583		324.929	1.21161	0.00372883		748.011	691.603	201.812	199.453	201.812	197.684	197.684		199.689	2.06829	0.0103576			657.453
238.15	574.529	227.863	229.08	227.324	222.374	227.065		226.741	2.56161	0.0112975		438.282	609.296		201.279	198.777	198.908	199.175		199.535	1.1745	0.00588617		548.445	794.747	234.977	233.897	242.137	233.284	232.404		235.34	3.91358	0.0166295		428.382	691.686	211.694	209.303	209.303	209.9	210.498		210.139	1.00013	0.00475938			1086.71
907.529	574.847	289.072	289.912	288.684	296.981	295.504		292.03	3.90545	0.0133734		565.374	609.549	243.065	243.304	243.204	243.503	243.086		243.232	0.179097	0.000736322		320.196	794.856		179.658		175.25	181.343		178.751	3.14629	0.0176016		825.582	692.015	300.23	300.811	300.811	300.811	301.392		300.811	0.41079	0.00136561			702.475
434.34	575.053	215.316	215.299	215.372	215.274	215.111		215.274	0.0981015	0.000455704		463.339	610.341	221.63			221.366	222.212		221.736	0.432806	0.0019519		278.187	794.857		176.405	175.674	178.152	175.017		176.312	1.35125	0.00766395		674.012	692.879	196.894	190.394	199.258		190.985		194.383	4.37897	0.0225275			284.272
767.479	575.223	270.13	270.888	270.281	271.536	268.361		270.239	1.18789	0.00439571		837.483	610.365		286.668	287.097	287.009			286.925	0.226308	0.000788736		733.396	795.129		255.16	248.997	249.602	256.59		252.587	3.84895	0.0152381		1008.54	692.964	315.416	315.416	313.13		317.702		315.416	1.86645	0.00591741			909.573
531.344	575.62	230.596	230.626		231.219	230.44		230.72	0.342488	0.00148443		369.36	611.307	210.253	209.822	209.768	209.936	210.189		209.994	0.217597	0.00103621		607.378	795.466		196.688	199.552	194.621	192.891		195.938	2.86622	0.0146282		822.009	693.478	213.847	207.959		212.081			211.296	3.02137	0.0142993			794.508
558.283	575.746	232.668	232.704	232.752	232.121	231.93		232.435	0.381004	0.00163919		500.288	611.404		218.305	215.79		218.065		217.387	1.38776	0.00638384		544.257	795.837		214.661	212.095		213.215		213.324	1.28636	0.00603009		746.52	693.711	278.638	278.638	278.638	278.638	278.638		278.638	0	0			560.438
511.422	576.087	237.297	239.116	237.976	237.95	238.931		238.254	0.756117	0.00317358		460.322	611.696	220.445	216.962	217.511	217.096	217.334		217.87	1.45496	0.00667812		715.487	796.595	268.179	265.413	266.375	275.621	265.029		268.124	4.36435	0.0162774		652.351	694.869	261.278		261.278	264.195			262.25	1.68443	0.00642299			547.4
833.499	576.49	280.184	280.985	278.615	281.062	280.197		280.209	0.983797	0.00351094		714.376	611.858	252.151	253.01	252.894	253.238	252.81		252.821	0.407372	0.00161131		376.188	796.68			184.582	187.573	183.314		185.157	2.18679	0.0118105		550.01	695.213		180.5	181.102	171.478	173.282		176.59	4.9235	0.0278809			146.094
833.607	576.604	288.875	289.131	289.066	289.8	288.918		289.158	0.373865	0.00129294		454.33	612.364	242.617	242.854	242.757	241.818	242.019		242.413	0.464625	0.00191667		317.293	797.21	189.537		194.946	195.45			193.311	3.27816	0.016958		794.006	695.218	209.259	209.848	203.957	205.135			207.05	2.94066	0.0142027			460.267
464.349	576.987	210.764	210.143	209.631	209.518	209.363		209.884	0.572501	0.0027277		539.403	612.712	232.957	232.568	232.483	232.741	232.953		232.74	0.216903	0.000931953		873.673	797.777		301.943	300.47	300.497	300.852		300.941	0.690303	0.00229382		726.471	695.531	276.448	276.448	276.448		276.448		276.448	1e-05	3.61731e-08			261.995
932.638	577.231	301.103	300.832		302.096			301.344	0.665121	0.00220718		705.386	615.792	262.472	261.535	262.009	261.184			261.8	0.560908	0.00214251		416.186	797.862		208.981	208.83		205.12		207.644	2.18674	0.0105312		512	696.067	172.39		170.582	170.582			171.184	1.0437	0.00609691			798.573
731.443	577.752	270.945	272.289	271.679	270.603	267.427		270.588	1.88424	0.00696349		457.363	616.648	223.553	221.918	214.483				219.985	4.8339	0.0219738		380.364	798.544	197.378	197.422	197.286	197.758	196.616		197.292	0.417735	0.00211734		848.007	696.376	210.208		217.27		213.739		213.739	3.53088	0.0165196			984.668
601.348	577.798	232.858	239.953		234.082	235.064		235.489	3.10976	0.0132056		202.065	617.321	139.051	139.143	137.881	139.127	138.873		138.815	0.533035	0.0038399		385.391	800.514		214.372	215.431	215.157	214.132		214.773	0.619408	0.00288401		245.993	697.134	138.168		132.594	137.548	132.594		135.226	3.04995	0.0225545			661.408
332.295	577.817	194.021	196.332	195.237	184.845	194.943		193.076	4.67417	0.024209		677.355	617.377		254.48	253.758	254.105	253.676		254.005	0.367304	0.00144605		1432	801.081		479.726	479.344	480.7	480.291		480.015	0.599637	0.0012492		620.013	697.236	180.004		183.603		187.174		183.594	3.5852	0.0195279			305.999
665.305	578.677	255.149	253.504	254.101	255.302	255.072		254.626	0.784768	0.00308205		579.354	617.502	242.927	243.165	242.456		242.337		242.721	0.390469	0.00160871		1449.03	801.378	478.209	479.672	479.29	478.294	479.053		478.904	0.635717	0.00132744		580.009	697.483	185.079			179.071	177.87		180.673	3.86222	0.0213768			764.569
183.065	578.85	250.486	249.926	249.968	250.562	250.967		250.382	0.437421	0.00174702		205.089	617.578	145.314	145.414	144.787	145.407	144.504		145.085	0.415854	0.00286628		1007.63	801.968		319.624	319.309	317.326	319.062		318.83	1.02926	0.00322824		782.006	698.174	206.957	206.957			208.724		207.546	1.02065	0.00491773			791.573
810.503	578.958		278.786	280.486	279.442	277.999		279.178	1.05268	0.00377062		306.254	617.722	278.17	278.466	278.315	278.142	278.297		278.278	0.129836	0.00046657		795.541	802.634		286.334	287.261	286.264	286.478		286.584	0.459944	0.00160491		719.377	698.317	268.928	267.763	267.763	268.346	268.928		268.346	0.582375	0.00217024			935.985
424.208	579.194	211.92	210.705	210.785	213.051	211.704		211.633	0.958984	0.00453135		687.396	618.104	263.81	263.48	263.347	263.742	263.299		263.536	0.230388	0.000874218		481.421	803.127		222.596		229.277	222.936		224.936	3.76311	0.0167297		535.328	698.647	227.611	227.017	226.423	226.423	227.017		226.898	0.496944	0.00219016			770.508
535.272	579.364	235.847	235.891	235.346	237.084	235.706		235.975	0.656208	0.00278084		640.351	618.189	245.437	246.288		245.885	246.683		246.073	0.53519	0.00217492		458.37	804.317		222.297	225.152		225.054		224.167	1.62096	0.00723101		396.228	699.026	200.239	200.239	199.64	200.239			200.09	0.299565	0.00149715			532.002
710.39	579.364	257.728	255.514	257.27	257.897	258.244		257.33	1.07427	0.00417466		495.377	618.618	224.896	224.493	225.031	224.646	224.871		224.787	0.214908	0.000956051		887.691	804.592		303.057		301.597	302.555		302.403	0.741621	0.00245243		413.318	699.111	209.538	210.136	209.538	209.538	210.136		209.777	0.327722	0.00156224			233.932
341.365	579.588	206.94	206.893	209.966	209.248	207.899		208.189	1.37871	0.00662239		442.213	618.966	209.649	209.836	209.781	209.952	210.202		209.884	0.208489	0.000993354		705.494	805.501		269.062	268.828	268.628	269.262		268.945	0.275926	0.00102596		749.455	699.117	276.29	276.872	275.127	275.708			275.999	0.751253	0.00272194			847.534
745.554	579.884	272.011	272.194	272.166	273.427	272.577		272.475	0.571369	0.00209696		442.264	619.553	212.719	203.685	212.851	212.417			210.418	4.49237	0.0213497		1387.97	805.509		471.563	470.005	471.436	470.964		470.992	0.706417	0.00149985		493.326	699.461	349.985	348.826	343.61	340.133	347.087		345.928	4.03588	0.0116668			832.509
362.31	580.942	192.803	190.33	191.632	199.826	200.285		194.975	4.72229	0.02422		317.272	619.602	185.348	184.246	184.224	183.047	188.354		185.043	2.02142	0.010924		1405	805.598	471.244	471.507	469.949	470.203	469.724		470.526	0.799629	0.00169944		470.223	699.807			221.244	221.244	221.244		221.244	4.72582e-05	2.13602e-07			789.982
354.361	581.979	204.867	204.816	205.501	204.771	204.626		204.916	0.339267	0.00165564		505.413	619.713		235.403	234.091	235.582	233.951		234.757	0.854778	0.00364112		398.246	807.037		219.002	218.839	219.742	218.144		218.931	0.65595	0.00299615		684.553	700.231	272.1	272.1	272.1	272.1	272.1		272.1	1.34164e-05	4.9307e-08			549.416
825.519	582.137	287.183	289.759		288.681	287.219		288.21	1.24629	0.00432423		426.225	619.737	202.505	210.685			201.808		204.999	4.93593	0.0240778		428.401	808.775		209.4	212.883	209.62			210.634	1.95036	0.00925948		789.982	700.237	231.665	231.076	232.255	231.076	231.665		231.548	0.492936	0.00212887			541.338
515.399	582.535	241.958	237.887	241.466	240.859	242.425		240.919	1.79188	0.00743769		845.497	619.741	285.105	284.816			285.281		285.068	0.234779	0.00082359		567.469	809.12	247.385	246.938	246.739	246.796	247.212		247.014	0.276336	0.00111871		777.586	700.587	292.393	292.393	291.812	292.393	292.393		292.277	0.260075	0.000889823			934.626
921.002	583.206	242.114	241.599	242.214				241.976	0.330055	0.001364		410.165	620.667	206.441	201.075	202.263	206.73	202.05		203.712	2.66343	0.0130745		921.002	809.234		241.732	241.539	241.625	242.015		241.728	0.206824	0.000855605		818.008	700.763	214.453	206.21	213.276	209.743	213.864		211.509	3.48353	0.0164699			606.383
811.504	583.289	282.626	277.616	276.414	281.768	277.412		279.167	2.81954	0.0100998		813.517	621.045	281.673	281.98	280.611	281.094	282.44		281.559	0.721249	0.00256162		340.011	809.862	195.125	193.941	194.42	194.923	194.362		194.554	0.472392	0.00242808		530.31	700.961		233.012	233.606	233.012	233.606		233.309	0.343007	0.00147018			948.625
478.369	583.674	230.643	230.67		229.488			230.267	0.674986	0.00293132		623.345	621.321	248.607	248.855	248.747	249.675	248.646		248.906	0.440703	0.00177056		438.372	810.064	225.514		216.972		218.094		220.193	4.64193	0.0210812		384.183	701.049	193.25	192.051	193.85	193.25	193.25		193.13	0.657025	0.00340198			646.015
486.344	583.923	218.747	226.428		217.54			220.905	4.82077	0.0218228		412.21	621.732	253.766	254.021	253.908	253.629	253.814		253.828	0.147709	0.000581926		434.157	810.353		186.28	185.551	186.707	186.712		186.313	0.546548	0.0029335		322.22	701.427	184.804	185.416	184.805	184.193	184.805		184.805	0.432615	0.00234093			523.4
442.235	584.744	216.974		216.44	211.596	216.774		215.446	2.57625	0.0119578		426.344	621.734	219.101	221.15	220.465	221.293	220.91		220.584	0.886024	0.00401672		536.359	810.788		233.421	230.832	230.425	234.936		232.403	2.14728	0.00923946		718.525	701.81	271.846	271.264	270.681	271.846	271.264		271.38	0.487259	0.00179548			730.414
676.448	585.218	373.281	371.921	372.135				372.446	0.73119	0.00196321		412.202	622.242		191.182	192.382	191.87	192.148		191.896	0.519866	0.00270911		576.119	810.793		233.624	233.442	231.224	232.734		232.756	1.09142	0.0046891		522.286	704.381	225.97	225.97	225.97	225.375	219.432		224.543	2.86885	0.0127764			486.32
876.612	585.803		287.157	281.874	289.569			286.2	3.93604	0.0137528		324.155	622.354	176.445		170.945	169.739			172.377	3.5749	0.0207389		927.648	810.804		304.041	302.57		297.621		301.411	3.36306	0.0111577		622.372	707.007	245.164	245.756	245.164	245.756	245.756		245.519	0.324201	0.00132047			314.086
399.333	585.853	207.582	208.136	208.22	207.503	207.353		207.759	0.392495	0.00188919		555.45	622.522	244.998	244.628	245.748	244.831	245.024		245.046	0.423386	0.00172778		656.297	810.812		230.564	235.179	238.894	232.674		234.328	3.5811	0.0152824		798.463	707.873	279.472	278.89	279.472		278.89		279.181	0.335585	0.00120203			779.583
1221.99	585.977	280.464	280.69	280.64	280.188	279.905		280.377	0.329238	0.00117427		787.485	622.952	274.599	274.29	274.138	273.984	274.131		274.229	0.233755	0.000852411		865.573	810.812		293.666	292.8	292.326			292.931	0.679832	0.00232079		486.401	708.178	232.35	232.35	232.35	231.159	231.159		231.874	0.65221	0.00281278			240.067
781.51	586.402	282.807	283.036	282.403	282.531			282.694	0.283201	0.00100179		1216.86	624.156	437.794	438.201	438.059	438.493	437.734		438.056	0.309687	0.000706958		360.17	810.825		178.859	183.641	178.737			180.412	2.7967	0.0155017		866.523	708.772	300.577	300.577	299.997	300.577	298.836		300.113	0.756919	0.00252211			719.516
1465.02	586.929	493.14	492.149	492.197	493.381	492.948		492.763	0.560179	0.00113681		550.38	624.793	240.779	238.568	238.475	243.046	238.958		239.965	1.95825	0.00816058		1360.97	810.882	461.915	462.158	462.983	462.116	462.767		462.388	0.460445	0.000995798		778.43	714.348	274.941	275.523	276.105	276.105	275.523		275.639	0.48655	0.00176517			882.526
397.225	586.931	208.212	207.577	208.256	207.539	207.983		207.913	0.340603	0.0016382		293.272	625.365	185.331	185.48	186.085	186.165	187.09		186.03	0.695752	0.00373999		1343.95	811.026	461.974	463.404	463.042	462.175	465.194		463.158	1.28348	0.00277115		931.956	717.076		222.245	223.42	222.832	224.007		223.126	0.758628	0.0034			663.46
515.325	587.719		230.804	230.855	230.216	231.209		230.771	0.411571	0.00178346		451.351	625.539	216.274	216.471	216.407	216.603	216.227		216.396	0.151698	0.00070102		428.081	811.575	191.784	193.031	192.899	192.196	192.237		192.429	0.522271	0.00271409		827.603	717.361		300.218	299.637	299.637	300.218		299.928	0.335417	0.00111833			920.623
336.195	588.198	233.312	232.741	232.197	232.742	233.152		232.829	0.433574	0.0018622		587.404	625.786	240.412	240.647	241.77	240.84	241.039		240.942	0.518024	0.00215		492.197	811.668		202.529	197.559	199.211	199.905		199.801	2.06789	0.0103498		226.015	717.645	157.461	157.461	157.461	148.128	148.75		153.852	4.94613	0.0321486			620.537
751.473	589.09	273.134	274.487	272.709	272.804	273.12		273.251	0.716029	0.00262041		441.381	625.882	223.171	223.994	222.692	223.527	222.525		223.182	0.601959	0.00269717		748.42	811.912		293.789	294.111	293.629	294.504		294.008	0.386912	0.00131599		415.309	717.92	202.327	202.925	202.327	201.729	201.729		202.207	0.500521	0.00247529			586.423
795.5	589.106	286.2	286.444	285.223	286.527	286.233		286.125	0.523026	0.00182796		507.332	626.149	223.531	223.739	223.054		223.504		223.457	0.288621	0.00129162		891.584	811.975		301.255	302.156	301.577	301.942		301.732	0.398334	0.00132016		630.462	718.103	257.962	257.962	257.962	257.962	257.962		257.962	1.64317e-05	6.36981e-08			870.539
1434.79	589.631	433.039	433.038	433.165	434.172	433.832		433.449	0.521373	0.00120285		443.396	626.748	224.369	223.348	223.89	223.497	223.726		223.766	0.396056	0.00176995		265.992	812.124		179.254	179.759	179.757	179.717		179.622	0.24595	0.00136926		434.199	718.331	202.645	202.047	202.645	202.047	202.645		202.406	0.327213	0.00161662			921.619
839.531	589.633	293.477	293.753	294.258	293.845	294.117		293.89	0.307604	0.00104666		1172.83	626.749	428.336	428.729	428.599	428.998	428.254		428.583	0.301041	0.000702409		280.044	812.132		175.114	174.385	175.02	173.729		174.562	0.643083	0.00368398		995.946	718.511			222.623	223.21	223.21		223.014	0.338948	0.00151985			631.467
1421	589.811	485.181	485.328	485.386	485.386	484.965		485.249	0.179246	0.00036939		1137.83	626.756	417.639	416.807	417.899	418.258	418.739		417.868	0.722623	0.00172931		963.614	812.261		311.553	311.252	312.291	311.61		311.677	0.438832	0.00140797		494.288	719.078	283.555	281.793	282.968	282.968	282.381		282.733	0.669661	0.00236853			678.017
803.596	590.157	284.412	286.977	285.174	285.312	284.438		285.263	1.04332	0.00365742		901.634	627.853	301.049	301.391	301.193	301.177			301.203	0.141287	0.000469075		296.075	812.278		238.667	237.867	238.651			238.395	0.457237	0.00191798		812.459	720.457	285.201	285.201	284.62	288.107	284.62		285.55	1.45858	0.00510798			895.596
304.276	590.181	179.661	178.949	176.652	179.455	178.137		178.571	1.223	0.00684881		627.428	627.978		250.032		250.857	250.433		250.441	0.412199	0.00164589		211.194	812.568	199.571	201.485	198.849	198.744	200.037		199.737	1.11243	0.00556947		964.55	721.497	311.608	311.608	311.036	311.036	310.464		311.151	0.478432	0.00153762			762.555
607.386	590.899	249.224	249.307	249.331	249.931	249.125		249.384	0.316434	0.00126886		282.168	628.01	227.501	228.338	226.389	226.612	228.097		227.388	0.86861	0.00381995		372.123	812.571		174.981		174.269	174.219		174.49	0.425986	0.00244133		815.516	722.739	290.413	289.832	289.251	289.832	289.251		289.716	0.486173	0.0016781			858.524
864.513	590.959	365.812		365.839	365.469	365.236		365.589	0.289381	0.000791549		615.405	628.249	251.702	248.924	249.421	249.136	251.751		250.187	1.41676	0.00566279		476.209	812.579		196.666		199.989	197.673		198.109	1.70403	0.00860149		524.298	726.221	221.788	221.194	222.382	221.193	221.788		221.669	0.497197	0.00224297			540.01
949.541	591.558	293.507	297.27	286.755				292.511	5.32794	0.0182145		1154.86	628.477	417.565	416.734	417.825	416.974	417.456		417.311	0.44646	0.00106985		779.522	812.58		284.053	283.201	284.6			283.951	0.705386	0.00248418		486.189	726.701	288.383	288.383	287.796	287.796	287.796		288.031	0.321842	0.00111739			775.537
588.33	591.632	259.904	259.444	260.031	260.08	259.84		259.86	0.251621	0.000968295		416.329	629.362	226.031	225.626	226.782	225.779	226.623		226.168	0.511705	0.0022625		737.581	812.837		274.202	269.795	274.289			272.762	2.56988	0.00942171		776.38	726.76	284.841	284.841	284.841	284.841	284.841		284.841	0	0			982.685
1376.97	593.081	477.224	477.347	477.416	477.391	476.984		477.272	0.177401	0.000371697		1111.78	629.534	418.962	419.34	418.016	418.375	418.856		418.71	0.518439	0.00123818		253.24	812.998	198.255	197.676	198.159	198.658	197.481		198.046	0.471022	0.00237835		854.525	729.897	283.224	283.225	283.224	283.805	283.805		283.457	0.318011	0.0011219			594.521
803.479	593.321		270.675	271.812		270.476		270.987	0.720589	0.00265912		1128.81	629.706	418.885	418.055	419.145	418.298	418.779		418.632	0.445412	0.00106397		877.532	813.125		295.386	293.924	294.023	292.539		293.968	1.16313	0.00395665		202.084	730.585	222.607	221.989	223.225	222.607	222.607		222.607	0.436988	0.00196305			550.493
698.365	593.463	265.368	264.353	264.926	264.994	264.16		264.76	0.494213	0.00186664		1228.81	631.994	494.321	492.416	494.598	492.837			493.543	1.07795	0.0021841		837.153	813.752		273.606	271.583	273.106			272.765	1.05355	0.00386247		412.26	732.37	214.94	214.342	214.94	214.342	214.342		214.581	0.327741	0.00152735			113.993
555.449	594.306	245.623	245.695	245.726				245.681	0.0528071	0.000214941		857.607	632.301	293.462	294.393	294.206	294.759	294.272		294.219	0.473852	0.00161054		383.318	814.003		207.108	209.999	206.753			207.953	1.78064	0.00856269		638.357	733.446	260.812	260.812	260.812	261.396	261.396		261.046	0.319749	0.00122488			824.504
326.293	594.632	201.924	201.862	201.358	201.812	200.473		201.486	0.608533	0.00302023		1067.75	632.301	409.521	408.675	409.779	408.895	409.392		409.252	0.455197	0.00111227		580.413	815.81	235.864		236.407	235.357	235.695		235.83	0.438034	0.00185741		582.462	733.801	253.151	253.15	253.15	253.15	253.15		253.15	3.42053e-05	1.35118e-07			748.513
763.458	594.917	273.637	273.827	273.214	273.895	274.208		273.756	0.366266	0.00133793		1084.78	632.306	409.439	408.594	409.697	408.814	409.31		409.171	0.455121	0.0011123		1316.95	815.942	452.589	452.813	452.464	452.857	452.26		452.596	0.247741	0.000547378		686.53	733.973	272.084	271.501	271.501	272.084	270.918		271.618	0.487684	0.00179548			582.517
366.321	595.451	204.028	204.572	204.661	205.722	204.382		204.673	0.634763	0.00310135		599.476	633.521	253.664	253.314	253.804	253.54	253.112		253.487	0.276318	0.00109007		1299.92	816.126	453.836	452.874	452.525	452.918	452.322		452.895	0.581279	0.00128347		337.226	733.974	185.084	185.695	185.084	185.084	184.473		185.084	0.431816	0.00233308			832.666
353.402	595.765	216.798		217.45	217.354	217.188		217.197	0.287576	0.00132403		1040.75	635.084	397.586	397.931	397.841	398.125	397.428		397.782	0.277099	0.000696609		792.595	816.64		292.303	292.627	293.922			292.951	0.856209	0.0029227		606.245	733.974	248.831	247.662	248.246	247.662	248.246		248.13	0.488961	0.00197059			478.005
690.391	596.017	263.101	263.244	262.654	263.299	263.636		263.187	0.356436	0.00135431		1023.73	635.259	398.88	398.017	397.928	398.211	398.724		398.352	0.426792	0.00107139		974.555	816.926		309.732	310.614	310.499	309.795		310.16	0.460806	0.0014857		650.455	734.041	263.044	263.044	261.877	261.877	262.461		262.461	0.583495	0.00222317			820.524
711.439	596.223	264.112	263.093	263.086	264.9	264.067		263.852	0.770842	0.0029215		722.506	635.443	268.989		269.13	270.161	269.104		269.346	0.546904	0.00203049		730.562	819.317		283.19	282.339	281.988	282.751		282.567	0.519511	0.00183854		402.257	734.124	212.117	211.518	212.117	212.716	211.518		211.997	0.501059	0.00236352			722.525
1332.94	596.557	468.112	468.209	467.13	468.238	467.845		467.907	0.461115	0.000985485		350.2	636.352	182.776		184.769		183.274		183.606	1.03752	0.00565079		1255.9	821.347	443.331	443.536	444.385	444.843	443.006		443.82	0.766165	0.00172629		983.998	734.151	249.604	249.604	249.024	249.604	249.024		249.372	0.317369	0.00127267			932.61
496.314	596.632	215.093	213.895		215.054	214.299		214.585	0.587369	0.00273723		757.562	636.622	285.031	285.345		286.286			285.554	0.652678	0.00228565		1272.92	821.521	443.267	443.472	444.32	443.601	444.127		443.757	0.447263	0.0010079		233.932	734.325	140.397	139.776	139.776	140.397	139.776		140.025	0.340135	0.0024291			466.328
683.452	596.734	262.572	262.712	262.123	262.182	262.521		262.422	0.256536	0.00097757		524.275	636.666		224.163	224.089	224.315			224.189	0.115692	0.000516045		546.421	822.14		250.16	249.956		248.63		249.582	0.830368	0.00332704		443.98	734.42	234.747	234.747	234.747	234.15			234.598	0.298502	0.0012724			626.013
1114.79	598.02	416.811	416.76	416.911	417.868	417.555		417.181	0.499948	0.0011984		713.398	637.102	265.432		265.574	265.374	266.745		265.781	0.648235	0.00243898		542.325	823.694		238.781	238.593	238.124	237.276		238.193	0.670952	0.00281684		410.198	734.679	198.816	199.415	199.415	199.415	199.415		199.295	0.267637	0.00134292			873.553
691.442	598.191	264.256	264.404	264.394	264.46	264.211		264.345	0.106097	0.000401357		813.582	637.518	286.488	286.201	287.835	287.75	286.064		286.868	0.858395	0.0029923		611.453	826.202	260.089	260.279	259.461	259.373	259.912		259.823	0.393574	0.00151478		479.206	734.858	216.957	218.149	216.957	217.553	217.553		217.434	0.498391	0.00229215			790.522
671.402	598.734	250.448	249.952	250.557	250.577	250.355		250.378	0.25406	0.00101471		959.543	637.632	304.379	304.125		305.128	304.024		304.414	0.499081	0.00163948		1228.9	826.377	433.949	434.135	433.808	434.35	434.813		434.211	0.393278	0.00090573		1196.49	735.007	500.294	501.45	502.606				501.45	1.15601	0.00230533			240.067
396.253	599.102	289.276	289.517	289.461	289.599	288.712		289.313	0.356425	0.00123197		915.646	637.836	303.984	304.332	303.527	302.316	303.627		303.557	0.763186	0.00251414		1211.87	826.725	434.017	434.202	433.876	434.418	434.881		434.279	0.393336	0.000905722		384.288	735.17	193.848	192.649	193.848	193.848	192.649		193.369	0.657007	0.00339769			104.011
660.484	599.277	266.824	266.982	266.967	267.041	266.787		266.92	0.109114	0.000408788		996.728	638.279	388.154	388.484	387.199	387.443	387.972		387.85	0.524214	0.00135159		647.457	826.742		261.755	262.725	261.417	261.979		261.969	0.554458	0.0021165		969.703	735.301	322.449	321.305	321.305	322.449	321.877		321.877	0.57179	0.00177642			256.24
521.348	599.452	233.06	232.506	232.555				232.707	0.30696	0.00131908		569.465	638.385	247.898	248.144	248.039	248.353	247.932		248.073	0.183751	0.000740711		777.186	827.218	265.404	265.612		264.628	264.634		265.07	0.513583	0.00193754		284.199	736.468	169.191	167.961	167.961	167.961			168.268	0.615057	0.00365522			714.43
939.555	599.468		311.241	307.664	308.46	305.8		308.291	2.26065	0.00733283		254.203	638.806	164.464	163.956	165.215				164.545	0.633103	0.0038476		690.532	828.175	282.045	282.895	280.257				281.732	1.34658	0.00477965		1096.6	736.473	329.916	330.486	328.203	328.203			329.202	1.17686	0.00357489			472.449
525.44	599.471	241.251	241.311	241.347	241.331	241.126		241.273	0.0899644	0.000372873		965.513	639.576	303.151		303.295	304.498	303.394		303.585	0.617126	0.0020328		1184.87	832.265	424.636	424.802	424.487	425.103	424.318		424.669	0.301524	0.000710021		286.266	736.762	193.677	192.463	192.463	190.036	192.463		192.221	1.32931	0.00691554			972.64
934.63	599.615	295.309	292.69	294.935	293.363	292.474		293.754	1.29786	0.00441817		1025.53	639.817	307.088	312.222	308.424	310.252	310.345		309.666	1.97014	0.00636213		648.394	832.328	266.317	266.526		266.718	266.735		266.574	0.195706	0.000734152		572.444	737.209	249.741	248.571	247.986	248.571	248.571		248.688	0.641035	0.00257767			284.272
842.516	599.922	281.874	283.264	284.372	282.76	282.474		282.949	0.941088	0.003326		464.35	639.944	262.614	255.558	257.27	255.788	255.357		257.317	3.055	0.0118725		1167.84	832.437	424.707	424.873	424.559	425.175	424.389		424.741	0.30157	0.00071001		229.999	737.346	128.717	129.339		129.96			129.339	0.62159	0.00480591			660.415
908.554	599.978	294.854			288.248	292.015		291.706	3.3135	0.011359		909.521	640.533	297.404	298.342	299.35	297.514	297.022		297.926	0.930124	0.00312199		727.46	833.254	281.172		279.385		279.208		279.922	1.08631	0.00388077		300.034	737.572	171.241	171.241	171.241	171.241	171.855		171.364	0.274406	0.0016013			817.572
1288.92	600.179	457.845	457.913	458.008	457.924	458.71		458.08	0.35695	0.000779232		426.382	640.718	219.716		220.465	220.675	219.677		220.133	0.511974	0.00232575		454.329	833.438	245.214	244.752	245.162	245.249	245.04		245.084	0.201312	0.000821403		410.253	738.028	213.777	213.178	213.777	213.777	213.179		213.538	0.327808	0.00153513			606.007
707.474	600.524	265.883	266.622	265.443	266.097	266.427		266.095	0.463348	0.00174129		337.334	640.985	202.896	202.45		201.923	202.19		202.365	0.414176	0.00204668		388.333	834.338	197.847	196.676	197.147	198.222	196.479		197.274	0.747288	0.00378807		558.378	738.742	232.717	233.31	232.123	233.31	233.31		232.954	0.530693	0.0022781			680.468
472.281	600.552			223.122	220.679	214.589		219.463	4.39434	0.0200231		861.601	641.314	295.245	295.577	294.185	294.738	294.854		294.92	0.527859	0.00178984		711.468	834.812	278.91	279.752	278.311	278.594			278.892	0.623648	0.00223617		852.51	741.189	300.074	299.494	299.494	299.494	298.913		299.494	0.410606	0.001371			882.524
913.526	601.143	297.144	296.856	296.194	297.533			296.932	0.565058	0.00190299		871.622	642.038	296.394	296.125	295.936	296.498	296.008		296.192	0.244015	0.00082384		514.322	835.033	238.364	239.099	237.705	239.039	238.796		238.601	0.57804	0.00242262		816.5	741.635	298.542		290.407	298.542	290.407		294.475	4.69674	0.0159496			696.017
718.43	601.429	281.492	283.464	282.249	280.623	282.673		282.1	1.09133	0.00386858		769.555	642.563	279.529	279.229	279.069	279.544	279.079		279.29	0.23408	0.000838127		653.506	835.822	267.466	262.899	263.271	262.547	261.929		263.622	2.20469	0.00836306		1156.76	742.37		490.083	488.926	488.926	487.762		488.924	0.947404	0.00193773			814.521
731.477	601.911		265.873	269.933	269.435	269.175		268.604	1.84771	0.00687892		751.462	642.916	270.605	270.892	271.952	271.785	270.726		271.192	0.628737	0.00231842		414.03	836.22		194.445	193.706	194.2	197.281		194.908	1.61162	0.00826859		976.554	742.472	322.417	322.417	321.845	321.845	321.845		322.074	0.313144	0.000972273			746.496
783.493	602.038	281.634	282.441	281.81	281.353	281.651		281.778	0.405716	0.00143984		582.346	643.446	236.192	237.031	236.939	236.603	233.753		236.103	1.35481	0.00573819		562.287	836.266	246.243	245.194	244.998	245.074	244.875		245.277	0.5526	0.00225296		753.488	743.522	277.427		277.427	277.427	276.846		277.282	0.29094	0.00104926			660.017
476.282	602.696		226.557	226.024		225.779		226.12	0.397854	0.00175948		325.295	643.497	195.114		194.002	194.732	194.388		194.559	0.475273	0.00244282		386.249	836.946		203.404	203.26	203.082	203.798		203.386	0.304553	0.00149741		986.495	746.431	317.227	316.083	316.083	317.227	315.512		316.426	0.766958	0.00242381			876.638
917.536	603.083	299.439	303.229	300.233	298.678			300.395	1.99317	0.00663516		659.426	643.739	254.359	254.617	255.104	254.242	255.632		254.791	0.575399	0.00225832		504.08	837.365		203.005	201.654	202.076	201.586		202.08	0.653362	0.00323319		1010.6	746.836	329.694	329.694	329.694	329.694	329.694		329.694	0	0			796.524
255.256	603.703	192.64	196.184		199.759	195.991		196.144	2.90802	0.014826		817.577	644.366		287.987	286.608		287.249		287.281	0.690303	0.00240288		519.369	837.575	228.673	229.991	230.416	231.209	230.914		230.241	0.992429	0.0043104		341.295	751.038	193.476	192.874		193.476			193.275	0.347735	0.00179917			728.569
1244.89	603.773	448.741	447.62	447.729	448.779	448.417		448.257	0.551624	0.0012306		513.373	645.025	230.189		229.714	230.575	230.178		230.164	0.352392	0.00153105		1140.84	838.163	415.328	415.475	415.172	415.862	415.014		415.37	0.324503	0.000781237		795.526	757.415	287.628	287.046	287.046	287.046	287.046		287.163	0.259985	0.000905359			482.469
933.536	603.838		297.343	301.316	300.928			299.862	2.1907	0.00730567		678.404	645.193	372.393	369.042	372.643	372.825	373.384		372.058	1.72467	0.00463548		871.535	838.674		418.198	416.7	417.393	416.542		417.208	0.756517	0.00181328		1064.6	759.209	323.757	324.329	323.757		324.329		324.043	0.329705	0.00101747			636.535
335.264	603.976	194.551		193.975	195.605	198.467		195.65	1.99584	0.0102011		458.268	645.248	196.549	196.716	196.677		195.84		196.445	0.409758	0.00208586		348.264	838.906		210.867	210.104	211.087	208.808		210.216	1.02907	0.00489527		968.528	763.161	311.018	310.446	310.446	310.446	310.446		310.561	0.255739	0.000823475			1254.78
558.267	604.255	232.081	222.689	230.399	230.941			229.027	4.28341	0.0187026		703.448	646.123	266.107		266.248	266.051	265.605		266.003	0.277711	0.00104402		658.506	840.424		272.413	272.77	271.351	272.009		272.136	0.608709	0.00223678		286.266	767.082	192.463	191.25	190.036	191.857	191.25		191.371	0.899951	0.00470265			636.01
292.101	604.258		165.358	165.482	165.23	164.532		165.151	0.425028	0.00257357		651.405	646.761	235.618	235.846	236.364	236.028	235.624		235.896	0.312369	0.00132418		406.306	840.618		206.103	207.169	205.754	205.277		206.076	0.803813	0.00390057		748.536	769.085	280.37	279.788	279.788	279.788	280.37		280.021	0.318747	0.0011383			631.377
502.401	604.735	226.804	222.687			233.134		227.542	5.26254	0.0231278		1212.9	646.765	430.581	430.977	430.844	431.252	431.712		431.073	0.431206	0.00100031		192.187	840.625	208.869	209.554	208.778	209.226	208.708		209.027	0.3558	0.00170217		816.481	770.125	286.921	286.921	287.502	286.34	287.502		287.037	0.486166	0.00169374			620.009
266.178	605.192	163.156	161.808	166.787	165.32	166.442		164.703	2.15207	0.0130664		750.623	646.896		412.082		411.088	410.371		411.18	0.859213	0.00208963		378.274	840.76	215.037	213.899	214.351	215.294	212.446		214.205	1.12768	0.00526448		636.422	773.398		282.43	281.846	283.014	282.43		282.43	0.476658	0.00168771			447.384
444.236	605.453	212.216	212.19		210.974	213.781		212.29	1.15051	0.00541949		523.409	646.992	228.242	227.845	227.766	228.007	227.001		227.772	0.46791	0.00205429		638.439	841.16		262.428	259.818	260.903			261.05	1.31118	0.00502272		356.275	778.711	210.004	208.801	208.801	206.396	210.004		208.801	1.47317	0.00705535			578.012
211.965	605.487	160.821	158.836	158.966	159.918			159.635	0.92585	0.00579979		679.479	647.084	263.87	263.54	263.407	262.588	263.965		263.474	0.54594	0.00207208		228.136	841.275	241.571	241.697	241.509	242.297	241.397		241.694	0.354355	0.00146613		816.502	785.116	297.38	297.38	296.799	297.38	297.38		297.264	0.259867	0.000874196			574.309
354.063	605.551	178.001	177.292	177.407	177.794	177.685		177.636	0.287727	0.00161976		1195.87	647.323	431.855	432.253	430.913	431.321	431.781		431.625	0.517357	0.00119863		164.156	841.287	210.468	211.159	211.01	210.203	211.572		210.882	0.54811	0.00259913		743.436	785.702	297.865	297.284	297.865	297.284	298.448		297.749	0.48695	0.00163544			339.996
763.449	605.774	265.513		266.236	265.143			265.63	0.555999	0.00209313		773.551	647.762	278.901	280.411	280.249	279.519	279.053		279.627	0.683384	0.00244392		312.266	842.292	237.399	237.522	237.337	238.119	237.839		237.643	0.329058	0.00138467		909.573	786.49	306.151	306.151	306.151	306.151	304.995		305.92	0.517118	0.00169037			661.461
208.004	605.968	162.226	162.086	162.214	162.559	162.47		162.311	0.196236	0.00120901		847.622	648.35	293.517	293.845	293.659	293.605	293.723		293.67	0.123862	0.000421774		357.301	842.343		194.806	194.673	195.17	195.223		194.968	0.270223	0.00138599		783.522	787.283	285.958		285.377	285.377	285.377		285.522	0.290737	0.00101826			443.981
831.543	606.056	292.364	288.561		290.394	290.092		290.353	1.56237	0.00538095		725.529	648.876	271.381	271.67	271.523	271.353	272.11		271.607	0.308156	0.00113457		1268.96	843.871	446.838	447.05	447.895	447.148	445.327		446.852	0.940924	0.00210567		351.978	788.954	167.104	166.494	166.494	167.104			166.799	0.351982	0.00211021			328.24
859.522	606.364	296.263	294.225	289.505	294.317	293.426		293.547	2.48895	0.00847887		312.206	649.05	186.72	187.497	187.473	187.557	187.851		187.419	0.419113	0.00223623		1049.65	844.083	326.13			324.699	325.942		325.591	0.777501	0.00238797		796.564	791.026	291.109	291.109	290.528	290.528	291.109		290.877	0.318402	0.00109463			917.541
427.366	606.551	220.748	220.746	220.812	221.324	221.152		220.956	0.265713	0.00120256		413.349	650.823	215.621	215.816	216.37	215.946	216.188		215.988	0.296518	0.00137285		827.509	844.087		408.984	406.303	408.265	407.35		407.726	1.16047	0.00284621		525.37	793.661	229.501	230.096	230.096	230.096			229.947	0.297077	0.00129193			288.001
384.372	606.611	210.815	210.782	210.862	211.345	210.593		210.879	0.279577	0.00132577		635.417	651.154	254.554	255.418	254.695	255.653	255.828		255.23	0.573523	0.00224709		609.481	844.295		256.11	255.896	256.438	255.756		256.05	0.296491	0.00115794		395.342	796.591	205.647	205.647	205.647	205.647	205.048		205.527	0.267988	0.00130391			234.162
353.193	606.767	185.205	184.506	188.815	190.434	187.909		187.374	2.48258	0.0132493		729.526	651.365	271.354	271.038	271.495	270.719	272.083		271.338	0.51287	0.00189015		1096.82	844.377	404.838	406.154	405.862	406.627	405.716		405.839	0.659039	0.00162389		855.527	798.757		295.412	295.993	295.993	295.412		295.703	0.335236	0.00113369			616.277
1200.87	606.918	438.483	438.495	438.616	438.474	438.128		438.439	0.183299	0.000418073		803.597	652.016	285.343	285.657	286.088	285.994	286.123		285.841	0.333793	0.00116776		777.205	845.518		256.087	255.872	256.398	256.918		256.319	0.454228	0.00177212		768.485	799.083	287.8	288.382	288.382	279.075	287.219		286.172	3.99627	0.0139646			480.321
544.344	607.395	234.574	234.615	229.361	235.805	233.84		233.639	2.4929	0.0106699		568.327	652.464	264.887	265.77	265.028	266.037	265.591		265.463	0.490285	0.00184691		843.665	846.231		296.758	295.887	296.554	296.869		296.517	0.439797	0.00148321		346.096	801.984	190.363	190.363	190.363	190.363	189.761		190.243	0.269234	0.00141521			870.641
460.348	609.991	226.168	226.182	226.24	225.583	226.588		226.152	0.361318	0.00159768		556.324	654.334	271.693	271.374	271.229	271.049	271.204		271.31	0.243275	0.00089667		350.276	846.93		213.264	211.279	211.647	211.2		211.848	0.964184	0.00455131		956.979	802.429	245.644	245.064	245.644	246.224	245.064		245.528	0.48497	0.00197521			538.007
331.324	610.163	201.803	200.544		201.091	200.952		201.098	0.524466	0.00260801		843.517	654.56	286.921	289.046	287.665	288.185	289.519		288.267	1.04334	0.00361935		340.334	847.184		207.381	202.959	208.847	208.379		206.891	2.69164	0.0130099		602.45	802.685	259.387	258.802	258.802	258.802	259.387		259.036	0.320127	0.00123584			326.192
434.345	613.344	218.274	215.299	208.264	216.463	215.111		214.682	3.80225	0.0177111		539.454	654.715	244.561	244.802	244.701	243.165			244.307	0.768022	0.00314367		821.557	848.876	289.472	291.533	291.858	291.983	291.661		291.301	1.03735	0.00356108		486.261	802.689	218.061	218.061	218.061	218.656	218.656		218.299	0.326157	0.00149408			910.556
593.369	614.159	245.247	245.908	245.35	245.937	245.136		245.515	0.379259	0.00154475		824.484	654.888	412.267	412.633	413.738		412.14		412.695	0.726249	0.00175977		595.502	849.405	251.886	251.454	250.65	251.251	251.115		251.271	0.453386	0.00180437		398.375	802.825	203.199	202.6	202.6	203.199	203.199		202.959	0.3281	0.00161658			766.524
390.335	614.677	205.365	206.507	204.216	208.851	208.699		206.727	2.03791	0.00985797		993.544	655.167	306.623	308.769	306.17	309.184	308.08		307.765	1.31989	0.00428862		777.59	849.451		291.209	292.723	290.491	290.151		291.144	1.14171	0.00392147		806.665	802.877	304.996		304.996	304.996	304.996		304.996	1.5e-05	4.9181e-08			1243.92
597.446	615.914	243.45	247.047	247.074	246.489	246.863		246.184	1.54653	0.00628198		388.298	655.176	217.293		218.66		219.1		218.351	0.942595	0.00431688		348.301	849.497		209.034	209.493	205.64	206.98		207.787	1.80055	0.00866539		370.227	803.031	192.899	192.899	192.898	192.298	192.298		192.658	0.328898	0.00170716			687.482
508.373	616.821		233.247	232.116	231.48			232.281	0.895324	0.00385449		923.467	655.242	292.531	295.867	294.476	297.447	294.544		294.973	1.82448	0.00618524		374.341	849.649	210.859	211.54	211.995	211.146	211.307		211.369	0.428389	0.00202673		812.683	803.044	308.991	308.991	309.564	309.564	308.991		309.22	0.314042	0.0010156			758.447
921.003	617.117	241.532	242.183			242		241.905	0.335553	0.00138713		479.38	655.5	219.582	219.17	219.103	219.925	218.316		219.219	0.604501	0.00275752		1052.79	850.266	394.354	395.649	395.37	396.219	395.237		395.366	0.679646	0.00171903		634.328	803.114	308.135	308.711	308.135	308.711	308.135		308.365	0.315499	0.00102314			925.586
665.305	617.73	252.24	251.167	251.186	251.792	251.569		251.591	0.448795	0.00178383		791.461	655.817	270.359	270.647	271.103	270.328	271.085		270.704	0.376714	0.00139161		783.483	850.784	396.099	397.399	397.119	397.972	396.986		397.115	0.682648	0.00171902		386.199	803.22	196.814	197.414	197.414	196.814	197.414		197.174	0.328451	0.00166579			822.539
392.365	617.797	202.956	196.356	204.775	204.643	199.141		201.574	3.69864	0.0183488		812.399	656.185	270.24	269.925	269.178	270.815	270.362		270.104	0.608365	0.00225234		370.094	851.016			261.915	262.437	263.583		262.645	0.853474	0.00324954		838.522	803.429	284.472	284.472	284.472	284.472	283.891		284.356	0.259746	0.000913454			340.334
474.369	617.977	218.307	217.117	218.368	220.059	227.58		220.286	4.20974	0.0191103		583.481	656.204	252.001	252.254	251.535	250.041			251.458	0.990464	0.00393889		530.316	851.423	243.594	241.927	241.133	243.036	239.813		241.901	1.50859	0.00623641		550.435	803.894	248.804	248.804	248.804		248.218		248.657	0.29287	0.00117781			671.433
539.402	618.236	233.45	229.95	232.946	232.315	232.123		232.157	1.34083	0.00577553		337.279	657.209	203.517		203.028	203.791	203.434		203.442	0.315679	0.00155169		766.456	851.434		396.355	398.466	396.938	398.33		397.522	1.04039	0.00261718		662.532	803.93	269.945	269.945	269.361	269.945	269.361		269.711	0.319487	0.00118455			766.58
322.24	618.343	180.444	184.551	185.866	183.862	181.939		183.332	2.14893	0.0117215		833.586	657.407	292.392	292.718	292.535	292.474	293.198		292.663	0.322032	0.00110035		747.541	852.334	282.814	283.071	282.815	282.458	282.633		282.758	0.229369	0.000811183		358.022	804.347		178.576	178.576	178.576	177.967		178.424	0.304645	0.00170742			113.993
745.555	618.671	273.753	273.36	273.912	274.594	273.742		273.872	0.451881	0.00164997		458.375	657.591	214.951	220.06	216.924	219.586			217.88	2.39165	0.0109769		548.355	854.014		232.09	234.918	234.479	234.208		233.924	1.25684	0.00537288		779.603	804.598	292.962	292.38	292.962	291.217	291.799		292.264	0.758225	0.00259432			314.086
306.255	619.055	191.058	188.553	181.428		192.579		188.405	4.93847	0.0262121		470.239	658.231	216.021	217.445	224.125	217.581			218.793	3.62401	0.0165637		891.571	854.073		302.443	301.563		302.535		302.18	0.536487	0.00177539		292.168	805.075	332.826	335.187	325.154	337.548	333.417		332.826	4.66593	0.0140191			240.067
618.34	619.088	256.704	257.988	256.825	257.45			257.242	0.595098	0.00231338		507.405	658.284	239.435	239.668	240.797	240.471	240.059		240.086	0.559908	0.00233211		873.652	855.073			300.47	299.324	298.483		299.426	0.997781	0.00333231		266.155	805.234		166.623	167.24	166.006	166.623		166.623	0.503717	0.00302309			388.105
593.378	621.561		245.908	245.35		245.724		245.66	0.28439	0.00115765		677.427	658.972	263.282	262.951	262.819	263.211	263.375		263.127	0.23373	0.000888277		969.617	855.241		311.526	309.457	315.169	314.524		312.669	2.66576	0.00852583		500.312	805.246	228.008	228.603	227.413		228.008		228.008	0.48575	0.00213041			166.048
1435.01	621.668	488.609	488.765	487.659	488.829	488.403		488.453	0.473271	0.000968919		467.339	659.105	224.029	219.325	223.55	225.005	224.616		223.305	2.29287	0.0102679		565.454	855.334		247.558	248.555	246.816	247.83		247.69	0.718297	0.00289999		466.312	806.752	238.585	238.585	238.585	238.585	238.585		238.585	8.94427e-06	3.74888e-08			849.608
553.418	622.449	240.944	241.003	240.451	240.433	240.229		240.612	0.341716	0.00142019		688.514	659.367	272.859	274.965	272.397	272.837	274.199		273.451	1.08285	0.00395995		879.544	857.277	297.452	295.97			297.267		296.896	0.807499	0.0027198		530.347	806.838	230.041	231.823	237.17				233.011	3.71012	0.0159225			304.24
859.513	623.462	288.734	289.572	287.764	289.076	288.777		288.785	0.661142	0.0022894		739.542	659.397	272.492		273.236	273.076	274.435		273.31	0.815774	0.00298479		967.604	857.334	310.013	307.4	310.055	310.53	306.885		308.977	1.69647	0.0054906		318.045	807.111	178.781	180.005	178.781	177.557	180.005		179.026	1.02423	0.00572111			995.946
267.256	624.232	184.337	184.839	185.559	185.967	186.457		185.432	0.852123	0.00459534		364.258	660.047	202.323		203.072	201.974	201.62		202.247	0.620242	0.00306675		1008.77	857.561	385.065	385.15	384.884	385.817	384.764		385.136	0.409663	0.00106368		744.016	807.248	203.601		203.601	201.832			203.011	1.02153	0.00503191			415.995
565.372	624.853	243.758	243.825	243.27	243.851	243.641		243.669	0.23747	0.000974561		800.444	660.091	282.351		281.289	280.565	282.516		281.68	0.920962	0.00326953		473.36	857.609		234.793	233.402	234.777	229.072		233.011	2.70567	0.0116118		807.632	807.444	297.434	298.597	298.015	298.015	297.434		297.899	0.486255	0.00163228			502.008
636.487	625.205	262.952	263.092	261.919	260.219	260.563		261.749	1.32541	0.00506366		596.337	661.239	241.549	238.734	239.25		242.178		240.428	1.69088	0.0070328		599.44	857.746	251.252	252.015	251.21	246.487	252.271		250.647	2.37159	0.00946187		284.004	807.847		164.89	163.045	161.2			163.045	1.84521	0.0113171			664.47
1390.98	625.211	480.65	480.783	480.847	480.834	480.421		480.707	0.178063	0.000370419		381.433	661.935	226.061	225.655	225.58	225.807	226.035		225.828	0.217577	0.000963464		428.081	858.181	194.205	191.818	193.505	193.999	192.237		193.153	1.06851	0.00553193		748.536	808.506	304.23	303.066	304.23	303.066	305.394		303.997	0.973789	0.00320328			1244.04
540.272	625.571	261.011	260.553	261.14	261.191	261.536		261.086	0.355898	0.00136314		282.168	662.454	232.495	230.214	230.136	229.119	230.601		230.513	1.23616	0.00536264		903.551	858.455	300.883	302.382	299.13	297.411	298.921		299.746	1.92029	0.0064064		390.084	810.19	199.145	199.145	199.145	198.546	198.546		198.905	0.328351	0.00165079			895.045
596.335	625.571	260.408	260.536	260.536	260.587	260.346		260.483	0.101027	0.000387844		705.494	663.544		268.185		267.856	268.013		268.018	0.164545	0.000613932		915.598	858.763		308.828	308.533		308.896		308.752	0.193099	0.000625417		305.993	811.042	138.605	144.123	139.218		133.088		138.759	4.51551	0.0325422			114.03
359.35	628.776	208.929	209.487	208.974		209.297		209.172	0.266402	0.0012736		758.411	664.829	269.957	269.64		269.317	269.472		269.597	0.27422	0.00101715		371.34	859.187		207.334	206.577	206.978	207.112		207	0.318101	0.00153671		283.998	814.224	140.288	142.748	140.288	133.522	132.907		137.951	4.44371	0.0322123			874.671
1346.96	628.939	472.696	472.806	471.721	472.843	471.28		472.269	0.720585	0.00152579		382.278	665.499	202.601	201.541	201.497	200.397	200.663		201.34	0.866445	0.0043034		771.536	859.898	282.062	284.104	287.413	284.063	290.784		285.685	3.43668	0.0120296		632.009	814.226	182.328	182.928		184.727			183.328	1.24818	0.00680845			885.651
825.502	628.948	279.649	280.447	279.82	280.523	280.241		280.136	0.385711	0.00137687		358.163	666.806	248.821	249.066	248.962	248.653	248.848		248.87	0.155636	0.000625371		502.438	860.118		235.018	236.644	238.586	234.123		236.093	1.96267	0.00831313		474.004	814.549	168.522	170.334	165.503	163.088	164.295		166.348	3.00709	0.0180771			243.09
383.186	629.299	214.4	214.377	213.858	213.753	214.188		214.115	0.296721	0.0013858		1270.94	666.971	446.014	444.021	445.076	445.536	443.561		444.842	1.02782	0.00231054		787.501	860.186		285.789	286.122	282.2	282.968		284.27	1.97654	0.00695304		570.485	814.888	255.614	255.614	255.614	255.028	255.028		255.38	0.320547	0.00125518			170.095
693.419	629.658	263.66	264.389	263.797	264.446	264.78		264.215	0.470373	0.00178027		789.515	667.844	279.405	279.709	278.945	279.42	279.56		279.408	0.286305	0.00102469		713.484	860.756		272.582	275.914	268.57			272.356	3.67734	0.013502		293.996	815.816	132.088	130.246	133.931	136.387	130.86		132.703	2.49457	0.0187982			1168.86
527.238	630.498	228.288	220.641	227.186	228.31	227.535		226.392	3.25129	0.0143613		845.643	668.781	289.316			292.406	292.526		291.416	1.81974	0.00624448		607.378	860.762	200.239	197.89	188.148	194.621	197.087		195.597	4.62244	0.0236325		616.471	817.625	259.255	260.423		260.423	258.671		259.693	0.876333	0.0033745			700.485
725.464	631.766	268.082	267.663	267.646	268.308	268.05		267.95	0.287232	0.00107196		460.223	669.172	214.926	214.506		214.634	214.262		214.582	0.276501	0.00128855		347.319	861.198	204.113	200.505	204.025	204.451	203.346		203.288	1.60652	0.00790266		664.014	818.08	190.452	191.634	190.452	188.679	191.043		190.452	1.10582	0.00580629			758.452
382.324	631.931		203.078	203.763	204.225	202.293		203.34	0.842094	0.00414132		635.378	669.229	247.297	247.542	246.832	247.143	246.724		247.107	0.335154	0.00135631		341.365	861.404	208.514		209.04	207.611	207.135		208.075	0.860587	0.00413594		426.111	820.745	194.991	196.187	194.393	194.393			194.991	0.845351	0.00433533			284.272
573.469	632.926	248.961		248.481	250.256	248.86		249.139	0.772405	0.00310029		480.341	669.518	229.372	226.521	229.508	227.908	228.13		228.288	1.22006	0.00534441		339.35	862.143		200.068	204.203	207.052	201.084		203.102	3.16703	0.0155933		565.349	821.206	240.952	240.952	240.952	240.952	240.359		240.834	0.26524	0.00110134			446.005
1302.93	633.154	461.269	461.347	461.437	461.364	460.982		461.28	0.176848	0.000383385		618.27	669.597	231.007		223.835	225.286	224.897		226.256	3.22595	0.014258		819.54	862.322		287.976	290.682	289.646	289.3		289.401	1.11656	0.00385819		347.185	821.932	192.749	192.749	192.147	192.147	192.147		192.388	0.329698	0.00171372			764.568
932.639	633.477	295.897	298.509		305.004			299.803	4.68924	0.0156411		605.372	669.61	245.124		246.482	244.347	246.372		245.581	1.0277	0.00418476		563.351	862.633		217.493	216.73	216.431	214.84		216.374	1.11576	0.00515664		833.651	822.394	304.83	303.668	303.668	304.249	303.087		303.9	0.662295	0.00217932			871.668
460.266	633.496	262.71	262.252	260.487	261.123	261.472		261.609	0.885674	0.00338549		354.291	671.406	187.677	192.788	185.936	189.755	186.312		188.494	2.82839	0.0150052		432.384	862.903	221.372	217.223	220.695	218.573	221.813		219.935	1.96097	0.00891614		1095.94	822.541		235.83		236.416	236.416		236.221	0.338529	0.0014331			901.586
845.494	633.852	284.754	284.993	284.356	285.657	284.783		284.909	0.477441	0.00167577		881.61	672.26	297.545			297.05	296.559		297.051	0.492682	0.00165857		331.324	863.316		201.476		201.179	201.268		201.308	0.152221	0.000756162		339.241	822.76	186.873	186.263	186.873	186.873	191.111		187.599	1.98102	0.0105599			907.621
239.167	633.974		157.787	157.916	157.027	156.944		157.418	0.504059	0.00320203		553.471	672.692	247.459	248.312	248.813	248.521	249.318		248.484	0.686393	0.00276232		877.623	863.349		304.885	304.598	305.158	306.148		305.197	0.673683	0.00220737		654.48	823.109	265.345	265.345	265.928	265.928	265.928		265.695	0.319569	0.00120277			536.444
273.155	634.049	164.17		166.586	161.475	170.489		165.68	3.82585	0.0230918		495.331	675.209	224.284	225.72	225.031	225.261	225.486		225.156	0.550669	0.00244572		675.456	863.384		260.336	261.904	260.604	261.159		261.001	0.692744	0.00265418		890.729	823.278	318.843	317.126	316.553	318.271	318.271		317.813	0.940727	0.00296			837.592
373.253	634.261	196.762	196.093	198.574	189.46	200.671		196.312	4.22272	0.0215103		1240.9	676.256	435.29	435.693	435.554	434.77	431.603		434.582	1.7023	0.0039171		642.471	863.494	261.602	261.796	262.171	262.639	261.425		261.927	0.485022	0.00185175		409.284	823.44	216.187	214.99	218.581	213.793	214.392		215.589	1.89258	0.00877867			540.473
1216.86	634.55	437.258	438.429	437.389	438.408	438.063		437.909	0.556242	0.00127022		939.644	677.184	308.057	306.618	308.201	307.624	306.522		307.404	0.791533	0.00257489		218.04	863.59	177.967	174.838	178.486	177.251	176.569		177.022	1.41977	0.00802031		884.712	823.573	314.296	314.868	314.868	314.868	315.441		314.868	0.404858	0.0012858			480.316
744.408	636.073	281.308	281.53	280.319	282.19	280.158		281.101	0.853743	0.00303714		787.487	677.496	273.997	274.894	274.138	274.589	275.34		274.592	0.550283	0.002004		572.482	863.639	241.344	240.88	241.29		241.772		241.321	0.365063	0.00151277		688.548	823.607	273.234	273.234	273.234	273.234	273.234		273.234	2.19089e-05	8.01836e-08			831.503
470.268	636.456	218.95	218.944	220.194	218.927	219.349		219.273	0.544434	0.00248291		889.636	678.699	299.908	300.85	300.051	300.03	301.948		300.557	0.862606	0.00287002		782.568	864.146		297.725	293.88	295.749	294.273		295.407	1.7423	0.00589798		586.493	823.788	256.035	255.45	255.45	255.45	255.45		255.567	0.261555	0.00102343			460.267
688.346	636.472	279.978	281.36	281.897	282.021	282.32		281.515	0.926983	0.00329283		609.365	680.492	248.73	248.371	248.264	247.973	248.768		248.421	0.332935	0.00134021		399.371	864.269	214.04	214.119	214.569		214.486		214.304	0.262579	0.00122527		805.523	823.793	285.823	284.08	283.498	284.661	285.823		284.777	1.03969	0.00365088			382.381
601.421	636.513	249.279	248.774	249.386	248.22	248.003		248.732	0.61682	0.00247985		462.369	680.891	214.897	215.092	215.644	215.222	214.848		215.141	0.318901	0.00148229		292.103	864.388			166.035	166.091	163.536		165.221	1.45912	0.00883135		648.464	823.965	263.061	263.645	263.061	263.645	263.061		263.294	0.31964	0.001214			919.555
451.35	636.695	216.253	216.239	216.902	216.81	216.644		216.57	0.309542	0.00142929		815.531	682.568	284.671	284.381	283.609	284.713	284.24		284.323	0.445258	0.00156603		799.641	864.75		287.499	288.424	288.002	287.64		287.891	0.41369	0.00143697		368.239	824.521		200.143	198.341	199.543			199.342	0.917496	0.00460261			1266.99
341.328	637.076	201.574	200.914	200.412	202.061	203.116		201.615	1.04774	0.00519671		845.607	682.973	294.129	293.253	294.272		293.13		293.696	0.587596	0.00200069		578.49	864.944	249.663	251.02	252.609	250.234	250.086		250.722	1.1632	0.00463941		412.215	824.667	200.58	201.178	201.178	201.178	201.178		201.059	0.267591	0.00133091			848.542
1258.91	637.198	451.005	452.216	451.158	452.218	451.85		451.689	0.577252	0.00127799		310.282	683.186	183.639	183.16	182.513		182.888		183.05	0.473947	0.00258917		663.483	866.172	265.597	265.206	266.171	266.003	267.205		266.037	0.752827	0.00282979		808.731	824.833	463.156		461.978	463.156			462.764	0.680055	0.00146955			365.994
555.449	637.199	244.448	245.106	244.549	244.543	245.512		244.832	0.460454	0.0018807		837.586	683.27	288.759	289.079	288.901				288.913	0.160334	0.000554957		721.561	866.179		279.678		280.875	282.816		281.123	1.58352	0.00563284		760.588	825.336	287.271	287.271	287.853	287.853			287.562	0.335865	0.00116797			817.58
[truncated: 12,112 more rows]
[truncated: 19 more columns]
