# Supplementary material for: Trapped ion mobility spectrometry and PASEF enable in-depth lipidomics from minimal sample amounts
Source: Nat Commun. 2020 Jan 16;11:331. doi: 10.1038/s41467-019-14044-x (PMC6965134; doi:10.1038/s41467-019-14044-x)
Supplement: Supplementary file 12 — Supplementary Data 10 [file 41467_2019_14044_MOESM12_ESM.xlsx]

## Sheet: Suppl. Data 10
Mass (Da)	Retention Time (s)	Lipid Name	Molecular Formula	CCS_plasma_replicate_1	CCS_plasma_replicate_2	CCS_plasma_replicate_3	CCS_plasma_replicate_4	CCS_plasma_replicate_5		Average	STDEV	CV
400.334	847.029	24,25-epoxy-cholesterol	C27.0H44.0O2.0	226.541	225.959	226.018	226.546	225.771		226.167	0.355542	0.00157203
400.334	1065.12	24,25-epoxy-cholesterol	C27.0H44.0O2.0	210.53	210.498	209.984	210.464	210.904		210.476	0.327278	0.00155494
418.306	558.857	24-northornasterol A	C26.0H42.0O4.0	276.412	274.235	274.801	276.075	281.123		276.529	2.71894	0.00983237
418.307	559.225	24-northornasterol A	C26.0H42.0O4.0	207.867	207.234	207.911	207.791	204.076		206.976	1.64378	0.0079419
440.29	943.874	24-northornasterol A	C26.0H42.0O4.0	230.6	230.033		230.627	231.033		230.573	0.410835	0.0017818
440.29	1008.91	24-northornasterol A	C26.0H42.0O4.0		309.223	309.123	309.329	308.993		309.167	0.143345	0.000463649
418.308	1010.01	24-northornasterol A	C26.0H42.0O4.0	235.33		235.416	235.378	234.59		235.179	0.393637	0.00167378
418.308	1010.34	24-northornasterol A	C26.0H42.0O4.0	322.361	322.169	322.621	322.877	323.684		322.742	0.590162	0.00182859
440.29	1030.15	24-northornasterol A	C26.0H42.0O4.0	236.512	234.776		236.566	236.369		236.056	0.857081	0.00363084
440.29	1097.9	24-northornasterol A	C26.0H42.0O4.0	234.147	231.812	233.639	231.815	233.405		232.964	1.08371	0.00465186
382.323	1553.39	3,5-cholestadien-7-one	C27.0H42.0O1.0	203.132	203.078		203.031	202.888		203.033	0.104615	0.000515264
382.322	1553.8	3,5-cholestadien-7-one	C27.0H42.0O1.0		299.35	297.498	298.256	297.351		298.114	0.914514	0.00306767
428.366	960.447	3beta-hydroxy-4beta-methyl-5alpha-cholest-7-ene-4alpha-carbaldehyde	C29.0H48.0O2.0	219.549	220.136	219.611	218.337	218.169		219.16	0.861387	0.0039304
430.309	366.172	3beta-Hydroxy-5alpha,6alpha-epoxy-9-oxo-9,10-seco-5-cholest-7-en-11-al	C27.0H42.0O4.0	227.801	227.226	227.283	227.815	228.226		227.67	0.416597	0.00182983
484.283	873.264	3-dehydroecdysone	C27.0H42.0O6.0	228.796	228.819	229.463	230.002	226.859		228.788	1.18886	0.00519634
420.361	646.772	5alpha,6beta-dihydroxycholestanol	C27.0H48.0O3.0	204.875	205.421	206.694	205.38	205.826		205.639	0.679199	0.00330286
420.36	738.465	5alpha,6beta-dihydroxycholestanol	C27.0H48.0O3.0	204.875	204.234	204.915	204.191	204.045		204.452	0.410769	0.00200912
404.365	751.841	6alpha-hydroxycholestanol	C27.0H48.0O2.0	202.756	203.296		203.251			203.101	0.299563	0.00147495
398.318	661.568	7-oxo-cholestenone	C27.0H42.0O2.0	219.461	220.643	219.522	219.435	219.86		219.784	0.509568	0.00231849
681.641	1690.79	Campesteryl Ester 18:1	C46.0H80.0O2.0	293.988	293.679	294.188	293.769	294.628		294.051	0.378902	0.00128856
679.628	1665.06	Campesteryl Ester 18:2	C46.0H78.0O2.0	391.752	393.733	391.625	393.313	397.989		393.683	2.5807	0.00655528
679.626	1664.32	Campesteryl Ester 18:2	C46.0H78.0O2.0	294.587	294.864	294.206	294.956	294.646		294.652	0.291886	0.000990614
679.624	1703.56	Campesteryl Ester 18:2	C46.0H78.0O2.0	293.424	293.696	293.623	293.786			293.632	0.15423	0.000525248
641.611	1682.1	CE 16:0	C43.0H76.0O2.0	394.519	394.193	396.136	396.098	395.555		395.3	0.899176	0.00227467
641.61	1682.97	CE 16:0	C43.0H76.0O2.0	286.78	287.607	286.964	286.519	286.811		286.936	0.407705	0.00142089
641.611	1682.51	CE 16:0	C43.0H76.0O2.0	359.272	358.147	360.795	357.126	359.582		358.984	1.40285	0.00390784
639.595	1648.89	CE 16:1	C43.0H74.0O2.0	392.813	396.543	393.267	395.542	396.741		394.981	1.83635	0.00464922
639.595	1648.55	CE 16:1	C43.0H74.0O2.0	284.469	284.702	284.066	284.196	283.908		284.268	0.318083	0.00111896
639.595	1648.02	CE 16:1	C43.0H74.0O2.0	356.98		359.077	356.567	357.281		357.476	1.10665	0.00309572
639.595	1695.51	CE 16:1	C43.0H74.0O2.0	393.391	395.962	395.004	395.542	392.683		394.516	1.41505	0.00358679
639.596	1697.16	CE 16:1	C43.0H74.0O2.0	284.469	285.872	283.482	284.196	285.661		284.736	1.00988	0.00354672
637.58	1627.48	CE 16:2	C43.0H72.0O2.0	285.071	284.721	283.501	283.63	285.095		284.403	0.780732	0.00274515
655.626	1694.79	CE 17:0	C44.0H78.0O2.0	349.276	358.569	361.794	367.448	358.841		359.185	6.59095	0.0183497
655.627	1694.83	CE 17:0	C44.0H78.0O2.0	288.398	289.232	288.003	291.073	289.019		289.145	1.18349	0.00409305
655.626	1695.35	CE 17:0	C44.0H78.0O2.0	396.075	395.179	386.122	396.502	395.379		393.851	4.35353	0.0110538
653.611	1665.16	CE 17:1	C44.0H76.0O2.0	286.67	286.912	286.271				286.618	0.323759	0.00112959
653.611	1665.35	CE 17:1	C44.0H76.0O2.0	391.483	391.719	393.669	392.46	397.722		393.411	2.556	0.00649702
652.614	1712.57	CE 18:0	C45.0H80.0O2.0	393.598	395.01	395.211	394.01	394.631		394.492	0.67753	0.00171747
652.614	1712.05	CE 18:0	C45.0H80.0O2.0	360.115	364.814	361.639	370.201	363.332		364.02	3.88015	0.0106592
652.611	1712.92	CE 18:0	C45.0H80.0O2.0	292.347	292.03	291.96	292.118	292.398		292.17	0.193189	0.000661221
667.626	1676.99	CE 18:1	C45.0H78.0O2.0	362.45	362.509	361.081	360.91			361.738	0.859942	0.00237725
650.6	1677.62	CE 18:1	C45.0H78.0O2.0	289.455	290.295	289.646	289.796	290.08		289.854	0.335627	0.00115792
665.612	1497.9	CE 18:2	C45.0H76.0O2.0	290.637		290.247	290.399			290.427	0.196622	0.000677011
665.61	1499.51	CE 18:2	C45.0H76.0O2.0	379.225	382.867	386.582	387.089	383.672		383.887	3.17558	0.00827219
665.611	1548.67	CE 18:2	C45.0H76.0O2.0	290.055	290.312	290.247	290.984	290.098		290.339	0.375389	0.00129293
648.584	1653.9	CE 18:2	C45.0H76.0O2.0	326.033	326.465	328.048	324.26	325.629		326.087	1.37312	0.00421089
648.584	1652.7	CE 18:2	C45.0H76.0O2.0	395.376	397.96	397.573	398.122	397.575		397.321	1.11359	0.00280275
648.583	1654.38	CE 18:2	C45.0H76.0O2.0	339.915	342.171		340.559	340.728		340.843	0.952103	0.00279338
665.611	1653.04	CE 18:2	C45.0H76.0O2.0	290.055	290.896	290.83	290.399	290.098		290.455	0.395667	0.00136223
665.611	1652.69	CE 18:2	C45.0H76.0O2.0	362.472	359.622	359.943	360.932	362.215		361.037	1.28997	0.00357296
665.611	1664.22	CE 18:2	C45.0H76.0O2.0	290.637	290.896		290.984	290.682		290.8	0.167034	0.000574395
665.611	1665.59	CE 18:2	C45.0H76.0O2.0		395.638	392.367		395.258		394.421	1.78914	0.00453611
665.61	1693.1	CE 18:2	C45.0H76.0O2.0	394.799	393.897	394.102	395.219	394.679		394.539	0.536938	0.00136093
665.611	1702.04	CE 18:2	C45.0H76.0O2.0	290.637	290.896	290.83	290.984	290.682		290.806	0.145282	0.000499585
646.569	1538.94	CE 18:3	C45.0H74.0O2.0	279.748	280.545	279.335	279.45	277.418		279.299	1.15285	0.00412764
664.579	1539.37	CE 18:3	C45.0H74.0O2.0		365.074		366.971	365.916		365.987	0.950171	0.00259619
664.582	1539.82	CE 18:3	C45.0H74.0O2.0	259.373	260.083	260.083	261.305	260.478		260.264	0.705029	0.0027089
664.579	1538.61	CE 18:3	C45.0H74.0O2.0	391.57		389.126	392.548	389.696		390.735	1.59714	0.00408754
646.569	1539.78	CE 18:3	C45.0H74.0O2.0	343.589	343.538	339.848	345.42	344.997		343.478	2.19506	0.00639069
646.568	1622.7	CE 18:3	C45.0H74.0O2.0	280.33	278.207	284.002	279.45	279.171		280.232	2.23939	0.00799121
646.569	1630.54	CE 18:3	C45.0H74.0O2.0	288.327	288.577	288.515	288.661	288.364		288.489	0.141388	0.000490098
663.595	1630.97	CE 18:3	C45.0H74.0O2.0	359.602	360.808	362.285	359.208	359.914		360.363	1.22549	0.0034007
663.595	1631.14	CE 18:3	C45.0H74.0O2.0	391.939	393.921	393.548	394.082	394.123		393.522	0.913727	0.00232192
663.596	1668.37	CE 18:3	C45.0H74.0O2.0	287.745	285.071	287.932	288.076	289.532		287.671	1.61709	0.00562132
693.644	1681.94	CE 20:2	C47.0H80.0O2.0	296.213	295.914		294.838	295.112		295.519	0.650106	0.00219988
691.625	1655.41	CE 20:3	C47.0H78.0O2.0	396.806	397.078	397.272	399.561	391.485		396.441	2.98015	0.00751728
691.626	1657.34	CE 20:3	C47.0H78.0O2.0	295.649	295.931	295.853	295.439	295.712		295.717	0.190951	0.000645723
690.594	1546.28	CE 20:4	C47.0H76.0O2.0	293.485		293.101	293.847	287.119		291.888	3.19393	0.0109423
672.584	1546.61	CE 20:4	C47.0H76.0O2.0	390.103	390.912	391.128	389.911	392.28		390.867	0.943682	0.00241433
672.584	1636.16	CE 20:4	C47.0H76.0O2.0	345.456	344.838	344.624	344.392	344.551		344.772	0.41478	0.00120306
672.585	1636.67	CE 20:4	C47.0H76.0O2.0	294.503	294.196	294.122	294.287	293.978		294.217	0.195705	0.000665171
672.585	1636.15	CE 20:4	C47.0H76.0O2.0	395.676	394.2	396.716	394.942	397.296		395.766	1.26321	0.00319182
689.611	1635.64	CE 20:4	C47.0H76.0O2.0	362.796	362.858	363.168	365.333	364.282		363.687	1.09687	0.00301597
689.611	1636.01	CE 20:4	C47.0H76.0O2.0	332.163	330.886	330.136	329.849	339.328		332.473	3.93545	0.0118369
689.611	1644.68	CE 20:4	C47.0H76.0O2.0	293.921	293.612	294.122	294.287	293.978		293.984	0.251528	0.000855586
689.611	1671.28	CE 20:4	C47.0H76.0O2.0	295.084	295.364	294.704	294.287	294.562		294.8	0.426539	0.00144687
689.611	1697.1	CE 20:4	C47.0H76.0O2.0	294.503	294.78	295.287	294.872			294.86	0.324713	0.00110124
670.568	1521.52	CE 20:5	C47.0H74.0O2.0	294.666	294.358	294.284	294.45	293.557		294.263	0.419848	0.00142678
688.579	1532.09	CE 20:5	C47.0H74.0O2.0	288.267	292.606	289.038	289.186	287.136		289.246	2.04616	0.00707412
687.595	1615.68	CE 20:5	C47.0H74.0O2.0	291.612	291.877	292.39	291.965	291.661		291.901	0.310237	0.00106281
670.567	1671.13	CE 20:5	C47.0H74.0O2.0	293.502	294.358		294.45	294.141		294.113	0.427198	0.0014525
670.566	1692.88	CE 20:5	C47.0H74.0O2.0	294.084	293.774	294.284	293.28	294.141		293.913	0.399636	0.00135971
725.706	1779.94	CE 22:0	C49.0H88.0O2.0	303.511	302.077	303.732	303.346	303.602		303.254	0.672271	0.00221686
717.642	1660	CE 22:4	C49.0H80.0O2.0	300.669	300.39	299.72	300.489	300.75		300.403	0.408008	0.0013582
715.625	1644.33	CE 22:5	C49.0H78.0O2.0	297.78	297.488	297.989	298.168	297.851		297.855	0.252802	0.000848741
713.61	1624.49	CE 22:6	C49.0H76.0O2.0	296.053	296.337	295.676	295.847	296.118		296.006	0.254396	0.000859428
713.611	1624.61	CE 22:6	C49.0H76.0O2.0	367.757	366.687	368.721	366.837			367.501	0.941287	0.00256132
751.721	1775.52	CE 24:1	C51.0H90.0O2.0	309.121	310.041	309.934	308.988	309.812		309.579	0.488175	0.0015769
649.637	1513.88	Cer d18:1_24:0@	C42.0H83.0N1.0O3.0	280.885	281.103	281.057	281.178	280.896		281.024	0.129229	0.000459852
649.637	1513.73	Cer d18:1_24:0@	C42.0H83.0N1.0O3.0	361.494	359.8	359.541	353.54			358.594	3.47905	0.00970192
647.621	1479.02	Cer d18:1_24:1@	C42.0H81.0N1.0O3.0	278.574	278.197	278.159	278.27	277.993		278.239	0.213395	0.000766949
647.622	1479.02	Cer d18:1_24:1@	C42.0H81.0N1.0O3.0	386.363	388.889	390.271	391.373	389.103		389.2	1.87235	0.00481077
647.621	1496.69	Cer d18:1_24:1@	C42.0H81.0N1.0O3.0	283.814		283.409	284.123	282.666		283.503	0.62971	0.00222118
424.3	868.437	Chol & Der [C26H42O3+Na] 1+	C26.0H42.0O3.0	212.511	211.891	212.562	213.644	212.297		212.581	0.650579	0.00306038
428.291	566.522	Chol & Der [C27H40O4+H] 1+	C27.0H40.0O4.0	211.858	211.83	211.908	211.8	211.642		211.808	0.100679	0.000475331
428.291	566.88	Chol & Der [C27H40O4+H] 1+	C27.0H40.0O4.0	224.284	224.291	224.353	224.282	224.104		224.263	0.0932592	0.000415848
432.322	640.638	Chol & Der [C27H44O4+H] 1+	C27.0H44.0O4.0	289.658	298.172	298.685	289.395	299.131		295.008	5.01624	0.0170037
432.322	639.804	Chol & Der [C27H44O4+H] 1+	C27.0H44.0O4.0	211.797	212.363	211.848	212.928			212.234	0.528524	0.00249029
387.386	649.625	Chol & Der [C27H46+NH4] 1+	C27.0H46.0	216.102	215.489	216.157	216.06			215.952	0.31128	0.00144143
394.381	842.098	Chol & Der [C28H48O2+H] 1+	C28.0H48.0O2.0	209.674	209.64	209.128	210.795	209.452		209.738	0.629684	0.00300225
438.349	876.339	Chol & Der [C28H48O2+Na] 1+	C28.0H48.0O2.0	215.257	214.646	215.312	215.809	215.645		215.334	0.447546	0.00207838
704.574	1435	Cholesteryl 11-hydroperoxy-eicosatetraenoate	C47.0H76.0O4.0	292.506	292.775	292.703	292.865	292.559		292.682	0.149005	0.000509103
704.574	1435.42	Cholesteryl 11-hydroperoxy-eicosatetraenoate	C47.0H76.0O4.0	364.216		368.066	366.761	363.388		365.608	2.17832	0.00595809
721.601	1475.15	Cholesteryl 11-hydroperoxy-eicosatetraenoate	C47.0H76.0O4.0	293.668	289.858	295.032	295.201	297.222		294.196	2.73673	0.00930239
721.603	1482.46	Cholesteryl 11-hydroperoxy-eicosatetraenoate	C47.0H76.0O4.0	290.182		290.375	290.529	289.644		290.182	0.385919	0.00132992
721.601	1521.26	Cholesteryl 11-hydroperoxy-eicosatetraenoate	C47.0H76.0O4.0	292.506	293.359	292.703	294.033	293.141		293.148	0.599471	0.00204494
704.574	1521.32	Cholesteryl 11-hydroperoxy-eicosatetraenoate	C47.0H76.0O4.0	387.847	390.962		389.963			389.591	1.59071	0.00408304
721.6	1521.88	Cholesteryl 11-hydroperoxy-eicosatetraenoate	C47.0H76.0O4.0	364.793		365.171	369.086	365.128		366.044	2.03461	0.00555837
566.491	1383.38	DG 14:0_18:1_0:0	C35.0H66.0O5.0	381.454	381.039	382.454	381.778	380.691		381.483	0.680927	0.00178494
566.491	1383.91	DG 14:0_18:1_0:0	C35.0H66.0O5.0	255.868	255.976	254.233	256.022	255.791		255.578	0.75736	0.00296332
585.533	1716.56	DG 16:0_16:0_0:0	C35.0H68.0O5.0	259.348		260.059	257.762			259.056	1.17631	0.00454074
590.491	1133.91	DG 16:0_16:0_0:0	C35.0H68.0O5.0	254.049	254.15		253.607	252.795		253.65	0.616952	0.00243229
590.49	1133.71	DG 16:0_16:0_0:0	C35.0H68.0O5.0	265.132	265.866	265.27	266.509	263.916		265.339	0.964419	0.00363467
568.507	1431.03	DG 16:0_16:0_0:0	C35.0H68.0O5.0	258.181	258.886	258.305	258.935	258.697		258.601	0.341041	0.00131879
585.534	1432.92	DG 16:0_16:0_0:0	C35.0H68.0O5.0	387.787	389.159	386.484	388.153	387.051		387.727	1.02914	0.0026543
583.518	1391.92	DG 16:0_16:1_0:0	C35.0H66.0O5.0	257.035			257.195	256.961		257.064	0.119539	0.000465018
616.507	1384.82	DG 16:0_20:4_0:0	C39.0H68.0O5.0	264.142		263.112	263.758	263.511		263.631	0.432543	0.00164071
609.533	1389.86	DG 16:1_18:1_0:0	C37.0H68.0O5.0		257.483		258.117	257.881		257.827	0.320254	0.00124213
592.508	1397.58	DG 16:1_18:1_0:0	C37.0H68.0O5.0	343.441	342.804	346.085	342.938	343.685		343.791	1.33192	0.0038742
592.507	1396.97	DG 16:1_18:1_0:0	C37.0H68.0O5.0	386.284	386.483	386.717	388.387	386.704		386.915	0.842055	0.00217633
592.507	1396.79	DG 16:1_18:1_0:0	C37.0H68.0O5.0	259.699	259.239	259.242	259.875	259.635		259.538	0.285351	0.00109946
607.517	1338.83	DG 16:1_18:2_0:0	C37.0H66.0O5.0	253.305	253.989	252.835	254.033	253.805		253.593	0.512879	0.00202245
613.564	1473.57	DG 18:0_16:0_0:0	C37.0H72.0O5.0		381.776	380.867	385.423			382.689	2.41122	0.00630073
613.563	1473.5	DG 18:0_16:0_0:0	C37.0H72.0O5.0	348.027	346.251	347.778	351.635	350.035		348.745	2.1029	0.00602989
613.564	1473.72	DG 18:0_16:0_0:0	C37.0H72.0O5.0	265.489	265.64	265.629	265.697	266.031		265.697	0.201559	0.000758602
641.595	1574.08	DG 18:0_18:0_0:0	C39.0H76.0O5.0	273.388	271.819	273.545	274.226	272.205		273.037	0.996217	0.00364866
697.659	1557.98	DG 18:0_22:0_0:0	C43.0H84.0O5.0	285.718	285.373	285.901	286.039	285.746		285.755	0.249393	0.000872751
594.522	1436.03	DG 18:1_16:0_0:0	C37.0H70.0O5.0	389.723	381.222	389.587	391.268	391.318		388.624	4.21828	0.0108544
594.523	1434.58	DG 18:1_16:0_0:0	C37.0H70.0O5.0	345.155	346.276	344.317	344.663	345.406		345.163	0.752257	0.00217942
611.549	1435.16	DG 18:1_16:0_0:0	C37.0H70.0O5.0	262.594	262.732	263.312	263.372	263.126		263.027	0.347877	0.00132259
637.564	1438.44	DG 18:1_18:1_0:0	C39.0H72.0O5.0	265.272	265.422	265.411	265.479	265.813		265.479	0.201398	0.00075862
637.564	1439.13	DG 18:1_18:1_0:0	C39.0H72.0O5.0	382.447	383.206	383.45	382.201	383.432		382.947	0.583423	0.00152351
637.564	1467.07	DG 18:1_18:1_0:0	C39.0H72.0O5.0	381.293	382.044	381.134	379.876	378.794		380.628	1.28764	0.00338293
637.565	1468.32	DG 18:1_18:1_0:0	C39.0H72.0O5.0	266.436	266.592	266.578	264.894	265.813		266.063	0.727005	0.00273246
635.549	1457.59	DG 18:1_18:2_0:0	C39.0H70.0O5.0	261.795	261.346	260.76	260.227	261.156		261.057	0.59472	0.00227813
633.533	1369.29	DG 18:1_18:3_0:0	C39.0H68.0O5.0		258.439	259.61		258.836		258.962	0.595786	0.00230067
663.58	1446.55	DG 18:1_20:2_0:0	C41.0H74.0O5.0	267.963	269.294	268.691	268.186	267.93		268.413	0.579211	0.00215791
663.58	1446.73	DG 18:1_20:2_0:0	C41.0H74.0O5.0	387.324	387.535	387.763	389.436	388.33		388.078	0.84705	0.00218268
659.548	1390.09	DG 18:1_20:4_0:0	C41.0H70.0O5.0	266.25	265.821	265.809	265.879	265.627		265.877	0.228842	0.000860707
640.506	1172.04	DG 18:1_20:5_0:0	C41.0H68.0O5.0	271.069	271.244	268.887	271.308	271.046		270.711	1.02585	0.00378947
687.582	1427.41	DG 18:1_22:4_0:0	C43.0H74.0O5.0	273.007	272.024	273.163	272.089	273.575		272.771	0.685325	0.00251245
633.533	1357	DG 18:2_18:2_0:0	C39.0H68.0O5.0	379.034	380.933	378.868	378.764	380.584		379.637	1.03591	0.00272869
633.533	1355.98	DG 18:2_18:2_0:0	C39.0H68.0O5.0	257.154		256.109	257.317	257.082		256.915	0.546629	0.00212766
640.506	1339.17	DG 18:2_20:4_0:0	C41.0H68.0O5.0	262.193	261.746	261.16	261.214	261.556		261.574	0.42249	0.00161518
753.723	1545.12	DG 22:0_22:0_0:0	C47.0H92.0O5.0	300.4	301.286	301.196	301.386	301.645		301.183	0.468846	0.00155668
428.366	1087.51	Dihydrocholesterol	C27.0H48.0O1.0	216.88	215.678	216.938	216.249			216.436	0.594185	0.00274531
418.343	754.061	Dormatinol	C27.0H46.0O3.0	212.012	206.046	210.876	210.764	211.202		210.18	2.36196	0.0112378
418.343	754.862	Dormatinol	C27.0H46.0O3.0	295.249	299.064	301.936	300.934	301.796		299.796	2.78764	0.00929845
438.311	839.212	Dormatinone	C27.0H44.0O3.0	230.631	231.25		231.252	231.064		231.049	0.292474	0.00126585
861.617	1155.44	GlcCer d18:1_16:0@	C46.0H87.0N1.0O13.0	304.939	304.683	304.003	304.205	303.294		304.224	0.639516	0.00210212
783.656	1436	GlcCer d18:1_22:0@	C46.0H89.0N1.0O8.0	297.874	298.75	298.084	298.264	297.947		298.184	0.349847	0.00117326
973.743	1453.38	GlcCer d18:1_24:0@	C54.0H103.0N1.0O13.0	325.098	324.955	324.798	325.078	325.277		325.041	0.178023	0.000547693
971.727	1408.29	GlcCer d18:1_24:1@	C54.0H101.0N1.0O13.0	323.958	324.387	324.808	323.931	324.133		324.243	0.364176	0.00112316
458.243	284.186	LPA 20:4_0:0	C23.0H39.0O7.0P1.0	205.529	204.892	204.979	204.851	205.297		205.11	0.292265	0.00142492
467.303	59.5983	LPC 14:0_0:0	C22.0H46.0N1.0O7.0P1.0	223.12	222.535	223.188	223.116	222.94		222.98	0.265321	0.00118989
467.3	90.2394	LPC 14:0_0:0	C22.0H46.0N1.0O7.0P1.0	262.01		256.847	258.061	256.06		258.245	2.64155	0.0102289
467.301	90.4459	LPC 14:0_0:0	C22.0H46.0N1.0O7.0P1.0	222.53	221.943	222.006	221.93	222.348		222.151	0.271944	0.00122414
467.301	90.0896	LPC 14:0_0:0	C22.0H46.0N1.0O7.0P1.0	288.414	288.656	287.423	288.738	288.443		288.335	0.528111	0.00183159
495.332	292.737	LPC 16:0	C24.0H50.0N1.0O7.0P1.0	243.978	254.073	245.848	242.293			246.548	5.2225	0.0211825
495.333	293.947	LPC 16:0	C24.0H50.0N1.0O7.0P1.0	230.425	231.043	231.094	231.047	230.858		230.893	0.277062	0.00119996
495.332	366.35	LPC 16:0_0:0	C24.0H50.0N1.0O7.0P1.0	231.014	231.043	231.094	231.047	229.085		230.657	0.87911	0.00381134
495.332	368.268	LPC 16:0_0:0	C24.0H50.0N1.0O7.0P1.0	371.96	372.645	372.351	371.626	370.56		371.828	0.807453	0.00217158
495.332	380.631	LPC 16:0_0:0	C24.0H50.0N1.0O7.0P1.0	229.246	229.271		229.271			229.263	0.014073	6.13838e-05
495.332	540.691	LPC 16:0_0:0	C24.0H50.0N1.0O7.0P1.0		229.271	229.324	229.271	229.085		229.238	0.104803	0.000457181
493.317	376.115	LPC 16:1	C24.0H48.0N1.0O7.0P1.0	224.557	223.977	225.217	223.968	223.791		224.302	0.587725	0.00262024
493.317	110.782	LPC 16:1	C24.0H48.0N1.0O7.0P1.0	226.325	226.341	226.398	226.336	226.155		226.311	0.091736	0.000405354
493.317	248.219	LPC 16:1	C24.0H48.0N1.0O7.0P1.0	223.378	224.568		227.52	225.564		225.257	1.75307	0.00778254
493.317	148.279	LPC 16:1_0:0	C24.0H48.0N1.0O7.0P1.0	292.672		292.867	291.843	292.129		292.378	0.473609	0.00161985
493.317	148.645	LPC 16:1_0:0	C24.0H48.0N1.0O7.0P1.0	224.557	224.568	224.627	225.152	224.382		224.657	0.29146	0.00129735
493.317	148.035	LPC 16:1_0:0	C24.0H48.0N1.0O7.0P1.0	254.59		257.053	258.266	250.977		255.221	3.21666	0.0126034
493.317	161.278	LPC 16:1_0:0	C24.0H48.0N1.0O7.0P1.0	225.146	225.159		225.744	225.564		225.403	0.298734	0.00132533
493.317	208.933	LPC 16:1_0:0	C24.0H48.0N1.0O7.0P1.0	227.503	226.932	226.988	227.52	227.337		227.256	0.280332	0.00123355
523.364	611.284	LPC 18:0	C26.0H54.0N1.0O7.0P1.0	293.392	299.533	294.175	292.571	284.636		292.861	5.34452	0.0182493
523.364	611.869	LPC 18:0	C26.0H54.0N1.0O7.0P1.0	265.313	263.697	261.347	273.161			265.88	5.12032	0.019258
523.363	610.741	LPC 18:0	C26.0H54.0N1.0O7.0P1.0	238.333	238.384	238.425	238.991	238.2		238.467	0.305261	0.0012801
521.348	463.868	LPC 18:1	C26.0H52.0N1.0O7.0P1.0	232.472	231.916	231.376	231.921	232.911		232.119	0.588366	0.00253476
521.348	499.756	LPC 18:1_0:0	C26.0H52.0N1.0O7.0P1.0	233.06	233.687	233.144	233.695	232.911		233.299	0.366722	0.00157189
521.348	499.785	LPC 18:1_0:0	C26.0H52.0N1.0O7.0P1.0			336.285	330.743	329.189		332.072	3.7299	0.0112322
521.348	547.316	LPC 18:1_0:0	C26.0H52.0N1.0O7.0P1.0	232.472			236.65	232.321		233.814	2.45697	0.0105082
519.332	896.986	LPC 18:2	C26.0H50.0N1.0O7.0P1.0	227.787	227.808	228.452	228.988	227.622		228.131	0.574404	0.00251787
519.333	793.414	LPC 18:2	C26.0H50.0N1.0O7.0P1.0	228.964	228.398	228.452	228.397	228.212		228.484	0.282867	0.00123802
519.333	188.721	LPC 18:2_0:0	C26.0H50.0N1.0O7.0P1.0	327.876	329.48	328.153	328.434	329.221		328.633	0.690359	0.0021007
519.332	190.305	LPC 18:2_0:0	C26.0H50.0N1.0O7.0P1.0	228.964	228.398	228.452	228.988	228.802		228.721	0.280137	0.0012248
519.332	190.922	LPC 18:2_0:0	C26.0H50.0N1.0O7.0P1.0	263.025		262.571	264.979	256.511		261.771	3.65925	0.0139788
519.33	231.724	LPC 18:2_0:0	C26.0H50.0N1.0O7.0P1.0	226.61	227.217	226.683	227.215	227.032		226.951	0.289456	0.00127541
519.332	245.626	LPC 18:2_0:0	C26.0H50.0N1.0O7.0P1.0	260.099	258.46	268.434		257.685		261.17	4.94655	0.01894
519.332	245.967	LPC 18:2_0:0	C26.0H50.0N1.0O7.0P1.0	226.61	226.627	226.683	227.215	227.032		226.833	0.273742	0.0012068
519.333	245.946	LPC 18:2_0:0	C26.0H50.0N1.0O7.0P1.0	326.713		323.488	324.922	321.629		324.188	2.15656	0.0066522
519.332	258.794	LPC 18:2_0:0	C26.0H50.0N1.0O7.0P1.0	227.198	226.627	226.683	226.623	226.441		226.715	0.285188	0.00125791
519.332	372.652	LPC 18:2_0:0	C26.0H50.0N1.0O7.0P1.0	226.021	225.447	226.094	225.441			225.751	0.355516	0.00157482
517.316	80.6976	LPC 18:3	C26.0H48.0N1.0O7.0P1.0	224.866	224.289	224.938	224.872	224.693		224.732	0.263612	0.00117301
515.3	44.0817	LPC 18:4	C26.0H46.0N1.0O7.0P1.0	220.768		220.833	220.756	220.583		220.735	0.10694	0.00048447
551.395	745.548	LPC 20:0_0:0	C28.0H58.0N1.0O7.0P1.0	244.491	245.149	244.592	245.177	244.965		244.875	0.317139	0.00129511
549.38	634.197	LPC 20:1_0:0	C28.0H56.0N1.0O7.0P1.0	239.223	239.277	239.316	239.295	239.093		239.241	0.0896505	0.000374729
545.348	319.13	LPC 20:3	C28.0H52.0N1.0O7.0P1.0	232.8	232.246	232.295	232.843	232.651		232.567	0.280329	0.00120537
545.352	435.283	LPC 20:3	C28.0H52.0N1.0O7.0P1.0	230.449	230.478	230.528	229.89	230.293		230.328	0.259757	0.00112777
545.348	461.897	LPC 20:3	C28.0H52.0N1.0O7.0P1.0	234.563	234.604	234.649	234.614	235.009		234.688	0.181988	0.000775445
545.347	367.317	LPC 20:3_0:0	C28.0H52.0N1.0O7.0P1.0	233.388	233.425	233.472	233.433	230.882		232.92	1.1396	0.00489267
545.348	381.715	LPC 20:3_0:0	C28.0H52.0N1.0O7.0P1.0	325.153	324.989	326.589	320.434			324.291	2.67023	0.00823404
545.349	382.548	LPC 20:3_0:0	C28.0H52.0N1.0O7.0P1.0	231.036	230.478	231.117	231.071	231.472		231.035	0.356793	0.00154433
545.349	414.898	LPC 20:3_0:0	C28.0H52.0N1.0O7.0P1.0	232.8	232.836	232.295	232.843			232.693	0.266435	0.00114501
543.332	197.463	LPC 20:4	C28.0H50.0N1.0O7.0P1.0	267.404		269.303	260.567	257.981		263.814	5.40311	0.0204808
543.333	196.551	LPC 20:4	C28.0H50.0N1.0O7.0P1.0	231.057	231.088	231.138	231.683	231.493		231.292	0.279858	0.00120998
543.333	247.887	LPC 20:4	C28.0H50.0N1.0O7.0P1.0		257.582	258.176	256.454	257.981		257.548	0.770334	0.00299103
543.333	248.366	LPC 20:4	C28.0H50.0N1.0O7.0P1.0	229.881	229.909	229.96	229.911	229.724		229.877	0.0903436	0.000393008
543.333	345.558	LPC 20:4	C28.0H50.0N1.0O7.0P1.0		229.32	229.372	228.73	232.672		230.023	1.78942	0.00777932
543.333	373.658	LPC 20:4	C28.0H50.0N1.0O7.0P1.0	228.118	231.088		231.092	230.903		230.3	1.45761	0.00632917
543.331	408.745	LPC 20:4	C28.0H50.0N1.0O7.0P1.0	236.348	236.394	228.783	236.997	236.799		235.064	3.52191	0.0149828
541.317	115.052	LPC 20:5_0:0	C28.0H48.0N1.0O7.0P1.0	297.822	297.521	296.271	297.614	296.714		297.188	0.663393	0.00223223
541.317	115.062	LPC 20:5_0:0	C28.0H48.0N1.0O7.0P1.0	226.375	226.392	226.449	226.389	226.207		226.362	0.0913265	0.000403453
577.41	730.606	LPC 22:1	C30.0H60.0N1.0O7.0P1.0	247.747	247.826	247.266	247.269	247.643		247.55	0.266338	0.00107589
577.41	756.218	LPC 22:1_0:0	C30.0H60.0N1.0O7.0P1.0	246.573	246.649	246.09	246.679	246.465		246.491	0.239198	0.000970413
575.395	664.846	LPC 22:2	C30.0H58.0N1.0O7.0P1.0	241.897	241.959	241.994	241.982	242.364		242.039	0.185419	0.00076607
571.368	471.035	LPC 22:4	C30.0H54.0N1.0O7.0P1.0	238.413	229.633	238.505	238.482	229.448		234.897	4.88964	0.0208161
571.364	497.157	LPC 22:4	C30.0H54.0N1.0O7.0P1.0	236.652	236.699	236.741	236.713	236.515		236.664	0.0894708	0.00037805
569.348	332.218	LPC 22:5	C30.0H52.0N1.0O7.0P1.0	233.148	233.186	233.232	233.193	233.59		233.27	0.181317	0.000777286
567.332	192.28	LPC 22:6	C30.0H50.0N1.0O7.0P1.0	234.342	234.383	234.428	234.393	234.198		234.349	0.089569	0.000382204
567.332	256.325	LPC 22:6	C30.0H50.0N1.0O7.0P1.0	232.58	232.616	232.663	233.213			232.768	0.298459	0.00128222
567.331	225.402	LPC 22:6_0:0	C30.0H50.0N1.0O7.0P1.0	233.167		232.663	233.213	233.02		233.016	0.248979	0.00106851
607.458	1042.25	LPC 24:0	C32.0H66.0N1.0O7.0P1.0	258.552	258.673	259.261	259.308	259.07		258.973	0.343461	0.00132624
605.442	887.158	LPC 24:1	C32.0H64.0N1.0O7.0P1.0	253.324	253.423	252.854	253.466	253.239		253.261	0.243925	0.000963137
481.353	484.697	LPC O- 16:0	C24.0H52.0N1.0O6.0P1.0			293.061	294.395	295.265		294.241	1.11001	0.00377247
481.353	485.299	LPC O- 16:0	C24.0H52.0N1.0O6.0P1.0	230.603	230.631	230.682	230.633	231.036		230.717	0.180754	0.000783443
479.337	217.877	LPC O- 16:1	C24.0H50.0N1.0O6.0P1.0	224.732	225.334	224.802				224.956	0.329371	0.00146415
507.369	541.171	LPC O- 18:1	C26.0H54.0N1.0O6.0P1.0	233.224	233.26	233.307	233.267	233.074		233.226	0.0899973	0.00038588
507.369	540.41	LPC O- 18:1	C26.0H54.0N1.0O6.0P1.0	325.745			334.489	327.082		329.105	4.71008	0.0143118
507.368	549.49	LPC O- 18:1	C26.0H54.0N1.0O6.0P1.0	233.224		233.307	233.267			233.266	0.0417905	0.000179154
507.369	564.69	LPC O- 18:1	C26.0H54.0N1.0O6.0P1.0	234.401	234.441	234.487	234.45	234.846		234.525	0.182089	0.000776418
507.369	565.346	LPC O- 18:1	C26.0H54.0N1.0O6.0P1.0	334.475	334.361	334.769	335.661	334.678		334.789	0.513224	0.00153298
537.418	803.008	LPC O- 20:0	C28.0H60.0N1.0O6.0P1.0	245.82	245.892	245.923	245.921	246.298		245.971	0.187686	0.00076304
453.285	277.392	LPE 16:0	C21.0H44.0N1.0O7.0P1.0	217.998	217.397	217.467	217.376	217.802		217.608	0.277598	0.00127568
453.285	345.339	LPE 16:0	C21.0H44.0N1.0O7.0P1.0	213.863	214.435	213.917	213.816	214.247		214.056	0.271203	0.00126697
451.269	139.134	LPE 16:1	C21.0H42.0N1.0O7.0P1.0	207.392	207.353	207.436	207.909	207.757		207.57	0.248375	0.00119658
481.317	618.439	LPE 18:0	C23.0H48.0N1.0O7.0P1.0	313.965	310.204	310.687	316.777			312.908	3.07299	0.00982073
481.317	619.723	LPE 18:0	C23.0H48.0N1.0O7.0P1.0	221.758	221.761	221.824	221.748	221.574		221.733	0.0937532	0.00042282
479.304	393.838	LPE 18:1	C23.0H46.0N1.0O7.0P1.0	217.655	217.646	218.306	218.219			217.956	0.354999	0.00162876
479.301	470.784	LPE 18:1	C23.0H46.0N1.0O7.0P1.0	215.886	214.689	215.352	215.849	215.093		215.374	0.509066	0.00236364
479.302	499.71	LPE 18:1	C23.0H46.0N1.0O7.0P1.0	216.476	217.646	217.124	217.626	217.459		217.266	0.489036	0.00225086
477.286	177.403	LPE 18:2	C23.0H44.0N1.0O7.0P1.0		300.853		309.794	301.218		303.955	5.05978	0.0166465
477.285	179.498	LPE 18:2	C23.0H44.0N1.0O7.0P1.0	212.372	211.756	211.833	212.319	211.569		211.97	0.356714	0.00168285
477.285	180.9	LPE 18:2	C23.0H44.0N1.0O7.0P1.0	291.762	293.197	294.305	292.695	292.98		292.988	0.917345	0.003131
477.285	178.037	LPE 18:2	C23.0H44.0N1.0O7.0P1.0	370.586	372.434	372.726	373.76	375.029		372.907	1.64912	0.00442232
477.285	231.546	LPE 18:2	C23.0H44.0N1.0O7.0P1.0	210.602	210.573	210.651	210.542	210.386		210.551	0.10081	0.000478792
477.285	283.179	LPE 18:2	C23.0H44.0N1.0O7.0P1.0	214.141	214.122	213.605	214.097	213.343		213.862	0.366001	0.00171139
475.27	120.501	LPE 18:3	C23.0H42.0N1.0O7.0P1.0	208.267	208.231	208.313	208.789	209.227		208.565	0.433509	0.00207853
507.332	644.126	LPE 20:1	C25.0H50.0N1.0O7.0P1.0	228.513	223.811	223.282	223.211	223.034		224.37	2.33389	0.0104019
503.3	329.274	LPE 20:3	C25.0H46.0N1.0O7.0P1.0	217.37	217.36	216.839	217.341	217.174		217.217	0.225656	0.00103885
501.286	186.29	LPE 20:4	C25.0H44.0N1.0O7.0P1.0	295.476	295.75	295.676	285.831	295.531		293.653	4.37394	0.0148949
501.285	187.174	LPE 20:4	C25.0H44.0N1.0O7.0P1.0	215.036	215.02	215.092	215.589	215.424		215.232	0.258292	0.00120006
501.285	235.095	LPE 20:4	C25.0H44.0N1.0O7.0P1.0	213.858	213.839	213.323	213.814	213.652		213.697	0.224682	0.00105141
499.269	108.058	LPE 20:5	C25.0H42.0N1.0O7.0P1.0	210.935	210.317	210.395	210.877	210.72		210.649	0.280125	0.00132982
529.316	462.126	LPE 22:4	C27.0H48.0N1.0O7.0P1.0		223.569	223.629	223.56			223.586	0.0374487	0.000167491
527.301	358.581	LPE 22:5	C27.0H46.0N1.0O7.0P1.0	222.404	221.82	221.293	220.627			221.536	0.757236	0.00341811
527.302	264.687	LPE 22:5	C27.0H46.0N1.0O7.0P1.0	220.639	220.64	220.704	221.218	221.044		220.849	0.265724	0.00120319
527.302	319.419	LPE 22:5	C27.0H46.0N1.0O7.0P1.0	218.286	218.28	217.758	218.263	218.094		218.136	0.22575	0.0010349
527.304	422.419	LPE 22:5	C27.0H46.0N1.0O7.0P1.0	221.228	220.64	220.115	220.627			220.652	0.454742	0.0020609
525.285	183.277	LPE 22:6	C27.0H44.0N1.0O7.0P1.0	218.895	218.891	218.958	218.875	219.295		218.983	0.177357	0.000809912
525.285	182.195	LPE 22:6	C27.0H44.0N1.0O7.0P1.0	296.875	298.331	297.665	297.837	298.696		297.881	0.694421	0.00233121
525.285	225.579	LPE 22:6	C27.0H44.0N1.0O7.0P1.0	217.719	217.711	217.779	217.693	217.525		217.685	0.0953997	0.000438245
525.285	242.388	LPE 22:6	C27.0H44.0N1.0O7.0P1.0	218.307	217.711	219.547	217.102	211.034		216.74	3.31539	0.0152966
600.328	532.516	LPI 18:0	C27.0H53.0O12.0P1.0	248.116	249.371	248.223	248.819	249.19		248.744	0.562197	0.00226015
596.296	119.994	LPI 18:2_0:0	C27.0H49.0O12.0P1.0	243.46	242.939	243.56	242.964	242.756		243.136	0.352846	0.00145123
378.276	622.009	MG 0:0_20:4_0:0	C23.0H38.0O4.0	197.859	197.79	194.913	197.138	194.621		196.464	1.57823	0.00803318
797.557	967.18	Oxidized PC 16:0@_20:4	C44.0H80.0N1.0O9.0P1.0	289.087	289.926	289.278	289.429	289.711		289.486	0.335369	0.0011585
797.556	990.32	Oxidized PC 16:0@_20:4	C44.0H80.0N1.0O9.0P1.0	290.247	290.508	290.44	290.012	289.711		290.184	0.326857	0.00112638
797.558	1010.05	Oxidized PC 16:0@_20:4	C44.0H80.0N1.0O9.0P1.0	289.667	289.926	289.859	290.596	290.293		290.068	0.372103	0.00128281
797.556	1020.53	Oxidized PC 16:0@_20:4	C44.0H80.0N1.0O9.0P1.0	289.667		289.859	290.596	290.293		290.104	0.419729	0.00144682
593.369	517.21	Oxidized PC 16:0_5:0@	C29.0H56.0N1.0O9.0P1.0	245.834	245.908	245.35	245.937	245.136		245.633	0.36596	0.00148987
593.369	531.537	Oxidized PC 16:0_5:0@	C29.0H56.0N1.0O9.0P1.0	245.247	245.319	244.762	245.348	245.724		245.28	0.3438	0.00140166
649.432	1019.89	Oxidized PC 16:0_9:0@	C33.0H64.0N1.0O9.0P1.0	256.438	257.136		257.769			257.115	0.665534	0.00258847
649.433	632.465	Oxidized PC 16:0_9:0@	C33.0H64.0N1.0O9.0P1.0	256.438	257.136	256.56	257.184	256.949		256.854	0.337937	0.00131568
649.432	632.53	Oxidized PC 16:0_9:0@	C33.0H64.0N1.0O9.0P1.0	348.187		356.062	349.465	354.262		351.994	3.76765	0.0107037
825.587	1031.63	Oxidized PC 18:0@_20:4	C46.0H84.0N1.0O9.0P1.0	297.614	297.907	297.823	298.003	297.686		297.807	0.158741	0.000533034
825.588	1128.38	Oxidized PC 18:0@_20:4	C46.0H84.0N1.0O9.0P1.0	295.875	296.743	296.661	296.255	296.523		296.412	0.352494	0.0011892
825.588	1094.27	Oxidized PC 18:0_20:4	C46.0H84.0N1.0O9.0P1.0	297.034	296.161	296.661	296.838	296.523		296.644	0.330894	0.00111546
823.572	993.928	Oxidized PC 18:0_20:4@	C46.0H82.0N1.0O9.0P1.0	294.728	295.009	294.931	295.102	294.79		294.912	0.153661	0.00052104
593.369	614.159	Oxidized PC 21:0	C29.0H56.0N1.0O9.0P1.0	245.247	245.908	245.35	245.937	245.136		245.515	0.379259	0.00154475
609.362	345.89	Oxidized PC 21:0	C29.0H56.0N1.0O10.0P1.0	240.412	245.763	245.792	245.203	245.579		244.55	2.32504	0.00950745
593.368	544.243	Oxidized PC 21:0	C29.0H56.0N1.0O9.0P1.0		244.731	245.35	245.937			245.339	0.603092	0.00245819
649.432	873.076	Oxidized PC 25:0	C33.0H64.0N1.0O9.0P1.0	274.484	274.089	274.643	274.742	275.057		274.603	0.355212	0.00129355
649.43	532.213	Oxidized PC 25:0	C33.0H64.0N1.0O9.0P1.0	256.438	257.136		256.599	256.365		256.635	0.348287	0.00135713
665.425	543.608	Oxidized PC 25:0	C33.0H64.0N1.0O10.0P1.0	259.802	260.515	259.931	259.981	260.325		260.111	0.297208	0.00114262
665.426	573.67	Oxidized PC 25:0	C33.0H64.0N1.0O10.0P1.0	260.384	259.93	259.931	259.981	260.325		260.11	0.224928	0.000864741
665.426	615.964	Oxidized PC 25:0	C33.0H64.0N1.0O10.0P1.0	258.639	259.346	259.348	258.811	257.99		258.827	0.565062	0.00218317
665.427	650.147	Oxidized PC 25:0	C33.0H64.0N1.0O10.0P1.0	259.802	260.515	260.514	260.566	259.741		260.228	0.417263	0.00160345
665.426	679.359	Oxidized PC 25:0	C33.0H64.0N1.0O10.0P1.0	259.802	259.93	259.348	259.396	259.741		259.644	0.257708	0.000992546
649.436	693.388	Oxidized PC 25:0	C33.0H64.0N1.0O9.0P1.0	256.438	256.552		257.184	256.949		256.781	0.346635	0.00134993
649.433	717.672	Oxidized PC 25:0	C33.0H64.0N1.0O9.0P1.0		257.136	256.56	257.184	256.949		256.957	0.283711	0.00110412
649.431	796.782	Oxidized PC 25:0	C33.0H64.0N1.0O9.0P1.0	270.409	270.582	269.976	270.645	270.384		270.399	0.261343	0.00096651
649.436	797.49	Oxidized PC 25:0	C33.0H64.0N1.0O9.0P1.0	257.603	257.136	258.893	257.184	257.534		257.67	0.714126	0.00277148
649.434	819.842	Oxidized PC 25:0	C33.0H64.0N1.0O9.0P1.0		257.136	255.976	256.013	256.365		256.373	0.538312	0.00209972
797.556	840.655	Oxidized PC 36:4	C44.0H80.0N1.0O9.0P1.0	289.667	289.343	289.278	289.429	289.711		289.486	0.193834	0.00066958
825.587	825.315	Oxidized PC 38:4	C46.0H84.0N1.0O9.0P1.0	297.614	297.325	297.823	298.003	297.686		297.69	0.252406	0.000847882
823.572	878.481	Oxidized PC 38:4	C46.0H82.0N1.0O9.0P1.0	299.364	299.665	299.577	299.764	299.443		299.563	0.161821	0.00054019
823.57	928.473	Oxidized PC 38:4	C46.0H82.0N1.0O9.0P1.0	294.728	295.009	294.931	295.102	295.372		295.028	0.236426	0.000801367
823.571	1056.88	Oxidized PC 38:4	C46.0H82.0N1.0O9.0P1.0	299.364	299.665	294.35	296.267	299.443		297.818	2.39132	0.00802946
823.572	1114.73	Oxidized PC 38:4	C46.0H82.0N1.0O9.0P1.0		295.009		296.267	293.046		294.774	1.62351	0.00550765
825.589	1214.6	Oxidized PC 38:4	C46.0H84.0N1.0O9.0P1.0	296.455	297.325	294.919	296.255			296.239	0.994711	0.0033578
825.59	1284.6	Oxidized PC 38:4	C46.0H84.0N1.0O9.0P1.0	297.034	295.579	296.081	294.507	295.36		295.712	0.932324	0.00315281
663.483	982.523	PC 12:0_15:0@	C35.0H70.0N1.0O8.0P1.0	268.545	269.295	270.441				269.427	0.954808	0.00354385
753.531	1071.52	PC 14:0@_20:4	C42.0H76.0N1.0O8.0P1.0	281.827	282.051	282.002	282.129	281.844		281.971	0.131606	0.000466736
777.53	1043.99	PC 14:0@_22:6	C44.0H76.0N1.0O8.0P1.0	284.572	284.809	284.753	285.473	285.181		284.957	0.363201	0.00127458
729.531	1086.12	PC 14:0_18:2	C40.0H76.0N1.0O8.0P1.0		386.247	380.702	376.551	382.417		381.479	4.02086	0.0105402
729.531	1086.46	PC 14:0_18:2	C40.0H76.0N1.0O8.0P1.0	278.508	278.718	278.676	278.791	278.513		278.641	0.126243	0.000453065
743.547	1145.29	PC 15:0@_18:2	C41.0H78.0N1.0O8.0P1.0	385.907	385.534	389.806	382.215	385.752		385.843	2.69133	0.00697519
743.547	1146.02	PC 15:0@_18:2	C41.0H78.0N1.0O8.0P1.0	280.733	280.953	280.906	281.029	280.746		280.874	0.129805	0.000462149
791.548	1102.45	PC 15:0@_22:6	C45.0H78.0N1.0O8.0P1.0	287.964	288.216	288.153	288.3	288.003		288.127	0.141898	0.000492483
789.528	1129.69	PC 15:1_22:6	C45.0H76.0N1.0O8.0P1.0		289.393	289.909		289.761		289.688	0.265661	0.000917061
731.547	1192.86	PC 16:0@_16:1	C40.0H78.0N1.0O8.0P1.0	281.978	282.203	282.154	282.28	281.995		282.122	0.13169	0.000466783
759.578	1303.38	PC 16:0@_18:1	C42.0H82.0N1.0O8.0P1.0	288.171	288.422	287.778	287.924	288.209		288.101	0.252829	0.00087757
757.562	1782.01	PC 16:0@_18:2	C42.0H80.0N1.0O8.0P1.0			284.884	285.02	284.729		284.877	0.145502	0.000510754
781.562	1202.73	PC 16:0@_20:4	C44.0H80.0N1.0O8.0P1.0	287.447	290.026	290.541	289.53	290.976		289.704	1.37358	0.00474132
779.547	922.193	PC 16:0@_20:5	C44.0H78.0N1.0O8.0P1.0	290.94	290.622	289.972	290.126	290.989		290.53	0.464065	0.00159731
733.562	1275.36	PC 16:0_16:0	C40.0H80.0N1.0O8.0P1.0	285.448	285.688	285.049	285.185	285.477		285.37	0.252753	0.000885704
733.563	1360.54	PC 16:0_16:0	C40.0H80.0N1.0O8.0P1.0	286.029			285.185	286.06		285.758	0.496204	0.00173645
731.547	1178.48	PC 16:0_16:1	C40.0H78.0N1.0O8.0P1.0	308.693		306.596	309.724	308.801		308.454	1.32177	0.00428514
731.547	1176.59	PC 16:0_16:1	C40.0H78.0N1.0O8.0P1.0	385.445	386.807	384.147		389.336		386.434	2.21865	0.00574133
731.547	1177.59	PC 16:0_16:1	C40.0H78.0N1.0O8.0P1.0	282.559	282.203	282.154	282.28	282.578		282.355	0.200293	0.000709366
731.546	1177.45	PC 16:0_16:1	C40.0H78.0N1.0O8.0P1.0	339.297	345.614	337.872	341.683	344.746		341.843	3.35135	0.00980378
759.577	1650.47	PC 16:0_18:1	C42.0H82.0N1.0O8.0P1.0	287.59		287.778	287.924	287.627		287.73	0.152659	0.000530562
757.562	1655.63	PC 16:0_18:2	C42.0H80.0N1.0O8.0P1.0	285.282	284.356	284.302	284.436	284.146		284.505	0.44754	0.00157305
757.564	1341.22	PC 16:0_18:2	C42.0H80.0N1.0O8.0P1.0	278.318		284.884	282.102	278.905		281.052	3.04791	0.0108446
755.547	1127.52	PC 16:0_18:3	C42.0H78.0N1.0O8.0P1.0	282.394	282.038	281.989	282.115	281.83		282.073	0.207365	0.000735148
783.578	1233.38	PC 16:0_20:3	C44.0H82.0N1.0O8.0P1.0	290.334	290.596	290.528	290.683	290.381		290.504	0.145823	0.000501967
783.577	1233.25	PC 16:0_20:3	C44.0H82.0N1.0O8.0P1.0	301.355			301.764	298.529		300.55	1.76138	0.00586052
807.576	1194.59	PC 16:0_22:5	C46.0H82.0N1.0O8.0P1.0	376.156	378.039	377.14	378.194	384.62		378.83	3.33794	0.0088112
807.578	1193.01	PC 16:0_22:5	C46.0H82.0N1.0O8.0P1.0	313.35	313.714	310.705	314.989			313.19	1.79929	0.00574506
807.578	1194.18	PC 16:0_22:5	C46.0H82.0N1.0O8.0P1.0	293.084	293.358	293.284	294.032	293.141		293.38	0.380505	0.00129697
805.562	1161.26	PC 16:0_22:6	C46.0H80.0N1.0O8.0P1.0	328.925	331.117	325.743	332.404	330.853		329.809	2.59092	0.00785585
805.563	1160.91	PC 16:0_22:6	C46.0H80.0N1.0O8.0P1.0	291.937	292.206	291.553	292.295	291.99		291.996	0.288605	0.000988385
805.562	1159.72	PC 16:0_22:6	C46.0H80.0N1.0O8.0P1.0	384.219	387.31	387.533	389.783	389.832		387.735	2.30094	0.00593431
805.562	1162.71	PC 16:0_22:6	C46.0H80.0N1.0O8.0P1.0	345.64	344.45	350.014	341.685			345.447	3.46587	0.010033
753.531	1043.07	PC 16:1@_18:3	C42.0H76.0N1.0O8.0P1.0		280.303	280.257	280.961	281.261		280.696	0.495673	0.00176587
779.546	1088.36	PC 16:1@_20:4	C44.0H78.0N1.0O8.0P1.0	285.719	285.961	285.322	286.043	285.75		285.759	0.280245	0.000980705
755.548	1104.51	PC 16:1_18:2	C42.0H78.0N1.0O8.0P1.0	282.394	282.621	282.571	282.699	282.413		282.539	0.13252	0.000469032
755.547	1104.57	PC 16:1_18:2	C42.0H78.0N1.0O8.0P1.0			384.5	390.795	385.641		386.978	3.35381	0.00866667
779.546	1104.65	PC 16:1_20:4	C44.0H78.0N1.0O8.0P1.0	286.299		286.485	286.626	286.332		286.436	0.150555	0.000525617
795.577	1244.51	PC 17:0@_20:4	C45.0H82.0N1.0O8.0P1.0	333.606		335.059	328.993	326.292		330.988	4.0605	0.0122678
795.577	1245.93	PC 17:0@_20:4	C45.0H82.0N1.0O8.0P1.0	292.578	292.85	292.196	292.357	292.051		292.406	0.315914	0.00108039
795.577	1228.76	PC 17:0_20:4	C45.0H82.0N1.0O8.0P1.0	293.158	292.85	292.777	292.94	293.215		292.988	0.191374	0.000653181
537.343	232.352	PC 18:0	C26.0H52.0N1.0O8.0P1.0	234.06		234.734	235.88	234.504		234.795	0.775934	0.00330473
785.593	1676.09	PC 18:0@_18:2	C44.0H84.0N1.0O8.0P1.0	291.481		292.84	292.42	292.696		292.359	0.610651	0.0020887
809.593	1320.89	PC 18:0@_20:4	C46.0H84.0N1.0O8.0P1.0	295.971	295.675	296.176	296.351	295.456		295.926	0.363969	0.00122993
807.577	974.545	PC 18:0@_20:5	C46.0H82.0N1.0O8.0P1.0	294.824	295.105		295.781	296.05		295.44	0.571532	0.00193451
837.625	1354.32	PC 18:0@_22:4	C48.0H88.0N1.0O8.0P1.0	390.865		388.436	391.268	389.005		389.893	1.38411	0.00354997
837.624	1355.13	PC 18:0@_22:4	C48.0H88.0N1.0O8.0P1.0	300.441	300.746	300.656	300.846	300.523		300.642	0.16384	0.000544967
835.608	1303.47	PC 18:0@_22:5	C48.0H86.0N1.0O8.0P1.0	299.873	299.594	298.926	299.693	299.372		299.492	0.364315	0.00121644
835.608	1319.13	PC 18:0@_22:5	C48.0H86.0N1.0O8.0P1.0	298.714	299.012	298.926	299.11	299.372		299.027	0.241983	0.000809234
787.609	1365.59	PC 18:0_18:1	C44.0H86.0N1.0O8.0P1.0	295.529	295.23	295.152	295.323	295.011		295.249	0.193628	0.000655814
787.608	1365.05	PC 18:0_18:1	C44.0H86.0N1.0O8.0P1.0	328.474	329.504	320.086	329.049	318.822		325.187	5.26528	0.0161915
787.608	1365.2	PC 18:0_18:1	C44.0H86.0N1.0O8.0P1.0	389.541	392.666	389.987	392.247	394.023		391.693	1.88573	0.0048143
785.59	1358.59	PC 18:0_18:2	C44.0H84.0N1.0O8.0P1.0	285.101	291.748		291.254	290.95		289.763	3.12525	0.0107855
835.608	1330.61	PC 18:0_22:5	C48.0H86.0N1.0O8.0P1.0	301.032	300.758	300.668	301.44	301.116		301.003	0.307139	0.00102039
783.578	1212.65	PC 18:1_18:2	C44.0H82.0N1.0O8.0P1.0	289.754	289.431	289.947	289.517	289.799		289.689	0.211593	0.000730414
783.577	1214.43	PC 18:1_18:2	C44.0H82.0N1.0O8.0P1.0	325.043	336.493	327.052	320.954	331.009		328.11	5.92461	0.0180568
807.576	1230.96	PC 18:1_20:4	C46.0H82.0N1.0O8.0P1.0		334.002	330.352	330.07	331.997		331.605	1.80957	0.00545701
807.577	1231.42	PC 18:1_20:4	C46.0H82.0N1.0O8.0P1.0	294.244	293.94	294.446	295.198	294.304		294.426	0.46894	0.00159272
809.593	1246.8	PC 18:1_22:6@	C48.0H82.0N1.0O8.0P1.0	296.42	296.126	296.627		296.488		296.415	0.210944	0.000711651
803.546	1040.79	PC 18:2@_20:5	C46.0H78.0N1.0O8.0P1.0	287.311	286.978	286.918	287.061	286.766		287.007	0.201475	0.000701987
869.689	1475.48	PC 18:2@_24:0	C50.0H96.0N1.0O8.0P1.0	310.097	309.865	310.334	310.557	309.636		310.098	0.365292	0.00117799
781.561	1129.07	PC 18:2_18:2	C44.0H80.0N1.0O8.0P1.0	389.017	387.509	387.732	386.51	388.3		387.814	0.933285	0.00240653
781.563	1130.78	PC 18:2_18:2	C44.0H80.0N1.0O8.0P1.0	286.287	287.113	286.472	287.197	286.901		286.794	0.399034	0.00139136
781.562	1131.29	PC 18:2_18:2	C44.0H80.0N1.0O8.0P1.0	333.708	330.708	334.583	331.414	335.076		333.098	1.93893	0.00582091
779.548	1053.42	PC 18:2_18:3	C44.0H78.0N1.0O8.0P1.0	283.399	283.631	283.578	283.71	283.422		283.548	0.134307	0.000473667
779.547	831.624	PC 18:2_18:3@	C44.0H78.0N1.0O8.0P1.0	289.2	289.456	289.391		289.243		289.323	0.121187	0.000418865
795.578	1020.07	PC 18:3@_19:1	C45.0H82.0N1.0O8.0P1.0	294.318		295.101	296.438	294.961		295.205	0.890294	0.00301586
803.543	1253.83	PC 18:3@_20:4	C46.0H78.0N1.0O8.0P1.0	292.529		292.147	293.474	293.166		292.829	0.601198	0.00205307
801.529	1070.44	PC 18:3_20:5	C46.0H76.0N1.0O8.0P1.0	286.743	288.737	286.349	288.239	288.523		287.718	1.09357	0.00380083
551.358	629.184	PC 19:0	C27.0H54.0N1.0O8.0P1.0	242.141	241.614	241.649	241.635	240.84		241.576	0.466493	0.00193104
549.343	516.273	PC 19:1	C27.0H52.0N1.0O8.0P1.0	236.873	236.92	236.962	236.934	236.735		236.885	0.0895492	0.000378028
565.372	624.853	PC 20:0	C28.0H56.0N1.0O8.0P1.0	243.758	243.825	243.27	243.851	243.641		243.669	0.23747	0.000974561
837.623	1050.74	PC 20:1@_20:3	C48.0H88.0N1.0O8.0P1.0	302.179	300.746	301.817	301.429	301.686		301.571	0.534678	0.00177297
579.39	575.224	PC 21:0	C29.0H58.0N1.0O8.0P1.0	246.554	246.63	246.658	246.66	247.035		246.707	0.188039	0.000762194
577.372	560.899	PC 21:1	C29.0H56.0N1.0O8.0P1.0	244.226	244.295	244.326	244.321	244.7		244.374	0.186738	0.000764149
593.407	745.552	PC 22:0	C30.0H60.0N1.0O8.0P1.0	249.938	249.436	250.045	249.473	249.841		249.747	0.276676	0.00110783
621.437	787.101	PC 24:0	C32.0H64.0N1.0O8.0P1.0	260.755	260.886	260.301	260.937	260.696		260.715	0.250994	0.000962715
621.436	808.569	PC 24:0	C32.0H64.0N1.0O8.0P1.0	258.424	258.545	258.549	258.008			258.382	0.255658	0.000989459
635.452	655.244	PC 25:0	C33.0H66.0N1.0O8.0P1.0	261.214	260.762	260.761	261.399	261.156		261.058	0.285536	0.00109376
635.454	680.411	PC 25:0	C33.0H66.0N1.0O8.0P1.0	260.049	259.592	259.594	259.643	259.988		259.773	0.225872	0.000869498
649.47	913.681	PC 26:0	C34.0H68.0N1.0O8.0P1.0	266.334	267.658	266.476	267.718	266.879		267.013	0.648448	0.00242852
661.468	778.851	PC 27:1	C35.0H68.0N1.0O8.0P1.0	264.489	264.052	265.21	263.523	263.86		264.227	0.651122	0.00246425
675.485	942.53	PC 28:1	C36.0H70.0N1.0O8.0P1.0	270.194	269.198		269.26			269.551	0.557772	0.00206927
673.467	764.203	PC 28:2	C36.0H68.0N1.0O8.0P1.0	268.465	268.046	268.611	268.106	267.85		268.216	0.313496	0.00116882
691.514	1080.67	PC 29:0	C37.0H74.0N1.0O8.0P1.0	275.883		275.463	276.151	275.878		275.844	0.283942	0.00102936
691.517	1100.72	PC 29:0	C37.0H74.0N1.0O8.0P1.0	276.465	276.081	276.046	276.151	275.878		276.124	0.215201	0.000779365
705.531	1253.01	PC 30:0	C38.0H76.0N1.0O8.0P1.0		279.476	279.433		278.687		279.199	0.443518	0.00158854
703.515	1058.57	PC 30:1	C38.0H74.0N1.0O8.0P1.0	275.792	275.406	275.954	276.059	275.787		275.799	0.248367	0.000900536
701.499	966.83	PC 30:2	C38.0H72.0N1.0O8.0P1.0	272.32	271.919	272.475	271.984	271.719		272.083	0.307678	0.00113082
719.547	1194.75	PC 31:0	C39.0H78.0N1.0O8.0P1.0	282.065	281.706	281.076	281.199	281.498		281.509	0.397351	0.00141151
719.547	1214.28	PC 31:0	C39.0H78.0N1.0O8.0P1.0	281.484	281.706	281.658	281.783	281.498		281.626	0.130804	0.000464461
717.53	1119.46	PC 31:1	C39.0H76.0N1.0O8.0P1.0	278.594	278.22	278.18	278.877	279.182		278.61	0.428689	0.00153867
733.563	1068.21	PC 32:0	C40.0H80.0N1.0O8.0P1.0	288.352	287.437	287.377	288.105	288.391		287.932	0.492239	0.00170957
733.559	1257.5	PC 32:0	C40.0H80.0N1.0O8.0P1.0			285.631	286.353	286.06		286.015	0.363077	0.00126944
733.563	1292.85	PC 32:0	C40.0H80.0N1.0O8.0P1.0			284.467	284.601	284.894		284.654	0.218372	0.000767148
733.562	1323.41	PC 32:0	C40.0H80.0N1.0O8.0P1.0	285.448	285.688	285.049	286.353	285.477		285.603	0.478606	0.00167577
731.547	1210.37	PC 32:1	C40.0H78.0N1.0O8.0P1.0		281.036	280.99	281.112	280.829		280.992	0.119533	0.000425398
731.547	1325.29	PC 32:1	C40.0H78.0N1.0O8.0P1.0		281.62		281.696	281.995		281.77	0.198352	0.000703949
731.546	1339.53	PC 32:1	C40.0H78.0N1.0O8.0P1.0	281.978	281.62	281.572				281.723	0.222139	0.000788501
731.547	1366.02	PC 32:1	C40.0H78.0N1.0O8.0P1.0		281.62	282.154	282.28	281.995		282.012	0.286547	0.00101608
729.531	1172.99	PC 32:2	C40.0H76.0N1.0O8.0P1.0	277.927			279.375	278.513		278.605	0.728219	0.00261381
727.515	1066.13	PC 32:3	C40.0H74.0N1.0O8.0P1.0	277.941	278.149	278.108	278.805	277.944		278.189	0.356734	0.00128234
727.517	781.832	PC 32:3	C40.0H74.0N1.0O8.0P1.0	282.007	281.648	281.601	282.309	282.607		282.034	0.430367	0.00152594
727.515	991.501	PC 32:3	C40.0H74.0N1.0O8.0P1.0	275.618		274.616	275.885	275.613		275.433	0.559238	0.00203039
727.518	1007.89	PC 32:3	C40.0H74.0N1.0O8.0P1.0	275.618	275.232	274.616	275.301	274.447		275.043	0.49247	0.00179052
727.515	1025.01	PC 32:3	C40.0H74.0N1.0O8.0P1.0	276.78	278.149	277.526	277.637	277.361		277.491	0.494404	0.0017817
747.578	1320.5	PC 33:0	C41.0H82.0N1.0O8.0P1.0	288.253	288.505	287.86	288.589	288.291		288.3	0.283517	0.000983412
745.565	1291.73	PC 33:1	C41.0H80.0N1.0O8.0P1.0	285.364	285.603	285.547	285.101	285.393		285.402	0.195948	0.000686569
741.533	1085.25	PC 33:3	C41.0H76.0N1.0O8.0P1.0	280.747	281.55	282.084	281.043	281.343		281.353	0.509028	0.00180921
737.498	719.649	PC 33:5	C41.0H72.0N1.0O8.0P1.0	277.291		276.293	275.816	276.709		276.527	0.626355	0.00226507
761.595	1481.71	PC 34:0	C42.0H84.0N1.0O8.0P1.0	300.924	300.648		300.747	302.754		301.268	0.99703	0.00330944
759.577	964.068	PC 34:1	C42.0H82.0N1.0O8.0P1.0	290.492	291.337	291.267	291.425	291.121		291.128	0.372617	0.00127991
759.578	981.191	PC 34:1	C42.0H82.0N1.0O8.0P1.0	289.912	290.754	290.686	290.258	289.956		290.313	0.395108	0.00136097
759.577	1496.5	PC 34:1	C42.0H82.0N1.0O8.0P1.0		287.84	288.36	288.507			288.235	0.350711	0.00121675
757.562	961.31	PC 34:2	C42.0H80.0N1.0O8.0P1.0	287.604	287.853	287.792	288.521	287.641		287.882	0.371695	0.00129114
757.563	1036.54	PC 34:2	C42.0H80.0N1.0O8.0P1.0	286.443	285.522	285.465	286.187	285.893		285.902	0.42114	0.00147302
757.562	1183.77	PC 34:2	C42.0H80.0N1.0O8.0P1.0	284.702	284.356	284.302	284.436	283.564		284.272	0.42459	0.0014936
757.562	1196.48	PC 34:2	C42.0H80.0N1.0O8.0P1.0		372.086	371.786	371.66	371.176		371.677	0.37866	0.00101879
757.562	1228.35	PC 34:2	C42.0H80.0N1.0O8.0P1.0	328.697		327.824		330.046		328.856	1.11919	0.0034033
757.562	1230.05	PC 34:2	C42.0H80.0N1.0O8.0P1.0	284.702		277.904	285.02			282.542	4.01942	0.0142259
757.562	1320.04	PC 34:2	C42.0H80.0N1.0O8.0P1.0	284.702	284.356	277.904	285.02	284.729		283.342	3.04889	0.0107604
757.562	1595.02	PC 34:2	C42.0H80.0N1.0O8.0P1.0	285.863	284.939	284.884	285.02	285.311		285.203	0.403878	0.00141611
757.563	1611.29	PC 34:2	C42.0H80.0N1.0O8.0P1.0	284.122	284.939	284.884		284.729		284.668	0.375077	0.00131759
755.545	858.947	PC 34:3	C42.0H78.0N1.0O8.0P1.0	285.296	285.535	284.897	285.617	285.325		285.334	0.27964	0.000980043
755.548	977.79	PC 34:3	C42.0H78.0N1.0O8.0P1.0	286.457	286.701		287.367	288.237		287.19	0.796575	0.00277368
755.549	1144.59	PC 34:3	C42.0H78.0N1.0O8.0P1.0	295.163		293.04	294.37	295.226		294.45	1.01726	0.00345477
755.546	1145.5	PC 34:3	C42.0H78.0N1.0O8.0P1.0	285.296	294.861	284.897	284.45	284.16		286.733	4.56464	0.0159195
755.547	1211.53	PC 34:3	C42.0H78.0N1.0O8.0P1.0	281.233	281.455	281.407	281.532	281.83		281.491	0.218831	0.000777398
755.546	1252.07	PC 34:3	C42.0H78.0N1.0O8.0P1.0	282.394	282.038		282.699	282.413		282.386	0.270667	0.000958502
771.543	816.953	PC 34:4	C42.0H76.0N1.0O8.0P1.0	285.31	284.966	285.492	285.63	285.338		285.347	0.249035	0.000872744
753.531	1149.12	PC 34:4	C42.0H76.0N1.0O8.0P1.0	281.246	280.303	280.839		281.261		280.912	0.451123	0.00160592
731.547	1178.1	PC 34:4	C42.0H76.0N1.0O8.0P1.0	285.31	285.549	284.911	285.63	285.338		285.348	0.279664	0.000980083
751.52	860.527	PC 34:5	C42.0H74.0N1.0O8.0P1.0	283.582	284.397	283.179	282.726	284.187		283.614	0.692802	0.00244276
751.518	1040.54	PC 34:5	C42.0H74.0N1.0O8.0P1.0	280.679	279.733	277.944	278.057	278.945		279.072	1.15542	0.00414023
729.533	1086.46	PC 34:5	C42.0H74.0N1.0O8.0P1.0	282.421	281.482	282.016	282.142	281.857		281.984	0.348238	0.00123496
729.531	1087.32	PC 34:5	C42.0H74.0N1.0O8.0P1.0	374.898		375.879	378.666	377.009		376.613	1.61764	0.00429522
751.515	1085.26	PC 34:5	C42.0H74.0N1.0O8.0P1.0	296.352	301.302	301.793	296.149	297.584		298.636	2.71954	0.00910654
775.606	1378.53	PC 35:0	C43.0H86.0N1.0O8.0P1.0	295.607	294.143	294.067	294.234	294.507		294.512	0.634402	0.00215408
773.593	1328.74	PC 35:1	C43.0H84.0N1.0O8.0P1.0	291.559	291.826	291.755	291.331	291.61		291.616	0.192186	0.000659038
773.594	1358.93	PC 35:1	C43.0H84.0N1.0O8.0P1.0		291.243		291.914	291.61		291.589	0.336217	0.00115305
771.579	1230.42	PC 35:2	C43.0H82.0N1.0O8.0P1.0	286.931	287.76	287.699	286.678	287.548		287.323	0.48813	0.00169889
771.579	1302.95	PC 35:2	C43.0H82.0N1.0O8.0P1.0	288.091	287.76	287.699	287.844	286.965		287.672	0.422207	0.00146767
771.583	1448.5	PC 35:2	C43.0H82.0N1.0O8.0P1.0	288.091	287.76	287.117	289.011	288.13		288.022	0.685872	0.00238132
769.562	1160.58	PC 35:3	C43.0H80.0N1.0O8.0P1.0	286.364	285.442	285.967	285.524	285.232		285.706	0.455043	0.0015927
769.562	1177.58	PC 35:3	C43.0H80.0N1.0O8.0P1.0	286.944	287.191	287.13	287.274	286.979		287.103	0.140025	0.000487715
769.563	1210.66	PC 35:3	C43.0H80.0N1.0O8.0P1.0	288.104	290.104	287.712		288.725		288.661	1.04843	0.00363204
769.562	1227.01	PC 35:3	C43.0H80.0N1.0O8.0P1.0	286.364	286.025	284.805		285.814		285.752	0.670895	0.00234782
767.546	1078.37	PC 35:4	C43.0H78.0N1.0O8.0P1.0	282.895	284.29	284.236	283.203	284.081		283.741	0.645419	0.00227467
767.546	1110.52	PC 35:4	C43.0H78.0N1.0O8.0P1.0	284.056	284.29	284.818	284.37	285.245		284.556	0.473987	0.00166571
767.546	1130.26	PC 35:4	C43.0H78.0N1.0O8.0P1.0	284.636	284.873	284.818	285.537	284.663		284.905	0.367096	0.00128848
789.62	1414.09	PC 36:0	C44.0H88.0N1.0O8.0P1.0	297.836			297.059	297.908		297.601	0.470534	0.00158109
787.609	1085.37	PC 36:1	C44.0H86.0N1.0O8.0P1.0	296.689	297.56	297.477	297.072	297.339		297.227	0.353373	0.0011889
787.608	1101.4	PC 36:1	C44.0H86.0N1.0O8.0P1.0	296.109	295.812	296.314	296.489	296.175		296.18	0.251921	0.000850567
785.593	1792.77	PC 36:2	C44.0H84.0N1.0O8.0P1.0	292.642	291.748	292.259	292.42	292.696		292.353	0.380961	0.00130309
785.594	1063.9	PC 36:2	C44.0H84.0N1.0O8.0P1.0	294.962	294.66	294.584		294.442		294.662	0.219259	0.000744103
785.59	1432.89	PC 36:2	C44.0H84.0N1.0O8.0P1.0	285.681		285.865	286.005			285.851	0.162337	0.000567909
785.594	1542.26	PC 36:2	C44.0H84.0N1.0O8.0P1.0	291.481	292.33	291.678	291.837	291.532		291.772	0.341634	0.00117089
785.593	1612.63	PC 36:2	C44.0H84.0N1.0O8.0P1.0	292.062	291.748	291.678	291.837	290.95		291.655	0.419609	0.00143872
783.578	977.911	PC 36:3	C44.0H82.0N1.0O8.0P1.0	292.654	293.508	292.853	293.016	292.709		292.948	0.34312	0.00117127
783.577	1001.65	PC 36:3	C44.0H82.0N1.0O8.0P1.0	294.395	294.673	294.597	294.182	294.455		294.46	0.190771	0.000647868
783.577	1016.89	PC 36:3	C44.0H82.0N1.0O8.0P1.0	293.815	294.091	293.434	294.182	293.873		293.879	0.291117	0.0009906
783.577	1034	PC 36:3	C44.0H82.0N1.0O8.0P1.0	293.234	293.508	293.434	293.599	293.873		293.53	0.234253	0.000798054
783.576	1077.68	PC 36:3	C44.0H82.0N1.0O8.0P1.0	291.494	290.596	290.528	290.683	290.381		290.736	0.437902	0.00150618
783.577	1111.05	PC 36:3	C44.0H82.0N1.0O8.0P1.0	292.654	292.926	292.272	293.016	292.127		292.599	0.391697	0.00133868
783.578	1215.96	PC 36:3	C44.0H82.0N1.0O8.0P1.0	378.648		372.143		381.93		377.574	4.98124	0.0131928
781.56	990.718	PC 36:4	C44.0H80.0N1.0O8.0P1.0	291.507	291.774	292.285	293.029	292.14		292.147	0.579971	0.0019852
781.562	1186.86	PC 36:4	C44.0H80.0N1.0O8.0P1.0	315.254	315.049	310.3	315.745	315.969		314.463	2.35657	0.00749393
781.562	1185.99	PC 36:4	C44.0H80.0N1.0O8.0P1.0	289.187	290.026	289.959	290.696	289.812		289.936	0.539181	0.00185966
781.561	1186.02	PC 36:4	C44.0H80.0N1.0O8.0P1.0		280.705	280.659		280.499		280.621	0.10839	0.000386249
781.562	1187.36	PC 36:4	C44.0H80.0N1.0O8.0P1.0	383.266	388.667	388.886	387.668	384.257		386.549	2.60895	0.00674934
781.563	1187.82	PC 36:4	C44.0H80.0N1.0O8.0P1.0	347.548	349.267		352.307			349.707	2.41023	0.00689214
781.56	1289.99	PC 36:4	C44.0H80.0N1.0O8.0P1.0	289.187	292.356	292.866	293.612	292.722		292.149	1.71755	0.00587904
781.56	1289.52	PC 36:4	C44.0H80.0N1.0O8.0P1.0	363.118	365.506	365.804	365.656			365.021	1.27463	0.00349195
781.562	1495.66	PC 36:4	C44.0H80.0N1.0O8.0P1.0	288.027		288.797		288.066		288.296	0.433833	0.00150482
757.564	946.341	PC 36:5	C44.0H78.0N1.0O8.0P1.0	291.52	291.787	291.135	291.292	290.989		291.345	0.316055	0.00108482
779.547	968.904	PC 36:5	C44.0H78.0N1.0O8.0P1.0	288.62	289.456	289.391	290.126	288.078		289.134	0.795697	0.002752
797.557	977.352	PC 36:5	C44.0H78.0N1.0O8.0P1.0	289.78	290.039	290.554		289.825		290.049	0.354748	0.00122306
779.546	1069.77	PC 36:5	C44.0H78.0N1.0O8.0P1.0	284.559	284.796	284.741	285.46	285.168		284.945	0.363178	0.00127456
779.544	1208.87	PC 36:5	C44.0H78.0N1.0O8.0P1.0	289.78	290.622	289.972	290.126			290.125	0.360042	0.00124099
779.544	1209.3	PC 36:5	C44.0H78.0N1.0O8.0P1.0	329.686		333.442	330.269	322.353		328.937	4.68966	0.014257
779.544	1210.33	PC 36:5	C44.0H78.0N1.0O8.0P1.0		353.342		348.26	352.462		351.355	2.7158	0.00772949
779.545	1250.86	PC 36:5	C44.0H78.0N1.0O8.0P1.0	288.04	287.709	287.066	288.376	288.078		287.854	0.499913	0.00173669
777.527	777.163	PC 36:6	C44.0H76.0N1.0O8.0P1.0	285.732	286.556	285.335	285.473	285.181		285.655	0.542962	0.00190076
777.532	850.446	PC 36:6	C44.0H76.0N1.0O8.0P1.0	285.732	286.556	286.497	287.222	285.763		286.354	0.622863	0.00217515
777.531	883.99	PC 36:6	C44.0H76.0N1.0O8.0P1.0		288.304	288.241	288.389	287.509		288.111	0.405697	0.00140813
777.529	1101.6	PC 36:6	C44.0H76.0N1.0O8.0P1.0	356.806	357.418	355.429	354.661	356.531		356.169	1.1092	0.00311426
777.529	1103.89	PC 36:6	C44.0H76.0N1.0O8.0P1.0	296.174	296.461	295.799	296.555	297.405		296.479	0.59566	0.00200911
755.546	1102.28	PC 36:6	C44.0H76.0N1.0O8.0P1.0	285.152	285.974	285.335	286.056	285.763		285.656	0.396705	0.00138875
755.548	1127.78	PC 36:6	C44.0H76.0N1.0O8.0P1.0	285.152	284.809		285.473	285.181		285.154	0.271729	0.000952923
777.528	1140.76	PC 36:6	C44.0H76.0N1.0O8.0P1.0			287.079	287.806	288.091		287.659	0.522053	0.00181484
799.61	1376.74	PC 37:2	C45.0H86.0N1.0O8.0P1.0		295.154	295.076	294.664	294.353		294.812	0.373644	0.0012674
795.579	1373.51	PC 37:4	C45.0H82.0N1.0O8.0P1.0	290.839	290.52		290.025	290.305		290.422	0.343919	0.0011842
793.562	1144.3	PC 37:5	C45.0H80.0N1.0O8.0P1.0	290.271	289.95	289.884	290.62	290.318		290.209	0.298965	0.00103017
793.561	1175.01	PC 37:5	C45.0H80.0N1.0O8.0P1.0	290.271	289.368	289.303	290.037	289.736		289.743	0.418426	0.00144413
811.608	1129.75	PC 38:3	C46.0H86.0N1.0O8.0P1.0	300.596	300.32	300.812	301.002	300.679		300.682	0.253703	0.00084376
811.607	1319.39	PC 38:3	C46.0H86.0N1.0O8.0P1.0	296.538	296.827	296.164	296.922	296.025		296.495	0.395068	0.00133246
809.591	1022.52	PC 38:4	C46.0H84.0N1.0O8.0P1.0	297.71	298.003	297.919	298.683			298.079	0.421011	0.00141241
809.592	1054.78	PC 38:4	C46.0H84.0N1.0O8.0P1.0	297.13	296.257	296.757	297.517	296.619		296.856	0.483933	0.0016302
809.594	1139.34	PC 38:4	C46.0H84.0N1.0O8.0P1.0	297.71	296.839	296.176	297.517	297.201		297.089	0.607546	0.002045
809.593	1300.76	PC 38:4	C46.0H84.0N1.0O8.0P1.0	387.635	387.856	389.806	389.751	389.799		388.969	1.12011	0.00287968
809.594	1299.44	PC 38:4	C46.0H84.0N1.0O8.0P1.0	295.971	296.257	295.596	296.351	296.037		296.042	0.294185	0.000993727
809.593	1299.37	PC 38:4	C46.0H84.0N1.0O8.0P1.0	304.087		304.89	308.009			305.662	2.0716	0.00677741
809.594	1300.55	PC 38:4	C46.0H84.0N1.0O8.0P1.0	365.206	370.504	371.36				369.023	3.33356	0.00903346
809.593	1298.71	PC 38:4	C46.0H84.0N1.0O8.0P1.0	325.44		317.626	335.276	323.303		325.411	7.35707	0.0226085
809.593	1447.44	PC 38:4	C46.0H84.0N1.0O8.0P1.0	294.811	295.092	294.434	294.603	294.874		294.763	0.253681	0.000860629
809.593	1652.07	PC 38:4	C46.0H84.0N1.0O8.0P1.0	295.391			293.437	293.129		293.986	1.22695	0.00417351
809.593	1681.95	PC 38:4	C46.0H84.0N1.0O8.0P1.0	295.391	295.675	295.015	295.768	294.874		295.345	0.394026	0.00133412
807.575	1310.14	PC 38:5	C46.0H82.0N1.0O8.0P1.0	326.606	322.409	332.663	328.33	336.047		329.211	5.30297	0.0161081
805.564	1451.26	PC 38:6	C46.0H80.0N1.0O8.0P1.0	290.198	291.041	290.972	290.547	290.244		290.601	0.395111	0.00135964
805.557	905.529	PC 38:6	C46.0H80.0N1.0O8.0P1.0	292.517	293.37	292.134	292.878	289.081		291.996	1.69234	0.00579575
805.56	1010.96	PC 38:6	C46.0H80.0N1.0O8.0P1.0		293.953		294.044	293.735		293.911	0.158803	0.000540309
805.562	1114.09	PC 38:6	C46.0H80.0N1.0O8.0P1.0	289.618	289.877	289.81	289.964	290.244		289.903	0.229509	0.000791674
805.562	1115.52	PC 38:6	C46.0H80.0N1.0O8.0P1.0	322.585	317.205	325.165		316.385		320.335	4.23421	0.0132181
805.561	1212.19	PC 38:6	C46.0H80.0N1.0O8.0P1.0	291.937	292.788	292.715	292.878	293.153		292.694	0.454705	0.00155351
805.56	1237.26	PC 38:6	C46.0H80.0N1.0O8.0P1.0	293.097	292.788	293.877	294.044	293.735		293.508	0.539149	0.00183691
805.562	1360.01	PC 38:6	C46.0H80.0N1.0O8.0P1.0		291.624		290.547	290.244		290.805	0.724974	0.00249299
803.55	845.908	PC 38:7	C46.0H78.0N1.0O8.0P1.0	292.529	292.8	292.147				292.492	0.328491	0.00112308
803.546	892.562	PC 38:7	C46.0H78.0N1.0O8.0P1.0	291.949	292.218	292.147	292.891	292.584		292.358	0.376126	0.00128653
781.562	1131.12	PC 38:7	C46.0H78.0N1.0O8.0P1.0	290.79	290.471	290.404	290.559	290.257		290.496	0.197953	0.00068143
781.562	1131.3	PC 38:7	C46.0H78.0N1.0O8.0P1.0	379.061	378.07	379.478	375.333	380.612		378.511	1.99677	0.00527532
803.543	1182.14	PC 38:7	C46.0H78.0N1.0O8.0P1.0	289.63	293.383	293.89	293.474	293.747		292.825	1.79737	0.00613805
801.534	1096.78	PC 38:8	C46.0H76.0N1.0O8.0P1.0	289.063	289.319			288.523		288.968	0.406078	0.00140527
779.545	1112.63	PC 38:8	C46.0H76.0N1.0O8.0P1.0			377.764	381.135	373.123		377.341	4.0229	0.0106612
779.546	1113.62	PC 38:8	C46.0H76.0N1.0O8.0P1.0	288.483	288.154	288.092	288.822	289.105		288.531	0.4335	0.00150244
825.626	1367.98	PC 39:3	C47.0H88.0N1.0O8.0P1.0	299.932	299.653	300.146	299.751	300.012		299.899	0.198187	0.000660847
823.607	1324.88	PC 39:4	C47.0H86.0N1.0O8.0P1.0	298.785		298.415	298.598	298.861		298.665	0.199582	0.000668249
821.593	1252.79	PC 39:5	C47.0H84.0N1.0O8.0P1.0	295.319	295.603	296.104	295.696	295.965		295.737	0.308746	0.00104399
841.656	1434.65	PC 40:2	C48.0H92.0N1.0O8.0P1.0	303.314	303.632	304.697	303.735	303.988		303.873	0.519795	0.00171057
839.639	1241.63	PC 40:3	C48.0H90.0N1.0O8.0P1.0	304.485	305.39	305.87	307.825	306.906		306.095	1.30308	0.0042571
839.642	1344.28	PC 40:3	C48.0H90.0N1.0O8.0P1.0			305.87	305.495	306.325		305.896	0.415886	0.00135957
839.64	1397.72	PC 40:3	C48.0H90.0N1.0O8.0P1.0	302.167	302.48	302.386	302.582	302.837		302.491	0.246942	0.000816364
837.624	1102.65	PC 40:4	C48.0H88.0N1.0O8.0P1.0		301.328	301.817	301.429	302.267		301.71	0.426971	0.00141517
837.621	1133.41	PC 40:4	C48.0H88.0N1.0O8.0P1.0	303.917		304.14		303.43		303.829	0.362933	0.00119453
837.623	1157.72	PC 40:4	C48.0H88.0N1.0O8.0P1.0	301.6		302.398	302.594	302.849		302.36	0.539495	0.00178428
837.623	1375.34	PC 40:4	C48.0H88.0N1.0O8.0P1.0	302.179		300.656	302.011	301.686		301.633	0.682741	0.00226348
835.61	949.693	PC 40:5	C48.0H86.0N1.0O8.0P1.0	299.873	300.758	300.668	299.693	299.953		300.189	0.488564	0.00162752
835.607	1076.3	PC 40:5	C48.0H86.0N1.0O8.0P1.0	299.873	300.176	300.668	301.44	299.372		300.306	0.789651	0.00262949
833.588	964.213	PC 40:6	C48.0H84.0N1.0O8.0P1.0		297.279	294.873	297.374	297.639		296.791	1.28798	0.00433967
833.587	1099.1	PC 40:6	C48.0H84.0N1.0O8.0P1.0	299.885		298.938	300.287	299.384		299.623	0.587795	0.00196178
833.593	1227.97	PC 40:6	C48.0H84.0N1.0O8.0P1.0	296.988	296.697	296.615	297.374	297.639		297.062	0.43869	0.00147676
833.587	1263.96	PC 40:6	C48.0H84.0N1.0O8.0P1.0	297.567			299.122	297.639		298.109	0.87752	0.00294362
849.588	1012.95	PC 40:7	C48.0H82.0N1.0O8.0P1.0	298.738	300.2	299.53	299.716	300.558		299.748	0.694692	0.00231758
831.577	1121.85	PC 40:7	C48.0H82.0N1.0O8.0P1.0	292.943	292.635	293.723	292.725	293.581		293.121	0.499857	0.00170529
831.578	1189.08	PC 40:7	C48.0H82.0N1.0O8.0P1.0	296.42	296.126	296.046	296.22	295.907		296.144	0.192418	0.000649745
809.593	1299.56	PC 40:7	C48.0H82.0N1.0O8.0P1.0	328.753		337.123	338.607	338.199		335.67	4.65413	0.0138652
809.593	1299.09	PC 40:7	C48.0H82.0N1.0O8.0P1.0	299.317	299.036	299.53	299.716	299.977		299.515	0.361506	0.00120697
827.545	1177.23	PC 40:9	C48.0H78.0N1.0O8.0P1.0	294.705	294.986	293.746	295.079			294.629	0.609401	0.00206837
867.672	1430.82	PC 42:3	C50.0H94.0N1.0O8.0P1.0	308.38	307.557	308.612	308.829	308.49		308.374	0.48602	0.00157608
865.661	1427.52	PC 42:4	C50.0H92.0N1.0O8.0P1.0	308.391	307.568	308.043	308.258	307.92		308.036	0.319296	0.00103655
863.633	1043.72	PC 42:5	C50.0H90.0N1.0O8.0P1.0	306.665	305.834		306.522	306.769		306.448	0.421187	0.00137442
859.607	1249.37	PC 42:7	C50.0H86.0N1.0O8.0P1.0	300.317		300.532	300.722	300.98		300.638	0.282048	0.000938165
859.608	1260.98	PC 42:7	C50.0H86.0N1.0O8.0P1.0		301.204	300.532		300.399		300.712	0.431517	0.00143499
857.59	1177.24	PC 42:8	C50.0H84.0N1.0O8.0P1.0	299.169	298.307	298.802	298.404	298.667		298.67	0.342656	0.00114727
857.587	1191.39	PC 42:8	C50.0H84.0N1.0O8.0P1.0	298.011	298.888	299.382	298.986	298.667		298.787	0.505135	0.00169062
855.577	1103.82	PC 42:9	C50.0H82.0N1.0O8.0P1.0	296.864	296.573	297.072	296.085	296.934		296.706	0.391672	0.00132007
855.574	1139.69	PC 42:9	C50.0H82.0N1.0O8.0P1.0	296.864	297.736	297.652	298.415	298.097		297.753	0.582484	0.00195627
893.687	1330.32	PC 44:4	C52.0H96.0N1.0O8.0P1.0	316.297	315.523	316.55	315.639	315.284		315.859	0.538762	0.00170571
889.653	1078.2	PC 44:6	C52.0H92.0N1.0O8.0P1.0	311.14	309.757	309.071	309.87	310.106		309.989	0.749684	0.00241842
467.297	186.032	PC O- 14:0	C22.0H46.0N1.0O7.0P1.0		214.84	222.006	222.523			219.79	4.29405	0.0195371
481.317	117.532	PC O- 15:0	C23.0H48.0N1.0O7.0P1.0	226.476	225.9		225.895	226.306		226.144	0.293116	0.00129615
481.317	147.316	PC O- 15:0	C23.0H48.0N1.0O7.0P1.0	227.655	227.674	227.73	228.264	227.488		227.762	0.294525	0.00129313
481.317	169.222	PC O- 15:0	C23.0H48.0N1.0O7.0P1.0	226.476	225.9		225.895	226.305		226.144	0.293109	0.00129612
495.333	21.8426	PC O- 16:0	C24.0H50.0N1.0O7.0P1.0	229.246	229.862		230.455	229.676		229.81	0.501284	0.0021813
495.332	328.16	PC O- 16:0	C24.0H50.0N1.0O7.0P1.0	229.836	230.453		230.455	229.676		230.105	0.408138	0.00177371
495.331	717.106	PC O- 16:0	C24.0H50.0N1.0O7.0P1.0	229.836	230.453	229.324		229.676		229.822	0.47163	0.00205215
743.582	1274.06	PC O- 16:0@_18:2	C42.0H82.0N1.0O7.0P1.0	351.894		356.289	345.647			351.277	5.34762	0.0152234
743.583	1275.79	PC O- 16:0@_18:2	C42.0H82.0N1.0O7.0P1.0	287.119	287.366	287.306	287.45	287.154		287.279	0.140118	0.000487743
795.614	1325.47	PC O- 16:0@_22:4	C46.0H86.0N1.0O7.0P1.0	296.637	296.344	296.263	296.438	296.124		296.361	0.192565	0.000649766
765.567	1242.49	PC O- 16:1@_20:4	C44.0H80.0N1.0O7.0P1.0	332.674	334.888	328.341	330.953	328.826		331.137	2.7215	0.00821865
765.567	1241.72	PC O- 16:1@_20:4	C44.0H80.0N1.0O7.0P1.0	286.97	287.8	287.157	287.3	287.005		287.246	0.336031	0.00116984
765.567	1241.68	PC O- 16:1@_20:4	C44.0H80.0N1.0O7.0P1.0	381.678	388.807	387.872	388.966	375.151		384.495	6.02533	0.0156708
509.348	431.432	PC O- 17:0	C25.0H52.0N1.0O7.0P1.0	234.378	233.826	233.873	234.426	234.232		234.147	0.280995	0.00120008
509.348	452.512	PC O- 17:0	C25.0H52.0N1.0O7.0P1.0	234.378	234.417	234.463	234.426			234.421	0.0350332	0.000149446
509.348	484.489	PC O- 17:0	C25.0H52.0N1.0O7.0P1.0	234.966	233.236	235.053	235.017	233.051		234.265	1.02616	0.00438036
509.348	494.025	PC O- 17:0	C25.0H52.0N1.0O7.0P1.0	233.2		233.283	233.243	233.641		233.342	0.202412	0.00086745
509.348	514.909	PC O- 17:0	C25.0H52.0N1.0O7.0P1.0	233.2	233.236	233.283	233.243	233.051		233.203	0.0899876	0.000385877
509.348	525.915	PC O- 17:0	C25.0H52.0N1.0O7.0P1.0	233.2	233.236	233.283	233.243			233.241	0.0342589	0.000146882
509.348	548.359	PC O- 17:0	C25.0H52.0N1.0O7.0P1.0	233.789	233.236	233.283		233.641		233.487	0.270356	0.0011579
509.349	570.087	PC O- 17:0	C25.0H52.0N1.0O7.0P1.0	233.2			233.243	233.051		233.164	0.100934	0.000432888
541.37	558.997	PC O- 18:0	C26.0H54.0N1.0O7.0P1.0		237.794	238.425	238.4	238.2		238.205	0.291654	0.00122438
523.364	791.943	PC O- 18:0	C26.0H54.0N1.0O7.0P1.0	237.745	236.614	237.246	237.218	237.019		237.169	0.409406	0.00172622
523.361	845.771	PC O- 18:0	C26.0H54.0N1.0O7.0P1.0	237.157	236.024		237.218	237.019		236.855	0.559788	0.00236343
771.608	1396.95	PC O- 18:0@_18:2	C44.0H86.0N1.0O7.0P1.0	294.473	294.752	294.675	294.844	294.534		294.656	0.152823	0.000518649
521.348	427.904	PC O- 18:1	C26.0H52.0N1.0O7.0P1.0	234.237	234.277	233.733				234.082	0.303004	0.00129443
793.599	1266.08	PC O- 18:1@_20:4	C46.0H84.0N1.0O7.0P1.0	293.751	294.027	293.952	294.118	293.809		293.931	0.151747	0.000516266
537.379	657.212	PC O- 19:0	C27.0H56.0N1.0O7.0P1.0	239.94	240.586	240.623	240.605	240.401		240.431	0.288571	0.00120022
537.379	679.358	PC O- 19:0	C27.0H56.0N1.0O7.0P1.0	241.116	241.175	241.212	241.196	240.991		241.138	0.0898883	0.000372767
535.363	527.886	PC O- 19:1	C27.0H54.0N1.0O7.0P1.0	237.61	237.07	237.112	237.674	237.475		237.388	0.281283	0.00118491
535.362	561.095	PC O- 19:1	C27.0H54.0N1.0O7.0P1.0	235.846	235.89	235.345	235.902	235.705		235.738	0.23312	0.000988897
535.363	581.447	PC O- 19:1	C27.0H54.0N1.0O7.0P1.0	237.61	237.07	238.29	237.674	238.064		237.742	0.468491	0.00197059
551.393	643.513	PC O- 20:0	C28.0H58.0N1.0O7.0P1.0	242.14	242.203	242.826	242.816	242.608		242.519	0.329337	0.00135799
551.395	718.026	PC O- 20:0	C28.0H58.0N1.0O7.0P1.0	245.666	245.739	245.769	245.767	245.555		245.699	0.0908062	0.000369583
847.645	1400.59	PC O- 20:0@_22:6	C50.0H90.0N1.0O7.0P1.0	305.018	304.761	304.662	304.866	305.116		304.885	0.184596	0.000605461
549.38	607.136	PC O- 20:1	C28.0H56.0N1.0O7.0P1.0	242.162	242.224	241.67	242.247	241.45		241.951	0.36591	0.00151234
549.378	655.414	PC O- 20:1	C28.0H56.0N1.0O7.0P1.0	240.986	241.635	241.67	241.066	241.451		241.362	0.318683	0.00132036
547.363	492.769	PC O- 20:2	C28.0H54.0N1.0O7.0P1.0	235.718	235.762	235.217	235.774	235.577		235.61	0.232988	0.000988872
547.364	541.324	PC O- 20:2	C28.0H54.0N1.0O7.0P1.0	234.542	234.583	234.628		234.398		234.538	0.0995295	0.000424364
565.41	812.458	PC O- 21:0	C29.0H60.0N1.0O7.0P1.0	247.869	249.126	248.563	247.98	248.353		248.378	0.502894	0.00202471
579.426	883.299	PC O- 22:0	C30.0H62.0N1.0O7.0P1.0	251.824	251.915	251.935	251.956	251.733		251.873	0.0928749	0.000368737
691.551	1233.56	PC O- 30:0	C38.0H78.0N1.0O7.0P1.0	281.115	280.167	280.123	280.827	281.128		280.672	0.495969	0.00176707
705.565	1038.32	PC O- 31:0	C39.0H80.0N1.0O7.0P1.0		280.059	279.433	281.887	279.27		280.162	1.199	0.00427966
719.581	1422.46	PC O- 32:0	C40.0H82.0N1.0O7.0P1.0	287.293	286.956	285.733	287.039	293.157		288.036	2.92568	0.0101574
717.568	1250.91	PC O- 32:1	C40.0H80.0N1.0O7.0P1.0	283.822	283.471	283.419	284.134	284.428		283.855	0.431393	0.00151977
717.568	1380.23	PC O- 32:1	C40.0H80.0N1.0O7.0P1.0	285.565	284.054	284.001	284.718			284.585	0.730387	0.0025665
717.567	1408.92	PC O- 32:1	C40.0H80.0N1.0O7.0P1.0		284.054		284.718	284.428		284.4	0.33265	0.00116966
715.553	1157.83	PC O- 32:2	C40.0H78.0N1.0O7.0P1.0	280.351	280.568	279.941	280.644	280.945		280.49	0.373304	0.0013309
715.552	1239.03	PC O- 32:2	C40.0H78.0N1.0O7.0P1.0	281.513	280.568	281.688	281.812	282.111		281.538	0.584478	0.00207601
729.56	722.178	PC O- 33:2	C41.0H80.0N1.0O7.0P1.0	273.281	273.468	273.438	273.535	273.267		273.398	0.118451	0.000433254
747.608	1400.08	PC O- 34:0	C42.0H86.0N1.0O7.0P1.0	292.897	294.334	293.677	293.259	293.534		293.54	0.534511	0.00182091
745.597	1359.08	PC O- 34:1	C42.0H84.0N1.0O7.0P1.0	290.589	290.85	290.783	290.938	290.635		290.759	0.145949	0.000501959
745.595	1448.77	PC O- 34:1	C42.0H84.0N1.0O7.0P1.0	290.008	290.267	289.619	289.187	290.053		289.827	0.427442	0.00147482
743.583	1319.09	PC O- 34:2	C42.0H82.0N1.0O7.0P1.0		286.783	286.142	286.866	287.737		286.882	0.655157	0.00228372
743.58	1360.05	PC O- 34:2	C42.0H82.0N1.0O7.0P1.0	287.7	287.949	287.306	287.45	287.154		287.512	0.316603	0.00110118
741.567	1174.84	PC O- 34:3	C42.0H80.0N1.0O7.0P1.0	284.231	284.465	283.829	285.713	284.838		284.615	0.714546	0.00251057
741.567	1292.1	PC O- 34:3	C42.0H80.0N1.0O7.0P1.0	283.65			283.961	283.673		283.761	0.173561	0.000611643
741.566	1325	PC O- 34:3	C42.0H80.0N1.0O7.0P1.0	284.231	284.465	290.811	290.967	284.255		286.946	3.60112	0.0125498
741.565	1338.42	PC O- 34:3	C42.0H80.0N1.0O7.0P1.0	284.231		284.411		291.247		286.629	3.99961	0.0139539
741.567	1385.73	PC O- 34:3	C42.0H80.0N1.0O7.0P1.0	284.811	284.465	284.411				284.562	0.217159	0.000763134
741.567	1426.7	PC O- 34:3	C42.0H80.0N1.0O7.0P1.0	284.231	285.048		284.545	283.673		284.374	0.576194	0.00202618
741.568	1447.17	PC O- 34:3	C42.0H80.0N1.0O7.0P1.0	284.231		284.993		285.421		284.881	0.602773	0.00211587
739.551	1181.36	PC O- 34:4	C42.0H78.0N1.0O7.0P1.0	282.503	282.73	281.516	281.056	280.774		281.716	0.867465	0.00307922
757.604	1358.32	PC O- 35:2	C43.0H84.0N1.0O7.0P1.0	291.086	294.264		291.438	291.135		291.981	1.53032	0.00524116
757.599	1323.44	PC O- 35:2	C43.0H84.0N1.0O7.0P1.0	290.506	290.184	290.118	290.855	289.97		290.326	0.354306	0.00122037
775.641	1448.97	PC O- 36:0	C44.0H90.0N1.0O7.0P1.0	299.088	298.804	300.462	299.484	299.746		299.517	0.640362	0.00213798
773.628	1404.72	PC O- 36:1	C44.0H88.0N1.0O7.0P1.0	296.78	297.069	296.987	297.164	296.849		296.97	0.156866	0.000528222
773.631	1448.01	PC O- 36:1	C44.0H88.0N1.0O7.0P1.0	297.361	297.652	297.569	297.164			297.436	0.218954	0.000736138
771.614	1360.76	PC O- 36:2	C44.0H86.0N1.0O7.0P1.0	293.893	293.587	294.094	294.261	293.952		293.957	0.25119	0.000854511
769.598	1301.68	PC O- 36:3	C44.0H84.0N1.0O7.0P1.0	290.425	290.687	290.619	290.191	290.472		290.479	0.192799	0.000663728
769.598	1348.71	PC O- 36:3	C44.0H84.0N1.0O7.0P1.0	292.166	291.852	291.782	291.941	291.636		291.875	0.196962	0.000674814
769.591	1376.24	PC O- 36:3	C44.0H84.0N1.0O7.0P1.0	297.388	291.269	299.34	291.357	291.054		294.082	3.97123	0.0135038
769.596	1431.84	PC O- 36:3	C44.0H84.0N1.0O7.0P1.0	290.425	291.269	290.619				290.771	0.442244	0.00152093
767.581	1195.73	PC O- 36:4	C44.0H82.0N1.0O7.0P1.0	289.278	289.534	289.469	289.621	288.156		289.212	0.603417	0.00208642
767.579	1209.17	PC O- 36:4	C44.0H82.0N1.0O7.0P1.0	289.858	291.283	291.214	290.204	290.485		290.609	0.625009	0.00215069
767.582	1227.21	PC O- 36:4	C44.0H82.0N1.0O7.0P1.0	289.278		288.306	289.037	289.321		288.985	0.469692	0.00162532
767.583	1259.3	PC O- 36:4	C44.0H82.0N1.0O7.0P1.0	387.989	389.947	383.238	387.211	390.733		387.823	2.93251	0.00756146
767.583	1259.37	PC O- 36:4	C44.0H82.0N1.0O7.0P1.0	315.353	312.247		316.425	310.277		313.575	2.82404	0.00900595
767.583	1258.71	PC O- 36:4	C44.0H82.0N1.0O7.0P1.0	291.019	290.7	290.632	290.787	290.485		290.725	0.198105	0.000681417
767.582	1259.71	PC O- 36:4	C44.0H82.0N1.0O7.0P1.0	333.236	329.651		329.777	323.598		329.066	4.00564	0.0121728
767.582	1260.56	PC O- 36:4	C44.0H82.0N1.0O7.0P1.0	345.35	345.896	340.472	347.774	346.186		345.135	2.75856	0.0079927
767.582	1273.1	PC O- 36:4	C44.0H82.0N1.0O7.0P1.0	289.858	290.117		289.037			289.671	0.563827	0.00194644
767.581	1430.27	PC O- 36:4	C44.0H82.0N1.0O7.0P1.0	288.698		288.306	289.621			288.875	0.674876	0.00233622
765.566	977.913	PC O- 36:5	C44.0H80.0N1.0O7.0P1.0	293.353	293.627	293.553	293.135	293.41		293.416	0.191369	0.000652213
765.567	1041.74	PC O- 36:5	C44.0H80.0N1.0O7.0P1.0	294.514	293.044	292.39	292.551	293.41		293.182	0.846997	0.00288898
765.568	1378.22	PC O- 36:5	C44.0H80.0N1.0O7.0P1.0	286.97	287.217	287.157		286.423		286.942	0.36155	0.00126001
799.646	1419.46	PC O- 38:2	C46.0H90.0N1.0O7.0P1.0	298.931	299.812	299.143	299.328	300.172		299.477	0.50652	0.00169135
797.629	1377.2	PC O- 38:3	C46.0H88.0N1.0O7.0P1.0	297.784	297.496	297.413	297.591	297.275		297.512	0.191563	0.000643883
795.611	1447.16	PC O- 38:4	C46.0H86.0N1.0O7.0P1.0	296.058	296.344			296.124		296.175	0.14975	0.000505613
793.598	1314.52	PC O- 38:5	C46.0H84.0N1.0O7.0P1.0	295.49	295.192	295.114	295.868	296.137		295.56	0.437908	0.00148162
811.61	1451.37	PC O- 38:5	C46.0H84.0N1.0O7.0P1.0		294.609	293.952	293.535	293.227		293.831	0.597793	0.00203448
791.59	1357.62	PC O- 38:6	C46.0H82.0N1.0O7.0P1.0	297.243		298.032	291.216	291.494		294.496	3.64337	0.0123715
791.583	1021.89	PC O- 38:6	C46.0H82.0N1.0O7.0P1.0	296.663	298.699	298.613	298.796	298.477		298.25	0.894678	0.00299976
791.58	1054.26	PC O- 38:6	C46.0H82.0N1.0O7.0P1.0	297.243	296.952	296.289	297.63	296.732		296.969	0.507686	0.00170956
791.582	1228.76	PC O- 38:6	C46.0H82.0N1.0O7.0P1.0	294.343	294.04	293.964	294.131	293.822		294.06	0.194681	0.000662044
827.678	1450.71	PC O- 40:2	C48.0H94.0N1.0O7.0P1.0	306.294			306.148	306.396		306.28	0.124642	0.000406956
827.679	1463.08	PC O- 40:2	C48.0H94.0N1.0O7.0P1.0	306.294	306.043	305.941	306.148	306.396		306.164	0.184206	0.000601657
823.641	1378.4	PC O- 40:4	C48.0H90.0N1.0O7.0P1.0	301.103	300.247	301.319	301.511	301.187		301.073	0.48708	0.00161781
823.645	1411.1	PC O- 40:4	C48.0H90.0N1.0O7.0P1.0	302.841	302.575	302.481	302.677	302.35		302.585	0.187246	0.000618822
821.631	1402.9	PC O- 40:5	C48.0H88.0N1.0O7.0P1.0	300.535	300.841	300.75	301.523	301.199		300.97	0.391349	0.00130029
821.629	1432.96	PC O- 40:5	C48.0H88.0N1.0O7.0P1.0		300.259	300.17	300.358			300.262	0.0941569	0.000313582
819.613	1275.63	PC O- 40:6	C48.0H86.0N1.0O7.0P1.0	298.229	297.943	297.278	298.039	297.722		297.842	0.364533	0.00122391
819.615	1364.02	PC O- 40:6	C48.0H86.0N1.0O7.0P1.0	300.547	299.689	300.182	299.787	300.63		300.167	0.427678	0.0014248
855.708	1488.39	PC O- 42:2	C50.0H98.0N1.0O7.0P1.0	312.479	311.682	312.145	312.375	312.028		312.142	0.313504	0.00100436
743.583	1329.42	PC P- 16:0@_18:1	C42.0H82.0N1.0O7.0P1.0	287.7	287.949	287.306	288.034	287.737		287.745	0.282764	0.000982688
717.567	1322.05	PC P- 16:0_16:0	C40.0H80.0N1.0O7.0P1.0	284.403	284.054	284.001	284.718	284.428		284.321	0.295347	0.00103878
795.613	1306.13	PC P- 18:0@_20:3	C46.0H86.0N1.0O7.0P1.0	296.058	296.344	295.682	295.855	296.124		296.013	0.254051	0.000858242
755.584	1308.88	PC P- 35:2	C43.0H82.0N1.0O7.0P1.0	287.037			287.367	287.072		287.159	0.181463	0.000631925
763.552	1167.09	PC P- 36:5	C44.0H78.0N1.0O7.0P1.0	285.243	284.899	284.844	285.563	285.271		285.164	0.295719	0.00103701
817.597	1239.57	PC P- 40:6	C48.0H84.0N1.0O7.0P1.0	297.082	296.791	297.29	297.468	297.152		297.157	0.25221	0.000848746
717.531	1317.6	PE 16:0@_18:1	C39.0H76.0N1.0O8.0P1.0	275.689	275.303	275.269	274.788	275.684		275.346	0.371114	0.00134781
763.518	1194.92	PE 16:0@_22:6	C43.0H74.0N1.0O8.0P1.0	279.44	279.071	278.447	279.729	278.866		279.111	0.497929	0.00178398
715.515	1240.95	PE 16:0_18:2	C39.0H74.0N1.0O8.0P1.0	272.217	272.983	272.955	273.634	272.783		272.915	0.506762	0.00185685
745.563	1384.94	PE 18:0@_18:1	C41.0H80.0N1.0O8.0P1.0	281.881	282.688	282.056	282.183	281.897		282.141	0.329931	0.00116938
741.532	1068.56	PE 18:0@_18:3	C41.0H76.0N1.0O8.0P1.0	279.005	278.634	278.593	279.291	279.012		278.907	0.292142	0.00104745
743.547	1337.45	PE 18:0_18:2	C41.0H78.0N1.0O8.0P1.0	280.153	279.787	279.743	279.861	279.581		279.825	0.210061	0.000750687
767.546	1326.15	PE 18:0_20:4	C43.0H78.0N1.0O8.0P1.0	283.476	283.125	283.073	283.787	284.081		283.508	0.430854	0.00151972
765.531	1253.14	PE 18:1_18:1	C41.0H78.0N1.0O8.0P1.0	280.587	280.807	280.179	280.299	280.6		280.494	0.252492	0.000900167
741.531	1252.62	PE 18:1_18:2@	C41.0H76.0N1.0O8.0P1.0	276.102	275.719	275.684	275.789	276.099		275.879	0.20625	0.000747611
713.501	1167.62	PE 34:3	C39.0H72.0N1.0O8.0P1.0	270.489	270.664	269.476	269.559	269.883		270.014	0.538888	0.00199578
713.502	927.169	PE 34:3	C39.0H72.0N1.0O8.0P1.0	275.137	274.165	274.134	272.48	272.798		273.743	1.09111	0.00398588
713.501	942.99	PE 34:3	C39.0H72.0N1.0O8.0P1.0	276.299	275.332	277.045	275.401	276.879		276.191	0.802481	0.00290553
743.547	1324.95	PE 36:2	C41.0H78.0N1.0O8.0P1.0	278.992	279.204	278.579	279.278	278.998		279.01	0.271638	0.000973579
743.547	1377.6	PE 36:2	C41.0H78.0N1.0O8.0P1.0	280.153		279.743	279.861			279.919	0.21094	0.000753576
743.547	1404.04	PE 36:2	C41.0H78.0N1.0O8.0P1.0	280.153	279.204	279.161	281.613			280.033	1.14855	0.00410148
741.532	1048.26	PE 36:3	C41.0H76.0N1.0O8.0P1.0	278.425	282.716	279.757	282.794	283.09		281.356	2.12578	0.00755546
739.515	1166.91	PE 36:4	C41.0H74.0N1.0O8.0P1.0	272.632	272.817	273.952	273.467	272.617		273.097	0.590109	0.0021608
737.502	942.649	PE 36:5	C41.0H72.0N1.0O8.0P1.0	278.452	280.411	280.366	279.319	279.04		279.518	0.854627	0.00305751
769.561	1356.13	PE 38:3	C43.0H80.0N1.0O8.0P1.0	286.364	286.025	285.967	286.691	286.396		286.289	0.296412	0.00103536
767.549	1300.15	PE 38:4	C43.0H78.0N1.0O8.0P1.0	285.216	282.542	282.492	283.203	282.334		283.157	1.19808	0.00423114
765.533	1085.89	PE 38:5	C43.0H76.0N1.0O8.0P1.0			288.32	287.884	287.587		287.93	0.36843	0.00127958
765.531	1238.19	PE 38:5	C43.0H76.0N1.0O8.0P1.0	279.427	280.224	279.597	279.716	280.018		279.796	0.321941	0.00115063
763.515	1146.48	PE 38:6	C43.0H74.0N1.0O8.0P1.0	277.119	277.323	277.284	276.812	277.119		277.131	0.201712	0.000727858
761.503	917.383	PE 38:7	C43.0H72.0N1.0O8.0P1.0	280.613	281.416			281.791		281.273	0.601441	0.00213828
761.5	944.336	PE 38:7	C43.0H72.0N1.0O8.0P1.0	282.354	283.164	283.113	282.659	282.373		282.733	0.389937	0.00137917
793.563	1329.09	PE 40:5	C45.0H80.0N1.0O8.0P1.0	286.212	287.038	286.978	287.122	287.408		286.952	0.445233	0.0015516
791.544	1305.97	PE 40:6	C45.0H78.0N1.0O8.0P1.0	285.644	284.721	285.828	285.968	285.675		285.567	0.490467	0.00171752
789.532	1211.01	PE 40:7	C45.0H76.0N1.0O8.0P1.0		282.404	280.61	281.315	281.614		281.486	0.742751	0.00263868
725.535	1298.18	PE O- 16:0@_20:4	C41.0H76.0N1.0O7.0P1.0	275.632	276.413	275.794	276.483	274.461		275.757	0.81448	0.00295362
727.551	1329.98	PE O- 36:3	C41.0H78.0N1.0O7.0P1.0		275.232	276.362	278.221	277.361		276.794	1.289	0.00465689
749.535	1269.62	PE O- 38:6	C43.0H76.0N1.0O7.0P1.0	280.112	280.329	280.284	279.821	280.123		280.134	0.199544	0.000712317
701.536	1357.84	PE P- 16:0@_18:1	C39.0H76.0N1.0O7.0P1.0	274.063	273.669	273.639	274.321	274.635		274.066	0.426693	0.0015569
699.52	1298.24	PE P- 16:0@_18:2	C39.0H74.0N1.0O7.0P1.0	271.172	270.182	270.16	270.83	270.568		270.582	0.432409	0.00159807
725.536	1320.35	PE P- 16:0@_20:3	C41.0H76.0N1.0O7.0P1.0	276.213	275.246	276.376	275.315	276.792		275.988	0.68041	0.00246536
751.551	1342.42	PE P- 16:0@_22:4	C43.0H78.0N1.0O7.0P1.0	281.84	280.899	280.852	281.558	281.857		281.401	0.494692	0.00175796
747.52	1252.63	PE P- 16:0@_22:6	C43.0H74.0N1.0O7.0P1.0	277.223	277.428	277.389	278.083	277.807		277.586	0.350533	0.00126279
729.57	1413.68	PE P- 18:0@_18:1	C41.0H80.0N1.0O7.0P1.0	280.831	281.634	281.586	281.126	281.426		281.321	0.338127	0.00120193
753.566	1388.04	PE P- 18:0@_20:3	C43.0H80.0N1.0O7.0P1.0	282.988	282.634	282.584	282.712	283.008		282.785	0.199663	0.00070606
751.552	1363.17	PE P- 18:0@_20:4	C43.0H78.0N1.0O7.0P1.0	281.84	281.482	281.434	281.558	281.274		281.518	0.208028	0.000738951
751.552	1374.56	PE P- 18:0@_20:4	C43.0H78.0N1.0O7.0P1.0	281.84	281.482	281.434		281.857		281.653	0.226513	0.000804225
775.551	1345.33	PE P- 18:0@_22:6	C45.0H78.0N1.0O7.0P1.0	284.585	283.656	284.185	284.902	284.029		284.271	0.484927	0.00170586
755.581	1427.42	PE P- 20:0@_18:2	C43.0H82.0N1.0O7.0P1.0	284.715	284.952	285.478	285.033	284.16		284.868	0.482719	0.00169454
884.541	996.939	PI 20:5_18:0@	C47.0H81.0O13.0P1.0	307.13	308.047	307.36	308.737	308.398		307.934	0.679869	0.00220784
862.557	1244.21	PI 36:2	C45.0H83.0O13.0P1.0	300.3	300.024	301.096	300.706	300.964		300.618	0.44969	0.00149589
860.542	1164	PI 36:3	C45.0H81.0O13.0P1.0	299.153	300.036	298.786	299.552	299.232		299.352	0.469589	0.00156869
888.572	1272.87	PI 38:3	C47.0H85.0O13.0P1.0	305.372	306.281	305.018	306.388	306.634		305.939	0.701941	0.00229439
886.557	1230.3	PI 38:4	C47.0H83.0O13.0P1.0	304.225	304.548	305.029	304.652	304.321		304.555	0.315173	0.00103486
884.541	969.757	PI 38:5	C47.0H81.0O13.0P1.0	307.13	303.396	302.139	304.081	300.847		303.518	2.36742	0.00779992
884.543	1064.19	PI 38:5	C47.0H81.0O13.0P1.0	307.13	303.977	305.039	304.081	304.332		304.912	1.30753	0.00428821
882.528	1091.62	PI 38:6	C47.0H79.0O13.0P1.0	301.931	301.662	302.149	302.927	302.019		302.138	0.47609	0.00157574
442.331	762.507	ponasterone A	C27.0H44.0O6.0	219.029	219.023	219.682	219.598	218.836		219.234	0.380181	0.00173414
695.656	1700.34	Sitosteryl ester 18:1	C47.0H82.0O2.0	297.941	296.481	294.654	297.16	298.011		296.849	1.37764	0.00464086
693.642	1671.73	Sitosteryl ester 18:2	C47.0H80.0O2.0	298.539	299.417	298.166	298.345	298.611		298.616	0.480421	0.00160883
674.537	1011.72	SM d16:1_16:0@	C37.0H75.0N2.0O6.0P1.0	278.926	279.136	279.095	279.21	278.931		279.06	0.126434	0.000453073
674.536	1013.48	SM d16:1_16:0@	C37.0H75.0N2.0O6.0P1.0	385.467	388.568	380.117	385.245	382.991		384.478	3.1436	0.00817629
756.615	1292.77	SM d16:1_22:1@	C43.0H85.0N2.0O6.0P1.0	294.575	294.271	294.196	294.363	294.053		294.292	0.194836	0.000662051
756.613	1320.55	SM d16:1_22:1@	C43.0H85.0N2.0O6.0P1.0	295.156	294.271	294.777	294.363	294.636		294.641	0.352655	0.0011969
784.646	1361.21	SM d16:1_24:1@	C45.0H89.0N2.0O6.0P1.0	333.685	334.745	336.295	329.651			333.594	2.83865	0.00850929
784.646	1360.94	SM d16:1_24:1@	C45.0H89.0N2.0O6.0P1.0	299.608	299.909	299.821	300.007	299.686		299.806	0.161961	0.000540219
816.702	1474.78	SM d18:0_24:0@	C47.0H97.0N2.0O6.0P1.0	310.41	309.599	309.491	310.291	308.79		309.716	0.658369	0.00212572
728.583	1172.99	SM d18:1@_18:1@	C41.0H81.0N2.0O6.0P1.0	330.662			331.249	322.742		328.218	4.75083	0.0144746
728.583	1172.09	SM d18:1@_18:1@	C41.0H81.0N2.0O6.0P1.0	384.323	392.631	388.796	392.212	391.1		389.812	3.41063	0.00874942
728.583	1173.49	SM d18:1@_18:1@	C41.0H81.0N2.0O6.0P1.0	287.807	287.473	287.413	287.557	287.261		287.502	0.201813	0.000701951
702.567	1146.25	SM d18:1_16:0@	C39.0H79.0N2.0O6.0P1.0	297.303	295.841		297.103			296.749	0.792553	0.00267078
702.568	1147.9	SM d18:1_16:0@	C39.0H79.0N2.0O6.0P1.0	285.679	285.335	285.28	285.416	285.708		285.484	0.197949	0.000693382
758.629	1360.53	SM d18:1_20:0@	C43.0H87.0N2.0O6.0P1.0	348.306			348.427	341.623		346.119	3.89352	0.0112491
758.63	1359.92	SM d18:1_20:0@	C43.0H87.0N2.0O6.0P1.0	296.883	297.172	296.508	297.267	296.951		296.956	0.295323	0.000994502
786.659	1447.62	SM d18:1_22:0@	C45.0H91.0N2.0O6.0P1.0	301.915	302.226	301.551	301.744	302.001		301.887	0.255808	0.000847363
784.645	1447.55	SM d18:1_22:1@	C45.0H89.0N2.0O6.0P1.0	299.028	299.327		298.258			298.871	0.55141	0.00184498
814.694	1461.02	SM d18:1_24:0@	C47.0H95.0N2.0O6.0P1.0	308.113	308.451	307.763	307.977	308.221		308.105	0.258157	0.000837887
812.677	1427.58	SM d18:1_24:1@	C47.0H93.0N2.0O6.0P1.0	336.945	334.546	333.206	342.215	338.905		337.164	3.57447	0.0106016
812.677	1428.1	SM d18:1_24:1@	C47.0H93.0N2.0O6.0P1.0	305.227	305.553	305.452	305.658	305.325		305.443	0.172296	0.000564087
700.552	1036.7	SM d18:2_16:0@	C39.0H77.0N2.0O6.0P1.0		345.314	339.885	340.216	337.485		340.725	3.29265	0.00966365
700.552	1038.3	SM d18:2_16:0@	C39.0H77.0N2.0O6.0P1.0	390.369	382.482	386.193	384.96	383.287		385.458	3.10138	0.00804594
700.552	1037.39	SM d18:2_16:0@	C39.0H77.0N2.0O6.0P1.0	297.319		298.692	295.951	289.806		295.442	3.92029	0.0132692
700.553	1038.47	SM d18:2_16:0@	C39.0H77.0N2.0O6.0P1.0	281.626	281.849	281.218	281.341	281.058		281.418	0.317909	0.00112967
784.645	1374.45	SM d18:2_22:0@	C45.0H89.0N2.0O6.0P1.0	300.188	299.909	299.24	300.007	299.686		299.806	0.364706	0.00121647
784.645	1375.67	SM d18:2_22:0@	C45.0H89.0N2.0O6.0P1.0		326.626		333.713	329.843		330.061	3.54877	0.0107519
784.645	1375.47	SM d18:2_22:0@	C45.0H89.0N2.0O6.0P1.0	312.926			307.006	307.835		309.256	3.20597	0.0103667
646.514	866.721	SM d30:1	C35.0H71.0N2.0O6.0P1.0	263.448	254.237	255.417	255.452	267.488		259.208	5.91046	0.022802
646.505	867.402	SM d30:1	C35.0H71.0N2.0O6.0P1.0	272.763	273.53	272.918	273.012	273.33		273.11	0.313042	0.00114621
698.536	939.43	SM d32:0	C37.0H77.0N2.0O6.0P1.0	278.736	277.778	278.904	279.019	277.574		278.402	0.674359	0.00242225
698.537	975.143	SM d32:0	C37.0H77.0N2.0O6.0P1.0		280.113	281.234	280.772	281.657		280.944	0.661367	0.00235409
676.552	1062.37	SM d32:0	C37.0H77.0N2.0O6.0P1.0	281.818	282.04	281.992	282.117	281.249		281.843	0.34994	0.00124161
674.536	990.465	SM d32:1	C37.0H75.0N2.0O6.0P1.0	278.926	279.136	279.095		278.931		279.022	0.109231	0.000391478
674.535	1009.54	SM d32:1	C37.0H75.0N2.0O6.0P1.0	293.283	294.139	293.482	294.23	292.171		293.461	0.828582	0.00282348
696.518	1011.53	SM d32:1	C37.0H75.0N2.0O6.0P1.0	341.923	343.609	342.819	343.744			343.024	0.839646	0.00244778
674.537	1010.68	SM d32:1	C37.0H75.0N2.0O6.0P1.0	281.658	281.88	282.415	281.957	281.672		281.916	0.307298	0.00109003
674.536	1010.96	SM d32:1	C37.0H75.0N2.0O6.0P1.0	368.505	367.438	360.201	360.028	363.052		363.845	3.97184	0.0109163
696.517	1012.2	SM d32:1	C37.0H75.0N2.0O6.0P1.0	219.872	228.67	219.938	219.862	227.313		223.131	4.46299	0.0200017
674.537	1050.09	SM d32:1	C37.0H75.0N2.0O6.0P1.0	278.345	278.552	278.512		278.347		278.439	0.10864	0.000390177
694.503	893.953	SM d32:2	C37.0H73.0N2.0O6.0P1.0	274.697	275.474	274.275	276.128	275.272		275.169	0.71484	0.00259782
688.552	1061.85	SM d33:1	C38.0H77.0N2.0O6.0P1.0	281.72	281.943	281.895	282.019	281.152		281.746	0.349818	0.00124161
710.534	1078.76	SM d33:1	C38.0H77.0N2.0O6.0P1.0	345.836	346.383	344.426	344.776	345.514		345.387	0.791578	0.00229186
710.535	1077.68	SM d33:1	C38.0H77.0N2.0O6.0P1.0	284.456	284.69	284.054	284.771	284.481		284.49	0.278463	0.000978812
710.534	1079.36	SM d33:1	C38.0H77.0N2.0O6.0P1.0	296.658	295.194	295.7	296.455	295.559		295.913	0.619833	0.00209464
704.583	1194.75	SM d34:0	C39.0H81.0N2.0O6.0P1.0	287.988	288.238	288.176	289.491	288.025		288.384	0.627461	0.00217578
724.552	967.257	SM d34:1	C39.0H79.0N2.0O6.0P1.0	280.286	281.67	281.04				280.998	0.692859	0.00246571
702.568	1292.93	SM d34:1	C39.0H79.0N2.0O6.0P1.0	284.517	283.584			283.958		284.02	0.469382	0.00165264
702.567	1333.46	SM d34:1	C39.0H79.0N2.0O6.0P1.0	283.936	283.584	283.533				283.684	0.219322	0.000773121
702.567	1117.31	SM d34:1	C39.0H79.0N2.0O6.0P1.0		284.751	285.28	284.247	285.708		284.997	0.634529	0.00222644
702.566	1124.95	SM d34:1	C39.0H79.0N2.0O6.0P1.0	283.936	284.751	284.697	284.832	284.542		284.552	0.360252	0.00126603
724.549	1147.06	SM d34:1	C39.0H79.0N2.0O6.0P1.0	288.418	288.67	288.607	288.17	288.456		288.464	0.194294	0.000673548
724.55	1146.9	SM d34:1	C39.0H79.0N2.0O6.0P1.0	376.3	375.285	376.13	373.121	374.947		375.156	1.27068	0.00338707
724.55	1148.45	SM d34:1	C39.0H79.0N2.0O6.0P1.0		317.218	310.721	317.335	316.978		315.563	3.23163	0.0102408
724.55	1165.11	SM d34:1	C39.0H79.0N2.0O6.0P1.0		286.92	285.696	286.418	286.708		286.436	0.533913	0.00186399
702.568	1191.14	SM d34:1	C39.0H79.0N2.0O6.0P1.0	283.354	283.584	282.95	283.663	282.792		283.269	0.384359	0.00135687
702.566	1385.45	SM d34:1	C39.0H79.0N2.0O6.0P1.0	283.936	284.751	284.115	284.832			284.408	0.449606	0.00158085
702.562	1539.07	SM d34:1	C39.0H79.0N2.0O6.0P1.0	283.936	290.588	290.522		283.958		287.251	3.81522	0.0132818
722.533	1039.32	SM d34:2	C39.0H77.0N2.0O6.0P1.0	357.854	358.471	365.741	358.034	356.422		359.304	3.67923	0.0102399
722.533	1037.89	SM d34:2	C39.0H77.0N2.0O6.0P1.0	222.641	222.066	221.54	222.057	226.569		222.975	2.04674	0.00917923
722.533	1038.81	SM d34:2	C39.0H77.0N2.0O6.0P1.0	282.624	282.268	282.801	281.761	282.643		282.419	0.416429	0.00147451
722.534	1039.84	SM d34:2	C39.0H77.0N2.0O6.0P1.0	345.15	346.274	346.634	345.83	344.825		345.743	0.754574	0.00218247
700.552	1049.42	SM d34:2	C39.0H77.0N2.0O6.0P1.0		281.265	281.218	281.341	281.641		281.366	0.190025	0.000675365
722.531	1051.52	SM d34:2	C39.0H77.0N2.0O6.0P1.0	280.881	281.684	281.054	281.761			281.345	0.442586	0.00157311
716.582	1181.36	SM d35:1	C40.0H81.0N2.0O6.0P1.0	286.153	286.979	286.92	286.478	287.35		286.776	0.465854	0.00162445
752.578	1112.73	SM d36:1	C41.0H83.0N2.0O6.0P1.0	287.638	287.304	287.244		288.257		287.611	0.464387	0.00161464
730.599	1273.23	SM d36:1	C41.0H83.0N2.0O6.0P1.0	327.758	331.106			336.059		331.641	4.1762	0.0125925
730.598	1273.59	SM d36:1	C41.0H83.0N2.0O6.0P1.0	290.696	290.958	291.472	291.63	290.16		290.983	0.595203	0.00204549
730.597	1291.21	SM d36:1	C41.0H83.0N2.0O6.0P1.0	293.02	292.125	292.636	292.798	291.909		292.497	0.465689	0.00159211
730.6	1383.81	SM d36:1	C41.0H83.0N2.0O6.0P1.0	289.535	290.958	290.308		286.664		289.366	1.8933	0.00654292
744.615	1323.43	SM d37:1	C42.0H85.0N2.0O6.0P1.0	294.66	294.939	294.28	294.447	295.303		294.726	0.40584	0.00137701
775.656	1330.33	SM d38:1	C43.0H87.0N2.0O6.0P1.0	300.248	298.804	298.718	297.151	299.746		298.933	1.18637	0.00396866
758.629	1431.01	SM d38:1	C43.0H87.0N2.0O6.0P1.0	295.722	296.589		296.683			296.331	0.529755	0.00178771
778.597	1134.02	SM d38:2	C43.0H85.0N2.0O6.0P1.0	293.267	292.958	291.722	291.882	293.323		292.63	0.770929	0.00263448
772.644	1394.05	SM d39:1	C44.0H89.0N2.0O6.0P1.0	299.108	299.406	299.32	299.504	299.184		299.304	0.160967	0.000537804
772.645	1393.86	SM d39:1	C44.0H89.0N2.0O6.0P1.0	352.808	347.016	347.95	347.734			348.877	2.6509	0.00759837
770.63	1323.23	SM d39:2	C44.0H87.0N2.0O6.0P1.0	296.22	297.672	297.008	297.768	296.869		297.107	0.634129	0.00213434
770.631	1338.14	SM d39:2	C44.0H87.0N2.0O6.0P1.0	297.961	297.089	296.426	297.184	297.451		297.222	0.55925	0.00188159
810.661	1370.52	SM d40:0	C45.0H93.0N2.0O6.0P1.0	302.921	302.654	302.56	302.756	302.43		302.664	0.187295	0.000618821
810.662	1370.83	SM d40:0	C45.0H93.0N2.0O6.0P1.0	311.025	311.955	315.308		310.566		312.213	2.14237	0.00686189
810.661	1370.85	SM d40:0	C45.0H93.0N2.0O6.0P1.0	328.314	334.56	329.175	326.569	327.925		329.309	3.08239	0.00936018
808.646	1318.97	SM d40:1	C45.0H91.0N2.0O6.0P1.0	301.194	300.92	300.83	301.02	301.279		301.049	0.186572	0.000619741
808.644	1346.51	SM d40:1	C45.0H91.0N2.0O6.0P1.0	301.194	300.338	300.83	302.186	301.279		301.165	0.680401	0.00225923
786.661	1406.8	SM d40:1	C45.0H91.0N2.0O6.0P1.0	303.075		302.133	302.327	302.001		302.384	0.479592	0.00158604
808.641	1417.18	SM d40:1	C45.0H91.0N2.0O6.0P1.0	304.093	304.996		304.517	304.187		304.448	0.40786	0.00133967
808.645	1447.85	SM d40:1	C45.0H91.0N2.0O6.0P1.0	300.614	300.92	299.668				300.401	0.652939	0.00217356
786.661	1654.09	SM d40:1	C45.0H91.0N2.0O6.0P1.0	301.335	301.643			301.419		301.466	0.159424	0.000528831
786.661	1680	SM d40:1	C45.0H91.0N2.0O6.0P1.0	300.755		302.133	303.493	300.255		301.659	1.45793	0.00483305
806.629	1247.81	SM d40:2	C45.0H89.0N2.0O6.0P1.0	298.888		299.099	299.284	299.546		299.204	0.279446	0.000933965
801.664	1454.17	SM d40:2	C45.0H89.0N2.0O6.0P1.0	301.238		304.941	302.23	303.068		302.869	1.5706	0.00518574
804.605	1154.9	SM d40:3	C45.0H87.0N2.0O6.0P1.0	297.161	296.288	297.369		296.65		296.867	0.490395	0.0016519
800.675	1764.87	SM d41:1	C46.0H93.0N2.0O6.0P1.0	311.666	304.464		305.151			307.094	3.97451	0.0129423
800.677	1430.51	SM d41:1	C46.0H93.0N2.0O6.0P1.0	304.143	304.464	304.947	304.568	304.238		304.472	0.31537	0.00103579
798.661	1403.35	SM d41:2	C46.0H91.0N2.0O6.0P1.0	302.417	302.148	302.055	302.249	302.505		302.275	0.186041	0.00061547
798.661	1403.37	SM d41:2	C46.0H91.0N2.0O6.0P1.0	352.607	346.239		362.62			353.822	8.25771	0.0233386
798.661	1403	SM d41:2	C46.0H91.0N2.0O6.0P1.0			337.349	330.712	340.74		336.267	5.10102	0.0151696
836.677	1380.13	SM d42:1	C47.0H95.0N2.0O6.0P1.0	306.24	305.989	305.887	307.26	307.505		306.576	0.752216	0.0024536
836.675	1460.51	SM d42:1	C47.0H95.0N2.0O6.0P1.0	310.288	310.635	309.947	310.168	310.405		310.289	0.257298	0.000829222
834.657	1329.31	SM d42:2	C47.0H93.0N2.0O6.0P1.0	305.093	304.255	304.738	305.524	305.192		304.96	0.48372	0.00158617
812.677	1595.78	SM d42:2	C47.0H93.0N2.0O6.0P1.0	305.227	304.971	305.452	305.658	305.325		305.327	0.255991	0.000838418
834.656	1412.81	SM d42:2	C47.0H93.0N2.0O6.0P1.0	306.832	306.583	305.899	306.689	306.936		306.588	0.407885	0.0013304
834.661	1428.45	SM d42:2	C47.0H93.0N2.0O6.0P1.0	303.355	304.255	304.738	303.194	303.447		303.798	0.666389	0.00219353
826.694	1435.7	SM d43:2	C48.0H95.0N2.0O6.0P1.0	308.039		307.689	308.485	307.565		307.945	0.412362	0.00133908
826.692	1450.75	SM d43:2	C48.0H95.0N2.0O6.0P1.0	308.618	308.957	308.27	308.485	308.147		308.495	0.316599	0.00102627
840.707	1456.34	SM d44:2	C49.0H97.0N2.0O6.0P1.0	311.416	311.769	311.078	311.304	311.537		311.421	0.258168	0.000829001
840.703	1467.27	SM d44:2	C49.0H97.0N2.0O6.0P1.0	311.992	312.349	311.655	311.883	312.116		311.999	0.258671	0.000829078
732.613	1306.49	SM dd36:0	C41.0H85.0N2.0O6.0P1.0	294.747	294.443	292.621	294.534	293.059		293.881	0.968779	0.0032965
728.583	1208.44	SM dd36:2	C41.0H81.0N2.0O6.0P1.0	290.711	289.807	290.323	289.893	290.175		290.182	0.362202	0.00124819
728.584	1252.59	SM dd36:2	C41.0H81.0N2.0O6.0P1.0	287.226	287.473	287.995	287.557	287.261		287.503	0.308562	0.00107325
646.569	1639.33	Steryl_Esters 16:2	C45.0H74.0O2.0	280.33	279.961	282.835	279.45	278.587		280.232	1.59513	0.00569218
646.569	1640.31	Steryl_Esters 16:2	C45.0H74.0O2.0	304.781	305.1	305.586	305.789	304.873		305.226	0.443111	0.00145175
672.584	1636.51	Steryl_Esters 18:3	C47.0H76.0O2.0	293.485	294.925	294.266	293.847	294.707		294.246	0.594265	0.00201962
683.606	1511.44	TG 12:0_12:0_14:0	C41.0H78.0O6.0	282.923	283.15	282.517	283.229	282.358		282.836	0.38412	0.0013581
681.59	1490.38	TG 12:0_12:0_14:1	C41.0H76.0O6.0	278.869	279.079	279.037	277.983	277.707		278.535	0.642407	0.00230638
709.62	1518.56	TG 12:0_12:0_16:1	C43.0H80.0O6.0	285.044	284.114	284.061	283.609	283.904		284.146	0.538767	0.00189609
711.638	1537.98	TG 12:0_14:0_14:0	C43.0H82.0O6.0	289.096	288.767	289.286	288.852	289.137		289.027	0.213519	0.00073875
739.669	1560.29	TG 12:0_14:0_16:0	C45.0H86.0O6.0	392.851	393.681	390.42	392.103			392.264	1.38784	0.00353803
722.641	1559.52	TG 12:0_14:0_16:0	C45.0H86.0O6.0	371.551	375.722	370.213	373.559	372.492		372.707	2.08668	0.00559871
722.642	1559.89	TG 12:0_14:0_16:0	C45.0H86.0O6.0	295.276	295.557	295.479	295.65	295.339		295.46	0.15395	0.00052105
765.685	1561.64	TG 12:0_14:0_18:1	C47.0H88.0O6.0	373.623	373.174	371.716	376.803	374.573		373.977	1.88569	0.00504226
765.685	1561.13	TG 12:0_14:0_18:1	C47.0H88.0O6.0	298.575	298.871	298.786	298.968	299.232		298.886	0.241534	0.000808112
746.641	1543.65	TG 12:0_14:0_18:2	C47.0H86.0O6.0	296.268	295.388	295.892	295.481	295.752		295.756	0.350276	0.00118434
737.653	1541.29	TG 12:0_14:1_16:0	C45.0H84.0O6.0	291.226	292.073	291.421	292.162	291.857		291.748	0.408913	0.0014016
761.652	1526.73	TG 12:0_14:1_18:2	C47.0H84.0O6.0	293.96	293.654	294.161		292.854		293.657	0.57465	0.00195687
767.696	1587.38	TG 12:0_15:0_17:0	C47.0H90.0O6.0		301.188	302.261		302.129		301.859	0.584881	0.00193759
815.7	1557.43	TG 12:0_16:0_20:4	C51.0H90.0O6.0	307.527	307.862	307.176	307.387	306.47		307.284	0.519314	0.00169001
791.699	1662.96	TG 12:0_16:1_18:1	C49.0H90.0O6.0	304.202	301.028	302.681	303.46	304.296		303.133	1.3451	0.00443731
774.673	1563.45	TG 12:0_16:1_18:1	C49.0H90.0O6.0	303.042	303.358	302.681	302.877	303.132		303.018	0.256182	0.000845434
791.7	1563.41	TG 12:0_16:1_18:1	C49.0H90.0O6.0	379.157	375.272	376.69	376.006	374.356		376.296	1.81895	0.00483381
725.651	1549.68	TG 13:0_14:0_14:0	C44.0H84.0O6.0	291.895	292.161	292.673	292.25	292.528		292.301	0.307054	0.00105047
753.683	1795.08	TG 13:0_14:0_16:0	C46.0H88.0O6.0	298.659			298.468	298.151		298.426	0.25659	0.000859811
753.684	1568.25	TG 13:0_14:0_16:0	C46.0H88.0O6.0	298.659	298.372	298.288	297.885	298.151		298.271	0.28474	0.000954636
751.668	1551.62	TG 13:0_14:0_16:1	C46.0H86.0O6.0	296.351	296.637	295.394	296.148	295.835		296.073	0.47953	0.00161963
807.73	1612.6	TG 13:0_16:0_18:1	C50.0H94.0O6.0		309.656	309.548	308.603			309.269	0.578958	0.00187202
803.699	1559.37	TG 13:0_16:1_18:2	C50.0H90.0O6.0	305.284	305.609	304.928	304.549	305.382		305.15	0.416477	0.00136483
767.7	1579.63	TG 14:0_14:0_16:0	C47.0H90.0O6.0	301.462	301.771	301.679	301.871	301.547		301.666	0.165123	0.00054737
767.699	1613.36	TG 14:0_14:0_16:0	C47.0H90.0O6.0	302.043	301.188	301.098	301.288	302.129		301.549	0.49552	0.00164325
767.698	1629.95	TG 14:0_14:0_16:0	C47.0H90.0O6.0	300.882	300.606	300.516	301.871	301.547		301.084	0.59716	0.00198336
781.714	1670.16	TG 14:0_15:0_16:0	C48.0H92.0O6.0	304.848	305.171	305.072	304.693	304.362		304.829	0.321315	0.00105408
781.715	1589.8	TG 14:0_15:0_16:0	C48.0H92.0O6.0	304.848	304.589	305.072	305.276	304.944		304.946	0.255853	0.000839011
781.715	1611.83	TG 14:0_15:0_16:0	C48.0H92.0O6.0	304.848	305.171	305.653	304.692	303.78		304.829	0.691982	0.00227007
781.715	1628.07	TG 14:0_15:0_16:0	C48.0H92.0O6.0	304.848	305.171	304.491	304.693			304.801	0.287181	0.000942193
779.7	1570.84	TG 14:0_15:0_16:1	C48.0H90.0O6.0	302.541	302.272	302.76	302.956	302.047		302.515	0.365121	0.00120695
779.701	1613.84	TG 14:0_15:0_16:1	C48.0H90.0O6.0	302.541	303.437	301.598	303.54	303.212		302.865	0.808359	0.00266904
795.728	1552.86	TG 14:0_16:0_16:0	C49.0H94.0O6.0	308.235	308.573	308.466	308.098	308.343		308.343	0.186778	0.000605747
795.731	1474.07	TG 14:0_16:0_16:0	C49.0H94.0O6.0	308.814	309.154	307.304	307.515	307.761		308.11	0.823351	0.00267227
795.731	1598.69	TG 14:0_16:0_16:0	C49.0H94.0O6.0	308.235	307.99	307.885	308.098	308.343		308.11	0.183718	0.000596273
795.73	1630.35	TG 14:0_16:0_16:0	C49.0H94.0O6.0	308.235	309.154	307.885	306.349	308.343		307.993	1.02986	0.00334378
776.69	1580.5	TG 14:0_16:0_16:1	C49.0H92.0O6.0	305.928	305.674	305.573	305.779	305.447		305.68	0.185261	0.000606061
793.716	1580.74	TG 14:0_16:0_16:1	C49.0H92.0O6.0	382.015	381.621	378.98	381.199	381.846		381.132	1.24117	0.00325653
793.715	1611.43	TG 14:0_16:0_16:1	C49.0H92.0O6.0	305.928	306.256	306.736	305.779	306.61		306.262	0.415423	0.00135643
793.715	1635.33	TG 14:0_16:0_16:1	C49.0H92.0O6.0	305.928	306.256	306.154	305.196			305.884	0.478541	0.00156446
821.745	1629.75	TG 14:0_16:0_18:1	C51.0H96.0O6.0	312.107	311.885	311.193	311.999	312.231		311.883	0.406545	0.00130352
821.746	1662.49	TG 14:0_16:0_18:1	C51.0H96.0O6.0	312.683	311.885		311.419	311.653		311.91	0.549546	0.00176187
821.746	1556.64	TG 14:0_16:0_18:1	C51.0H96.0O6.0	312.107	312.465	312.348	313.159	312.231		312.462	0.411488	0.00131692
804.721	1599	TG 14:0_16:0_18:1	C51.0H96.0O6.0	312.107	312.465	312.348	311.999	312.231		312.23	0.185413	0.000593833
821.747	1599.55	TG 14:0_16:0_18:1	C51.0H96.0O6.0	377.196	385.447	386.252	383.291	383.355		383.108	3.54965	0.00926538
843.731	1577.38	TG 14:0_16:0_20:4	C53.0H94.0O6.0	314.277	314.068	313.947	314.184	314.411		314.177	0.179871	0.000572514
791.698	1591.13	TG 14:0_16:1_16:1	C49.0H90.0O6.0	303.042	303.94		304.626	302.55		303.54	0.925196	0.00304802
807.731	1590.84	TG 14:0_16:1_17:0	C50.0H94.0O6.0	308.737	309.076	308.969	309.768	308.847		309.079	0.405495	0.00131195
805.715	1575.48	TG 14:0_16:1_17:1	C50.0H92.0O6.0	307.01	307.343	307.239	307.45	307.696		307.348	0.253894	0.000826079
802.705	1581.71	TG 14:0_16:1_18:1	C51.0H94.0O6.0	309.239	310.159	309.473	309.111	309.351		309.467	0.409754	0.00132406
819.732	1582.14	TG 14:0_16:1_18:1	C51.0H94.0O6.0	382.383	384.884	382.81	384.464			383.635	1.22409	0.00319076
819.731	1612	TG 14:0_16:1_18:1	C51.0H94.0O6.0	309.239	309	309.473	309.692	309.93		309.467	0.365669	0.00118161
800.689	1565.83	TG 14:0_16:1_18:2	C51.0H92.0O6.0	384.123	377.382	382.249	382.744	382.809		381.861	2.59843	0.00680465
800.689	1564.97	TG 14:0_16:1_18:2	C51.0H92.0O6.0	306.935	307.268	307.163	306.792	307.039		307.039	0.186836	0.000608509
817.72	1571.32	TG 14:0_16:1_18:2	C51.0H92.0O6.0	308.674	313.649			308.784		310.369	2.84123	0.00915438
817.716	1590.28	TG 14:0_16:1_18:2	C51.0H92.0O6.0		308.432	307.744	307.375	306.457		307.502	0.822773	0.00267567
879.82	1545.5	TG 14:0_18:0_20:0	C55.0H106.0O6.0	326.157	326.018	325.859	326.141			326.044	0.138228	0.000423954
841.715	1553.01	TG 14:0_18:2_18:3	C53.0H92.0O6.0	309.106	309.446	309.339	308.978	309.218		309.217	0.18526	0.000599127
777.683	1555.68	TG 14:1_15:0_16:1	C48.0H88.0O6.0	300.814	300.538	300.448	301.22	300.315		300.667	0.359242	0.00119482
791.696	1789.4	TG 14:1_16:0_16:1	C49.0H90.0O6.0	304.202	303.94		303.46	304.296		303.974	0.374489	0.00123198
791.698	1611.74	TG 14:1_16:0_16:1	C49.0H90.0O6.0	303.622	303.94	302.681	304.043	303.714		303.6	0.540913	0.00178166
817.716	1611.96	TG 14:1_16:1_18:1	C51.0H92.0O6.0	305.775	307.268	307.163	306.792			306.75	0.680805	0.00221942
815.699	1548.97	TG 14:1_16:1_18:2	C51.0H90.0O6.0	303.469	303.788	304.852	304.473	304.725		304.262	0.604384	0.0019864
829.715	1559.72	TG 14:1_17:1_18:2	C52.0H92.0O6.0	308.6	308.939	308.832	307.884	308.129		308.477	0.454824	0.00147442
809.747	1488.34	TG 15:0_16:0_16:0	C50.0H96.0O6.0	311.031	311.382	310.691	312.075	311.15		311.266	0.516501	0.00165936
809.747	1550.75	TG 15:0_16:0_16:0	C50.0H96.0O6.0	311.607	311.381	311.847	311.495	310.572		311.38	0.483795	0.00155371
809.747	1609.4	TG 15:0_16:0_16:0	C50.0H96.0O6.0	311.031	311.381	311.269	311.495	311.15		311.265	0.18339	0.000589177
809.746	1635.1	TG 15:0_16:0_16:0	C50.0H96.0O6.0	310.454	311.382	311.269		311.15		311.064	0.417073	0.0013408
807.731	1657.42	TG 15:0_16:0_16:1	C50.0H94.0O6.0	308.157	309.656	309.548	309.186	307.102		308.73	1.08564	0.00351646
823.76	1453.64	TG 15:0_16:0_17:0	C51.0H98.0O6.0	314.976	314.77	314.069	314.886	314.533		314.647	0.363055	0.00115385
823.761	1505.85	TG 15:0_16:0_17:0	C51.0H98.0O6.0			314.647	313.726	315.111		314.495	0.705064	0.0022419
823.76	1556.04	TG 15:0_16:0_17:0	C51.0H98.0O6.0	314.399	314.77		314.886	314.533		314.647	0.220911	0.000702093
823.762	1618.8	TG 15:0_16:0_17:0	C51.0H98.0O6.0	314.399	314.77	314.069	314.306	313.954		314.3	0.317662	0.0010107
837.778	1629.23	TG 15:0_16:0_18:0	C52.0H100.0O6.0	317.193	317.58	317.448	317.698	317.338		317.451	0.19797	0.000623623
837.777	1645.57	TG 15:0_16:0_18:0	C52.0H100.0O6.0	317.193	317.58		316.538	316.76		317.018	0.463071	0.00146071
837.777	1662.42	TG 15:0_16:0_18:0	C52.0H100.0O6.0		317.58	318.025	317.698	317.338		317.66	0.285679	0.000899323
835.762	1660.08	TG 15:0_16:0_18:1	C52.0H98.0O6.0	315.477	315.854	315.727	315.391	315.037		315.497	0.317794	0.00100728
835.763	1609.4	TG 15:0_16:0_18:1	C52.0H98.0O6.0	315.477	315.854	315.15	315.391	315.615		315.498	0.261606	0.000829185
835.762	1630.01	TG 15:0_16:0_18:1	C52.0H98.0O6.0	315.477	315.275	315.727	315.391	315.037		315.382	0.254445	0.000806786
893.843	1546.29	TG 15:0_16:0_22:0	C56.0H108.0O6.0	327.229	330.569	328.088		328.572		328.614	1.41621	0.00430966
833.747	1592.58	TG 15:0_16:1_18:1	C52.0H96.0O6.0	312.609	313.549	312.852	313.085	312.736		312.966	0.369934	0.00118203
833.747	1632.17	TG 15:0_16:1_18:1	C52.0H96.0O6.0		312.97		311.925	312.736		312.544	0.548328	0.0017544
831.731	1575.14	TG 15:0_16:1_18:2	C52.0H94.0O6.0	310.317	311.244	309.977	310.778	310.435		310.55	0.482195	0.00155271
859.763	1593.46	TG 15:0_18:1_18:2	C54.0H98.0O6.0	316.486	316.87	316.739	316.408	316.629		316.626	0.186744	0.000589792
855.732	1564.1	TG 15:0_18:2_18:3	C54.0H94.0O6.0	312.479	312.84	313.299	312.954	312.606		312.836	0.319682	0.00102189
805.714	1671.82	TG 15:1_16:0_16:1	C50.0H92.0O6.0		307.343	307.239	306.868	305.951		306.85	0.633279	0.0020638
831.731	1657.35	TG 15:1_16:0_18:2	C52.0H94.0O6.0	310.317	311.244	311.132	310.778	311.013		310.897	0.367108	0.0011808
823.763	1405.53	TG 16:0_16:0_16:0	C51.0H98.0O6.0	314.976	315.349		314.306	313.954		314.646	0.631781	0.00200791
823.763	1431.96	TG 16:0_16:0_16:0	C51.0H98.0O6.0	314.399	314.19	314.069	314.306	315.111		314.415	0.408409	0.00129895
837.778	1594.07	TG 16:0_16:0_17:0	C52.0H100.0O6.0	317.193	317.58	318.603	318.277	317.338		317.798	0.61284	0.00192839
851.793	1640.49	TG 16:0_16:0_18:0	C53.0H102.0O6.0	320.564	320.971	320.25	320.511	320.145		320.488	0.321533	0.00100326
851.791	1648.57	TG 16:0_16:0_18:0	C53.0H102.0O6.0	319.988			320.511	319.567		320.022	0.473119	0.0014784
832.752	1619.15	TG 16:0_16:0_18:1	C53.0H100.0O6.0	390.201	389.284	391.802	388.287	388.915		389.698	1.36538	0.0035037
832.752	1619.15	TG 16:0_16:0_18:1	C53.0H100.0O6.0	318.273	318.666	318.53	318.205	318.422		318.419	0.187526	0.000588927
833.748	1610.44	TG 16:0_16:1_17:1	C52.0H96.0O6.0	313.186	313.549	313.43	312.505	312.736		313.081	0.448032	0.00143104
830.737	1599.9	TG 16:0_16:1_18:1	C53.0H98.0O6.0	315.981	316.361	315.655	315.899	315.543		315.888	0.318529	0.00100836
830.736	1599.61	TG 16:0_16:1_18:1	C53.0H98.0O6.0		382.363	386.057	387.723	387.199		385.836	2.41749	0.00626558
847.762	1627.94	TG 16:0_16:1_18:1	C53.0H98.0O6.0	315.981	316.361	315.655	315.899	316.121		316.003	0.262053	0.000829272
847.763	1660.13	TG 16:0_16:1_18:1	C53.0H98.0O6.0		315.782		315.319	315.543		315.548	0.231589	0.000733927
845.747	1779.62	TG 16:0_16:1_18:2	C53.0H96.0O6.0		314.056	313.935	314.172			314.054	0.118403	0.000377014
845.747	1583.6	TG 16:0_16:1_18:2	C53.0H96.0O6.0	385.636	384.689	386.648	388.316			386.322	1.55132	0.00401561
828.721	1583.75	TG 16:0_16:1_18:2	C53.0H96.0O6.0	313.689	314.056	313.935	313.592	313.82		313.819	0.185795	0.000592045
845.747	1611.14	TG 16:0_16:1_18:2	C53.0H96.0O6.0	313.113	314.056	312.78	313.013	313.82		313.357	0.551062	0.00175858
845.746	1627.88	TG 16:0_16:1_18:2	C53.0H96.0O6.0	313.113		313.935	313.592	312.664		313.326	0.555344	0.00177241
865.809	1648.54	TG 16:0_17:0_18:0	C54.0H104.0O6.0	323.36	322.625	323.631	323.325	324.109		323.41	0.539161	0.00166711
863.793	1629.23	TG 16:0_17:0_18:1	C54.0H102.0O6.0	321.645	321.479	321.911	321.599	321.808		321.688	0.171633	0.000533538
921.871	1554.55	TG 16:0_17:0_22:0	C58.0H112.0O6.0	334.555	334.465	334.28	334.594	334.772		334.533	0.180501	0.000539561
921.871	1697.74	TG 16:0_17:0_22:0	C58.0H112.0O6.0	335.13	335.622	334.856	335.173	335.35		335.226	0.283272	0.000845017
861.778	1609.92	TG 16:0_17:1_18:1	C54.0H100.0O6.0	318.778	319.753	319.614	319.293	318.93		319.274	0.421489	0.00132015
861.778	1628.88	TG 16:0_17:1_18:1	C54.0H100.0O6.0	318.778	320.332	319.614	319.293	318.93		319.389	0.619385	0.00193928
859.763	1612.43	TG 16:0_17:1_18:2	C54.0H98.0O6.0			317.894	316.987	317.785		317.555	0.495211	0.00155945
879.824	1661.89	TG 16:0_18:0_18:0	C55.0H106.0O6.0	326.733	327.175	326.436	327.3	326.339		326.797	0.430095	0.00131609
877.804	1648.09	TG 16:0_18:0_18:1	C55.0H104.0O6.0		324.293	323.562	325.573	324.039		324.367	0.859568	0.00264999
877.81	1640.67	TG 16:0_18:0_18:1	C55.0H104.0O6.0	324.442	324.872	324.716	324.994	324.617		324.728	0.215416	0.000663373
893.84	1674.49	TG 16:0_18:0_19:0	C56.0H108.0O6.0	328.956	329.411	328.665	328.958	329.149		329.028	0.275617	0.000837672
907.854	1548.68	TG 16:0_18:0_20:0	C57.0H110.0O6.0	332.33	332.227	332.625	333.513	333.115		332.762	0.543048	0.00163194
907.855	1685.24	TG 16:0_18:0_20:0	C57.0H110.0O6.0	332.33	332.227	332.625	332.355	332.538		332.415	0.162337	0.000488356
935.888	1712.57	TG 16:0_18:0_22:0	C59.0H114.0O6.0	337.357	339.018	337.665	337.993	337.585		337.924	0.653015	0.00193243
935.886	1555.48	TG 16:0_18:0_22:0	C59.0H114.0O6.0	337.357	337.283	337.665	337.414	337.585		337.461	0.159446	0.000472487
875.792	1781.91	TG 16:0_18:1_18:1	C55.0H102.0O6.0	322.727	322.567			322.317		322.537	0.206543	0.000640371
858.767	1619.83	TG 16:0_18:1_18:1	C55.0H102.0O6.0	386.572	388.522	385.86	391.57	385.272		387.559	2.55479	0.00659201
858.768	1619.66	TG 16:0_18:1_18:1	C55.0H102.0O6.0	322.151	323.146	322.419	322.688	322.895		322.66	0.390343	0.00120976
875.793	1630.84	TG 16:0_18:1_18:1	C55.0H102.0O6.0		323.146	322.419	322.109	321.739		322.353	0.597234	0.00185273
873.776	1796.63	TG 16:0_18:1_18:2	C55.0H100.0O6.0	319.86	319.684	318.968	319.804	319.439		319.551	0.363905	0.0011388
897.778	1596.61	TG 16:0_18:1_20:4	C57.0H100.0O6.0	323.18	324.181	324.605	324.303	323.928		324.039	0.538619	0.0016622
919.855	1675.36	TG 16:0_18:1_21:0	C58.0H110.0O6.0	331.69	332.741	333.137	333.448	333.051		332.813	0.676352	0.00203223
925.809	1611.14	TG 16:0_18:1_22:4	C59.0H104.0O6.0	329.933	329.817	330.222	329.943	330.709		330.125	0.358911	0.0010872
869.747	1571.53	TG 16:0_18:2_18:3	C55.0H96.0O6.0	384.891	392.03	385.326	391.612	387.043		388.18	3.4227	0.0088173
852.72	1572.51	TG 16:0_18:2_18:3	C55.0H96.0O6.0	315.854	315.655	315.528	315.771	315.994		315.76	0.17926	0.000567709
895.763	1580.91	TG 16:0_18:2_20:4	C57.0H98.0O6.0	320.889	321.877	321.154	321.419	321.05		321.278	0.386516	0.00120306
893.747	1567.39	TG 16:0_18:2_20:5	C57.0H96.0O6.0	319.749	319.574	320.011	320.272	319.906		319.902	0.264501	0.000826819
923.793	1596.78	TG 16:0_18:2_22:4	C59.0H102.0O6.0	328.219	328.092	327.926	327.639	327.833		327.942	0.225564	0.000687817
949.902	1723.62	TG 16:0_19:0_22:0	C60.0H116.0O6.0	340.734	340.68	341.051	340.235	340.399		340.62	0.316034	0.000927819
963.918	1739.05	TG 16:0_20:0_22:0	C61.0H118.0O6.0	343.537	344.656	343.285	343.635	343.214		343.665	0.580279	0.0016885
962.833	1554.31	TG 16:0_20:0_22:3	C61.0H112.0O6.0	332.621	334.256	334.07	333.807			333.689	0.734887	0.00220232
977.933	1753.63	TG 16:0_21:0_22:0	C62.0H120.0O6.0	345.766	346.898	346.097	345.879	346.029		346.134	0.446227	0.00128917
973.903	1703.09	TG 16:0_21:0_22:2	C62.0H116.0O6.0	342.338	341.716	343.236	343.007	340.856		342.231	0.971895	0.00283988
826.705	1567.82	TG 16:1_16:1_18:2	C53.0H94.0O6.0	311.398	311.172	311.06	311.286	310.941		311.171	0.180094	0.000578762
857.747	1577.38	TG 16:1_17:1_18:2	C54.0H96.0O6.0	314.195	314.565	314.442	314.681	314.906		314.558	0.265404	0.000843737
933.87	1685.6	TG 16:1_18:0_22:0	C59.0H112.0O6.0	336.217	336.137	335.369	335.689	335.864		335.855	0.344362	0.00102533
856.752	1603.57	TG 16:1_18:1_18:1	C55.0H100.0O6.0	319.86	320.263	320.122	320.383	320.017		320.129	0.204554	0.000638973
871.763	1586.36	TG 16:1_18:1_18:2	C55.0H98.0O6.0	385.452	387.394	390.493	386.397	384.723		386.892	2.24978	0.005815
854.737	1587.13	TG 16:1_18:1_18:2	C55.0H98.0O6.0	317.569	317.959	317.825	317.498	317.716		317.713	0.187182	0.000589155
871.762	1660.18	TG 16:1_18:1_18:2	C55.0H98.0O6.0	317.569			316.918	317.138		317.209	0.331003	0.00104349
921.776	1589.95	TG 16:1_18:1_22:5	C59.0H100.0O6.0	327.654	328.103	327.36	327.07	327.843		327.606	0.404063	0.00123338
850.705	1558.31	TG 16:1_18:2_18:3	C55.0H94.0O6.0	314.138	314.508	313.808	315.203	313.693		314.27	0.610577	0.00194284
891.824	1647.85	TG 17:0_18:0_18:1	C56.0H106.0O6.0	327.24	327.686	327.522	327.232	327.427		327.422	0.193013	0.000589494
889.809	1629.4	TG 17:0_18:1_18:1	C56.0H104.0O6.0	325.525	325.961	325.225	325.506	325.705		325.585	0.27169	0.00083447
887.793	1612.36	TG 17:0_18:1_18:2	C56.0H102.0O6.0	323.235	323.658	322.929	323.2	323.405		323.285	0.269206	0.00083272
917.84	1649.15	TG 17:0_18:1_20:1	C58.0H108.0O6.0	331.126	332.173	331.994	331.143	332.484		331.784	0.618384	0.00186382
915.822	1630.98	TG 17:0_18:1_20:2	C58.0H106.0O6.0	328.836	329.291	329.698	329.417	329.029		329.254	0.335673	0.00101949
947.888	1699.66	TG 17:0_18:1_22:0	C60.0H114.0O6.0	338.445	338.956	338.179	339.667	338.678		338.785	0.570251	0.00168322
885.777	1594.69	TG 17:1_18:1_18:2	C56.0H100.0O6.0	320.368	320.775	320.632	321.474	320.527		320.755	0.428249	0.00133513
883.763	1578.43	TG 17:1_18:2_18:2	C56.0H98.0O6.0	318.078	318.471	318.335	318.589	317.649		318.224	0.373565	0.0011739
881.752	1565.84	TG 17:1_18:2_18:3	C56.0H96.0O6.0	316.938	316.745	317.192	318.6	317.66		317.427	0.739953	0.0023311
905.84	1662.07	TG 18:0_18:0_18:1	C57.0H108.0O6.0	330.04	330.502	330.906	330.629	330.816		330.579	0.339758	0.00102777
886.799	1641.01	TG 18:0_18:1_18:1	C57.0H106.0O6.0	328.325	328.777	329.186	328.903	328.517		328.742	0.335085	0.0010193
903.823	1649.2	TG 18:0_18:1_18:1	C57.0H106.0O6.0		329.935	326.302	328.903	327.361		328.125	1.61099	0.00490969
901.809	1622.43	TG 18:0_18:1_18:2	C57.0H104.0O6.0	326.61	327.053	326.313	326.598			326.643	0.305336	0.000934767
901.809	1630.93	TG 18:0_18:1_18:2	C57.0H104.0O6.0	325.459	325.895	325.736	327.177	326.217		326.097	0.662842	0.00203265
931.855	1661.71	TG 18:0_18:1_20:1	C59.0H110.0O6.0	334.503	334.413	333.65	333.963	334.142		334.134	0.345254	0.00103328
961.904	1711.36	TG 18:0_18:1_22:0	C61.0H116.0O6.0	342.398	342.354	341.567	341.91	341.493		341.944	0.424533	0.00124153
919.764	1572.52	TG 18:0_18:3_20:5	C59.0H98.0O6.0	324.789	325.8	325.064	325.344	323.234		324.846	0.97575	0.00300373
991.948	1770.11	TG 18:0_20:0_22:0	C63.0H122.0O6.0	348.571	349.141	348.333	349.281	349.423		348.95	0.472622	0.00135441
1005.96	1788.47	TG 18:0_21:0_22:0	C64.0H124.0O6.0	353.1	352.541		352.683			352.775	0.290646	0.000823886
1019.98	1799.62	TG 18:0_22:0_22:0	C65.0H126.0O6.0		355.364	355.112	354.929	355.634		355.26	0.306806	0.000863611
1017.97	1771.16	TG 18:0_22:0_22:1	C65.0H124.0O6.0	351.895	353.64	352.818	352.626	352.76		352.748	0.621148	0.00176088
1015.95	1740.28	TG 18:0_22:0_22:2	C65.0H122.0O6.0	351.33	351.339	350.524	350.324	351.04		350.911	0.466512	0.00132943
899.794	1604.7	TG 18:1_18:1_18:2	C57.0H102.0O6.0	324.32	324.749	324.594	324.293	324.495		324.49	0.190951	0.000588465
899.793	1626.12	TG 18:1_18:1_18:2	C57.0H102.0O6.0	324.32	324.17	324.017	323.713	323.917		324.027	0.232752	0.000718309
929.84	1641.9	TG 18:1_18:1_20:1	C59.0H108.0O6.0	331.638	332.688	333.084	332.237	332.42		332.414	0.538073	0.00161868
945.871	1677.85	TG 18:1_18:1_21:0	C60.0H112.0O6.0	335.58	334.919	336.46	336.205	336.379		335.909	0.652235	0.0019417
959.887	1685.6	TG 18:1_18:1_22:0	C61.0H114.0O6.0	338.959	338.317	339.272	340.184	339.771		339.301	0.722422	0.00212915
951.825	1613.93	TG 18:1_18:1_22:4	C61.0H106.0O6.0	333.825	333.732	334.125	334.44	333.463		333.917	0.375817	0.00112548
949.81	1606.3	TG 18:1_18:1_22:5	C61.0H104.0O6.0		332.586	333.558	332.714	332.318		332.794	0.535457	0.00160897
880.751	1587.82	TG 18:1_18:2_18:2	C57.0H100.0O6.0	322.029	321.867	321.72	321.987	322.195		321.96	0.17818	0.000553424
897.776	1606.53	TG 18:1_18:2_18:2	C57.0H100.0O6.0	325.481	323.024	322.297	322.566			323.342	1.45742	0.00450735
897.777	1627.44	TG 18:1_18:2_18:2	C57.0H100.0O6.0	321.454	322.445	321.72	322.566	321.617		321.961	0.508512	0.00157942
878.736	1573.36	TG 18:1_18:2_18:3	C57.0H98.0O6.0	319.163	320.141	320	319.682	319.895		319.776	0.38163	0.00119343
913.804	1613.4	TG 18:1_18:2_19:1	C58.0H104.0O6.0	326.546	327.567	327.402	326.533	327.308		327.071	0.494089	0.00151065
927.824	1625.9	TG 18:1_18:2_20:1	C59.0H106.0O6.0	330.498	330.963	330.788	331.09	330.699		330.808	0.230331	0.00069627
957.871	1666.73	TG 18:1_18:2_22:0	C61.0H112.0O6.0	338.394	336.015	337.553	337.88	336.896		337.348	0.922212	0.00273371
955.855	1646.89	TG 18:1_18:2_22:1	C61.0H110.0O6.0		334.29		334.998	335.751		335.013	0.730665	0.002181
953.838	1630.8	TG 18:1_18:2_22:2	C61.0H108.0O6.0	336.115	334.879	336.42	335.587	335.762		335.752	0.584907	0.00174208
949.808	1596.09	TG 18:1_18:2_22:4	C61.0H104.0O6.0	332.111	332.008	330.676	332.135	332.318		331.85	0.665417	0.00200517
945.781	1575.65	TG 18:1_18:2_22:6	C61.0H100.0O6.0	328.682	329.137	328.967	329.262	328.875		328.985	0.226129	0.000687353
989.935	1739.35	TG 18:1_20:0_22:0	C63.0H120.0O6.0	347.432	347.995	346.615	348.134	345.971		347.229	0.922837	0.00265771
985.902	1689.24	TG 18:1_20:1_22:1	C63.0H116.0O6.0	342.854		343.178	342.949	343.106		343.022	0.146813	0.000427999
969.784	1570.42	TG 18:1_20:4_22:6	C63.0H100.0O6.0	333.737	332.488	332.308	331.459	332.798		332.558	0.825091	0.00248105
893.746	1558.14	TG 18:2_18:2_18:3	C57.0H96.0O6.0	317.448	317.838	317.704	317.376	317.595		317.592	0.18712	0.000589185
943.763	1559.9	TG 18:2_18:2_22:6	C61.0H98.0O6.0	326.967	327.412	326.671	326.958	327.153		327.032	0.273396	0.00083599
917.746	1553.01	TG 18:2_18:3_20:4	C59.0H96.0O6.0	321.348	322.339	321.614	321.881	321.512		321.739	0.387522	0.00120446
983.886	1668.84	TG 18:2_20:1_22:1	C63.0H114.0O6.0	341.14	340.512	339.731	342.959	340.808		341.03	1.19765	0.00351187
											Median CV	0.00152351
