# Supplementary material for: Trapped ion mobility spectrometry and PASEF enable in-depth lipidomics from minimal sample amounts
Source: Nat Commun. 2020 Jan 16;11:331. doi: 10.1038/s41467-019-14044-x (PMC6965134; doi:10.1038/s41467-019-14044-x)
Supplement: Supplementary file 13 — Supplementary Data 11 [file 41467_2019_14044_MOESM13_ESM.xlsx]

## Sheet: Suppl. Data 11
		Bremen_ tims1							Bremen_ tims2							Munich_ tims1							Munich_ tims2							Intra-instrument_Bremen_ tims1				Intra-instrument_Bremen_ tims2				Intra-instrument_Munich_ tims1				Intra-instrument_Munich_ tims2				Intra-laboratory_Bremen
Lipid Nmae	Molecular Formula	Retention Time (min)	m/z	CCS_plasma_replicate_1	CCS_plasma_replicate_2	CCS_plasma_replicate_3	CCS_plasma_replicate_4	CCS_plasma_replicate_5	Retention Time (min)	m/z	CCS_plasma_replicate_1	CCS_plasma_replicate_2	CCS_plasma_replicate_3	CCS_plasma_replicate_4	CCS_plasma_replicate_5	Retention Time (min)	m/z	CCS_plasma_replicate_1	CCS_plasma_replicate_2	CCS_plasma_replicate_3	CCS_plasma_replicate_4	CCS_plasma_replicate_5	Retention Time (min)	m/z	CCS_plasma_replicate_1	CCS_plasma_replicate_2	CCS_plasma_replicate_3	CCS_plasma_replicate_4		Average	STDEV	CV		Average	STDEV	CV		Average	STDEV	CV		Average	STDEV	CV		Average	STDEV	CV
CE 20:4	C47H76O2	21.31	690.619	295.754	295.704	294.786	292.132	294.532	21.35	690.617	292.84	292.842	290.767	292.679	292.781	28.28	690.618	294.503	294.78	295.287	294.872		27.18	673.591	292.464	294.759	293.26	293.635		294.582	1.47317	0.00500089		292.382	0.905213	0.003096		294.86	0.324713	0.00110124		293.53	0.954202	0.00325078		293.482	1.63488	0.00557064
CE 20:5	C47H74O2	21.98	671.574	290.4	289.793		287.061	289.193	21.04	688.602	290.423	290.423	288.466	290.267	290.972	25.53	671.576	288.267	292.606	289.038	289.186	287.136	26.86	688.602	290.752	291.068	290.358	290.732		289.112	1.45339	0.00502707		290.11	0.957489	0.00330043		289.246	2.04616	0.00707412		290.727	0.290448	0.000999039		289.667	1.23585	0.00426645
CE 22:6	C49H76O2	21.14	714.619	297.397	296.117	297.027	294.263	297.392	21.18	714.618	295.08	295.084	292.313	294.915	295.022	28.4	714.614	295.472	296.921	297.422			26.99	714.617	294.505	295.213	295.3	295.28		296.439	1.32401	0.00446637		294.483	1.2147	0.00412487		296.605	1.0128	0.00341465		295.074	0.381513	0.00129294		295.461	1.58048	0.00534919
Cholesteryl 11-hydroperoxy-eicosatetraenoate	C47H76O4	18.97	722.61	295.499	294.235	293.924	293.04	294.278	19.07	722.608	291.979	292.589	289.937	292.427	292.529	23.92	722.607	292.506	292.775	292.703	292.865	292.559	25.33	722.608	293.256	292.382	293.259	292.049		294.195	0.88249	0.00299968		291.892	1.1188	0.00383292		292.682	0.149005	0.000509103		292.736	0.616572	0.00210624		293.044	1.54138	0.00525989
DG 18:1_16:0_0:0	C37H70O5	16.32	612.557	265.162	264.185	263.17	262.569	264.029	16.51	612.555	263.074	263.049	261.868	263.578	263.003	23.92	612.556	262.594	262.732	263.312	263.372	263.126	23.94	612.556	263.25	263.198	263.647	262.815		263.823	0.995659	0.00377396		262.915	0.630055	0.00239642		263.027	0.347877	0.00132259		263.227	0.340059	0.00129188		263.369	0.919917	0.00349289
DG 18:1_18:1_0:0	C39H72O5	16.47	638.573	267.994	266.382	266.594	265.826	266.241	16.66	638.571	263.406	263.382	262.172	263.301	263.336	23.97	638.572	265.272	265.422	265.411	265.479	265.813	24.13	638.572	265.794	265.739	266.19	265.758		266.607	0.824281	0.00309174		263.119	0.531097	0.00201847		265.479	0.201398	0.00075862		265.87	0.214499	0.000806779		264.863	1.95114	0.00736657
GlcCer d18:1_16:0	C46H87NO13	10.63	862.626	305.587	305.435	306.37	304.305	306.77	10.82	862.625	305.031	305.044	302.908	304.242	303.765	19.26	862.624	304.939	304.683	304.003	304.205	303.294	18.92	862.624	303.814	303.72	303.423	303.803		305.694	0.951611	0.00311296		304.198	0.903196	0.0029691		304.224	0.639516	0.00210212		303.69	0.182636	0.00060139		304.946	1.17743	0.00386112
LPC 16:0	C24H50NO7P	3.24	496.341	230.692	230.619	230.122	230.241	230.267	3.47	496.339	229.806		229.926		229.725	16.84	496.34	229.246	229.862	229.914	229.271	229.676	7.89	496.339	229.962	229.528	229.957	229.909		230.388	0.251538	0.0010918		229.819	0.101269	0.000440645		229.594	0.318582	0.00138759		229.839	0.208762	0.000908298		230.175	0.354735	0.00154115
LPC 16:1	C24H48NO7P	1.95	494.324	227.009	226.349	226.457	226.096	226.593	2.09	494.324	226.09	225.416	226.333	226.045	226.009	1.85	494.324	226.325	226.341	226.398	226.336	226.155	5.06	494.323	227.152	227.124	227.551	227.097		226.501	0.337306	0.00148921		225.979	0.33886	0.00149952		226.311	0.091736	0.000405354		227.231	0.214714	0.000944917		226.24	0.421062	0.00186113
LPC 16:1	C24H48NO7P	2.49	494.325	228.245	227.576	227.687	227.883	227.826	2.68	494.324	227.337	227.288	227.539	227.291	227.88	2.48	494.324	224.557	224.568	224.627	225.152	224.382	5.62	494.324		226.719	227.956	227.502		227.843	0.254299	0.00111612		227.467	0.252749	0.00111115		224.657	0.29146	0.00129735		227.393	0.625844	0.00275226		227.655	0.310724	0.00136489
LPC 16:1	C24H48NO7P	2.16	494.325	225.772	225.122	225.227	224.905	225.36	2.31	494.324	224.843		224.523		224.762	3.48	494.324	227.503	226.932	226.988	227.52	227.337	3.84	494.323	224.721	224.695	224.31	224.665		225.277	0.323073	0.00143411		224.71	0.166358	0.000740324		227.256	0.280332	0.00123355		224.598	0.193265	0.000860493		225.064	0.392243	0.0017428
LPC 18:1_0:0	C26H52NO7P	3.69	522.356	233.471	232.764	232.886	232.908	233.038	4.08	522.355	233.858	233.811	233.836	233.802	233.778	8.33	522.356	233.06	233.687	233.144	233.695	232.911	8.71	522.355	233.297	233.265	233.293	233.65		233.013	0.273632	0.00117432		233.817	0.03089	0.000132112		233.299	0.366722	0.00157189		233.376	0.182912	0.000783766		233.415	0.461557	0.00197741
LPC 18:2_0:0	C26H50NO7P	2.62	520.341	227.321	227.271	227.382	226.982	227.52	2.83	520.34	227.032	226.983	226.631	226.986	226.951	4.31	520.34	227.198	226.627	226.683	226.623	226.441	5.64	520.34	226.847	227.224	227.246	226.792		227.295	0.198282	0.000872356		226.917	0.162065	0.000714203		226.715	0.285188	0.00125791		227.027	0.240991	0.00106151		227.106	0.262674	0.00115661
LPC 20:5_0:0	C28H48NO7P	1.95	542.324	227.086	226.423	226.533	226.153	226.67	2.1	542.324	226.175	226.125	226.397	226.129	226.094	1.92	542.324	226.375	226.392	226.449	226.389	226.207	3.17	542.323	226.208	226.181	226.202	226.153		226.573	0.343752	0.00151718		226.184	0.122273	0.00054059		226.362	0.0913265	0.000403453		226.186	0.0248423	0.000109831		226.378	0.318059	0.00140499
LPC 22:6_0:0	C30H50NO7P	2.57	568.34	233.605	232.895	233.019	233.021	233.172	2.77	568.34	232.754	232.708	232.753	232.7	232.674	3.76	568.339	233.167		232.663	233.213	233.02	5.62	568.34	233.22	233.188	233.215	233.168		233.143	0.276678	0.00118673		232.718	0.0349303	0.000150097		233.016	0.248979	0.00106851		233.198	0.0244504	0.000104848		232.93	0.291067	0.00124959
LPC 24:0	C32H66NO7P	9.14	608.465	260.286	259.964	260.157	258.529	259.78	9.32	608.464	259.453	259.425	258.421	258.747	259.381	17.37	608.465	258.552	258.673	259.261	259.308	259.07	16.63	608.461	260.11	258.87	260.109	258.481		259.743	0.705156	0.00271482		259.085	0.472854	0.00182509		258.973	0.343461	0.00132624		259.393	0.84308	0.00325021		259.414	0.663785	0.00255878
LPC O- 16:1	C24H50NO6P	3.77	480.345	227.186	225.911	226.634	226.272	226.77	3.98	480.344	226.267	226.216	225.906	226.222	226.185	3.63	480.344	224.732	225.334	224.802			8.46	480.345	224.896	225.276	225.296	224.84		226.555	0.485825	0.00214441		226.159	0.144659	0.000639633		224.956	0.329371	0.00146415		225.077	0.242188	0.00107602		226.357	0.397041	0.00175405
LPC O- 18:1	C26H54NO6P	4.18	508.377	234.252	233.54	233.664	233.666	233.818	4.38	508.376	233.398	233.352	233.397	233.343	233.318	9.16	508.375	233.224		233.307	233.267		9.3	508.376	233.46	233.428	233.456	233.408		233.788	0.277437	0.0011867		233.362	0.0350244	0.000150086		233.266	0.0417905	0.000179154		233.438	0.0245264	0.000105066		233.575	0.291868	0.00124957
LPC O- 20:0	C28H60NO6P	7.04	538.423	247.476	246.669	246.821	246.401	247.009	7.22	538.422	246.121	246.081	245.092	246.049	246.043	13.38	538.423	245.82	245.892	245.923	245.921	246.298	13.64	538.423	246.056	246.014	246.053	246.008		246.875	0.403013	0.00163246		245.877	0.439947	0.0017893		245.971	0.187686	0.00076304		246.033	0.0249535	0.000101423		246.376	0.659414	0.00267645
LPE 18:1	C23H46NO7P	3.65	480.31	215.433	215.471	216.171	215.543	215.047	3.86	480.308	215.037	215.605	215.042	215.63	214.953	7.85	480.308	215.886	214.689	215.352	215.849	215.093	8.34	480.309	215.571	214.742	215.159	215.107		215.533	0.405357	0.00188072		215.253	0.334397	0.00155351		215.374	0.509066	0.00236364		215.145	0.339485	0.00157794		215.393	0.380117	0.00176476
LPE 18:2	C23H44NO7P	2.53	478.293	210.509	210.583	210.041	210.798	210.136	2.73	478.293	210.07	210.012	210.841	210.67	209.986	3.86	478.293	210.602	210.573	210.651	210.542	210.386	5.46	478.293	209.919	209.904	209.912	209.858		210.414	0.316911	0.00150613		210.316	0.407111	0.00193571		210.551	0.10081	0.000478792		209.898	0.0274704	0.000130875		210.365	0.347795	0.00165329
Oxidized PC 16:0_20:4	C44H80NO9P	9.16	798.565	291.918	290.686	290.973	288.463	291.318	8.34	798.564	292.067	292.069	289.422	291.907	292.616	16.51	798.563	290.247	290.508	290.44	290.012	289.711	16.14	798.563	290.363	290.678	290.761			290.672	1.31707	0.00453114		291.616	1.25575	0.00430617		290.184	0.326857	0.00112638		290.601	0.20992	0.000722365		291.144	1.31139	0.00450426
Oxidized PC 16:0_20:4	C44H80NO9P	8.82	798.566	292.529	291.896	292.187	289.622	291.927	8.97	798.565	290.854	290.855	289.422	290.696	290.795	17.01	798.564	289.667		289.859	290.596	290.293	15.6	798.564	291.944	291.863	291.947	291.135		291.633	1.15208	0.00395046		290.524	0.619613	0.00213274		290.104	0.419729	0.00144682		291.722	0.393647	0.00134939		291.078	1.04961	0.00360595
Oxidized PC 18:0_20:4	C46H84NO9P	10.05	826.597	299.08	298.384	298.695	295.247	298.458	10.22	826.595	297.357	297.364	294.453	297.187	297.301	17.19	826.595	297.614	297.907	297.823	298.003	297.686	16.8	826.593	296.517	297.614	297.705	298.477		297.973	1.54747	0.00519333		296.732	1.27606	0.00430036		297.807	0.158741	0.000533034		297.578	0.806743	0.00271103		297.352	1.48846	0.0050057
Oxidized PC 18:0_20:4	C46H84NO9P	10.44	826.596	299.08	297.779	297.481	294.089	297.849	9.5	826.595	297.963	297.971	295.608	297.792	297.907	17.66	826.596	297.034	297.325	297.242	297.421	297.105	17.49	826.595	298.097	298.009	298.1	298.082		297.256	1.87288	0.00630057		297.448	1.03118	0.00346676		297.225	0.157728	0.000530667		298.072	0.0426903	0.000143221		297.352	1.42894	0.00480556
Oxidized PC 25:0	C33H64NO9P	5.19	650.439	258.689	257.771	257.958	256.999	258.187	4.28	650.438	257.257	257.837	256.314	257.163	257.184	13.29	650.443	257.603	257.136	258.893	257.184	257.534	11.62	650.438	256.566	257.313	256.962	257.319		257.921	0.619624	0.00240238		257.151	0.544249	0.00211646		257.67	0.714126	0.00277148		257.04	0.35736	0.00139029		257.536	0.683341	0.00265338
PC 14:0_18:2	C40H76NO8P	9.96	730.54	280.749	280.229	280.484	277.891	280.182	10.13	730.539	279.159	279.149	278.303	279.023	279.703	18.11	730.539	278.508	278.718	278.676	278.791	278.513	17.95	730.538	278.945	279.272	278.946	278.918		279.907	1.14974	0.00410759		279.067	0.501075	0.00179553		278.641	0.126243	0.000453065		279.02	0.168358	0.000603391		279.487	0.946052	0.00338496
PC 14:0_20:4	C42H76NO8P	9.78	754.539	283.643	283.095	283.359	281.208	283.067	9.96	754.538		280.201	279.297	281.284	280.146	17.86	754.538	281.827	282.051	282.002	282.129	281.844	17.71	754.537	281.946	281.48	281.948	281.921		282.874	0.960243	0.00339459		280.232	0.814405	0.00290618		281.971	0.131606	0.000466736		281.824	0.229733	0.000815166		281.7	1.62765	0.00577795
PC 16:0_18:1	C42H82NO8P	12.42	760.587	290.942	289.72	290.003	288.127	290.345	12.61	760.587	289.278	289.885	286.775	289.73	289.219	21.72	760.585	288.171	288.422	287.778	287.924	288.209	21.18	760.586	291.796	291.714	292.194	291.381		289.827	1.05383	0.00363607		288.977	1.26376	0.00437322		288.101	0.252829	0.00087757		291.771	0.334123	0.00114515		289.402	1.18497	0.00409453
PC 16:0_20:3	C44H82NO8P	11.73	784.587	292.007	290.773	291.061	289.13	291.406	11.93	784.586	290.335	290.335	288.353	290.178	290.276	20.56	784.585	290.334	290.596	290.528	290.683	290.381	20.39	784.586	291.242	291.556	291.64	291.618		290.875	1.07832	0.00370715		289.895	0.864402	0.00298177		290.504	0.145823	0.000501967		291.514	0.184924	0.000634357		290.385	1.05623	0.00363733
PC 16:1_18:2	C42H78NO8P	10.43	756.555	284.241	283.687	283.953	281.774	283.663	10.61	756.553	282.625	282.619	280.44	282.483	282.563	18.41	756.555	285.152	284.809		285.473	285.181	18.25	756.554	282.724	282.652	282.726	282.7		283.464	0.973011	0.00343258		282.146	0.955243	0.00338563		285.154	0.271729	0.000952923		282.7	0.0344231	0.000121765		282.805	1.14401	0.00404522
PC 18:0_18:2	C44H84NO8P	12.8	786.603	293.827	293.183	293.477	290.856	293.221	13	786.603	292.749	292.144	289.497	291.983	292.084	24.18	786.6	291.481	291.748	291.678	291.254	291.532	21.67	786.601	294.391	295.098	293.999	294.77		292.913	1.17815	0.00402219		291.691	1.26304	0.00433007		291.539	0.192137	0.000659046		294.565	0.474648	0.00161136		292.302	1.31925	0.00451332
PC 18:0_20:4	C46H84NO8P	12.6	810.603	297.343	296.06	296.363	293.605	296.727	12.8	810.602	295.633	295.638	293.393	295.467	295.576	21.66	810.601	297.71	296.839	296.176	297.517	297.201	21.47	810.601	297.008	297.316	297.011	296.992		296.02	1.43206	0.00483772		295.141	0.97996	0.00332031		297.089	0.607546	0.002045		297.082	0.156371	0.000526356		295.581	1.24598	0.00421535
PC 18:0_20:5	C46H82NO8P	9.14	808.584	296.745	295.467	293.947	293.038	295.521	9.29	808.583	294.432	295.044	292.827	294.873	294.982	16.24	808.585	294.824	295.105		295.781	296.05	21.35	808.583	296.23	295.749	295.838	295.818		294.943	1.45576	0.00493573		294.432	0.92817	0.00315241		295.44	0.571532	0.00193451		295.909	0.217281	0.000734284		294.688	1.18217	0.00401161
PC 18:0_22:4	C48H88NO8P	13.62	838.633	303.283	302.549	302.872	299.81	302.649	13.84	838.632	301.53	301.541	299.003	301.353	301.476	22.59	838.631	300.441	300.746	300.656	300.846	300.523	22.45	838.631	302.371	302.279	302.375	302.359		302.233	1.38337	0.00457717		300.981	1.10824	0.00368209		300.642	0.16384	0.000544967		302.346	0.0451272	0.000149257		301.607	1.35344	0.00448743
PC 18:0_22:6	C48H84NO8P	12.26	834.602	300.254	298.337	299.255	296.359	299.02	12.45	834.6	298.523		295.562		298.467	22.67	834.602	295.829	297.86	297.776	299.122	298.221	21.03	834.601	298.84	298.751	299.238	299.221		298.645	1.45089	0.00485826		297.517	1.69374	0.00569291		297.762	1.2049	0.00404654		299.012	0.253241	0.000846923		298.222	1.5373	0.0051549
PC 18:1_18:2	C44H82NO8P	11.52	784.587	291.395	290.168	290.453	287.971	290.796	11.71	784.586	289.728	289.728	287.197	289.572	289.668	20.21	784.586	289.648		289.643		289.93	20.09	784.585	291.637	291.161	290.849	290.827		290.157	1.30467	0.00449643		289.179	1.10944	0.00383653		289.74	0.164113	0.000566413		291.118	0.377859	0.00129796		289.668	1.2527	0.0043246
PC 32:0	C40H80NO8P	12.03	734.569	288.065	286.87	287.753	285.407		12.21	734.569	287.029	286.418	284.062	286.879	286.969	22.06	734.57	285.448	285.688	285.049	286.353	285.477	20.69	734.569	284.854	284.385	285.252	284.435		287.024	1.19078	0.00414872		286.272	1.25833	0.00439556		285.603	0.478606	0.00167577		284.731	0.405915	0.00142561		286.606	1.2168	0.00424554
PC 34:1	C42H82NO8P	8.84	760.585	292.777	291.537	290.611	288.707	291.564	8.83	760.582	291.707	291.101	288.51	290.942	291.041	16.07	760.584	290.492	291.337	291.267	291.425	291.121	15.92	760.583	291.4	290.529	291.403	291.381		291.039	1.51359	0.00520062		290.66	1.23867	0.00426158		291.128	0.372617	0.00127991		291.178	0.432923	0.0014868		290.85	1.31911	0.00453538
PC 34:2	C42H80NO8P	12.88	758.57		287.915	286.37	283.501	287.309	8.63	758.569	288.077	288.075	285.632	287.925	288.017	16.02	758.569	285.282	284.356	284.302	284.436	284.146	15.87	758.568	287.853	287.381	287.46	287.832		286.274	1.9548	0.00682843		287.545	1.07138	0.00372594		284.505	0.44754	0.00157305		287.632	0.246045	0.000855418		286.98	1.56712	0.00546071
PC 35:3	C43H80NO8P	10.81	770.57	287.818	286.624	287.506	285.162	287.229	11.23	770.569	286.783	287.388	284.975	286.633	287.33	22.6	770.569	286.364	286.025	285.967	286.691	286.396	19.65	770.57	285.401	287.301	285.007	286.565		286.868	1.04999	0.00366017		286.622	0.978237	0.00341299		286.289	0.296412	0.00103536		286.068	1.05496	0.00368779		286.745	0.965468	0.00336699
PC 36:0	C44H88NO8P	15.19	790.633	299.914	298.607	299.525	296.627	299.899	15.41	790.632	298.185	298.193	296.406	298.014	298.129	23.57	790.628	297.836			297.059	297.908	23.47	790.629	297.528	297.046	297.136	297.513		298.914	1.38467	0.00463234		297.785	0.774317	0.00260025		297.601	0.470534	0.00158109		297.306	0.250579	0.000842833		298.35	1.21345	0.00406721
PC 36:3	C44H82NO8P	8.8	784.585	294.452	292.59	292.883	291.449	294.453	10.43	784.585	292.762	294.587	290.665	292.601	293.311	18.52	784.584	292.654	292.926	292.272	293.016	292.127	18.32	784.583		292.346	292.826	291.618		293.165	1.29134	0.00440482		292.785	1.41884	0.004846		292.599	0.391697	0.00133868		292.263	0.608179	0.00208093		292.975	1.29457	0.00441871
PC 36:4	C44H80NO8P	7.87	782.569	290.797	289.575	290.466	289.143	290.809	8	782.568	289.741	288.526	287.21	290.191	289.681	19.77	782.57	289.187	290.026	289.959	290.696	289.812	14.57	782.569	288.092	288.409	289.676	290.049		290.158	0.757805	0.0026117		289.07	1.20789	0.00417853		289.936	0.539181	0.00185966		289.056	0.951828	0.00329288		289.614	1.11026	0.0038336
PC 36:5	C44H78NO8P	9.77	780.554	287.142	285.954	286.227	283.939	286.555	7.26	780.552	286.719	287.323	285.489	285.357	286.051	17.83	780.553	284.559	284.796	284.741	285.46	285.168	13.24	780.552	286.918	286.842	286.92	286.896		285.963	1.21535	0.00425003		286.188	0.831999	0.00290718		284.945	0.363178	0.00127456		286.894	0.0365787	0.000127499		286.076	0.989005	0.00345715
PC 38:3	C46H86NO8P	10.82	812.612	300.386	300.89	300.6	298.227	301.588	10.96	812.614	299.867	299.269	298.002	299.692	299.812	18.83	812.615	300.596	300.32	300.812	301.002	300.679	18.56	812.616	300.551	300.461	300.16	300.538		300.338	1.26413	0.00420903		299.328	0.777657	0.00259801		300.682	0.253703	0.00084376		300.428	0.182793	0.000608441		299.833	1.12348	0.00374702
PC 39:5	C47H84NO8P	11.96	822.6	297.882	295.988	296.291	294.113	296.655	12.18	822.6	296.168	296.173	293.899	296	296.111	20.88	822.6	295.319	295.603	296.104	295.696	295.965	20.69	822.6	296.935	296.849	297.334	296.92		296.185	1.36428	0.00460615		295.67	0.992605	0.00335714		295.737	0.308746	0.00104399		297.009	0.219514	0.000739082		295.928	1.1571	0.00391008
PC 40:2	C48H92NO8P	15.36	842.664	306.921	305.549	305.274	302.682	305.06	15.58	842.663	305.144	304.551	301.866	304.96	304.485	23.91	842.663	303.314	303.632	304.697	303.735	303.988	23.83	842.663	303.927	304.228	303.931	303.125		305.097	1.53277	0.00502386		304.201	1.33426	0.0043861		303.873	0.519795	0.00171057		303.803	0.473069	0.00155716		304.649	1.43468	0.00470929
PC 40:6	C48H84NO8P	11.59	834.601	298.422	297.128	297.434	294.622	297.802	9.4	834.598	299.129	299.744	296.716	298.956	300.287	18.32	834.594	299.885		298.938	300.287	299.384	20.83	834.598	301.999	301.513	302.003	301.987		297.082	1.45704	0.0049045		298.966	1.36355	0.00456087		299.623	0.587795	0.00196178		301.876	0.241742	0.000800801		298.024	1.66033	0.00557113
PC 40:7	C48H82NO8P	11.18	832.581	297.823	296.534	297.446	294.054	296.596	11.17	832.585	295.503	295.508	292.686	295.336	295.446	19.82	832.585	296.42	296.126	296.046	296.22	295.907	19.41	832.584	295.297	295.212	295.695	295.675		296.491	1.46934	0.00495578		294.896	1.23725	0.00419556		296.144	0.192418	0.000649745		295.47	0.251331	0.000850615		295.693	1.53183	0.00518045
PC 42:4	C50H92NO8P	14.82	866.661	309.223	307.823	308.768	305.44	308.57	15	866.663	306.205	306.817	303.463	307.801	307.345	23.79	866.668	308.391	307.568	308.043	308.258	307.92	23.45	866.661	310.087	308.036	309.703	310.08		307.965	1.49888	0.00486705		306.326	1.70789	0.0055754		308.036	0.319296	0.00103655		309.476	0.977139	0.0031574		307.145	1.7438	0.00567746
PC O- 16:0	C24H50NO7P	3.96	496.34		230.006	230.122	230.241	230.267	9.32	496.34	229.806	229.757	229.926	230.378	229.725	0.36	496.34	229.246	229.862		230.455	229.676	16.68	496.34	229.152	229.528	229.147	229.909		230.159	0.119834	0.000520659		229.919	0.268172	0.00116638		229.81	0.501284	0.0021813		229.434	0.363333	0.0015836		230.025	0.239529	0.00104131
PC O- 16:0_16:0	C40H82NO7P	13.16	720.591	289.392	288.792	289.072	286.67	288.799	13.34	720.59	287.74	288.346	285.9	288.195	288.287	20.73	742.576	284.811	284.465	283.247	284.545	284.838	22.01	720.589	287.727	287.255	287.334	286.913		288.545	1.07681	0.00373186		287.694	1.03059	0.00358223		284.381	0.654405	0.00230115		287.307	0.334216	0.00116327		288.119	1.09034	0.00378435
PC O- 17:0	C25H52NO7P	4.09	510.356	234.846	234.129	234.255	234.238	234.41	4.1	510.355	233.998	233.328	233.373	233.942	233.917	7.54	510.356	234.378	234.417	234.463	234.426		8.09	510.356	234.651	234.618	234.242	234.599		234.375	0.281284	0.00120014		233.712	0.331214	0.00141719		234.421	0.0350332	0.000149446		234.528	0.191732	0.000817524		234.043	0.45419	0.00194062
PC O- 18:1	C26H52NO7P	3.37	522.356	235.322	234.602	234.729	234.098	234.885	3.58	522.355	234.48	234.434	233.836	234.424	234.4	7.13	522.355	234.237	234.277	233.733			8.89	522.355	234.511	234.478	234.506	235.268		234.727	0.444783	0.0018949		234.315	0.269312	0.00114936		234.082	0.303004	0.00129443		234.691	0.385329	0.00164186		234.521	0.409121	0.0017445
PC O- 18:1_20:4	C46H84NO7P	12.12	794.607	296.221	294.948	295.248	292.545	295.608	12.32	794.605	294.519	294.523	291.758	294.355	294.462	21.1	794.606	293.751	294.027	293.952	294.118	293.809	20.94	794.606	295.131	295.441	294.739	294.719		294.914	1.40688	0.00477049		293.923	1.2124	0.00412488		293.931	0.151747	0.000516266		295.008	0.345928	0.00117261		294.419	1.34375	0.00456407
PC O- 19:0	C27H56NO7P	5.38	538.388	241.311	241.16	241.301	241.052	240.859	5.83	538.386	241.145	241.102	240.88	241.079	241.066	11.32	538.386	241.116	241.175	241.212	241.196	240.991	11.53	538.387	240.801	240.763	240.797	240.752		241.136	0.188542	0.000781888		241.055	0.102073	0.000423443		241.138	0.0898883	0.000372767		240.778	0.0245815	0.000102092		241.096	0.149297	0.000619245
PC O- 19:1	C27H54NO7P	4.38	536.372	236.399	235.671	235.8	235.725	235.959	4.57	536.371	235.568	235.523	235.486	235.51	235.489	9.35	536.369	235.846	235.89	235.345	235.902	235.705	9.65	536.37	235.568	235.534	235.563	235.516		235.911	0.293927	0.00124593		235.515	0.0334641	0.000142089		235.738	0.23312	0.000988897		235.545	0.0244657	0.000103868		235.713	0.286988	0.00121753
PC O- 22:0	C30H62NO7P	7.8	580.434	253.183	252.32	252.489	252.389	252.698	7.96	580.433	252.402	252.367	251.718	252.317	252.327	14.72	580.433	251.824	251.915	251.935	251.956	251.733	14.86	580.434	251.636	251.198	251.236	251.193		252.616	0.347563	0.00137585		252.226	0.286314	0.00113515		251.873	0.0928749	0.000368737		251.316	0.214305	0.000852731		252.421	0.363741	0.00144101
PC O- 30:0	C38H78NO7P	11.66	692.559	283.484	282.334	283.203	279.915	282.298	11.84	692.559	281.874	281.867	280.323	282.341	281.812	20.56	692.559	281.115	280.167	280.123	280.827	281.128	20.26	692.558	278.831	281.138	281.606	281.183		282.247	1.40481	0.00497723		281.643	0.768424	0.00272836		280.672	0.495969	0.00176707		280.69	1.25689	0.00447786		281.945	1.11387	0.00395067
PC O- 35:2	C43H84NO7P	13.61	758.606	293.402	292.763	292.448	290.461	293.407	13.18	758.606	291.113	290.506	288.523	290.955	290.447	22.64	758.611	291.086	294.264		291.438	291.135	22.45	758.605	290.622	290.147	290.229	290.207		292.496	1.21109	0.00414053		290.309	1.03813	0.00357594		291.981	1.53032	0.00524116		290.301	0.216735	0.000746588		291.403	1.5683	0.00538189
PC O- 38:6	C46H82NO7P	11.21	792.589	293.178	291.934	294.654	290.818	293.793	11.41	792.589	292.711	293.321	291.193		293.26	20.48	792.589	294.343	294.04	293.964	294.131	293.822	19.72	792.59	294.353	292.69	293.566	293.94		292.875	1.5176	0.00518174		292.621	0.991223	0.00338739		294.06	0.194681	0.000662044		293.637	0.708824	0.00241394		292.762	1.24013	0.00423595
PC O- 40:6	C48H86NO7P	12.33	820.62	299.115	297.815	298.73	295.862	299.711	12.54	820.62	297.392	298.006	295.643	297.828	297.336	21.26	820.62	298.229	297.943	297.278	298.039	297.722	21.06	820.62	298.922	298.045	298.531	298.908		298.247	1.50064	0.00503154		297.241	0.937298	0.00315332		297.842	0.364533	0.00122391		298.601	0.413133	0.00138356		297.744	1.29316	0.00434318
PC O- 42:2	C50H98NO7P	18.16	856.715	315.986	313.906	315.48	311.199	315.311	17.89	856.714	312.815	312.242	309.205	313.207	312.171	24.81	856.715	312.479	311.682	312.145	312.375	312.028	24.71	856.713	311.7	311.598	312.095	312.084		314.376	1.93624	0.00615898		311.928	1.58049	0.00506685		312.142	0.313504	0.00100436		311.869	0.257637	0.000826106		313.152	2.10747	0.00672987
PC O- 44:4	C52H98NO7P	17	880.715	316.459	314.975	315.343	311.634	315.175	18.13	880.715	315.658	315.09	311.305	314.26	315.016	24.92	880.714	315.222	315.02		315.715		24.81	880.715	315.455	314.959	315.072	315.063		314.717	1.81723	0.00577417		314.266	1.72809	0.00549881		315.319	0.35764	0.00113422		315.137	0.217607	0.000690516		314.491	1.68866	0.0053695
PE 16:0_18:1	C39H76NO8P	12.88	718.538	277.162	276.07	277.529	274.493	277.216	13.05	718.538	277.421	275.584	273.179	277.289	274.924	21.96	718.538	275.689	275.303	275.269	274.788	275.684	21.79	718.538	275.071	275.007	275.072	275.042		276.494	1.24736	0.00451134		275.68	1.76459	0.00640087		275.346	0.371114	0.00134781		275.048	0.0308308	0.000112093		276.087	1.50324	0.00544481
PE 18:0_18:1	C41H80NO8P	14.4	746.569	284.309	283.755	284.021	281.842	284.341	14.59	746.569	283.3	283.294		283.763	283.238	23.08	746.57	281.881	282.688	282.056	282.183	281.897	22.99	746.569	282.396	282.324	282.793	282.371		283.654	1.04044	0.003668		283.399	0.244453	0.000862574		282.141	0.329931	0.00116938		282.471	0.216815	0.000767564		283.54	0.762684	0.00268986
PE 18:0_18:2	C41H78NO8P	13.28	744.554	281.876	281.344	281.603	278.955	281.305	13.47	744.554	280.277	280.268	278.207	280.139	280.213	22.29	744.554	280.153	279.787	279.743	279.861	279.581	22.16	744.553	279.64	279.571	279.245	279.613		281.016	1.17511	0.00418165		279.821	0.903882	0.00323022		279.825	0.210061	0.000750687		279.517	0.183555	0.000656687		280.419	1.17217	0.00418008
PE 18:0_20:4	C43H78NO8P	13.07	768.554	285.385	284.82	285.089	282.856	284.804	13.27	768.554	283.761	283.755	282.097	284.222	283.699	22.1	768.554	283.476	283.125	283.073	283.787	284.081	21.97	768.553	283.436	283.363	283.438	283.412		284.591	0.99843	0.0035083		283.507	0.816001	0.00287824		283.508	0.430854	0.00151972		283.412	0.0347951	0.000122772		284.049	1.03215	0.0036337
PE P- 16:0_18:2	C39H74NO7P	12.51	700.528	273.008	270.741	274.011	270.559	272.464	12.72	700.528	271.473	270.848	270.415	270.745	270.798	21.64	700.528	271.172	270.182	270.16	270.83	270.568	21.39	700.527	270.45	270.39	269.657	270.021		272.157	1.48432	0.00545393		270.856	0.38449	0.00141954		270.582	0.432409	0.00159807		270.13	0.367442	0.00136025		271.506	1.23089	0.00453357
PE P- 16:0_22:6	C43H74NO7P	11.9	748.529	279.401	278.893	278.536	276.607	278.838	12.12	748.528	278.427	277.201	275.866	277.687	278.363	20.88	748.528	277.223	277.428	277.389	278.083	277.807	20.69	748.527	276.843	277.172	277.24	277.211		278.455	1.0787	0.00387387		277.509	1.04869	0.00377893		277.586	0.350533	0.00126279		277.116	0.184336	0.000665193		277.982	1.12007	0.0040293
PE P- 18:0_22:6	C45H78NO7P	13.4	776.561	286.556	285.979	285.645	283.964	285.971	13.61	776.559	284.923	284.919	282.624	284.777	284.862	22.42	776.559	284.585	283.656	284.185	284.902	284.029	22.31	776.558	284.176	284.102	284.178	284.548		285.623	0.983859	0.00344461		284.421	1.00643	0.00353854		284.271	0.484927	0.00170586		284.251	0.201144	0.000707629		285.022	1.13221	0.00397235
SM d18:1_24:1	C47H93N2O6P	14.9	813.684	308.317	306.93	307.266	304.014	307.668	15.31	813.685	305.319	305.935	302.617	305.735	305.868	23.8	813.685	305.227	305.553	305.452	305.658	305.325	23.43	813.685	306.867	306.376	306.871	306.857		306.839	1.66175	0.00541572		305.095	1.40579	0.00460772		305.443	0.172296	0.000564087		306.743	0.244712	0.000797776		305.967	1.71778	0.00561425
SM d33:1	C38H77N2O6P	9.87	689.561	284.734	283.572	283.836	281.682	284.155	9.84	689.559	282.507	283.108	280.347	282.365	283.053	17.7	689.559	281.72	281.943	281.895	282.019	281.152	17.79	689.559	282.025	281.954	282.027	282		283.596	1.15429	0.00407021		282.276	1.1268	0.00399184		281.746	0.349818	0.00124161		282.001	0.0339205	0.000120285		282.936	1.28074	0.00452661
SM d36:1	C41H83N2O6P	11.56	731.605	292.983	292.955	293.856	291.232	294.21	11.81	731.606	292.52	293.13	290.449	292.36	291.854	21.52	731.604	293.02	292.125	292.636	292.798	291.909	20.54	731.606	292.397	292.711	292.399	291.982		293.047	1.15271	0.00393352		292.062	1.0104	0.00345952		292.497	0.465689	0.00159211		292.372	0.299011	0.00102271		292.555	1.14617	0.0039178
SM d38:1	C43H87N2O6P	13.66	781.62	299.973	298.666	298.976	295.526	298.739	13.59	759.638	297.179	296.577	295.456	297.01	297.73	23.85	759.637	300.248	298.804	298.718	297.151	299.746	19.97	781.621	296.005	296.315	296.404	295.593		298.376	1.67706	0.00562063		296.79	0.852437	0.00287218		298.933	1.18637	0.00396866		296.079	0.3663	0.00123717		297.583	1.50706	0.00506435
SM d39:1	C44H89N2O6P	14.16	773.652	302.472	299.93	299.637	297.898	302.45	14.33	773.651	299.511	298.912	295.939	300.55	298.849	23.23	773.652	299.108	299.406	299.32	299.504	299.184	22.81	773.653	300.408	299.528	300.016	300.394		300.477	1.97047	0.00655779		298.752	1.71422	0.00573792		299.304	0.160967	0.000537804		300.087	0.414248	0.00138043		299.615	1.9643	0.00655607
SM d39:2	C44H87N2O6P	13.17	771.639	299.428	297.521	297.828	295.592	298.806	13.38	771.637	297.704	297.103	294.797	297.534	297.648	22.3	771.638	297.961	297.089	296.426	297.184	297.451	21.82	771.637	298.444	297.567	298.448	298.43		297.835	1.46735	0.00492672		296.957	1.23042	0.00414343		297.222	0.55925	0.00188159		298.222	0.437146	0.00146584		297.396	1.35795	0.00456615
SM d40:1	C45H91N2O6P	14.2	787.668	302.989	302.259	304.403	300.123		15.36	809.65	302.311	302.323	299.753	303.344	303.471	23.62	787.669	301.915	302.226	302.133	302.327	302.001	21.78	809.652	302.15	302.059	302.154	301.743		302.444	1.7845	0.00590028		302.24	1.49406	0.0049433		302.12	0.166086	0.000549736		302.027	0.19437	0.000643551		302.331	1.52373	0.00503996
SM d40:3	C45H87N2O6P	10.86	805.62	299.818	298.512	298.215	297.111	299.804	11.11	805.622	296.877	297.49	295.734	297.919	298.034	19.49	805.621		297.452	297.369	296.382	297.813	19.03	805.619	295.457	296.557	295.856			298.692	1.14693	0.00383985		297.211	0.942134	0.00316992		297.254	0.612657	0.00206106		295.957	0.55663	0.00188078		297.952	1.26031	0.00422992
SM d42:2	C47H93N2O6P	13.1	835.667	306.962	306.193	306.526	302.722	306.317	15.3	835.666	305.787	305.801	303.062	305.601	306.33	23.55	835.664	306.832	306.583	305.899	306.689	306.936	23.96	813.683	305.681	305.586	305.686			305.744	1.71431	0.005607		305.316	1.28934	0.00422296		306.588	0.407885	0.0013304		305.651	0.056192	0.000183843		305.53	1.44772	0.00473838
SM d43:2	C48H95N2O6P	16.24	827.699	311.891	309.859	309.601	307.388	309.406	16.06	827.699	309.411	309.431	305.419	309.217	308.765	24.18	827.699	308.618	308.957	308.27	308.485	308.147	23.68	827.698	309.147	309.438	309.152	309.529		309.629	1.60011	0.00516784		308.449	1.71478	0.00555938		308.495	0.316599	0.00102627		309.317	0.196165	0.000634187		309.039	1.68277	0.00544517
SM dd36:2	C41H81N2O6P	10.86	729.592	289.325	288.725	288.398	286.604	288.733	11.06	729.59	287.673	287.671	285.255	287.522	287.613	20.88	729.591	287.226	287.473	287.995	287.557	287.261	19.28	751.57	287.901	287.429	286.716	288.672		288.357	1.03568	0.00359166		287.147	1.05922	0.00368876		287.503	0.308562	0.00107325		287.679	0.82139	0.00285523		287.752	1.17564	0.0040856
TG 12:0_12:0_14:0	C41H78O6	19.34	684.615	284.774	283.005	283.876	281.721	284.806	19.43	684.613	283.763	282.539	281.545	283.012	282.484	25.19	684.614	282.923	283.15	282.517	283.229	282.358	25.32	684.613	280.479	280.806	280.877	280.85		283.636	1.30246	0.00459202		282.669	0.810744	0.00286818		282.836	0.38412	0.0013581		280.753	0.184756	0.000658072		283.153	1.14289	0.00403629
TG 12:0_14:0_18:1	C47H88O6	20.57	766.693	300.685	299.978	300.292	297.365	300.669	20.62	766.692	298.952	298.959	296.565	298.779	298.896	26.02	766.692	298.575	298.871	298.786	298.968	299.232	26.01	766.691	299.269	299.576	299.273	299.255		299.798	1.39128	0.00464072		298.43	1.04539	0.00350297		298.886	0.241534	0.000808112		299.343	0.155282	0.000518742		299.114	1.36587	0.0045664
TG 12:0_14:0_18:2	C47H86O6	20.16	764.677	297.642	296.963	297.268	293.899	297.634	20.23	764.676	295.93	295.935	293.687	296.369	295.873	25.73	764.675	296.268	295.388	295.892	295.481	295.752	25.72	764.675	295.328	296.033	296.518	296.102		296.681	1.58058	0.00532754		295.559	1.06506	0.00360354		295.756	0.350276	0.00118434		295.995	0.493796	0.00166826		296.12	1.40159	0.00473317
TG 14:0_16:0_18:1	C51H96O6	21.32	822.756	314.972	314.714	313.869	310.833	313.693	21.34	822.754	312.423	312.446	308.849	312.222	312.375	26.65	822.755	312.107	312.465	312.348	311.999	312.231	26.62	822.754	312.682	312.579	312.688	312.288		313.616	1.64743	0.005253		311.663	1.57562	0.00505554		312.23	0.185413	0.000593833		312.559	0.187866	0.000601056		312.64	1.83562	0.00587138
TG 14:0_18:2_18:3	C53H92O6	20.43	842.721	311.8	310.974	310.721	307.298	311.139	20.48	842.723	309.321	309.34	305.907	309.127	308.674	25.88	842.722	309.106	309.446	309.339	308.978	309.218	25.88	842.721	309.836	308.959	309.451	309.828		310.386	1.77186	0.00570858		308.474	1.45983	0.00473243		309.217	0.18526	0.000599127		309.519	0.414097	0.00133787		309.43	1.83257	0.00592241
TG 15:0_16:0_16:0	C50H96O6	21.9	810.753	314.438	312.981	311.523	309.77	314.378	21.94	810.753	311.903	310.731	308.365	312.298	311.257	26.82	810.754	311.031	311.381	311.269	311.495	311.15	26.77	810.753	310.811	311.099	310.816	311.194		312.618	1.99053	0.00636727		310.911	1.54449	0.00496762		311.265	0.18339	0.000589177		310.98	0.196235	0.000631019		311.764	1.90551	0.00611202
TG 15:0_16:0_18:1	C52H98O6	21.46	836.77	317.935	317.039	317.414	314.731	317.862	21.48	836.771	315.317	315.345	312.674	315.704	315.867	27.17	836.769	315.477	315.275	315.727	315.391	315.037	26.77	836.769	314.931	315.214	314.938	315.318		316.996	1.31693	0.0041544		314.981	1.31088	0.00416177		315.382	0.254445	0.000806786		315.1	0.196139	0.000622466		315.989	1.63163	0.00516358
TG 15:0_16:1_18:2	C52H94O6	20.88	832.739	313.08	312.24	311.991	307.926	313.023	20.92	832.738	309.977	309.997	307.111	309.781	310.523	26.25	832.739	310.317	311.244	309.977	310.778	310.435	26.25	832.738	310.285	310.573	311.069	310.667		311.652	2.13648	0.00685533		309.478	1.35127	0.00436629		310.55	0.482195	0.00155271		310.649	0.323995	0.00104296		310.565	2.03792	0.00656198
TG 15:0_18:1_18:2	C54H98O6	21.23	860.772	319.62	318.101	318.481	314.589	318.326	21.26	860.77	316.366	316.396	313.092	316.75	316.321	26.56	860.77	316.486	316.87	316.739	316.408	316.629	26.53	860.769	316.345	317.015	316.741	317.123		317.823	1.90074	0.00598047		315.785	1.5152	0.0047982		316.626	0.186744	0.000589792		316.806	0.346572	0.00109396		316.804	1.94437	0.00613745
TG 16:0_16:1_18:1	C53H98O6	21.35	848.773	318.472	317.569	317.947	314.09	317.789	21.36	848.77	315.841	315.869	312.603	316.226	316.391	27.13	848.769	315.981	316.361	315.655	315.899	316.121	26.64	848.77	316.416	317.086	316.812	316.804		317.173	1.75538	0.00553444		315.386	1.57343	0.00498891		316.003	0.262053	0.000829272		316.779	0.275392	0.00086935		316.28	1.83229	0.00579325
TG 16:0_16:1_18:2	C53H96O6	21.05	846.757	316.045	315.17	315.538	311.826	315.978	21.09	846.755	314.065	313.494	310.38	313.86	314.018	26.4	846.755	313.689	314.056	313.935	313.592	313.82	26.67	846.753		314.377	313.321	313.31		314.911	1.76061	0.0055908		313.163	1.57186	0.00501931		313.819	0.185795	0.000592045		313.669	0.612769	0.00195355		314.037	1.82332	0.00580606
TG 16:0_17:0_18:1	C54H102O6	21.76	864.803	324.474	323.501	323.902	319.685	324.379	21.77	864.801	321.705	322.338	318.094	321.481	321.663	27.15	864.8	321.645	321.479	321.911	321.599	321.808	27.06	864.801	321.38	321.654	321.388	322.162		323.188	1.99693	0.00617884		321.056	1.68717	0.00525507		321.688	0.171633	0.000533538		321.646	0.366682	0.00114002		322.122	2.07366	0.0064375
TG 16:0_17:1_18:1	C54H100O6	21.47	862.785	322.047	320.499	320.284	316.853	320.745	21.49	862.786	319.333	318.77	315.314	319.116	319.29	27.15	862.786	318.778	320.332	319.614	319.293	318.93	26.79	862.785	319.057	319.335	319.454	319.448		320.086	1.93288	0.00603864		318.365	1.71987	0.00540219		319.389	0.619385	0.00193928		319.323	0.185668	0.000581443		319.225	1.94884	0.00610491
TG 16:0_18:0_20:0	C57H110O6	22.33	908.862	336.41	335.297	334.537	330.24	335.062	22.33	908.864	332.175	332.227	328.454	332.521	332.14	28.09	908.862	332.33	332.227	332.625	332.355	332.538	27.93	908.861	332.021	331.893	332.42	332.033		334.309	2.37501	0.00710422		331.503	1.71149	0.00516282		332.415	0.162337	0.000488356		332.092	0.227923	0.000686325		332.906	2.44864	0.00735533
TG 16:0_18:1_18:1	C55H102O6	21.63	876.804	325.014	324.034	324.438	320.185	324.31	21.85	876.801	321.04	321.672	319.142		323.978	26.99	876.802	322.151	323.146	322.419	322.688	322.895	26.94	876.802	323.645	324.305	324.042	324.039		323.596	1.9399	0.00599482		321.458	1.99429	0.0062039		322.66	0.390343	0.00120976		324.008	0.272168	0.000840004		322.646	2.15465	0.00667806
TG 16:1_16:1_18:2	C53H94O6	20.74	844.74	314.227	312.77	313.13	309.562	312.951	20.78	844.739	311.097	311.119	308.158	311.493	311.048	26.13	844.739	311.398	311.172	311.06	311.286	310.941	26.13	844.738	311.77	311.668	311.775	311.764		312.528	1.75227	0.00560675		310.583	1.36739	0.00440264		311.171	0.180094	0.000578762		311.744	0.0511614	0.000164113		311.556	1.80179	0.00578321
TG 17:0_18:0_18:1	C56H106O6	22	892.833	331.016	329.967	330.394	325.781	329.685	22.01	892.832	327.501	328.142	323.519	327.858	328.059	27.46	892.831	327.24	327.686	327.522	327.232	327.427	27.34	892.83	327.443	328.098	327.842	327.841		329.369	2.06734	0.00627667		327.016	1.97039	0.00602537		327.422	0.193013	0.000589494		327.806	0.270512	0.000825221		328.192	2.27228	0.00692362
TG 17:0_18:1_18:1	C56H104O6	21.76	890.818	327.981	326.966	327.382	323.518	327.267	21.77	890.817	325.726	325.768	321.855	325.493	325.686	27.16	890.817	325.525	325.961	325.225	325.506	325.705	27.07	890.816	325.51	325.391	325.908	325.906		326.623	1.77437	0.00543247		324.906	1.7084	0.00525815		325.585	0.27169	0.00083447		325.679	0.268096	0.000823193		325.764	1.87503	0.00575579
TG 18:0_18:1_20:1	C59H110O6	22.11	932.864	337.499	336.372	335.617	331.818	337.36	22.11	932.864	335.023	334.483	330.001	334.174	334.99	27.7	932.863	334.503	334.413	333.65	333.963	334.142	27.58	932.863	335.002	334.482	334.624	334.628		335.733	2.31929	0.00690815		333.734	2.11728	0.00634421		334.134	0.345254	0.00103328		334.684	0.222338	0.000664321		334.734	2.34378	0.00700193
TG 18:0_18:1_22:0	C61H116O6	22.52	962.91	345.866	345.243	344.524	339.049	345.094	22.51	962.911	342.008	341.478	335.983	341.736	341.385	28.52	962.911	342.398	342.354	341.567	341.91	341.493	28.3	962.908	341.841	341.701	341.854	341.862		343.955	2.78388	0.00809374		340.518	2.5467	0.0074789		341.944	0.424533	0.00124153		341.815	0.0762379	0.000223039		342.237	3.09987	0.00905768
TG 18:1_18:1_18:2	C57H102O6	21.42	900.803	327.316	325.707	325.513	321.19	325.998	21.44	900.802	324.48	323.925	320.127	324.25	323.844	26.75	900.801	324.32	324.749	324.594	324.293	324.495	27.03	900.801	324.289	323.006	325.075	325.073		325.145	2.32036	0.00713638		323.325	1.80595	0.00558556		324.49	0.190951	0.000588465		324.361	0.976089	0.00300927		324.235	2.18227	0.00673051
TG 18:1_18:1_21:0	C60H112O6	22.23	946.875	339.861	338.707	339.774	332.882	338.501	22.24	946.879	336.141	336.794	332.16	336.476	336.704	27.96	946.878	335.58	334.919	336.46	336.205	336.379	27.73	946.88		337.514	336.884	336.889		337.945	2.8955	0.00856797		335.655	1.96986	0.00586871		335.909	0.652235	0.0019417		337.096	0.362535	0.00107547		336.8	2.62827	0.00780366
TG 18:1_18:1_22:0	C61H114O6	22.33	960.894	342.224	341.042	342.118	337.356	342.677	22.34	960.895	339.639	339.701	335.435	339.372	339.609	28.09	960.894	338.959	338.317	339.272	340.184	339.771	27.94	960.893	339.52	339.383	339.922	339.54		341.084	2.16861	0.00635801		338.751	1.85788	0.00548451		339.301	0.722422	0.00212915		339.591	0.230995	0.000680215		339.917	2.26607	0.00666652
TG 18:1_18:2_18:2	C57H100O6	21.14	898.788	324.281	323.309	323.106	319.495	323.579	21.17	898.785	322.109	322.147	317.905	321.885	322.068	26.46	898.785	322.029	321.867	321.72	321.987	322.195	26.45	898.785	323.911	323.405	323.142	323.138		322.754	1.87507	0.00580959		321.223	1.85719	0.00578162		321.96	0.17818	0.000553424		323.399	0.363504	0.00112401		321.988	1.9357	0.00601172
LPC 20:4	C28H50NO7P	2.39	544.34	232.614	231.912	232.033	231.48	232.184	2.82	544.34	230.508	230.46	229.986	229.835	229.805	3.28	544.34	231.057	231.088	231.138	231.683	231.493	5.73	544.34	230.228	230.602	230.223			232.045	0.412334	0.00177696		230.119	0.340624	0.00148021		231.292	0.279858	0.00120998		230.351	0.217274	0.000943229		231.082	1.07585	0.00465571
																														Median CV%		0.00452124		Median CV%		0.00357909		Median CV%		0.0011303		Median CV%		0.000848769		Median CV%		0.00449585
[truncated: 6 more columns]
