# Supplementary material for: Trapped ion mobility spectrometry and PASEF enable in-depth lipidomics from minimal sample amounts
Source: Nat Commun. 2020 Jan 16;11:331. doi: 10.1038/s41467-019-14044-x (PMC6965134; doi:10.1038/s41467-019-14044-x)
Supplement: Supplementary file 14 — Supplementary Data 12 [file 41467_2019_14044_MOESM14_ESM.xlsx]

## Sheet: Suppl Data 12
comparison with Zhu group						comparsion with McLean group
Lipid ID	m/z	CCS (Å²) reported	CCS (Å²) experimental	[(experimental-reported]/experimental]%		Lipid ID	m/z	Adduct	CCS (Å²) reported	CCS (Å²) experimental	[(experimental-reported]/experimental]%
TG(62:7)	1006.88	343.6	344.7	0.00319118		SM 44:02	841.719	+H	307.519	308.2	0.00221094
TG(60:4)	984.896	340.7	341.4	0.00205038		SM 43:02	827.701	+H	304.465	304.8	0.00109791
TG(58:4)	956.865	336.6	337.8	0.0035524		GlcCer 42:01	828.69	+H	304.712	304.1	-0.00201365
TG(58:5)	954.849	334.6	334.9	0.00089579		SM 42:01	815.7	+H	303.166	302.9	-0.000879698
TG(57:2)	946.88	334.6	333.6	-0.0029976		GlcCer 42:02	810.685	+H	299.257	302.8	0.0117006
TG(62:14)	992.771	332.7	333.6	0.00269784		SM 42:02	835.668	+Na	300.527	301.8	0.00421744
TG(60:10)	972.802	334.1	333.4	-0.00209958		SM 42:02	813.686	+H	301.431	301.8	0.00122136
TG(56:1)	934.88	333.6	333	-0.0018018		SM 41:01	801.685	+H	301.139	301.4	0.00086522
TG(56:3)	930.849	332.6	332.3	-0.000902799		GlcCer 42:01	812.699	+H	300.589	300.8	0.000702485
TG(60:12)	968.771	331.7	331.6	-0.000301568		SM 40:00	789.684	+H	299.614	300.5	0.00294913
TG(56:2)	932.865	332.8	331.3	-0.00452762		SM 41:02	799.669	+H	298.913	299.1	0.00062555
TG(58:9)	946.786	330	331.3	0.00392394		SM 40:01	787.67	+H	297.88	297.8	-0.000269736
TG(56:4)	928.833	330.8	330.3	-0.00151378		SM 39:01	773.656	+H	295.851	296.3	0.00151628
TG(55:2)	918.849	329.2	329.6	0.00121359		SM 40:02	785.655	+H	295.66	295.5	-0.000539845
TG(56:6)	924.802	328.3	328.5	0.000608828		SM 38:01	781.62	+Na	292.183	292.7	0.00176577
TG(58:10)	944.771	327.2	327.3	0.00030553		SM 38:01	759.639	+H	292.256	292.7	0.0015185
TG(55:4)	914.818	326	327	0.0030581		SM 36:01	731.609	+H	286.237	286.9	0.00231002
TG(54:3)	902.818	326.5	326.4	-0.000306373		SM 36:01	753.591	+Na	285.861	284.6	-0.00443079
TG(56:8)	920.771	325.6	325.3	-0.000922226		SM 34:01	703.576	+H	280.058	279.7	-0.00127935
TG(55:5)	912.802	324.6	325.1	0.00153799		SM 34:01	725.556	+Na	278.766	279.6	0.00298181
TG(52:1)	878.818	323.6	324.6	0.00308071		PE 36:01	746.569	+H	277.023	278.9	0.00673001
TG(53:1)	892.833	325	324.4	-0.00184957		Cer 42:01	650.645	+H	277.557	277.5	-0.000204636
TG(52:0)	880.833	323.4	323.3	-0.00030931		PE 36:02	744.555	+H	275.132	275.3	0.000610553
TG(53:2)	890.818	323.6	322.7	-0.00278897		Cer 42:02	648.629	+H	276.766	274.9	-0.00678941
TG(54:5)	898.786	322.1	322.3	0.00062054		PE 36:03	728.563	+H	272.474	272.4	-0.000272587
TG(53:4)	886.786	319.5	320.8	0.00405237		PE 34:01	718.54	+H	270.06	272	0.00713053
TG(52:3)	874.786	320.2	320.5	0.000936037		PE 34:02	716.525	+H	268.449	269.6	0.00426957
TG(54:6)	896.771	319.9	318.5	-0.0043956		PE 34:03	714.509	+H	265.934	266.1	0.000625253
TG(54:7)	894.755	318	318.1	0.000314367
TG(52:4)	872.771	317.6	317.6	0
TG(53:5)	884.771	317.4	317.5	0.000314961
TG(51:2)	862.786	317.2	316.9	-0.000946671
TG(50:2)	848.771	315.8	315.9	0.000316556
TG(51:3)	860.771	314.6	314.6	0
TG(52:5)	870.755	314.7	314.5	-0.00063593
TG(50:3)	846.755	313	313.1	0.000319387
TG(49:1)	836.771	313	312.4	-0.00192061
TG(48:1)	822.755	310.9	311.8	0.00288647
TG(51:4)	858.755	312.1	311.1	-0.0032144
TG(49:2)	834.755	310.5	310	-0.0016129
TG(48:2)	820.739	308.3	309.3	0.00323311
TG(50:4)	844.739	309.5	308.2	-0.00421804
TG(49:3)	832.739	307.8	307.7	-0.000324992
PI(38:3)	906.607	306	305.4	-0.00196464
SM(42:2)	835.667	304.4	305.3	0.00294792
SM(42:2)	813.685	304.2	305.3	0.00360301
PI(38:4)	904.592	304	304.8	0.00262467
GlcCer(42:1)	834.68	302.8	304.1	0.00427491
TG(48:3)	818.724	304.8	303.6	-0.00395257
PI(38:3)	911.563	303.1	302.7	-0.00132144
PI(38:4)	887.565	302.3	301.5	-0.0026534
SM(41:1)	801.685	302.9	301.4	-0.00497678
GlcCer(41:1)	798.682	298.5	301.2	0.00896414
SM(40:1)	787.669	300.7	301	0.000996678
PI(38:5)	885.549	299.9	300.9	0.00332336
GlcCer(42:1)	812.698	301.5	300.8	-0.00232713
SM(40:1)	809.651	300.5	300.5	0
PCp(40:4)	822.638	300.9	300.4	-0.00166445
PC(40:5)	858.599	302	300.3	-0.00566101
TG(46:2)	792.708	300.4	300.3	-0.000333
PC(40:5)	836.617	298.8	300.3	0.004995
PC(40:4)	838.633	300.2	300.1	-0.000333222
PC(38:1)	816.648	298.8	299.9	0.00366789
SM(40:2)	785.654	298.4	298.5	0.000335008
GlcCer(40:1)	806.649	296.5	298.3	0.00603419
PC(38:4)	832.583	298.5	298.1	-0.00134183
PI(36:2)	885.547	297.6	297.5	-0.000336134
PC(38:2)	814.633	297	296.7	-0.00101112
SM(39:1)	773.654	297.4	296.3	-0.00371245
PC(40:6)	834.601	296.2	296.2	0
PC(38:5)	808.586	292.9	294.9	0.00678196
SM(40:3)	783.638	294.6	294.3	-0.00101937
PC(36:1)	788.617	293.9	293.9	0
PCe(36:2)	772.622	293.2	293.5	0.00102215
PC(40:7)	832.586	293.6	293	-0.00204778
TG(44:2)	764.677	292.9	292.8	-0.00034153
PC(38:6)	828.552	293.3	292.7	-0.00204988
PC(34:0)	762.601	289.7	291.6	0.00651578
PC(36:3)	806.568	291.9	291.5	-0.00137221
PC(36:2)	786.601	291.3	291.5	0.000686106
SM(37:1)	745.622	290.8	291.2	0.00137363
PC(37:4)	796.586	290.4	290.9	0.0017188
SM(36:1)	753.589	290	290.2	0.00068918
PE(40:4)	796.586	288.1	289.7	0.00552295
PC(38:7)	804.554	288.2	289.1	0.00311311
SM(36:1)	731.607	289.1	289	-0.000346021
PC(36:3)	784.586	288.8	288.9	0.000346141
TG(42:1)	738.661	288.5	288.3	-0.000693722
PC(35:1)	774.601	289.2	288.1	-0.00381812
PCe(34:2)	744.591	286	287.7	0.00590893
PG(34:1)	766.56	287.3	287.5	0.000695652
PE(40:5)	794.57	287.1	287.2	0.000348189
PC(34:1)	760.586	287.1	287	-0.000348432
SM(36:2)	729.591	286.1	286.6	0.00174459
TG(40:0)	712.645	285	285.6	0.00210084
PE(38:2)	772.586	285.1	285.5	0.00140105
PC(35:3)	770.57	284.2	285.2	0.00350631
PC(34:2)	758.57	285.2	285.1	-0.000350754
SM(34:0)	705.591	285	285	0
Cer(44:2)	676.661	283.5	284.9	0.004914
PC(36:5)	780.554	284.5	284.5	0
Cer(43:1)	664.661	282	284.1	0.00739176
PC(35:2)	772.586	286.4	284	-0.0084507
SM(34:1)	703.575	283.9	283.6	-0.00105783
PE(40:6)	792.554	284.5	283.5	-0.00352734
PE(36:4)	762.505	281.2	283.3	0.00741264
PE(36:1)	746.57	281.3	282.2	0.00318923
PC(32:0)	734.57	283.4	281.9	-0.00532104
PC(34:3)	756.554	281.8	281.7	-0.000354988
PEp(36:0)	732.591	281.6	281.6	0
PEp(38:4)	752.559	281.5	281.6	0.000355114
PC(32:1)	754.536	282.6	281.4	-0.00426439
Cer(41:1)	658.611	281.6	281.2	-0.00142248
SM(34:2)	701.56	281.4	281.1	-0.00106724
PE(38:4)	768.554	282.9	280.9	-0.00711997
PC(33:2)	744.554	279.8	280.7	0.00320627
PE(38:5)	766.539	280.1	280.3	0.000713521
PE(36:2)	744.554	279.3	279.7	0.0014301
PE(36:3)	764.521	279.9	279.1	-0.00286636
SM(32:0)	677.56	278.5	278.7	0.000717618
DG(40:2)	694.635	277.7	278.5	0.00287253
Cer(42:2)	670.611	278.8	278.2	-0.00215672
SM(33:1)	689.56	279.2	278.1	-0.00395541
PEp(36:2)	728.559	277.1	278	0.00323741
Cer(41:1)	636.629	275.6	276.9	0.00469484
SM(32:1)	675.544	276.6	275.8	-0.00290065
PE(36:3)	742.539	274.9	275.4	0.00181554
PC(30:0)	706.539	276.8	275.3	-0.0054486
PE(34:1)	718.539	274.7	275.3	0.00217944
PE(35:2)	730.539	275	275.2	0.000726744
Cer(40:1)	622.614	272.3	274.3	0.00729129
PEp(34:1)	702.544	273.2	274	0.00291971
PE(34:2)	716.523	272.7	272.9	0.000732869
DG(38:2)	666.604	271.6	271.8	0.000735835
PE(34:3)	714.507	270.9	270.8	-0.000369276
PEp(34:2)	700.528	270	270.7	0.00258589
PE(32:1)	690.507	267.2	266.4	-0.003003
DG(34:1)	612.557	261.1	259.3	-0.00694177
DG(34:2)	610.541	257.9	258.1	0.000774893
LPI(18:0)	601.335	244.7	244.6	-0.000408831
LPC(20:0)	552.403	243.9	241	-0.0120332
LPC(18:0)	524.372	237.9	237.1	-0.0033741
LPC(18:1)	544.338	236.1	233.6	-0.0107021
LPC(16:0)	496.34	229.8	229.9	0.000434972
LPS(18:0)	526.314	228.3	229.2	0.0039267
LPC(18:2)	520.34	226.8	226.7	-0.000441112
LPE(16:0)	476.275	219.9	217.4	-0.0114995
LPE(18:1)	480.309	215.8	215.6	-0.000927644
LPE(16:0)	454.293	213.7	213.8	0.000467727
