# Supplementary material for: Trapped ion mobility spectrometry and PASEF enable in-depth lipidomics from minimal sample amounts
Source: Nat Commun. 2020 Jan 16;11:331. doi: 10.1038/s41467-019-14044-x (PMC6965134; doi:10.1038/s41467-019-14044-x)
Supplement: Supplementary file 15 — Supplementary Data 13 [file 41467_2019_14044_MOESM15_ESM.xlsx]

## Sheet: Suppl. Data 13 
Sample Type	Lipid Name	Lipid ID	Retention Time (min)	m/z	Experimental CCS	Predicted CCS	[(expimental-predicted)/experimental]%	Chemical Composition + Adduct	Category	Main Class	Sub Class	Theoretical m/z	Delta Mass	SMILES
Liver	PC 18:1@_20:5	LMGP01010844	18.51	806.569	290.9	290.9	6.73766e-07	[C46H80NO8P+H] 1+	Glycerophospholipids [GP]	PC	Diacylglycerophosphocholines	806.569	0.4973 ppm	[C@](COP(=O)([O-])OCC[N+](C)(C)C)([H])(OC(CCC/C=C\C/C=C\C/C=C\C/C=C\C/C=C\CC)=O)COC(CCCCCCCCC/C=C\CCCCCC)=O
Liver	TG 16:0_18:2_20:3	LMGL03010351	26.95	898.783	322.3	322.304	-1.13191e-05	[C57H100O6+NH4] 1+	Glycerolipids [GL]	TAG	Triacylglycerols	898.786	3.7201 ppm	C(OC(=O)CCCCCC/C=C\C/C=C\C/C=C\CCCCC)[C@]([H])(OC(CCCCCCC/C=C\C/C=C\CCCCC)=O)COC(CCCCCCCCCCCCCCC)=O
HeLa	PC O- 20:0@_22:6	LMGP01020244	23.33	848.652	305.7	305.694	1.90689e-05	[C50H90NO7P+H] 1+	Glycerophospholipids [GP]	PC	1-alkyl,2-acylglycerophosphocholines	848.653	1.0028 ppm	[C@](COP(=O)([O-])OCC[N+](C)(C)C)([H])(OC(CC/C=C\C/C=C\C/C=C\C/C=C\C/C=C\C/C=C\CC)=O)COCCCCCCCCCCCCCCCCCCCC
HeLa	PC O- 36:4	LMGP01020054	20.07	768.589	289.2	289.194	2.00853e-05	[C44H82NO7P+H] 1+	Glycerophospholipids [GP]	PC	1-alkyl,2-acylglycerophosphocholines	768.59	1.7709 ppm	[C@](COP(=O)([O-])OCC[N+](C)(C)C)([H])(OC(CCC/C=C/C/C=C/C/C=C/C/C=C/CCCCC)=O)COCCCCCCCCCCCCCCCC
plasma	PC O- 36:4	LMGP01020054	20.45	768.589	289.2	289.194	2.00854e-05	[C44H82NO7P+H] 1+	Glycerophospholipids [GP]	PC	1-alkyl,2-acylglycerophosphocholines	768.59	1.5327 ppm	[C@](COP(=O)([O-])OCC[N+](C)(C)C)([H])(OC(CCC/C=C/C/C=C/C/C=C/C/C=C/CCCCC)=O)COCCCCCCCCCCCCCCCC
Liver	PE P- 18:0@_18:2	LMGP02030046	22.79	728.559	278	278.008	-2.93581e-05	[C41H78NO7P+H] 1+	Glycerophospholipids [GP]	PE	1-(1Z-alkenyl),2-acylglycerophosphoethanolamines	728.559	0.3787 ppm	[C@](COP(=O)(O)OCCN)([H])(OC(CCCCCCC/C=C\C/C=C\CCCCC)=O)CO/C=C\CCCCCCCCCCCCCCCC
Liver	TG 16:0_20:3_22:6	LMGL03011461	26.07	946.786	329.3	329.286	4.28781e-05	[C61H100O6+NH4] 1+	Glycerolipids [GL]	TAG	Triacylglycerols	946.786	0.1148 ppm	C(OC(=O)CC/C=C\C/C=C\C/C=C\C/C=C\C/C=C\C/C=C\CC)[C@]([H])(OC(CCCCCC/C=C\C/C=C\C/C=C\CCCCC)=O)COC(CCCCCCCCCCCCCCC)=O
Liver	TG 16:1_18:2_18:2	LMGL03010163	26.03	870.756	315.1	315.086	4.33951e-05	[C55H96O6+NH4] 1+	Glycerolipids [GL]	TAG	Triacylglycerols	870.755	1.7552 ppm	C(OC(=O)CCCCCCC/C=C\C/C=C\CCCCC)[C@]([H])(OC(CCCCCCC/C=C\C/C=C\CCCCC)=O)COC(CCCCCCC/C=C\CCCCCC)=O
HeLa	SM d40:2	LMSP03010071	20.66	807.637	298.5	298.486	4.62415e-05	[C45H89N2O6P+Na] 1+	Sphingolipids [SP]	Phosphosphingolipids	Ceramide phosphocholines (sphingomyelins)	807.635	2.3005 ppm	[C@](COP(=O)([O-])OCC[N+](C)(C)C)([H])(NC(CCCCCCCCCCCCC/C=C\CCCCCCCC)=O)[C@]([H])(O)/C=C/CCCCCCCCCCC
plasma	LPC 18:0	LMGP01050076	10.18	524.37	238.4	238.411	-4.70474e-05	[C26H54NO7P+H] 1+	Glycerophospholipids [GP]	PC	Monoacylglycerophosphocholines	524.371	1.6936 ppm	[C@](COP(=O)([O-])OCC[N+](C)(C)C)([H])(OC(CCCCCCCCCCCCCCCCC)=O)CO
HeLa	LPE 22:5	LMGP02050069	5.25	528.308	220.9	220.89	4.72392e-05	[C27H46NO7P+H] 1+	Glycerophospholipids [GP]	PE	Monoacylglycerophosphoethanolamines	528.308	1.1446 ppm	C(OP(OCCN)(O)=O)[C@]([H])(O)COC(=O)CC/C=C\C/C=C\C/C=C\C/C=C\C/C=C\CCCCC
HeLa	LPE 22:5	LMGP02050069	5.47	528.306	220.9	220.89	4.72392e-05	[C27H46NO7P+H] 1+	Glycerophospholipids [GP]	PE	Monoacylglycerophosphoethanolamines	528.308	4.6105 ppm	C(OP(OCCN)(O)=O)[C@]([H])(O)COC(=O)CC/C=C\C/C=C\C/C=C\C/C=C\C/C=C\CCCCC
plasma	LPC 18:2_0:0	LMGP01050034	3.86	520.339	227	226.988	5.15436e-05	[C26H50NO7P+H] 1+	Glycerophospholipids [GP]	PC	Monoacylglycerophosphocholines	520.34	1.0239 ppm	[C@](COP(=O)([O-])OCC[N+](C)(C)C)([H])(O)COC(/C=C/C=C/CCCCCCCCCCCCC)=O
plasma	PC 39:5	LMGP01010656	20.88	822.6	295.7	295.72	-6.76256e-05	[C47H84NO8P+H] 1+	Glycerophospholipids [GP]	PC	Diacylglycerophosphocholines	822.601	1.0679 ppm	[C@](COP(=O)([O-])OCC[N+](C)(C)C)([H])(OC(CCCCCC/C=C/C/C=C/C/C=C/C/C=C/C/C=C/CC)=O)COC(CCCCCCCCCCCCCCC)=O
plasma	PC 15:0@_18:2	LMGP01010543	19.1	744.554	280.9	280.878	7.95724e-05	[C41H78NO8P+H] 1+	Glycerophospholipids [GP]	PC	Diacylglycerophosphocholines	744.554	0.3147 ppm	[C@](COP(=O)([O-])OCC[N+](C)(C)C)([H])(OC(CCCCCCC/C=C\C/C=C\CCCCC)=O)COC(CCCCCCCCCCCCCC)=O
HeLa	PC P- 20:0@_20:5	LMGP01030098	22.74	820.62	299.9	299.874	8.83114e-05	[C48H86NO7P+H] 1+	Glycerophospholipids [GP]	PC	1-(1Z-alkenyl),2-acylglycerophosphocholines	820.621	1.7198 ppm	[C@](COP(=O)([O-])OCC[N+](C)(C)C)([H])(OC(CCC/C=C\C/C=C\C/C=C\C/C=C\C/C=C\CC)=O)CO/C=C\CCCCCCCCCCCCCCCCCC
plasma	PC 42:5	LMGP01011027	17.4	864.64	306.6	306.572	9.14022e-05	[C50H90NO8P+H] 1+	Glycerophospholipids [GP]	PC	Diacylglycerophosphocholines	864.648	8.9384 ppm	[C@](COP(=O)([O-])OCC[N+](C)(C)C)([H])(OC(CCCCC/C=C\C/C=C\C/C=C\C/C=C\C/C=C\CC)=O)COC(CCCCCCCCCCCCCCCCCCC)=O
Liver	TG 18:1_20:1_22:5	LMGL03011684	26.7	978.849	337.9	337.931	-9.14243e-05	[C63H108O6+NH4] 1+	Glycerolipids [GL]	TAG	Triacylglycerols	978.848	0.223 ppm	C(OC(=O)CCCCC/C=C\C/C=C\C/C=C\C/C=C\C/C=C\CC)[C@]([H])(OC(CCCCCCCCC/C=C\CCCCCCCC)=O)COC(CCCCCCC/C=C\CCCCCCCC)=O
Liver	PC 18:1_20:3	LMGP01010904	20.59	810.601	293.7	293.728	-9.52463e-05	[C46H84NO8P+H] 1+	Glycerophospholipids [GP]	PC	Diacylglycerophosphocholines	810.601	0.1802 ppm	[C@](COP(=O)([O-])OCC[N+](C)(C)C)([H])(OC(CCC/C=C\C/C=C\C/C=C\CCCCCCCC)=O)COC(CCCCCCC/C=C\CCCCCCCC)=O
HeLa	DG 16:0_22:5_0:0	LMGL02010150	23.17	660.557	266.6	266.574	9.74012e-05	[C41H70O5+NH4] 1+	Glycerolipids [GL]	DAG	Diacylglycerols	660.556	1.0221 ppm	OC[C@]([H])(OC(CCCCC/C=C\C/C=C\C/C=C\C/C=C\C/C=C\CC)=O)COC(CCCCCCCCCCCCCCC)=O
HeLa	LPC 22:1_0:0	LMGP01050134	12.7	578.417	246.1	246.125	-0.000100927	[C30H60NO7P+H] 1+	Glycerophospholipids [GP]	PC	Monoacylglycerophosphocholines	578.418	1.9819 ppm	[C@](COP(=O)([O-])OCC[N+](C)(C)C)([H])(O)COC(CCCCCCCCC/C=C\CCCCCCCCCC)=O
Liver	PE 34:2	LMGP02010042	22.31	716.524	272.8	272.829	-0.000105571	[C39H74NO8P+H] 1+	Glycerophospholipids [GP]	PE	Diacylglycerophosphoethanolamines	716.523	2.7821 ppm	[C@](COP(=O)(O)OCCN)([H])(OC(CCCCCCC/C=C\C/C=C\CCCCC)=O)COC(CCCCCCCCCCCCCCC)=O
plasma	LPC 24:1	LMGP01050144	14.79	606.449	253.3	253.266	0.00013583	[C32H64NO7P+H] 1+	Glycerophospholipids [GP]	PC	Monoacylglycerophosphocholines	606.449	0.6646 ppm	C(OP(OCC[N+](C)(C)C)(=O)[O-])[C@@](O)([H])COC(=O)CCCCCCCCCCCCC/C=C\CCCCCCCC
plasma	LPE 22:6	LMGP02050013	3.05	526.292	218.9	218.869	0.000143209	[C27H44NO7P+H] 1+	Glycerophospholipids [GP]	PE	Monoacylglycerophosphoethanolamines	526.293	0.9854 ppm	[C@](COP(=O)(O)OCCN)([H])(O)COC(CC/C=C\C/C=C\C/C=C\C/C=C\C/C=C\C/C=C\CC)=O
HeLa	LPE 22:6	LMGP02050013	4.2	526.293	218.9	218.869	0.000143209	[C27H44NO7P+H] 1+	Glycerophospholipids [GP]	PE	Monoacylglycerophosphoethanolamines	526.293	0.9862 ppm	[C@](COP(=O)(O)OCCN)([H])(O)COC(CC/C=C\C/C=C\C/C=C\C/C=C\C/C=C\C/C=C\CC)=O
Liver	PC 18:0_22:6	LMGP01010821	21	834.602	297.9	297.946	-0.000155293	[C48H84NO8P+H] 1+	Glycerophospholipids [GP]	PC	Diacylglycerophosphocholines	834.601	1.9458 ppm	[C@](COP(=O)([O-])OCC[N+](C)(C)C)([H])(OC(CC/C=C\C/C=C\C/C=C\C/C=C\C/C=C\C/C=C\CC)=O)COC(CCCCCCCCCCCCCCCCC)=O
HeLa	PC O- 18:0@_22:4	LMGP01020215	23.08	824.651	301.9	301.852	0.000159285	[C48H90NO7P+H] 1+	Glycerophospholipids [GP]	PC	1-alkyl,2-acylglycerophosphocholines	824.653	2.2162 ppm	[C@](COP(=O)([O-])OCC[N+](C)(C)C)([H])(OC(CCCCC/C=C\C/C=C\C/C=C\C/C=C\CCCCC)=O)COCCCCCCCCCCCCCCCCCC
HeLa	PE 18:1_18:1	LMGP02010039	22.04	744.554	278.7	278.745	-0.000162532	[C41H78NO8P+H] 1+	Glycerophospholipids [GP]	PE	Diacylglycerophosphoethanolamines	744.554	0.8066 ppm	[C@](COP(=O)(O)OCCN)([H])(OC(CCCCCCC/C=C/CCCCCCCC)=O)COC(CCCCCCC/C=C/CCCCCCCC)=O
plasma	PC 35:2	LMGP01011360	20.51	772.586	287.5	287.453	0.000163513	[C43H82NO8P+H] 1+	Glycerophospholipids [GP]	PC	Diacylglycerophosphocholines	772.585	1.6604 ppm	[C@](COP(=O)([O-])OCC[N+](C)(C)C)([H])(OC(CCCCCCCCCCC/C=C\C/C=C\CCCCC)=O)COC(CCCCCCCCCCCC)=O
plasma	PC 40:3	LMGP01010812	23.3	840.647	302.5	302.445	0.000180263	[C48H90NO8P+H] 1+	Glycerophospholipids [GP]	PC	Diacylglycerophosphocholines	840.648	0.7714 ppm	[C@](COP(=O)([O-])OCC[N+](C)(C)C)([H])(OC(CCCCCCCC/C=C\C/C=C\C/C=C\CCCCC)=O)COC(CCCCCCCCCCCCCCCCC)=O
plasma	PE 38:5	LMGP02010538	20.64	766.538	279.7	279.751	-0.000181756	[C43H76NO8P+H] 1+	Glycerophospholipids [GP]	PE	Diacylglycerophosphoethanolamines	766.538	0.4578 ppm	[C@](COP(=O)(O)OCCN)([H])(OC(CCCCC/C=C\C/C=C\C/C=C\C/C=C\CCCCC)=O)COC(CCCCCCC/C=C\CCCCCC)=O
HeLa	PC 15:0@_20:5	LMGP01011425	17.5	766.538	282.3	282.352	-0.000184754	[C43H76NO8P+H] 1+	Glycerophospholipids [GP]	PC	Diacylglycerophosphocholines	766.538	0.4977 ppm	[C@](COP(=O)([O-])OCC[N+](C)(C)C)([H])(OC(CCC/C=C\C/C=C\C/C=C\C/C=C\C/C=C\CC)=O)COC(CCCCCCCCCCCCCC)=O
Liver	PC O- 38:4	LMGP01020100	21.62	796.622	295.7	295.755	-0.000187469	[C46H86NO7P+H] 1+	Glycerophospholipids [GP]	PC	1-alkyl,2-acylglycerophosphocholines	796.621	0.2205 ppm	[C@](COP(=O)([O-])OCC[N+](C)(C)C)([H])(OC(CCC/C=C/C/C=C/C/C=C/C/C=C/CCCCC)=O)COCCCCCCCCCCCCCCCCCC
Liver	PC O- 38:4	LMGP01020100	21.96	796.621	295.7	295.755	-0.000187469	[C46H86NO7P+H] 1+	Glycerophospholipids [GP]	PC	1-alkyl,2-acylglycerophosphocholines	796.621	1.0054 ppm	[C@](COP(=O)([O-])OCC[N+](C)(C)C)([H])(OC(CCC/C=C/C/C=C/C/C=C/C/C=C/CCCCC)=O)COCCCCCCCCCCCCCCCCCC
plasma	SM d34:1	LMSP03010003	19.85	703.576	283.4	283.461	-0.000216357	[C39H79N2O6P+H] 1+	Sphingolipids [SP]	Phosphosphingolipids	Ceramide phosphocholines (sphingomyelins)	703.575	1.0959 ppm	[C@](COP(=O)([O-])OCC[N+](C)(C)C)([H])(NC(CCCCCCCCCCCCCCC)=O)[C@]([H])(O)/C=C/CCCCCCCCCCCCC
HeLa	LPC 20:3	LMGP01050133	6.13	546.355	232.1	232.047	0.00022787	[C28H52NO7P+H] 1+	Glycerophospholipids [GP]	PC	Monoacylglycerophosphocholines	546.355	0.7976 ppm	[C@](COP(=O)([O-])OCC[N+](C)(C)C)([H])(O)COC(CCCCCC/C=C\C/C=C\C/C=C\CCCCC)=O
plasma	TG 16:0_18:2_20:4	LMGL03010399	26.35	896.77	321.2	321.276	-0.000236931	[C57H98O6+NH4] 1+	Glycerolipids [GL]	TAG	Triacylglycerols	896.77	0.2975 ppm	C(OC(=O)CCC/C=C\C/C=C\C/C=C\C/C=C\CCCCC)[C@]([H])(OC(CCCCCCC/C=C\C/C=C\CCCCC)=O)COC(CCCCCCCCCCCCCCC)=O
plasma	PC O- 34:3	LMGP01020041	22.31	742.573	284.4	284.329	0.000248807	[C42H80NO7P+H] 1+	Glycerophospholipids [GP]	PC	1-alkyl,2-acylglycerophosphocholines	742.574	2.4568 ppm	[C@](COP(=O)([O-])OCC[N+](C)(C)C)([H])(OC(CCCC/C=C\C/C=C\C/C=C\CCCCC)=O)COCCCCCCCCCCCCCCCC
plasma	PC O- 34:3	LMGP01020041	23.78	742.575	284.4	284.329	0.000248807	[C42H80NO7P+H] 1+	Glycerophospholipids [GP]	PC	1-alkyl,2-acylglycerophosphocholines	742.574	0.1734 ppm	[C@](COP(=O)([O-])OCC[N+](C)(C)C)([H])(OC(CCCC/C=C\C/C=C\C/C=C\CCCCC)=O)COCCCCCCCCCCCCCCCC
HeLa	PC O- 38:5	LMGP01020066	21.26	794.606	294.8	294.726	0.000251111	[C46H84NO7P+H] 1+	Glycerophospholipids [GP]	PC	1-alkyl,2-acylglycerophosphocholines	794.606	0.099 ppm	[C@](COP(=O)([O-])OCC[N+](C)(C)C)([H])(OC(CCCCC/C=C\C/C=C\C/C=C\C/C=C\C/C=C\CC)=O)COCCCCCCCCCCCCCCCC
HeLa	SM d42:2	LMSP03010007	22.15	835.67	304.2	304.277	-0.000252812	[C47H93N2O6P+Na] 1+	Sphingolipids [SP]	Phosphosphingolipids	Ceramide phosphocholines (sphingomyelins)	835.666	4.7196 ppm	[C@](COP(=O)([O-])OCC[N+](C)(C)C)([H])(NC(CCCCCCCCCCCCC/C=C\CCCCCCCC)=O)[C@]([H])(O)/C=C/CCCCCCCCCCCCC
HeLa	PC P- 38:6	LMGP01030015	19.55	790.574	290.5	290.575	-0.000258541	[C46H80NO7P+H] 1+	Glycerophospholipids [GP]	PC	1-(1Z-alkenyl),2-acylglycerophosphocholines	790.574	0.3003 ppm	[C@](COP(=O)([O-])OCC[N+](C)(C)C)([H])(OC(CC/C=C\C/C=C\C/C=C\C/C=C\C/C=C\C/C=C\CC)=O)CO/C=C\CCCCCCCCCCCCCC
Liver	PE 16:0_18:2	LMGP02010042	20.55	716.523	272.9	272.829	0.000260902	[C39H74NO8P+H] 1+	Glycerophospholipids [GP]	PE	Diacylglycerophosphoethanolamines	716.523	0.7378 ppm	[C@](COP(=O)(O)OCCN)([H])(OC(CCCCCCC/C=C\C/C=C\CCCCC)=O)COC(CCCCCCCCCCCCCCC)=O
HeLa	TG 17:1_18:1_22:5	LMGL03011072	26.52	936.803	328.8	328.888	-0.000266357	[C60H102O6+NH4] 1+	Glycerolipids [GL]	TAG	Triacylglycerols	936.802	2.0724 ppm	C(OC(=O)CCCCC/C=C\C/C=C\C/C=C\C/C=C\C/C=C\CC)[C@]([H])(OC(CCCCCCC/C=C\CCCCCCCC)=O)COC(CCCCCCC/C=C\CCCCCCC)=O
HeLa	PE 34:3	LMGP02010041	19.85	714.508	271.7	271.773	-0.000269343	[C39H72NO8P+H] 1+	Glycerophospholipids [GP]	PE	Diacylglycerophosphoethanolamines	714.507	1.5437 ppm	[C@](COP(=O)(O)OCCN)([H])(OC(CCCCCCC/C=C\C/C=C\C/C=C\CC)=O)COC(CCCCCCCCCCCCCCC)=O
plasma	PE P- 16:0@_20:3	LMGP02030027	22.01	726.543	276.2	276.123	0.000279957	[C41H76NO7P+H] 1+	Glycerophospholipids [GP]	PE	1-(1Z-alkenyl),2-acylglycerophosphoethanolamines	726.543	0.0898 ppm	[C@](COP(=O)(O)OCCN)([H])(OC(CCCCCC/C=C\C/C=C\C/C=C\CCCCC)=O)CO/C=C\CCCCCCCCCCCCCC
plasma	TG 16:1_18:2_18:3	LMGL03010193	25.97	868.74	314.1	314.003	0.000310013	[C55H94O6+NH4] 1+	Glycerolipids [GL]	TAG	Triacylglycerols	868.739	0.7343 ppm	C(OC(=O)CCCCCCC/C=C\C/C=C\C/C=C\CC)[C@]([H])(OC(CCCCCCC/C=C\C/C=C\CCCCC)=O)COC(CCCCCCC/C=C\CCCCCC)=O
HeLa	TG 16:1_20:4_20:4	LMGL03010870	26	918.755	323	322.893	0.000332469	[C59H96O6+NH4] 1+	Glycerolipids [GL]	TAG	Triacylglycerols	918.755	0.3348 ppm	C(OC(=O)CCC/C=C\C/C=C\C/C=C\C/C=C\CCCCC)[C@]([H])(OC(CCC/C=C\C/C=C\C/C=C\C/C=C\CCCCC)=O)COC(CCCCCCC/C=C\CCCCCC)=O
HeLa	TG 16:0_20:3_22:6	LMGL03011461	26.3	946.787	329.4	329.286	0.000346447	[C61H100O6+NH4] 1+	Glycerolipids [GL]	TAG	Triacylglycerols	946.786	1.4968 ppm	C(OC(=O)CC/C=C\C/C=C\C/C=C\C/C=C\C/C=C\C/C=C\CC)[C@]([H])(OC(CCCCCC/C=C\C/C=C\C/C=C\CCCCC)=O)COC(CCCCCCCCCCCCCCC)=O
HeLa	PS 32:2	LMGP03010060	16.96	732.481	271.6	271.505	0.000348258	[C38H70NO10P+H] 1+	Glycerophospholipids [GP]	PS	Diacylglycerophosphoserines	732.481	0.5099 ppm	C(O)(=O)[C@@]([H])(N)COP(OC[C@]([H])(OC(CCCCCCCCC/C=C\C/C=C\CCCCC)=O)COC(CCCCCCCCCCC)=O)(=O)O
HeLa	TG 16:1_20:4_22:5	LMGL03011530	26.14	944.768	328.2	328.085	0.000349006	[C61H98O6+NH4] 1+	Glycerolipids [GL]	TAG	Triacylglycerols	944.77	2.0266 ppm	C(OC(=O)CCCCC/C=C\C/C=C\C/C=C\C/C=C\C/C=C\CC)[C@]([H])(OC(CCC/C=C\C/C=C\C/C=C\C/C=C\CCCCC)=O)COC(CCCCCCC/C=C\CCCCCC)=O
Liver	PC 14:0@_18:3	LMGP01010497	16.84	728.523	277.5	277.402	0.000352872	[C40H74NO8P+H] 1+	Glycerophospholipids [GP]	PC	Diacylglycerophosphocholines	728.523	1.1445 ppm	[C@](COP(=O)([O-])OCC[N+](C)(C)C)([H])(OC(CCCCCCC/C=C\C/C=C\C/C=C\CC)=O)COC(CCCCCCCCCCCCC)=O
plasma	PC 32:3	LMGP01010497	17.08	728.523	277.5	277.402	0.000352872	[C40H74NO8P+H] 1+	Glycerophospholipids [GP]	PC	Diacylglycerophosphocholines	728.523	0.0554 ppm	[C@](COP(=O)([O-])OCC[N+](C)(C)C)([H])(OC(CCCCCCC/C=C\C/C=C\C/C=C\CC)=O)COC(CCCCCCCCCCCCC)=O
HeLa	SM d32:0	LMSP03010030	15.64	699.544	278.7	278.799	-0.000355067	[C37H77N2O6P+Na] 1+	Sphingolipids [SP]	Phosphosphingolipids	Ceramide phosphocholines (sphingomyelins)	699.541	4.1798 ppm	[C@](COP(=O)([O-])OCC[N+](C)(C)C)([H])(NC(CCCCCCCCCCCCC)=O)[C@]([H])(O)CCCCCCCCCCCCCCC
plasma	SM d32:0	LMSP03010030	15.66	699.543	278.7	278.799	-0.000355067	[C37H77N2O6P+Na] 1+	Sphingolipids [SP]	Phosphosphingolipids	Ceramide phosphocholines (sphingomyelins)	699.541	3.3072 ppm	[C@](COP(=O)([O-])OCC[N+](C)(C)C)([H])(NC(CCCCCCCCCCCCC)=O)[C@]([H])(O)CCCCCCCCCCCCCCC
plasma	TG 17:1_18:2_18:2	LMGL03010218	26.31	884.77	318.3	318.422	-0.000382249	[C56H98O6+NH4] 1+	Glycerolipids [GL]	TAG	Triacylglycerols	884.77	0.1635 ppm	C(OC(=O)CCCCCCC/C=C\C/C=C\CCCCC)[C@]([H])(OC(CCCCCCC/C=C\C/C=C\CCCCC)=O)COC(CCCCCCC/C=C\CCCCCCC)=O
Liver	DG 18:2_22:0_0:0	LMGL02010168	25.17	694.634	279.2	279.089	0.000396375	[C43H80O5+NH4] 1+	Glycerolipids [GL]	DAG	Diacylglycerols	694.634	0.9659 ppm	OC[C@]([H])(OC(CCCCCCCCCCCCCCCCCCCCC)=O)COC(CCCCCCC/C=C\C/C=C\CCCCC)=O
plasma	PC 18:0@_22:4	LMGP01010813	22.59	838.631	300.7	300.821	-0.000401923	[C48H88NO8P+H] 1+	Glycerophospholipids [GP]	PC	Diacylglycerophosphocholines	838.632	1.3984 ppm	[C@](COP(=O)([O-])OCC[N+](C)(C)C)([H])(OC(CCCCC/C=C\C/C=C\C/C=C\C/C=C\CCCCC)=O)COC(CCCCCCCCCCCCCCCCC)=O
plasma	PC 20:0	LMGP01010380	10.41	566.379	243.8	243.701	0.000404121	[C28H56NO8P+H] 1+	Glycerophospholipids [GP]	PC	Diacylglycerophosphocholines	566.382	3.9487 ppm	[C@](COP(=O)([O-])OCC[N+](C)(C)C)([H])(OC(CCCCCCCCC)=O)COC(CCCCCCCCC)=O
Liver	PC 39:5	LMGP01010656	20.66	822.601	295.6	295.72	-0.000405943	[C47H84NO8P+H] 1+	Glycerophospholipids [GP]	PC	Diacylglycerophosphocholines	822.601	0.5644 ppm	[C@](COP(=O)([O-])OCC[N+](C)(C)C)([H])(OC(CCCCCC/C=C/C/C=C/C/C=C/C/C=C/C/C=C/CC)=O)COC(CCCCCCCCCCCCCCC)=O
HeLa	PC 16:1_18:1	LMGP01010678	19.83	758.571	286.6	286.481	0.000413766	[C42H80NO8P+H] 1+	Glycerophospholipids [GP]	PC	Diacylglycerophosphocholines	758.569	1.7242 ppm	[C@](COP(=O)([O-])OCC[N+](C)(C)C)([H])(OC(CCCCCCC/C=C\CCCCCCCC)=O)COC(/C=C\CCCCCCCCCCCCC)=O
HeLa	DG 18:1_16:0_0:0	LMGL02010004	23.95	595.529	257.7	257.592	0.000419277	[C37H70O5+H] 1+	Glycerolipids [GL]	DAG	Diacylglycerols	595.53	0.5117 ppm	OC[C@]([H])(OC(CCCCCCCCCCCCCCC)=O)COC(CCCCCCCCC/C=C/CCCCCC)=O
Liver	TG 18:2_20:4_22:5	LMGL03011960	25.96	970.784	333	333.141	-0.000422145	[C63H100O6+NH4] 1+	Glycerolipids [GL]	TAG	Triacylglycerols	970.786	1.3066 ppm	C(OC(=O)CCCCC/C=C\C/C=C\C/C=C\C/C=C\C/C=C\CC)[C@]([H])(OC(CCC/C=C\C/C=C\C/C=C\C/C=C\CCCCC)=O)COC(CCCCCCC/C=C\C/C=C\CCCCC)=O
Liver	PC 42:8	LMGP01011865	21.56	858.598	300.2	300.069	0.000434956	[C50H84NO8P+H] 1+	Glycerophospholipids [GP]	PC	Diacylglycerophosphocholines	858.601	2.7292 ppm	[C@](COP(=O)([O-])OCC[N+](C)(C)C)([H])(OC(CC/C=C\C/C=C\C/C=C\C/C=C\C/C=C\C/C=C\CC)=O)COC(CCCCCCCCC/C=C\C/C=C\CCCCC)=O
Liver	Oxidized PC 38:4	LMGP20010001	18.46	826.596	296.1	296.229	-0.00043539	[C46H84NO9P+H] 1+	Glycerophospholipids [GP]	Oxidized glycerophospholipids	Oxidized glycerophosphocholines	826.596	0.5958 ppm	[C@](COP(=O)([O-])OCC[N+](C)(C)C)([H])(OC(CCC/C=C\C/C=C\C=C\[C@@H](O)C/C=C\CCCCC)=O)COC(CCCCCCCCCCCCCCCCC)=O
Liver	PC 15:0@_18:2	LMGP01010543	18.86	744.555	281	280.878	0.000435416	[C41H78NO8P+H] 1+	Glycerophospholipids [GP]	PC	Diacylglycerophosphocholines	744.554	1.0525 ppm	[C@](COP(=O)([O-])OCC[N+](C)(C)C)([H])(OC(CCCCCCC/C=C\C/C=C\CCCCC)=O)COC(CCCCCCCCCCCCCC)=O
plasma	SM d40:1	LMSP03010006	27.57	787.668	301.4	301.263	0.00045485	[C45H91N2O6P+H] 1+	Sphingolipids [SP]	Phosphosphingolipids	Ceramide phosphocholines (sphingomyelins)	787.669	0.4519 ppm	[C@](COP(=O)([O-])OCC[N+](C)(C)C)([H])(NC(CCCCCCCCCCCCCCCCCCCCC)=O)[C@]([H])(O)/C=C/CCCCCCCCCCCCC
plasma	SM d40:1	LMSP03010006	28	787.668	301.4	301.263	0.00045485	[C45H91N2O6P+H] 1+	Sphingolipids [SP]	Phosphosphingolipids	Ceramide phosphocholines (sphingomyelins)	787.669	0.9943 ppm	[C@](COP(=O)([O-])OCC[N+](C)(C)C)([H])(NC(CCCCCCCCCCCCCCCCCCCCC)=O)[C@]([H])(O)/C=C/CCCCCCCCCCCCC
Liver	PE 38:6	LMGP02010095	23.09	764.523	279.7	279.572	0.000457787	[C43H74NO8P+H] 1+	Glycerophospholipids [GP]	PE	Diacylglycerophosphoethanolamines	764.523	0.7713 ppm	[C@](COP(=O)(O)OCCN)([H])(OC(CC/C=C\C/C=C\C/C=C\C/C=C\C/C=C\C/C=C\CC)=O)COC(CCCCCCCCCCCCCCC)=O
Liver	LPE 18:1	LMGP02050004	6.54	480.309	218.4	218.5	-0.000458786	[C23H46NO7P+H] 1+	Glycerophospholipids [GP]	PE	Monoacylglycerophosphoethanolamines	480.308	1.5367 ppm	[C@](COP(=O)(O)OCCN)([H])(O)COC(CCCCCCC/C=C\CCCCCCCC)=O
Liver	PC 37:2	LMGP01011428	22.23	800.617	294	293.863	0.000465834	[C45H86NO8P+H] 1+	Glycerophospholipids [GP]	PC	Diacylglycerophosphocholines	800.616	0.4724 ppm	[C@](COP(=O)([O-])OCC[N+](C)(C)C)([H])(OC(CCCCCCCCCCC/C=C\C/C=C\CCCCC)=O)COC(CCCCCCCCCCCCCC)=O
HeLa	LPC O- 16:1	LMGP01060028	8.57	480.344	225.4	225.508	-0.000480758	[C24H50NO6P+H] 1+	Glycerophospholipids [GP]	PC	Monoalkylglycerophosphocholines	480.345	1.1496 ppm	[C@](COP(=O)([O-])OCC[N+](C)(C)C)([H])(O)COCCCCCCCCCC/C=C\CCCC
HeLa	PC 40:3	LMGP01010812	17.63	840.645	302.3	302.445	-0.000481212	[C48H90NO8P+H] 1+	Glycerophospholipids [GP]	PC	Diacylglycerophosphocholines	840.648	3.0948 ppm	[C@](COP(=O)([O-])OCC[N+](C)(C)C)([H])(OC(CCCCCCCC/C=C\C/C=C\C/C=C\CCCCC)=O)COC(CCCCCCCCCCCCCCCCC)=O
HeLa	PC O- 38:3	LMGP01020211	23.01	798.637	297.3	297.155	0.000487965	[C46H88NO7P+H] 1+	Glycerophospholipids [GP]	PC	1-alkyl,2-acylglycerophosphocholines	798.637	0.1885 ppm	[C@](COP(=O)([O-])OCC[N+](C)(C)C)([H])(OC(CCCCCC/C=C\C/C=C\C/C=C\CCCCC)=O)COCCCCCCCCCCCCCCCCCC
HeLa	SM d34:1	LMSP03010003	28.59	703.574	283.6	283.461	0.000489014	[C39H79N2O6P+H] 1+	Sphingolipids [SP]	Phosphosphingolipids	Ceramide phosphocholines (sphingomyelins)	703.575	0.8994 ppm	[C@](COP(=O)([O-])OCC[N+](C)(C)C)([H])(NC(CCCCCCCCCCCCCCC)=O)[C@]([H])(O)/C=C/CCCCCCCCCCCCC
plasma	SM d34:1	LMSP03010003	22.22	703.575	283.6	283.461	0.000489014	[C39H79N2O6P+H] 1+	Sphingolipids [SP]	Phosphosphingolipids	Ceramide phosphocholines (sphingomyelins)	703.575	0.1186 ppm	[C@](COP(=O)([O-])OCC[N+](C)(C)C)([H])(NC(CCCCCCCCCCCCCCC)=O)[C@]([H])(O)/C=C/CCCCCCCCCCCCC
plasma	PC 35:3	LMGP01011423	19.34	770.569	285.5	285.359	0.000493234	[C43H80NO8P+H] 1+	Glycerophospholipids [GP]	PC	Diacylglycerophosphocholines	770.569	0.2829 ppm	[C@](COP(=O)([O-])OCC[N+](C)(C)C)([H])(OC(CCCCCC/C=C\C/C=C\C/C=C\CCCCC)=O)COC(CCCCCCCCCCCCCC)=O
Liver	LPE 22:5	LMGP02050069	4.62	528.309	221	220.89	0.000499706	[C27H46NO7P+H] 1+	Glycerophospholipids [GP]	PE	Monoacylglycerophosphoethanolamines	528.308	0.3573 ppm	C(OP(OCCN)(O)=O)[C@]([H])(O)COC(=O)CC/C=C\C/C=C\C/C=C\C/C=C\C/C=C\CCCCC
Liver	LPC 20:1_0:0	LMGP01050047	10.29	550.386	239	238.88	0.000500889	[C28H56NO7P+H] 1+	Glycerophospholipids [GP]	PC	Monoacylglycerophosphocholines	550.387	0.4393 ppm	[C@](COP(=O)([O-])OCC[N+](C)(C)C)([H])(O)COC(CCCCCCC/C=C\CCCCCCCCCC)=O
HeLa	PE 42:2	LMGP02010839	24.54	828.649	298.9	298.75	0.000501285	[C47H90NO8P+H] 1+	Glycerophospholipids [GP]	PE	Diacylglycerophosphoethanolamines	828.648	1.2061 ppm	[C@](COP(=O)(O)OCCN)([H])(OC(CCCCCCCCCCC/C=C\C/C=C\CCCCC)=O)COC(CCCCCCCCCCCCCCCCCCC)=O
plasma	PC 37:4	LMGP01010003	22.89	796.586	290.4	290.253	0.0005072	[C45H82NO8P+H] 1+	Glycerophospholipids [GP]	PC	Diacylglycerophosphocholines	796.585	1.6104 ppm	[C@](COP(=O)([O-])OCC[N+](C)(C)C)([H])(OC(CCC/C=C\C/C=C\C/C=C\C/C=C\CCCCC)=O)COC(CCCCCCCCCCCCCCCC)=O
plasma	TG 18:1_20:4_22:6	LMGL03011970	26.17	970.791	332.5	332.67	-0.00051058	[C63H100O6+NH4] 1+	Glycerolipids [GL]	TAG	Triacylglycerols	970.786	5.3579 ppm	C(OC(=O)CC/C=C\C/C=C\C/C=C\C/C=C\C/C=C\C/C=C\CC)[C@]([H])(OC(CCC/C=C\C/C=C\C/C=C\C/C=C\CCCCC)=O)COC(CCCCCCC/C=C\CCCCCCCC)=O
plasma	PE O- 38:6	LMGP02020020	21.16	750.543	280.1	279.957	0.00051148	[C43H76NO7P+H] 1+	Glycerophospholipids [GP]	PE	1-alkyl,2-acylglycerophosphoethanolamines	750.543	0.7375 ppm	[C@](COP(=O)(O)OCCN)([H])(OC(CC/C=C\C/C=C\C/C=C\C/C=C\C/C=C\C/C=C\CC)=O)COCCCCCCCCCCCCCCCC
Liver	PE 18:0_18:2	LMGP02010044	22.18	744.555	279.7	279.556	0.000515389	[C41H78NO8P+H] 1+	Glycerophospholipids [GP]	PE	Diacylglycerophosphoethanolamines	744.554	1.0525 ppm	[C@](COP(=O)(O)OCCN)([H])(OC(CCCCCCC/C=C\C/C=C\CCCCC)=O)COC(CCCCCCCCCCCCCCCCC)=O
HeLa	PC 16:0_20:5@	LMGP01010633	18.31	780.554	286.9	287.05	-0.000522896	[C44H78NO8P+H] 1+	Glycerophospholipids [GP]	PC	Diacylglycerophosphocholines	780.554	0.2471 ppm	[C@](COP(=O)([O-])OCC[N+](C)(C)C)([H])(OC(CCC/C=C\C/C=C\C/C=C\C/C=C\C/C=C\CC)=O)COC(CCCCCCCCCCCCCCC)=O
plasma	TG 14:0_18:2_18:3	LMGL03014382	25.88	842.722	309.2	309.037	0.000526316	[C53H92O6+NH4] 1+	Glycerolipids [GL]	TAG	Triacylglycerols	842.723	1.0964 ppm	C(OC(=O)CCCC/C=C\C/C=C\C/C=C\CCCCC)[C@]([H])(OC(CCCCCCC/C=C\C/C=C\CCCCC)=O)COC(CCCCCCCCCCCCC)=O
Liver	PC P- 18:0@_22:4	LMGP01030073	22.08	822.636	300.4	300.238	0.000538457	[C48H88NO7P+H] 1+	Glycerophospholipids [GP]	PC	1-(1Z-alkenyl),2-acylglycerophosphocholines	822.637	1.3008 ppm	[C@](COP(=O)([O-])OCC[N+](C)(C)C)([H])(OC(CCCCC/C=C\C/C=C\C/C=C\C/C=C\CCCCC)=O)CO/C=C\CCCCCCCCCCCCCCCC
Liver	PE 18:1_20:1@	LMGP02010126	22.99	772.584	285.5	285.346	0.000538895	[C43H82NO8P+H] 1+	Glycerophospholipids [GP]	PE	Diacylglycerophosphoethanolamines	772.585	0.8676 ppm	[C@](COP(=O)(O)OCCN)([H])(OC(CCCCCCCCC/C=C\CCCCCCCC)=O)COC(CCCCCCC/C=C\CCCCCCCC)=O
Liver	LPS 20:4	LMGP03050007	1.79	546.282	221.9	221.78	0.000542412	[C26H44NO9P+H] 1+	Glycerophospholipids [GP]	PS	Monoacylglycerophosphoserines	546.283	0.7664 ppm	C(O)(=O)[C@@]([H])(N)COP(OC[C@]([H])(O)COC(CCC/C=C\C/C=C\C/C=C\C/C=C\CCCCC)=O)(=O)O
Liver	PE O- 36:4	LMGP02020019	21.48	726.544	276.2	276.05	0.000542443	[C41H76NO7P+H] 1+	Glycerophospholipids [GP]	PE	1-alkyl,2-acylglycerophosphoethanolamines	726.543	0.9183 ppm	[C@](COP(=O)(O)OCCN)([H])(OC(CCC/C=C\C/C=C\C/C=C\C/C=C\CCCCC)=O)COCCCCCCCCCCCCCCCC
Liver	DG 18:1_22:1_0:0	LMGL02010169	25.02	694.634	278.5	278.347	0.000549413	[C43H80O5+NH4] 1+	Glycerolipids [GL]	DAG	Diacylglycerols	694.634	0.6144 ppm	OC[C@]([H])(OC(CCCCCCCCCCC/C=C\CCCCCCCC)=O)COC(CCCCCCC/C=C\CCCCCCCC)=O
plasma	PC O- 16:1@_20:4	LMGP01020259	20.7	766.575	287.2	287.042	0.000550974	[C44H80NO7P+H] 1+	Glycerophospholipids [GP]	PC	1-alkyl,2-acylglycerophosphocholines	766.574	0.4069 ppm	[C@](COP(=O)([O-])OCC[N+](C)(C)C)([H])(OC(CCCCCC/C=C\C/C=C\C/C=C\C/C=C\CC)=O)COCCCCCCCC/C=C\CCCCCC
HeLa	PE 36:2	LMGP02010039	22.76	744.556	278.9	278.745	0.000554688	[C41H78NO8P+H] 1+	Glycerophospholipids [GP]	PE	Diacylglycerophosphoethanolamines	744.554	2.938 ppm	[C@](COP(=O)(O)OCCN)([H])(OC(CCCCCCC/C=C/CCCCCCCC)=O)COC(CCCCCCC/C=C/CCCCCCCC)=O
Liver	PE O- 38:6	LMGP02020020	20.94	750.544	279.8	279.957	-0.000560166	[C43H76NO7P+H] 1+	Glycerophospholipids [GP]	PE	1-alkyl,2-acylglycerophosphoethanolamines	750.543	1.5395 ppm	[C@](COP(=O)(O)OCCN)([H])(OC(CC/C=C\C/C=C\C/C=C\C/C=C\C/C=C\C/C=C\CC)=O)COCCCCCCCCCCCCCCCC
Liver	LPC 18:1_0:0	LMGP01050029	7.56	522.355	231.5	231.63	-0.000562444	[C26H52NO7P+H] 1+	Glycerophospholipids [GP]	PC	Monoacylglycerophosphocholines	522.355	0.25 ppm	[C@](COP(=O)([O-])OCC[N+](C)(C)C)([H])(O)COC(CCCC/C=C\CCCCCCCCCCC)=O
plasma	PC 14:0_18:2	LMGP01010494	18.11	730.539	278.7	278.858	-0.000566253	[C40H76NO8P+H] 1+	Glycerophospholipids [GP]	PC	Diacylglycerophosphocholines	730.538	0.7728 ppm	[C@](COP(=O)([O-])OCC[N+](C)(C)C)([H])(OC(CCCCCCCCC/C=C\C/C=C\CCC)=O)COC(CCCCCCCCCCCCC)=O
HeLa	PC O- 40:6	LMGP01020110	22.2	820.621	299	299.171	-0.000572229	[C48H86NO7P+H] 1+	Glycerophospholipids [GP]	PC	1-alkyl,2-acylglycerophosphocholines	820.621	0.9016 ppm	[C@](COP(=O)([O-])OCC[N+](C)(C)C)([H])(OC(CC/C=C\C/C=C\C/C=C\C/C=C\C/C=C\C/C=C\CC)=O)COCCCCCCCCCCCCCCCCCC
plasma	Oxidized PC 38:4	LMGP20010001	20.24	826.596	296.4	296.229	0.000577196	[C46H84NO9P+H] 1+	Glycerophospholipids [GP]	Oxidized glycerophospholipids	Oxidized glycerophosphocholines	826.596	0.3641 ppm	[C@](COP(=O)([O-])OCC[N+](C)(C)C)([H])(OC(CCC/C=C\C/C=C\C=C\[C@@H](O)C/C=C\CCCCC)=O)COC(CCCCCCCCCCCCCCCCC)=O
plasma	LPC 16:1	LMGP01050021	6.27	494.324	224	224.13	-0.000578526	[C24H48NO7P+H] 1+	Glycerophospholipids [GP]	PC	Monoacylglycerophosphocholines	494.324	0.2245 ppm	[C@](COP(=O)([O-])OCC[N+](C)(C)C)([H])(O)COC(CCCCCCC/C=C/CCCCCC)=O
plasma	SM d42:1	LMSP03010008	23	837.684	306.2	306.377	-0.000578827	[C47H95N2O6P+Na] 1+	Sphingolipids [SP]	Phosphosphingolipids	Ceramide phosphocholines (sphingomyelins)	837.682	2.6382 ppm	[C@](COP(=O)([O-])OCC[N+](C)(C)C)([H])(NC(CCCCCCCCCCCCCCCCCCCCCCC)=O)[C@]([H])(O)/C=C/CCCCCCCCCCCCC
HeLa	LPE 22:6	LMGP02050013	3.98	526.292	219	218.869	0.000599765	[C27H44NO7P+H] 1+	Glycerophospholipids [GP]	PE	Monoacylglycerophosphoethanolamines	526.293	1.2173 ppm	[C@](COP(=O)(O)OCCN)([H])(O)COC(CC/C=C\C/C=C\C/C=C\C/C=C\C/C=C\C/C=C\CC)=O
HeLa	PC O- 34:3	LMGP01020041	20.96	742.574	284.5	284.329	0.000600213	[C42H80NO7P+H] 1+	Glycerophospholipids [GP]	PC	1-alkyl,2-acylglycerophosphocholines	742.574	0.2375 ppm	[C@](COP(=O)([O-])OCC[N+](C)(C)C)([H])(OC(CCCC/C=C\C/C=C\C/C=C\CCCCC)=O)COCCCCCCCCCCCCCCCC
plasma	PC O- 34:3	LMGP01020041	19.58	742.574	284.5	284.329	0.000600213	[C42H80NO7P+H] 1+	Glycerophospholipids [GP]	PC	1-alkyl,2-acylglycerophosphocholines	742.574	0.7307 ppm	[C@](COP(=O)([O-])OCC[N+](C)(C)C)([H])(OC(CCCC/C=C\C/C=C\C/C=C\CCCCC)=O)COCCCCCCCCCCCCCCCC
plasma	PC O- 34:3	LMGP01020041	22.08	742.574	284.5	284.329	0.000600213	[C42H80NO7P+H] 1+	Glycerophospholipids [GP]	PC	1-alkyl,2-acylglycerophosphocholines	742.574	1.0595 ppm	[C@](COP(=O)([O-])OCC[N+](C)(C)C)([H])(OC(CCCC/C=C\C/C=C\C/C=C\CCCCC)=O)COCCCCCCCCCCCCCCCC
plasma	PC O- 34:3	LMGP01020041	23.1	742.574	284.5	284.329	0.000600213	[C42H80NO7P+H] 1+	Glycerophospholipids [GP]	PC	1-alkyl,2-acylglycerophosphocholines	742.574	0.0732 ppm	[C@](COP(=O)([O-])OCC[N+](C)(C)C)([H])(OC(CCCC/C=C\C/C=C\C/C=C\CCCCC)=O)COCCCCCCCCCCCCCCCC
plasma	PC O- 36:3	LMGP01020053	23.86	770.603	290.6	290.775	-0.000602311	[C44H84NO7P+H] 1+	Glycerophospholipids [GP]	PC	1-alkyl,2-acylglycerophosphocholines	770.606	3.6205 ppm	[C@](COP(=O)([O-])OCC[N+](C)(C)C)([H])(OC(CCCCCC/C=C\C/C=C\C/C=C\CCCCC)=O)COCCCCCCCCCCCCCCCC
Liver	PE 20:0@_18:2	LMGP02010125	23.25	772.585	286.3	286.125	0.000609509	[C43H82NO8P+H] 1+	Glycerophospholipids [GP]	PE	Diacylglycerophosphoethanolamines	772.585	0.6306 ppm	[C@](COP(=O)(O)OCCN)([H])(OC(CCCCCCC/C=C\C/C=C\CCCCC)=O)COC(CCCCCCCCCCCCCCCCCCC)=O
plasma	PC 18:2@_24:0	LMGP01012173	24.59	870.696	310.1	309.911	0.000610492	[C50H96NO8P+H] 1+	Glycerophospholipids [GP]	PC	Diacylglycerophosphocholines	870.695	1.7625 ppm	[C@](COP(=O)([O-])OCC[N+](C)(C)C)([H])(OC(CCCCCCCCCCCCCCCCCCCCCCC)=O)COC(CCCCCCC/C=C\C/C=C\CCCCC)=O
Liver	DG 16:0_18:3_0:0	LMGL02010032	22.42	608.525	257.1	256.941	0.000616554	[C37H66O5+NH4] 1+	Glycerolipids [GL]	DAG	Diacylglycerols	608.525	0.1888 ppm	OC[C@]([H])(OC(CCCCCCC/C=C\C/C=C\C/C=C\CC)=O)COC(CCCCCCCCCCCCCCC)=O
HeLa	PC P- 18:0@_22:6	LMGP01030014	21.96	818.606	297.6	297.415	0.00062045	[C48H84NO7P+H] 1+	Glycerophospholipids [GP]	PC	1-(1Z-alkenyl),2-acylglycerophosphocholines	818.606	0.1276 ppm	[C@](COP(=O)([O-])OCC[N+](C)(C)C)([H])(OC(CC/C=C\C/C=C\C/C=C\C/C=C\C/C=C\C/C=C\CC)=O)CO/C=C\CCCCCCCCCCCCCCCC
plasma	PE 16:0_18:2	LMGP02010042	20.68	716.523	273	272.829	0.000627107	[C39H74NO8P+H] 1+	Glycerophospholipids [GP]	PE	Diacylglycerophosphoethanolamines	716.523	0.2267 ppm	[C@](COP(=O)(O)OCCN)([H])(OC(CCCCCCC/C=C\C/C=C\CCCCC)=O)COC(CCCCCCCCCCCCCCC)=O
HeLa	Oxidized PC 36:4	LMGP20010002	16.72	798.564	289.8	289.618	0.000628703	[C44H80NO9P+H] 1+	Glycerophospholipids [GP]	Oxidized glycerophospholipids	Oxidized glycerophosphocholines	798.565	0.8597 ppm	[C@](COP(=O)([O-])OCC[N+](C)(C)C)([H])(OC(CCC/C=C\C/C=C\C=C\[C@@H](O)C/C=C\CCCCC)=O)COC(CCCCCCCCCCCCCCC)=O
plasma	PC 36:2	LMGP01010764	25.7	786.601	291.7	291.885	-0.000632667	[C44H84NO8P+H] 1+	Glycerophospholipids [GP]	PC	Diacylglycerophosphocholines	786.601	0.1247 ppm	[C@](COP(=O)([O-])OCC[N+](C)(C)C)([H])(OC(CCCCCCCC/C=C\C=C/CCCCC)=O)COC(CCCCCCCCCCCCCCCCC)=O
plasma	PC 36:2	LMGP01010764	26.88	786.601	291.7	291.885	-0.000632667	[C44H84NO8P+H] 1+	Glycerophospholipids [GP]	PC	Diacylglycerophosphocholines	786.601	0.0305 ppm	[C@](COP(=O)([O-])OCC[N+](C)(C)C)([H])(OC(CCCCCCCC/C=C\C=C/CCCCC)=O)COC(CCCCCCCCCCCCCCCCC)=O
Liver	DG 18:1_20:3_0:0	LMGL02010110	23.44	662.571	267	267.173	-0.00064692	[C41H72O5+NH4] 1+	Glycerolipids [GL]	DAG	Diacylglycerols	662.572	1.5982 ppm	OC[C@]([H])(OC(CCCCCC/C=C\C/C=C\C/C=C\CCCCC)=O)COC(CCCCCCC/C=C\CCCCCCCC)=O
plasma	SM d40:1	LMSP03010006	21.98	809.653	301	300.804	0.000651401	[C45H91N2O6P+Na] 1+	Sphingolipids [SP]	Phosphosphingolipids	Ceramide phosphocholines (sphingomyelins)	809.651	2.5653 ppm	[C@](COP(=O)([O-])OCC[N+](C)(C)C)([H])(NC(CCCCCCCCCCCCCCCCCCCCC)=O)[C@]([H])(O)/C=C/CCCCCCCCCCCCC
plasma	TG 17:1_18:2_18:3	LMGL03010254	26.1	882.759	317.2	317.407	-0.000653838	[C56H96O6+NH4] 1+	Glycerolipids [GL]	TAG	Triacylglycerols	882.755	4.981 ppm	C(OC(=O)CCCCCCC/C=C\C/C=C\C/C=C\CC)[C@]([H])(OC(CCCCCCC/C=C\C/C=C\CCCCC)=O)COC(CCCCCCC/C=C\CCCCCCC)=O
plasma	LPC 20:5_0:0	LMGP01050050	1.92	542.324	226.4	226.55	-0.000661999	[C28H48NO7P+H] 1+	Glycerophospholipids [GP]	PC	Monoacylglycerophosphocholines	542.324	0.5985 ppm	[C@](COP(=O)([O-])OCC[N+](C)(C)C)([H])(O)COC(CCC/C=C\C/C=C\C/C=C\C/C=C\C/C=C\CC)=O
HeLa	TG 16:1_18:1_22:5	LMGL03010922	26.37	922.787	325.9	325.684	0.000662949	[C59H100O6+NH4] 1+	Glycerolipids [GL]	TAG	Triacylglycerols	922.786	0.9405 ppm	C(OC(=O)CCCCC/C=C\C/C=C\C/C=C\C/C=C\C/C=C\CC)[C@]([H])(OC(CCCCCCC/C=C\CCCCCCCC)=O)COC(CCCCCCC/C=C\CCCCCC)=O
HeLa	PC 18:0@_22:5	LMGP01010816	21.73	836.616	298.9	298.699	0.000672436	[C48H86NO8P+H] 1+	Glycerophospholipids [GP]	PC	Diacylglycerophosphocholines	836.616	0.1316 ppm	[C@](COP(=O)([O-])OCC[N+](C)(C)C)([H])(OC(CC/C=C\C/C=C\C/C=C\C/C=C\C/C=C\CCCCC)=O)COC(CCCCCCCCCCCCCCCCC)=O
Liver	TG 15:0_18:2_18:3	LMGL03015166	25.9	856.739	312.7	312.489	0.000673213	[C54H94O6+NH4] 1+	Glycerolipids [GL]	TAG	Triacylglycerols	856.739	0.1746 ppm	C(OC(=O)CCCC/C=C\C/C=C\C/C=C\CCCCC)[C@]([H])(OC(CCCCCCC/C=C\C/C=C\CCCCC)=O)COC(CCCCCCCCCCCCCC)=O
plasma	SM d40:1	LMSP03010006	24.13	809.652	300.6	300.804	-0.000678404	[C45H91N2O6P+Na] 1+	Sphingolipids [SP]	Phosphosphingolipids	Ceramide phosphocholines (sphingomyelins)	809.651	1.8115 ppm	[C@](COP(=O)([O-])OCC[N+](C)(C)C)([H])(NC(CCCCCCCCCCCCCCCCCCCCC)=O)[C@]([H])(O)/C=C/CCCCCCCCCCCCC
HeLa	PE 18:2@_16:1	LMGP02010659	19.31	714.508	270	269.81	0.00070364	[C39H72NO8P+H] 1+	Glycerophospholipids [GP]	PE	Diacylglycerophosphoethanolamines	714.507	0.9458 ppm	[C@](COP(=O)(O)OCCN)([H])(OC(CCCCCCC/C=C\CCCCCC)=O)COC(CCCCCCC/C=C\C/C=C\CCCCC)=O
HeLa	LPE 22:4	LMGP02050014	7.99	530.324	223.8	223.957	-0.000703752	[C27H48NO7P+H] 1+	Glycerophospholipids [GP]	PE	Monoacylglycerophosphoethanolamines	530.324	0.3819 ppm	[C@](COP(=O)(O)OCCN)([H])(O)COC(CCCCC/C=C\C/C=C\C/C=C\C/C=C\CCCCC)=O
HeLa	LPC 22:5	LMGP01050142	6.4	570.355	232.9	232.736	0.000704149	[C30H52NO7P+H] 1+	Glycerophospholipids [GP]	PC	Monoacylglycerophosphocholines	570.355	0.871 ppm	C(OP(OCC[N+](C)(C)C)(=O)[O-])[C@]([H])(O)COC(=O)CC/C=C\C/C=C\C/C=C\C/C=C\C/C=C\CCCCC
Liver	PC 42:11	LMGP01011059	17.84	852.55	295.5	295.708	-0.0007045	[C50H78NO8P+H] 1+	Glycerophospholipids [GP]	PC	Diacylglycerophosphocholines	852.554	4.0206 ppm	[C@](COP(=O)([O-])OCC[N+](C)(C)C)([H])(OC(CC/C=C\C/C=C\C/C=C\C/C=C\C/C=C\C/C=C\CC)=O)COC(CCC/C=C\C/C=C\C/C=C\C/C=C\C/C=C\CC)=O
Liver	PE 20:4_16:1	LMGP02010939	18.47	738.507	272.6	272.794	-0.000712221	[C41H72NO8P+H] 1+	Glycerophospholipids [GP]	PE	Diacylglycerophosphoethanolamines	738.507	0.0886 ppm	[C@](COP(=O)(O)OCCN)([H])(OC(CCCCCCC/C=C\CCCCCC)=O)COC(CCC/C=C\C/C=C\C/C=C\C/C=C\CCCCC)=O
Liver	PE 18:1@_20:2	LMGP02010647	22.22	770.569	283.3	283.503	-0.000717728	[C43H80NO8P+H] 1+	Glycerophospholipids [GP]	PE	Diacylglycerophosphoethanolamines	770.569	0.2037 ppm	[C@](COP(=O)(O)OCCN)([H])(OC(CCCCCCCCC/C=C\C/C=C\CCCCC)=O)COC(CCCCCCC/C=C\CCCCCCCC)=O
plasma	PC P- 40:6	LMGP01030014	20.66	818.605	297.2	297.415	-0.00072461	[C48H84NO7P+H] 1+	Glycerophospholipids [GP]	PC	1-(1Z-alkenyl),2-acylglycerophosphocholines	818.606	1.246 ppm	[C@](COP(=O)([O-])OCC[N+](C)(C)C)([H])(OC(CC/C=C\C/C=C\C/C=C\C/C=C\C/C=C\C/C=C\CC)=O)CO/C=C\CCCCCCCCCCCCCCCC
HeLa	SM d42:1	LMSP03010008	23.02	837.684	306.6	306.377	0.00072656	[C47H95N2O6P+Na] 1+	Sphingolipids [SP]	Phosphosphingolipids	Ceramide phosphocholines (sphingomyelins)	837.682	2.4196 ppm	[C@](COP(=O)([O-])OCC[N+](C)(C)C)([H])(NC(CCCCCCCCCCCCCCCCCCCCCCC)=O)[C@]([H])(O)/C=C/CCCCCCCCCCCCC
Liver	PE 20:4_18:1	LMGP02010944	20.44	766.538	279.7	279.905	-0.000733972	[C43H76NO8P+H] 1+	Glycerophospholipids [GP]	PE	Diacylglycerophosphoethanolamines	766.538	0.418 ppm	[C@](COP(=O)(O)OCCN)([H])(OC(CCCCCCC/C=C\CCCCCCCC)=O)COC(CCC/C=C\C/C=C\C/C=C\C/C=C\CCCCC)=O
HeLa	TG 18:1_20:1_22:6	LMGL03011766	26.84	976.833	336.5	336.252	0.000738456	[C63H106O6+NH4] 1+	Glycerolipids [GL]	TAG	Triacylglycerols	976.833	0.1866 ppm	C(OC(=O)CC/C=C\C/C=C\C/C=C\C/C=C\C/C=C\C/C=C\CC)[C@]([H])(OC(CCCCCCCCC/C=C\CCCCCCCC)=O)COC(CCCCCCC/C=C\CCCCCCCC)=O
HeLa	PC 42:5	LMGP01011027	23.72	864.647	306.8	306.572	0.000743233	[C50H90NO8P+H] 1+	Glycerophospholipids [GP]	PC	Diacylglycerophosphocholines	864.648	1.103 ppm	[C@](COP(=O)([O-])OCC[N+](C)(C)C)([H])(OC(CCCCC/C=C\C/C=C\C/C=C\C/C=C\C/C=C\CC)=O)COC(CCCCCCCCCCCCCCCCCCC)=O
HeLa	PC 27:1	LMGP01011318	11.71	662.474	263.2	263.002	0.000751435	[C35H68NO8P+H] 1+	Glycerophospholipids [GP]	PC	Diacylglycerophosphocholines	662.476	2.1289 ppm	[C@](COP(=O)([O-])OCC[N+](C)(C)C)([H])(OC(CCCCCCC/C=C\CCCCC)=O)COC(CCCCCCCCCCC)=O
plasma	Oxidized PC 16:0@_20:4	LMGP20010002	16.12	798.564	289.4	289.618	-0.000752598	[C44H80NO9P+H] 1+	Glycerophospholipids [GP]	Oxidized glycerophospholipids	Oxidized glycerophosphocholines	798.565	1.1654 ppm	[C@](COP(=O)([O-])OCC[N+](C)(C)C)([H])(OC(CCC/C=C\C/C=C\C=C\[C@@H](O)C/C=C\CCCCC)=O)COC(CCCCCCCCCCCCCCC)=O
plasma	Oxidized PC 36:4	LMGP20010002	14.01	798.563	289.4	289.618	-0.000752598	[C44H80NO9P+H] 1+	Glycerophospholipids [GP]	Oxidized glycerophospholipids	Oxidized glycerophosphocholines	798.565	2.3883 ppm	[C@](COP(=O)([O-])OCC[N+](C)(C)C)([H])(OC(CCC/C=C\C/C=C\C=C\[C@@H](O)C/C=C\CCCCC)=O)COC(CCCCCCCCCCCCCCC)=O
HeLa	Oxidized PC 36:4	LMGP20010002	16.17	798.564	289.4	289.618	-0.000752598	[C44H80NO9P+H] 1+	Glycerophospholipids [GP]	Oxidized glycerophospholipids	Oxidized glycerophosphocholines	798.565	0.8597 ppm	[C@](COP(=O)([O-])OCC[N+](C)(C)C)([H])(OC(CCC/C=C\C/C=C\C=C\[C@@H](O)C/C=C\CCCCC)=O)COC(CCCCCCCCCCCCCCC)=O
plasma	PE P- 18:0@_20:3	LMGP02030055	23.13	754.573	282.7	282.917	-0.000767578	[C43H80NO7P+H] 1+	Glycerophospholipids [GP]	PE	1-(1Z-alkenyl),2-acylglycerophosphoethanolamines	754.574	1.4471 ppm	[C@](COP(=O)(O)OCCN)([H])(OC(CCCCCC/C=C\C/C=C\C/C=C\CCCCC)=O)CO/C=C\CCCCCCCCCCCCCCCC
Liver	PC O- 18:0	LMGP01020046	9.37	524.371	238.8	238.983	-0.000768183	[C26H54NO7P+H] 1+	Glycerophospholipids [GP]	PC	1-alkyl,2-acylglycerophosphocholines	524.371	0.5296 ppm	[C@](COP(=O)([O-])OCC[N+](C)(C)C)([H])(OC(C)=O)COCCCCCCCCCCCCCCCC
plasma	PC 34:4	LMGP01010506	19.15	754.539	281	281.216	-0.00076823	[C42H76NO8P+H] 1+	Glycerophospholipids [GP]	PC	Diacylglycerophosphocholines	754.538	0.7483 ppm	[C@](COP(=O)([O-])OCC[N+](C)(C)C)([H])(OC(CCC/C=C\C/C=C\C/C=C\C/C=C\CCCCC)=O)COC(CCCCCCCCCCCCC)=O
Liver	PC 18:2@_18:3	LMGP01011625	17.55	780.554	284.9	284.68	0.000772304	[C44H78NO8P+H] 1+	Glycerophospholipids [GP]	PC	Diacylglycerophosphocholines	780.554	0.5348 ppm	[C@](COP(=O)([O-])OCC[N+](C)(C)C)([H])(OC(CCCC/C=C\C/C=C\C/C=C\CCCCC)=O)COC(CCCCCCC/C=C\C/C=C\CCCCC)=O
Liver	PC 16:0@_20:3	LMGP01010622	20.37	784.586	289.8	290.025	-0.000774776	[C44H82NO8P+H] 1+	Glycerophospholipids [GP]	PC	Diacylglycerophosphocholines	784.585	1.4795 ppm	[C@](COP(=O)([O-])OCC[N+](C)(C)C)([H])(OC(CCC/C=C\C/C=C\C/C=C\CCCCCCCC)=O)COC(CCCCCCCCCCCCCCC)=O
Liver	TG 18:2_18:3_20:5	LMGL03010954	25.43	916.739	319.5	319.753	-0.000790604	[C59H94O6+NH4] 1+	Glycerolipids [GL]	TAG	Triacylglycerols	916.739	0.3629 ppm	C(OC(=O)CCC/C=C\C/C=C\C/C=C\C/C=C\C/C=C\CC)[C@]([H])(OC(CCCCCCC/C=C\C/C=C\C/C=C\CC)=O)COC(CCCCCCC/C=C\C/C=C\CCCCC)=O
plasma	PE P- 18:0@_20:4	LMGP02030003	22.72	752.559	281.5	281.273	0.000805117	[C43H78NO7P+H] 1+	Glycerophospholipids [GP]	PE	1-(1Z-alkenyl),2-acylglycerophosphoethanolamines	752.559	0.0389 ppm	[C@](COP(=O)(O)OCCN)([H])(OC(CCC/C=C\C/C=C\C/C=C\C/C=C\CCCCC)=O)CO/C=C\CCCCCCCCCCCCCCCC
plasma	PC 30:2	LMGP01011323	16.11	702.507	272	271.777	0.000819706	[C38H72NO8P+H] 1+	Glycerophospholipids [GP]	PC	Diacylglycerophosphocholines	702.507	0.1675 ppm	[C@](COP(=O)([O-])OCC[N+](C)(C)C)([H])(OC(CCCCCCC/C=C\C/C=C\CCCCC)=O)COC(CCCCCCCCCCC)=O
Liver	PC O- 40:4	LMGP01020215	22.91	824.65	302.1	301.852	0.000821212	[C48H90NO7P+H] 1+	Glycerophospholipids [GP]	PC	1-alkyl,2-acylglycerophosphocholines	824.653	2.7343 ppm	[C@](COP(=O)([O-])OCC[N+](C)(C)C)([H])(OC(CCCCC/C=C\C/C=C\C/C=C\C/C=C\CCCCC)=O)COCCCCCCCCCCCCCCCCCC
HeLa	PC O- 38:4	LMGP01020100	22.13	796.62	296	295.755	0.000826235	[C46H86NO7P+H] 1+	Glycerophospholipids [GP]	PC	1-alkyl,2-acylglycerophosphocholines	796.621	1.3119 ppm	[C@](COP(=O)([O-])OCC[N+](C)(C)C)([H])(OC(CCC/C=C/C/C=C/C/C=C/C/C=C/CCCCC)=O)COCCCCCCCCCCCCCCCCCC
plasma	PC 32:1	LMGP01010490	20.17	732.555	281	280.762	0.000847606	[C40H78NO8P+H] 1+	Glycerophospholipids [GP]	PC	Diacylglycerophosphocholines	732.554	1.0698 ppm	[C@](COP(=O)([O-])OCC[N+](C)(C)C)([H])(OC(CCCCCCCCC/C=C\CCCCCC)=O)COC(CCCCCCCCCCCCC)=O
plasma	LPE 22:5	LMGP02050069	4.41	528.309	220.7	220.89	-0.000858926	[C27H46NO7P+H] 1+	Glycerophospholipids [GP]	PE	Monoacylglycerophosphoethanolamines	528.308	0.3573 ppm	C(OP(OCCN)(O)=O)[C@]([H])(O)COC(=O)CC/C=C\C/C=C\C/C=C\C/C=C\C/C=C\CCCCC
plasma	LPC 16:0	LMGP01050074	4.9	496.34	231	231.199	-0.000863355	[C24H50NO7P+H] 1+	Glycerophospholipids [GP]	PC	Monoacylglycerophosphocholines	496.34	0.0334 ppm	[C@](COP(=O)([O-])OCC[N+](C)(C)C)([H])(OC(CCCCCCCCCCCCCCC)=O)CO
Liver	PC 38:4	LMGP01010642	22.2	810.601	294.1	294.356	-0.00087128	[C46H84NO8P+H] 1+	Glycerophospholipids [GP]	PC	Diacylglycerophosphocholines	810.601	0.7987 ppm	[C@](COP(=O)([O-])OCC[N+](C)(C)C)([H])(OC(CCCCC/C=C\C/C=C\C/C=C\C/C=C\CCCCC)=O)COC(CCCCCCCCCCCCCCC)=O
plasma	PE 18:0_18:2	LMGP02010044	22.29	744.554	279.8	279.556	0.000872603	[C41H78NO8P+H] 1+	Glycerophospholipids [GP]	PE	Diacylglycerophosphoethanolamines	744.554	0.0688 ppm	[C@](COP(=O)(O)OCCN)([H])(OC(CCCCCCC/C=C\C/C=C\CCCCC)=O)COC(CCCCCCCCCCCCCCCCC)=O
HeLa	PC 16:1_22:6@	LMGP01010696	17.59	804.554	288.4	288.144	0.000887374	[C46H78NO8P+H] 1+	Glycerophospholipids [GP]	PC	Diacylglycerophosphocholines	804.554	0.0637 ppm	[C@](COP(=O)([O-])OCC[N+](C)(C)C)([H])(OC(CC/C=C\C/C=C\C/C=C\C/C=C\C/C=C\C/C=C\CC)=O)COC(CCCCCCC/C=C\CCCCCC)=O
HeLa	PC 42:8	LMGP01011865	21.75	858.598	299.8	300.069	-0.000898686	[C50H84NO8P+H] 1+	Glycerophospholipids [GP]	PC	Diacylglycerophosphocholines	858.601	2.8714 ppm	[C@](COP(=O)([O-])OCC[N+](C)(C)C)([H])(OC(CC/C=C\C/C=C\C/C=C\C/C=C\C/C=C\C/C=C\CC)=O)COC(CCCCCCCCC/C=C\C/C=C\CCCCC)=O
Liver	TG 18:2_18:2_19:1	LMGL03013039	26.45	912.802	325.1	324.806	0.000904753	[C58H102O6+NH4] 1+	Glycerolipids [GL]	TAG	Triacylglycerols	912.802	0.3215 ppm	C(OC(=O)CCCCCCC/C=C\CCCCCCCCC)[C@]([H])(OC(CCCCCCC/C=C\C/C=C\CCCCC)=O)COC(CCCCCCC/C=C\C/C=C\CCCCC)=O
plasma	PE O- 16:0@_20:4	LMGP02020019	21.64	726.543	275.8	276.05	-0.000907096	[C41H76NO7P+H] 1+	Glycerophospholipids [GP]	PE	1-alkyl,2-acylglycerophosphoethanolamines	726.543	0.5938 ppm	[C@](COP(=O)(O)OCCN)([H])(OC(CCC/C=C\C/C=C\C/C=C\C/C=C\CCCCC)=O)COCCCCCCCCCCCCCCCC
plasma	PE 36:2	LMGP02010039	22.08	744.554	279	278.745	0.000912912	[C41H78NO8P+H] 1+	Glycerophospholipids [GP]	PE	Diacylglycerophosphoethanolamines	744.554	0.3967 ppm	[C@](COP(=O)(O)OCCN)([H])(OC(CCCCCCC/C=C/CCCCCCCC)=O)COC(CCCCCCC/C=C/CCCCCCCC)=O
plasma	Oxidized PC 18:0@_20:4	LMGP20010001	18.81	826.595	296.5	296.229	0.000914269	[C46H84NO9P+H] 1+	Glycerophospholipids [GP]	Oxidized glycerophospholipids	Oxidized glycerophosphocholines	826.596	1.2604 ppm	[C@](COP(=O)([O-])OCC[N+](C)(C)C)([H])(OC(CCC/C=C\C/C=C\C=C\[C@@H](O)C/C=C\CCCCC)=O)COC(CCCCCCCCCCCCCCCCC)=O
HeLa	LPS 18:0	LMGP03050006	9.08	526.314	229.2	229.41	-0.000916737	[C24H48NO9P+H] 1+	Glycerophospholipids [GP]	PS	Monoacylglycerophosphoserines	526.314	0.0789 ppm	C(O)(=O)[C@@]([H])(N)COP(OC[C@]([H])(O)COC(CCCCCCCCCCCCCCCCC)=O)(=O)O
Liver	LPS 18:0	LMGP03050006	8.7	526.315	229.2	229.41	-0.000916737	[C24H48NO9P+H] 1+	Glycerophospholipids [GP]	PS	Monoacylglycerophosphoserines	526.314	1.3127 ppm	C(O)(=O)[C@@]([H])(N)COP(OC[C@]([H])(O)COC(CCCCCCCCCCCCCCCCC)=O)(=O)O
HeLa	LPC 24:1	LMGP01050144	14.84	606.449	253.5	253.266	0.000924678	[C32H64NO7P+H] 1+	Glycerophospholipids [GP]	PC	Monoacylglycerophosphocholines	606.449	1.0672 ppm	C(OP(OCC[N+](C)(C)C)(=O)[O-])[C@@](O)([H])COC(=O)CCCCCCCCCCCCC/C=C\CCCCCCCC
Liver	LPC 24:1	LMGP01050144	14.49	606.45	253.5	253.266	0.000924678	[C32H64NO7P+H] 1+	Glycerophospholipids [GP]	PC	Monoacylglycerophosphocholines	606.449	1.8514 ppm	C(OP(OCC[N+](C)(C)C)(=O)[O-])[C@@](O)([H])COC(=O)CCCCCCCCCCCCC/C=C\CCCCCCCC
Liver	TG 14:0_16:1_18:2	LMGL03014252	25.93	818.723	306.1	305.817	0.000924838	[C51H92O6+NH4] 1+	Glycerolipids [GL]	TAG	Triacylglycerols	818.723	0.1388 ppm	C(OC(=O)CCCCCCC/C=C\C/C=C\CCCCC)[C@]([H])(OC(CCCCCCC/C=C\CCCCCC)=O)COC(CCCCCCCCCCCCC)=O
HeLa	PC 18:1_20:3	LMGP01010904	20.73	810.601	294	293.728	0.000925259	[C46H84NO8P+H] 1+	Glycerophospholipids [GP]	PC	Diacylglycerophosphocholines	810.601	0.1963 ppm	[C@](COP(=O)([O-])OCC[N+](C)(C)C)([H])(OC(CCC/C=C\C/C=C\C/C=C\CCCCCCCC)=O)COC(CCCCCCC/C=C\CCCCCCCC)=O
plasma	SM d18:1_22:1@	LMSP03010072	24.13	785.653	299	298.717	0.000944917	[C45H89N2O6P+H] 1+	Sphingolipids [SP]	Phosphosphingolipids	Ceramide phosphocholines (sphingomyelins)	785.653	0.7319 ppm	[C@](COP(=O)([O-])OCC[N+](C)(C)C)([H])(NC(CCCCCCCCCCC/C=C\CCCCCCCC)=O)[C@]([H])(O)/C=C/CCCCCCCCCCCCC
plasma	PC O- 36:3	LMGP01020053	21.69	770.606	290.5	290.775	-0.000946752	[C44H84NO7P+H] 1+	Glycerophospholipids [GP]	PC	1-alkyl,2-acylglycerophosphocholines	770.606	0.3732 ppm	[C@](COP(=O)([O-])OCC[N+](C)(C)C)([H])(OC(CCCCCC/C=C\C/C=C\C/C=C\CCCCC)=O)COCCCCCCCCCCCCCCCC
Liver	TG 16:0_22:6_22:6	LMGL03012142	25.84	968.774	331.6	331.285	0.000951094	[C63H98O6+NH4] 1+	Glycerolipids [GL]	TAG	Triacylglycerols	968.77	3.6308 ppm	C(OC(=O)CC/C=C\C/C=C\C/C=C\C/C=C\C/C=C\C/C=C\CC)[C@]([H])(OC(CC/C=C\C/C=C\C/C=C\C/C=C\C/C=C\C/C=C\CC)=O)COC(CCCCCCCCCCCCCCC)=O
plasma	PC 22:0	LMGP01010674	12.43	594.415	249.8	249.561	0.00095596	[C30H60NO8P+H] 1+	Glycerophospholipids [GP]	PC	Diacylglycerophosphocholines	594.413	2.7248 ppm	[C@](COP(=O)([O-])OCC[N+](C)(C)C)([H])(OC(CCCCC)=O)COC(CCCCCCCCCCCCCCC)=O
plasma	Oxidized PC 16:0@_20:4	LMGP20010002	16.83	798.564	289.9	289.618	0.000973433	[C44H80NO9P+H] 1+	Glycerophospholipids [GP]	Oxidized glycerophospholipids	Oxidized glycerophosphocholines	798.565	0.8597 ppm	[C@](COP(=O)([O-])OCC[N+](C)(C)C)([H])(OC(CCC/C=C\C/C=C\C=C\[C@@H](O)C/C=C\CCCCC)=O)COC(CCCCCCCCCCCCCCC)=O
HeLa	PC 40:4	LMGP01011045	17.45	838.629	300.1	299.803	0.000990519	[C48H88NO8P+H] 1+	Glycerophospholipids [GP]	PC	Diacylglycerophosphocholines	838.632	4.0912 ppm	[C@](COP(=O)([O-])OCC[N+](C)(C)C)([H])(OC(CCCCCCCCC/C=C/C/C=C/CCCCC)=O)COC(CCCCCCCCC/C=C/C/C=C/CCCCC)=O
plasma	TG 15:0_18:2_18:3	LMGL03015166	26.07	856.739	312.8	312.489	0.000992691	[C54H94O6+NH4] 1+	Glycerolipids [GL]	TAG	Triacylglycerols	856.739	0.6021 ppm	C(OC(=O)CCCC/C=C\C/C=C\C/C=C\CCCCC)[C@]([H])(OC(CCCCCCC/C=C\C/C=C\CCCCC)=O)COC(CCCCCCCCCCCCCC)=O
HeLa	PE P- 18:0@_20:3	LMGP02030055	22.89	754.572	283.2	282.917	0.000999314	[C43H80NO7P+H] 1+	Glycerophospholipids [GP]	PE	1-(1Z-alkenyl),2-acylglycerophosphoethanolamines	754.574	3.0648 ppm	[C@](COP(=O)(O)OCCN)([H])(OC(CCCCCC/C=C\C/C=C\C/C=C\CCCCC)=O)CO/C=C\CCCCCCCCCCCCCCCC
Liver	TG 18:2_18:2_22:5	LMGL03011460	25.94	946.786	327.9	327.572	0.00099979	[C61H100O6+NH4] 1+	Glycerolipids [GL]	TAG	Triacylglycerols	946.786	0.143 ppm	C(OC(=O)CCCCC/C=C\C/C=C\C/C=C\C/C=C\C/C=C\CC)[C@]([H])(OC(CCCCCCC/C=C\C/C=C\CCCCC)=O)COC(CCCCCCC/C=C\C/C=C\CCCCC)=O
plasma	PC 18:0@_22:5	LMGP01010816	21.99	836.615	299	298.699	0.00100666	[C48H86NO8P+H] 1+	Glycerophospholipids [GP]	PC	Diacylglycerophosphocholines	836.616	1.7366 ppm	[C@](COP(=O)([O-])OCC[N+](C)(C)C)([H])(OC(CC/C=C\C/C=C\C/C=C\C/C=C\C/C=C\CCCCC)=O)COC(CCCCCCCCCCCCCCCCC)=O
Liver	SM d40:1	LMSP03010006	21.83	809.652	300.5	300.804	-0.00101141	[C45H91N2O6P+Na] 1+	Sphingolipids [SP]	Phosphosphingolipids	Ceramide phosphocholines (sphingomyelins)	809.651	1.8115 ppm	[C@](COP(=O)([O-])OCC[N+](C)(C)C)([H])(NC(CCCCCCCCCCCCCCCCCCCCC)=O)[C@]([H])(O)/C=C/CCCCCCCCCCCCC
HeLa	PC 18:0	LMGP01010612	9.43	538.35	237.4	237.642	-0.00101861	[C26H52NO8P+H] 1+	Glycerophospholipids [GP]	PC	Diacylglycerophosphocholines	538.35	0.8867 ppm	[C@](COP(=O)([O-])OCC[N+](C)(C)C)([H])(OC(C)=O)COC(CCCCCCCCCCCCCCC)=O
HeLa	PC 17:1@_20:5	LMGP01011544	17.78	792.554	286.4	286.106	0.00102521	[C45H78NO8P+H] 1+	Glycerophospholipids [GP]	PC	Diacylglycerophosphocholines	792.554	0.0124 ppm	[C@](COP(=O)([O-])OCC[N+](C)(C)C)([H])(OC(CCC/C=C\C/C=C\C/C=C\C/C=C\C/C=C\CC)=O)COC(CCCCCCC/C=C\CCCCCCC)=O
plasma	PC O- 36:4	LMGP01020054	19.93	768.588	289.5	289.194	0.00105633	[C44H82NO7P+H] 1+	Glycerophospholipids [GP]	PC	1-alkyl,2-acylglycerophosphocholines	768.59	2.5651 ppm	[C@](COP(=O)([O-])OCC[N+](C)(C)C)([H])(OC(CCC/C=C/C/C=C/C/C=C/C/C=C/CCCCC)=O)COCCCCCCCCCCCCCCCC
HeLa	PC 38:1	LMGP01010516	23.7	816.647	299.9	299.583	0.00105844	[C46H90NO8P+H] 1+	Glycerophospholipids [GP]	PC	Diacylglycerophosphocholines	816.648	0.4204 ppm	[C@](COP(=O)([O-])OCC[N+](C)(C)C)([H])(OC(CCCCCCCCCCCCC/C=C\CCCCCCCC)=O)COC(CCCCCCCCCCCCC)=O
Liver	PC 42:7	LMGP01011834	21.07	860.616	301.6	301.92	-0.00105984	[C50H86NO8P+H] 1+	Glycerophospholipids [GP]	PC	Diacylglycerophosphocholines	860.616	0.0849 ppm	[C@](COP(=O)([O-])OCC[N+](C)(C)C)([H])(OC(CC/C=C\C/C=C\C/C=C\C/C=C\C/C=C\C/C=C\CC)=O)COC(CCCCCCCCC/C=C\CCCCCCCC)=O
plasma	PE 40:5	LMGP02010652	22.15	794.57	287	286.695	0.00106368	[C45H80NO8P+H] 1+	Glycerophospholipids [GP]	PE	Diacylglycerophosphoethanolamines	794.569	0.6475 ppm	[C@](COP(=O)(O)OCCN)([H])(OC(CCCCC/C=C\C/C=C\C/C=C\C/C=C\CCCCC)=O)COC(CCCCCCC/C=C\CCCCCCCC)=O
HeLa	DG 18:1_20:5_0:0	LMGL02010132	22.47	658.54	263.8	264.081	-0.00106433	[C41H68O5+NH4] 1+	Glycerolipids [GL]	DAG	Diacylglycerols	658.54	0.9758 ppm	OC[C@]([H])(OC(CCC/C=C\C/C=C\C/C=C\C/C=C\C/C=C\CC)=O)COC(CCCCCCC/C=C\CCCCCCCC)=O
plasma	DG 18:1_20:4_0:0	LMGL02010121	23.17	660.556	265.8	265.514	0.0010759	[C41H70O5+NH4] 1+	Glycerolipids [GL]	DAG	Diacylglycerols	660.556	0.8259 ppm	OC[C@]([H])(OC(CCC/C=C\C/C=C\C/C=C\C/C=C\CCCCC)=O)COC(CCCCCCC/C=C\CCCCCCCC)=O
Liver	LPC 20:3_0:0	LMGP01050133	5.44	546.355	232.3	232.047	0.00108863	[C28H52NO7P+H] 1+	Glycerophospholipids [GP]	PC	Monoacylglycerophosphocholines	546.355	0.3507 ppm	[C@](COP(=O)([O-])OCC[N+](C)(C)C)([H])(O)COC(CCCCCC/C=C\C/C=C\C/C=C\CCCCC)=O
Liver	TG 14:0_18:2_18:3	LMGL03014382	25.73	842.723	308.7	309.037	-0.00109253	[C53H92O6+NH4] 1+	Glycerolipids [GL]	TAG	Triacylglycerols	842.723	0.1549 ppm	C(OC(=O)CCCC/C=C\C/C=C\C/C=C\CCCCC)[C@]([H])(OC(CCCCCCC/C=C\C/C=C\CCCCC)=O)COC(CCCCCCCCCCCCC)=O
plasma	PC O- 20:1	LMGP01020150	10.92	550.386	241.5	241.764	-0.00109408	[C28H56NO7P+H] 1+	Glycerophospholipids [GP]	PC	1-alkyl,2-acylglycerophosphocholines	550.387	1.77 ppm	[C@](COP(=O)([O-])OCC[N+](C)(C)C)([H])(OC(C)=O)COCCCCCCCCC/C=C/CCCCCCC
HeLa	PC O- 16:0@_22:5	LMGP01020066	21.05	794.606	294.4	294.726	-0.00110724	[C46H84NO7P+H] 1+	Glycerophospholipids [GP]	PC	1-alkyl,2-acylglycerophosphocholines	794.606	0.5598 ppm	[C@](COP(=O)([O-])OCC[N+](C)(C)C)([H])(OC(CCCCC/C=C\C/C=C\C/C=C\C/C=C\C/C=C\CC)=O)COCCCCCCCCCCCCCCCC
plasma	DG 16:1_18:1_0:0	LMGL02010026	23.16	610.541	257.9	257.614	0.00111016	[C37H68O5+NH4] 1+	Glycerolipids [GL]	DAG	Diacylglycerols	610.54	0.1472 ppm	OC[C@]([H])(OC(CCCCCCC/C=C\CCCCCCCC)=O)COC(CCCCCCC/C=C\CCCCCC)=O
Liver	TG 16:1_18:1_18:2	LMGL03010142	26.96	872.77	317.1	316.747	0.00111215	[C55H98O6+NH4] 1+	Glycerolipids [GL]	TAG	Triacylglycerols	872.77	0.2357 ppm	C(OC(=O)CCCCCCC/C=C\C/C=C\CCCCC)[C@]([H])(OC(CCCCCCC/C=C\CCCCCCCC)=O)COC(CCCCCCC/C=C\CCCCCC)=O
plasma	TG 16:1_18:1_18:2	LMGL03010142	27.67	872.77	317.1	316.747	0.00111215	[C55H98O6+NH4] 1+	Glycerolipids [GL]	TAG	Triacylglycerols	872.77	0.6553 ppm	C(OC(=O)CCCCCCC/C=C\C/C=C\CCCCC)[C@]([H])(OC(CCCCCCC/C=C\CCCCCCCC)=O)COC(CCCCCCC/C=C\CCCCCC)=O
HeLa	PC 15:1_16:1@	LMGP01011438	20.57	716.523	272.8	273.104	-0.00111337	[C39H74NO8P+H] 1+	Glycerophospholipids [GP]	PC	Diacylglycerophosphocholines	716.523	0.2267 ppm	[C@](COP(=O)([O-])OCC[N+](C)(C)C)([H])(OC(CCCCCCC/C=C\CCCCCC)=O)COC(CCCCCCC/C=C\CCCCC)=O
HeLa	SM d40:1	LMSP03010006	28.53	787.67	301.6	301.263	0.00111768	[C45H91N2O6P+H] 1+	Sphingolipids [SP]	Phosphosphingolipids	Ceramide phosphocholines (sphingomyelins)	787.669	1.3303 ppm	[C@](COP(=O)([O-])OCC[N+](C)(C)C)([H])(NC(CCCCCCCCCCCCCCCCCCCCC)=O)[C@]([H])(O)/C=C/CCCCCCCCCCCCC
Liver	PE P- 18:0@_22:6	LMGP02030005	22.27	776.559	285	285.323	-0.00113262	[C45H78NO7P+H] 1+	Glycerophospholipids [GP]	PE	1-(1Z-alkenyl),2-acylglycerophosphoethanolamines	776.559	0.6697 ppm	[C@](COP(=O)(O)OCCN)([H])(OC(CC/C=C\C/C=C\C/C=C\C/C=C\C/C=C\C/C=C\CC)=O)CO/C=C\CCCCCCCCCCCCCCCC
plasma	TG 16:0_18:2_20:5	LMGL03010451	26.12	894.754	319.9	320.264	-0.00113737	[C57H96O6+NH4] 1+	Glycerolipids [GL]	TAG	Triacylglycerols	894.755	0.2019 ppm	C(OC(=O)CCC/C=C\C/C=C\C/C=C\C/C=C\C/C=C\CC)[C@]([H])(OC(CCCCCCC/C=C\C/C=C\CCCCC)=O)COC(CCCCCCCCCCCCCCC)=O
Liver	PC O- 40:4	LMGP01020215	23.44	824.653	302.2	301.852	0.00115185	[C48H90NO7P+H] 1+	Glycerophospholipids [GP]	PC	1-alkyl,2-acylglycerophosphocholines	824.653	0.6703 ppm	[C@](COP(=O)([O-])OCC[N+](C)(C)C)([H])(OC(CCCCC/C=C\C/C=C\C/C=C\C/C=C\CCCCC)=O)COCCCCCCCCCCCCCCCCCC
HeLa	PC 20:1	LMGP01010878	9.86	564.364	240.1	240.378	-0.00115784	[C28H54NO8P+H] 1+	Glycerophospholipids [GP]	PC	Diacylglycerophosphocholines	564.366	2.8369 ppm	[C@](COP(=O)([O-])OCC[N+](C)(C)C)([H])(OC(C)=O)COC(CCCCCCC/C=C/CCCCCCCC)=O
plasma	PC O- 38:3	LMGP01020211	22.95	798.636	297.5	297.155	0.00115991	[C46H88NO7P+H] 1+	Glycerophospholipids [GP]	PC	1-alkyl,2-acylglycerophosphocholines	798.637	1.1871 ppm	[C@](COP(=O)([O-])OCC[N+](C)(C)C)([H])(OC(CCCCCC/C=C\C/C=C\C/C=C\CCCCC)=O)COCCCCCCCCCCCCCCCCCC
HeLa	PE P- 18:0@_20:4	LMGP02030003	22.71	752.559	281.6	281.273	0.00115994	[C43H78NO7P+H] 1+	Glycerophospholipids [GP]	PE	1-(1Z-alkenyl),2-acylglycerophosphoethanolamines	752.559	0.2855 ppm	[C@](COP(=O)(O)OCCN)([H])(OC(CCC/C=C\C/C=C\C/C=C\C/C=C\CCCCC)=O)CO/C=C\CCCCCCCCCCCCCCCC
Liver	PE P- 18:0@_20:4	LMGP02030003	22.59	752.559	281.6	281.273	0.00115994	[C43H78NO7P+H] 1+	Glycerophospholipids [GP]	PE	1-(1Z-alkenyl),2-acylglycerophosphoethanolamines	752.559	0.61 ppm	[C@](COP(=O)(O)OCCN)([H])(OC(CCC/C=C\C/C=C\C/C=C\C/C=C\CCCCC)=O)CO/C=C\CCCCCCCCCCCCCCCC
plasma	PC 40:6	LMGP01010821	21.07	834.595	297.6	297.946	-0.00116351	[C48H84NO8P+H] 1+	Glycerophospholipids [GP]	PC	Diacylglycerophosphocholines	834.601	7.415 ppm	[C@](COP(=O)([O-])OCC[N+](C)(C)C)([H])(OC(CC/C=C\C/C=C\C/C=C\C/C=C\C/C=C\C/C=C\CC)=O)COC(CCCCCCCCCCCCCCCCC)=O
plasma	PC O- 38:4	LMGP01020100	24.12	796.619	296.1	295.755	0.00116368	[C46H86NO7P+H] 1+	Glycerophospholipids [GP]	PC	1-alkyl,2-acylglycerophosphocholines	796.621	3.3805 ppm	[C@](COP(=O)([O-])OCC[N+](C)(C)C)([H])(OC(CCC/C=C/C/C=C/C/C=C/C/C=C/CCCCC)=O)COCCCCCCCCCCCCCCCCCC
Liver	PC 38:4	LMGP01010642	24.39	810.604	294.7	294.356	0.00116646	[C46H84NO8P+H] 1+	Glycerophospholipids [GP]	PC	Diacylglycerophosphocholines	810.601	4.4882 ppm	[C@](COP(=O)([O-])OCC[N+](C)(C)C)([H])(OC(CCCCC/C=C\C/C=C\C/C=C\C/C=C\CCCCC)=O)COC(CCCCCCCCCCCCCCC)=O
HeLa	PS 38:2	LMGP03010200	22.25	816.577	291.6	291.258	0.00117331	[C44H82NO10P+H] 1+	Glycerophospholipids [GP]	PS	Diacylglycerophosphoserines	816.575	3.1135 ppm	C(O)(=O)[C@@]([H])(N)COP(OC[C@]([H])(OC(CCCCCCCCCCC/C=C\C/C=C\CCCCC)=O)COC(CCCCCCCCCCCCCCC)=O)(=O)O
HeLa	PC 44:6	LMGP01012003	23.64	890.662	310.6	310.967	-0.00118027	[C52H92NO8P+H] 1+	Glycerophospholipids [GP]	PC	Diacylglycerophosphocholines	890.663	1.0304 ppm	[C@](COP(=O)([O-])OCC[N+](C)(C)C)([H])(OC(CC/C=C\C/C=C\C/C=C\C/C=C\C/C=C\C/C=C\CC)=O)COC(CCCCCCCCCCCCCCCCCCCCC)=O
Liver	PE 20:1_20:4	LMGP02010863	22.06	794.569	287.2	286.86	0.00118306	[C45H80NO8P+H] 1+	Glycerophospholipids [GP]	PE	Diacylglycerophosphoethanolamines	794.569	0.1975 ppm	[C@](COP(=O)(O)OCCN)([H])(OC(CCC/C=C\C/C=C\C/C=C\C/C=C\CCCCC)=O)COC(CCCCCCCCC/C=C\CCCCCCCC)=O
HeLa	TG 18:1_20:1_22:4	LMGL03011601	27.3	980.865	338.9	338.499	0.0011834	[C63H110O6+NH4] 1+	Glycerolipids [GL]	TAG	Triacylglycerols	980.864	0.4459 ppm	C(OC(=O)CCCCC/C=C\C/C=C\C/C=C\C/C=C\CCCCC)[C@]([H])(OC(CCCCCCCCC/C=C\CCCCCCCC)=O)COC(CCCCCCC/C=C\CCCCCCCC)=O
HeLa	PC 40:6	LMGP01010821	22.22	834.598	298.3	297.946	0.00118585	[C48H84NO8P+H] 1+	Glycerophospholipids [GP]	PC	Diacylglycerophosphocholines	834.601	3.0271 ppm	[C@](COP(=O)([O-])OCC[N+](C)(C)C)([H])(OC(CC/C=C\C/C=C\C/C=C\C/C=C\C/C=C\C/C=C\CC)=O)COC(CCCCCCCCCCCCCCCCC)=O
plasma	LPE 20:4	LMGP02050051	3.92	502.293	213.8	214.054	-0.00118678	[C25H44NO7P+H] 1+	Glycerophospholipids [GP]	PE	Monoacylglycerophosphoethanolamines	502.293	0.1211 ppm	C(OP(OCCN)(O)=O)[C@]([H])(OC(=O)CCC/C=C\C/C=C\C/C=C\C/C=C\CCCCC)CO
plasma	SM d36:1	LMSP03010001	23.06	731.608	289.9	289.555	0.00118855	[C41H83N2O6P+H] 1+	Sphingolipids [SP]	Phosphosphingolipids	Ceramide phosphocholines (sphingomyelins)	731.606	1.9864 ppm	O(P(=O)(OC[C@]([H])(NC(=O)CCCCCCCCCCCCCCCCC)[C@]([H])(O)/C=C/CCCCCCCCCCCCC)[O-])CC[N+](C)(C)C
Liver	PC 34:3	LMGP01010598	19.19	756.554	283.5	283.163	0.00118942	[C42H78NO8P+H] 1+	Glycerophospholipids [GP]	PC	Diacylglycerophosphocholines	756.554	0.2291 ppm	[C@](COP(=O)([O-])OCC[N+](C)(C)C)([H])(OC(CCCC/C=C\C/C=C\C/C=C\CCCCC)=O)COC(CCCCCCCCCCCCCCC)=O
Liver	SM d34:1	LMSP03010003	19.15	703.576	283.8	283.461	0.00119339	[C39H79N2O6P+H] 1+	Sphingolipids [SP]	Phosphosphingolipids	Ceramide phosphocholines (sphingomyelins)	703.575	1.1826 ppm	[C@](COP(=O)([O-])OCC[N+](C)(C)C)([H])(NC(CCCCCCCCCCCCCCC)=O)[C@]([H])(O)/C=C/CCCCCCCCCCCCC
Liver	PC 18:2_20:4	LMGP01010943	18.29	806.571	290.1	289.753	0.00119507	[C46H80NO8P+H] 1+	Glycerophospholipids [GP]	PC	Diacylglycerophosphocholines	806.569	1.6972 ppm	[C@](COP(=O)([O-])OCC[N+](C)(C)C)([H])(OC(CCC/C=C\C/C=C\C/C=C\C/C=C\CCCCC)=O)COC(CCCCCCC/C=C\C/C=C\CCCCC)=O
HeLa	PC O- 18:0@_22:5	LMGP01020107	22.59	822.637	300.2	299.841	0.0011951	[C48H88NO7P+H] 1+	Glycerophospholipids [GP]	PC	1-alkyl,2-acylglycerophosphocholines	822.637	0.1879 ppm	[C@](COP(=O)([O-])OCC[N+](C)(C)C)([H])(OC(CC/C=C\C/C=C\C/C=C\C/C=C\C/C=C\CCCCC)=O)COCCCCCCCCCCCCCCCCCC
plasma	24-northornasterol A	LMST01010320	9.32	419.314	207.8	208.05	-0.00120367	[C26H42O4+H] 1+	Sterol Lipids [ST]	Sterols	Cholesterol and derivatives	419.316	3.2839 ppm	C1[C@]2(C)C3=CC[C@]4(C)[C@@]([H])([C@](O)(C)CC(=O)C(C)C)CC[C@@]4([H])[C@]3([H])C[C@H](O)[C@@]2([H])C[C@@H](O)C1
plasma	PC 35:2	LMGP01011360	21.72	772.586	287.8	287.453	0.00120573	[C43H82NO8P+H] 1+	Glycerophospholipids [GP]	PC	Diacylglycerophosphocholines	772.585	1.4234 ppm	[C@](COP(=O)([O-])OCC[N+](C)(C)C)([H])(OC(CCCCCCCCCCC/C=C\C/C=C\CCCCC)=O)COC(CCCCCCCCCCCC)=O
HeLa	LPC O- 16:0	LMGP01060010	8.51	482.36	230.5	230.221	0.0012103	[C24H52NO6P+H] 1+	Glycerophospholipids [GP]	PC	Monoalkylglycerophosphocholines	482.361	1.3233 ppm	[C@](COP(=O)([O-])OCC[N+](C)(C)C)([H])(O)COCCCCCCCCCCCCCCCC
HeLa	PC 34:2	LMGP01010585	28.57	758.57	285.1	285.447	-0.0012159	[C42H80NO8P+H] 1+	Glycerophospholipids [GP]	PC	Diacylglycerophosphocholines	758.569	1.0 ppm	[C@](COP(=O)([O-])OCC[N+](C)(C)C)([H])(OC(CCCCCCCC/C=C/C=C\CCCCC)=O)COC(CCCCCCCCCCCCCCC)=O
Liver	PC 36:5	LMGP01010633	18.06	780.553	286.7	287.05	-0.00122085	[C44H78NO8P+H] 1+	Glycerophospholipids [GP]	PC	Diacylglycerophosphocholines	780.554	0.4817 ppm	[C@](COP(=O)([O-])OCC[N+](C)(C)C)([H])(OC(CCC/C=C\C/C=C\C/C=C\C/C=C\C/C=C\CC)=O)COC(CCCCCCCCCCCCCCC)=O
HeLa	PC 14:0_18:2	LMGP01010494	17.88	730.539	279.2	278.858	0.00122559	[C40H76NO8P+H] 1+	Glycerophospholipids [GP]	PC	Diacylglycerophosphocholines	730.538	1.7754 ppm	[C@](COP(=O)([O-])OCC[N+](C)(C)C)([H])(OC(CCCCCCCCC/C=C\C/C=C\CCC)=O)COC(CCCCCCCCCCCCC)=O
HeLa	SM d42:2	LMSP03010007	28.56	813.686	304.9	304.526	0.00122618	[C47H93N2O6P+H] 1+	Sphingolipids [SP]	Phosphosphingolipids	Ceramide phosphocholines (sphingomyelins)	813.684	2.4571 ppm	[C@](COP(=O)([O-])OCC[N+](C)(C)C)([H])(NC(CCCCCCCCCCCCC/C=C\CCCCCCCC)=O)[C@]([H])(O)/C=C/CCCCCCCCCCCCC
Liver	PC 20:0_18:2	LMGP01011296	22.97	814.634	297.5	297.865	-0.00122829	[C46H88NO8P+H] 1+	Glycerophospholipids [GP]	PC	Diacylglycerophosphocholines	814.632	2.4564 ppm	[C@](COP(=O)([O-])OCC[N+](C)(C)C)([H])(OC(CCCCCCC/C=C\C/C=C\CCCCC)=O)COC(CCCCCCCCCCCCCCCCCCC)=O
Liver	PC 18:0_20:2@	LMGP01010788	22.8	814.631	297.5	297.866	-0.00123099	[C46H88NO8P+H] 1+	Glycerophospholipids [GP]	PC	Diacylglycerophosphocholines	814.632	0.6904 ppm	[C@](COP(=O)([O-])OCC[N+](C)(C)C)([H])(OC(CCCCCCCCC/C=C\C/C=C\CCCCC)=O)COC(CCCCCCCCCCCCCCCCC)=O
Liver	PC 16:1_22:6	LMGP01010696	17.41	804.555	288.5	288.144	0.00123369	[C46H78NO8P+H] 1+	Glycerophospholipids [GP]	PC	Diacylglycerophosphocholines	804.554	1.2016 ppm	[C@](COP(=O)([O-])OCC[N+](C)(C)C)([H])(OC(CC/C=C\C/C=C\C/C=C\C/C=C\C/C=C\C/C=C\CC)=O)COC(CCCCCCC/C=C\CCCCCC)=O
Liver	TG 12:0_16:0_22:6	LMGL03013346	25.52	840.705	307.6	307.98	-0.00123626	[C53H90O6+NH4] 1+	Glycerolipids [GL]	TAG	Triacylglycerols	840.708	2.739 ppm	C(OC(=O)CC/C=C\C/C=C\C/C=C\C/C=C\C/C=C\C/C=C\CC)[C@]([H])(OC(CCCCCCCCCCCCCCC)=O)COC(CCCCCCCCCCC)=O
HeLa	PC 20:0	LMGP01010380	9.37	566.382	243.4	243.701	-0.0012386	[C28H56NO8P+H] 1+	Glycerophospholipids [GP]	PC	Diacylglycerophosphocholines	566.382	0.2541 ppm	[C@](COP(=O)([O-])OCC[N+](C)(C)C)([H])(OC(CCCCCCCCC)=O)COC(CCCCCCCCC)=O
HeLa	PC 21:0	LMGP01010672	9.72	580.397	246.6	246.288	0.00126585	[C29H58NO8P+H] 1+	Glycerophospholipids [GP]	PC	Diacylglycerophosphocholines	580.397	1.0572 ppm	[C@](COP(=O)([O-])OCC[N+](C)(C)C)([H])(OC(CCCC)=O)COC(CCCCCCCCCCCCCCC)=O
HeLa	PC 25:0	LMGP01010001	11.44	636.46	259.7	260.03	-0.0012706	[C33H66NO8P+H] 1+	Glycerophospholipids [GP]	PC	Diacylglycerophosphocholines	636.46	0.6421 ppm	[C@](COP(=O)([O-])OCC[N+](C)(C)C)([H])(OC(CCCCCCCCCCCC)=O)COC(CCCCCCCCCCC)=O
Liver	LPC 18:2_0:0	LMGP01050034	4.32	520.34	226.7	226.988	-0.00127172	[C26H50NO7P+H] 1+	Glycerophospholipids [GP]	PC	Monoacylglycerophosphocholines	520.34	0.2664 ppm	[C@](COP(=O)([O-])OCC[N+](C)(C)C)([H])(O)COC(/C=C/C=C/CCCCCCCCCCCCC)=O
plasma	LPC 18:2_0:0	LMGP01050034	4.1	520.339	226.7	226.988	-0.00127172	[C26H50NO7P+H] 1+	Glycerophospholipids [GP]	PC	Monoacylglycerophosphocholines	520.34	1.1412 ppm	[C@](COP(=O)([O-])OCC[N+](C)(C)C)([H])(O)COC(/C=C/C=C/CCCCCCCCCCCCC)=O
Liver	TG 16:0_18:4_22:6	LMGL03015771	25.64	916.739	322.1	321.69	0.0012725	[C59H94O6+NH4] 1+	Glycerolipids [GL]	TAG	Triacylglycerols	916.739	0.5627 ppm	C(OC(=O)CC/C=C\C/C=C\C/C=C\C/C=C\C/C=C\C/C=C\CC)[C@]([H])(OC(CCCC/C=C\C/C=C\C/C=C\C/C=C\CC)=O)COC(CCCCCCCCCCCCCCC)=O
Liver	PE 40:2	LMGP02010140	24.03	800.614	292.9	292.527	0.00127291	[C45H86NO8P+H] 1+	Glycerophospholipids [GP]	PE	Diacylglycerophosphoethanolamines	800.616	2.882 ppm	[C@](COP(=O)(O)OCCN)([H])(OC(CCCCCCCCC/C=C\C/C=C\CCCCC)=O)COC(CCCCCCCCCCCCCCCCCCC)=O
HeLa	PE O- 16:0@_22:6	LMGP02020020	21.05	750.543	279.6	279.957	-0.00127587	[C43H76NO7P+H] 1+	Glycerophospholipids [GP]	PE	1-alkyl,2-acylglycerophosphoethanolamines	750.543	0.0758 ppm	[C@](COP(=O)(O)OCCN)([H])(OC(CC/C=C\C/C=C\C/C=C\C/C=C\C/C=C\C/C=C\CC)=O)COCCCCCCCCCCCCCCCC
plasma	PE P- 20:0@_18:2	LMGP02030075	23.79	756.589	285	284.634	0.00128532	[C43H82NO7P+H] 1+	Glycerophospholipids [GP]	PE	1-(1Z-alkenyl),2-acylglycerophosphoethanolamines	756.59	2.1217 ppm	[C@](COP(=O)(O)OCCN)([H])(OC(CCCCCCC/C=C\C/C=C\CCCCC)=O)CO/C=C\CCCCCCCCCCCCCCCCCC
HeLa	PC O- 36:3	LMGP01020053	21.72	770.606	290.4	290.775	-0.00129143	[C44H84NO7P+H] 1+	Glycerophospholipids [GP]	PC	1-alkyl,2-acylglycerophosphocholines	770.606	0.7357 ppm	[C@](COP(=O)([O-])OCC[N+](C)(C)C)([H])(OC(CCCCCC/C=C\C/C=C\C/C=C\CCCCC)=O)COCCCCCCCCCCCCCCCC
Liver	PC 40:7	LMGP01010847	19.95	832.585	295.5	295.116	0.0013002	[C48H82NO8P+H] 1+	Glycerophospholipids [GP]	PC	Diacylglycerophosphocholines	832.585	0.0746 ppm	[C@](COP(=O)([O-])OCC[N+](C)(C)C)([H])(OC(CC/C=C\C/C=C\C/C=C\C/C=C\C/C=C\C/C=C\CC)=O)COC(CCCCCCCCC/C=C\CCCCCC)=O
HeLa	PE 44:2	LMGP02011067	25.07	856.678	304.5	304.103	0.00130317	[C49H94NO8P+H] 1+	Glycerophospholipids [GP]	PE	Diacylglycerophosphoethanolamines	856.679	1.7417 ppm	[C@](COP(=O)(O)OCCN)([H])(OC(CCCCCCCCC/C=C\CCCCCCCCCC)=O)COC(CCCCCCCCC/C=C\CCCCCCCCCC)=O
plasma	LPE 22:5	LMGP02050069	7.04	528.311	220.6	220.89	-0.00131262	[C27H46NO7P+H] 1+	Glycerophospholipids [GP]	PE	Monoacylglycerophosphoethanolamines	528.308	4.5164 ppm	C(OP(OCCN)(O)=O)[C@]([H])(O)COC(=O)CC/C=C\C/C=C\C/C=C\C/C=C\C/C=C\CCCCC
plasma	SM d40:1	LMSP03010006	22.44	809.651	301.2	300.804	0.00131498	[C45H91N2O6P+Na] 1+	Sphingolipids [SP]	Phosphosphingolipids	Ceramide phosphocholines (sphingomyelins)	809.651	0.3038 ppm	[C@](COP(=O)([O-])OCC[N+](C)(C)C)([H])(NC(CCCCCCCCCCCCCCCCCCCCC)=O)[C@]([H])(O)/C=C/CCCCCCCCCCCCC
HeLa	PC 36:2	LMGP01010764	28.53	786.601	291.5	291.885	-0.00131921	[C44H84NO8P+H] 1+	Glycerophospholipids [GP]	PC	Diacylglycerophosphocholines	786.601	0.2799 ppm	[C@](COP(=O)([O-])OCC[N+](C)(C)C)([H])(OC(CCCCCCCC/C=C\C=C/CCCCC)=O)COC(CCCCCCCCCCCCCCCCC)=O
Liver	PE 18:2@_20:5	LMGP02010673	18.58	762.507	277.2	276.827	0.00134427	[C43H72NO8P+H] 1+	Glycerophospholipids [GP]	PE	Diacylglycerophosphoethanolamines	762.507	0.2459 ppm	[C@](COP(=O)(O)OCCN)([H])(OC(CCC/C=C\C/C=C\C/C=C\C/C=C\C/C=C\CC)=O)COC(CCCCCCC/C=C\C/C=C\CCCCC)=O
Liver	PC 19:0@_22:6	LMGP01011755	21.88	848.618	300.5	300.095	0.00134827	[C49H86NO8P+H] 1+	Glycerophospholipids [GP]	PC	Diacylglycerophosphocholines	848.616	1.9561 ppm	[C@](COP(=O)([O-])OCC[N+](C)(C)C)([H])(OC(CC/C=C\C/C=C\C/C=C\C/C=C\C/C=C\C/C=C\CC)=O)COC(CCCCCCCCCCCCCCCCCC)=O
HeLa	PC O- 36:4	LMGP01020054	23.63	768.591	288.8	289.194	-0.00136493	[C44H82NO7P+H] 1+	Glycerophospholipids [GP]	PC	1-alkyl,2-acylglycerophosphocholines	768.59	1.0879 ppm	[C@](COP(=O)([O-])OCC[N+](C)(C)C)([H])(OC(CCC/C=C/C/C=C/C/C=C/C/C=C/CCCCC)=O)COCCCCCCCCCCCCCCCC
Liver	TG 14:0_18:1_18:2	LMGL03014362	26.24	846.756	312.9	312.471	0.00136956	[C53H96O6+NH4] 1+	Glycerolipids [GL]	TAG	Triacylglycerols	846.755	1.8049 ppm	C(OC(=O)CCCCCCC/C=C\C/C=C\CCCCC)[C@]([H])(OC(CCCCCCC/C=C\CCCCCCCC)=O)COC(CCCCCCCCCCCCC)=O
HeLa	PE 16:0_18:1	LMGP02010009	21.93	718.538	275.3	274.923	0.00137014	[C39H76NO8P+H] 1+	Glycerophospholipids [GP]	PE	Diacylglycerophosphoethanolamines	718.538	0.361 ppm	[C@](COP(=O)(O)OCCN)([H])(OC(CCCCCCC/C=C\CCCCCCCC)=O)COC(CCCCCCCCCCCCCCC)=O
plasma	PE 16:0@_18:1	LMGP02010009	21.96	718.538	275.3	274.923	0.00137014	[C39H76NO8P+H] 1+	Glycerophospholipids [GP]	PE	Diacylglycerophosphoethanolamines	718.538	0.3185 ppm	[C@](COP(=O)(O)OCCN)([H])(OC(CCCCCCC/C=C\CCCCCCCC)=O)COC(CCCCCCCCCCCCCCC)=O
Liver	DG 14:0_18:2_0:0	LMGL02010385	21.94	582.509	252	251.654	0.00137468	[C35H64O5+NH4] 1+	Glycerolipids [GL]	DAG	Diacylglycerols	582.509	0.1788 ppm	OC[C@]([H])(OC(CCCCCCC/C=C\C/C=C\CCCCC)=O)COC(CCCCCCCCCCCCC)=O
Liver	PC 18:1@_22:5	LMGP01010846	20.26	834.601	297	297.412	-0.00138776	[C48H84NO8P+H] 1+	Glycerophospholipids [GP]	PC	Diacylglycerophosphocholines	834.601	0.2481 ppm	[C@](COP(=O)([O-])OCC[N+](C)(C)C)([H])(OC(CCCCC/C=C\C/C=C\C/C=C\C/C=C\C/C=C\CC)=O)COC(CCCCCCCCC/C=C\CCCCCC)=O
HeLa	DG 16:0_18:3_0:0	LMGL02010032	22.54	608.525	257.3	256.941	0.00139338	[C37H66O5+NH4] 1+	Glycerolipids [GL]	DAG	Diacylglycerols	608.525	0.2891 ppm	OC[C@]([H])(OC(CCCCCCC/C=C\C/C=C\C/C=C\CC)=O)COC(CCCCCCCCCCCCCCC)=O
HeLa	DG 18:1_20:3_0:0	LMGL02010110	23.58	662.573	266.8	267.173	-0.00139703	[C41H72O5+NH4] 1+	Glycerolipids [GL]	DAG	Diacylglycerols	662.572	1.1654 ppm	OC[C@]([H])(OC(CCCCCC/C=C\C/C=C\C/C=C\CCCCC)=O)COC(CCCCCCC/C=C\CCCCCCCC)=O
HeLa	PC 20:4_20:4	LMGP01011047	18.13	830.569	292.7	293.111	-0.00140521	[C48H80NO8P+H] 1+	Glycerophospholipids [GP]	PC	Diacylglycerophosphocholines	830.569	0.1155 ppm	[C@](COP(=O)([O-])OCC[N+](C)(C)C)([H])(OC(CCC/C=C/C/C=C/C/C=C/C/C=C/CCCCC)=O)COC(CCC/C=C/C/C=C/C/C=C/C/C=C/CCCCC)=O
Liver	PE 22:4_18:0	LMGP02011113	22.77	796.585	289.7	289.293	0.00140634	[C45H82NO8P+H] 1+	Glycerophospholipids [GP]	PE	Diacylglycerophosphoethanolamines	796.585	0.3051 ppm	[C@](COP(=O)(O)OCCN)([H])(OC(CCCCCCCCCCCCCCCCC)=O)COC(CCCCC/C=C\C/C=C\C/C=C\C/C=C\CCCCC)=O
plasma	SM d40:0	LMSP03010022	22.84	811.669	302.7	302.274	0.00140772	[C45H93N2O6P+Na] 1+	Sphingolipids [SP]	Phosphosphingolipids	Ceramide phosphocholines (sphingomyelins)	811.666	3.5808 ppm	[C@](COP(=O)([O-])OCC[N+](C)(C)C)([H])(NC(CCCCCCCCCCCCCCCCCCCCC)=O)[C@]([H])(O)CCCCCCCCCCCCCCC
Liver	PE 20:4_18:1	LMGP02010944	20.67	766.538	280.3	279.905	0.00140816	[C43H76NO8P+H] 1+	Glycerophospholipids [GP]	PE	Diacylglycerophosphoethanolamines	766.538	0.2986 ppm	[C@](COP(=O)(O)OCCN)([H])(OC(CCCCCCC/C=C\CCCCCCCC)=O)COC(CCC/C=C\C/C=C\C/C=C\C/C=C\CCCCC)=O
Liver	DG 18:1_20:1_0:0	LMGL02010090	24.51	666.601	271.8	271.417	0.00140856	[C41H76O5+NH4] 1+	Glycerolipids [GL]	DAG	Diacylglycerols	666.603	3.8612 ppm	OC[C@]([H])(OC(CCCCCCCCC/C=C\CCCCCCCC)=O)COC(CCCCCCC/C=C\CCCCCCCC)=O
Liver	PC 16:0@_18:1	LMGP01010005	21.86	760.585	287.6	287.195	0.00140894	[C42H82NO8P+H] 1+	Glycerophospholipids [GP]	PC	Diacylglycerophosphocholines	760.585	0.6405 ppm	[C@](COP(=O)([O-])OCC[N+](C)(C)C)([H])(OC(CCCCCCC/C=C\CCCCCCCC)=O)COC(CCCCCCCCCCCCCCC)=O
Liver	PE 38:4	LMGP02010114	21.53	768.555	283.2	283.605	-0.00142882	[C43H78NO8P+H] 1+	Glycerophospholipids [GP]	PE	Diacylglycerophosphoethanolamines	768.554	1.4961 ppm	[C@](COP(=O)(O)OCCN)([H])(OC(CCCC/C=C\C/C=C\C/C=C\C/C=C\CC)=O)COC(CCCCCCCCCCCCCCCCCCC)=O
Liver	PC O- 20:1@_20:4	LMGP01020274	22.43	822.639	299.9	300.329	-0.00143041	[C48H88NO7P+H] 1+	Glycerophospholipids [GP]	PC	1-alkyl,2-acylglycerophosphocholines	822.637	1.8153 ppm	[C@](COP(=O)([O-])OCC[N+](C)(C)C)([H])(OC(CCCCCC/C=C\C/C=C\C/C=C\C/C=C\CC)=O)COCCCCCCCCCC/C=C\CCCCCCCC
Liver	TG 17:1_18:2_20:4	LMGL03010555	26.05	908.768	322.8	322.337	0.00143507	[C58H98O6+NH4] 1+	Glycerolipids [GL]	TAG	Triacylglycerols	908.77	2.0397 ppm	C(OC(=O)CCC/C=C\C/C=C\C/C=C\C/C=C\CCCCC)[C@]([H])(OC(CCCCCCC/C=C\C/C=C\CCCCC)=O)COC(CCCCCCC/C=C\CCCCCCC)=O
Liver	TG 18:1_22:1_22:6	LMGL03012199	26.93	1004.86	342.5	342.006	0.00144266	[C65H110O6+NH4] 1+	Glycerolipids [GL]	TAG	Triacylglycerols	1004.86	0.1922 ppm	C(OC(=O)CC/C=C\C/C=C\C/C=C\C/C=C\C/C=C\C/C=C\CC)[C@]([H])(OC(CCCCCCCCCCC/C=C\CCCCCCCC)=O)COC(CCCCCCC/C=C\CCCCCCCC)=O
HeLa	PE 20:4_16:1	LMGP02010939	18.62	738.507	272.4	272.794	-0.00144696	[C41H72NO8P+H] 1+	Glycerophospholipids [GP]	PE	Diacylglycerophosphoethanolamines	738.507	0.242 ppm	[C@](COP(=O)(O)OCCN)([H])(OC(CCCCCCC/C=C\CCCCCC)=O)COC(CCC/C=C\C/C=C\C/C=C\C/C=C\CCCCC)=O
Liver	Oxidized PC 38:4	LMGP20010001	18.26	826.596	295.8	296.229	-0.00145003	[C46H84NO9P+H] 1+	Glycerophospholipids [GP]	Oxidized glycerophospholipids	Oxidized glycerophosphocholines	826.596	0.8174 ppm	[C@](COP(=O)([O-])OCC[N+](C)(C)C)([H])(OC(CCC/C=C\C/C=C\C=C\[C@@H](O)C/C=C\CCCCC)=O)COC(CCCCCCCCCCCCCCCCC)=O
plasma	TG 18:2_18:2_18:3	LMGL03010420	25.97	894.754	317.6	317.138	0.00145578	[C57H96O6+NH4] 1+	Glycerolipids [GL]	TAG	Triacylglycerols	894.755	1.0205 ppm	C(OC(=O)CCCCCCC/C=C\C/C=C\C/C=C\CC)[C@]([H])(OC(CCCCCCC/C=C\C/C=C\CCCCC)=O)COC(CCCCCCC/C=C\C/C=C\CCCCC)=O
Liver	PE 20:5_18:0	LMGP02010973	20.92	766.539	281.4	281.81	-0.00145706	[C43H76NO8P+H] 1+	Glycerophospholipids [GP]	PE	Diacylglycerophosphoethanolamines	766.538	0.5773 ppm	[C@](COP(=O)(O)OCCN)([H])(OC(CCCCCCCCCCCCCCCCC)=O)COC(CCC/C=C\C/C=C\C/C=C\C/C=C\C/C=C\CC)=O
Liver	PE P- 16:0@_20:4	LMGP02030093	21.14	724.528	273.9	274.302	-0.00146886	[C41H74NO7P+H] 1+	Glycerophospholipids [GP]	PE	1-(1Z-alkenyl),2-acylglycerophosphoethanolamines	724.528	0.5343 ppm	[C@](COP(=O)(O)OCCN)([H])(OC(CCC/C=C\C/C=C\C/C=C\C/C=C\CCCCC)=O)CO/C=C\CCCCCCCCCCCCCC
Liver	TG 18:2_22:6_22:6	LMGL03012429	25.57	992.765	333.6	334.093	-0.00147691	[C65H98O6+NH4] 1+	Glycerolipids [GL]	TAG	Triacylglycerols	992.77	4.9411 ppm	C(OC(=O)CC/C=C\C/C=C\C/C=C\C/C=C\C/C=C\C/C=C\CC)[C@]([H])(OC(CC/C=C\C/C=C\C/C=C\C/C=C\C/C=C\C/C=C\CC)=O)COC(CCCCCCC/C=C\C/C=C\CCCCC)=O
plasma	LPC 16:0_0:0	LMGP01050018	6.34	496.34	229.3	228.961	0.00147907	[C24H50NO7P+H] 1+	Glycerophospholipids [GP]	PC	Monoacylglycerophosphocholines	496.34	0.0334 ppm	[C@](COP(=O)([O-])OCC[N+](C)(C)C)([H])(O)COC(CCCCCCCCCCCCCCC)=O
plasma	LPC 16:0_0:0	LMGP01050018	9.01	496.339	229.3	228.961	0.00147907	[C24H50NO7P+H] 1+	Glycerophospholipids [GP]	PC	Monoacylglycerophosphocholines	496.34	0.52 ppm	[C@](COP(=O)([O-])OCC[N+](C)(C)C)([H])(O)COC(CCCCCCCCCCCCCCC)=O
plasma	PC O- 18:1	LMGP01020147	7.13	522.355	234.2	234.547	-0.00148063	[C26H52NO7P+H] 1+	Glycerophospholipids [GP]	PC	1-alkyl,2-acylglycerophosphocholines	522.355	0.8342 ppm	[C@](COP(=O)([O-])OCC[N+](C)(C)C)([H])(OC(C)=O)COCCCCCCCCCC/C=C\CCCC
HeLa	PC 27:0	LMGP01010700	12.24	664.49	267.2	266.804	0.00148149	[C35H70NO8P+H] 1+	Glycerophospholipids [GP]	PC	Diacylglycerophosphocholines	664.491	1.9764 ppm	[C@](COP(=O)([O-])OCC[N+](C)(C)C)([H])(OC(CCCCCCCCC)=O)COC(CCCCCCCCCCCCCCCC)=O
Liver	PC 40:6	LMGP01010821	20.55	834.601	297.5	297.946	-0.00150004	[C48H84NO8P+H] 1+	Glycerophospholipids [GP]	PC	Diacylglycerophosphocholines	834.601	0.2481 ppm	[C@](COP(=O)([O-])OCC[N+](C)(C)C)([H])(OC(CC/C=C\C/C=C\C/C=C\C/C=C\C/C=C\C/C=C\CC)=O)COC(CCCCCCCCCCCCCCCCC)=O
HeLa	PC O- 38:4	LMGP01020100	22.81	796.621	296.2	295.755	0.0015009	[C46H86NO7P+H] 1+	Glycerophospholipids [GP]	PC	1-alkyl,2-acylglycerophosphocholines	796.621	0.3158 ppm	[C@](COP(=O)([O-])OCC[N+](C)(C)C)([H])(OC(CCC/C=C/C/C=C/C/C=C/C/C=C/CCCCC)=O)COCCCCCCCCCCCCCCCCCC
Liver	TG 18:2_20:2_22:4	LMGL03011747	26.45	976.832	335.7	336.204	-0.00150119	[C63H106O6+NH4] 1+	Glycerolipids [GL]	TAG	Triacylglycerols	976.833	0.6257 ppm	C(OC(=O)CCCCC/C=C\C/C=C\C/C=C\C/C=C\CCCCC)[C@]([H])(OC(CCCCCCCCC/C=C\C/C=C\CCCCC)=O)COC(CCCCCCC/C=C\C/C=C\CCCCC)=O
Liver	PC 44:6	LMGP01012003	23.5	890.667	310.5	310.967	-0.00150271	[C52H92NO8P+H] 1+	Glycerophospholipids [GP]	PC	Diacylglycerophosphocholines	890.663	4.5204 ppm	[C@](COP(=O)([O-])OCC[N+](C)(C)C)([H])(OC(CC/C=C\C/C=C\C/C=C\C/C=C\C/C=C\C/C=C\CC)=O)COC(CCCCCCCCCCCCCCCCCCCCC)=O
plasma	PC 38:4	LMGP01010642	24.12	810.6	294.8	294.356	0.00150528	[C46H84NO8P+H] 1+	Glycerophospholipids [GP]	PC	Diacylglycerophosphocholines	810.601	0.7072 ppm	[C@](COP(=O)([O-])OCC[N+](C)(C)C)([H])(OC(CCCCC/C=C\C/C=C\C/C=C\C/C=C\CCCCC)=O)COC(CCCCCCCCCCCCCCC)=O
Liver	PC O- 20:1	LMGP01020150	9.85	550.386	241.4	241.764	-0.00150879	[C28H56NO7P+H] 1+	Glycerophospholipids [GP]	PC	1-alkyl,2-acylglycerophosphocholines	550.387	0.5502 ppm	[C@](COP(=O)([O-])OCC[N+](C)(C)C)([H])(OC(C)=O)COCCCCCCCCC/C=C/CCCCCCC
HeLa	PC O- 34:3	LMGP01020041	19.94	742.575	283.9	284.329	-0.00151194	[C42H80NO7P+H] 1+	Glycerophospholipids [GP]	PC	1-alkyl,2-acylglycerophosphocholines	742.574	1.242 ppm	[C@](COP(=O)([O-])OCC[N+](C)(C)C)([H])(OC(CCCC/C=C\C/C=C\C/C=C\CCCCC)=O)COCCCCCCCCCCCCCCCC
plasma	PE P- 18:0@_20:4	LMGP02030003	22.91	752.56	281.7	281.273	0.00151452	[C43H78NO7P+H] 1+	Glycerophospholipids [GP]	PE	1-(1Z-alkenyl),2-acylglycerophosphoethanolamines	752.559	1.0155 ppm	[C@](COP(=O)(O)OCCN)([H])(OC(CCC/C=C\C/C=C\C/C=C\C/C=C\CCCCC)=O)CO/C=C\CCCCCCCCCCCCCCCC
plasma	PC O- 40:5	LMGP01020107	23.88	822.636	300.3	299.841	0.0015277	[C48H88NO7P+H] 1+	Glycerophospholipids [GP]	PC	1-alkyl,2-acylglycerophosphocholines	822.637	1.0783 ppm	[C@](COP(=O)([O-])OCC[N+](C)(C)C)([H])(OC(CC/C=C\C/C=C\C/C=C\C/C=C\C/C=C\CCCCC)=O)COCCCCCCCCCCCCCCCCCC
HeLa	PS 36:1	LMGP03010025	24.81	790.562	287.3	286.857	0.00154323	[C42H80NO10P+H] 1+	Glycerophospholipids [GP]	PS	Diacylglycerophosphoserines	790.559	3.0161 ppm	C(O)(=O)[C@@]([H])(N)COP(OC[C@]([H])(OC(CCCCCCC/C=C\CCCCCCCC)=O)COC(CCCCCCCCCCCCCCCCC)=O)(=O)O
HeLa	TG 20:4_20:4_22:6	LMGL03012374	25.82	992.77	333.7	333.184	0.00154664	[C65H98O6+NH4] 1+	Glycerolipids [GL]	TAG	Triacylglycerols	992.77	0.1457 ppm	C(OC(=O)CC/C=C\C/C=C\C/C=C\C/C=C\C/C=C\C/C=C\CC)[C@]([H])(OC(CCC/C=C\C/C=C\C/C=C\C/C=C\CCCCC)=O)COC(CCC/C=C\C/C=C\C/C=C\C/C=C\CCCCC)=O
Liver	PC 38:4	LMGP01010642	21.09	810.601	293.9	294.356	-0.00155238	[C46H84NO8P+H] 1+	Glycerophospholipids [GP]	PC	Diacylglycerophosphocholines	810.601	0.0296 ppm	[C@](COP(=O)([O-])OCC[N+](C)(C)C)([H])(OC(CCCCC/C=C\C/C=C\C/C=C\C/C=C\CCCCC)=O)COC(CCCCCCCCCCCCCCC)=O
HeLa	PC 42:10	LMGP01011058	19.4	854.568	297.7	298.162	-0.00155283	[C50H80NO8P+H] 1+	Glycerophospholipids [GP]	PC	Diacylglycerophosphocholines	854.569	1.8264 ppm	[C@](COP(=O)([O-])OCC[N+](C)(C)C)([H])(OC(CCCCC/C=C\C/C=C\C/C=C\C/C=C\C/C=C\CC)=O)COC(CCC/C=C\C/C=C\C/C=C\C/C=C\C/C=C\CC)=O
HeLa	TG 16:1_22:6_22:6	LMGL03012194	25.73	966.754	329.5	328.985	0.00156412	[C63H96O6+NH4] 1+	Glycerolipids [GL]	TAG	Triacylglycerols	966.755	0.1237 ppm	C(OC(=O)CC/C=C\C/C=C\C/C=C\C/C=C\C/C=C\C/C=C\CC)[C@]([H])(OC(CC/C=C\C/C=C\C/C=C\C/C=C\C/C=C\C/C=C\CC)=O)COC(CCCCCCC/C=C\CCCCCC)=O
plasma	PC 34:2	LMGP01010585	26.58	758.569	285	285.447	-0.0015672	[C42H80NO8P+H] 1+	Glycerophospholipids [GP]	PC	Diacylglycerophosphocholines	758.569	0.115 ppm	[C@](COP(=O)([O-])OCC[N+](C)(C)C)([H])(OC(CCCCCCCC/C=C/C=C\CCCCC)=O)COC(CCCCCCCCCCCCCCC)=O
HeLa	PC 36:5	LMGP01010633	22.96	780.553	286.6	287.05	-0.0015702	[C44H78NO8P+H] 1+	Glycerophospholipids [GP]	PC	Diacylglycerophosphocholines	780.554	0.7163 ppm	[C@](COP(=O)([O-])OCC[N+](C)(C)C)([H])(OC(CCC/C=C\C/C=C\C/C=C\C/C=C\C/C=C\CC)=O)COC(CCCCCCCCCCCCCCC)=O
plasma	PC 34:2	LMGP01010585	17.28	758.57	285.9	285.447	0.00158569	[C42H80NO8P+H] 1+	Glycerophospholipids [GP]	PC	Diacylglycerophosphocholines	758.569	0.6782 ppm	[C@](COP(=O)([O-])OCC[N+](C)(C)C)([H])(OC(CCCCCCCC/C=C/C=C\CCCCC)=O)COC(CCCCCCCCCCCCCCC)=O
HeLa	PC O- 44:4	LMGP01020254	25.04	880.714	314.5	314.999	-0.00158591	[C52H98NO7P+H] 1+	Glycerophospholipids [GP]	PC	1-alkyl,2-acylglycerophosphocholines	880.715	1.496 ppm	[C@](COP(=O)([O-])OCC[N+](C)(C)C)([H])(OC(CCCCCC/C=C\C/C=C\C/C=C\C/C=C\CC)=O)COCCCCCCCCCCCCCCCCCCCCCCCC
plasma	Oxidized PC 18:0_20:4	LMGP20010001	18.24	826.595	296.7	296.229	0.00158773	[C46H84NO9P+H] 1+	Glycerophospholipids [GP]	Oxidized glycerophospholipids	Oxidized glycerophosphocholines	826.596	0.965 ppm	[C@](COP(=O)([O-])OCC[N+](C)(C)C)([H])(OC(CCC/C=C\C/C=C\C=C\[C@@H](O)C/C=C\CCCCC)=O)COC(CCCCCCCCCCCCCCCCC)=O
HeLa	TG 16:0_22:5_22:6	LMGL03012086	26.18	970.786	332.8	333.33	-0.00159276	[C63H100O6+NH4] 1+	Glycerolipids [GL]	TAG	Triacylglycerols	970.786	0.2024 ppm	C(OC(=O)CC/C=C\C/C=C\C/C=C\C/C=C\C/C=C\C/C=C\CC)[C@]([H])(OC(CCCCC/C=C\C/C=C\C/C=C\C/C=C\C/C=C\CC)=O)COC(CCCCCCCCCCCCCCC)=O
plasma	LPE 22:4	LMGP02050014	7.7	530.324	223.6	223.957	-0.00159884	[C27H48NO7P+H] 1+	Glycerophospholipids [GP]	PE	Monoacylglycerophosphoethanolamines	530.324	0.8422 ppm	[C@](COP(=O)(O)OCCN)([H])(O)COC(CCCCC/C=C\C/C=C\C/C=C\C/C=C\CCCCC)=O
HeLa	PC 16:0	LMGP01011251	4.76	510.32	229.3	229.668	-0.0016044	[C24H48NO8P+H] 1+	Glycerophospholipids [GP]	PC	Diacylglycerophosphocholines	510.319	0.8373 ppm	[C@](COP(=O)([O-])OCC[N+](C)(C)C)([H])(OC(CCCCCCC)=O)COC(CCCCCCC)=O
HeLa	PS 34:2	LMGP03010066	18.85	760.512	277.8	278.246	-0.00160482	[C40H74NO10P+H] 1+	Glycerophospholipids [GP]	PS	Diacylglycerophosphoserines	760.512	0.1042 ppm	C(O)(=O)[C@@]([H])(N)COP(OC[C@]([H])(OC(CCCCCCCCCCC/C=C\C/C=C\CCCCC)=O)COC(CCCCCCCCCCC)=O)(=O)O
plasma	LPC 14:0_0:0	LMGP01050012	1.51	468.308	222	221.641	0.00161826	[C22H46NO7P+H] 1+	Glycerophospholipids [GP]	PC	Monoacylglycerophosphocholines	468.308	0.0773 ppm	[C@](COP(=O)([O-])OCC[N+](C)(C)C)([H])(O)COC(CCCCCCCCCCCCC)=O
HeLa	PE O- 36:4	LMGP02020019	21.59	726.543	276.5	276.05	0.00162685	[C41H76NO7P+H] 1+	Glycerophospholipids [GP]	PE	1-alkyl,2-acylglycerophosphoethanolamines	726.543	0.6778 ppm	[C@](COP(=O)(O)OCCN)([H])(OC(CCC/C=C\C/C=C\C/C=C\C/C=C\CCCCC)=O)COCCCCCCCCCCCCCCCC
plasma	TG 18:2_20:1_22:1	LMGL03011424	27.81	984.894	340.8	340.245	0.00162954	[C63H114O6+NH4] 1+	Glycerolipids [GL]	TAG	Triacylglycerols	984.895	1.8378 ppm	C(OC(=O)CCCCCCCCCCC/C=C\CCCCCCCC)[C@]([H])(OC(CCCCCCCCC/C=C\CCCCCCCC)=O)COC(CCCCCCC/C=C\C/C=C\CCCCC)=O
HeLa	PC 38:6	LMGP01010650	22.35	806.572	290.7	291.174	-0.00163186	[C46H80NO8P+H] 1+	Glycerophospholipids [GP]	PC	Diacylglycerophosphocholines	806.569	3.0593 ppm	[C@](COP(=O)([O-])OCC[N+](C)(C)C)([H])(OC(CC/C=C/C/C=C/C/C=C/C/C=C/C/C=C/C/C=C/CC)=O)COC(CCCCCCCCCCCCCCC)=O
plasma	PC 16:0_20:3	LMGP01010622	20.56	784.585	290.5	290.025	0.00163673	[C44H82NO8P+H] 1+	Glycerophospholipids [GP]	PC	Diacylglycerophosphocholines	784.585	0.3126 ppm	[C@](COP(=O)([O-])OCC[N+](C)(C)C)([H])(OC(CCC/C=C\C/C=C\C/C=C\CCCCCCCC)=O)COC(CCCCCCCCCCCCCCC)=O
Liver	PC 18:1_22:6	LMGP01010847	19.28	832.587	295.6	295.116	0.00163806	[C48H82NO8P+H] 1+	Glycerophospholipids [GP]	PC	Diacylglycerophosphocholines	832.585	2.4205 ppm	[C@](COP(=O)([O-])OCC[N+](C)(C)C)([H])(OC(CC/C=C\C/C=C\C/C=C\C/C=C\C/C=C\C/C=C\CC)=O)COC(CCCCCCCCC/C=C\CCCCCC)=O
Liver	PE O- 38:4	LMGP02020037	22.78	754.574	283.2	282.735	0.0016407	[C43H80NO7P+H] 1+	Glycerophospholipids [GP]	PE	1-alkyl,2-acylglycerophosphoethanolamines	754.574	0.3146 ppm	[C@](COP(=O)(O)OCCN)([H])(OC(CCCCC/C=C\C/C=C\C/C=C\C/C=C\CCCCC)=O)COCCCCCCCCCCCCCCCC
plasma	LPC O- 16:0	LMGP01060010	8.09	482.36	230.6	230.221	0.00164343	[C24H52NO6P+H] 1+	Glycerophospholipids [GP]	PC	Monoalkylglycerophosphocholines	482.361	0.311 ppm	[C@](COP(=O)([O-])OCC[N+](C)(C)C)([H])(O)COCCCCCCCCCCCCCCCC
Liver	LPC 16:1	LMGP01050021	2.78	494.324	224.5	224.13	0.00164993	[C24H48NO7P+H] 1+	Glycerophospholipids [GP]	PC	Monoacylglycerophosphocholines	494.324	0.4097 ppm	[C@](COP(=O)([O-])OCC[N+](C)(C)C)([H])(O)COC(CCCCCCC/C=C/CCCCCC)=O
plasma	PC 25:0	LMGP01010001	11.34	636.462	259.6	260.03	-0.00165629	[C33H66NO8P+H] 1+	Glycerophospholipids [GP]	PC	Diacylglycerophosphocholines	636.46	2.8102 ppm	[C@](COP(=O)([O-])OCC[N+](C)(C)C)([H])(OC(CCCCCCCCCCCC)=O)COC(CCCCCCCCCCC)=O
Liver	PE P- 16:0@_22:4	LMGP02030033	22.25	752.559	281.6	281.132	0.00166059	[C43H78NO7P+H] 1+	Glycerophospholipids [GP]	PE	1-(1Z-alkenyl),2-acylglycerophosphoethanolamines	752.559	0.2044 ppm	[C@](COP(=O)(O)OCCN)([H])(OC(CCCCC/C=C\C/C=C\C/C=C\C/C=C\CCCCC)=O)CO/C=C\CCCCCCCCCCCCCC
plasma	PE P- 16:0@_22:4	LMGP02030033	22.37	752.559	281.6	281.132	0.00166059	[C43H78NO7P+H] 1+	Glycerophospholipids [GP]	PE	1-(1Z-alkenyl),2-acylglycerophosphoethanolamines	752.559	0.3633 ppm	[C@](COP(=O)(O)OCCN)([H])(OC(CCCCC/C=C\C/C=C\C/C=C\C/C=C\CCCCC)=O)CO/C=C\CCCCCCCCCCCCCC
plasma	Oxidized PC 16:0@_20:4	LMGP20010002	17.01	798.564	290.1	289.618	0.00166218	[C44H80NO9P+H] 1+	Glycerophospholipids [GP]	Oxidized glycerophospholipids	Oxidized glycerophosphocholines	798.565	1.3947 ppm	[C@](COP(=O)([O-])OCC[N+](C)(C)C)([H])(OC(CCC/C=C\C/C=C\C=C\[C@@H](O)C/C=C\CCCCC)=O)COC(CCCCCCCCCCCCCCC)=O
HeLa	PC 36:2	LMGP01010764	27.8	786.601	291.4	291.885	-0.00166283	[C44H84NO8P+H] 1+	Glycerophospholipids [GP]	PC	Diacylglycerophosphocholines	786.601	0.2633 ppm	[C@](COP(=O)([O-])OCC[N+](C)(C)C)([H])(OC(CCCCCCCC/C=C\C=C/CCCCC)=O)COC(CCCCCCCCCCCCCCCCC)=O
HeLa	PE O- 40:5	LMGP02020084	22.93	780.589	288.4	288.88	-0.00166308	[C45H82NO7P+H] 1+	Glycerophospholipids [GP]	PE	1-alkyl,2-acylglycerophosphoethanolamines	780.59	2.0565 ppm	[C@](COP(=O)(O)OCCN)([H])(OC(CCC/C=C\C/C=C\C/C=C\C/C=C\C/C=C\CC)=O)COCCCCCCCCCCCCCCCCCCCC
plasma	PC 21:0	LMGP01010672	9.59	580.398	246.7	246.288	0.00167069	[C29H58NO8P+H] 1+	Glycerophospholipids [GP]	PC	Diacylglycerophosphocholines	580.397	0.5202 ppm	[C@](COP(=O)([O-])OCC[N+](C)(C)C)([H])(OC(CCCC)=O)COC(CCCCCCCCCCCCCCC)=O
HeLa	PC 40:4	LMGP01011045	16.49	838.632	299.3	299.803	-0.00167974	[C48H88NO8P+H] 1+	Glycerophospholipids [GP]	PC	Diacylglycerophosphocholines	838.632	0.3795 ppm	[C@](COP(=O)([O-])OCC[N+](C)(C)C)([H])(OC(CCCCCCCCC/C=C/C/C=C/CCCCC)=O)COC(CCCCCCCCC/C=C/C/C=C/CCCCC)=O
plasma	PE 16:0@_22:6	LMGP02010095	19.92	764.525	279.1	279.572	-0.001691	[C43H74NO8P+H] 1+	Glycerophospholipids [GP]	PE	Diacylglycerophosphoethanolamines	764.523	3.7251 ppm	[C@](COP(=O)(O)OCCN)([H])(OC(CC/C=C\C/C=C\C/C=C\C/C=C\C/C=C\C/C=C\CC)=O)COC(CCCCCCCCCCCCCCC)=O
HeLa	PC 18:2_18:2	LMGP01010921	18.9	782.57	287.6	288.089	-0.00170012	[C44H80NO8P+H] 1+	Glycerophospholipids [GP]	PC	Diacylglycerophosphocholines	782.569	0.3454 ppm	[C@](COP(=O)([O-])OCC[N+](C)(C)C)([H])(OC(/C=C/C=C/CCCCCCCCCCCCC)=O)COC(/C=C/C=C/CCCCCCCCCCCCC)=O
plasma	PC O- 36:4	LMGP01020054	23.84	768.588	288.7	289.194	-0.00171178	[C44H82NO7P+H] 1+	Glycerophospholipids [GP]	PC	1-alkyl,2-acylglycerophosphocholines	768.59	2.9621 ppm	[C@](COP(=O)([O-])OCC[N+](C)(C)C)([H])(OC(CCC/C=C/C/C=C/C/C=C/C/C=C/CCCCC)=O)COCCCCCCCCCCCCCCCC
plasma	LPC 18:2_0:0	LMGP01050034	4.31	520.34	226.6	226.988	-0.00171359	[C26H50NO7P+H] 1+	Glycerophospholipids [GP]	PC	Monoacylglycerophosphocholines	520.34	0.0855 ppm	[C@](COP(=O)([O-])OCC[N+](C)(C)C)([H])(O)COC(/C=C/C=C/CCCCCCCCCCCCC)=O
plasma	LPC 22:4	LMGP01050124	8.29	572.371	236.7	236.294	0.00171542	[C30H54NO7P+H] 1+	Glycerophospholipids [GP]	PC	Monoacylglycerophosphocholines	572.371	0.0587 ppm	[C@](COP(=O)([O-])OCC[N+](C)(C)C)([H])(O)COC(CCCCC/C=C\C/C=C\C/C=C\C/C=C\CCCCC)=O
plasma	TG 18:2_18:3_20:4	LMGL03010876	25.88	918.754	321.6	321.039	0.00174296	[C59H96O6+NH4] 1+	Glycerolipids [GL]	TAG	Triacylglycerols	918.755	1.1267 ppm	C(OC(=O)CCC/C=C\C/C=C\C/C=C\C/C=C\CCCCC)[C@]([H])(OC(CCCCCCC/C=C\C/C=C\C/C=C\CC)=O)COC(CCCCCCC/C=C\C/C=C\CCCCC)=O
Liver	TG 18:2_18:3_20:4	LMGL03010876	25.69	918.755	321.6	321.039	0.00174296	[C59H96O6+NH4] 1+	Glycerolipids [GL]	TAG	Triacylglycerols	918.755	0.5341 ppm	C(OC(=O)CCC/C=C\C/C=C\C/C=C\C/C=C\CCCCC)[C@]([H])(OC(CCCCCCC/C=C\C/C=C\C/C=C\CC)=O)COC(CCCCCCC/C=C\C/C=C\CCCCC)=O
plasma	TG 18:1_18:2_22:1	LMGL03011049	27.45	956.863	335	334.415	0.00174649	[C61H110O6+NH4] 1+	Glycerolipids [GL]	TAG	Triacylglycerols	956.864	1.4566 ppm	C(OC(=O)CCCCCCCCCCC/C=C\CCCCCCCC)[C@]([H])(OC(CCCCCCC/C=C\C/C=C\CCCCC)=O)COC(CCCCCCC/C=C\CCCCCCCC)=O
plasma	LPC 20:1_0:0	LMGP01050047	10.57	550.387	239.3	238.88	0.00175392	[C28H56NO7P+H] 1+	Glycerophospholipids [GP]	PC	Monoacylglycerophosphocholines	550.387	0.6697 ppm	[C@](COP(=O)([O-])OCC[N+](C)(C)C)([H])(O)COC(CCCCCCC/C=C\CCCCCCCCCC)=O
plasma	PC 16:0_18:1	LMGP01010005	27.51	760.584	287.7	287.195	0.00175603	[C42H82NO8P+H] 1+	Glycerophospholipids [GP]	PC	Diacylglycerophosphocholines	760.585	1.0418 ppm	[C@](COP(=O)([O-])OCC[N+](C)(C)C)([H])(OC(CCCCCCC/C=C\CCCCCCCC)=O)COC(CCCCCCCCCCCCCCC)=O
plasma	SM d38:2	LMSP03010058	18.9	779.605	293	292.485	0.00175809	[C43H85N2O6P+Na] 1+	Sphingolipids [SP]	Phosphosphingolipids	Ceramide phosphocholines (sphingomyelins)	779.604	1.1949 ppm	[C@](COP(=O)([O-])OCC[N+](C)(C)C)([H])(NC(CCCCCCCCCCC/C=C\CCCCCCCC)=O)[C@]([H])(O)/C=C/CCCCCCCCCCC
HeLa	PE 16:0_20:4	LMGP02010096	20.07	740.523	275.3	275.785	-0.00176086	[C41H74NO8P+H] 1+	Glycerophospholipids [GP]	PE	Diacylglycerophosphoethanolamines	740.523	0.7963 ppm	[C@](COP(=O)(O)OCCN)([H])(OC(CCC/C=C\C/C=C\C/C=C\C/C=C\CCCCC)=O)COC(CCCCCCCCCCCCCCC)=O
plasma	PC 36:2	LMGP01010764	29.88	786.6	292.4	291.885	0.00176283	[C44H84NO8P+H] 1+	Glycerophospholipids [GP]	PC	Diacylglycerophosphocholines	786.601	0.7288 ppm	[C@](COP(=O)([O-])OCC[N+](C)(C)C)([H])(OC(CCCCCCCC/C=C\C=C/CCCCC)=O)COC(CCCCCCCCCCCCCCCCC)=O
HeLa	PC 39:1	LMGP01011518	25.12	830.663	301.3	301.831	-0.0017636	[C47H92NO8P+H] 1+	Glycerophospholipids [GP]	PC	Diacylglycerophosphocholines	830.663	0.4435 ppm	[C@](COP(=O)([O-])OCC[N+](C)(C)C)([H])(OC(CCCCCCCCC/C=C\CCCCCCCCCC)=O)COC(CCCCCCCCCCCCCCCC)=O
HeLa	PC 42:9	LMGP01011896	18.98	856.584	297.7	298.229	-0.00177565	[C50H82NO8P+H] 1+	Glycerophospholipids [GP]	PC	Diacylglycerophosphocholines	856.585	1.0675 ppm	[C@](COP(=O)([O-])OCC[N+](C)(C)C)([H])(OC(CC/C=C\C/C=C\C/C=C\C/C=C\C/C=C\C/C=C\CC)=O)COC(CCCCCC/C=C\C/C=C\C/C=C\CCCCC)=O
plasma	PC 42:9	LMGP01011896	18.99	856.582	297.7	298.229	-0.00177565	[C50H82NO8P+H] 1+	Glycerophospholipids [GP]	PC	Diacylglycerophosphocholines	856.585	4.1315 ppm	[C@](COP(=O)([O-])OCC[N+](C)(C)C)([H])(OC(CC/C=C\C/C=C\C/C=C\C/C=C\C/C=C\C/C=C\CC)=O)COC(CCCCCC/C=C\C/C=C\C/C=C\CCCCC)=O
plasma	PC 40:2	LMGP01011036	23.91	842.663	303.7	303.157	0.00178793	[C48H92NO8P+H] 1+	Glycerophospholipids [GP]	PC	Diacylglycerophosphocholines	842.663	0.0026 ppm	[C@](COP(=O)([O-])OCC[N+](C)(C)C)([H])(OC(CCCCCCCCC/C=C/CCCCCCCC)=O)COC(CCCCCCCCC/C=C/CCCCCCCC)=O
plasma	PC O- 38:2	LMGP01020191	23.66	800.653	299.3	298.765	0.00178841	[C46H90NO7P+H] 1+	Glycerophospholipids [GP]	PC	1-alkyl,2-acylglycerophosphocholines	800.653	0.1568 ppm	[C@](COP(=O)([O-])OCC[N+](C)(C)C)([H])(OC(CCCCCCCCCCC/C=C\C/C=C\CCCCC)=O)COCCCCCCCCCCCCCCCC
plasma	PC O- 20:1	LMGP01020150	10.12	550.387	242.2	241.764	0.00179925	[C28H56NO7P+H] 1+	Glycerophospholipids [GP]	PC	1-alkyl,2-acylglycerophosphocholines	550.387	0.5588 ppm	[C@](COP(=O)([O-])OCC[N+](C)(C)C)([H])(OC(C)=O)COCCCCCCCCC/C=C/CCCCCCC
HeLa	PE 16:1_16:0	LMGP02010520	20.13	690.507	268.7	268.216	0.00179984	[C37H72NO8P+H] 1+	Glycerophospholipids [GP]	PE	Diacylglycerophosphoethanolamines	690.507	0.7135 ppm	[C@](COP(=O)(O)OCCN)([H])(OC(CCCCCCCCCCCCCCC)=O)COC(CCCCCCC/C=C\CCCCCC)=O
Liver	PE 16:1@_16:0	LMGP02010520	20.08	690.507	268.7	268.216	0.00179984	[C37H72NO8P+H] 1+	Glycerophospholipids [GP]	PE	Diacylglycerophosphoethanolamines	690.507	0.3472 ppm	[C@](COP(=O)(O)OCCN)([H])(OC(CCCCCCCCCCCCCCC)=O)COC(CCCCCCC/C=C\CCCCCC)=O
Liver	PC 32:3	LMGP01010497	16.24	728.526	276.9	277.402	-0.00181321	[C40H74NO8P+H] 1+	Glycerophospholipids [GP]	PC	Diacylglycerophosphocholines	728.523	4.4119 ppm	[C@](COP(=O)([O-])OCC[N+](C)(C)C)([H])(OC(CCCCCCC/C=C\C/C=C\C/C=C\CC)=O)COC(CCCCCCCCCCCCC)=O
Liver	PC 18:2_19:0	LMGP01011628	22.44	800.616	294.4	293.862	0.00182638	[C45H86NO8P+H] 1+	Glycerophospholipids [GP]	PC	Diacylglycerophosphocholines	800.616	0.1675 ppm	[C@](COP(=O)([O-])OCC[N+](C)(C)C)([H])(OC(CCCCCCCCCCCCCCCCCC)=O)COC(CCCCCCC/C=C\C/C=C\CCCCC)=O
Liver	DG 18:1_20:4_0:0	LMGL02010121	23.02	660.556	266	265.514	0.00182697	[C41H70O5+NH4] 1+	Glycerolipids [GL]	DAG	Diacylglycerols	660.556	0.2715 ppm	OC[C@]([H])(OC(CCC/C=C\C/C=C\C/C=C\C/C=C\CCCCC)=O)COC(CCCCCCC/C=C\CCCCCCCC)=O
HeLa	PC 34:4	LMGP01010506	17.28	754.538	280.7	281.216	-0.00183781	[C42H76NO8P+H] 1+	Glycerophospholipids [GP]	PC	Diacylglycerophosphocholines	754.538	0.3438 ppm	[C@](COP(=O)([O-])OCC[N+](C)(C)C)([H])(OC(CCC/C=C\C/C=C\C/C=C\C/C=C\CCCCC)=O)COC(CCCCCCCCCCCCC)=O
HeLa	PC 16:0@_22:4	LMGP01010642	21.03	810.601	294.9	294.356	0.00184387	[C46H84NO8P+H] 1+	Glycerophospholipids [GP]	PC	Diacylglycerophosphocholines	810.601	0.1802 ppm	[C@](COP(=O)([O-])OCC[N+](C)(C)C)([H])(OC(CCCCC/C=C\C/C=C\C/C=C\C/C=C\CCCCC)=O)COC(CCCCCCCCCCCCCCC)=O
HeLa	PC O- 21:0	LMGP01020074	13.64	566.418	248	247.542	0.00184587	[C29H60NO7P+H] 1+	Glycerophospholipids [GP]	PC	1-alkyl,2-acylglycerophosphocholines	566.418	0.8386 ppm	[C@](COP(=O)([O-])OCC[N+](C)(C)C)([H])(OC(CCCC)=O)COCCCCCCCCCCCCCCCC
HeLa	PE 32:2	LMGP02010108	18.44	688.491	264.6	265.089	-0.00184675	[C37H70NO8P+H] 1+	Glycerophospholipids [GP]	PE	Diacylglycerophosphoethanolamines	688.491	0.2232 ppm	[C@](COP(=O)(O)OCCN)([H])(OC(CCCCCCC/C=C\CCCCCC)=O)COC(CCCCCCC/C=C\CCCCCC)=O
HeLa	PC 22:0	LMGP01010674	10.06	594.412	249.1	249.561	-0.00185147	[C30H60NO8P+H] 1+	Glycerophospholipids [GP]	PC	Diacylglycerophosphocholines	594.413	1.2798 ppm	[C@](COP(=O)([O-])OCC[N+](C)(C)C)([H])(OC(CCCCC)=O)COC(CCCCCCCCCCCCCCC)=O
Liver	TG 14:0_16:0_18:2	LMGL03014227	26.21	820.739	308.9	308.323	0.00186806	[C51H94O6+NH4] 1+	Glycerolipids [GL]	TAG	Triacylglycerols	820.739	0.6285 ppm	C(OC(=O)CCCCCCC/C=C\C/C=C\CCCCC)[C@]([H])(OC(CCCCCCCCCCCCCCC)=O)COC(CCCCCCCCCCCCC)=O
plasma	TG 16:0_18:2_18:3	LMGL03010167	26.21	870.755	315.8	316.394	-0.00187956	[C55H96O6+NH4] 1+	Glycerolipids [GL]	TAG	Triacylglycerols	870.755	0.0673 ppm	C(OC(=O)CCCCCCC/C=C\C/C=C\C/C=C\CC)[C@]([H])(OC(CCCCCCC/C=C\C/C=C\CCCCC)=O)COC(CCCCCCCCCCCCCCC)=O
plasma	PC 35:3	LMGP01011423	20.45	770.57	285.9	285.359	0.00189163	[C43H80NO8P+H] 1+	Glycerophospholipids [GP]	PC	Diacylglycerophosphocholines	770.569	0.2716 ppm	[C@](COP(=O)([O-])OCC[N+](C)(C)C)([H])(OC(CCCCCC/C=C\C/C=C\C/C=C\CCCCC)=O)COC(CCCCCCCCCCCCCC)=O
plasma	SM d34:1	LMSP03010003	21.55	703.575	284	283.461	0.00189678	[C39H79N2O6P+H] 1+	Sphingolipids [SP]	Phosphosphingolipids	Ceramide phosphocholines (sphingomyelins)	703.575	0.8356 ppm	[C@](COP(=O)([O-])OCC[N+](C)(C)C)([H])(NC(CCCCCCCCCCCCCCC)=O)[C@]([H])(O)/C=C/CCCCCCCCCCCCC
plasma	TG 17:1_18:1_18:2	LMGL03010190	26.58	886.785	320.6	319.99	0.00190144	[C56H100O6+NH4] 1+	Glycerolipids [GL]	TAG	Triacylglycerols	886.786	1.2238 ppm	C(OC(=O)CCCCCCC/C=C\C/C=C\CCCCC)[C@]([H])(OC(CCCCCCC/C=C\CCCCCCCC)=O)COC(CCCCCCC/C=C\CCCCCCC)=O
Liver	PS 15:0_14:0	LMGP03010140	11.22	716.449	270.3	269.784	0.00191064	[C35H68NO10P+Na] 1+	Glycerophospholipids [GP]	PS	Diacylglycerophosphoserines	716.447	1.9929 ppm	C(O)(=O)[C@@]([H])(N)COP(OC[C@]([H])(OC(CCCCCCCCCCCCC)=O)COC(CCCCCCCCCCCCCC)=O)(=O)O
Liver	PC O- 40:6	LMGP01020110	21.56	820.624	298.6	299.171	-0.00191258	[C48H86NO7P+H] 1+	Glycerophospholipids [GP]	PC	1-alkyl,2-acylglycerophosphocholines	820.621	2.966 ppm	[C@](COP(=O)([O-])OCC[N+](C)(C)C)([H])(OC(CC/C=C\C/C=C\C/C=C\C/C=C\C/C=C\C/C=C\CC)=O)COCCCCCCCCCCCCCCCCCC
plasma	PC 16:0@_18:2	LMGP01010585	29.7	758.569	284.9	285.447	-0.00191875	[C42H80NO8P+H] 1+	Glycerophospholipids [GP]	PC	Diacylglycerophosphocholines	758.569	0.2069 ppm	[C@](COP(=O)([O-])OCC[N+](C)(C)C)([H])(OC(CCCCCCCC/C=C/C=C\CCCCC)=O)COC(CCCCCCCCCCCCCCC)=O
plasma	LPC 22:1_0:0	LMGP01050134	12.6	578.418	246.6	246.125	0.00192685	[C30H60NO7P+H] 1+	Glycerophospholipids [GP]	PC	Monoacylglycerophosphocholines	578.418	0.5047 ppm	[C@](COP(=O)([O-])OCC[N+](C)(C)C)([H])(O)COC(CCCCCCCCC/C=C\CCCCCCCCCC)=O
plasma	PC P- 35:2	LMGP01030056	21.81	756.591	287.1	286.542	0.00194352	[C43H82NO7P+H] 1+	Glycerophospholipids [GP]	PC	1-(1Z-alkenyl),2-acylglycerophosphocholines	756.59	1.3472 ppm	[C@](COP(=O)([O-])OCC[N+](C)(C)C)([H])(OC(CCCCCCC/C=C\C/C=C\CCCC)=O)CO/C=C\CCCCCCCCCCCCCCCC
HeLa	PC O- 38:5	LMGP01020066	22.31	794.606	295.3	294.726	0.00194388	[C46H84NO7P+H] 1+	Glycerophospholipids [GP]	PC	1-alkyl,2-acylglycerophosphocholines	794.606	0.0222 ppm	[C@](COP(=O)([O-])OCC[N+](C)(C)C)([H])(OC(CCCCC/C=C\C/C=C\C/C=C\C/C=C\C/C=C\CC)=O)COCCCCCCCCCCCCCCCC
Liver	SM d18:1_22:1@	LMSP03010072	22.8	785.653	299.3	298.717	0.00194631	[C45H89N2O6P+H] 1+	Sphingolipids [SP]	Phosphosphingolipids	Ceramide phosphocholines (sphingomyelins)	785.653	0.2003 ppm	[C@](COP(=O)([O-])OCC[N+](C)(C)C)([H])(NC(CCCCCCCCCCC/C=C\CCCCCCCC)=O)[C@]([H])(O)/C=C/CCCCCCCCCCCCC
HeLa	PC 16:1_18:2	LMGP01010690	18.33	756.554	282.6	282.048	0.00195282	[C42H78NO8P+H] 1+	Glycerophospholipids [GP]	PC	Diacylglycerophosphocholines	756.554	0.5518 ppm	[C@](COP(=O)([O-])OCC[N+](C)(C)C)([H])(OC(CCCCCCC/C=C\C/C=C\CCCCC)=O)COC(CCCCCCC/C=C\CCCCCC)=O
plasma	PC 16:1_18:2	LMGP01010690	18.41	756.555	282.6	282.048	0.00195282	[C42H78NO8P+H] 1+	Glycerophospholipids [GP]	PC	Diacylglycerophosphocholines	756.554	1.4392 ppm	[C@](COP(=O)([O-])OCC[N+](C)(C)C)([H])(OC(CCCCCCC/C=C\C/C=C\CCCCC)=O)COC(CCCCCCC/C=C\CCCCCC)=O
HeLa	PC P- 36:5	LMGP01030040	18.47	764.558	286.9	286.34	0.00195305	[C44H78NO7P+H] 1+	Glycerophospholipids [GP]	PC	1-(1Z-alkenyl),2-acylglycerophosphocholines	764.559	0.6769 ppm	[C@](COP(=O)([O-])OCC[N+](C)(C)C)([H])(OC(CCC/C=C\C/C=C\C/C=C\C/C=C\C/C=C\CC)=O)CO/C=C\CCCCCCCCCCCCCC
HeLa	PE P- 16:0@_18:2	LMGP02030094	21.61	700.528	270.7	271.229	-0.00195432	[C39H74NO7P+H] 1+	Glycerophospholipids [GP]	PE	1-(1Z-alkenyl),2-acylglycerophosphoethanolamines	700.528	0.7268 ppm	[C@](COP(=O)(O)OCCN)([H])(OC(CCCCCCC/C=C\C/C=C\CCCCC)=O)CO/C=C\CCCCCCCCCCCCCC
HeLa	3,5-cholestadien-7-one	LMST01010058	24.88	383.33	203.2	203.598	-0.00195656	[C27H42O+H] 1+	Sterol Lipids [ST]	Sterols	Cholesterol and derivatives	383.331	3.1872 ppm	C1[C@]2(C)[C@@]3([H])CC[C@]4(C)[C@@]([H])([C@]([H])(C)CCCC(C)C)CC[C@@]4([H])[C@]3([H])C(=O)C=C2C=CC1
HeLa	3,5-cholestadien-7-one	LMST01010058	25.46	383.33	203.2	203.598	-0.00195656	[C27H42O+H] 1+	Sterol Lipids [ST]	Sterols	Cholesterol and derivatives	383.331	1.1969 ppm	C1[C@]2(C)[C@@]3([H])CC[C@]4(C)[C@@]([H])([C@]([H])(C)CCCC(C)C)CC[C@@]4([H])[C@]3([H])C(=O)C=C2C=CC1
plasma	PC 14:0@_22:6	LMGP01010512	17.4	778.538	284.8	284.242	0.00195925	[C44H76NO8P+H] 1+	Glycerophospholipids [GP]	PC	Diacylglycerophosphocholines	778.538	0.5292 ppm	[C@](COP(=O)([O-])OCC[N+](C)(C)C)([H])(OC(CC/C=C\C/C=C\C/C=C\C/C=C\C/C=C\C/C=C\CC)=O)COC(CCCCCCCCCCCCC)=O
Liver	PC 40:7	LMGP01010847	20.61	832.583	295.7	295.116	0.00197568	[C48H82NO8P+H] 1+	Glycerophospholipids [GP]	PC	Diacylglycerophosphocholines	832.585	2.1246 ppm	[C@](COP(=O)([O-])OCC[N+](C)(C)C)([H])(OC(CC/C=C\C/C=C\C/C=C\C/C=C\C/C=C\C/C=C\CC)=O)COC(CCCCCCCCC/C=C\CCCCCC)=O
plasma	PC 36:3	LMGP01010622	17.96	784.584	290.6	290.025	0.00198028	[C44H82NO8P+H] 1+	Glycerophospholipids [GP]	PC	Diacylglycerophosphocholines	784.585	1.7878 ppm	[C@](COP(=O)([O-])OCC[N+](C)(C)C)([H])(OC(CCC/C=C\C/C=C\C/C=C\CCCCCCCC)=O)COC(CCCCCCCCCCCCCCC)=O
Liver	TG 18:2_20:2_22:0	LMGL03011414	27.46	984.894	341.4	340.722	0.00198566	[C63H114O6+NH4] 1+	Glycerolipids [GL]	TAG	Triacylglycerols	984.895	0.9083 ppm	C(OC(=O)CCCCCCCCCCCCCCCCCCCCC)[C@]([H])(OC(CCCCCCCCC/C=C\C/C=C\CCCCC)=O)COC(CCCCCCC/C=C\C/C=C\CCCCC)=O
HeLa	PE 36:2	LMGP02010039	25.43	744.554	279.3	278.745	0.00198605	[C41H78NO8P+H] 1+	Glycerophospholipids [GP]	PE	Diacylglycerophosphoethanolamines	744.554	0.1508 ppm	[C@](COP(=O)(O)OCCN)([H])(OC(CCCCCCC/C=C/CCCCCCCC)=O)COC(CCCCCCC/C=C/CCCCCCCC)=O
plasma	LPC 22:5	LMGP01050142	5.54	570.355	233.2	232.736	0.00198969	[C30H52NO7P+H] 1+	Glycerophospholipids [GP]	PC	Monoacylglycerophosphocholines	570.355	0.336 ppm	C(OP(OCC[N+](C)(C)C)(=O)[O-])[C@]([H])(O)COC(=O)CC/C=C\C/C=C\C/C=C\C/C=C\C/C=C\CCCCC
plasma	LPC O- 18:1	LMGP01060034	9.02	508.376	233.3	232.835	0.00199312	[C26H54NO6P+H] 1+	Glycerophospholipids [GP]	PC	Monoalkylglycerophosphocholines	508.376	0.0443 ppm	[C@](COP(=O)([O-])OCC[N+](C)(C)C)([H])(O)COCCCCCCCCCC/C=C\CCCCCC
plasma	LPC O- 18:1	LMGP01060034	9.16	508.375	233.3	232.835	0.00199312	[C26H54NO6P+H] 1+	Glycerophospholipids [GP]	PC	Monoalkylglycerophosphocholines	508.376	1.9652 ppm	[C@](COP(=O)([O-])OCC[N+](C)(C)C)([H])(O)COCCCCCCCCCC/C=C\CCCCCC
plasma	Oxidized PC 16:0@_20:4	LMGP20010002	16.51	798.563	290.2	289.618	0.0020062	[C44H80NO9P+H] 1+	Glycerophospholipids [GP]	Oxidized glycerophospholipids	Oxidized glycerophosphocholines	798.565	1.7769 ppm	[C@](COP(=O)([O-])OCC[N+](C)(C)C)([H])(OC(CCC/C=C\C/C=C\C=C\[C@@H](O)C/C=C\CCCCC)=O)COC(CCCCCCCCCCCCCCC)=O
Liver	PC 18:0_22:5	LMGP01010816	21.55	836.616	299.3	298.699	0.00200799	[C48H86NO8P+H] 1+	Glycerophospholipids [GP]	PC	Diacylglycerophosphocholines	836.616	0.0873 ppm	[C@](COP(=O)([O-])OCC[N+](C)(C)C)([H])(OC(CC/C=C\C/C=C\C/C=C\C/C=C\C/C=C\CCCCC)=O)COC(CCCCCCCCCCCCCCCCC)=O
HeLa	PE 35:2	LMGP02010403	21.28	730.539	275.2	274.642	0.00202903	[C40H76NO8P+H] 1+	Glycerophospholipids [GP]	PE	Diacylglycerophosphoethanolamines	730.538	1.7754 ppm	[C@](COP(=O)(O)OCCN)([H])(OC(CCCCCCCCCCC/C=C\C/C=C\CCCCC)=O)COC(CCCCCCCCCCCC)=O
Liver	PC 18:2_22:6	LMGP01010947	17.84	830.57	292.5	293.096	-0.00203623	[C48H80NO8P+H] 1+	Glycerophospholipids [GP]	PC	Diacylglycerophosphocholines	830.569	0.6194 ppm	[C@](COP(=O)([O-])OCC[N+](C)(C)C)([H])(OC(CC/C=C\C/C=C\C/C=C\C/C=C\C/C=C\C/C=C\CC)=O)COC(CCCCCCC/C=C\C/C=C\CCCCC)=O
Liver	TG 18:2_20:4_22:6	LMGL03012034	25.7	968.769	330.4	331.077	-0.00204892	[C63H98O6+NH4] 1+	Glycerolipids [GL]	TAG	Triacylglycerols	968.77	0.9054 ppm	C(OC(=O)CC/C=C\C/C=C\C/C=C\C/C=C\C/C=C\C/C=C\CC)[C@]([H])(OC(CCC/C=C\C/C=C\C/C=C\C/C=C\CCCCC)=O)COC(CCCCCCC/C=C\C/C=C\CCCCC)=O
HeLa	SM d40:2	LMSP03010071	22.92	807.636	299.1	298.486	0.00205217	[C45H89N2O6P+Na] 1+	Sphingolipids [SP]	Phosphosphingolipids	Ceramide phosphocholines (sphingomyelins)	807.635	1.7715 ppm	[C@](COP(=O)([O-])OCC[N+](C)(C)C)([H])(NC(CCCCCCCCCCCCC/C=C\CCCCCCCC)=O)[C@]([H])(O)/C=C/CCCCCCCCCCC
Liver	PC 20:0	LMGP01010380	10.16	566.381	243.2	243.701	-0.00206199	[C28H56NO8P+H] 1+	Glycerophospholipids [GP]	PC	Diacylglycerophosphocholines	566.382	0.3925 ppm	[C@](COP(=O)([O-])OCC[N+](C)(C)C)([H])(OC(CCCCCCCCC)=O)COC(CCCCCCCCC)=O
HeLa	PC 41:4	LMGP01011754	22.79	852.648	303.6	302.972	0.00206702	[C49H90NO8P+H] 1+	Glycerophospholipids [GP]	PC	Diacylglycerophosphocholines	852.648	0.4563 ppm	[C@](COP(=O)([O-])OCC[N+](C)(C)C)([H])(OC(CCCCC/C=C\C/C=C\C/C=C\C/C=C\CCCCC)=O)COC(CCCCCCCCCCCCCCCCCC)=O
HeLa	PC 28:0	LMGP01010477	14.83	678.506	271.5	270.933	0.00208774	[C36H72NO8P+H] 1+	Glycerophospholipids [GP]	PC	Diacylglycerophosphocholines	678.507	0.8031 ppm	[C@](COP(=O)([O-])OCC[N+](C)(C)C)([H])(OC(CCCCCCCCCCCCC)=O)COC(CCCCCCCCCCCCC)=O
plasma	LPC 16:1_0:0	LMGP01050021	2.48	494.324	224.6	224.13	0.00209443	[C24H48NO7P+H] 1+	Glycerophospholipids [GP]	PC	Monoacylglycerophosphocholines	494.324	0.5949 ppm	[C@](COP(=O)([O-])OCC[N+](C)(C)C)([H])(O)COC(CCCCCCC/C=C/CCCCCC)=O
HeLa	PC 34:1	LMGP01010005	15.65	760.584	287.8	287.195	0.00210289	[C42H82NO8P+H] 1+	Glycerophospholipids [GP]	PC	Diacylglycerophosphocholines	760.585	1.6035 ppm	[C@](COP(=O)([O-])OCC[N+](C)(C)C)([H])(OC(CCCCCCC/C=C\CCCCCCCC)=O)COC(CCCCCCCCCCCCCCC)=O
HeLa	PC 16:0_18:1	LMGP01010005	28.53	760.585	287.8	287.195	0.00210289	[C42H82NO8P+H] 1+	Glycerophospholipids [GP]	PC	Diacylglycerophosphocholines	760.585	0.0014 ppm	[C@](COP(=O)([O-])OCC[N+](C)(C)C)([H])(OC(CCCCCCC/C=C\CCCCCCCC)=O)COC(CCCCCCCCCCCCCCC)=O
plasma	SM d18:1_22:0@	LMSP03010006	24.13	787.667	301.9	301.263	0.00211027	[C45H91N2O6P+H] 1+	Sphingolipids [SP]	Phosphosphingolipids	Ceramide phosphocholines (sphingomyelins)	787.669	2.6991 ppm	[C@](COP(=O)([O-])OCC[N+](C)(C)C)([H])(NC(CCCCCCCCCCCCCCCCCCCCC)=O)[C@]([H])(O)/C=C/CCCCCCCCCCCCC
Liver	PE P- 20:0@_20:4	LMGP02030085	23.57	780.59	288.7	288.087	0.00212346	[C45H82NO7P+H] 1+	Glycerophospholipids [GP]	PE	1-(1Z-alkenyl),2-acylglycerophosphoethanolamines	780.59	0.2111 ppm	[C@](COP(=O)(O)OCCN)([H])(OC(CCC/C=C\C/C=C\C/C=C\C/C=C\CCCCC)=O)CO/C=C\CCCCCCCCCCCCCCCCCC
HeLa	PE 18:1_22:1	LMGP02010650	23.91	800.617	292.4	291.779	0.00212403	[C45H86NO8P+H] 1+	Glycerophospholipids [GP]	PE	Diacylglycerophosphoethanolamines	800.616	0.6249 ppm	[C@](COP(=O)(O)OCCN)([H])(OC(CCCCCCCCC/C=C\CCCCCCCCCC)=O)COC(CCCCCCC/C=C\CCCCCCCC)=O
plasma	PC O- 34:2	LMGP01020039	21.98	744.59	286.8	286.19	0.00212545	[C42H82NO7P+H] 1+	Glycerophospholipids [GP]	PC	1-alkyl,2-acylglycerophosphocholines	744.59	0.5165 ppm	[C@](COP(=O)([O-])OCC[N+](C)(C)C)([H])(OC(CCCCCCC/C=C\C/C=C\CCCCC)=O)COCCCCCCCCCCCCCCCC
plasma	Oxidized PC 38:4	LMGP20010001	21.41	826.597	295.6	296.229	-0.0021276	[C46H84NO9P+H] 1+	Glycerophospholipids [GP]	Oxidized glycerophospholipids	Oxidized glycerophosphocholines	826.596	1.1763 ppm	[C@](COP(=O)([O-])OCC[N+](C)(C)C)([H])(OC(CCC/C=C\C/C=C\C=C\[C@@H](O)C/C=C\CCCCC)=O)COC(CCCCCCCCCCCCCCCCC)=O
HeLa	PC O- 16:0@_20:5	LMGP01020058	20.64	766.575	287.7	288.312	-0.00212818	[C44H80NO7P+H] 1+	Glycerophospholipids [GP]	PC	1-alkyl,2-acylglycerophosphocholines	766.574	1.1234 ppm	[C@](COP(=O)([O-])OCC[N+](C)(C)C)([H])(OC(CCC/C=C\C/C=C\C/C=C\C/C=C\C/C=C\CC)=O)COCCCCCCCCCCCCCCCC
HeLa	PC O- 38:5	LMGP01020066	22.6	794.604	294.1	294.726	-0.00212843	[C46H84NO7P+H] 1+	Glycerophospholipids [GP]	PC	1-alkyl,2-acylglycerophosphocholines	794.606	1.8981 ppm	[C@](COP(=O)([O-])OCC[N+](C)(C)C)([H])(OC(CCCCC/C=C\C/C=C\C/C=C\C/C=C\C/C=C\CC)=O)COCCCCCCCCCCCCCCCC
HeLa	PE 38:3	LMGP02010537	22.34	770.572	282.9	283.504	-0.00213549	[C43H80NO8P+H] 1+	Glycerophospholipids [GP]	PE	Diacylglycerophosphoethanolamines	770.569	3.7567 ppm	[C@](COP(=O)(O)OCCN)([H])(OC(CCCCCCCCCCC/C=C\C/C=C\CCCCC)=O)COC(CCCCCCC/C=C\CCCCCC)=O
Liver	TG 18:1_18:2_21:0	LMGL03010891	27.27	944.864	334.4	333.684	0.00214035	[C60H110O6+NH4] 1+	Glycerolipids [GL]	TAG	Triacylglycerols	944.864	0.0539 ppm	C(OC(=O)CCCCCCCCCCCCCCCCCCCC)[C@]([H])(OC(CCCCCCC/C=C\C/C=C\CCCCC)=O)COC(CCCCCCC/C=C\CCCCCCCC)=O
HeLa	PC 16:0_22:6	LMGP01010650	19	806.567	291.8	291.174	0.002144	[C46H80NO8P+H] 1+	Glycerophospholipids [GP]	PC	Diacylglycerophosphocholines	806.569	3.4485 ppm	[C@](COP(=O)([O-])OCC[N+](C)(C)C)([H])(OC(CC/C=C/C/C=C/C/C=C/C/C=C/C/C=C/C/C=C/CC)=O)COC(CCCCCCCCCCCCCCC)=O
plasma	PC P- 18:0@_20:3	LMGP01030067	21.77	796.62	296.1	295.465	0.00214458	[C46H86NO7P+H] 1+	Glycerophospholipids [GP]	PC	1-(1Z-alkenyl),2-acylglycerophosphocholines	796.621	1.3119 ppm	[C@](COP(=O)([O-])OCC[N+](C)(C)C)([H])(OC(CCCCCC/C=C\C/C=C\C/C=C\CCCCC)=O)CO/C=C\CCCCCCCCCCCCCCCC
plasma	PC O- 36:3	LMGP01020053	22.94	770.598	291.4	290.775	0.00214471	[C44H84NO7P+H] 1+	Glycerophospholipids [GP]	PC	1-alkyl,2-acylglycerophosphocholines	770.606	9.8777 ppm	[C@](COP(=O)([O-])OCC[N+](C)(C)C)([H])(OC(CCCCCC/C=C\C/C=C\C/C=C\CCCCC)=O)COCCCCCCCCCCCCCCCC
plasma	PC 16:1@_18:3	LMGP01011484	17.38	754.538	280.6	279.998	0.0021456	[C42H76NO8P+H] 1+	Glycerophospholipids [GP]	PC	Diacylglycerophosphocholines	754.538	0.2629 ppm	[C@](COP(=O)([O-])OCC[N+](C)(C)C)([H])(OC(CCCC/C=C\C/C=C\C/C=C\CCCCC)=O)COC(CCCCCCC/C=C\CCCCCC)=O
Liver	TG 13:0_14:0_22:6	LMGL03013701	25.51	826.694	305.2	304.542	0.00215749	[C52H88O6+NH4] 1+	Glycerolipids [GL]	TAG	Triacylglycerols	826.692	2.1177 ppm	C(OC(=O)CC/C=C\C/C=C\C/C=C\C/C=C\C/C=C\C/C=C\CC)[C@]([H])(OC(CCCCCCCCCCCCC)=O)COC(CCCCCCCCCCCC)=O
Liver	PC 16:0_22:5@	LMGP01010645	19.67	808.587	292.7	292.068	0.00216083	[C46H82NO8P+H] 1+	Glycerophospholipids [GP]	PC	Diacylglycerophosphocholines	808.585	1.9639 ppm	[C@](COP(=O)([O-])OCC[N+](C)(C)C)([H])(OC(CC/C=C\C/C=C\C/C=C\C/C=C\C/C=C\CCCCC)=O)COC(CCCCCCCCCCCCCCC)=O
plasma	PC O- 40:4	LMGP01020215	22.97	824.648	301.2	301.852	-0.00216438	[C48H90NO7P+H] 1+	Glycerophospholipids [GP]	PC	1-alkyl,2-acylglycerophosphocholines	824.653	5.7689 ppm	[C@](COP(=O)([O-])OCC[N+](C)(C)C)([H])(OC(CCCCC/C=C\C/C=C\C/C=C\C/C=C\CCCCC)=O)COCCCCCCCCCCCCCCCCCC
plasma	PC 40:6	LMGP01010821	16.07	834.595	297.3	297.946	-0.00217377	[C48H84NO8P+H] 1+	Glycerophospholipids [GP]	PC	Diacylglycerophosphocholines	834.601	7.1224 ppm	[C@](COP(=O)([O-])OCC[N+](C)(C)C)([H])(OC(CC/C=C\C/C=C\C/C=C\C/C=C\C/C=C\C/C=C\CC)=O)COC(CCCCCCCCCCCCCCCCC)=O
Liver	PC O- 38:4	LMGP01020100	22.43	796.622	296.4	295.755	0.00217465	[C46H86NO7P+H] 1+	Glycerophospholipids [GP]	PC	1-alkyl,2-acylglycerophosphocholines	796.621	0.4503 ppm	[C@](COP(=O)([O-])OCC[N+](C)(C)C)([H])(OC(CCC/C=C/C/C=C/C/C=C/C/C=C/CCCCC)=O)COCCCCCCCCCCCCCCCCCC
HeLa	PE O- 36:5	LMGP02020095	20.37	724.527	274.5	275.102	-0.00219459	[C41H74NO7P+H] 1+	Glycerophospholipids [GP]	PE	1-alkyl,2-acylglycerophosphoethanolamines	724.528	0.5609 ppm	[C@](COP(=O)(O)OCCN)([H])(OC(CCC/C=C\C/C=C\C/C=C\C/C=C\C/C=C\CC)=O)COCCCCCCCCCCCCCCCC
plasma	PE 18:0@_18:1	LMGP02010036	23.08	746.57	282.1	281.48	0.00219673	[C41H80NO8P+H] 1+	Glycerophospholipids [GP]	PE	Diacylglycerophosphoethanolamines	746.569	1.0161 ppm	[C@](COP(=O)(O)OCCN)([H])(OC(CCCCCCC/C=C\CCCCCCCC)=O)COC(CCCCCCCCCCCCCCCCC)=O
plasma	TG 16:0_18:2_22:4	LMGL03010845	26.61	924.801	327.9	327.179	0.00219879	[C59H102O6+NH4] 1+	Glycerolipids [GL]	TAG	Triacylglycerols	924.802	1.0686 ppm	C(OC(=O)CCCCC/C=C\C/C=C\C/C=C\C/C=C\CCCCC)[C@]([H])(OC(CCCCCCC/C=C\C/C=C\CCCCC)=O)COC(CCCCCCCCCCCCCCC)=O
HeLa	PC O- 20:0	LMGP01020072	12.54	552.402	244.6	244.061	0.00220335	[C28H58NO7P+H] 1+	Glycerophospholipids [GP]	PC	1-alkyl,2-acylglycerophosphocholines	552.402	0.8145 ppm	[C@](COP(=O)([O-])OCC[N+](C)(C)C)([H])(OC(CCC)=O)COCCCCCCCCCCCCCCCC
Liver	PC O- 20:0	LMGP01020072	11.88	552.402	244.6	244.061	0.00220335	[C28H58NO7P+H] 1+	Glycerophospholipids [GP]	PC	1-alkyl,2-acylglycerophosphocholines	552.402	0.0694 ppm	[C@](COP(=O)([O-])OCC[N+](C)(C)C)([H])(OC(CCC)=O)COCCCCCCCCCCCCCCCC
plasma	PC O- 34:3	LMGP01020041	21.53	742.574	283.7	284.329	-0.00221797	[C42H80NO7P+H] 1+	Glycerophospholipids [GP]	PC	1-alkyl,2-acylglycerophosphocholines	742.574	0.9773 ppm	[C@](COP(=O)([O-])OCC[N+](C)(C)C)([H])(OC(CCCC/C=C\C/C=C\C/C=C\CCCCC)=O)COCCCCCCCCCCCCCCCC
HeLa	SM d36:1	LMSP03010001	20.03	731.603	290.2	289.555	0.00222109	[C41H83N2O6P+H] 1+	Sphingolipids [SP]	Phosphosphingolipids	Ceramide phosphocholines (sphingomyelins)	731.606	4.6042 ppm	O(P(=O)(OC[C@]([H])(NC(=O)CCCCCCCCCCCCCCCCC)[C@]([H])(O)/C=C/CCCCCCCCCCCCC)[O-])CC[N+](C)(C)C
HeLa	PC 39:6	LMGP01010720	19.13	820.585	292.7	293.357	-0.00224322	[C47H82NO8P+H] 1+	Glycerophospholipids [GP]	PC	Diacylglycerophosphocholines	820.585	0.1501 ppm	[C@](COP(=O)([O-])OCC[N+](C)(C)C)([H])(OC(CC/C=C\C/C=C\C/C=C\C/C=C\C/C=C\C/C=C\CC)=O)COC(CCCCCCCCCCCCCCCC)=O
plasma	PC 35:2	LMGP01011360	24.14	772.59	288.1	287.453	0.00224578	[C43H82NO8P+H] 1+	Glycerophospholipids [GP]	PC	Diacylglycerophosphocholines	772.585	6.3215 ppm	[C@](COP(=O)([O-])OCC[N+](C)(C)C)([H])(OC(CCCCCCCCCCC/C=C\C/C=C\CCCCC)=O)COC(CCCCCCCCCCCC)=O
HeLa	TG 16:0_18:1_22:5	LMGL03010849	26.67	924.802	328.5	327.762	0.0022461	[C59H102O6+NH4] 1+	Glycerolipids [GL]	TAG	Triacylglycerols	924.802	0.5813 ppm	C(OC(=O)CCCCC/C=C\C/C=C\C/C=C\C/C=C\C/C=C\CC)[C@]([H])(OC(CCCCCCC/C=C\CCCCCCCC)=O)COC(CCCCCCCCCCCCCCC)=O
HeLa	SM d34:1	LMSP03010003	29.58	703.572	284.1	283.461	0.0022481	[C39H79N2O6P+H] 1+	Sphingolipids [SP]	Phosphosphingolipids	Ceramide phosphocholines (sphingomyelins)	703.575	3.3284 ppm	[C@](COP(=O)([O-])OCC[N+](C)(C)C)([H])(NC(CCCCCCCCCCCCCCC)=O)[C@]([H])(O)/C=C/CCCCCCCCCCCCC
Liver	PC 17:0@_18:2	LMGP01011505	20.6	772.585	288.1	287.452	0.00224863	[C43H82NO8P+H] 1+	Glycerophospholipids [GP]	PC	Diacylglycerophosphocholines	772.585	0.1566 ppm	[C@](COP(=O)([O-])OCC[N+](C)(C)C)([H])(OC(CCCCCCC/C=C\C/C=C\CCCCC)=O)COC(CCCCCCCCCCCCCCCC)=O
Liver	PC 17:0_18:2	LMGP01011505	20.81	772.585	288.1	287.452	0.00224863	[C43H82NO8P+H] 1+	Glycerophospholipids [GP]	PC	Diacylglycerophosphocholines	772.585	0.4754 ppm	[C@](COP(=O)([O-])OCC[N+](C)(C)C)([H])(OC(CCCCCCC/C=C\C/C=C\CCCCC)=O)COC(CCCCCCCCCCCCCCCC)=O
Liver	TG 16:1_18:2_18:2	LMGL03010163	26.93	870.752	315.8	315.086	0.00225989	[C55H96O6+NH4] 1+	Glycerolipids [GL]	TAG	Triacylglycerols	870.755	3.0112 ppm	C(OC(=O)CCCCCCC/C=C\C/C=C\CCCCC)[C@]([H])(OC(CCCCCCC/C=C\C/C=C\CCCCC)=O)COC(CCCCCCC/C=C\CCCCCC)=O
Liver	Oxidized PC 38:4	LMGP20010001	19.33	826.598	296.9	296.229	0.00226029	[C46H84NO9P+H] 1+	Glycerophospholipids [GP]	Oxidized glycerophospholipids	Oxidized glycerophosphocholines	826.596	2.0624 ppm	[C@](COP(=O)([O-])OCC[N+](C)(C)C)([H])(OC(CCC/C=C\C/C=C\C=C\[C@@H](O)C/C=C\CCCCC)=O)COC(CCCCCCCCCCCCCCCCC)=O
Liver	PC 32:1	LMGP01010490	19.98	732.555	281.4	280.762	0.00226787	[C40H78NO8P+H] 1+	Glycerophospholipids [GP]	PC	Diacylglycerophosphocholines	732.554	1.2364 ppm	[C@](COP(=O)([O-])OCC[N+](C)(C)C)([H])(OC(CCCCCCCCC/C=C\CCCCCC)=O)COC(CCCCCCCCCCCCC)=O
plasma	PC 34:2	LMGP01010585	26.85	758.57	284.8	285.447	-0.00227055	[C42H80NO8P+H] 1+	Glycerophospholipids [GP]	PC	Diacylglycerophosphocholines	758.569	0.5977 ppm	[C@](COP(=O)([O-])OCC[N+](C)(C)C)([H])(OC(CCCCCCCC/C=C/C=C\CCCCC)=O)COC(CCCCCCCCCCCCCCC)=O
HeLa	PE 20:4@_22:6	LMGP02010961	18.2	812.523	284.8	285.449	-0.00227926	[C47H74NO8P+H] 1+	Glycerophospholipids [GP]	PE	Diacylglycerophosphoethanolamines	812.523	0.4252 ppm	[C@](COP(=O)(O)OCCN)([H])(OC(CC/C=C\C/C=C\C/C=C\C/C=C\C/C=C\C/C=C\CC)=O)COC(CCC/C=C\C/C=C\C/C=C\C/C=C\CCCCC)=O
Liver	PE 18:1_18:2	LMGP02010048	20.7	742.539	276.1	276.732	-0.00228988	[C41H76NO8P+H] 1+	Glycerophospholipids [GP]	PE	Diacylglycerophosphoethanolamines	742.538	0.8425 ppm	[C@](COP(=O)(O)OCCN)([H])(OC(CCCCCCC/C=C\C/C=C\CCCCC)=O)COC(CCCCCCC/C=C\CCCCCCCC)=O
HeLa	PC 42:4	LMGP01011804	23.25	866.663	306.4	307.109	-0.0023134	[C50H92NO8P+H] 1+	Glycerophospholipids [GP]	PC	Diacylglycerophosphocholines	866.663	0.1434 ppm	[C@](COP(=O)([O-])OCC[N+](C)(C)C)([H])(OC(CCCCC/C=C\C/C=C\C/C=C\C/C=C\CCCCC)=O)COC(CCCCCCCCCCCCCCCCCCC)=O
plasma	PC 38:6	LMGP01010650	22.67	806.569	290.5	291.174	-0.00232145	[C46H80NO8P+H] 1+	Glycerophospholipids [GP]	PC	Diacylglycerophosphocholines	806.569	0.1081 ppm	[C@](COP(=O)([O-])OCC[N+](C)(C)C)([H])(OC(CC/C=C/C/C=C/C/C=C/C/C=C/C/C=C/C/C=C/CC)=O)COC(CCCCCCCCCCCCCCC)=O
plasma	PC 38:6	LMGP01010650	24.19	806.571	290.5	291.174	-0.00232145	[C46H80NO8P+H] 1+	Glycerophospholipids [GP]	PC	Diacylglycerophosphocholines	806.569	1.7729 ppm	[C@](COP(=O)([O-])OCC[N+](C)(C)C)([H])(OC(CC/C=C/C/C=C/C/C=C/C/C=C/C/C=C/C/C=C/CC)=O)COC(CCCCCCCCCCCCCCC)=O
plasma	PE P- 16:0@_18:2	LMGP02030094	21.64	700.528	270.6	271.229	-0.00232459	[C39H74NO7P+H] 1+	Glycerophospholipids [GP]	PE	1-(1Z-alkenyl),2-acylglycerophosphoethanolamines	700.528	0.0573 ppm	[C@](COP(=O)(O)OCCN)([H])(OC(CCCCCCC/C=C\C/C=C\CCCCC)=O)CO/C=C\CCCCCCCCCCCCCC
plasma	TG 16:0_18:1_18:2	LMGL03010121	29.94	874.784	319.7	318.952	0.00233909	[C55H100O6+NH4] 1+	Glycerolipids [GL]	TAG	Triacylglycerols	874.786	2.4965 ppm	C(OC(=O)CCCCCCC/C=C\C/C=C\CCCCC)[C@]([H])(OC(CCCCCCC/C=C\CCCCCCCC)=O)COC(CCCCCCCCCCCCCCC)=O
HeLa	PC P- 20:0@_22:6	LMGP01030104	23.16	846.637	304.8	304.087	0.00233926	[C50H88NO7P+H] 1+	Glycerophospholipids [GP]	PC	1-(1Z-alkenyl),2-acylglycerophosphocholines	846.637	0.1105 ppm	[C@](COP(=O)([O-])OCC[N+](C)(C)C)([H])(OC(CC/C=C\C/C=C\C/C=C\C/C=C\C/C=C\C/C=C\CC)=O)CO/C=C\CCCCCCCCCCCCCCCCCC
HeLa	TG 16:1_18:0_18:2	LMGL03010122	29.73	874.785	319.7	318.95	0.00234476	[C55H100O6+NH4] 1+	Glycerolipids [GL]	TAG	Triacylglycerols	874.786	0.3336 ppm	C(OC(=O)CCCCCCC/C=C\C/C=C\CCCCC)[C@]([H])(OC(CCCCCCCCCCCCCCCCC)=O)COC(CCCCCCC/C=C\CCCCCC)=O
Liver	TG 16:1_18:0_18:2	LMGL03010122	29.89	874.784	319.7	318.95	0.00234476	[C55H100O6+NH4] 1+	Glycerolipids [GL]	TAG	Triacylglycerols	874.786	2.4965 ppm	C(OC(=O)CCCCCCC/C=C\C/C=C\CCCCC)[C@]([H])(OC(CCCCCCCCCCCCCCCCC)=O)COC(CCCCCCC/C=C\CCCCCC)=O
Liver	Oxidized PC 16:0_20:4@	LMGP20010002	16.54	798.564	290.3	289.618	0.00234998	[C44H80NO9P+H] 1+	Glycerophospholipids [GP]	Oxidized glycerophospholipids	Oxidized glycerophosphocholines	798.565	0.7833 ppm	[C@](COP(=O)([O-])OCC[N+](C)(C)C)([H])(OC(CCC/C=C\C/C=C\C=C\[C@@H](O)C/C=C\CCCCC)=O)COC(CCCCCCCCCCCCCCC)=O
HeLa	PC 36:2	LMGP01010764	24.15	786.601	291.2	291.885	-0.00235079	[C44H84NO8P+H] 1+	Glycerophospholipids [GP]	PC	Diacylglycerophosphocholines	786.601	0.3575 ppm	[C@](COP(=O)([O-])OCC[N+](C)(C)C)([H])(OC(CCCCCCCC/C=C\C=C/CCCCC)=O)COC(CCCCCCCCCCCCCCCCC)=O
plasma	PC O- 34:3	LMGP01020041	24.12	742.575	285	284.329	0.00235355	[C42H80NO7P+H] 1+	Glycerophospholipids [GP]	PC	1-alkyl,2-acylglycerophosphocholines	742.574	0.42 ppm	[C@](COP(=O)([O-])OCC[N+](C)(C)C)([H])(OC(CCCC/C=C\C/C=C\C/C=C\CCCCC)=O)COCCCCCCCCCCCCCCCC
Liver	TG 12:0_14:0_18:2	LMGL03013218	25.6	764.677	295.4	294.697	0.00237912	[C47H86O6+NH4] 1+	Glycerolipids [GL]	TAG	Triacylglycerols	764.676	0.247 ppm	C(OC(=O)CCCCCCC/C=C\C/C=C\CCCCC)[C@]([H])(OC(CCCCCCCCCCCCC)=O)COC(CCCCCCCCCCC)=O
HeLa	PC 18:1_20:2	LMGP01011608	21.89	812.616	295.9	295.195	0.00238247	[C46H86NO8P+H] 1+	Glycerophospholipids [GP]	PC	Diacylglycerophosphocholines	812.616	0.4359 ppm	[C@](COP(=O)([O-])OCC[N+](C)(C)C)([H])(OC(CCCCCCCCC/C=C\C/C=C\CCCCC)=O)COC(CCCCCCC/C=C\CCCCCCCC)=O
plasma	SM d40:2	LMSP03010071	20.8	807.637	299.2	298.486	0.00238571	[C45H89N2O6P+Na] 1+	Sphingolipids [SP]	Phosphosphingolipids	Ceramide phosphocholines (sphingomyelins)	807.635	2.0738 ppm	[C@](COP(=O)([O-])OCC[N+](C)(C)C)([H])(NC(CCCCCCCCCCCCC/C=C\CCCCCCCC)=O)[C@]([H])(O)/C=C/CCCCCCCCCCC
HeLa	SM d38:1	LMSP03010005	21.91	759.637	296.2	295.492	0.00238895	[C43H87N2O6P+H] 1+	Sphingolipids [SP]	Phosphosphingolipids	Ceramide phosphocholines (sphingomyelins)	759.638	0.1616 ppm	[C@](COP(=O)([O-])OCC[N+](C)(C)C)([H])(NC(CCCCCCCCCCCCCCCCCCC)=O)[C@]([H])(O)/C=C/CCCCCCCCCCCCC
HeLa	PC 29:0	LMGP01010394	15.79	692.522	274.1	273.443	0.0023963	[C37H74NO8P+H] 1+	Glycerophospholipids [GP]	PC	Diacylglycerophosphocholines	692.523	0.6468 ppm	[C@](COP(=O)([O-])OCC[N+](C)(C)C)([H])(OC(CCCCCCCCCCCCCCCCCC)=O)COC(CCCCCCCCC)=O
HeLa	PE 16:1_14:0	LMGP02010516	18.09	662.476	262	261.372	0.0023979	[C35H68NO8P+H] 1+	Glycerophospholipids [GP]	PE	Diacylglycerophosphoethanolamines	662.476	0.8193 ppm	[C@](COP(=O)(O)OCCN)([H])(OC(CCCCCCCCCCCCC)=O)COC(CCCCCCC/C=C\CCCCCC)=O
HeLa	SM d42:1	LMSP03010008	28.57	815.699	307.6	306.859	0.00241018	[C47H95N2O6P+H] 1+	Sphingolipids [SP]	Phosphosphingolipids	Ceramide phosphocholines (sphingomyelins)	815.7	1.6951 ppm	[C@](COP(=O)([O-])OCC[N+](C)(C)C)([H])(NC(CCCCCCCCCCCCCCCCCCCCCCC)=O)[C@]([H])(O)/C=C/CCCCCCCCCCCCC
HeLa	PC 18:1@_20:5	LMGP01010844	18.74	806.57	290.2	290.9	-0.00241145	[C46H80NO8P+H] 1+	Glycerophospholipids [GP]	PC	Diacylglycerophosphocholines	806.569	0.5622 ppm	[C@](COP(=O)([O-])OCC[N+](C)(C)C)([H])(OC(CCC/C=C\C/C=C\C/C=C\C/C=C\C/C=C\CC)=O)COC(CCCCCCCCC/C=C\CCCCCC)=O
plasma	LPC 20:4	LMGP01050048	5.76	544.34	229.3	228.744	0.00242659	[C28H50NO7P+H] 1+	Glycerophospholipids [GP]	PC	Monoacylglycerophosphocholines	544.34	0.8153 ppm	[C@](COP(=O)([O-])OCC[N+](C)(C)C)([H])(O)COC(CCC/C=C\C/C=C\C/C=C\C/C=C\CCCCC)=O
plasma	PC O- 36:4	LMGP01020054	21.22	768.59	289.9	289.194	0.00243466	[C44H82NO7P+H] 1+	Glycerophospholipids [GP]	PC	1-alkyl,2-acylglycerophosphocholines	768.59	0.6592 ppm	[C@](COP(=O)([O-])OCC[N+](C)(C)C)([H])(OC(CCC/C=C/C/C=C/C/C=C/C/C=C/CCCCC)=O)COCCCCCCCCCCCCCCCC
plasma	PC 18:0@_18:2	LMGP01010764	27.93	786.6	292.6	291.885	0.00244515	[C44H84NO8P+H] 1+	Glycerophospholipids [GP]	PC	Diacylglycerophosphocholines	786.601	0.884 ppm	[C@](COP(=O)([O-])OCC[N+](C)(C)C)([H])(OC(CCCCCCCC/C=C\C=C/CCCCC)=O)COC(CCCCCCCCCCCCCCCCC)=O
HeLa	PC 16:0_18:1	LMGP01010005	21.74	760.586	287.9	287.195	0.0024495	[C42H82NO8P+H] 1+	Glycerophospholipids [GP]	PC	Diacylglycerophosphocholines	760.585	0.8039 ppm	[C@](COP(=O)([O-])OCC[N+](C)(C)C)([H])(OC(CCCCCCC/C=C\CCCCCCCC)=O)COC(CCCCCCCCCCCCCCC)=O
Liver	PC 34:1	LMGP01010005	21.57	760.586	287.9	287.195	0.0024495	[C42H82NO8P+H] 1+	Glycerophospholipids [GP]	PC	Diacylglycerophosphocholines	760.585	0.6434 ppm	[C@](COP(=O)([O-])OCC[N+](C)(C)C)([H])(OC(CCCCCCC/C=C\CCCCCCCC)=O)COC(CCCCCCCCCCCCCCC)=O
Liver	PC 40:10	LMGP01011949	17.42	826.537	291.9	291.185	0.00244957	[C48H76NO8P+H] 1+	Glycerophospholipids [GP]	PC	Diacylglycerophosphocholines	826.538	1.9015 ppm	[C@](COP(=O)([O-])OCC[N+](C)(C)C)([H])(OC(CCC/C=C\C/C=C\C/C=C\C/C=C\C/C=C\CC)=O)COC(CCC/C=C\C/C=C\C/C=C\C/C=C\C/C=C\CC)=O
plasma	3,5-cholestadien-7-one	LMST01010058	25.89	383.331	203.1	203.598	-0.0024499	[C27H42O+H] 1+	Sterol Lipids [ST]	Sterols	Cholesterol and derivatives	383.331	0.56 ppm	C1[C@]2(C)[C@@]3([H])CC[C@]4(C)[C@@]([H])([C@]([H])(C)CCCC(C)C)CC[C@@]4([H])[C@]3([H])C(=O)C=C2C=CC1
HeLa	PE 34:1	LMGP02010009	22.88	718.539	275.6	274.923	0.00245718	[C39H76NO8P+H] 1+	Glycerophospholipids [GP]	PE	Diacylglycerophosphoethanolamines	718.538	0.7008 ppm	[C@](COP(=O)(O)OCCN)([H])(OC(CCCCCCC/C=C\CCCCCCCC)=O)COC(CCCCCCCCCCCCCCC)=O
Liver	TG 18:2_18:3_22:6	LMGL03011620	25.57	942.755	324.9	324.098	0.00246917	[C61H96O6+NH4] 1+	Glycerolipids [GL]	TAG	Triacylglycerols	942.755	0.8442 ppm	C(OC(=O)CC/C=C\C/C=C\C/C=C\C/C=C\C/C=C\C/C=C\CC)[C@]([H])(OC(CCCCCCC/C=C\C/C=C\C/C=C\CC)=O)COC(CCCCCCC/C=C\C/C=C\CCCCC)=O
plasma	PC O- 40:4	LMGP01020215	23.52	824.652	302.6	301.852	0.0024722	[C48H90NO7P+H] 1+	Glycerophospholipids [GP]	PC	1-alkyl,2-acylglycerophosphocholines	824.653	0.736 ppm	[C@](COP(=O)([O-])OCC[N+](C)(C)C)([H])(OC(CCCCC/C=C\C/C=C\C/C=C\C/C=C\CCCCC)=O)COCCCCCCCCCCCCCCCCCC
Liver	TG 18:1_18:2_19:1	LMGL03016219	26.7	914.817	327	326.192	0.00247225	[C58H104O6+NH4] 1+	Glycerolipids [GL]	TAG	Triacylglycerols	914.817	0.1069 ppm	C(OC(=O)CCCCCCC/C=C\CCCCCCCCC)[C@]([H])(OC(CCCCCCC/C=C\C/C=C\CCCCC)=O)COC(CCCCCCC/C=C\CCCCCCCC)=O
HeLa	PE 20:4_20:4	LMGP02011173	18.6	788.523	280.6	281.297	-0.00248307	[C45H74NO8P+H] 1+	Glycerophospholipids [GP]	PE	Diacylglycerophosphoethanolamines	788.523	0.593 ppm	[C@](COP(=O)(O)OCCN)([H])(OC(CCC/C=C\C/C=C\C/C=C\C/C=C\CCCCC)=O)COC(CCC/C=C\C/C=C\C/C=C\C/C=C\CCCCC)=O
Liver	PC 38:8	LMGP01011664	16.74	802.535	286.1	286.811	-0.00248557	[C46H76NO8P+H] 1+	Glycerophospholipids [GP]	PC	Diacylglycerophosphocholines	802.538	3.3273 ppm	[C@](COP(=O)([O-])OCC[N+](C)(C)C)([H])(OC(CCC/C=C\C/C=C\C/C=C\C/C=C\C/C=C\CC)=O)COC(CCCC/C=C\C/C=C\C/C=C\CCCCC)=O
HeLa	PC P- 16:0@_22:6	LMGP01030015	20.09	790.575	291.3	290.575	0.00248848	[C46H80NO7P+H] 1+	Glycerophospholipids [GP]	PC	1-(1Z-alkenyl),2-acylglycerophosphocholines	790.574	0.3945 ppm	[C@](COP(=O)([O-])OCC[N+](C)(C)C)([H])(OC(CC/C=C\C/C=C\C/C=C\C/C=C\C/C=C\C/C=C\CC)=O)CO/C=C\CCCCCCCCCCCCCC
Liver	TG 16:0_18:2_22:4	LMGL03010845	26.43	924.802	328	327.179	0.002503	[C59H102O6+NH4] 1+	Glycerolipids [GL]	TAG	Triacylglycerols	924.802	0.3173 ppm	C(OC(=O)CCCCC/C=C\C/C=C\C/C=C\C/C=C\CCCCC)[C@]([H])(OC(CCCCCCC/C=C\C/C=C\CCCCC)=O)COC(CCCCCCCCCCCCCCC)=O
HeLa	PE 38:1	LMGP02010135	23.94	774.601	288.6	287.876	0.00250695	[C43H84NO8P+H] 1+	Glycerophospholipids [GP]	PE	Diacylglycerophosphoethanolamines	774.601	0.3461 ppm	[C@](COP(=O)(O)OCCN)([H])(OC(CCCCCCC/C=C\CCCCCCCC)=O)COC(CCCCCCCCCCCCCCCCCCC)=O
Liver	PC 32:3	LMGP01010497	17.51	728.524	278.1	277.402	0.00250961	[C40H74NO8P+H] 1+	Glycerophospholipids [GP]	PC	Diacylglycerophosphocholines	728.523	2.5688 ppm	[C@](COP(=O)([O-])OCC[N+](C)(C)C)([H])(OC(CCCCCCC/C=C\C/C=C\C/C=C\CC)=O)COC(CCCCCCCCCCCCC)=O
plasma	PC 32:3	LMGP01010497	17.77	728.522	278.1	277.402	0.00250961	[C40H74NO8P+H] 1+	Glycerophospholipids [GP]	PC	Diacylglycerophosphocholines	728.523	0.196 ppm	[C@](COP(=O)([O-])OCC[N+](C)(C)C)([H])(OC(CCCCCCC/C=C\C/C=C\C/C=C\CC)=O)COC(CCCCCCCCCCCCC)=O
HeLa	TG 17:1_18:1_18:2	LMGL03010190	26.64	886.785	320.8	319.99	0.0025237	[C56H100O6+NH4] 1+	Glycerolipids [GL]	TAG	Triacylglycerols	886.786	0.3979 ppm	C(OC(=O)CCCCCCC/C=C\C/C=C\CCCCC)[C@]([H])(OC(CCCCCCC/C=C\CCCCCCCC)=O)COC(CCCCCCC/C=C\CCCCCCC)=O
Liver	TG 15:0_16:1_18:2	LMGL03015036	26.1	832.739	310	309.218	0.00252405	[C52H94O6+NH4] 1+	Glycerolipids [GL]	TAG	Triacylglycerols	832.739	0.3262 ppm	C(OC(=O)CCCCCCC/C=C\C/C=C\CCCCC)[C@]([H])(OC(CCCCCCC/C=C\CCCCCC)=O)COC(CCCCCCCCCCCCCC)=O
HeLa	SM d18:1_24:1@	LMSP03010007	23.59	813.686	305.3	304.526	0.00253476	[C47H93N2O6P+H] 1+	Sphingolipids [SP]	Phosphosphingolipids	Ceramide phosphocholines (sphingomyelins)	813.684	1.9321 ppm	[C@](COP(=O)([O-])OCC[N+](C)(C)C)([H])(NC(CCCCCCCCCCCCC/C=C\CCCCCCCC)=O)[C@]([H])(O)/C=C/CCCCCCCCCCCCC
Liver	SM d18:1_24:1@	LMSP03010007	23.49	813.686	305.3	304.526	0.00253476	[C47H93N2O6P+H] 1+	Sphingolipids [SP]	Phosphosphingolipids	Ceramide phosphocholines (sphingomyelins)	813.684	2.0071 ppm	[C@](COP(=O)([O-])OCC[N+](C)(C)C)([H])(NC(CCCCCCCCCCCCC/C=C\CCCCCCCC)=O)[C@]([H])(O)/C=C/CCCCCCCCCCCCC
plasma	SM d42:2	LMSP03010007	26.6	813.685	305.3	304.526	0.00253476	[C47H93N2O6P+H] 1+	Sphingolipids [SP]	Phosphosphingolipids	Ceramide phosphocholines (sphingomyelins)	813.684	0.3568 ppm	[C@](COP(=O)([O-])OCC[N+](C)(C)C)([H])(NC(CCCCCCCCCCCCC/C=C\CCCCCCCC)=O)[C@]([H])(O)/C=C/CCCCCCCCCCCCC
HeLa	PC 16:1_20:5	LMGP01011492	16.81	778.538	283.2	283.921	-0.00254476	[C44H76NO8P+H] 1+	Glycerophospholipids [GP]	PC	Diacylglycerophosphocholines	778.538	0.1764 ppm	[C@](COP(=O)([O-])OCC[N+](C)(C)C)([H])(OC(CCC/C=C\C/C=C\C/C=C\C/C=C\C/C=C\CC)=O)COC(CCCCCCC/C=C\CCCCCC)=O
Liver	PE 18:0@_18:1	LMGP02010036	22.98	746.57	282.2	281.48	0.00255031	[C41H80NO8P+H] 1+	Glycerophospholipids [GP]	PE	Diacylglycerophosphoethanolamines	746.569	1.1796 ppm	[C@](COP(=O)(O)OCCN)([H])(OC(CCCCCCC/C=C\CCCCCCCC)=O)COC(CCCCCCCCCCCCCCCCC)=O
HeLa	PE 18:0_18:1	LMGP02010036	23.09	746.571	282.2	281.48	0.00255031	[C41H80NO8P+H] 1+	Glycerophospholipids [GP]	PE	Diacylglycerophosphoethanolamines	746.569	1.4249 ppm	[C@](COP(=O)(O)OCCN)([H])(OC(CCCCCCC/C=C\CCCCCCCC)=O)COC(CCCCCCCCCCCCCCCCC)=O
Liver	TG 17:0_18:1_18:2	LMGL03010164	26.69	888.802	322.9	322.076	0.00255098	[C56H102O6+NH4] 1+	Glycerolipids [GL]	TAG	Triacylglycerols	888.802	0.5362 ppm	C(OC(=O)CCCCCCC/C=C\C/C=C\CCCCC)[C@]([H])(OC(CCCCCCC/C=C\CCCCCCCC)=O)COC(CCCCCCCCCCCCCCCC)=O
Liver	PC 22:0	LMGP01010674	12.17	594.413	250.2	249.561	0.00255315	[C30H60NO8P+H] 1+	Glycerophospholipids [GP]	PC	Diacylglycerophosphocholines	594.413	0.2604 ppm	[C@](COP(=O)([O-])OCC[N+](C)(C)C)([H])(OC(CCCCC)=O)COC(CCCCCCCCCCCCCCC)=O
Liver	PC 40:1	LMGP01010659	24.3	844.677	306.3	305.516	0.00255908	[C48H94NO8P+H] 1+	Glycerophospholipids [GP]	PC	Diacylglycerophosphocholines	844.679	2.1278 ppm	[C@](COP(=O)([O-])OCC[N+](C)(C)C)([H])(OC(CCCCCCCCCCCCC/C=C\CCCCCCCC)=O)COC(CCCCCCCCCCCCCCC)=O
plasma	SM d18:2_16:0@	LMSP03010090	17.31	701.561	281.3	280.576	0.00257443	[C39H77N2O6P+H] 1+	Sphingolipids [SP]	Phosphosphingolipids	Ceramide phosphocholines (sphingomyelins)	701.559	2.0047 ppm	[C@](COP(=O)([O-])OCC[N+](C)(C)C)([H])(NC(CCCCCCCCCCCCCCC)=O)[C@]([H])(O)/C=C/CCCCCCCC/C=C\CCC
HeLa	PI 38:2	LMGP06010168	22.01	891.596	307	306.202	0.00259849	[C47H87O13P+H] 1+	Glycerophospholipids [GP]	PI	Diacylglycerophosphoinositols	891.596	0.2019 ppm	[C@]([H])(OC(CCCCCCCCCCC/C=C\C/C=C\CCCCC)=O)(COP(=O)(O)O[C@@H]1C(O)[C@H](O)C(O)C(O)C1O)COC(CCCCCCCCCCCCCCC)=O
HeLa	LPC 18:2_0:0	LMGP01050034	5.03	520.339	226.4	226.988	-0.0025985	[C26H50NO7P+H] 1+	Glycerophospholipids [GP]	PC	Monoacylglycerophosphocholines	520.34	1.0239 ppm	[C@](COP(=O)([O-])OCC[N+](C)(C)C)([H])(O)COC(/C=C/C=C/CCCCCCCCCCCCC)=O
plasma	PC O- 20:0@_22:6	LMGP01020244	23.34	848.652	304.9	305.694	-0.00260469	[C50H90NO7P+H] 1+	Glycerophospholipids [GP]	PC	1-alkyl,2-acylglycerophosphocholines	848.653	1.0748 ppm	[C@](COP(=O)([O-])OCC[N+](C)(C)C)([H])(OC(CC/C=C\C/C=C\C/C=C\C/C=C\C/C=C\C/C=C\CC)=O)COCCCCCCCCCCCCCCCCCCCC
HeLa	PE P- 16:0@_18:1	LMGP02030095	22.6	702.544	274	273.283	0.00261675	[C39H76NO7P+H] 1+	Glycerophospholipids [GP]	PE	1-(1Z-alkenyl),2-acylglycerophosphoethanolamines	702.543	0.6891 ppm	[C@](COP(=O)(O)OCCN)([H])(OC(CCCCCCC/C=C\CCCCCCCC)=O)CO/C=C\CCCCCCCCCCCCCC
plasma	PC O- 38:5	LMGP01020066	21.91	794.605	295.5	294.726	0.00261938	[C46H84NO7P+H] 1+	Glycerophospholipids [GP]	PC	1-alkyl,2-acylglycerophosphocholines	794.606	1.0532 ppm	[C@](COP(=O)([O-])OCC[N+](C)(C)C)([H])(OC(CCCCC/C=C\C/C=C\C/C=C\C/C=C\C/C=C\CC)=O)COCCCCCCCCCCCCCCCC
HeLa	PC 34:2	LMGP01010585	21.87	758.57	284.7	285.447	-0.00262259	[C42H80NO8P+H] 1+	Glycerophospholipids [GP]	PC	Diacylglycerophosphocholines	758.569	0.9196 ppm	[C@](COP(=O)([O-])OCC[N+](C)(C)C)([H])(OC(CCCCCCCC/C=C/C=C\CCCCC)=O)COC(CCCCCCCCCCCCCCC)=O
plasma	PC 34:2	LMGP01010585	20.5	758.569	284.7	285.447	-0.00262259	[C42H80NO8P+H] 1+	Glycerophospholipids [GP]	PC	Diacylglycerophosphocholines	758.569	0.4483 ppm	[C@](COP(=O)([O-])OCC[N+](C)(C)C)([H])(OC(CCCCCCCC/C=C/C=C\CCCCC)=O)COC(CCCCCCCCCCCCCCC)=O
plasma	PC 34:2	LMGP01010585	22	758.569	284.7	285.447	-0.00262259	[C42H80NO8P+H] 1+	Glycerophospholipids [GP]	PC	Diacylglycerophosphocholines	758.569	0.6897 ppm	[C@](COP(=O)([O-])OCC[N+](C)(C)C)([H])(OC(CCCCCCCC/C=C/C=C\CCCCC)=O)COC(CCCCCCCCCCCCCCC)=O
plasma	TG 18:0_18:3_20:5	LMGL03010814	26.21	920.771	325.1	324.247	0.00262452	[C59H98O6+NH4] 1+	Glycerolipids [GL]	TAG	Triacylglycerols	920.77	1.5 ppm	C(OC(=O)CCC/C=C\C/C=C\C/C=C\C/C=C\C/C=C\CC)[C@]([H])(OC(CCCCCCC/C=C\C/C=C\C/C=C\CC)=O)COC(CCCCCCCCCCCCCCCCC)=O
HeLa	TG 16:1_19:1_22:2	LMGL03015874	27.29	942.849	332.3	331.427	0.00262665	[C60H108O6+NH4] 1+	Glycerolipids [GL]	TAG	Triacylglycerols	942.848	0.7494 ppm	C(OC(=O)CCCCCCCCCCC/C=C\C/C=C\CCCCC)[C@]([H])(OC(CCCCCCC/C=C\CCCCCCCCC)=O)COC(CCCCCCC/C=C\CCCCCC)=O
Liver	TG 18:1_18:2_22:1	LMGL03011049	27.15	956.864	335.3	334.415	0.00263965	[C61H110O6+NH4] 1+	Glycerolipids [GL]	TAG	Triacylglycerols	956.864	0.436 ppm	C(OC(=O)CCCCCCCCCCC/C=C\CCCCCCCC)[C@]([H])(OC(CCCCCCC/C=C\C/C=C\CCCCC)=O)COC(CCCCCCC/C=C\CCCCCCCC)=O
Liver	PC 16:1_18:2	LMGP01010690	18.16	756.556	282.8	282.048	0.00265866	[C42H78NO8P+H] 1+	Glycerophospholipids [GP]	PC	Diacylglycerophosphocholines	756.554	2.6493 ppm	[C@](COP(=O)([O-])OCC[N+](C)(C)C)([H])(OC(CCCCCCC/C=C\C/C=C\CCCCC)=O)COC(CCCCCCC/C=C\CCCCCC)=O
Liver	TG 18:2_19:1_22:1	LMGL03016335	27.34	970.879	338.2	337.3	0.00265974	[C62H112O6+NH4] 1+	Glycerolipids [GL]	TAG	Triacylglycerols	970.88	1.2099 ppm	C(OC(=O)CCCCCCCCC/C=C\CCCCCCCCCC)[C@]([H])(OC(CCCCCCC/C=C\CCCCCCCCC)=O)COC(CCCCCCC/C=C\C/C=C\CCCCC)=O
Liver	PC 44:4	LMGP01012063	24.41	894.694	313.1	312.267	0.00266209	[C52H96NO8P+H] 1+	Glycerophospholipids [GP]	PC	Diacylglycerophosphocholines	894.695	0.4678 ppm	[C@](COP(=O)([O-])OCC[N+](C)(C)C)([H])(OC(CCCCCCCCCCC/C=C\C/C=C\CCCCC)=O)COC(CCCCCCCCCCC/C=C\C/C=C\CCCCC)=O
plasma	PC 32:0	LMGP01010397	21.55	734.57	284.6	283.839	0.00267342	[C40H80NO8P+H] 1+	Glycerophospholipids [GP]	PC	Diacylglycerophosphocholines	734.569	0.7834 ppm	[C@](COP(=O)([O-])OCC[N+](C)(C)C)([H])(OC(CCCCCCCCCCCCCCCCCCCCC)=O)COC(CCCCCCCCC)=O
HeLa	PC 42:1	LMGP01010826	25.15	872.71	312.1	311.265	0.00267436	[C50H98NO8P+H] 1+	Glycerophospholipids [GP]	PC	Diacylglycerophosphocholines	872.71	0.1911 ppm	[C@](COP(=O)([O-])OCC[N+](C)(C)C)([H])(OC(CCCCCCCCCCCCC/C=C\CCCCCCCC)=O)COC(CCCCCCCCCCCCCCCCC)=O
HeLa	DG 18:1_18:1_0:0	LMGL02010049	24.01	638.571	265.2	264.489	0.00267989	[C39H72O5+NH4] 1+	Glycerolipids [GL]	DAG	Diacylglycerols	638.572	0.7025 ppm	OC[C@]([H])(OC(CCCCCCC/C=C\CCCCCCCC)=O)COC(CCCCCCC/C=C\CCCCCCCC)=O
HeLa	PE 22:0_18:1@	LMGP02010153	24.6	802.632	294.9	294.109	0.00268124	[C45H88NO8P+H] 1+	Glycerophospholipids [GP]	PE	Diacylglycerophosphoethanolamines	802.632	0.44 ppm	[C@](COP(=O)(O)OCCN)([H])(OC(CCCCCCCCCCC/C=C\CCCC)=O)COC(CCCCCCCCCCCCCCCCCCCCC)=O
Liver	TG 16:1_18:1_18:2	LMGL03010142	26.29	872.771	317.6	316.747	0.0026847	[C55H98O6+NH4] 1+	Glycerolipids [GL]	TAG	Triacylglycerols	872.77	1.2329 ppm	C(OC(=O)CCCCCCC/C=C\C/C=C\CCCCC)[C@]([H])(OC(CCCCCCC/C=C\CCCCCCCC)=O)COC(CCCCCCC/C=C\CCCCCC)=O
plasma	TG 15:0_18:1_18:2	LMGL03015146	26.56	860.77	316.6	315.749	0.0026877	[C54H98O6+NH4] 1+	Glycerolipids [GL]	TAG	Triacylglycerols	860.77	0.3808 ppm	C(OC(=O)CCCCCCC/C=C\C/C=C\CCCCC)[C@]([H])(OC(CCCCCCC/C=C\CCCCCCCC)=O)COC(CCCCCCCCCCCCCC)=O
plasma	PC 18:0_18:2	LMGP01010764	22.64	786.598	291.1	291.885	-0.00269512	[C44H84NO8P+H] 1+	Glycerophospholipids [GP]	PC	Diacylglycerophosphocholines	786.601	3.9877 ppm	[C@](COP(=O)([O-])OCC[N+](C)(C)C)([H])(OC(CCCCCCCC/C=C\C=C/CCCCC)=O)COC(CCCCCCCCCCCCCCCCC)=O
Liver	PE P- 16:0@_18:2	LMGP02030094	21.51	700.529	270.5	271.229	-0.00269513	[C39H74NO7P+H] 1+	Glycerophospholipids [GP]	PE	1-(1Z-alkenyl),2-acylglycerophosphoethanolamines	700.528	1.6852 ppm	[C@](COP(=O)(O)OCCN)([H])(OC(CCCCCCC/C=C\C/C=C\CCCCC)=O)CO/C=C\CCCCCCCCCCCCCC
plasma	SM d42:2	LMSP03010007	22.16	835.664	305.1	304.277	0.00269779	[C47H93N2O6P+Na] 1+	Sphingolipids [SP]	Phosphosphingolipids	Ceramide phosphocholines (sphingomyelins)	835.666	2.2189 ppm	[C@](COP(=O)([O-])OCC[N+](C)(C)C)([H])(NC(CCCCCCCCCCCCC/C=C\CCCCCCCC)=O)[C@]([H])(O)/C=C/CCCCCCCCCCCCC
plasma	PC 34:3	LMGP01010598	20.87	756.553	282.4	283.163	-0.00270113	[C42H78NO8P+H] 1+	Glycerophospholipids [GP]	PC	Diacylglycerophosphocholines	756.554	0.497 ppm	[C@](COP(=O)([O-])OCC[N+](C)(C)C)([H])(OC(CCCC/C=C\C/C=C\C/C=C\CCCCC)=O)COC(CCCCCCCCCCCCCCC)=O
plasma	PC 42:3	LMGP01011832	23.85	868.679	308.5	307.667	0.0027016	[C50H94NO8P+H] 1+	Glycerophospholipids [GP]	PC	Diacylglycerophosphocholines	868.679	0.2422 ppm	[C@](COP(=O)([O-])OCC[N+](C)(C)C)([H])(OC(CCCCCCCCCCC/C=C\C/C=C\CCCCC)=O)COC(CCCCCCCCC/C=C\CCCCCCCC)=O
Liver	TG 18:1_20:4_22:1	LMGL03011570	27	980.865	339.9	338.98	0.0027077	[C63H110O6+NH4] 1+	Glycerolipids [GL]	TAG	Triacylglycerols	980.864	1.1303 ppm	C(OC(=O)CCCCCCCCCCC/C=C\CCCCCCCC)[C@]([H])(OC(CCC/C=C\C/C=C\C/C=C\C/C=C\CCCCC)=O)COC(CCCCCCC/C=C\CCCCCCCC)=O
HeLa	PE O- 16:0@_22:5	LMGP02020006	21.68	752.558	281.6	280.833	0.0027255	[C43H78NO7P+H] 1+	Glycerophospholipids [GP]	PE	1-alkyl,2-acylglycerophosphoethanolamines	752.559	1.3365 ppm	[C@](COP(=O)(O)OCCN)([H])(OC(CC/C=C\C/C=C\C/C=C\C/C=C\C/C=C\CCCCC)=O)COCCCCCCCCCCCCCCCC
plasma	TG 18:1_18:2_18:3	LMGL03010373	26.22	896.77	319.9	319.027	0.00272843	[C57H98O6+NH4] 1+	Glycerolipids [GL]	TAG	Triacylglycerols	896.77	0.2975 ppm	C(OC(=O)CCCCCCC/C=C\C/C=C\C/C=C\CC)[C@]([H])(OC(CCCCCCC/C=C\C/C=C\CCCCC)=O)COC(CCCCCCC/C=C\CCCCCCCC)=O
HeLa	SM d42:1	LMSP03010008	27.74	815.699	307.7	306.859	0.00273439	[C47H95N2O6P+H] 1+	Sphingolipids [SP]	Phosphosphingolipids	Ceramide phosphocholines (sphingomyelins)	815.7	1.1713 ppm	[C@](COP(=O)([O-])OCC[N+](C)(C)C)([H])(NC(CCCCCCCCCCCCCCCCCCCCCCC)=O)[C@]([H])(O)/C=C/CCCCCCCCCCCCC
HeLa	TG 16:0_18:0_22:5	LMGL03010779	26.91	926.817	330.6	329.695	0.00273594	[C59H104O6+NH4] 1+	Glycerolipids [GL]	TAG	Triacylglycerols	926.817	0.092 ppm	C(OC(=O)CCCCC/C=C\C/C=C\C/C=C\C/C=C\C/C=C\CC)[C@]([H])(OC(CCCCCCCCCCCCCCCCC)=O)COC(CCCCCCCCCCCCCCC)=O
HeLa	PC P- 18:0@_22:6	LMGP01030014	20.59	818.606	296.6	297.415	-0.002749	[C48H84NO7P+H] 1+	Glycerophospholipids [GP]	PC	1-(1Z-alkenyl),2-acylglycerophosphocholines	818.606	0.2022 ppm	[C@](COP(=O)([O-])OCC[N+](C)(C)C)([H])(OC(CC/C=C\C/C=C\C/C=C\C/C=C\C/C=C\C/C=C\CC)=O)CO/C=C\CCCCCCCCCCCCCCCC
plasma	LPE 18:1	LMGP02050004	6.56	480.312	217.9	218.5	-0.00275447	[C23H46NO7P+H] 1+	Glycerophospholipids [GP]	PE	Monoacylglycerophosphoethanolamines	480.308	6.4926 ppm	[C@](COP(=O)(O)OCCN)([H])(O)COC(CCCCCCC/C=C\CCCCCCCC)=O
Liver	PC O- 36:4	LMGP01020054	20.77	768.59	290	289.194	0.00277865	[C44H82NO7P+H] 1+	Glycerophospholipids [GP]	PC	1-alkyl,2-acylglycerophosphocholines	768.59	0.2621 ppm	[C@](COP(=O)([O-])OCC[N+](C)(C)C)([H])(OC(CCC/C=C/C/C=C/C/C=C/C/C=C/CCCCC)=O)COCCCCCCCCCCCCCCCC
Liver	PE 36:5	LMGP02010450	18.13	738.508	271.9	272.656	-0.00277931	[C41H72NO8P+H] 1+	Glycerophospholipids [GP]	PE	Diacylglycerophosphoethanolamines	738.507	1.2456 ppm	[C@](COP(=O)(O)OCCN)([H])(OC(CCCCC/C=C\C/C=C\C/C=C\C/C=C\CCCCC)=O)COC(CCCCCCC/C=C\CCCC)=O
plasma	PC 14:0@_20:4	LMGP01010506	17.86	754.538	282	281.216	0.00278059	[C42H76NO8P+H] 1+	Glycerophospholipids [GP]	PC	Diacylglycerophosphocholines	754.538	0.4247 ppm	[C@](COP(=O)([O-])OCC[N+](C)(C)C)([H])(OC(CCC/C=C\C/C=C\C/C=C\C/C=C\CCCCC)=O)COC(CCCCCCCCCCCCC)=O
HeLa	SM d38:0	LMSP03010021	21.54	783.638	297.5	296.671	0.00278514	[C43H89N2O6P+Na] 1+	Sphingolipids [SP]	Phosphosphingolipids	Ceramide phosphocholines (sphingomyelins)	783.635	3.2277 ppm	[C@](COP(=O)([O-])OCC[N+](C)(C)C)([H])(NC(CCCCCCCCCCCCCCCCCCC)=O)[C@]([H])(O)CCCCCCCCCCCCCCC
Liver	PC 42:9	LMGP01011896	18.71	856.582	297.4	298.229	-0.00278619	[C50H82NO8P+H] 1+	Glycerophospholipids [GP]	PC	Diacylglycerophosphocholines	856.585	3.4902 ppm	[C@](COP(=O)([O-])OCC[N+](C)(C)C)([H])(OC(CC/C=C\C/C=C\C/C=C\C/C=C\C/C=C\C/C=C\CC)=O)COC(CCCCCC/C=C\C/C=C\C/C=C\CCCCC)=O
HeLa	PC 38:2	LMGP01010788	22.83	814.633	298.7	297.866	0.00279136	[C46H88NO8P+H] 1+	Glycerophospholipids [GP]	PC	Diacylglycerophosphocholines	814.632	0.8081 ppm	[C@](COP(=O)([O-])OCC[N+](C)(C)C)([H])(OC(CCCCCCCCC/C=C\C/C=C\CCCCC)=O)COC(CCCCCCCCCCCCCCCCC)=O
Liver	PC 42:10	LMGP01011058	19.26	854.568	299	298.162	0.00280175	[C50H80NO8P+H] 1+	Glycerophospholipids [GP]	PC	Diacylglycerophosphocholines	854.569	2.1835 ppm	[C@](COP(=O)([O-])OCC[N+](C)(C)C)([H])(OC(CCCCC/C=C\C/C=C\C/C=C\C/C=C\C/C=C\CC)=O)COC(CCC/C=C\C/C=C\C/C=C\C/C=C\C/C=C\CC)=O
plasma	LPC 20:3	LMGP01050133	5.32	546.355	232.7	232.047	0.00280571	[C28H52NO7P+H] 1+	Glycerophospholipids [GP]	PC	Monoacylglycerophosphocholines	546.355	0.5742 ppm	[C@](COP(=O)([O-])OCC[N+](C)(C)C)([H])(O)COC(CCCCCC/C=C\C/C=C\C/C=C\CCCCC)=O
Liver	DG 18:2_22:4_0:0	LMGL02010214	23.03	686.57	270.8	270.04	0.00280727	[C43H72O5+NH4] 1+	Glycerolipids [GL]	DAG	Diacylglycerols	686.572	2.1646 ppm	OC[C@]([H])(OC(CCCCC/C=C\C/C=C\C/C=C\C/C=C\CCCCC)=O)COC(CCCCCCC/C=C\C/C=C\CCCCC)=O
plasma	PC O- 16:0@_22:4	LMGP01020192	22.09	796.621	296.3	295.467	0.00281054	[C46H86NO7P+H] 1+	Glycerophospholipids [GP]	PC	1-alkyl,2-acylglycerophosphocholines	796.621	0.2392 ppm	[C@](COP(=O)([O-])OCC[N+](C)(C)C)([H])(OC(CCCCC/C=C\C/C=C\C/C=C\C/C=C\CCCCC)=O)COCCCCCCCCCCCCCCCC
Liver	PE 18:0_20:4@	LMGP02010118	21.75	768.554	283.5	282.702	0.00281349	[C43H78NO8P+H] 1+	Glycerophospholipids [GP]	PE	Diacylglycerophosphoethanolamines	768.554	0.0667 ppm	[C@](COP(=O)(O)OCCN)([H])(OC(CCC/C=C\C/C=C\C/C=C\C/C=C\CCCCC)=O)COC(CCCCCCCCCCCCCCCCC)=O
plasma	PE 18:0_20:4	LMGP02010118	22.1	768.554	283.5	282.702	0.00281349	[C43H78NO8P+H] 1+	Glycerophospholipids [GP]	PE	Diacylglycerophosphoethanolamines	768.554	0.0922 ppm	[C@](COP(=O)(O)OCCN)([H])(OC(CCC/C=C\C/C=C\C/C=C\C/C=C\CCCCC)=O)COC(CCCCCCCCCCCCCCCCC)=O
HeLa	PC 25:0	LMGP01010001	12.41	636.459	259.3	260.03	-0.00281517	[C33H66NO8P+H] 1+	Glycerophospholipids [GP]	PC	Diacylglycerophosphocholines	636.46	1.7929 ppm	[C@](COP(=O)([O-])OCC[N+](C)(C)C)([H])(OC(CCCCCCCCCCCC)=O)COC(CCCCCCCCCCC)=O
HeLa	PC 40:3	LMGP01010812	23.33	840.648	303.3	302.445	0.00281744	[C48H90NO8P+H] 1+	Glycerophospholipids [GP]	PC	Diacylglycerophosphocholines	840.648	0.1724 ppm	[C@](COP(=O)([O-])OCC[N+](C)(C)C)([H])(OC(CCCCCCCC/C=C\C/C=C\C/C=C\CCCCC)=O)COC(CCCCCCCCCCCCCCCCC)=O
Liver	PE 16:0@_18:1	LMGP02010009	21.84	718.538	275.7	274.923	0.002819	[C39H76NO8P+H] 1+	Glycerophospholipids [GP]	PE	Diacylglycerophosphoethanolamines	718.538	0.1062 ppm	[C@](COP(=O)(O)OCCN)([H])(OC(CCCCCCC/C=C\CCCCCCCC)=O)COC(CCCCCCCCCCCCCCC)=O
plasma	PC 16:0_22:6	LMGP01010650	19.35	806.57	292	291.174	0.00282746	[C46H80NO8P+H] 1+	Glycerophospholipids [GP]	PC	Diacylglycerophosphocholines	806.569	0.5622 ppm	[C@](COP(=O)([O-])OCC[N+](C)(C)C)([H])(OC(CC/C=C/C/C=C/C/C=C/C/C=C/C/C=C/C/C=C/CC)=O)COC(CCCCCCCCCCCCCCC)=O
HeLa	PC 16:1@_18:3	LMGP01011484	17.02	754.538	279.2	279.998	-0.00285797	[C42H76NO8P+H] 1+	Glycerophospholipids [GP]	PC	Diacylglycerophosphocholines	754.538	0.3033 ppm	[C@](COP(=O)([O-])OCC[N+](C)(C)C)([H])(OC(CCCC/C=C\C/C=C\C/C=C\CCCCC)=O)COC(CCCCCCC/C=C\CCCCCC)=O
Liver	DG 18:2_22:1_0:0	LMGL02010180	24.61	692.617	275.5	276.288	-0.00286123	[C43H78O5+NH4] 1+	Glycerolipids [GL]	DAG	Diacylglycerols	692.619	2.0781 ppm	OC[C@]([H])(OC(CCCCCCCCCCC/C=C\CCCCCCCC)=O)COC(CCCCCCC/C=C\C/C=C\CCCCC)=O
HeLa	PC O- 36:2	LMGP01020188	22.9	772.622	293.4	292.56	0.00286367	[C44H86NO7P+H] 1+	Glycerophospholipids [GP]	PC	1-alkyl,2-acylglycerophosphocholines	772.621	0.3853 ppm	[C@](COP(=O)([O-])OCC[N+](C)(C)C)([H])(OC(CCCCCCCCC/C=C\C/C=C\CCCCC)=O)COCCCCCCCCCCCCCCCC
Liver	TG 18:0_18:1_18:3	LMGL03010291	26.93	900.801	324.1	323.171	0.00286665	[C57H102O6+NH4] 1+	Glycerolipids [GL]	TAG	Triacylglycerols	900.802	1.0971 ppm	C(OC(=O)CCCCCCC/C=C\C/C=C\C/C=C\CC)[C@]([H])(OC(CCCCCCC/C=C\CCCCCCCC)=O)COC(CCCCCCCCCCCCCCCCC)=O
plasma	PC O- 18:0	LMGP01020046	9.32	524.367	238.3	238.983	-0.00286799	[C26H54NO7P+H] 1+	Glycerophospholipids [GP]	PC	1-alkyl,2-acylglycerophosphocholines	524.371	7.5134 ppm	[C@](COP(=O)([O-])OCC[N+](C)(C)C)([H])(OC(C)=O)COCCCCCCCCCCCCCCCC
HeLa	PC O- 18:0	LMGP01020046	9.79	524.369	238.3	238.983	-0.00286799	[C26H54NO7P+H] 1+	Glycerophospholipids [GP]	PC	1-alkyl,2-acylglycerophosphocholines	524.371	3.2068 ppm	[C@](COP(=O)([O-])OCC[N+](C)(C)C)([H])(OC(C)=O)COCCCCCCCCCCCCCCCC
HeLa	PE 20:4_18:1	LMGP02010944	20.56	766.538	279.1	279.905	-0.00288532	[C43H76NO8P+H] 1+	Glycerophospholipids [GP]	PE	Diacylglycerophosphoethanolamines	766.538	0.4977 ppm	[C@](COP(=O)(O)OCCN)([H])(OC(CCCCCCC/C=C\CCCCCCCC)=O)COC(CCC/C=C\C/C=C\C/C=C\C/C=C\CCCCC)=O
plasma	SM d42:2	LMSP03010007	23.81	835.669	303.4	304.277	-0.00289026	[C47H93N2O6P+Na] 1+	Sphingolipids [SP]	Phosphosphingolipids	Ceramide phosphocholines (sphingomyelins)	835.666	2.8937 ppm	[C@](COP(=O)([O-])OCC[N+](C)(C)C)([H])(NC(CCCCCCCCCCCCC/C=C\CCCCCCCC)=O)[C@]([H])(O)/C=C/CCCCCCCCCCCCC
plasma	PC 42:4	LMGP01011804	23.79	866.668	308	307.109	0.00289342	[C50H92NO8P+H] 1+	Glycerophospholipids [GP]	PC	Diacylglycerophosphocholines	866.663	5.209 ppm	[C@](COP(=O)([O-])OCC[N+](C)(C)C)([H])(OC(CCCCC/C=C\C/C=C\C/C=C\C/C=C\CCCCC)=O)COC(CCCCCCCCCCCCCCCCCCC)=O
HeLa	PS 40:5	LMGP03010339	20.86	838.559	292.2	291.353	0.00289988	[C46H80NO10P+H] 1+	Glycerophospholipids [GP]	PS	Diacylglycerophosphoserines	838.559	0.2232 ppm	C(O)(=O)[C@@]([H])(N)COP(OC[C@]([H])(OC(CCCCC/C=C\C/C=C\C/C=C\C/C=C\CCCCC)=O)COC(CCCCCCC/C=C\CCCCCCCC)=O)(=O)O
Liver	TG 17:1_18:2_18:2	LMGL03010218	26.16	884.77	317.5	318.422	-0.0029029	[C56H98O6+NH4] 1+	Glycerolipids [GL]	TAG	Triacylglycerols	884.77	0.3884 ppm	C(OC(=O)CCCCCCC/C=C\C/C=C\CCCCC)[C@]([H])(OC(CCCCCCC/C=C\C/C=C\CCCCC)=O)COC(CCCCCCC/C=C\CCCCCCC)=O
HeLa	TG 14:0_16:0_22:5	LMGL03014245	26.35	870.755	318	317.076	0.00290662	[C55H96O6+NH4] 1+	Glycerolipids [GL]	TAG	Triacylglycerols	870.755	0.0028 ppm	C(OC(=O)CCCCC/C=C\C/C=C\C/C=C\C/C=C\C/C=C\CC)[C@]([H])(OC(CCCCCCCCCCCCCCC)=O)COC(CCCCCCCCCCCCC)=O
HeLa	TG 18:0_18:1_18:2	LMGL03010252	28.31	902.817	325.1	324.155	0.00290754	[C57H104O6+NH4] 1+	Glycerolipids [GL]	TAG	Triacylglycerols	902.817	0.7168 ppm	C(OC(=O)CCCCCCC/C=C\C/C=C\CCCCC)[C@]([H])(OC(CCCCCCC/C=C\CCCCCCCC)=O)COC(CCCCCCCCCCCCCCCCC)=O
HeLa	PC 18:1_22:2@	LMGP01011612	23.04	840.648	302.4	301.52	0.00291094	[C48H90NO8P+H] 1+	Glycerophospholipids [GP]	PC	Diacylglycerophosphocholines	840.648	0.6807 ppm	[C@](COP(=O)([O-])OCC[N+](C)(C)C)([H])(OC(CCCCCCCCCCC/C=C\C/C=C\CCCCC)=O)COC(CCCCCCC/C=C\CCCCCCCC)=O
Liver	PC 33:2	LMGP01010543	19.13	744.556	281.7	280.878	0.00291925	[C41H78NO8P+H] 1+	Glycerophospholipids [GP]	PC	Diacylglycerophosphocholines	744.554	3.0199 ppm	[C@](COP(=O)([O-])OCC[N+](C)(C)C)([H])(OC(CCCCCCC/C=C\C/C=C\CCCCC)=O)COC(CCCCCCCCCCCCCC)=O
HeLa	SM d18:2_16:0@	LMSP03010090	17.16	701.56	281.4	280.576	0.00292888	[C39H77N2O6P+H] 1+	Sphingolipids [SP]	Phosphosphingolipids	Ceramide phosphocholines (sphingomyelins)	701.559	0.9607 ppm	[C@](COP(=O)([O-])OCC[N+](C)(C)C)([H])(NC(CCCCCCCCCCCCCCC)=O)[C@]([H])(O)/C=C/CCCCCCCC/C=C\CCC
Liver	PE 18:1_18:1	LMGP02010326	20.21	794.569	290.8	289.948	0.00293124	[C43H82NO8P+Na] 1+	Glycerophospholipids [GP]	PE	Diacylglycerophosphoethanolamines	794.567	2.2185 ppm	[C@](COP(=O)(O)OCCN(C)C)([H])(OC(CCCCCCC/C=C\CCCCCCCC)=O)COC(CCCCCCC/C=C\CCCCCCCC)=O
plasma	PI 36:2	LMGP06010075	20.74	863.564	300.7	299.818	0.0029325	[C45H83O13P+H] 1+	Glycerophospholipids [GP]	PI	Diacylglycerophosphoinositols	863.564	0.7937 ppm	[C@]([H])(OC(CCCCCCCCCCC/C=C\C/C=C\CCCCC)=O)(COP(=O)(O)O[C@@H]1C(O)[C@H](O)C(O)C(O)C1O)COC(CCCCCCCCCCCCC)=O
HeLa	SM d40:2	LMSP03010071	22.69	785.653	299.6	298.718	0.00294474	[C45H89N2O6P+H] 1+	Sphingolipids [SP]	Phosphosphingolipids	Ceramide phosphocholines (sphingomyelins)	785.653	0.1104 ppm	[C@](COP(=O)([O-])OCC[N+](C)(C)C)([H])(NC(CCCCCCCCCCCCC/C=C\CCCCCCCC)=O)[C@]([H])(O)/C=C/CCCCCCCCCCC
HeLa	SM d34:1	LMSP03010003	20.68	703.575	284.3	283.461	0.00295	[C39H79N2O6P+H] 1+	Sphingolipids [SP]	Phosphosphingolipids	Ceramide phosphocholines (sphingomyelins)	703.575	0.0549 ppm	[C@](COP(=O)([O-])OCC[N+](C)(C)C)([H])(NC(CCCCCCCCCCCCCCC)=O)[C@]([H])(O)/C=C/CCCCCCCCCCCCC
plasma	PC 16:1@_20:4	LMGP01010695	18.14	780.553	285.8	284.955	0.00295502	[C44H78NO8P+H] 1+	Glycerophospholipids [GP]	PC	Diacylglycerophosphocholines	780.554	0.4817 ppm	[C@](COP(=O)([O-])OCC[N+](C)(C)C)([H])(OC(CCC/C=C\C/C=C\C/C=C\C/C=C\CCCCC)=O)COC(CCCCCCC/C=C\CCCCCC)=O
HeLa	PC 16:1_20:4	LMGP01010695	18.07	780.554	285.8	284.955	0.00295502	[C44H78NO8P+H] 1+	Glycerophospholipids [GP]	PC	Diacylglycerophosphocholines	780.554	0.5348 ppm	[C@](COP(=O)([O-])OCC[N+](C)(C)C)([H])(OC(CCC/C=C\C/C=C\C/C=C\C/C=C\CCCCC)=O)COC(CCCCCCC/C=C\CCCCCC)=O
plasma	SM d40:3	LMSP03010070	19.25	805.612	296.9	296.022	0.0029572	[C45H87N2O6P+Na] 1+	Sphingolipids [SP]	Phosphosphingolipids	Ceramide phosphocholines (sphingomyelins)	805.619	8.5723 ppm	[C@](COP(=O)([O-])OCC[N+](C)(C)C)([H])(NC(CCCCCCCCCCC/C=C\CCCCCCCC)=O)[C@]([H])(O)/C=C/CCCCCCCC/C=C\CCC
Liver	PC 16:1_22:6@	LMGP01010696	17.61	804.554	289	288.144	0.00296166	[C46H78NO8P+H] 1+	Glycerophospholipids [GP]	PC	Diacylglycerophosphocholines	804.554	0.1395 ppm	[C@](COP(=O)([O-])OCC[N+](C)(C)C)([H])(OC(CC/C=C\C/C=C\C/C=C\C/C=C\C/C=C\C/C=C\CC)=O)COC(CCCCCCC/C=C\CCCCCC)=O
HeLa	PC 41:5	LMGP01011785	22.41	850.634	301.2	300.306	0.00296729	[C49H88NO8P+H] 1+	Glycerophospholipids [GP]	PC	Diacylglycerophosphocholines	850.632	2.2807 ppm	[C@](COP(=O)([O-])OCC[N+](C)(C)C)([H])(OC(CCCCC/C=C\C/C=C\C/C=C\C/C=C\CCCCC)=O)COC(CCCCCCC/C=C\CCCCCCCCC)=O
Liver	PC 34:2	LMGP01010585	23.44	758.571	284.6	285.447	-0.00297489	[C42H80NO8P+H] 1+	Glycerophospholipids [GP]	PC	Diacylglycerophosphocholines	758.569	2.2069 ppm	[C@](COP(=O)([O-])OCC[N+](C)(C)C)([H])(OC(CCCCCCCC/C=C/C=C\CCCCC)=O)COC(CCCCCCCCCCCCCCC)=O
Liver	TG 18:2_18:3_18:4	LMGL03016289	25.31	890.723	314.3	313.365	0.00297548	[C57H92O6+NH4] 1+	Glycerolipids [GL]	TAG	Triacylglycerols	890.723	0.078 ppm	C(OC(=O)CCCC/C=C\C/C=C\C/C=C\C/C=C\CC)[C@]([H])(OC(CCCC/C=C\C/C=C\C/C=C\CCCCC)=O)COC(CCCCCCC/C=C\C/C=C\CCCCC)=O
plasma	PC 32:1	LMGP01010490	22.33	732.554	281.6	280.762	0.00297648	[C40H78NO8P+H] 1+	Glycerophospholipids [GP]	PC	Diacylglycerophosphocholines	732.554	0.18 ppm	[C@](COP(=O)([O-])OCC[N+](C)(C)C)([H])(OC(CCCCCCCCC/C=C\CCCCCC)=O)COC(CCCCCCCCCCCCC)=O
plasma	PE P- 16:0@_22:6	LMGP02030001	20.88	748.528	277.4	278.226	-0.00297862	[C43H74NO7P+H] 1+	Glycerophospholipids [GP]	PE	1-(1Z-alkenyl),2-acylglycerophosphoethanolamines	748.528	0.0536 ppm	[C@](COP(=O)(O)OCCN)([H])(OC(CC/C=C\C/C=C\C/C=C\C/C=C\C/C=C\C/C=C\CC)=O)CO/C=C\CCCCCCCCCCCCCC
Liver	PC 16:0_18:2	LMGP01010585	19.88	758.571	286.3	285.447	0.00298061	[C42H80NO8P+H] 1+	Glycerophospholipids [GP]	PC	Diacylglycerophosphocholines	758.569	1.5633 ppm	[C@](COP(=O)([O-])OCC[N+](C)(C)C)([H])(OC(CCCCCCCC/C=C/C=C\CCCCC)=O)COC(CCCCCCCCCCCCCCC)=O
plasma	PE P- 16:0@_18:1	LMGP02030095	22.63	702.544	274.1	273.283	0.00298062	[C39H76NO7P+H] 1+	Glycerophospholipids [GP]	PE	1-(1Z-alkenyl),2-acylglycerophosphoethanolamines	702.543	0.6022 ppm	[C@](COP(=O)(O)OCCN)([H])(OC(CCCCCCC/C=C\CCCCCCCC)=O)CO/C=C\CCCCCCCCCCCCCC
Liver	PE P- 16:0@_18:1	LMGP02030095	22.52	702.546	274.1	273.283	0.00298062	[C39H76NO7P+H] 1+	Glycerophospholipids [GP]	PE	1-(1Z-alkenyl),2-acylglycerophosphoethanolamines	702.543	4.3379 ppm	[C@](COP(=O)(O)OCCN)([H])(OC(CCCCCCC/C=C\CCCCCCCC)=O)CO/C=C\CCCCCCCCCCCCCC
HeLa	PE 18:1@_20:1	LMGP02010126	23.13	772.585	286.2	285.346	0.00298342	[C43H82NO8P+H] 1+	Glycerophospholipids [GP]	PE	Diacylglycerophosphoethanolamines	772.585	0.5516 ppm	[C@](COP(=O)(O)OCCN)([H])(OC(CCCCCCCCC/C=C\CCCCCCCC)=O)COC(CCCCCCC/C=C\CCCCCCCC)=O
plasma	DG 18:1_22:4_0:0	LMGL02010204	23.79	688.589	273	272.185	0.00298578	[C43H74O5+NH4] 1+	Glycerolipids [GL]	DAG	Diacylglycerols	688.587	2.3259 ppm	OC[C@]([H])(OC(CCCCC/C=C\C/C=C\C/C=C\C/C=C\CCCCC)=O)COC(CCCCCCC/C=C\CCCCCCCC)=O
plasma	TG 16:1_18:1_18:2	LMGL03010142	26.45	872.771	317.7	316.747	0.00299862	[C55H98O6+NH4] 1+	Glycerolipids [GL]	TAG	Triacylglycerols	872.77	0.7434 ppm	C(OC(=O)CCCCCCC/C=C\C/C=C\CCCCC)[C@]([H])(OC(CCCCCCC/C=C\CCCCCCCC)=O)COC(CCCCCCC/C=C\CCCCCC)=O
plasma	PC 18:0@_22:5	LMGP01010816	21.72	836.616	299.6	298.699	0.00300731	[C48H86NO8P+H] 1+	Glycerophospholipids [GP]	PC	Diacylglycerophosphocholines	836.616	0.9341 ppm	[C@](COP(=O)([O-])OCC[N+](C)(C)C)([H])(OC(CC/C=C\C/C=C\C/C=C\C/C=C\C/C=C\CCCCC)=O)COC(CCCCCCCCCCCCCCCCC)=O
HeLa	PC 27:0	LMGP01010700	14.44	664.491	266	266.804	-0.00302311	[C35H70NO8P+H] 1+	Glycerophospholipids [GP]	PC	Diacylglycerophosphocholines	664.491	0.5987 ppm	[C@](COP(=O)([O-])OCC[N+](C)(C)C)([H])(OC(CCCCCCCCC)=O)COC(CCCCCCCCCCCCCCCC)=O
Liver	PE 22:6_20:0	LMGP02011150	22.83	820.587	292.6	293.485	-0.00302498	[C47H82NO8P+H] 1+	Glycerophospholipids [GP]	PE	Diacylglycerophosphoethanolamines	820.585	2.5303 ppm	[C@](COP(=O)(O)OCCN)([H])(OC(CCCCCCCCCCCCCCCCCCC)=O)COC(CC/C=C\C/C=C\C/C=C\C/C=C\C/C=C\C/C=C\CC)=O
plasma	SM d18:2_22:0@	LMSP03010092	22.91	785.654	299.9	298.978	0.00307366	[C45H89N2O6P+H] 1+	Sphingolipids [SP]	Phosphosphingolipids	Ceramide phosphocholines (sphingomyelins)	785.653	0.5111 ppm	[C@](COP(=O)([O-])OCC[N+](C)(C)C)([H])(NC(CCCCCCCCCCCCCCCCCCCCC)=O)[C@]([H])(O)/C=C/CCCCCCCC/C=C\CCC
HeLa	TG 14:0_14:0_15:0	LMGL03012754	27.87	754.691	297.1	296.185	0.00308041	[C46H88O6+NH4] 1+	Glycerolipids [GL]	TAG	Triacylglycerols	754.692	1.4005 ppm	C(OC(=O)CCCCCCCCCCCCCC)[C@]([H])(OC(CCCCCCCCCCCCC)=O)COC(CCCCCCCCCCCCC)=O
HeLa	PC 18:1@_20:4	LMGP01010905	20.24	808.584	292.7	291.796	0.00308837	[C46H82NO8P+H] 1+	Glycerophospholipids [GP]	PC	Diacylglycerophosphocholines	808.585	1.7348 ppm	[C@](COP(=O)([O-])OCC[N+](C)(C)C)([H])(OC(CCC/C=C\C/C=C\C/C=C\C/C=C\CCCCC)=O)COC(CCCCCCC/C=C\CCCCCCCC)=O
plasma	SM d40:1	LMSP03010006	23.45	787.668	302.2	301.263	0.0031009	[C45H91N2O6P+H] 1+	Sphingolipids [SP]	Phosphosphingolipids	Ceramide phosphocholines (sphingomyelins)	787.669	0.3744 ppm	[C@](COP(=O)([O-])OCC[N+](C)(C)C)([H])(NC(CCCCCCCCCCCCCCCCCCCCC)=O)[C@]([H])(O)/C=C/CCCCCCCCCCCCC
HeLa	SM d18:2_14:0@	LMSP03010034	14.99	673.528	275	274.145	0.00311026	[C37H73N2O6P+H] 1+	Sphingolipids [SP]	Phosphosphingolipids	Ceramide phosphocholines (sphingomyelins)	673.528	0.1029 ppm	[C@](COP(=O)([O-])OCC[N+](C)(C)C)([H])(NC(CCCCCCCCCCCCC)=O)[C@]([H])(O)/C=C/CCCCCCCC/C=C\CCC
Liver	TG 16:0_18:2_22:6	LMGL03010999	26.06	920.77	325.3	324.285	0.00312057	[C59H98O6+NH4] 1+	Glycerolipids [GL]	TAG	Triacylglycerols	920.77	0.0246 ppm	C(OC(=O)CC/C=C\C/C=C\C/C=C\C/C=C\C/C=C\C/C=C\CC)[C@]([H])(OC(CCCCCCC/C=C\C/C=C\CCCCC)=O)COC(CCCCCCCCCCCCCCC)=O
HeLa	PC O- 36:4	LMGP01020054	21.94	768.591	290.1	289.194	0.0031224	[C44H82NO7P+H] 1+	Glycerophospholipids [GP]	PC	1-alkyl,2-acylglycerophosphocholines	768.59	0.532 ppm	[C@](COP(=O)([O-])OCC[N+](C)(C)C)([H])(OC(CCC/C=C/C/C=C/C/C=C/C/C=C/CCCCC)=O)COCCCCCCCCCCCCCCCC
Liver	PC 18:0_18:2	LMGP01010764	21.69	786.602	292.8	291.885	0.00312654	[C44H84NO8P+H] 1+	Glycerophospholipids [GP]	PC	Diacylglycerophosphocholines	786.601	1.0558 ppm	[C@](COP(=O)([O-])OCC[N+](C)(C)C)([H])(OC(CCCCCCCC/C=C\C=C/CCCCC)=O)COC(CCCCCCCCCCCCCCCCC)=O
Liver	PE 38:6	LMGP02010095	19.69	764.523	278.7	279.572	-0.00312866	[C43H74NO8P+H] 1+	Glycerophospholipids [GP]	PE	Diacylglycerophosphoethanolamines	764.523	1.1704 ppm	[C@](COP(=O)(O)OCCN)([H])(OC(CC/C=C\C/C=C\C/C=C\C/C=C\C/C=C\C/C=C\CC)=O)COC(CCCCCCCCCCCCCCC)=O
Liver	TG 14:0_18:2_20:5	LMGL03014392	25.61	866.724	312.4	313.378	-0.00313219	[C55H92O6+NH4] 1+	Glycerolipids [GL]	TAG	Triacylglycerols	866.723	0.6945 ppm	C(OC(=O)CCC/C=C\C/C=C\C/C=C\C/C=C\C/C=C\CC)[C@]([H])(OC(CCCCCCC/C=C\C/C=C\CCCCC)=O)COC(CCCCCCCCCCCCC)=O
HeLa	TG 17:1_18:1_22:3	LMGL03010838	26.98	940.832	332	330.959	0.00313584	[C60H106O6+NH4] 1+	Glycerolipids [GL]	TAG	Triacylglycerols	940.833	0.5847 ppm	C(OC(=O)CCCCCCCC/C=C\C/C=C\C/C=C\CCCCC)[C@]([H])(OC(CCCCCCC/C=C\CCCCCCCC)=O)COC(CCCCCCC/C=C\CCCCCCC)=O
Liver	TG 15:0_16:0_18:2	LMGL03015011	26.38	834.755	312.6	311.618	0.00314108	[C52H96O6+NH4] 1+	Glycerolipids [GL]	TAG	Triacylglycerols	834.755	0.7341 ppm	C(OC(=O)CCCCCCC/C=C\C/C=C\CCCCC)[C@]([H])(OC(CCCCCCCCCCCCCCC)=O)COC(CCCCCCCCCCCCCC)=O
plasma	SM d18:1@_18:1@	LMSP03010029	19.56	729.591	287.5	286.595	0.00314751	[C41H81N2O6P+H] 1+	Sphingolipids [SP]	Phosphosphingolipids	Ceramide phosphocholines (sphingomyelins)	729.591	0.9388 ppm	[C@](COP(=O)([O-])OCC[N+](C)(C)C)([H])(NC(CCCCCCC/C=C\CCCCCCCC)=O)[C@]([H])(O)/C=C/CCCCCCCCCCCCC
plasma	SM dd36:2	LMSP03010029	20.88	729.591	287.5	286.595	0.00314751	[C41H81N2O6P+H] 1+	Sphingolipids [SP]	Phosphosphingolipids	Ceramide phosphocholines (sphingomyelins)	729.591	0.5205 ppm	[C@](COP(=O)([O-])OCC[N+](C)(C)C)([H])(NC(CCCCCCC/C=C\CCCCCCCC)=O)[C@]([H])(O)/C=C/CCCCCCCCCCCCC
plasma	LPC O- 16:1	LMGP01060028	3.63	480.344	224.8	225.508	-0.00315108	[C24H50NO6P+H] 1+	Glycerophospholipids [GP]	PC	Monoalkylglycerophosphocholines	480.345	0.959 ppm	[C@](COP(=O)([O-])OCC[N+](C)(C)C)([H])(O)COCCCCCCCCCC/C=C\CCCC
plasma	PC 40:6	LMGP01010821	20.47	834.6	297	297.946	-0.00318607	[C48H84NO8P+H] 1+	Glycerophospholipids [GP]	PC	Diacylglycerophosphocholines	834.601	1.0526 ppm	[C@](COP(=O)([O-])OCC[N+](C)(C)C)([H])(OC(CC/C=C\C/C=C\C/C=C\C/C=C\C/C=C\C/C=C\CC)=O)COC(CCCCCCCCCCCCCCCCC)=O
plasma	PC O- 40:5	LMGP01020107	23.38	822.639	300.8	299.841	0.0031874	[C48H88NO7P+H] 1+	Glycerophospholipids [GP]	PC	1-alkyl,2-acylglycerophosphocholines	822.637	1.8895 ppm	[C@](COP(=O)([O-])OCC[N+](C)(C)C)([H])(OC(CC/C=C\C/C=C\C/C=C\C/C=C\C/C=C\CCCCC)=O)COCCCCCCCCCCCCCCCCCC
HeLa	SM d18:1_24:1@	LMSP03010007	23.86	813.685	305.5	304.526	0.00318777	[C47H93N2O6P+H] 1+	Sphingolipids [SP]	Phosphosphingolipids	Ceramide phosphocholines (sphingomyelins)	813.684	0.5069 ppm	[C@](COP(=O)([O-])OCC[N+](C)(C)C)([H])(NC(CCCCCCCCCCCCC/C=C\CCCCCCCC)=O)[C@]([H])(O)/C=C/CCCCCCCCCCCCC
plasma	SM d18:1_24:1@	LMSP03010007	23.8	813.685	305.5	304.526	0.00318777	[C47H93N2O6P+H] 1+	Sphingolipids [SP]	Phosphosphingolipids	Ceramide phosphocholines (sphingomyelins)	813.684	0.2818 ppm	[C@](COP(=O)([O-])OCC[N+](C)(C)C)([H])(NC(CCCCCCCCCCCCC/C=C\CCCCCCCC)=O)[C@]([H])(O)/C=C/CCCCCCCCCCCCC
Liver	TG 18:2_18:2_20:4	LMGL03010808	25.93	920.77	323.3	322.267	0.0031948	[C59H98O6+NH4] 1+	Glycerolipids [GL]	TAG	Triacylglycerols	920.77	0.108 ppm	C(OC(=O)CCC/C=C\C/C=C\C/C=C\C/C=C\CCCCC)[C@]([H])(OC(CCCCCCC/C=C\C/C=C\CCCCC)=O)COC(CCCCCCC/C=C\C/C=C\CCCCC)=O
Liver	PC 18:0_20:4	LMGP01010802	21.46	810.602	295.6	294.654	0.00320033	[C46H84NO8P+H] 1+	Glycerophospholipids [GP]	PC	Diacylglycerophosphocholines	810.601	1.0246 ppm	[C@](COP(=O)([O-])OCC[N+](C)(C)C)([H])(OC(CCC/C=C\C/C=C\C/C=C\C/C=C\CCCCC)=O)COC(CCCCCCCCCCCCCCCCC)=O
plasma	PE 40:6	LMGP02010094	21.77	792.552	285.7	286.615	-0.00320096	[C45H78NO8P+H] 1+	Glycerophospholipids [GP]	PE	Diacylglycerophosphoethanolamines	792.554	2.5537 ppm	[C@](COP(=O)(O)OCCN)([H])(OC(CC/C=C\C/C=C\C/C=C\C/C=C\C/C=C\C/C=C\CC)=O)COC(CCCCCCCCCCCCCCCCC)=O
HeLa	PC 25:0	LMGP01010001	11.26	636.459	259.2	260.03	-0.00320206	[C33H66NO8P+H] 1+	Glycerophospholipids [GP]	PC	Diacylglycerophosphocholines	636.46	1.7929 ppm	[C@](COP(=O)([O-])OCC[N+](C)(C)C)([H])(OC(CCCCCCCCCCCC)=O)COC(CCCCCCCCCCC)=O
Liver	PC O- 36:2	LMGP01020188	22.59	772.622	293.5	292.56	0.00320341	[C44H86NO7P+H] 1+	Glycerophospholipids [GP]	PC	1-alkyl,2-acylglycerophosphocholines	772.621	0.3063 ppm	[C@](COP(=O)([O-])OCC[N+](C)(C)C)([H])(OC(CCCCCCCCC/C=C\C/C=C\CCCCC)=O)COCCCCCCCCCCCCCCCC
plasma	LPE 22:5	LMGP02050069	5.98	528.308	221.6	220.89	0.00320593	[C27H46NO7P+H] 1+	Glycerophospholipids [GP]	PE	Monoacylglycerophosphoethanolamines	528.308	0.1048 ppm	C(OP(OCCN)(O)=O)[C@]([H])(O)COC(=O)CC/C=C\C/C=C\C/C=C\C/C=C\C/C=C\CCCCC
HeLa	PC 40:1	LMGP01010659	24.44	844.679	306.5	305.516	0.00320993	[C48H94NO8P+H] 1+	Glycerophospholipids [GP]	PC	Diacylglycerophosphocholines	844.679	0.4658 ppm	[C@](COP(=O)([O-])OCC[N+](C)(C)C)([H])(OC(CCCCCCCCCCCCC/C=C\CCCCCCCC)=O)COC(CCCCCCCCCCCCCCC)=O
HeLa	PE P- 16:0@_20:1	LMGP02030025	23.56	730.575	280.8	279.894	0.0032256	[C41H80NO7P+H] 1+	Glycerophospholipids [GP]	PE	1-(1Z-alkenyl),2-acylglycerophosphoethanolamines	730.574	0.594 ppm	[C@](COP(=O)(O)OCCN)([H])(OC(CCCCCCCCC/C=C\CCCCCCCC)=O)CO/C=C\CCCCCCCCCCCCCC
plasma	LPC 20:3_0:0	LMGP01050133	6.91	546.356	232.8	232.047	0.00323406	[C28H52NO7P+H] 1+	Glycerophospholipids [GP]	PC	Monoacylglycerophosphocholines	546.355	1.1015 ppm	[C@](COP(=O)([O-])OCC[N+](C)(C)C)([H])(O)COC(CCCCCC/C=C\C/C=C\C/C=C\CCCCC)=O
Liver	PE 20:4_20:0	LMGP02010951	23.09	796.585	290.4	289.46	0.00323646	[C45H82NO8P+H] 1+	Glycerophospholipids [GP]	PE	Diacylglycerophosphoethanolamines	796.585	0.078 ppm	[C@](COP(=O)(O)OCCN)([H])(OC(CCCCCCCCCCCCCCCCCCC)=O)COC(CCC/C=C\C/C=C\C/C=C\C/C=C\CCCCC)=O
plasma	LPC 20:4	LMGP01050121	3.28	544.34	231.1	231.85	-0.00324673	[C28H50NO7P+H] 1+	Glycerophospholipids [GP]	PC	Monoacylglycerophosphocholines	544.34	0.1425 ppm	[C@](COP(=O)([O-])OCC[N+](C)(C)C)([H])(OC(CCC/C=C\C/C=C\C/C=C\C/C=C\CCCCC)=O)CO
plasma	PC 38:4	LMGP01010642	27.53	810.6	293.4	294.356	-0.00325918	[C46H84NO8P+H] 1+	Glycerophospholipids [GP]	PC	Diacylglycerophosphocholines	810.601	0.4061 ppm	[C@](COP(=O)([O-])OCC[N+](C)(C)C)([H])(OC(CCCCC/C=C\C/C=C\C/C=C\C/C=C\CCCCC)=O)COC(CCCCCCCCCCCCCCC)=O
plasma	PC 38:3	LMGP01010795	21.99	812.614	296.5	295.53	0.00327144	[C46H86NO8P+H] 1+	Glycerophospholipids [GP]	PC	Diacylglycerophosphocholines	812.616	2.8394 ppm	[C@](COP(=O)([O-])OCC[N+](C)(C)C)([H])(OC(CCC/C=C\CCCC/C=C\C/C=C\CCCCC)=O)COC(CCCCCCCCCCCCCCCCC)=O
HeLa	LPC O- 18:1	LMGP01060034	11.18	508.376	233.6	232.835	0.00327481	[C26H54NO6P+H] 1+	Glycerophospholipids [GP]	PC	Monoalkylglycerophosphocholines	508.376	0.4045 ppm	[C@](COP(=O)([O-])OCC[N+](C)(C)C)([H])(O)COCCCCCCCCCC/C=C\CCCCCC
plasma	PC 36:5	LMGP01010633	20.85	780.552	288	287.05	0.00329855	[C44H78NO8P+H] 1+	Glycerophospholipids [GP]	PC	Diacylglycerophosphocholines	780.554	1.7328 ppm	[C@](COP(=O)([O-])OCC[N+](C)(C)C)([H])(OC(CCC/C=C\C/C=C\C/C=C\C/C=C\C/C=C\CC)=O)COC(CCCCCCCCCCCCCCC)=O
plasma	SM d34:1	LMSP03010003	23.09	703.573	284.4	283.461	0.00330058	[C39H79N2O6P+H] 1+	Sphingolipids [SP]	Phosphosphingolipids	Ceramide phosphocholines (sphingomyelins)	703.575	1.8537 ppm	[C@](COP(=O)([O-])OCC[N+](C)(C)C)([H])(NC(CCCCCCCCCCCCCCC)=O)[C@]([H])(O)/C=C/CCCCCCCCCCCCC
plasma	PC O- 18:1@_20:4	LMGP01020157	21.1	794.606	294	293.029	0.00330302	[C46H84NO7P+H] 1+	Glycerophospholipids [GP]	PC	1-alkyl,2-acylglycerophosphocholines	794.606	0.2526 ppm	[C@](COP(=O)([O-])OCC[N+](C)(C)C)([H])(OC(CCC/C=C\C/C=C\C/C=C\C/C=C\CCCCC)=O)COCCCCCCCC/C=C\CCCCCCCC
plasma	PC 18:1_18:2	LMGP01010893	20.21	784.586	289.8	288.842	0.00330578	[C44H82NO8P+H] 1+	Glycerophospholipids [GP]	PC	Diacylglycerophosphocholines	784.585	1.7128 ppm	[C@](COP(=O)([O-])OCC[N+](C)(C)C)([H])(OC(CCCC/C=C\C/C=C\CCCCCCCC)=O)COC(CCCCCCC/C=C\CCCCCCCC)=O
Liver	PE 34:4	LMGP02010380	17.7	712.491	267.7	268.586	-0.00330794	[C39H70NO8P+H] 1+	Glycerophospholipids [GP]	PE	Diacylglycerophosphoethanolamines	712.491	0.2157 ppm	[C@](COP(=O)(O)OCCN)([H])(OC(CCCCC/C=C\C/C=C\C/C=C\C/C=C\CCCCC)=O)COC(CCCCCCCCCCC)=O
plasma	PC O- 32:2	LMGP01020017	19.3	716.56	280.6	279.668	0.00332062	[C40H78NO7P+H] 1+	Glycerophospholipids [GP]	PC	1-alkyl,2-acylglycerophosphocholines	716.559	1.4924 ppm	[C@](COP(=O)([O-])OCC[N+](C)(C)C)([H])(OC(CCCCCCC/C=C\C/C=C\CCCCC)=O)COCCCCCCCCCCCCCC
Liver	PC 40:7	LMGP01010847	19.53	832.585	296.1	295.116	0.00332391	[C48H82NO8P+H] 1+	Glycerophospholipids [GP]	PC	Diacylglycerophosphocholines	832.585	0.1479 ppm	[C@](COP(=O)([O-])OCC[N+](C)(C)C)([H])(OC(CC/C=C\C/C=C\C/C=C\C/C=C\C/C=C\C/C=C\CC)=O)COC(CCCCCCCCC/C=C\CCCCCC)=O
plasma	PC 40:7	LMGP01010847	19.82	832.585	296.1	295.116	0.00332391	[C48H82NO8P+H] 1+	Glycerophospholipids [GP]	PC	Diacylglycerophosphocholines	832.585	0.072 ppm	[C@](COP(=O)([O-])OCC[N+](C)(C)C)([H])(OC(CC/C=C\C/C=C\C/C=C\C/C=C\C/C=C\C/C=C\CC)=O)COC(CCCCCCCCC/C=C\CCCCCC)=O
Liver	PC 34:2	LMGP01010585	20.86	758.571	284.5	285.447	-0.00332743	[C42H80NO8P+H] 1+	Glycerophospholipids [GP]	PC	Diacylglycerophosphocholines	758.569	1.5633 ppm	[C@](COP(=O)([O-])OCC[N+](C)(C)C)([H])(OC(CCCCCCCC/C=C/C=C\CCCCC)=O)COC(CCCCCCCCCCCCCCC)=O
plasma	PC 32:2	LMGP01010682	19.55	730.538	278.5	277.573	0.00332888	[C40H76NO8P+H] 1+	Glycerophospholipids [GP]	PC	Diacylglycerophosphocholines	730.538	0.3551 ppm	[C@](COP(=O)([O-])OCC[N+](C)(C)C)([H])(OC(CCCCCCC/C=C/CCCCCC)=O)COC(CCCCCCC/C=C/CCCCCC)=O
plasma	PC 32:1	LMGP01010490	22.09	732.554	281.7	280.762	0.00333041	[C40H78NO8P+H] 1+	Glycerophospholipids [GP]	PC	Diacylglycerophosphocholines	732.554	0.8198 ppm	[C@](COP(=O)([O-])OCC[N+](C)(C)C)([H])(OC(CCCCCCCCC/C=C\CCCCCC)=O)COC(CCCCCCCCCCCCC)=O
HeLa	PC 32:1	LMGP01010490	29.1	732.554	281.7	280.762	0.00333041	[C40H78NO8P+H] 1+	Glycerophospholipids [GP]	PC	Diacylglycerophosphocholines	732.554	0.5699 ppm	[C@](COP(=O)([O-])OCC[N+](C)(C)C)([H])(OC(CCCCCCCCC/C=C\CCCCCC)=O)COC(CCCCCCCCCCCCC)=O
HeLa	PC 16:0@_16:1	LMGP01010566	28.32	732.554	281.7	280.761	0.00333276	[C40H78NO8P+H] 1+	Glycerophospholipids [GP]	PC	Diacylglycerophosphocholines	732.554	0.7365 ppm	[C@](COP(=O)([O-])OCC[N+](C)(C)C)([H])(OC(CCCCCCC/C=C\CCCCCC)=O)COC(CCCCCCCCCCCCCCC)=O
HeLa	PE P- 16:0@_22:6	LMGP02030001	20.8	748.528	277.3	278.226	-0.00334032	[C43H74NO7P+H] 1+	Glycerophospholipids [GP]	PE	1-(1Z-alkenyl),2-acylglycerophosphoethanolamines	748.528	0.7618 ppm	[C@](COP(=O)(O)OCCN)([H])(OC(CC/C=C\C/C=C\C/C=C\C/C=C\C/C=C\C/C=C\CC)=O)CO/C=C\CCCCCCCCCCCCCC
HeLa	PC 32:0	LMGP01010397	16.19	734.568	284.8	283.839	0.00337379	[C40H80NO8P+H] 1+	Glycerophospholipids [GP]	PC	Diacylglycerophosphocholines	734.569	1.5431 ppm	[C@](COP(=O)([O-])OCC[N+](C)(C)C)([H])(OC(CCCCCCCCCCCCCCCCCCCCC)=O)COC(CCCCCCCCC)=O
plasma	PE 18:1_18:2@	LMGP02010048	20.88	742.538	275.8	276.732	-0.00338012	[C41H76NO8P+H] 1+	Glycerophospholipids [GP]	PE	Diacylglycerophosphoethanolamines	742.538	0.2672 ppm	[C@](COP(=O)(O)OCCN)([H])(OC(CCCCCCC/C=C\C/C=C\CCCCC)=O)COC(CCCCCCC/C=C\CCCCCCCC)=O
Liver	SM d42:1	LMSP03010008	24.3	815.701	307.9	306.859	0.00338217	[C47H95N2O6P+H] 1+	Sphingolipids [SP]	Phosphosphingolipids	Ceramide phosphocholines (sphingomyelins)	815.7	1.5224 ppm	[C@](COP(=O)([O-])OCC[N+](C)(C)C)([H])(NC(CCCCCCCCCCCCCCCCCCCCCCC)=O)[C@]([H])(O)/C=C/CCCCCCCCCCCCC
plasma	TG 18:1_18:2_19:1	LMGL03016219	26.89	914.812	327.3	326.192	0.00338657	[C58H104O6+NH4] 1+	Glycerolipids [GL]	TAG	Triacylglycerols	914.817	6.1116 ppm	C(OC(=O)CCCCCCC/C=C\CCCCCCCCC)[C@]([H])(OC(CCCCCCC/C=C\C/C=C\CCCCC)=O)COC(CCCCCCC/C=C\CCCCCCCC)=O
HeLa	PC 42:7	LMGP01011834	21.21	860.616	300.9	301.92	-0.00338866	[C50H86NO8P+H] 1+	Glycerophospholipids [GP]	PC	Diacylglycerophosphocholines	860.616	0.1558 ppm	[C@](COP(=O)([O-])OCC[N+](C)(C)C)([H])(OC(CC/C=C\C/C=C\C/C=C\C/C=C\C/C=C\C/C=C\CC)=O)COC(CCCCCCCCC/C=C\CCCCCCCC)=O
Liver	PC 42:7	LMGP01011834	20.49	860.616	300.9	301.92	-0.00338866	[C50H86NO8P+H] 1+	Glycerophospholipids [GP]	PC	Diacylglycerophosphocholines	860.616	0.2697 ppm	[C@](COP(=O)([O-])OCC[N+](C)(C)C)([H])(OC(CC/C=C\C/C=C\C/C=C\C/C=C\C/C=C\C/C=C\CC)=O)COC(CCCCCCCCC/C=C\CCCCCCCC)=O
HeLa	PC 41:2	LMGP01011753	24.12	856.681	307.2	306.155	0.00340151	[C49H94NO8P+H] 1+	Glycerophospholipids [GP]	PC	Diacylglycerophosphocholines	856.679	2.1056 ppm	[C@](COP(=O)([O-])OCC[N+](C)(C)C)([H])(OC(CCCCCCCCCCC/C=C\C/C=C\CCCCC)=O)COC(CCCCCCCCCCCCCCCCCC)=O
HeLa	PE 18:1_18:1	LMGP02010039	22.28	744.554	279.7	278.745	0.00341331	[C41H78NO8P+H] 1+	Glycerophospholipids [GP]	PE	Diacylglycerophosphoethanolamines	744.554	0.8886 ppm	[C@](COP(=O)(O)OCCN)([H])(OC(CCCCCCC/C=C/CCCCCCCC)=O)COC(CCCCCCC/C=C/CCCCCCCC)=O
plasma	PE 36:2	LMGP02010039	23.4	744.554	279.7	278.745	0.00341331	[C41H78NO8P+H] 1+	Glycerophospholipids [GP]	PE	Diacylglycerophosphoethanolamines	744.554	0.3967 ppm	[C@](COP(=O)(O)OCCN)([H])(OC(CCCCCCC/C=C/CCCCCCCC)=O)COC(CCCCCCC/C=C/CCCCCCCC)=O
HeLa	SM d42:0	LMSP03010024	23.79	839.697	308.7	307.646	0.0034157	[C47H97N2O6P+Na] 1+	Sphingolipids [SP]	Phosphosphingolipids	Ceramide phosphocholines (sphingomyelins)	839.698	0.3781 ppm	[C@](COP(=O)([O-])OCC[N+](C)(C)C)([H])(NC(CCCCCCCCCCCCCCCCCCCCCCC)=O)[C@]([H])(O)CCCCCCCCCCCCCCC
HeLa	PC 40:9	LMGP01011670	18.17	828.551	290.2	291.194	-0.00342463	[C48H78NO8P+H] 1+	Glycerophospholipids [GP]	PC	Diacylglycerophosphocholines	828.554	2.8847 ppm	[C@](COP(=O)([O-])OCC[N+](C)(C)C)([H])(OC(CC/C=C\C/C=C\C/C=C\C/C=C\C/C=C\C/C=C\CC)=O)COC(CCCC/C=C\C/C=C\C/C=C\CCCCC)=O
plasma	PC O- 40:6	LMGP01020110	22.73	820.622	300.2	299.171	0.00342739	[C48H86NO7P+H] 1+	Glycerophospholipids [GP]	PC	1-alkyl,2-acylglycerophosphocholines	820.621	0.5115 ppm	[C@](COP(=O)([O-])OCC[N+](C)(C)C)([H])(OC(CC/C=C\C/C=C\C/C=C\C/C=C\C/C=C\C/C=C\CC)=O)COCCCCCCCCCCCCCCCCCC
Liver	SM d18:1_22:0@	LMSP03010006	23.57	787.67	302.3	301.263	0.00343067	[C45H91N2O6P+H] 1+	Sphingolipids [SP]	Phosphosphingolipids	Ceramide phosphocholines (sphingomyelins)	787.669	1.1753 ppm	[C@](COP(=O)([O-])OCC[N+](C)(C)C)([H])(NC(CCCCCCCCCCCCCCCCCCCCC)=O)[C@]([H])(O)/C=C/CCCCCCCCCCCCC
plasma	DG 18:1_18:1_0:0	LMGL02010049	23.97	638.572	265.4	264.489	0.00343145	[C39H72O5+NH4] 1+	Glycerolipids [GL]	DAG	Diacylglycerols	638.572	0.2246 ppm	OC[C@]([H])(OC(CCCCCCC/C=C\CCCCCCCC)=O)COC(CCCCCCC/C=C\CCCCCCCC)=O
Liver	LPC O- 18:0	LMGP01060014	10.83	510.392	238.2	237.381	0.00343738	[C26H56NO6P+H] 1+	Glycerophospholipids [GP]	PC	Monoalkylglycerophosphocholines	510.392	0.6841 ppm	[C@](COP(=O)([O-])OCC[N+](C)(C)C)([H])(O)COCCCCCCCCCCCCCCCCCC
plasma	PC 44:6	LMGP01012003	17.97	890.66	309.9	310.967	-0.00344173	[C52H92NO8P+H] 1+	Glycerophospholipids [GP]	PC	Diacylglycerophosphocholines	890.663	3.6344 ppm	[C@](COP(=O)([O-])OCC[N+](C)(C)C)([H])(OC(CC/C=C\C/C=C\C/C=C\C/C=C\C/C=C\C/C=C\CC)=O)COC(CCCCCCCCCCCCCCCCCCCCC)=O
HeLa	TG 14:0_18:1_20:2	LMGL03014370	26.76	874.785	320	318.897	0.00344743	[C55H100O6+NH4] 1+	Glycerolipids [GL]	TAG	Triacylglycerols	874.786	0.4034 ppm	C(OC(=O)CCCCCCCCC/C=C\C/C=C\CCCCC)[C@]([H])(OC(CCCCCCC/C=C\CCCCCCCC)=O)COC(CCCCCCCCCCCCC)=O
HeLa	PC 42:6	LMGP01011028	22.66	862.633	303.5	304.547	-0.0034496	[C50H88NO8P+H] 1+	Glycerophospholipids [GP]	PC	Diacylglycerophosphocholines	862.632	1.6122 ppm	[C@](COP(=O)([O-])OCC[N+](C)(C)C)([H])(OC(CC/C=C\C/C=C\C/C=C\C/C=C\C/C=C\C/C=C\CC)=O)COC(CCCCCCCCCCCCCCCCCCC)=O
Liver	PC O- 21:0	LMGP01020074	13.26	566.419	248.4	247.542	0.0034532	[C29H60NO7P+H] 1+	Glycerophospholipids [GP]	PC	1-alkyl,2-acylglycerophosphocholines	566.418	2.3941 ppm	[C@](COP(=O)([O-])OCC[N+](C)(C)C)([H])(OC(CCCC)=O)COCCCCCCCCCCCCCCCC
plasma	PC O- 21:0	LMGP01020074	13.54	566.418	248.4	247.542	0.0034532	[C29H60NO7P+H] 1+	Glycerophospholipids [GP]	PC	1-alkyl,2-acylglycerophosphocholines	566.418	0.5153 ppm	[C@](COP(=O)([O-])OCC[N+](C)(C)C)([H])(OC(CCCC)=O)COCCCCCCCCCCCCCCCC
Liver	SM d38:0	LMSP03010021	21.38	783.635	297.7	296.671	0.00345509	[C43H89N2O6P+Na] 1+	Sphingolipids [SP]	Phosphosphingolipids	Ceramide phosphocholines (sphingomyelins)	783.635	0.5795 ppm	[C@](COP(=O)([O-])OCC[N+](C)(C)C)([H])(NC(CCCCCCCCCCCCCCCCCCC)=O)[C@]([H])(O)CCCCCCCCCCCCCCC
Liver	PE O- 40:4	LMGP02020060	23.41	782.606	290.4	289.393	0.00346765	[C45H84NO7P+H] 1+	Glycerophospholipids [GP]	PE	1-alkyl,2-acylglycerophosphoethanolamines	782.606	0.5684 ppm	[C@](COP(=O)(O)OCCN)([H])(OC(CCCCC/C=C\C/C=C\C/C=C\C/C=C\CCCCC)=O)COCCCCCCCCCCCCCCCCCC
plasma	PC O- 34:4	LMGP01020021	19.69	740.558	281.5	282.476	-0.00346801	[C42H78NO7P+H] 1+	Glycerophospholipids [GP]	PC	1-alkyl,2-acylglycerophosphocholines	740.559	0.534 ppm	[C@](COP(=O)([O-])OCC[N+](C)(C)C)([H])(OC(CCC/C=C\C/C=C\C/C=C\C/C=C\CCCCC)=O)COCCCCCCCCCCCCCC
plasma	TG 17:0_18:1_18:2	LMGL03010164	26.87	888.801	323.2	322.076	0.00347683	[C56H102O6+NH4] 1+	Glycerolipids [GL]	TAG	Triacylglycerols	888.802	0.8372 ppm	C(OC(=O)CCCCCCC/C=C\C/C=C\CCCCC)[C@]([H])(OC(CCCCCCC/C=C\CCCCCCCC)=O)COC(CCCCCCCCCCCCCCCC)=O
Liver	Oxidized PC 38:4	LMGP20010001	16.09	826.594	295.2	296.229	-0.0034855	[C46H84NO9P+H] 1+	Glycerophospholipids [GP]	Oxidized glycerophospholipids	Oxidized glycerophosphocholines	826.596	2.2941 ppm	[C@](COP(=O)([O-])OCC[N+](C)(C)C)([H])(OC(CCC/C=C\C/C=C\C=C\[C@@H](O)C/C=C\CCCCC)=O)COC(CCCCCCCCCCCCCCCCC)=O
Liver	Oxidized PC 38:4	LMGP20010001	21.26	826.597	295.2	296.229	-0.0034855	[C46H84NO9P+H] 1+	Glycerophospholipids [GP]	Oxidized glycerophospholipids	Oxidized glycerophosphocholines	826.596	0.5117 ppm	[C@](COP(=O)([O-])OCC[N+](C)(C)C)([H])(OC(CCC/C=C\C/C=C\C=C\[C@@H](O)C/C=C\CCCCC)=O)COC(CCCCCCCCCCCCCCCCC)=O
HeLa	PC 34:1	LMGP01010005	25.94	760.585	288.2	287.195	0.00348789	[C42H82NO8P+H] 1+	Glycerophospholipids [GP]	PC	Diacylglycerophosphocholines	760.585	0.0788 ppm	[C@](COP(=O)([O-])OCC[N+](C)(C)C)([H])(OC(CCCCCCC/C=C\CCCCCCCC)=O)COC(CCCCCCCCCCCCCCC)=O
HeLa	PC 34:1	LMGP01010005	29.67	760.585	288.2	287.195	0.00348789	[C42H82NO8P+H] 1+	Glycerophospholipids [GP]	PC	Diacylglycerophosphocholines	760.585	0.7208 ppm	[C@](COP(=O)([O-])OCC[N+](C)(C)C)([H])(OC(CCCCCCC/C=C\CCCCCCCC)=O)COC(CCCCCCCCCCCCCCC)=O
plasma	PC 16:0@_18:1	LMGP01010005	21.72	760.585	288.2	287.195	0.00348789	[C42H82NO8P+H] 1+	Glycerophospholipids [GP]	PC	Diacylglycerophosphocholines	760.585	0.2422 ppm	[C@](COP(=O)([O-])OCC[N+](C)(C)C)([H])(OC(CCCCCCC/C=C\CCCCCCCC)=O)COC(CCCCCCCCCCCCCCC)=O
HeLa	PE 16:0_22:6	LMGP02010095	19.87	764.523	278.6	279.572	-0.00348872	[C43H74NO8P+H] 1+	Glycerophospholipids [GP]	PE	Diacylglycerophosphoethanolamines	764.523	1.0108 ppm	[C@](COP(=O)(O)OCCN)([H])(OC(CC/C=C\C/C=C\C/C=C\C/C=C\C/C=C\C/C=C\CC)=O)COC(CCCCCCCCCCCCCCC)=O
plasma	PC O- 38:5	LMGP01020066	24.19	794.605	293.7	294.726	-0.00349327	[C46H84NO7P+H] 1+	Glycerophospholipids [GP]	PC	1-alkyl,2-acylglycerophosphocholines	794.606	0.8996 ppm	[C@](COP(=O)([O-])OCC[N+](C)(C)C)([H])(OC(CCCCC/C=C\C/C=C\C/C=C\C/C=C\C/C=C\CC)=O)COCCCCCCCCCCCCCCCC
plasma	PE O- 36:3	LMGP02020049	22.17	728.558	276.9	277.868	-0.00349526	[C41H78NO7P+H] 1+	Glycerophospholipids [GP]	PE	1-alkyl,2-acylglycerophosphoethanolamines	728.559	1.4643 ppm	[C@](COP(=O)(O)OCCN)([H])(OC(CCCC/C=C\C/C=C\C/C=C\CCCCC)=O)COCCCCCCCCCCCCCCCCCC
plasma	LPC 22:2	LMGP01050135	11.08	576.402	242	242.846	-0.00349707	[C30H58NO7P+H] 1+	Glycerophospholipids [GP]	PC	Monoacylglycerophosphocholines	576.402	0.0665 ppm	[C@](COP(=O)([O-])OCC[N+](C)(C)C)([H])(O)COC(CCCCCCCCCCC/C=C\C/C=C\CCCCC)=O
Liver	TG 18:1_18:2_19:0	LMGL03010423	26.98	916.833	329.2	328.045	0.00350837	[C58H106O6+NH4] 1+	Glycerolipids [GL]	TAG	Triacylglycerols	916.833	0.0657 ppm	C(OC(=O)CCCCCCCCCCCCCCCCCC)[C@]([H])(OC(CCCCCCC/C=C\C/C=C\CCCCC)=O)COC(CCCCCCC/C=C\CCCCCCCC)=O
plasma	PC 37:2	LMGP01011428	22.95	800.617	294.9	293.863	0.00351629	[C45H86NO8P+H] 1+	Glycerophospholipids [GP]	PC	Diacylglycerophosphocholines	800.616	0.6249 ppm	[C@](COP(=O)([O-])OCC[N+](C)(C)C)([H])(OC(CCCCCCCCCCC/C=C\C/C=C\CCCCC)=O)COC(CCCCCCCCCCCCCC)=O
Liver	TG 16:0_22:0_22:6	LMGL03011760	27.26	980.866	340.7	339.502	0.00351763	[C63H110O6+NH4] 1+	Glycerolipids [GL]	TAG	Triacylglycerols	980.864	1.5659 ppm	C(OC(=O)CC/C=C\C/C=C\C/C=C\C/C=C\C/C=C\C/C=C\CC)[C@]([H])(OC(CCCCCCCCCCCCCCCCCCCCC)=O)COC(CCCCCCCCCCCCCCC)=O
plasma	PC 38:4	LMGP01010642	28.03	810.6	295.4	294.356	0.00353337	[C46H84NO8P+H] 1+	Glycerophospholipids [GP]	PC	Diacylglycerophosphocholines	810.601	0.4814 ppm	[C@](COP(=O)([O-])OCC[N+](C)(C)C)([H])(OC(CCCCC/C=C\C/C=C\C/C=C\C/C=C\CCCCC)=O)COC(CCCCCCCCCCCCCCC)=O
plasma	SM d34:2	LMSP03010040	17.49	701.559	281.3	280.301	0.00355001	[C39H77N2O6P+H] 1+	Sphingolipids [SP]	Phosphosphingolipids	Ceramide phosphocholines (sphingomyelins)	701.559	0.2647 ppm	[C@](COP(=O)([O-])OCC[N+](C)(C)C)([H])(NC(CCCCCCC/C=C\CCCCCCCC)=O)[C@]([H])(O)/C=C/CCCCCCCCCCC
Liver	PE 18:0_22:6	LMGP02010094	21.57	792.554	285.6	286.615	-0.00355222	[C45H78NO8P+H] 1+	Glycerophospholipids [GP]	PE	Diacylglycerophosphoethanolamines	792.554	0.8348 ppm	[C@](COP(=O)(O)OCCN)([H])(OC(CC/C=C\C/C=C\C/C=C\C/C=C\C/C=C\C/C=C\CC)=O)COC(CCCCCCCCCCCCCCCCC)=O
plasma	LPC 18:2	LMGP01050034	14.95	520.34	227.8	226.988	0.00356322	[C26H50NO7P+H] 1+	Glycerophospholipids [GP]	PC	Monoacylglycerophosphocholines	520.34	0.3201 ppm	[C@](COP(=O)([O-])OCC[N+](C)(C)C)([H])(O)COC(/C=C/C=C/CCCCCCCCCCCCC)=O
HeLa	PC 15:0@_18:3	LMGP01011416	17.71	742.538	279.7	278.702	0.00356982	[C41H76NO8P+H] 1+	Glycerophospholipids [GP]	PC	Diacylglycerophosphocholines	742.538	0.3904 ppm	[C@](COP(=O)([O-])OCC[N+](C)(C)C)([H])(OC(CCCC/C=C\C/C=C\C/C=C\CCCCC)=O)COC(CCCCCCCCCCCCCC)=O
Liver	PE 18:0_18:3@	LMGP02010628	21.45	742.539	278.7	277.7	0.00358901	[C41H76NO8P+H] 1+	Glycerophospholipids [GP]	PE	Diacylglycerophosphoethanolamines	742.538	1.0069 ppm	[C@](COP(=O)(O)OCCN)([H])(OC(CCCC/C=C\C/C=C\C/C=C\CCCCC)=O)COC(CCCCCCCCCCCCCCCCC)=O
Liver	TG 18:1_22:0_22:6	LMGL03012148	27.24	1006.88	344.7	343.462	0.00359042	[C65H112O6+NH4] 1+	Glycerolipids [GL]	TAG	Triacylglycerols	1006.88	1.3187 ppm	C(OC(=O)CC/C=C\C/C=C\C/C=C\C/C=C\C/C=C\C/C=C\CC)[C@]([H])(OC(CCCCCCCCCCCCCCCCCCCCC)=O)COC(CCCCCCC/C=C\CCCCCCCC)=O
HeLa	SM d32:0	LMSP03010030	15.36	699.544	277.8	278.799	-0.00359596	[C37H77N2O6P+Na] 1+	Sphingolipids [SP]	Phosphosphingolipids	Ceramide phosphocholines (sphingomyelins)	699.541	3.569 ppm	[C@](COP(=O)([O-])OCC[N+](C)(C)C)([H])(NC(CCCCCCCCCCCCC)=O)[C@]([H])(O)CCCCCCCCCCCCCCC
HeLa	LPE 22:0	LMGP02050025	15.09	538.388	236.4	237.251	-0.00360181	[C27H56NO7P+H] 1+	Glycerophospholipids [GP]	PE	Monoacylglycerophosphoethanolamines	538.387	2.952 ppm	[C@](COP(=O)(O)OCCN)([H])(O)COC(CCCCCCCCCCCCCCCCCCCCC)=O
plasma	SM d16:1_24:1@	LMSP03010071	22.68	785.653	299.8	298.718	0.00360989	[C45H89N2O6P+H] 1+	Sphingolipids [SP]	Phosphosphingolipids	Ceramide phosphocholines (sphingomyelins)	785.653	0.2658 ppm	[C@](COP(=O)([O-])OCC[N+](C)(C)C)([H])(NC(CCCCCCCCCCCCC/C=C\CCCCCCCC)=O)[C@]([H])(O)/C=C/CCCCCCCCCCC
Liver	TG 12:0_12:0_15:1	LMGL03012631	25.01	696.615	280.4	279.382	0.00363186	[C42H78O6+NH4] 1+	Glycerolipids [GL]	TAG	Triacylglycerols	696.614	2.1674 ppm	C(OC(=O)CCCCCCC/C=C\CCCCC)[C@]([H])(OC(CCCCCCCCCCC)=O)COC(CCCCCCCCCCC)=O
HeLa	PC P- 36:5	LMGP01030040	18.91	764.558	285.3	286.34	-0.00364413	[C44H78NO7P+H] 1+	Glycerophospholipids [GP]	PC	1-(1Z-alkenyl),2-acylglycerophosphocholines	764.559	0.4374 ppm	[C@](COP(=O)([O-])OCC[N+](C)(C)C)([H])(OC(CCC/C=C\C/C=C\C/C=C\C/C=C\C/C=C\CC)=O)CO/C=C\CCCCCCCCCCCCCC
Liver	PC 39:3	LMGP01011548	22.51	826.633	298.5	297.41	0.00365273	[C47H88NO8P+H] 1+	Glycerophospholipids [GP]	PC	Diacylglycerophosphocholines	826.632	1.0179 ppm	[C@](COP(=O)([O-])OCC[N+](C)(C)C)([H])(OC(CCCCCCCCCCC/C=C\C/C=C\CCCCC)=O)COC(CCCCCCC/C=C\CCCCCCC)=O
Liver	PC O- 22:0	LMGP01020075	14.44	580.434	251.7	250.779	0.00365713	[C30H62NO7P+H] 1+	Glycerophospholipids [GP]	PC	1-alkyl,2-acylglycerophosphocholines	580.434	0.0848 ppm	[C@](COP(=O)([O-])OCC[N+](C)(C)C)([H])(OC(CCCCC)=O)COCCCCCCCCCCCCCCCC
Liver	PC 37:6	LMGP01011430	18.31	792.556	287.5	286.447	0.00366354	[C45H78NO8P+H] 1+	Glycerophospholipids [GP]	PC	Diacylglycerophosphocholines	792.554	2.452 ppm	[C@](COP(=O)([O-])OCC[N+](C)(C)C)([H])(OC(CC/C=C\C/C=C\C/C=C\C/C=C\C/C=C\C/C=C\CC)=O)COC(CCCCCCCCCCCCCC)=O
Liver	LPC 24:1	LMGP01050144	13.87	606.452	254.2	253.266	0.00367587	[C32H64NO7P+H] 1+	Glycerophospholipids [GP]	PC	Monoacylglycerophosphocholines	606.449	4.5688 ppm	C(OP(OCC[N+](C)(C)C)(=O)[O-])[C@@](O)([H])COC(=O)CCCCCCCCCCCCC/C=C\CCCCCCCC
Liver	PC 34:2	LMGP01010585	21.57	758.57	284.4	285.447	-0.00368021	[C42H80NO8P+H] 1+	Glycerophospholipids [GP]	PC	Diacylglycerophosphocholines	758.569	0.6782 ppm	[C@](COP(=O)([O-])OCC[N+](C)(C)C)([H])(OC(CCCCCCCC/C=C/C=C\CCCCC)=O)COC(CCCCCCCCCCCCCCC)=O
plasma	PC 16:0_18:2	LMGP01010585	27.59	758.569	284.4	285.447	-0.00368021	[C42H80NO8P+H] 1+	Glycerophospholipids [GP]	PC	Diacylglycerophosphocholines	758.569	0.046 ppm	[C@](COP(=O)([O-])OCC[N+](C)(C)C)([H])(OC(CCCCCCCC/C=C/C=C\CCCCC)=O)COC(CCCCCCCCCCCCCCC)=O
plasma	PC 34:2	LMGP01010585	19.73	758.57	284.4	285.447	-0.00368021	[C42H80NO8P+H] 1+	Glycerophospholipids [GP]	PC	Diacylglycerophosphocholines	758.569	0.4368 ppm	[C@](COP(=O)([O-])OCC[N+](C)(C)C)([H])(OC(CCCCCCCC/C=C/C=C\CCCCC)=O)COC(CCCCCCCCCCCCCCC)=O
plasma	LPC 18:3	LMGP01050038	1.34	518.323	224.9	225.729	-0.00368813	[C26H48NO7P+H] 1+	Glycerophospholipids [GP]	PC	Monoacylglycerophosphocholines	518.324	1.0972 ppm	[C@](COP(=O)([O-])OCC[N+](C)(C)C)([H])(O)COC(CCCCCCC/C=C\C/C=C\C/C=C\CC)=O
Liver	PE 20:4@_22:6	LMGP02010961	18.02	812.521	284.4	285.449	-0.00368893	[C47H74NO8P+H] 1+	Glycerophospholipids [GP]	PE	Diacylglycerophosphoethanolamines	812.523	1.6781 ppm	[C@](COP(=O)(O)OCCN)([H])(OC(CC/C=C\C/C=C\C/C=C\C/C=C\C/C=C\C/C=C\CC)=O)COC(CCC/C=C\C/C=C\C/C=C\C/C=C\CCCCC)=O
Liver	PC 38:6	LMGP01010650	23.52	806.57	290.1	291.174	-0.00370348	[C46H80NO8P+H] 1+	Glycerophospholipids [GP]	PC	Diacylglycerophosphocholines	806.569	0.9405 ppm	[C@](COP(=O)([O-])OCC[N+](C)(C)C)([H])(OC(CC/C=C/C/C=C/C/C=C/C/C=C/C/C=C/C/C=C/CC)=O)COC(CCCCCCCCCCCCCCC)=O
HeLa	PC 14:0_22:6@	LMGP01010512	17.16	778.538	285.3	284.242	0.00370836	[C44H76NO8P+H] 1+	Glycerophospholipids [GP]	PC	Diacylglycerophosphocholines	778.538	0.1764 ppm	[C@](COP(=O)([O-])OCC[N+](C)(C)C)([H])(OC(CC/C=C\C/C=C\C/C=C\C/C=C\C/C=C\C/C=C\CC)=O)COC(CCCCCCCCCCCCC)=O
HeLa	PC 25:0	LMGP01010001	11.02	636.459	261	260.03	0.00371658	[C33H66NO8P+H] 1+	Glycerophospholipids [GP]	PC	Diacylglycerophosphocholines	636.46	1.0257 ppm	[C@](COP(=O)([O-])OCC[N+](C)(C)C)([H])(OC(CCCCCCCCCCCC)=O)COC(CCCCCCCCCCC)=O
HeLa	PE P- 16:0@_20:3	LMGP02030027	21.98	726.543	275.1	276.123	-0.00371747	[C41H76NO7P+H] 1+	Glycerophospholipids [GP]	PE	1-(1Z-alkenyl),2-acylglycerophosphoethanolamines	726.543	0.3418 ppm	[C@](COP(=O)(O)OCCN)([H])(OC(CCCCCC/C=C\C/C=C\C/C=C\CCCCC)=O)CO/C=C\CCCCCCCCCCCCCC
Liver	TG 14:0_18:1_18:1	LMGL03012792	26.5	848.771	315.3	314.127	0.00372166	[C53H98O6+NH4] 1+	Glycerolipids [GL]	TAG	Triacylglycerols	848.77	1.2677 ppm	C(OC(=O)CCCCCCC/C=C\CCCCCCCC)[C@]([H])(OC(CCCCCCC/C=C\CCCCCCCC)=O)COC(CCCCCCCCCCCCC)=O
HeLa	TG 18:1_20:4_22:5	LMGL03011894	26.32	972.804	333.4	334.642	-0.00372458	[C63H102O6+NH4] 1+	Glycerolipids [GL]	TAG	Triacylglycerols	972.802	3.125 ppm	C(OC(=O)CCCCC/C=C\C/C=C\C/C=C\C/C=C\C/C=C\CC)[C@]([H])(OC(CCC/C=C\C/C=C\C/C=C\C/C=C\CCCCC)=O)COC(CCCCCCC/C=C\CCCCCCCC)=O
plasma	TG 12:0_14:0_18:2	LMGL03013218	25.73	764.675	295.8	294.697	0.00372817	[C47H86O6+NH4] 1+	Glycerolipids [GL]	TAG	Triacylglycerols	764.676	1.509 ppm	C(OC(=O)CCCCCCC/C=C\C/C=C\CCCCC)[C@]([H])(OC(CCCCCCCCCCCCC)=O)COC(CCCCCCCCCCC)=O
HeLa	PC 16:1_18:2@	LMGP01010690	21.94	756.553	281	282.048	-0.00373001	[C42H78NO8P+H] 1+	Glycerophospholipids [GP]	PC	Diacylglycerophosphocholines	756.554	0.6584 ppm	[C@](COP(=O)([O-])OCC[N+](C)(C)C)([H])(OC(CCCCCCC/C=C\C/C=C\CCCCC)=O)COC(CCCCCCC/C=C\CCCCCC)=O
plasma	SM d38:1	LMSP03010005	23.85	759.637	296.6	295.492	0.00373435	[C43H87N2O6P+H] 1+	Sphingolipids [SP]	Phosphosphingolipids	Ceramide phosphocholines (sphingomyelins)	759.638	1.0454 ppm	[C@](COP(=O)([O-])OCC[N+](C)(C)C)([H])(NC(CCCCCCCCCCCCCCCCCCC)=O)[C@]([H])(O)/C=C/CCCCCCCCCCCCC
Liver	SM d38:1	LMSP03010005	22.56	759.638	296.6	295.492	0.00373435	[C43H87N2O6P+H] 1+	Sphingolipids [SP]	Phosphosphingolipids	Ceramide phosphocholines (sphingomyelins)	759.638	0.0795 ppm	[C@](COP(=O)([O-])OCC[N+](C)(C)C)([H])(NC(CCCCCCCCCCCCCCCCCCC)=O)[C@]([H])(O)/C=C/CCCCCCCCCCCCC
HeLa	LPE 18:0	LMGP02050038	10.39	482.325	221.7	220.872	0.00373513	[C23H48NO7P+H] 1+	Glycerophospholipids [GP]	PE	Monoacylglycerophosphoethanolamines	482.324	0.9088 ppm	C(OP(OCCN)(O)=O)[C@]([H])(OC(=O)CCCCCCCCCCCCCCCCC)CO
plasma	LPC 18:1_0:0	LMGP01050029	9.12	522.355	232.5	231.63	0.00374105	[C26H52NO7P+H] 1+	Glycerophospholipids [GP]	PC	Monoacylglycerophosphocholines	522.355	0.25 ppm	[C@](COP(=O)([O-])OCC[N+](C)(C)C)([H])(O)COC(CCCC/C=C\CCCCCCCCCCC)=O
HeLa	PE 18:1_18:2	LMGP02010048	20.85	742.538	275.7	276.732	-0.00374406	[C41H76NO8P+H] 1+	Glycerophospholipids [GP]	PE	Diacylglycerophosphoethanolamines	742.538	0.185 ppm	[C@](COP(=O)(O)OCCN)([H])(OC(CCCCCCC/C=C\C/C=C\CCCCC)=O)COC(CCCCCCC/C=C\CCCCCCCC)=O
HeLa	PE O- 16:0@_18:1	LMGP02020018	22.76	704.561	276	274.965	0.00374937	[C39H78NO7P+H] 1+	Glycerophospholipids [GP]	PE	1-alkyl,2-acylglycerophosphoethanolamines	704.559	2.9905 ppm	[C@](COP(=O)(O)OCCN)([H])(OC(CCCCCCC/C=C\CCCCCCCC)=O)COCCCCCCCCCCCCCCCC
Liver	DG 18:1_18:2_0:0	LMGL02010056	23.24	636.556	261.3	262.283	-0.0037613	[C39H70O5+NH4] 1+	Glycerolipids [GL]	DAG	Diacylglycerols	636.556	0.2935 ppm	OC[C@]([H])(OC(CCCCCCC/C=C\C/C=C\CCCCC)=O)COC(CCCCCCC/C=C\CCCCCCCC)=O
Liver	SM d41:2	LMSP03010074	23.08	799.669	301.9	300.761	0.00377362	[C46H91N2O6P+H] 1+	Sphingolipids [SP]	Phosphosphingolipids	Ceramide phosphocholines (sphingomyelins)	799.669	0.0891 ppm	[C@](COP(=O)([O-])OCC[N+](C)(C)C)([H])(NC(CCCCCCCCCCCCC/C=C\CCCCCCCC)=O)[C@]([H])(O)/C=C/CCCCCCCCCCCC
HeLa	LPE 20:0	LMGP02050012	12.76	510.353	229.2	230.065	-0.00377526	[C25H52NO7P+H] 1+	Glycerophospholipids [GP]	PE	Monoacylglycerophosphoethanolamines	510.355	4.2623 ppm	[C@](COP(=O)(O)OCCN)([H])(O)COC(CCCCCCCCCCCCCCCCCCC)=O
HeLa	PC 27:1	LMGP01011318	11.33	662.477	264	263.002	0.00377946	[C35H68NO8P+H] 1+	Glycerophospholipids [GP]	PC	Diacylglycerophosphocholines	662.476	2.4777 ppm	[C@](COP(=O)([O-])OCC[N+](C)(C)C)([H])(OC(CCCCCCC/C=C\CCCCC)=O)COC(CCCCCCCCCCC)=O
HeLa	DG 16:0_16:1_0:0	LMGL02010010	23.08	584.525	254.9	253.931	0.00380147	[C35H66O5+NH4] 1+	Glycerolipids [GL]	DAG	Diacylglycerols	584.525	0.1167 ppm	OC[C@]([H])(OC(CCCCCCC/C=C\CCCCCC)=O)COC(CCCCCCCCCCCCCCC)=O
Liver	DG 16:0_16:1_0:0	LMGL02010010	22.95	584.525	254.9	253.931	0.00380147	[C35H66O5+NH4] 1+	Glycerolipids [GL]	DAG	Diacylglycerols	584.525	0.2211 ppm	OC[C@]([H])(OC(CCCCCCC/C=C\CCCCCC)=O)COC(CCCCCCCCCCCCCCC)=O
HeLa	TG 16:1_22:5_22:6	LMGL03012143	26.06	968.77	332.4	331.135	0.00380673	[C63H98O6+NH4] 1+	Glycerolipids [GL]	TAG	Triacylglycerols	968.77	0.5904 ppm	C(OC(=O)CC/C=C\C/C=C\C/C=C\C/C=C\C/C=C\C/C=C\CC)[C@]([H])(OC(CCCCC/C=C\C/C=C\C/C=C\C/C=C\C/C=C\CC)=O)COC(CCCCCCC/C=C\CCCCCC)=O
Liver	DG 18:1_18:1_0:0	LMGL02010049	24.24	638.572	265.5	264.489	0.0038068	[C39H72O5+NH4] 1+	Glycerolipids [GL]	DAG	Diacylglycerols	638.572	0.0334 ppm	OC[C@]([H])(OC(CCCCCCC/C=C\CCCCCCCC)=O)COC(CCCCCCC/C=C\CCCCCCCC)=O
plasma	PC 18:2_18:3	LMGP01011625	17.56	780.553	283.6	284.68	-0.00380808	[C44H78NO8P+H] 1+	Glycerophospholipids [GP]	PC	Diacylglycerophosphocholines	780.554	0.6381 ppm	[C@](COP(=O)([O-])OCC[N+](C)(C)C)([H])(OC(CCCC/C=C\C/C=C\C/C=C\CCCCC)=O)COC(CCCCCCC/C=C\C/C=C\CCCCC)=O
plasma	TG 15:0_16:1_18:2	LMGL03015036	26.25	832.739	310.4	309.218	0.00380945	[C52H94O6+NH4] 1+	Glycerolipids [GL]	TAG	Triacylglycerols	832.739	0.4067 ppm	C(OC(=O)CCCCCCC/C=C\C/C=C\CCCCC)[C@]([H])(OC(CCCCCCC/C=C\CCCCCC)=O)COC(CCCCCCCCCCCCCC)=O
plasma	TG 17:0_18:1_20:2	LMGL03010348	27.18	916.83	329.3	328.045	0.00381109	[C58H106O6+NH4] 1+	Glycerolipids [GL]	TAG	Triacylglycerols	916.833	3.3295 ppm	C(OC(=O)CCCCCCCCC/C=C\C/C=C\CCCCC)[C@]([H])(OC(CCCCCCC/C=C\CCCCCCCC)=O)COC(CCCCCCCCCCCCCCCC)=O
plasma	PC 24:0	LMGP01010429	13.48	622.443	258.5	257.514	0.00381454	[C32H64NO8P+H] 1+	Glycerophospholipids [GP]	PC	Diacylglycerophosphocholines	622.444	1.4008 ppm	[C@](COP(=O)([O-])OCC[N+](C)(C)C)([H])(OC(CCCCCCCCCCC)=O)COC(CCCCCCCCCCC)=O
HeLa	PC 20:4_22:6	LMGP01011925	17.69	854.57	295.5	296.629	-0.00381973	[C50H80NO8P+H] 1+	Glycerophospholipids [GP]	PC	Diacylglycerophosphocholines	854.569	0.602 ppm	[C@](COP(=O)([O-])OCC[N+](C)(C)C)([H])(OC(CC/C=C\C/C=C\C/C=C\C/C=C\C/C=C\C/C=C\CC)=O)COC(CCC/C=C\C/C=C\C/C=C\C/C=C\CCCCC)=O
Liver	SM d40:0	LMSP03010022	23.87	789.681	303.8	302.639	0.0038228	[C45H93N2O6P+H] 1+	Sphingolipids [SP]	Phosphosphingolipids	Ceramide phosphocholines (sphingomyelins)	789.684	4.5016 ppm	[C@](COP(=O)([O-])OCC[N+](C)(C)C)([H])(NC(CCCCCCCCCCCCCCCCCCCCC)=O)[C@]([H])(O)CCCCCCCCCCCCCCC
HeLa	PS 36:2	LMGP03010030	20.64	788.544	285.1	284.008	0.00383139	[C42H78NO10P+H] 1+	Glycerophospholipids [GP]	PS	Diacylglycerophosphoserines	788.544	0.8109 ppm	C(O)(=O)[C@@]([H])(N)COP(OC[C@]([H])(OC(CCCCCCC/C=C\CCCCCCCC)=O)COC(CCCCCCC/C=C\CCCCCCCC)=O)(=O)O
Liver	PC 19:0@_20:4	LMGP01011748	22.23	824.616	298	296.858	0.00383182	[C47H86NO8P+H] 1+	Glycerophospholipids [GP]	PC	Diacylglycerophosphocholines	824.616	0.0145 ppm	[C@](COP(=O)([O-])OCC[N+](C)(C)C)([H])(OC(CCC/C=C\C/C=C\C/C=C\C/C=C\CCCCC)=O)COC(CCCCCCCCCCCCCCCCCC)=O
HeLa	DG 14:0_16:1_0:0	LMGL02010379	21.83	556.493	248.3	247.348	0.00383256	[C33H62O5+NH4] 1+	Glycerolipids [GL]	DAG	Diacylglycerols	556.494	0.6905 ppm	OC[C@]([H])(OC(CCCCCCC/C=C\CCCCCC)=O)COC(CCCCCCCCCCCCC)=O
Liver	TG 16:1_18:2_18:3	LMGL03010193	25.76	868.74	312.8	314.003	-0.00384471	[C55H94O6+NH4] 1+	Glycerolipids [GL]	TAG	Triacylglycerols	868.739	0.8045 ppm	C(OC(=O)CCCCCCC/C=C\C/C=C\C/C=C\CC)[C@]([H])(OC(CCCCCCC/C=C\C/C=C\CCCCC)=O)COC(CCCCCCC/C=C\CCCCCC)=O
plasma	SM d41:1	LMSP03010076	23.84	801.684	304.5	303.329	0.0038462	[C46H93N2O6P+H] 1+	Sphingolipids [SP]	Phosphosphingolipids	Ceramide phosphocholines (sphingomyelins)	801.684	0.2469 ppm	[C@](COP(=O)([O-])OCC[N+](C)(C)C)([H])(NC(CCCCCCCCCCCCCCCCCCCCCCCC)=O)[C@]([H])(O)/C=C/CCCCCCCCCCC
HeLa	TG 17:1_18:1_22:6	LMGL03011154	26.4	934.788	328.2	326.937	0.00384841	[C60H100O6+NH4] 1+	Glycerolipids [GL]	TAG	Triacylglycerols	934.786	2.8219 ppm	C(OC(=O)CC/C=C\C/C=C\C/C=C\C/C=C\C/C=C\C/C=C\CC)[C@]([H])(OC(CCCCCCC/C=C\CCCCCCCC)=O)COC(CCCCCCC/C=C\CCCCCCC)=O
Liver	PC O- 40:5	LMGP01020107	23.29	822.639	301	299.841	0.00384973	[C48H88NO7P+H] 1+	Glycerophospholipids [GP]	PC	1-alkyl,2-acylglycerophosphocholines	822.637	1.8895 ppm	[C@](COP(=O)([O-])OCC[N+](C)(C)C)([H])(OC(CC/C=C\C/C=C\C/C=C\C/C=C\C/C=C\CCCCC)=O)COCCCCCCCCCCCCCCCCCC
HeLa	PC 38:6	LMGP01010650	20.1	806.568	292.3	291.174	0.00385091	[C46H80NO8P+H] 1+	Glycerophospholipids [GP]	PC	Diacylglycerophosphocholines	806.569	1.4053 ppm	[C@](COP(=O)([O-])OCC[N+](C)(C)C)([H])(OC(CC/C=C/C/C=C/C/C=C/C/C=C/C/C=C/C/C=C/CC)=O)COC(CCCCCCCCCCCCCCC)=O
plasma	TG 14:0_16:1_18:2	LMGL03014252	26.08	818.723	307	305.817	0.00385372	[C51H92O6+NH4] 1+	Glycerolipids [GL]	TAG	Triacylglycerols	818.723	0.0849 ppm	C(OC(=O)CCCCCCC/C=C\C/C=C\CCCCC)[C@]([H])(OC(CCCCCCC/C=C\CCCCCC)=O)COC(CCCCCCCCCCCCC)=O
plasma	PC O- 36:3	LMGP01020053	22.48	770.606	291.9	290.775	0.00385395	[C44H84NO7P+H] 1+	Glycerophospholipids [GP]	PC	1-alkyl,2-acylglycerophosphocholines	770.606	0.2148 ppm	[C@](COP(=O)([O-])OCC[N+](C)(C)C)([H])(OC(CCCCCC/C=C\C/C=C\C/C=C\CCCCC)=O)COCCCCCCCCCCCCCCCC
Liver	PE 17:1_20:4	LMGP02010583	19.37	752.524	275.6	274.537	0.0038587	[C42H74NO8P+H] 1+	Glycerophospholipids [GP]	PE	Diacylglycerophosphoethanolamines	752.523	1.5135 ppm	[C@](COP(=O)(O)OCCN)([H])(OC(CCC/C=C\C/C=C\C/C=C\C/C=C\CCCCC)=O)COC(CCCCCCC/C=C\CCCCCCC)=O
plasma	PC O- 16:0@_18:2	LMGP01020039	21.26	744.59	287.3	286.19	0.0038621	[C42H82NO7P+H] 1+	Glycerophospholipids [GP]	PC	1-alkyl,2-acylglycerophosphocholines	744.59	0.1886 ppm	[C@](COP(=O)([O-])OCC[N+](C)(C)C)([H])(OC(CCCCCCC/C=C\C/C=C\CCCCC)=O)COCCCCCCCCCCCCCCCC
Liver	PE 18:0_20:4@	LMGP02010118	23.57	768.554	283.8	282.702	0.0038676	[C43H78NO8P+H] 1+	Glycerophospholipids [GP]	PE	Diacylglycerophosphoethanolamines	768.554	0.3049 ppm	[C@](COP(=O)(O)OCCN)([H])(OC(CCC/C=C\C/C=C\C/C=C\C/C=C\CCCCC)=O)COC(CCCCCCCCCCCCCCCCC)=O
Liver	PE 18:0_20:4	LMGP02010118	22	768.555	283.8	282.702	0.0038676	[C43H78NO8P+H] 1+	Glycerophospholipids [GP]	PE	Diacylglycerophosphoethanolamines	768.554	1.4167 ppm	[C@](COP(=O)(O)OCCN)([H])(OC(CCC/C=C\C/C=C\C/C=C\C/C=C\CCCCC)=O)COC(CCCCCCCCCCCCCCCCC)=O
Liver	PC 38:4	LMGP01010642	23.97	810.601	295.5	294.356	0.00387058	[C46H84NO8P+H] 1+	Glycerophospholipids [GP]	PC	Diacylglycerophosphocholines	810.601	0.4975 ppm	[C@](COP(=O)([O-])OCC[N+](C)(C)C)([H])(OC(CCCCC/C=C\C/C=C\C/C=C\C/C=C\CCCCC)=O)COC(CCCCCCCCCCCCCCC)=O
Liver	PC 38:4	LMGP01010642	25.18	810.601	295.5	294.356	0.00387058	[C46H84NO8P+H] 1+	Glycerophospholipids [GP]	PC	Diacylglycerophosphocholines	810.601	0.6481 ppm	[C@](COP(=O)([O-])OCC[N+](C)(C)C)([H])(OC(CCCCC/C=C\C/C=C\C/C=C\C/C=C\CCCCC)=O)COC(CCCCCCCCCCCCCCC)=O
HeLa	PC 35:4	LMGP01010931	22.11	768.554	283.5	282.402	0.00387349	[C43H78NO8P+H] 1+	Glycerophospholipids [GP]	PC	Diacylglycerophosphocholines	768.554	0.8608 ppm	[C@](COP(=O)([O-])OCC[N+](C)(C)C)([H])(OC(CCCCCCC/C=C\C=C\CCCCC)=O)COC(CCCCCCC/C=C\C/C=C/CCCCC)=O
HeLa	PC 36:3	LMGP01010622	14.31	784.582	288.9	290.025	-0.00389245	[C44H82NO8P+H] 1+	Glycerophospholipids [GP]	PC	Diacylglycerophosphocholines	784.585	4.1994 ppm	[C@](COP(=O)([O-])OCC[N+](C)(C)C)([H])(OC(CCC/C=C\C/C=C\C/C=C\CCCCCCCC)=O)COC(CCCCCCCCCCCCCCC)=O
HeLa	PE 18:0_22:6	LMGP02010094	21.74	792.554	285.5	286.615	-0.00390373	[C45H78NO8P+H] 1+	Glycerophospholipids [GP]	PE	Diacylglycerophosphoethanolamines	792.554	0.2957 ppm	[C@](COP(=O)(O)OCCN)([H])(OC(CC/C=C\C/C=C\C/C=C\C/C=C\C/C=C\C/C=C\CC)=O)COC(CCCCCCCCCCCCCCCCC)=O
plasma	PE 38:4	LMGP02010114	21.67	768.556	282.5	283.605	-0.00391024	[C43H78NO8P+H] 1+	Glycerophospholipids [GP]	PE	Diacylglycerophosphoethanolamines	768.554	3.2433 ppm	[C@](COP(=O)(O)OCCN)([H])(OC(CCCC/C=C\C/C=C\C/C=C\C/C=C\CC)=O)COC(CCCCCCCCCCCCCCCCCCC)=O
plasma	PC 42:8	LMGP01011865	19.86	858.594	298.9	300.069	-0.00391243	[C50H84NO8P+H] 1+	Glycerophospholipids [GP]	PC	Diacylglycerophosphocholines	858.601	7.5631 ppm	[C@](COP(=O)([O-])OCC[N+](C)(C)C)([H])(OC(CC/C=C\C/C=C\C/C=C\C/C=C\C/C=C\C/C=C\CC)=O)COC(CCCCCCCCC/C=C\C/C=C\CCCCC)=O
Liver	PC 18:3_20:4	LMGP01011663	17.03	804.554	286.7	287.825	-0.00392424	[C46H78NO8P+H] 1+	Glycerophospholipids [GP]	PC	Diacylglycerophosphocholines	804.554	0.8982 ppm	[C@](COP(=O)([O-])OCC[N+](C)(C)C)([H])(OC(CCC/C=C\C/C=C\C/C=C\C/C=C\CCCCC)=O)COC(CCCC/C=C\C/C=C\C/C=C\CCCCC)=O
Liver	PI 36:2	LMGP06010075	20.62	863.565	301	299.818	0.00392625	[C45H83O13P+H] 1+	Glycerophospholipids [GP]	PI	Diacylglycerophosphoinositols	863.564	0.9026 ppm	[C@]([H])(OC(CCCCCCCCCCC/C=C\C/C=C\CCCCC)=O)(COP(=O)(O)O[C@@H]1C(O)[C@H](O)C(O)C(O)C1O)COC(CCCCCCCCCCCCC)=O
HeLa	PC 38:2	LMGP01010788	24.29	814.631	296.7	297.866	-0.00393064	[C46H88NO8P+H] 1+	Glycerophospholipids [GP]	PC	Diacylglycerophosphocholines	814.632	1.065 ppm	[C@](COP(=O)([O-])OCC[N+](C)(C)C)([H])(OC(CCCCCCCCC/C=C\C/C=C\CCCCC)=O)COC(CCCCCCCCCCCCCCCCC)=O
plasma	PC O- 31:0	LMGP01020180	17.31	706.573	279.7	280.8	-0.00393245	[C39H80NO7P+H] 1+	Glycerophospholipids [GP]	PC	1-alkyl,2-acylglycerophosphocholines	706.574	2.4956 ppm	[C@](COP(=O)([O-])OCC[N+](C)(C)C)([H])(OC(CCCCCCCCCCCCCC)=O)COCCCCCCCCCCCCCCCC
Liver	PC 18:2@_20:4	LMGP01010943	18.74	806.57	290.9	289.753	0.00394187	[C46H80NO8P+H] 1+	Glycerophospholipids [GP]	PC	Diacylglycerophosphocholines	806.569	0.2595 ppm	[C@](COP(=O)([O-])OCC[N+](C)(C)C)([H])(OC(CCC/C=C\C/C=C\C/C=C\C/C=C\CCCCC)=O)COC(CCCCCCC/C=C\C/C=C\CCCCC)=O
Liver	PC 38:3	LMGP01010795	21.8	812.616	296.7	295.53	0.00394332	[C46H86NO8P+H] 1+	Glycerophospholipids [GP]	PC	Diacylglycerophosphocholines	812.616	0.1355 ppm	[C@](COP(=O)([O-])OCC[N+](C)(C)C)([H])(OC(CCC/C=C\CCCC/C=C\C/C=C\CCCCC)=O)COC(CCCCCCCCCCCCCCCCC)=O
Liver	PE O- 18:0@_20:4	LMGP02020092	22.41	754.575	284	282.88	0.0039445	[C43H80NO7P+H] 1+	Glycerophospholipids [GP]	PE	1-alkyl,2-acylglycerophosphoethanolamines	754.574	0.3324 ppm	[C@](COP(=O)(O)OCCN)([H])(OC(CCC/C=C\C/C=C\C/C=C\C/C=C\CCCCC)=O)COCCCCCCCCCCCCCCCCCC
plasma	PE P- 18:0@_22:6	LMGP02030005	22.42	776.559	284.2	285.323	-0.00395073	[C45H78NO7P+H] 1+	Glycerophospholipids [GP]	PE	1-(1Z-alkenyl),2-acylglycerophosphoethanolamines	776.559	0.3521 ppm	[C@](COP(=O)(O)OCCN)([H])(OC(CC/C=C\C/C=C\C/C=C\C/C=C\C/C=C\C/C=C\CC)=O)CO/C=C\CCCCCCCCCCCCCCCC
HeLa	PE P- 20:0@_20:3	LMGP02030084	23.98	782.603	290.7	289.55	0.00395565	[C45H84NO7P+H] 1+	Glycerophospholipids [GP]	PE	1-(1Z-alkenyl),2-acylglycerophosphoethanolamines	782.606	4.033 ppm	[C@](COP(=O)(O)OCCN)([H])(OC(CCCCCC/C=C\C/C=C\C/C=C\CCCCC)=O)CO/C=C\CCCCCCCCCCCCCCCCCC
Liver	PC 16:1@_20:5	LMGP01011492	16.63	778.538	282.8	283.921	-0.00396279	[C44H76NO8P+H] 1+	Glycerophospholipids [GP]	PC	Diacylglycerophosphocholines	778.538	0.2156 ppm	[C@](COP(=O)([O-])OCC[N+](C)(C)C)([H])(OC(CCC/C=C\C/C=C\C/C=C\C/C=C\C/C=C\CC)=O)COC(CCCCCCC/C=C\CCCCCC)=O
HeLa	PC 35:2	LMGP01011360	20.41	772.585	288.6	287.453	0.00397439	[C43H82NO8P+H] 1+	Glycerophospholipids [GP]	PC	Diacylglycerophosphocholines	772.585	0.3146 ppm	[C@](COP(=O)([O-])OCC[N+](C)(C)C)([H])(OC(CCCCCCCCCCC/C=C\C/C=C\CCCCC)=O)COC(CCCCCCCCCCCC)=O
Liver	LPE 22:6	LMGP02050013	4.06	526.292	218	218.869	-0.00398464	[C27H44NO7P+H] 1+	Glycerophospholipids [GP]	PE	Monoacylglycerophosphoethanolamines	526.293	1.6812 ppm	[C@](COP(=O)(O)OCCN)([H])(O)COC(CC/C=C\C/C=C\C/C=C\C/C=C\C/C=C\C/C=C\CC)=O
plasma	PC P- 36:5	LMGP01030040	19.45	764.56	285.2	286.34	-0.00399604	[C44H78NO7P+H] 1+	Glycerophospholipids [GP]	PC	1-(1Z-alkenyl),2-acylglycerophosphocholines	764.559	0.9995 ppm	[C@](COP(=O)([O-])OCC[N+](C)(C)C)([H])(OC(CCC/C=C\C/C=C\C/C=C\C/C=C\C/C=C\CC)=O)CO/C=C\CCCCCCCCCCCCCC
plasma	SM d44:2	LMSP03010009	24.27	841.714	311.4	310.155	0.00399669	[C49H97N2O6P+H] 1+	Sphingolipids [SP]	Phosphosphingolipids	Ceramide phosphocholines (sphingomyelins)	841.716	1.6725 ppm	[C@](COP(=O)([O-])OCC[N+](C)(C)C)([H])(NC(CCCCCCCCCCCCCCC/C=C\CCCCCCCC)=O)[C@]([H])(O)/C=C/CCCCCCCCCCCCC
HeLa	PC 34:5	LMGP01010508	16.5	752.522	279	280.116	-0.00399952	[C42H74NO8P+H] 1+	Glycerophospholipids [GP]	PC	Diacylglycerophosphocholines	752.523	0.8386 ppm	[C@](COP(=O)([O-])OCC[N+](C)(C)C)([H])(OC(CCC/C=C\C/C=C\C/C=C\C/C=C\C/C=C\CC)=O)COC(CCCCCCCCCCCCC)=O
Liver	PC 34:5	LMGP01010508	16.31	752.523	279	280.116	-0.00399952	[C42H74NO8P+H] 1+	Glycerophospholipids [GP]	PC	Diacylglycerophosphocholines	752.523	1.2702 ppm	[C@](COP(=O)([O-])OCC[N+](C)(C)C)([H])(OC(CCC/C=C\C/C=C\C/C=C\C/C=C\C/C=C\CC)=O)COC(CCCCCCCCCCCCC)=O
Liver	DG 18:2_20:1_0:0	LMGL02010099	24	664.587	268.2	269.275	-0.00400829	[C41H74O5+NH4] 1+	Glycerolipids [GL]	DAG	Diacylglycerols	664.587	0.022 ppm	OC[C@]([H])(OC(CCCCCCCCC/C=C\CCCCCCCC)=O)COC(CCCCCCC/C=C\C/C=C\CCCCC)=O
plasma	DG 18:1_20:2_0:0	LMGL02010100	24.11	664.587	268.2	269.275	-0.0040083	[C41H74O5+NH4] 1+	Glycerolipids [GL]	DAG	Diacylglycerols	664.587	0.0698 ppm	OC[C@]([H])(OC(CCCCCCCCC/C=C\C/C=C\CCCCC)=O)COC(CCCCCCC/C=C\CCCCCCCC)=O
HeLa	PE 16:0_20:4	LMGP02010096	20.34	740.523	276.9	275.785	0.00402758	[C41H74NO8P+H] 1+	Glycerophospholipids [GP]	PE	Diacylglycerophosphoethanolamines	740.523	0.2193 ppm	[C@](COP(=O)(O)OCCN)([H])(OC(CCC/C=C\C/C=C\C/C=C\C/C=C\CCCCC)=O)COC(CCCCCCCCCCCCCCC)=O
Liver	PE 16:0_20:4	LMGP02010096	20.22	740.523	276.9	275.785	0.00402758	[C41H74NO8P+H] 1+	Glycerophospholipids [GP]	PE	Diacylglycerophosphoethanolamines	740.523	0.7139 ppm	[C@](COP(=O)(O)OCCN)([H])(OC(CCC/C=C\C/C=C\C/C=C\C/C=C\CCCCC)=O)COC(CCCCCCCCCCCCCCC)=O
plasma	SM d18:1_24:0@	LMSP03010008	24.35	815.701	308.1	306.859	0.00402912	[C47H95N2O6P+H] 1+	Sphingolipids [SP]	Phosphosphingolipids	Ceramide phosphocholines (sphingomyelins)	815.7	1.0735 ppm	[C@](COP(=O)([O-])OCC[N+](C)(C)C)([H])(NC(CCCCCCCCCCCCCCCCCCCCCCC)=O)[C@]([H])(O)/C=C/CCCCCCCCCCCCC
HeLa	PC 16:0_16:1	LMGP01010566	13.13	732.555	281.9	280.761	0.00403987	[C40H78NO8P+H] 1+	Glycerophospholipids [GP]	PC	Diacylglycerophosphocholines	732.554	2.2362 ppm	[C@](COP(=O)([O-])OCC[N+](C)(C)C)([H])(OC(CCCCCCC/C=C\CCCCCC)=O)COC(CCCCCCCCCCCCCCC)=O
HeLa	PC 16:0_16:1	LMGP01010566	20.04	732.554	281.9	280.761	0.00403987	[C40H78NO8P+H] 1+	Glycerophospholipids [GP]	PC	Diacylglycerophosphocholines	732.554	0.1533 ppm	[C@](COP(=O)([O-])OCC[N+](C)(C)C)([H])(OC(CCCCCCC/C=C\CCCCCC)=O)COC(CCCCCCCCCCCCCCC)=O
Liver	PC 32:2	LMGP01010682	17.85	730.539	278.7	277.573	0.00404411	[C40H76NO8P+H] 1+	Glycerophospholipids [GP]	PC	Diacylglycerophosphocholines	730.538	0.6893 ppm	[C@](COP(=O)([O-])OCC[N+](C)(C)C)([H])(OC(CCCCCCC/C=C/CCCCCC)=O)COC(CCCCCCC/C=C/CCCCCC)=O
HeLa	PC O- 18:1	LMGP01020147	7.77	522.355	233.6	234.547	-0.00405292	[C26H52NO7P+H] 1+	Glycerophospholipids [GP]	PC	1-alkyl,2-acylglycerophosphocholines	522.355	0.25 ppm	[C@](COP(=O)([O-])OCC[N+](C)(C)C)([H])(OC(C)=O)COCCCCCCCCCC/C=C\CCCC
HeLa	PC O- 18:1	LMGP01020147	8.8	522.356	233.6	234.547	-0.00405292	[C26H52NO7P+H] 1+	Glycerophospholipids [GP]	PC	1-alkyl,2-acylglycerophosphocholines	522.355	0.4511 ppm	[C@](COP(=O)([O-])OCC[N+](C)(C)C)([H])(OC(C)=O)COCCCCCCCCCC/C=C\CCCC
HeLa	PC O- 18:1	LMGP01020147	15.61	522.354	233.6	234.547	-0.00405292	[C26H52NO7P+H] 1+	Glycerophospholipids [GP]	PC	1-alkyl,2-acylglycerophosphocholines	522.355	3.1711 ppm	[C@](COP(=O)([O-])OCC[N+](C)(C)C)([H])(OC(C)=O)COCCCCCCCCCC/C=C\CCCC
HeLa	Oxidized PC 36:4	LMGP20010002	15.65	798.564	290.8	289.618	0.00406533	[C44H80NO9P+H] 1+	Glycerophospholipids [GP]	Oxidized glycerophospholipids	Oxidized glycerophosphocholines	798.565	1.3183 ppm	[C@](COP(=O)([O-])OCC[N+](C)(C)C)([H])(OC(CCC/C=C\C/C=C\C=C\[C@@H](O)C/C=C\CCCCC)=O)COC(CCCCCCCCCCCCCCC)=O
HeLa	SM d38:1	LMSP03010005	22.67	759.638	296.7	295.492	0.00407013	[C43H87N2O6P+H] 1+	Sphingolipids [SP]	Phosphosphingolipids	Ceramide phosphocholines (sphingomyelins)	759.638	0.4009 ppm	[C@](COP(=O)([O-])OCC[N+](C)(C)C)([H])(NC(CCCCCCCCCCCCCCCCCCC)=O)[C@]([H])(O)/C=C/CCCCCCCCCCCCC
plasma	TG 16:0_18:1_22:4	LMGL03010775	26.85	926.816	329.9	328.555	0.00407648	[C59H104O6+NH4] 1+	Glycerolipids [GL]	TAG	Triacylglycerols	926.817	1.0934 ppm	C(OC(=O)CCCCC/C=C\C/C=C\C/C=C\C/C=C\CCCCC)[C@]([H])(OC(CCCCCCC/C=C\CCCCCCCC)=O)COC(CCCCCCCCCCCCCCC)=O
Liver	TG 18:0_18:2_20:2	LMGL03010544	26.88	928.833	330.3	328.948	0.00409202	[C59H106O6+NH4] 1+	Glycerolipids [GL]	TAG	Triacylglycerols	928.833	0.3277 ppm	C(OC(=O)CCCCCCCCC/C=C\C/C=C\CCCCC)[C@]([H])(OC(CCCCCCC/C=C\C/C=C\CCCCC)=O)COC(CCCCCCCCCCCCCCCCC)=O
plasma	LPC 20:3_0:0	LMGP01050133	6.38	546.356	231.1	232.047	-0.00409827	[C28H52NO7P+H] 1+	Glycerophospholipids [GP]	PC	Monoacylglycerophosphocholines	546.355	0.3196 ppm	[C@](COP(=O)([O-])OCC[N+](C)(C)C)([H])(O)COC(CCCCCC/C=C\C/C=C\C/C=C\CCCCC)=O
HeLa	PC O- 34:3	LMGP01020041	20.72	742.575	285.5	284.329	0.00410074	[C42H80NO7P+H] 1+	Glycerophospholipids [GP]	PC	1-alkyl,2-acylglycerophosphocholines	742.574	0.42 ppm	[C@](COP(=O)([O-])OCC[N+](C)(C)C)([H])(OC(CCCC/C=C\C/C=C\C/C=C\CCCCC)=O)COCCCCCCCCCCCCCCCC
plasma	Cer d18:1_24:1@	LMSP02010009	24.65	648.628	278.2	277.058	0.00410433	[C42H81NO3+H] 1+	Sphingolipids [SP]	Ceramides	N-acylsphingosines (ceramides)	648.629	1.153 ppm	[C@](CO)([H])(NC(CCCCCCCCCCCCC/C=C\CCCCCCCC)=O)[C@]([H])(O)/C=C/CCCCCCCCCCCCC
HeLa	Cer d18:1_24:1@	LMSP02010009	24.7	648.629	278.2	277.058	0.00410433	[C42H81NO3+H] 1+	Sphingolipids [SP]	Ceramides	N-acylsphingosines (ceramides)	648.629	0.0702 ppm	[C@](CO)([H])(NC(CCCCCCCCCCCCC/C=C\CCCCCCCC)=O)[C@]([H])(O)/C=C/CCCCCCCCCCCCC
Liver	TG 18:2_19:1_20:1	LMGL03016328	27	942.85	332.8	331.43	0.004116	[C60H108O6+NH4] 1+	Glycerolipids [GL]	TAG	Triacylglycerols	942.848	1.2025 ppm	C(OC(=O)CCCCCCCCC/C=C\CCCCCCCC)[C@]([H])(OC(CCCCCCC/C=C\CCCCCCCCC)=O)COC(CCCCCCC/C=C\C/C=C\CCCCC)=O
Liver	PC 16:0_18:3	LMGP01010598	18.51	756.555	282	283.163	-0.0041234	[C42H78NO8P+H] 1+	Glycerophospholipids [GP]	PC	Diacylglycerophosphocholines	756.554	1.0358 ppm	[C@](COP(=O)([O-])OCC[N+](C)(C)C)([H])(OC(CCCC/C=C\C/C=C\C/C=C\CCCCC)=O)COC(CCCCCCCCCCCCCCC)=O
plasma	PC 16:0_18:3	LMGP01010598	18.79	756.554	282	283.163	-0.0041234	[C42H78NO8P+H] 1+	Glycerophospholipids [GP]	PC	Diacylglycerophosphocholines	756.554	0.0677 ppm	[C@](COP(=O)([O-])OCC[N+](C)(C)C)([H])(OC(CCCC/C=C\C/C=C\C/C=C\CCCCC)=O)COC(CCCCCCCCCCCCCCC)=O
plasma	PE 36:2	LMGP02010039	22.96	744.554	279.9	278.745	0.00412541	[C41H78NO8P+H] 1+	Glycerophospholipids [GP]	PE	Diacylglycerophosphoethanolamines	744.554	0.7246 ppm	[C@](COP(=O)(O)OCCN)([H])(OC(CCCCCCC/C=C/CCCCCCCC)=O)COC(CCCCCCC/C=C/CCCCCCCC)=O
Liver	PE 18:2_16:1	LMGP02010659	18.77	714.507	268.7	269.81	-0.00413106	[C39H72NO8P+H] 1+	Glycerophospholipids [GP]	PE	Diacylglycerophosphoethanolamines	714.507	0.0061 ppm	[C@](COP(=O)(O)OCCN)([H])(OC(CCCCCCC/C=C\CCCCCC)=O)COC(CCCCCCC/C=C\C/C=C\CCCCC)=O
plasma	PC 18:2_18:2	LMGP01010921	18.85	782.57	286.9	288.089	-0.00414415	[C44H80NO8P+H] 1+	Glycerophospholipids [GP]	PC	Diacylglycerophosphocholines	782.569	0.7354 ppm	[C@](COP(=O)([O-])OCC[N+](C)(C)C)([H])(OC(/C=C/C=C/CCCCCCCCCCCCC)=O)COC(/C=C/C=C/CCCCCCCCCCCCC)=O
Liver	PC 22:0	LMGP01010674	11.6	594.411	250.6	249.561	0.00414525	[C30H60NO8P+H] 1+	Glycerophospholipids [GP]	PC	Diacylglycerophosphocholines	594.413	3.5388 ppm	[C@](COP(=O)([O-])OCC[N+](C)(C)C)([H])(OC(CCCCC)=O)COC(CCCCCCCCCCCCCCC)=O
plasma	DG 18:1_18:2_0:0	LMGL02010056	24.29	636.557	261.2	262.283	-0.00414559	[C39H70O5+NH4] 1+	Glycerolipids [GL]	DAG	Diacylglycerols	636.556	0.6771 ppm	OC[C@]([H])(OC(CCCCCCC/C=C\C/C=C\CCCCC)=O)COC(CCCCCCC/C=C\CCCCCCCC)=O
plasma	TG 15:0_16:0_22:0	LMGL03015024	25.77	894.85	328.3	326.939	0.00414595	[C56H108O6+NH4] 1+	Glycerolipids [GL]	TAG	Triacylglycerols	894.848	1.5398 ppm	C(OC(=O)CCCCCCCCCCCCCCCCCCCCC)[C@]([H])(OC(CCCCCCCCCCCCCCC)=O)COC(CCCCCCCCCCCCCC)=O
HeLa	SM d40:0	LMSP03010022	23.98	789.684	303.9	302.639	0.00415059	[C45H93N2O6P+H] 1+	Sphingolipids [SP]	Phosphosphingolipids	Ceramide phosphocholines (sphingomyelins)	789.684	0.6371 ppm	[C@](COP(=O)([O-])OCC[N+](C)(C)C)([H])(NC(CCCCCCCCCCCCCCCCCCCCC)=O)[C@]([H])(O)CCCCCCCCCCCCCCC
HeLa	PC O- 16:0@_20:4	LMGP01020054	20.97	768.591	290.4	289.194	0.00415223	[C44H82NO7P+H] 1+	Glycerophospholipids [GP]	PC	1-alkyl,2-acylglycerophosphocholines	768.59	1.7232 ppm	[C@](COP(=O)([O-])OCC[N+](C)(C)C)([H])(OC(CCC/C=C/C/C=C/C/C=C/C/C=C/CCCCC)=O)COCCCCCCCCCCCCCCCC
plasma	PC 27:1	LMGP01011318	12.98	662.475	264.1	263.002	0.00415667	[C35H68NO8P+H] 1+	Glycerophospholipids [GP]	PC	Diacylglycerophosphocholines	662.476	0.7469 ppm	[C@](COP(=O)([O-])OCC[N+](C)(C)C)([H])(OC(CCCCCCC/C=C\CCCCC)=O)COC(CCCCCCCCCCC)=O
HeLa	PC 18:0_18:1	LMGP01010750	22.77	788.618	294.7	293.474	0.00416132	[C44H86NO8P+H] 1+	Glycerophospholipids [GP]	PC	Diacylglycerophosphocholines	788.616	2.0275 ppm	[C@](COP(=O)([O-])OCC[N+](C)(C)C)([H])(OC(CCCCCCCCC/C=C\CCCCCC)=O)COC(CCCCCCCCCCCCCCCCC)=O
Liver	Oxidized PE 38:6	LMGP20020003	15.63	780.516	283.1	281.921	0.00416456	[C43H74NO9P+H] 1+	Glycerophospholipids [GP]	Oxidized glycerophospholipids	Oxidized glycerophosphoethanolamines	780.517	1.0964 ppm	[C@](COP(=O)(O)OCCN)([H])(OC(CC/C=C\C/C=C\C/C=C\C=C\C(O)C/C=C\C/C=C\CC)=O)COC(CCCCCCCCCCCCCCC)=O
HeLa	TG 16:0_19:1_22:5	LMGL03015786	26.82	938.818	331.2	329.816	0.00417853	[C60H104O6+NH4] 1+	Glycerolipids [GL]	TAG	Triacylglycerols	938.817	1.3911 ppm	C(OC(=O)CCCCC/C=C\C/C=C\C/C=C\C/C=C\C/C=C\CC)[C@]([H])(OC(CCCCCCC/C=C\CCCCCCCCC)=O)COC(CCCCCCCCCCCCCCC)=O
HeLa	PC 34:1	LMGP01010005	13.16	760.585	288.4	287.195	0.00417896	[C42H82NO8P+H] 1+	Glycerophospholipids [GP]	PC	Diacylglycerophosphocholines	760.585	0.5603 ppm	[C@](COP(=O)([O-])OCC[N+](C)(C)C)([H])(OC(CCCCCCC/C=C\CCCCCCCC)=O)COC(CCCCCCCCCCCCCCC)=O
plasma	PC 34:1	LMGP01010005	24.94	760.584	288.4	287.195	0.00417896	[C42H82NO8P+H] 1+	Glycerophospholipids [GP]	PC	Diacylglycerophosphocholines	760.585	1.5233 ppm	[C@](COP(=O)([O-])OCC[N+](C)(C)C)([H])(OC(CCCCCCC/C=C\CCCCCCCC)=O)COC(CCCCCCCCCCCCCCC)=O
HeLa	PC 39:4	LMGP01011520	21.71	824.617	297.8	296.553	0.00418847	[C47H86NO8P+H] 1+	Glycerophospholipids [GP]	PC	Diacylglycerophosphocholines	824.616	0.2366 ppm	[C@](COP(=O)([O-])OCC[N+](C)(C)C)([H])(OC(CCCCC/C=C\C/C=C\C/C=C\C/C=C\CCCCC)=O)COC(CCCCCCCCCCCCCCCC)=O
HeLa	PC 34:4	LMGP01010506	18.03	754.538	282.4	281.216	0.00419309	[C42H76NO8P+H] 1+	Glycerophospholipids [GP]	PC	Diacylglycerophosphocholines	754.538	0.3842 ppm	[C@](COP(=O)([O-])OCC[N+](C)(C)C)([H])(OC(CCC/C=C\C/C=C\C/C=C\C/C=C\CCCCC)=O)COC(CCCCCCCCCCCCC)=O
HeLa	Cer d18:1_23:0@	LMSP02010021	24.63	636.627	276.9	275.737	0.00420057	[C41H81NO3+H] 1+	Sphingolipids [SP]	Ceramides	N-acylsphingosines (ceramides)	636.629	2.9005 ppm	[C@](CO)([H])(NC(CCCCCCCCCCCCCCCCCCCCCC)=O)[C@]([H])(O)/C=C/CCCCCCCCCCCCC
plasma	PC 16:0_22:5	LMGP01010645	19.9	808.586	293.3	292.068	0.0042021	[C46H82NO8P+H] 1+	Glycerophospholipids [GP]	PC	Diacylglycerophosphocholines	808.585	1.1336 ppm	[C@](COP(=O)([O-])OCC[N+](C)(C)C)([H])(OC(CC/C=C\C/C=C\C/C=C\C/C=C\C/C=C\CCCCC)=O)COC(CCCCCCCCCCCCCCC)=O
HeLa	PE 18:1_18:2@	LMGP02010048	21.04	742.539	277.9	276.732	0.0042021	[C41H76NO8P+H] 1+	Glycerophospholipids [GP]	PE	Diacylglycerophosphoethanolamines	742.538	0.596 ppm	[C@](COP(=O)(O)OCCN)([H])(OC(CCCCCCC/C=C\C/C=C\CCCCC)=O)COC(CCCCCCC/C=C\CCCCCCCC)=O
Liver	PE 36:3	LMGP02010048	20.95	742.539	277.9	276.732	0.0042021	[C41H76NO8P+H] 1+	Glycerophospholipids [GP]	PE	Diacylglycerophosphoethanolamines	742.538	1.5001 ppm	[C@](COP(=O)(O)OCCN)([H])(OC(CCCCCCC/C=C\C/C=C\CCCCC)=O)COC(CCCCCCC/C=C\CCCCCCCC)=O
plasma	TG 16:0_18:1_20:4	LMGL03010355	26.61	898.785	324.2	322.836	0.00420829	[C57H100O6+NH4] 1+	Glycerolipids [GL]	TAG	Triacylglycerols	898.786	0.4605 ppm	C(OC(=O)CCC/C=C\C/C=C\C/C=C\C/C=C\CCCCC)[C@]([H])(OC(CCCCCCC/C=C\CCCCCCCC)=O)COC(CCCCCCCCCCCCCCC)=O
plasma	PC O- 34:2	LMGP01020039	22.67	744.587	287.4	286.19	0.0042087	[C42H82NO7P+H] 1+	Glycerophospholipids [GP]	PC	1-alkyl,2-acylglycerophosphocholines	744.59	3.7953 ppm	[C@](COP(=O)([O-])OCC[N+](C)(C)C)([H])(OC(CCCCCCC/C=C\C/C=C\CCCCC)=O)COCCCCCCCCCCCCCCCC
plasma	SM d35:1	LMSP03010044	19.69	717.59	286.9	285.692	0.00420952	[C40H81N2O6P+H] 1+	Sphingolipids [SP]	Phosphosphingolipids	Ceramide phosphocholines (sphingomyelins)	717.591	1.0869 ppm	[C@](COP(=O)([O-])OCC[N+](C)(C)C)([H])(NC(CCCCCCCCCCCCCCCC)=O)[C@]([H])(O)/C=C/CCCCCCCCCCCCC
Liver	PC 8:0_18:0@	LMGP01011243	15.56	650.478	265.4	264.282	0.00421083	[C34H68NO8P+H] 1+	Glycerophospholipids [GP]	PC	Diacylglycerophosphocholines	650.476	3.5556 ppm	[C@](COP(=O)([O-])OCC[N+](C)(C)C)([H])(OC(CCCCCCCCCCCCCCCCC)=O)COC(CCCCCCC)=O
Liver	PE 18:0_20:4@	LMGP02010118	22.64	768.553	283.9	282.702	0.00421847	[C43H78NO8P+H] 1+	Glycerophospholipids [GP]	PE	Diacylglycerophosphoethanolamines	768.554	0.4892 ppm	[C@](COP(=O)(O)OCCN)([H])(OC(CCC/C=C\C/C=C\C/C=C\C/C=C\CCCCC)=O)COC(CCCCCCCCCCCCCCCCC)=O
plasma	PC O- 36:5	LMGP01020058	22.97	766.576	287.1	288.312	-0.00422249	[C44H80NO7P+H] 1+	Glycerophospholipids [GP]	PC	1-alkyl,2-acylglycerophosphocholines	766.574	1.4419 ppm	[C@](COP(=O)([O-])OCC[N+](C)(C)C)([H])(OC(CCC/C=C\C/C=C\C/C=C\C/C=C\C/C=C\CC)=O)COCCCCCCCCCCCCCCCC
HeLa	SM d36:3	LMSP03010047	17.64	727.573	285	283.795	0.00422709	[C41H79N2O6P+H] 1+	Sphingolipids [SP]	Phosphosphingolipids	Ceramide phosphocholines (sphingomyelins)	727.575	1.9603 ppm	[C@](COP(=O)([O-])OCC[N+](C)(C)C)([H])(NC(CCCCCCC/C=C\CCCCCCCC)=O)[C@]([H])(O)/C=C/CCCCCCCC/C=C\CCC
Liver	SM d44:1	LMSP03010010	24.9	843.734	313.6	312.272	0.00423467	[C49H99N2O6P+H] 1+	Sphingolipids [SP]	Phosphosphingolipids	Ceramide phosphocholines (sphingomyelins)	843.731	3.0039 ppm	[C@](COP(=O)([O-])OCC[N+](C)(C)C)([H])(NC(CCCCCCCCCCCCCCCCCCCCCCCCC)=O)[C@]([H])(O)/C=C/CCCCCCCCCCCCC
plasma	SM d32:1	LMSP03010028	17.5	675.545	278.4	277.22	0.00423744	[C37H75N2O6P+H] 1+	Sphingolipids [SP]	Phosphosphingolipids	Ceramide phosphocholines (sphingomyelins)	675.544	1.5769 ppm	[C@](COP(=O)([O-])OCC[N+](C)(C)C)([H])(NC(CCCCCCCCCCCCC)=O)[C@]([H])(O)/C=C/CCCCCCCCCCCCC
HeLa	PE 37:5	LMGP02010503	19.65	752.524	275.5	274.332	0.00423914	[C42H74NO8P+H] 1+	Glycerophospholipids [GP]	PE	Diacylglycerophosphoethanolamines	752.523	1.9191 ppm	[C@](COP(=O)(O)OCCN)([H])(OC(CCCCC/C=C\C/C=C\C/C=C\C/C=C\CCCCC)=O)COC(CCCCCCC/C=C\CCCCC)=O
HeLa	PC 36:0	LMGP01010006	23.68	790.631	297.4	296.137	0.00424711	[C44H88NO8P+H] 1+	Glycerophospholipids [GP]	PC	Diacylglycerophosphocholines	790.632	1.6377 ppm	[C@](COP(=O)([O-])OCC[N+](C)(C)C)([H])(OC(CCCCCCCCCCCCCCCCC)=O)COC(CCCCCCCCCCCCCCCCC)=O
HeLa	PE 44:5	LMGP02011069	23.98	850.633	298.8	300.071	-0.00425269	[C49H88NO8P+H] 1+	Glycerophospholipids [GP]	PE	Diacylglycerophosphoethanolamines	850.632	0.8457 ppm	[C@](COP(=O)(O)OCCN)([H])(OC(CCCCC/C=C\C/C=C\C/C=C\C/C=C\CCCCC)=O)COC(CCCCCCCCC/C=C\CCCCCCCCCC)=O
plasma	PC O- 40:2	LMGP01020214	24.38	828.686	306.1	304.796	0.0042588	[C48H94NO7P+H] 1+	Glycerophospholipids [GP]	PC	1-alkyl,2-acylglycerophosphocholines	828.684	2.4478 ppm	[C@](COP(=O)([O-])OCC[N+](C)(C)C)([H])(OC(CCCCCCCCCCC/C=C\C/C=C\CCCCC)=O)COCCCCCCCCCCCCCCCCCC
plasma	PC O- 40:6	LMGP01020110	21.26	820.62	297.9	299.171	-0.00426686	[C48H86NO7P+H] 1+	Glycerophospholipids [GP]	PC	1-alkyl,2-acylglycerophosphocholines	820.621	1.7198 ppm	[C@](COP(=O)([O-])OCC[N+](C)(C)C)([H])(OC(CC/C=C\C/C=C\C/C=C\C/C=C\C/C=C\C/C=C\CC)=O)COCCCCCCCCCCCCCCCCCC
Liver	PC 42:1	LMGP01010826	24.98	872.707	312.6	311.265	0.00426957	[C50H98NO8P+H] 1+	Glycerophospholipids [GP]	PC	Diacylglycerophosphocholines	872.71	3.2359 ppm	[C@](COP(=O)([O-])OCC[N+](C)(C)C)([H])(OC(CCCCCCCCCCCCC/C=C\CCCCCCCC)=O)COC(CCCCCCCCCCCCCCCCC)=O
HeLa	TG 18:1_18:1_22:5	LMGL03011305	26.66	950.818	332.3	330.881	0.00426966	[C61H104O6+NH4] 1+	Glycerolipids [GL]	TAG	Triacylglycerols	950.817	0.7316 ppm	C(OC(=O)CCCCC/C=C\C/C=C\C/C=C\C/C=C\C/C=C\CC)[C@]([H])(OC(CCCCCCC/C=C\CCCCCCCC)=O)COC(CCCCCCC/C=C\CCCCCCCC)=O
HeLa	LPC O- 18:0	LMGP01060014	11.27	510.391	238.4	237.381	0.00427343	[C26H56NO6P+H] 1+	Glycerophospholipids [GP]	PC	Monoalkylglycerophosphocholines	510.392	1.4087 ppm	[C@](COP(=O)([O-])OCC[N+](C)(C)C)([H])(O)COCCCCCCCCCCCCCCCCCC
Liver	TG 16:0_20:0_22:6	LMGL03011228	26.93	952.833	335.3	333.866	0.00427701	[C61H106O6+NH4] 1+	Glycerolipids [GL]	TAG	Triacylglycerols	952.833	0.5116 ppm	C(OC(=O)CC/C=C\C/C=C\C/C=C\C/C=C\C/C=C\C/C=C\CC)[C@]([H])(OC(CCCCCCCCCCCCCCCCCCC)=O)COC(CCCCCCCCCCCCCCC)=O
Liver	TG 16:0_20:0_20:4	LMGL03010552	27.05	928.831	332.3	330.874	0.00429063	[C59H106O6+NH4] 1+	Glycerolipids [GL]	TAG	Triacylglycerols	928.833	1.6437 ppm	C(OC(=O)CCC/C=C\C/C=C\C/C=C\C/C=C\CCCCC)[C@]([H])(OC(CCCCCCCCCCCCCCCCCCC)=O)COC(CCCCCCCCCCCCCCC)=O
HeLa	PC 19:0	LMGP01010666	10.58	552.365	241.1	240.065	0.00429162	[C27H54NO8P+H] 1+	Glycerophospholipids [GP]	PC	Diacylglycerophosphocholines	552.366	1.0201 ppm	[C@](COP(=O)([O-])OCC[N+](C)(C)C)([H])(OC(CC)=O)COC(CCCCCCCCCCCCCCC)=O
Liver	PE 44:4	LMGP02011099	24.54	852.648	302.7	301.399	0.00429843	[C49H90NO8P+H] 1+	Glycerophospholipids [GP]	PE	Diacylglycerophosphoethanolamines	852.648	0.2595 ppm	[C@](COP(=O)(O)OCCN)([H])(OC(CCCCCCCCCCC/C=C\C/C=C\CCCCC)=O)COC(CCCCCCCCCCC/C=C\C/C=C\CCCCC)=O
HeLa	SM d40:3	LMSP03010070	19.38	805.621	297.3	296.022	0.00429866	[C45H87N2O6P+Na] 1+	Sphingolipids [SP]	Phosphosphingolipids	Ceramide phosphocholines (sphingomyelins)	805.619	2.1858 ppm	[C@](COP(=O)([O-])OCC[N+](C)(C)C)([H])(NC(CCCCCCCCCCC/C=C\CCCCCCCC)=O)[C@]([H])(O)/C=C/CCCCCCCC/C=C\CCC
plasma	TG 14:1_16:1_18:2	LMGL03014658	25.82	816.707	304.5	303.191	0.00429866	[C51H90O6+NH4] 1+	Glycerolipids [GL]	TAG	Triacylglycerols	816.708	1.1754 ppm	C(OC(=O)CCCCCCC/C=C\C/C=C\CCCCC)[C@]([H])(OC(CCCCCCC/C=C\CCCCCC)=O)COC(CCCCCCC/C=C\CCCC)=O
HeLa	PC 32:3	LMGP01010497	17.22	728.522	278.6	277.402	0.00429979	[C40H74NO8P+H] 1+	Glycerophospholipids [GP]	PC	Diacylglycerophosphocholines	728.523	0.2797 ppm	[C@](COP(=O)([O-])OCC[N+](C)(C)C)([H])(OC(CCCCCCC/C=C\C/C=C\C/C=C\CC)=O)COC(CCCCCCCCCCCCC)=O
Liver	SM d37:1	LMSP03010055	21.92	745.621	293	291.74	0.00430023	[C42H85N2O6P+H] 1+	Sphingolipids [SP]	Phosphosphingolipids	Ceramide phosphocholines (sphingomyelins)	745.622	1.0314 ppm	[C@](COP(=O)([O-])OCC[N+](C)(C)C)([H])(NC(CCCCCCCCCCCCCCCCCC)=O)[C@]([H])(O)/C=C/CCCCCCCCCCCCC
HeLa	PE 20:4_20:5	LMGP02010955	17.44	786.508	279.1	280.301	-0.00430248	[C45H72NO8P+H] 1+	Glycerophospholipids [GP]	PE	Diacylglycerophosphoethanolamines	786.507	1.868 ppm	[C@](COP(=O)(O)OCCN)([H])(OC(CCC/C=C\C/C=C\C/C=C\C/C=C\C/C=C\CC)=O)COC(CCC/C=C\C/C=C\C/C=C\C/C=C\CCCCC)=O
plasma	LPC 16:1	LMGP01050021	4.14	494.324	225.1	224.13	0.00431102	[C24H48NO7P+H] 1+	Glycerophospholipids [GP]	PC	Monoacylglycerophosphocholines	494.324	0.2694 ppm	[C@](COP(=O)([O-])OCC[N+](C)(C)C)([H])(O)COC(CCCCCCC/C=C/CCCCCC)=O
plasma	TG 18:1_18:2_22:0	LMGL03010969	27.78	958.879	337.6	336.139	0.00432745	[C61H112O6+NH4] 1+	Glycerolipids [GL]	TAG	Triacylglycerols	958.88	1.225 ppm	C(OC(=O)CCCCCCCCCCCCCCCCCCCCC)[C@]([H])(OC(CCCCCCC/C=C\C/C=C\CCCCC)=O)COC(CCCCCCC/C=C\CCCCCCCC)=O
HeLa	PC 18:1_18:2@	LMGP01010893	20.5	784.586	290.1	288.842	0.00433649	[C44H82NO8P+H] 1+	Glycerophospholipids [GP]	PC	Diacylglycerophosphocholines	784.585	0.9349 ppm	[C@](COP(=O)([O-])OCC[N+](C)(C)C)([H])(OC(CCCC/C=C\C/C=C\CCCCCCCC)=O)COC(CCCCCCC/C=C\CCCCCCCC)=O
plasma	PC 40:5	LMGP01010816	15.83	836.617	300	298.699	0.00433664	[C48H86NO8P+H] 1+	Glycerophospholipids [GP]	PC	Diacylglycerophosphocholines	836.616	0.6709 ppm	[C@](COP(=O)([O-])OCC[N+](C)(C)C)([H])(OC(CC/C=C\C/C=C\C/C=C\C/C=C\C/C=C\CCCCC)=O)COC(CCCCCCCCCCCCCCCCC)=O
HeLa	TG 18:0_18:1_22:3	LMGL03010982	27.5	956.864	336.5	335.038	0.00434472	[C61H110O6+NH4] 1+	Glycerolipids [GL]	TAG	Triacylglycerols	956.864	0.1381 ppm	C(OC(=O)CCCCCCCC/C=C\C/C=C\C/C=C\CCCCC)[C@]([H])(OC(CCCCCCC/C=C\CCCCCCCC)=O)COC(CCCCCCCCCCCCCCCCC)=O
plasma	SM d34:1	LMSP03010003	18.75	703.573	284.7	283.461	0.00435084	[C39H79N2O6P+H] 1+	Sphingolipids [SP]	Phosphosphingolipids	Ceramide phosphocholines (sphingomyelins)	703.575	2.4609 ppm	[C@](COP(=O)([O-])OCC[N+](C)(C)C)([H])(NC(CCCCCCCCCCCCCCC)=O)[C@]([H])(O)/C=C/CCCCCCCCCCCCC
HeLa	LPC 24:0	LMGP01050057	17.23	608.467	258.5	257.374	0.00435735	[C32H66NO7P+H] 1+	Glycerophospholipids [GP]	PC	Monoacylglycerophosphocholines	608.465	3.71 ppm	[C@](COP(=O)([O-])OCC[N+](C)(C)C)([H])(O)COC(CCCCCCCCCCCCCCCCCCCCCCC)=O
plasma	PC 34:5	LMGP01010508	17.34	752.525	278.9	280.116	-0.0043595	[C42H74NO8P+H] 1+	Glycerophospholipids [GP]	PC	Diacylglycerophosphocholines	752.523	3.5412 ppm	[C@](COP(=O)([O-])OCC[N+](C)(C)C)([H])(OC(CCC/C=C\C/C=C\C/C=C\C/C=C\C/C=C\CC)=O)COC(CCCCCCCCCCCCC)=O
HeLa	PC P- 35:2	LMGP01030056	21.8	756.591	287.8	286.542	0.00437104	[C43H82NO7P+H] 1+	Glycerophospholipids [GP]	PC	1-(1Z-alkenyl),2-acylglycerophosphocholines	756.59	0.6211 ppm	[C@](COP(=O)([O-])OCC[N+](C)(C)C)([H])(OC(CCCCCCC/C=C\C/C=C\CCCC)=O)CO/C=C\CCCCCCCCCCCCCCCC
HeLa	PC O- 32:2	LMGP01020017	19.08	716.559	280.9	279.668	0.00438507	[C40H78NO7P+H] 1+	Glycerophospholipids [GP]	PC	1-alkyl,2-acylglycerophosphocholines	716.559	0.3815 ppm	[C@](COP(=O)([O-])OCC[N+](C)(C)C)([H])(OC(CCCCCCC/C=C\C/C=C\CCCCC)=O)COCCCCCCCCCCCCCC
plasma	PC 42:7	LMGP01011834	20.82	860.614	300.6	301.92	-0.00439005	[C50H86NO8P+H] 1+	Glycerophospholipids [GP]	PC	Diacylglycerophosphocholines	860.616	2.6101 ppm	[C@](COP(=O)([O-])OCC[N+](C)(C)C)([H])(OC(CC/C=C\C/C=C\C/C=C\C/C=C\C/C=C\C/C=C\CC)=O)COC(CCCCCCCCC/C=C\CCCCCCCC)=O
HeLa	PC 16:0_16:1@	LMGP01010566	22.85	732.555	282	280.761	0.00439305	[C40H78NO8P+H] 1+	Glycerophospholipids [GP]	PC	Diacylglycerophosphocholines	732.554	2.2362 ppm	[C@](COP(=O)([O-])OCC[N+](C)(C)C)([H])(OC(CCCCCCC/C=C\CCCCCC)=O)COC(CCCCCCCCCCCCCCC)=O
plasma	PC 38:6	LMGP01010650	18.57	806.569	289.9	291.174	-0.00439593	[C46H80NO8P+H] 1+	Glycerophospholipids [GP]	PC	Diacylglycerophosphocholines	806.569	0.1946 ppm	[C@](COP(=O)([O-])OCC[N+](C)(C)C)([H])(OC(CC/C=C/C/C=C/C/C=C/C/C=C/C/C=C/C/C=C/CC)=O)COC(CCCCCCCCCCCCCCC)=O
Liver	Oxidized PC 36:4	LMGP20010002	17.06	798.564	290.9	289.618	0.00440769	[C44H80NO9P+H] 1+	Glycerophospholipids [GP]	Oxidized glycerophospholipids	Oxidized glycerophosphocholines	798.565	0.7068 ppm	[C@](COP(=O)([O-])OCC[N+](C)(C)C)([H])(OC(CCC/C=C\C/C=C\C=C\[C@@H](O)C/C=C\CCCCC)=O)COC(CCCCCCCCCCCCCCC)=O
plasma	PC 33:5	LMGP01011357	11.99	738.505	276.5	275.28	0.00441218	[C41H72NO8P+H] 1+	Glycerophospholipids [GP]	PC	Diacylglycerophosphocholines	738.507	2.4735 ppm	[C@](COP(=O)([O-])OCC[N+](C)(C)C)([H])(OC(CCC/C=C\C/C=C\C/C=C\C/C=C\C/C=C\CC)=O)COC(CCCCCCCCCCCC)=O
HeLa	3,5-cholestadien-7-one	LMST01010058	14.92	383.33	204.5	203.598	0.00441284	[C27H42O+H] 1+	Sterol Lipids [ST]	Sterols	Cholesterol and derivatives	383.331	0.8784 ppm	C1[C@]2(C)[C@@]3([H])CC[C@]4(C)[C@@]([H])([C@]([H])(C)CCCC(C)C)CC[C@@]4([H])[C@]3([H])C(=O)C=C2C=CC1
HeLa	PC 32:0	LMGP01010397	21.77	734.569	285.1	283.839	0.0044225	[C40H80NO8P+H] 1+	Glycerophospholipids [GP]	PC	Diacylglycerophosphocholines	734.569	0.0475 ppm	[C@](COP(=O)([O-])OCC[N+](C)(C)C)([H])(OC(CCCCCCCCCCCCCCCCCCCCC)=O)COC(CCCCCCCCC)=O
HeLa	SM d17:1_24:1@	LMSP03010074	23.18	799.669	302.1	300.761	0.00443315	[C46H91N2O6P+H] 1+	Sphingolipids [SP]	Phosphosphingolipids	Ceramide phosphocholines (sphingomyelins)	799.669	0.5471 ppm	[C@](COP(=O)([O-])OCC[N+](C)(C)C)([H])(NC(CCCCCCCCCCCCC/C=C\CCCCCCCC)=O)[C@]([H])(O)/C=C/CCCCCCCCCCCC
HeLa	SM d41:2	LMSP03010074	23.43	799.669	302.1	300.761	0.00443315	[C46H91N2O6P+H] 1+	Sphingolipids [SP]	Phosphosphingolipids	Ceramide phosphocholines (sphingomyelins)	799.669	0.1398 ppm	[C@](COP(=O)([O-])OCC[N+](C)(C)C)([H])(NC(CCCCCCCCCCCCC/C=C\CCCCCCCC)=O)[C@]([H])(O)/C=C/CCCCCCCCCCCC
Liver	PC 17:1_18:2	LMGP01011533	19.18	770.57	285.6	284.333	0.00443499	[C43H80NO8P+H] 1+	Glycerophospholipids [GP]	PC	Diacylglycerophosphocholines	770.569	1.0637 ppm	[C@](COP(=O)([O-])OCC[N+](C)(C)C)([H])(OC(CCCCCCC/C=C\C/C=C\CCCCC)=O)COC(CCCCCCC/C=C\CCCCCCC)=O
Liver	PC 42:6	LMGP01011028	22.02	862.633	303.2	304.547	-0.00444246	[C50H88NO8P+H] 1+	Glycerophospholipids [GP]	PC	Diacylglycerophosphocholines	862.632	0.7631 ppm	[C@](COP(=O)([O-])OCC[N+](C)(C)C)([H])(OC(CC/C=C\C/C=C\C/C=C\C/C=C\C/C=C\C/C=C\CC)=O)COC(CCCCCCCCCCCCCCCCCCC)=O
Liver	PC 37:1	LMGP01011427	23.22	802.632	297.1	295.779	0.00444548	[C45H88NO8P+H] 1+	Glycerophospholipids [GP]	PC	Diacylglycerophosphocholines	802.632	0.44 ppm	[C@](COP(=O)([O-])OCC[N+](C)(C)C)([H])(OC(CCCCCCCCC/C=C\CCCCCCCCCC)=O)COC(CCCCCCCCCCCCCC)=O
plasma	PC O- 22:0	LMGP01020075	14.72	580.433	251.9	250.779	0.00444819	[C30H62NO7P+H] 1+	Glycerophospholipids [GP]	PC	1-alkyl,2-acylglycerophosphocholines	580.434	1.177 ppm	[C@](COP(=O)([O-])OCC[N+](C)(C)C)([H])(OC(CCCCC)=O)COCCCCCCCCCCCCCCCC
HeLa	PC O- 38:2	LMGP01020191	23.57	800.653	300.1	298.765	0.00444942	[C46H90NO7P+H] 1+	Glycerophospholipids [GP]	PC	1-alkyl,2-acylglycerophosphocholines	800.653	0.3092 ppm	[C@](COP(=O)([O-])OCC[N+](C)(C)C)([H])(OC(CCCCCCCCCCC/C=C\C/C=C\CCCCC)=O)COCCCCCCCCCCCCCCCC
plasma	LPE 22:6	LMGP02050060	3.76	526.292	217.7	216.73	0.00445416	[C27H44NO7P+H] 1+	Glycerophospholipids [GP]	PE	Monoacylglycerophosphoethanolamines	526.293	0.8694 ppm	C(OP(OCCN)(O)=O)[C@]([H])(OC(=O)CC/C=C\C/C=C\C/C=C\C/C=C\C/C=C\C/C=C\CC)CO
Liver	TG 18:2_22:4_22:6	LMGL03012367	25.94	996.801	335.6	337.099	-0.00446709	[C65H102O6+NH4] 1+	Glycerolipids [GL]	TAG	Triacylglycerols	996.802	0.1954 ppm	C(OC(=O)CC/C=C\C/C=C\C/C=C\C/C=C\C/C=C\C/C=C\CC)[C@]([H])(OC(CCCCC/C=C\C/C=C\C/C=C\C/C=C\CCCCC)=O)COC(CCCCCCC/C=C\C/C=C\CCCCC)=O
plasma	PC 42:9	LMGP01011896	18.4	856.584	296.9	298.229	-0.00447495	[C50H82NO8P+H] 1+	Glycerophospholipids [GP]	PC	Diacylglycerophosphocholines	856.585	1.4238 ppm	[C@](COP(=O)([O-])OCC[N+](C)(C)C)([H])(OC(CC/C=C\C/C=C\C/C=C\C/C=C\C/C=C\C/C=C\CC)=O)COC(CCCCCC/C=C\C/C=C\C/C=C\CCCCC)=O
Liver	TG 17:1_20:1_22:1	LMGL03011120	27.64	972.895	340	338.478	0.00447528	[C62H114O6+NH4] 1+	Glycerolipids [GL]	TAG	Triacylglycerols	972.895	0.2921 ppm	C(OC(=O)CCCCCCCCCCC/C=C\CCCCCCCC)[C@]([H])(OC(CCCCCCCCC/C=C\CCCCCCCC)=O)COC(CCCCCCC/C=C\CCCCCCC)=O
plasma	PC 25:0	LMGP01010001	10.92	636.46	261.2	260.03	0.00447943	[C33H66NO8P+H] 1+	Glycerophospholipids [GP]	PC	Diacylglycerophosphocholines	636.46	0.6421 ppm	[C@](COP(=O)([O-])OCC[N+](C)(C)C)([H])(OC(CCCCCCCCCCCC)=O)COC(CCCCCCCCCCC)=O
plasma	PC O- 36:4	LMGP01020054	20.15	768.587	290.5	289.194	0.00449504	[C44H82NO7P+H] 1+	Glycerophospholipids [GP]	PC	1-alkyl,2-acylglycerophosphocholines	768.59	4.4709 ppm	[C@](COP(=O)([O-])OCC[N+](C)(C)C)([H])(OC(CCC/C=C/C/C=C/C/C=C/C/C=C/CCCCC)=O)COCCCCCCCCCCCCCCCC
Liver	PE 34:4	LMGP02010380	18.17	712.492	269.8	268.586	0.00450135	[C39H70NO8P+H] 1+	Glycerophospholipids [GP]	PE	Diacylglycerophosphoethanolamines	712.491	1.4976 ppm	[C@](COP(=O)(O)OCCN)([H])(OC(CCCCC/C=C\C/C=C\C/C=C\C/C=C\CCCCC)=O)COC(CCCCCCCCCCC)=O
HeLa	Cer d18:1_22:0@	LMSP02010008	24.73	622.614	274.3	273.062	0.00451292	[C40H79NO3+H] 1+	Sphingolipids [SP]	Ceramides	N-acylsphingosines (ceramides)	622.613	0.3095 ppm	[C@](CO)([H])(NC(CCCCCCCCCCCCCCCCCCCCC)=O)[C@]([H])(O)/C=C/CCCCCCCCCCCCC
HeLa	PE P- 18:0@_20:3	LMGP02030055	23.4	754.573	284.2	282.917	0.00451445	[C43H80NO7P+H] 1+	Glycerophospholipids [GP]	PE	1-(1Z-alkenyl),2-acylglycerophosphoethanolamines	754.574	2.0133 ppm	[C@](COP(=O)(O)OCCN)([H])(OC(CCCCCC/C=C\C/C=C\C/C=C\CCCCC)=O)CO/C=C\CCCCCCCCCCCCCCCC
plasma	SM d43:2	LMSP03010082	23.93	827.702	307.9	306.508	0.00452066	[C48H95N2O6P+H] 1+	Sphingolipids [SP]	Phosphosphingolipids	Ceramide phosphocholines (sphingomyelins)	827.7	1.8691 ppm	[C@](COP(=O)([O-])OCC[N+](C)(C)C)([H])(NC(CCCCCCCCCCCCCCC/C=C\CCCCCCCC)=O)[C@]([H])(O)/C=C/CCCCCCCCCCCC
HeLa	TG 17:0_18:1_20:1	LMGL03010304	27.54	918.848	330.7	329.205	0.00452135	[C58H108O6+NH4] 1+	Glycerolipids [GL]	TAG	Triacylglycerols	918.848	0.4932 ppm	C(OC(=O)CCCCCCCCC/C=C\CCCCCCCC)[C@]([H])(OC(CCCCCCC/C=C\CCCCCCCC)=O)COC(CCCCCCCCCCCCCCCC)=O
Liver	PC 39:4	LMGP01011520	22.01	824.615	297.9	296.553	0.00452275	[C47H86NO8P+H] 1+	Glycerophospholipids [GP]	PC	Diacylglycerophosphocholines	824.616	1.1697 ppm	[C@](COP(=O)([O-])OCC[N+](C)(C)C)([H])(OC(CCCCC/C=C\C/C=C\C/C=C\C/C=C\CCCCC)=O)COC(CCCCCCCCCCCCCCCC)=O
Liver	PC 40:6	LMGP01010821	22.1	834.599	299.3	297.946	0.00452301	[C48H84NO8P+H] 1+	Glycerophospholipids [GP]	PC	Diacylglycerophosphocholines	834.601	2.2958 ppm	[C@](COP(=O)([O-])OCC[N+](C)(C)C)([H])(OC(CC/C=C\C/C=C\C/C=C\C/C=C\C/C=C\C/C=C\CC)=O)COC(CCCCCCCCCCCCCCCCC)=O
HeLa	PC 34:1	LMGP01010005	21.01	760.583	288.5	287.195	0.00452413	[C42H82NO8P+H] 1+	Glycerophospholipids [GP]	PC	Diacylglycerophosphocholines	760.585	3.2887 ppm	[C@](COP(=O)([O-])OCC[N+](C)(C)C)([H])(OC(CCCCCCC/C=C\CCCCCCCC)=O)COC(CCCCCCCCCCCCCCC)=O
HeLa	PC 34:1	LMGP01010005	27.31	760.585	288.5	287.195	0.00452413	[C42H82NO8P+H] 1+	Glycerophospholipids [GP]	PC	Diacylglycerophosphocholines	760.585	0.1619 ppm	[C@](COP(=O)([O-])OCC[N+](C)(C)C)([H])(OC(CCCCCCC/C=C\CCCCCCCC)=O)COC(CCCCCCCCCCCCCCC)=O
HeLa	DG 18:1_18:2_0:0	LMGL02010056	23.38	636.556	261.1	262.283	-0.00453017	[C39H70O5+NH4] 1+	Glycerolipids [GL]	DAG	Diacylglycerols	636.556	0.0059 ppm	OC[C@]([H])(OC(CCCCCCC/C=C\C/C=C\CCCCC)=O)COC(CCCCCCC/C=C\CCCCCCCC)=O
plasma	PC 38:6	LMGP01010650	15.09	806.565	292.5	291.174	0.00453203	[C46H80NO8P+H] 1+	Glycerophospholipids [GP]	PC	Diacylglycerophosphocholines	806.569	6.0214 ppm	[C@](COP(=O)([O-])OCC[N+](C)(C)C)([H])(OC(CC/C=C/C/C=C/C/C=C/C/C=C/C/C=C/C/C=C/CC)=O)COC(CCCCCCCCCCCCCCC)=O
Liver	SM d34:1	LMSP03010003	18.72	725.558	281.6	282.877	-0.00453648	[C39H79N2O6P+Na] 1+	Sphingolipids [SP]	Phosphosphingolipids	Ceramide phosphocholines (sphingomyelins)	725.557	1.3876 ppm	[C@](COP(=O)([O-])OCC[N+](C)(C)C)([H])(NC(CCCCCCCCCCCCCCC)=O)[C@]([H])(O)/C=C/CCCCCCCCCCCCC
HeLa	PC 22:0	LMGP01010674	11.54	594.413	250.7	249.561	0.00454248	[C30H60NO8P+H] 1+	Glycerophospholipids [GP]	PC	Diacylglycerophosphocholines	594.413	0.3557 ppm	[C@](COP(=O)([O-])OCC[N+](C)(C)C)([H])(OC(CCCCC)=O)COC(CCCCCCCCCCCCCCC)=O
plasma	PC 18:0@_20:4	LMGP01010802	22.01	810.6	296	294.654	0.00454736	[C46H84NO8P+H] 1+	Glycerophospholipids [GP]	PC	Diacylglycerophosphocholines	810.601	0.7072 ppm	[C@](COP(=O)([O-])OCC[N+](C)(C)C)([H])(OC(CCC/C=C\C/C=C\C/C=C\C/C=C\CCCCC)=O)COC(CCCCCCCCCCCCCCCCC)=O
HeLa	PC O- 36:2	LMGP01020188	22.69	772.622	293.9	292.56	0.00456005	[C44H86NO7P+H] 1+	Glycerophospholipids [GP]	PC	1-alkyl,2-acylglycerophosphocholines	772.621	0.5433 ppm	[C@](COP(=O)([O-])OCC[N+](C)(C)C)([H])(OC(CCCCCCCCC/C=C\C/C=C\CCCCC)=O)COCCCCCCCCCCCCCCCC
HeLa	TG 16:1_18:1_18:2	LMGL03010142	26.51	872.77	318.2	316.747	0.00456525	[C55H98O6+NH4] 1+	Glycerolipids [GL]	TAG	Triacylglycerols	872.77	0.5154 ppm	C(OC(=O)CCCCCCC/C=C\C/C=C\CCCCC)[C@]([H])(OC(CCCCCCC/C=C\CCCCCCCC)=O)COC(CCCCCCC/C=C\CCCCCC)=O
Liver	PC 16:0_18:0	LMGP01010573	22.55	762.601	291.4	290.069	0.00456768	[C42H84NO8P+H] 1+	Glycerophospholipids [GP]	PC	Diacylglycerophosphocholines	762.601	0.1286 ppm	[C@](COP(=O)([O-])OCC[N+](C)(C)C)([H])(OC(CCCCCCCCCCCCCCCCC)=O)COC(CCCCCCCCCCCCCCC)=O
plasma	LPE 18:0	LMGP02050001	10.33	482.324	221.8	222.814	-0.00457337	[C23H48NO7P+H] 1+	Glycerophospholipids [GP]	PE	Monoacylglycerophosphoethanolamines	482.324	0.4199 ppm	[C@](COP(=O)(O)OCCN)([H])(O)COC(CCCCCCCCCCCCCCCCC)=O
plasma	PC 42:8	LMGP01011865	19.62	858.597	298.7	300.069	-0.00458462	[C50H84NO8P+H] 1+	Glycerophospholipids [GP]	PC	Diacylglycerophosphocholines	858.601	4.2931 ppm	[C@](COP(=O)([O-])OCC[N+](C)(C)C)([H])(OC(CC/C=C\C/C=C\C/C=C\C/C=C\C/C=C\C/C=C\CC)=O)COC(CCCCCCCCC/C=C\C/C=C\CCCCC)=O
Liver	LPC 18:1_0:0	LMGP01050029	7.69	522.355	232.7	231.63	0.00459731	[C26H52NO7P+H] 1+	Glycerophospholipids [GP]	PC	Monoacylglycerophosphocholines	522.355	0.3668 ppm	[C@](COP(=O)([O-])OCC[N+](C)(C)C)([H])(O)COC(CCCC/C=C\CCCCCCCCCCC)=O
plasma	LPE 18:1	LMGP02050004	8.33	480.308	217.5	218.5	-0.00459862	[C23H46NO7P+H] 1+	Glycerophospholipids [GP]	PE	Monoacylglycerophosphoethanolamines	480.308	0.0118 ppm	[C@](COP(=O)(O)OCCN)([H])(O)COC(CCCCCCC/C=C\CCCCCCCC)=O
HeLa	LPE 16:1_0:0	LMGP02050010	2.44	452.276	210.1	211.066	-0.00460012	[C21H42NO7P+H] 1+	Glycerophospholipids [GP]	PE	Monoacylglycerophosphoethanolamines	452.277	2.7781 ppm	[C@](COP(=O)(O)OCCN)([H])(O)COC(CCCCCCC/C=C\CCCCCC)=O
HeLa	TG 18:1_18:2_19:1	LMGL03016219	26.96	914.815	327.7	326.192	0.00460306	[C58H104O6+NH4] 1+	Glycerolipids [GL]	TAG	Triacylglycerols	914.817	2.4421 ppm	C(OC(=O)CCCCCCC/C=C\CCCCCCCCC)[C@]([H])(OC(CCCCCCC/C=C\C/C=C\CCCCC)=O)COC(CCCCCCC/C=C\CCCCCCCC)=O
Liver	TG 13:0_14:1_16:1	LMGL03013705	25.42	750.659	291.9	290.547	0.00463425	[C46H84O6+NH4] 1+	Glycerolipids [GL]	TAG	Triacylglycerols	750.661	1.4225 ppm	C(OC(=O)CCCCCCC/C=C\CCCCCC)[C@]([H])(OC(CCCCCCC/C=C\CCCC)=O)COC(CCCCCCCCCCCC)=O
HeLa	TG 16:1_18:1_20:1	LMGL03010268	27.04	902.818	326	324.489	0.00463494	[C57H104O6+NH4] 1+	Glycerolipids [GL]	TAG	Triacylglycerols	902.817	0.5001 ppm	C(OC(=O)CCCCCCCCC/C=C\CCCCCCCC)[C@]([H])(OC(CCCCCCC/C=C\CCCCCCCC)=O)COC(CCCCCCC/C=C\CCCCCC)=O
HeLa	PC 42:3	LMGP01011832	23.82	868.679	309.1	307.667	0.00463747	[C50H94NO8P+H] 1+	Glycerophospholipids [GP]	PC	Diacylglycerophosphocholines	868.679	0.0314 ppm	[C@](COP(=O)([O-])OCC[N+](C)(C)C)([H])(OC(CCCCCCCCCCC/C=C\C/C=C\CCCCC)=O)COC(CCCCCCCCC/C=C\CCCCCCCC)=O
plasma	PC O- 42:2	LMGP01020242	24.81	856.715	312.1	310.646	0.00465818	[C50H98NO7P+H] 1+	Glycerophospholipids [GP]	PC	1-alkyl,2-acylglycerophosphocholines	856.715	0.398 ppm	[C@](COP(=O)([O-])OCC[N+](C)(C)C)([H])(OC(CCCCCCCCCCC/C=C\C/C=C\CCCCC)=O)COCCCCCCCCCCCCCCCCCCCC
plasma	PE 18:0@_18:3	LMGP02010628	17.81	742.539	279	277.7	0.00466042	[C41H76NO8P+H] 1+	Glycerophospholipids [GP]	PE	Diacylglycerophosphoethanolamines	742.538	1.8289 ppm	[C@](COP(=O)(O)OCCN)([H])(OC(CCCC/C=C\C/C=C\C/C=C\CCCCC)=O)COC(CCCCCCCCCCCCCCCCC)=O
HeLa	PS 36:1	LMGP03010025	23.79	790.56	288.2	286.857	0.00466124	[C42H80NO10P+H] 1+	Glycerophospholipids [GP]	PS	Diacylglycerophosphoserines	790.559	1.1632 ppm	C(O)(=O)[C@@]([H])(N)COP(OC[C@]([H])(OC(CCCCCCC/C=C\CCCCCCCC)=O)COC(CCCCCCCCCCCCCCCCC)=O)(=O)O
plasma	PC 18:1_22:6@	LMGP01010847	20.78	832.582	296.5	295.116	0.0046685	[C48H82NO8P+H] 1+	Glycerophospholipids [GP]	PC	Diacylglycerophosphocholines	832.585	3.3708 ppm	[C@](COP(=O)([O-])OCC[N+](C)(C)C)([H])(OC(CC/C=C\C/C=C\C/C=C\C/C=C\C/C=C\C/C=C\CC)=O)COC(CCCCCCCCC/C=C\CCCCCC)=O
plasma	TG 18:1_18:1_21:0	LMGL03010822	27.96	946.878	336.2	334.63	0.00467074	[C60H112O6+NH4] 1+	Glycerolipids [GL]	TAG	Triacylglycerols	946.88	1.7562 ppm	C(OC(=O)CCCCCCCCCCCCCCCCCCCC)[C@]([H])(OC(CCCCCCC/C=C\CCCCCCCC)=O)COC(CCCCCCC/C=C\CCCCCCCC)=O
Liver	LPE 18:1	LMGP02050039	7.64	480.308	215.4	216.406	-0.00467101	[C23H46NO7P+H] 1+	Glycerophospholipids [GP]	PE	Monoacylglycerophosphoethanolamines	480.308	0.9413 ppm	C(OP(OCCN)(O)=O)[C@]([H])(OC(=O)CCCCCCCCC/C=C\CCCCCC)CO
HeLa	SM d18:1_24:0@	LMSP03010008	24.31	815.7	308.3	306.859	0.00467522	[C47H95N2O6P+H] 1+	Sphingolipids [SP]	Phosphosphingolipids	Ceramide phosphocholines (sphingomyelins)	815.7	0.4979 ppm	[C@](COP(=O)([O-])OCC[N+](C)(C)C)([H])(NC(CCCCCCCCCCCCCCCCCCCCCCC)=O)[C@]([H])(O)/C=C/CCCCCCCCCCCCC
Liver	TG 17:2_18:2_20:4	LMGL03010614	25.91	906.756	322.2	320.681	0.00471473	[C58H96O6+NH4] 1+	Glycerolipids [GL]	TAG	Triacylglycerols	906.755	1.147 ppm	C(OC(=O)CCC/C=C\C/C=C\C/C=C\C/C=C\CCCCC)[C@]([H])(OC(CCCCCCC/C=C\C/C=C\CCCCC)=O)COC(CCCCCCC/C=C\C/C=C\CCCC)=O
Liver	PC 33:1	LMGP01010541	20.38	746.57	284.5	283.157	0.00471961	[C41H80NO8P+H] 1+	Glycerophospholipids [GP]	PC	Diacylglycerophosphocholines	746.569	0.3621 ppm	[C@](COP(=O)([O-])OCC[N+](C)(C)C)([H])(OC(CCCCCCCCC/C=C\CCCCCC)=O)COC(CCCCCCCCCCCCCC)=O
HeLa	PS 40:1	LMGP03010320	24.43	846.625	300.6	299.181	0.00472203	[C46H88NO10P+H] 1+	Glycerophospholipids [GP]	PS	Diacylglycerophosphoserines	846.622	3.6351 ppm	C(O)(=O)[C@@]([H])(N)COP(OC[C@]([H])(OC(CCCCCCCCC/C=C\CCCCCCCCCC)=O)COC(CCCCCCCCCCCCCCCCC)=O)(=O)O
plasma	PC 42:7	LMGP01011834	21.02	860.615	300.5	301.92	-0.00472429	[C50H86NO8P+H] 1+	Glycerophospholipids [GP]	PC	Diacylglycerophosphocholines	860.616	1.5463 ppm	[C@](COP(=O)([O-])OCC[N+](C)(C)C)([H])(OC(CC/C=C\C/C=C\C/C=C\C/C=C\C/C=C\C/C=C\CC)=O)COC(CCCCCCCCC/C=C\CCCCCCCC)=O
Liver	PC 16:0_20:5	LMGP01010633	18.32	780.555	285.7	287.05	-0.0047253	[C44H78NO8P+H] 1+	Glycerophospholipids [GP]	PC	Diacylglycerophosphocholines	780.554	1.9423 ppm	[C@](COP(=O)([O-])OCC[N+](C)(C)C)([H])(OC(CCC/C=C\C/C=C\C/C=C\C/C=C\C/C=C\CC)=O)COC(CCCCCCCCCCCCCCC)=O
plasma	TG 18:1_18:2_18:2	LMGL03010327	27.12	898.784	321.7	320.18	0.00472583	[C57H100O6+NH4] 1+	Glycerolipids [GL]	TAG	Triacylglycerols	898.786	1.9545 ppm	C(OC(=O)CCCCCCC/C=C\C/C=C\CCCCC)[C@]([H])(OC(CCCCCCC/C=C\C/C=C\CCCCC)=O)COC(CCCCCCC/C=C\CCCCCCCC)=O
Liver	PE 16:0_22:6@	LMGP02010095	20.71	764.522	280.9	279.572	0.00472781	[C43H74NO8P+H] 1+	Glycerophospholipids [GP]	PE	Diacylglycerophosphoethanolamines	764.523	0.1069 ppm	[C@](COP(=O)(O)OCCN)([H])(OC(CC/C=C\C/C=C\C/C=C\C/C=C\C/C=C\C/C=C\CC)=O)COC(CCCCCCCCCCCCCCC)=O
HeLa	PS 38:1	LMGP03010199	23.31	818.593	294.5	293.107	0.00472962	[C44H84NO10P+H] 1+	Glycerophospholipids [GP]	PS	Diacylglycerophosphoserines	818.591	2.6279 ppm	C(O)(=O)[C@@]([H])(N)COP(OC[C@]([H])(OC(CCCCCCCCC/C=C\CCCCCCCCCC)=O)COC(CCCCCCCCCCCCCCC)=O)(=O)O
plasma	PC 32:1	LMGP01010490	22.77	732.554	282.1	280.762	0.00474363	[C40H78NO8P+H] 1+	Glycerophospholipids [GP]	PC	Diacylglycerophosphocholines	732.554	0.5699 ppm	[C@](COP(=O)([O-])OCC[N+](C)(C)C)([H])(OC(CCCCCCCCC/C=C\CCCCCC)=O)COC(CCCCCCCCCCCCC)=O
HeLa	LPC 22:1	LMGP01050134	12.25	578.417	247.3	246.125	0.00475197	[C30H60NO7P+H] 1+	Glycerophospholipids [GP]	PC	Monoacylglycerophosphocholines	578.418	2.2985 ppm	[C@](COP(=O)([O-])OCC[N+](C)(C)C)([H])(O)COC(CCCCCCCCC/C=C\CCCCCCCCCC)=O
HeLa	LPE 16:0	LMGP02050002	6.61	454.293	214.5	215.52	-0.00475526	[C21H44NO7P+H] 1+	Glycerophospholipids [GP]	PE	Monoacylglycerophosphoethanolamines	454.293	0.7385 ppm	[C@](COP(=O)(O)OCCN)([H])(O)COC(CCCCCCCCCCCCCCC)=O
plasma	SM d41:2	LMSP03010074	23.39	799.669	302.2	300.761	0.00476259	[C46H91N2O6P+H] 1+	Sphingolipids [SP]	Phosphosphingolipids	Ceramide phosphocholines (sphingomyelins)	799.669	0.2162 ppm	[C@](COP(=O)([O-])OCC[N+](C)(C)C)([H])(NC(CCCCCCCCCCCCC/C=C\CCCCCCCC)=O)[C@]([H])(O)/C=C/CCCCCCCCCCCC
Liver	PE 18:1_22:2@	LMGP02010651	23.44	798.602	291.5	290.11	0.00476701	[C45H84NO8P+H] 1+	Glycerophospholipids [GP]	PE	Diacylglycerophosphoethanolamines	798.601	1.6514 ppm	[C@](COP(=O)(O)OCCN)([H])(OC(CCCCCCCCCCC/C=C\C/C=C\CCCCC)=O)COC(CCCCCCC/C=C\CCCCCCCC)=O
HeLa	TG 16:1_17:0_17:1	LMGL03010033	27.14	848.771	315.7	314.194	0.00476974	[C53H98O6+NH4] 1+	Glycerolipids [GL]	TAG	Triacylglycerols	848.77	1.2677 ppm	C(OC(=O)CCCCCCC/C=C\CCCCCCC)[C@]([H])(OC(CCCCCCCCCCCCCCCC)=O)COC(CCCCCCC/C=C\CCCCCC)=O
Liver	PC 32:0	LMGP01010397	21.55	734.57	285.2	283.839	0.00477158	[C40H80NO8P+H] 1+	Glycerophospholipids [GP]	PC	Diacylglycerophosphocholines	734.569	1.282 ppm	[C@](COP(=O)([O-])OCC[N+](C)(C)C)([H])(OC(CCCCCCCCCCCCCCCCCCCCC)=O)COC(CCCCCCCCC)=O
Liver	PC 19:0@_20:3	LMGP01011747	22.69	826.632	299.8	298.366	0.00478267	[C47H88NO8P+H] 1+	Glycerophospholipids [GP]	PC	Diacylglycerophosphocholines	826.632	0.501 ppm	[C@](COP(=O)([O-])OCC[N+](C)(C)C)([H])(OC(CCCCCC/C=C\C/C=C\C/C=C\CCCCC)=O)COC(CCCCCCCCCCCCCCCCCC)=O
HeLa	TG 14:0_16:1_20:4	LMGL03014262	26.03	842.723	311	309.512	0.00478558	[C53H92O6+NH4] 1+	Glycerolipids [GL]	TAG	Triacylglycerols	842.723	0.6618 ppm	C(OC(=O)CCC/C=C\C/C=C\C/C=C\C/C=C\CCCCC)[C@]([H])(OC(CCCCCCC/C=C\CCCCCC)=O)COC(CCCCCCCCCCCCC)=O
Liver	TG 16:0_17:0_17:1	LMGL03010028	26.81	850.786	317.9	316.378	0.00478632	[C53H100O6+NH4] 1+	Glycerolipids [GL]	TAG	Triacylglycerols	850.786	0.7331 ppm	C(OC(=O)CCCCCCC/C=C\CCCCCCC)[C@]([H])(OC(CCCCCCCCCCCCCCCC)=O)COC(CCCCCCCCCCCCCCC)=O
HeLa	PC 30:0	LMGP01010395	18.98	706.537	278.8	277.457	0.00481766	[C38H76NO8P+H] 1+	Glycerophospholipids [GP]	PC	Diacylglycerophosphocholines	706.538	1.5333 ppm	[C@](COP(=O)([O-])OCC[N+](C)(C)C)([H])(OC(CCCCCCCCCCCCCCCCCCC)=O)COC(CCCCCCCCC)=O
Liver	PE 38:7	LMGP02010673	17.99	762.507	275.5	276.827	-0.00481803	[C43H72NO8P+H] 1+	Glycerophospholipids [GP]	PE	Diacylglycerophosphoethanolamines	762.507	0.0057 ppm	[C@](COP(=O)(O)OCCN)([H])(OC(CCC/C=C\C/C=C\C/C=C\C/C=C\C/C=C\CC)=O)COC(CCCCCCC/C=C\C/C=C\CCCCC)=O
plasma	PC 18:3_20:5	LMGP01011664	17.84	802.537	288.2	286.811	0.00481915	[C46H76NO8P+H] 1+	Glycerophospholipids [GP]	PC	Diacylglycerophosphocholines	802.538	1.7302 ppm	[C@](COP(=O)([O-])OCC[N+](C)(C)C)([H])(OC(CCC/C=C\C/C=C\C/C=C\C/C=C\C/C=C\CC)=O)COC(CCCC/C=C\C/C=C\C/C=C\CCCCC)=O
plasma	PC P- 16:0@_18:1	LMGP01030006	22.16	744.59	287.7	286.311	0.00482675	[C42H82NO7P+H] 1+	Glycerophospholipids [GP]	PC	1-(1Z-alkenyl),2-acylglycerophosphocholines	744.59	0.2706 ppm	[C@](COP(=O)([O-])OCC[N+](C)(C)C)([H])(OC(CCCCCCC/C=C\CCCCCCCC)=O)CO/C=C\CCCCCCCCCCCCCC
HeLa	SM d38:0	LMSP03010021	23.08	761.655	298.5	297.054	0.00484334	[C43H89N2O6P+H] 1+	Sphingolipids [SP]	Phosphosphingolipids	Ceramide phosphocholines (sphingomyelins)	761.653	2.3703 ppm	[C@](COP(=O)([O-])OCC[N+](C)(C)C)([H])(NC(CCCCCCCCCCCCCCCCCCC)=O)[C@]([H])(O)CCCCCCCCCCCCCCC
plasma	LPE 20:4	LMGP02050051	3.12	502.293	215.1	214.054	0.00486409	[C25H44NO7P+H] 1+	Glycerophospholipids [GP]	PE	Monoacylglycerophosphoethanolamines	502.293	0.1818 ppm	C(OP(OCCN)(O)=O)[C@]([H])(OC(=O)CCC/C=C\C/C=C\C/C=C\C/C=C\CCCCC)CO
plasma	LPE 18:2	LMGP02050011	4.72	478.293	214.1	215.143	-0.0048694	[C23H44NO7P+H] 1+	Glycerophospholipids [GP]	PE	Monoacylglycerophosphoethanolamines	478.293	0.0634 ppm	[C@](COP(=O)(O)OCCN)([H])(O)COC(CCCCCCC/C=C\C/C=C\CCCCC)=O
HeLa	SM d33:2	LMSP03010036	16.05	687.544	277.7	276.342	0.00489071	[C38H75N2O6P+H] 1+	Sphingolipids [SP]	Phosphosphingolipids	Ceramide phosphocholines (sphingomyelins)	687.544	0.0403 ppm	[C@](COP(=O)([O-])OCC[N+](C)(C)C)([H])(NC(CCCCCCCCCCCCCC)=O)[C@]([H])(O)/C=C/CCCCCCCC/C=C\CCC
HeLa	PC O- 34:4	LMGP01020021	19.67	740.56	281.1	282.476	-0.00489593	[C42H78NO7P+H] 1+	Glycerophospholipids [GP]	PC	1-alkyl,2-acylglycerophosphocholines	740.559	1.5264 ppm	[C@](COP(=O)([O-])OCC[N+](C)(C)C)([H])(OC(CCC/C=C\C/C=C\C/C=C\C/C=C\CCCCC)=O)COCCCCCCCCCCCCCC
plasma	PC O- 36:2	LMGP01020188	22.68	772.621	294	292.56	0.00489864	[C44H86NO7P+H] 1+	Glycerophospholipids [GP]	PC	1-alkyl,2-acylglycerophosphocholines	772.621	0.3256 ppm	[C@](COP(=O)([O-])OCC[N+](C)(C)C)([H])(OC(CCCCCCCCC/C=C\C/C=C\CCCCC)=O)COCCCCCCCCCCCCCCCC
plasma	PC O- 40:2	LMGP01020214	24.18	828.685	306.3	304.796	0.00490898	[C48H94NO7P+H] 1+	Glycerophospholipids [GP]	PC	1-alkyl,2-acylglycerophosphocholines	828.684	1.0484 ppm	[C@](COP(=O)([O-])OCC[N+](C)(C)C)([H])(OC(CCCCCCCCCCC/C=C\C/C=C\CCCCC)=O)COCCCCCCCCCCCCCCCCCC
Liver	PE 18:0_20:1	LMGP02010141	23.75	774.601	289.3	287.877	0.00491939	[C43H84NO8P+H] 1+	Glycerophospholipids [GP]	PE	Diacylglycerophosphoethanolamines	774.601	0.9934 ppm	[C@](COP(=O)(O)OCCN)([H])(OC(CCCCCCCCC/C=C\CCCCCCCC)=O)COC(CCCCCCCCCCCCCCCCC)=O
HeLa	PE 18:0_20:4@	LMGP02010118	24.02	768.554	284.1	282.702	0.00491948	[C43H78NO8P+H] 1+	Glycerophospholipids [GP]	PE	Diacylglycerophosphoethanolamines	768.554	0.3843 ppm	[C@](COP(=O)(O)OCCN)([H])(OC(CCC/C=C\C/C=C\C/C=C\C/C=C\CCCCC)=O)COC(CCCCCCCCCCCCCCCCC)=O
HeLa	TG 16:0_18:1_18:1	LMGL03010100	29.41	876.8	322	320.415	0.00492388	[C55H102O6+NH4] 1+	Glycerolipids [GL]	TAG	Triacylglycerols	876.802	1.2664 ppm	C(OC(=O)CCCCCCC/C=C\CCCCCCCC)[C@]([H])(OC(CCCCCCC/C=C\CCCCCCCC)=O)COC(CCCCCCCCCCCCCCC)=O
Liver	TG 16:1_18:1_20:2	LMGL03010308	26.59	900.801	324.7	323.101	0.00492456	[C57H102O6+NH4] 1+	Glycerolipids [GL]	TAG	Triacylglycerols	900.802	0.1485 ppm	C(OC(=O)CCCCCCCCC/C=C\C/C=C\CCCCC)[C@]([H])(OC(CCCCCCC/C=C\CCCCCCCC)=O)COC(CCCCCCC/C=C\CCCCCC)=O
Liver	PC 33:0	LMGP01010399	21.6	748.585	287.7	286.281	0.00493273	[C41H82NO8P+H] 1+	Glycerophospholipids [GP]	PC	Diacylglycerophosphocholines	748.585	0.4091 ppm	[C@](COP(=O)([O-])OCC[N+](C)(C)C)([H])(OC(CCCCCCCCCCCCCCCCCCCCCC)=O)COC(CCCCCCCCC)=O
HeLa	TG 18:1_18:1_19:1	LMGL03013031	27.21	916.833	329.1	327.476	0.00493546	[C58H106O6+NH4] 1+	Glycerolipids [GL]	TAG	Triacylglycerols	916.833	0.798 ppm	C(OC(=O)CCCCCCC/C=C\CCCCCCCCC)[C@]([H])(OC(CCCCCCC/C=C\CCCCCCCC)=O)COC(CCCCCCC/C=C\CCCCCCCC)=O
plasma	Oxidized PC 38:4	LMGP20010001	13.76	826.594	297.7	296.229	0.00494149	[C46H84NO9P+H] 1+	Glycerophospholipids [GP]	Oxidized glycerophospholipids	Oxidized glycerophosphocholines	826.596	2.811 ppm	[C@](COP(=O)([O-])OCC[N+](C)(C)C)([H])(OC(CCC/C=C\C/C=C\C=C\[C@@H](O)C/C=C\CCCCC)=O)COC(CCCCCCCCCCCCCCCCC)=O
Liver	TG 18:1_22:1_22:2	LMGL03011998	27.79	1012.93	346.9	345.185	0.00494264	[C65H118O6+NH4] 1+	Glycerolipids [GL]	TAG	Triacylglycerols	1012.93	0.2096 ppm	C(OC(=O)CCCCCCCCCCC/C=C\C/C=C\CCCCC)[C@]([H])(OC(CCCCCCCCCCC/C=C\CCCCCCCC)=O)COC(CCCCCCC/C=C\CCCCCCCC)=O
Liver	TG 14:1_16:1_18:2	LMGL03014658	25.68	816.708	304.7	303.191	0.00495222	[C51H90O6+NH4] 1+	Glycerolipids [GL]	TAG	Triacylglycerols	816.708	0.0951 ppm	C(OC(=O)CCCCCCC/C=C\C/C=C\CCCCC)[C@]([H])(OC(CCCCCCC/C=C\CCCCCC)=O)COC(CCCCCCC/C=C\CCCC)=O
HeLa	SM d44:2	LMSP03010009	24.36	841.715	311.7	310.155	0.00495531	[C49H97N2O6P+H] 1+	Sphingolipids [SP]	Phosphosphingolipids	Ceramide phosphocholines (sphingomyelins)	841.716	0.4397 ppm	[C@](COP(=O)([O-])OCC[N+](C)(C)C)([H])(NC(CCCCCCCCCCCCCCC/C=C\CCCCCCCC)=O)[C@]([H])(O)/C=C/CCCCCCCCCCCCC
plasma	SM d36:1	LMSP03010001	21.23	731.606	291	289.555	0.00496413	[C41H83N2O6P+H] 1+	Sphingolipids [SP]	Phosphosphingolipids	Ceramide phosphocholines (sphingomyelins)	731.606	0.5998 ppm	O(P(=O)(OC[C@]([H])(NC(=O)CCCCCCCCCCCCCCCCC)[C@]([H])(O)/C=C/CCCCCCCCCCCCC)[O-])CC[N+](C)(C)C
Liver	PC 24:0	LMGP01010429	13.2	622.444	258.8	257.514	0.00496931	[C32H64NO8P+H] 1+	Glycerophospholipids [GP]	PC	Diacylglycerophosphocholines	622.444	0.9105 ppm	[C@](COP(=O)([O-])OCC[N+](C)(C)C)([H])(OC(CCCCCCCCCCC)=O)COC(CCCCCCCCCCC)=O
Liver	TG 18:1_18:2_20:4	LMGL03010741	26.19	922.786	325.7	324.081	0.00497185	[C59H100O6+NH4] 1+	Glycerolipids [GL]	TAG	Triacylglycerols	922.786	0.184 ppm	C(OC(=O)CCC/C=C\C/C=C\C/C=C\C/C=C\CCCCC)[C@]([H])(OC(CCCCCCC/C=C\C/C=C\CCCCC)=O)COC(CCCCCCC/C=C\CCCCCCCC)=O
HeLa	PC O- 42:2	LMGP01020242	24.96	856.718	312.2	310.646	0.004977	[C50H98NO7P+H] 1+	Glycerophospholipids [GP]	PC	1-alkyl,2-acylglycerophosphocholines	856.715	3.0929 ppm	[C@](COP(=O)([O-])OCC[N+](C)(C)C)([H])(OC(CCCCCCCCCCC/C=C\C/C=C\CCCCC)=O)COCCCCCCCCCCCCCCCCCCCC
plasma	TG 15:0_16:0_18:0	LMGL03015009	27.43	838.785	317	315.422	0.00497935	[C52H100O6+NH4] 1+	Glycerolipids [GL]	TAG	Triacylglycerols	838.786	1.4394 ppm	C(OC(=O)CCCCCCCCCCCCCCCCC)[C@]([H])(OC(CCCCCCCCCCCCCCC)=O)COC(CCCCCCCCCCCCCC)=O
Liver	PC 35:1	LMGP01010711	21.91	774.601	291	289.551	0.00497966	[C43H84NO8P+H] 1+	Glycerophospholipids [GP]	PC	Diacylglycerophosphocholines	774.601	0.363 ppm	[C@](COP(=O)([O-])OCC[N+](C)(C)C)([H])(OC(CCCCCCC/C=C\CCCCCCCC)=O)COC(CCCCCCCCCCCCCCCC)=O
Liver	PC 35:1	LMGP01010711	22.09	774.601	291	289.551	0.00497966	[C43H84NO8P+H] 1+	Glycerophospholipids [GP]	PC	Diacylglycerophosphocholines	774.601	0.0309 ppm	[C@](COP(=O)([O-])OCC[N+](C)(C)C)([H])(OC(CCCCCCC/C=C\CCCCCCCC)=O)COC(CCCCCCCCCCCCCCCC)=O
HeLa	PC O- 16:0	LMGP01020019	13.14	496.338	230.7	231.852	-0.00499175	[C24H50NO7P+H] 1+	Glycerophospholipids [GP]	PC	1-alkyl,2-acylglycerophosphocholines	496.34	3.1024 ppm	[C@](COP(=O)([O-])OCC[N+](C)(C)C)([H])(OC(C)=O)COCCCCCCCCCCCCCC
plasma	PC 40:5	LMGP01010816	17.94	836.615	300.2	298.699	0.00499997	[C48H86NO8P+H] 1+	Glycerophospholipids [GP]	PC	Diacylglycerophosphocholines	836.616	2.2473 ppm	[C@](COP(=O)([O-])OCC[N+](C)(C)C)([H])(OC(CC/C=C\C/C=C\C/C=C\C/C=C\C/C=C\CCCCC)=O)COC(CCCCCCCCCCCCCCCCC)=O
Liver	TG 14:0_18:1_20:2	LMGL03014370	26.54	874.786	320.5	318.897	0.00500211	[C55H100O6+NH4] 1+	Glycerolipids [GL]	TAG	Triacylglycerols	874.786	0.3641 ppm	C(OC(=O)CCCCCCCCC/C=C\C/C=C\CCCCC)[C@]([H])(OC(CCCCCCC/C=C\CCCCCCCC)=O)COC(CCCCCCCCCCCCC)=O
Liver	TG 16:0_20:4_22:0	LMGL03011035	27.41	956.864	338.2	336.507	0.00500626	[C61H110O6+NH4] 1+	Glycerolipids [GL]	TAG	Triacylglycerols	956.864	0.2657 ppm	C(OC(=O)CCCCCCCCCCCCCCCCCCCCC)[C@]([H])(OC(CCC/C=C\C/C=C\C/C=C\C/C=C\CCCCC)=O)COC(CCCCCCCCCCCCCCC)=O
plasma	SM d34:2	LMSP03010040	17.53	723.539	281.4	279.99	0.00500901	[C39H77N2O6P+Na] 1+	Sphingolipids [SP]	Phosphosphingolipids	Ceramide phosphocholines (sphingomyelins)	723.541	3.2979 ppm	[C@](COP(=O)([O-])OCC[N+](C)(C)C)([H])(NC(CCCCCCC/C=C\CCCCCCCC)=O)[C@]([H])(O)/C=C/CCCCCCCCCCC
HeLa	PC O- 34:4	LMGP01020021	19.23	740.56	283.9	282.476	0.00501499	[C42H78NO7P+H] 1+	Glycerophospholipids [GP]	PC	1-alkyl,2-acylglycerophosphocholines	740.559	1.2792 ppm	[C@](COP(=O)([O-])OCC[N+](C)(C)C)([H])(OC(CCC/C=C\C/C=C\C/C=C\C/C=C\CCCCC)=O)COCCCCCCCCCCCCCC
Liver	PC 41:4	LMGP01011754	23.3	852.649	304.5	302.972	0.00501657	[C49H90NO8P+H] 1+	Glycerophospholipids [GP]	PC	Diacylglycerophosphocholines	852.648	2.0312 ppm	[C@](COP(=O)([O-])OCC[N+](C)(C)C)([H])(OC(CCCCC/C=C\C/C=C\C/C=C\C/C=C\CCCCC)=O)COC(CCCCCCCCCCCCCCCCCC)=O
plasma	SM d18:0_24:0@	LMSP03010024	24.58	817.709	309.6	308.046	0.00501946	[C47H97N2O6P+H] 1+	Sphingolipids [SP]	Phosphosphingolipids	Ceramide phosphocholines (sphingomyelins)	817.716	7.9168 ppm	[C@](COP(=O)([O-])OCC[N+](C)(C)C)([H])(NC(CCCCCCCCCCCCCCCCCCCCCCC)=O)[C@]([H])(O)CCCCCCCCCCCCCCC
plasma	LPC 20:4	LMGP01050048	4.14	544.34	229.9	228.744	0.00503009	[C28H50NO7P+H] 1+	Glycerophospholipids [GP]	PC	Monoacylglycerophosphocholines	544.34	0.2547 ppm	[C@](COP(=O)([O-])OCC[N+](C)(C)C)([H])(O)COC(CCC/C=C\C/C=C\C/C=C\C/C=C\CCCCC)=O
plasma	PC 16:1_20:4	LMGP01010695	18.41	780.553	286.4	284.955	0.0050438	[C44H78NO8P+H] 1+	Glycerophospholipids [GP]	PC	Diacylglycerophosphocholines	780.554	1.1073 ppm	[C@](COP(=O)([O-])OCC[N+](C)(C)C)([H])(OC(CCC/C=C\C/C=C\C/C=C\C/C=C\CCCCC)=O)COC(CCCCCCC/C=C\CCCCCC)=O
HeLa	PC 37:6	LMGP01011430	18.27	792.555	287.9	286.447	0.00504782	[C45H78NO8P+H] 1+	Glycerophospholipids [GP]	PC	Diacylglycerophosphocholines	792.554	1.0658 ppm	[C@](COP(=O)([O-])OCC[N+](C)(C)C)([H])(OC(CC/C=C\C/C=C\C/C=C\C/C=C\C/C=C\C/C=C\CC)=O)COC(CCCCCCCCCCCCCC)=O
HeLa	SM d18:1_16:0@	LMSP03010003	18.99	703.577	284.9	283.461	0.00504979	[C39H79N2O6P+H] 1+	Sphingolipids [SP]	Phosphosphingolipids	Ceramide phosphocholines (sphingomyelins)	703.575	2.3971 ppm	[C@](COP(=O)([O-])OCC[N+](C)(C)C)([H])(NC(CCCCCCCCCCCCCCC)=O)[C@]([H])(O)/C=C/CCCCCCCCCCCCC
plasma	SM d18:1_20:0@	LMSP03010005	22.67	759.637	297	295.492	0.00507612	[C43H87N2O6P+H] 1+	Sphingolipids [SP]	Phosphosphingolipids	Ceramide phosphocholines (sphingomyelins)	759.638	0.2419 ppm	[C@](COP(=O)([O-])OCC[N+](C)(C)C)([H])(NC(CCCCCCCCCCCCCCCCCCC)=O)[C@]([H])(O)/C=C/CCCCCCCCCCCCC
Liver	PC 36:5	LMGP01010633	27.32	780.553	285.6	287.05	-0.0050771	[C44H78NO8P+H] 1+	Glycerophospholipids [GP]	PC	Diacylglycerophosphocholines	780.554	0.4817 ppm	[C@](COP(=O)([O-])OCC[N+](C)(C)C)([H])(OC(CCC/C=C\C/C=C\C/C=C\C/C=C\C/C=C\CC)=O)COC(CCCCCCCCCCCCCCC)=O
Liver	LPE 18:0	LMGP02050038	10.04	482.324	222	220.872	0.00508144	[C23H48NO7P+H] 1+	Glycerophospholipids [GP]	PE	Monoacylglycerophosphoethanolamines	482.324	0.2301 ppm	C(OP(OCCN)(O)=O)[C@]([H])(OC(=O)CCCCCCCCCCCCCCCCC)CO
Liver	PC 38:6	LMGP01010650	26.78	806.569	289.7	291.174	-0.00508934	[C46H80NO8P+H] 1+	Glycerophospholipids [GP]	PC	Diacylglycerophosphocholines	806.569	0.1081 ppm	[C@](COP(=O)([O-])OCC[N+](C)(C)C)([H])(OC(CC/C=C/C/C=C/C/C=C/C/C=C/C/C=C/C/C=C/CC)=O)COC(CCCCCCCCCCCCCCC)=O
Liver	Oxidized PC 36:4	LMGP20010002	15.57	798.565	291.1	289.618	0.00509171	[C44H80NO9P+H] 1+	Glycerophospholipids [GP]	Oxidized glycerophospholipids	Oxidized glycerophosphocholines	798.565	0.2868 ppm	[C@](COP(=O)([O-])OCC[N+](C)(C)C)([H])(OC(CCC/C=C\C/C=C\C=C\[C@@H](O)C/C=C\CCCCC)=O)COC(CCCCCCCCCCCCCCC)=O
plasma	PC 16:0@_16:1	LMGP01010566	19.88	732.555	282.2	280.761	0.00509865	[C40H78NO8P+H] 1+	Glycerophospholipids [GP]	PC	Diacylglycerophosphocholines	732.554	1.2364 ppm	[C@](COP(=O)([O-])OCC[N+](C)(C)C)([H])(OC(CCCCCCC/C=C\CCCCCC)=O)COC(CCCCCCCCCCCCCCC)=O
plasma	PI 38:4	LMGP06010010	20.51	887.564	304.5	302.943	0.00511428	[C47H83O13P+H] 1+	Glycerophospholipids [GP]	PI	Diacylglycerophosphoinositols	887.564	0.7722 ppm	[C@]([H])(OC(CCC/C=C\C/C=C\C/C=C\C/C=C\CCCCC)=O)(COP(=O)(O)O[C@@H]1C(O)[C@H](O)C(O)C(O)C1O)COC(CCCCCCCCCCCCCCCCC)=O
Liver	PC 32:0	LMGP01010397	21.87	734.569	285.3	283.839	0.00512042	[C40H80NO8P+H] 1+	Glycerophospholipids [GP]	PC	Diacylglycerophosphocholines	734.569	0.0356 ppm	[C@](COP(=O)([O-])OCC[N+](C)(C)C)([H])(OC(CCCCCCCCCCCCCCCCCCCCC)=O)COC(CCCCCCCCC)=O
HeLa	TG 16:0_18:1_20:4	LMGL03010355	26.67	898.786	324.5	322.836	0.00512889	[C57H100O6+NH4] 1+	Glycerolipids [GL]	TAG	Triacylglycerols	898.786	0.3544 ppm	C(OC(=O)CCC/C=C\C/C=C\C/C=C\C/C=C\CCCCC)[C@]([H])(OC(CCCCCCC/C=C\CCCCCCCC)=O)COC(CCCCCCCCCCCCCCC)=O
plasma	TG 18:2_18:2_22:6	LMGL03011544	26	944.77	327	325.316	0.00514866	[C61H98O6+NH4] 1+	Glycerolipids [GL]	TAG	Triacylglycerols	944.77	0.0407 ppm	C(OC(=O)CC/C=C\C/C=C\C/C=C\C/C=C\C/C=C\C/C=C\CC)[C@]([H])(OC(CCCCCCC/C=C\C/C=C\CCCCC)=O)COC(CCCCCCC/C=C\C/C=C\CCCCC)=O
HeLa	PC 42:5	LMGP01011027	22.93	864.649	305	306.572	-0.00515402	[C50H90NO8P+H] 1+	Glycerophospholipids [GP]	PC	Diacylglycerophosphocholines	864.648	1.2971 ppm	[C@](COP(=O)([O-])OCC[N+](C)(C)C)([H])(OC(CCCCC/C=C\C/C=C\C/C=C\C/C=C\C/C=C\CC)=O)COC(CCCCCCCCCCCCCCCCCCC)=O
plasma	TG 18:1_18:1_22:5	LMGL03011305	26.77	950.817	332.6	330.881	0.00516779	[C61H104O6+NH4] 1+	Glycerolipids [GL]	TAG	Triacylglycerols	950.817	0.1539 ppm	C(OC(=O)CCCCC/C=C\C/C=C\C/C=C\C/C=C\C/C=C\CC)[C@]([H])(OC(CCCCCCC/C=C\CCCCCCCC)=O)COC(CCCCCCC/C=C\CCCCCCCC)=O
HeLa	PC O- 40:5	LMGP01020107	23.43	822.636	301.4	299.841	0.00517176	[C48H88NO7P+H] 1+	Glycerophospholipids [GP]	PC	1-alkyl,2-acylglycerophosphocholines	822.637	1.0041 ppm	[C@](COP(=O)([O-])OCC[N+](C)(C)C)([H])(OC(CC/C=C\C/C=C\C/C=C\C/C=C\C/C=C\CCCCC)=O)COCCCCCCCCCCCCCCCCCC
plasma	PC O- 36:4	LMGP01020054	20.98	768.591	290.7	289.194	0.00517994	[C44H82NO7P+H] 1+	Glycerophospholipids [GP]	PC	1-alkyl,2-acylglycerophosphocholines	768.59	1.1673 ppm	[C@](COP(=O)([O-])OCC[N+](C)(C)C)([H])(OC(CCC/C=C/C/C=C/C/C=C/C/C=C/CCCCC)=O)COCCCCCCCCCCCCCCCC
plasma	PC O- 38:6	LMGP01020064	20.48	792.589	294	292.477	0.00518142	[C46H82NO7P+H] 1+	Glycerophospholipids [GP]	PC	1-alkyl,2-acylglycerophosphocholines	792.59	0.9472 ppm	[C@](COP(=O)([O-])OCC[N+](C)(C)C)([H])(OC(CC/C=C\C/C=C\C/C=C\C/C=C\C/C=C\C/C=C\CC)=O)COCCCCCCCCCCCCCCCC
HeLa	LPC 14:0_0:0	LMGP01050012	1.57	468.308	222.8	221.641	0.00520311	[C22H46NO7P+H] 1+	Glycerophospholipids [GP]	PC	Monoacylglycerophosphocholines	468.308	1.6171 ppm	[C@](COP(=O)([O-])OCC[N+](C)(C)C)([H])(O)COC(CCCCCCCCCCCCC)=O
HeLa	PC 38:6	LMGP01010650	20.54	806.568	292.7	291.174	0.00521223	[C46H80NO8P+H] 1+	Glycerophospholipids [GP]	PC	Diacylglycerophosphocholines	806.569	2.0864 ppm	[C@](COP(=O)([O-])OCC[N+](C)(C)C)([H])(OC(CC/C=C/C/C=C/C/C=C/C/C=C/C/C=C/C/C=C/CC)=O)COC(CCCCCCCCCCCCCCC)=O
Liver	PC 38:6	LMGP01010650	19.99	806.568	292.7	291.174	0.00521223	[C46H80NO8P+H] 1+	Glycerophospholipids [GP]	PC	Diacylglycerophosphocholines	806.569	1.6324 ppm	[C@](COP(=O)([O-])OCC[N+](C)(C)C)([H])(OC(CC/C=C/C/C=C/C/C=C/C/C=C/C/C=C/C/C=C/CC)=O)COC(CCCCCCCCCCCCCCC)=O
HeLa	PC 18:0_20:4	LMGP01010802	21.65	810.601	296.2	294.654	0.00521951	[C46H84NO8P+H] 1+	Glycerophospholipids [GP]	PC	Diacylglycerophosphocholines	810.601	0.1049 ppm	[C@](COP(=O)([O-])OCC[N+](C)(C)C)([H])(OC(CCC/C=C\C/C=C\C/C=C\C/C=C\CCCCC)=O)COC(CCCCCCCCCCCCCCCCC)=O
Liver	PC P- 38:6	LMGP01030015	19.96	790.577	292.1	290.575	0.00522045	[C46H80NO7P+H] 1+	Glycerophospholipids [GP]	PC	1-(1Z-alkenyl),2-acylglycerophosphocholines	790.574	3.1738 ppm	[C@](COP(=O)([O-])OCC[N+](C)(C)C)([H])(OC(CC/C=C\C/C=C\C/C=C\C/C=C\C/C=C\C/C=C\CC)=O)CO/C=C\CCCCCCCCCCCCCC
Liver	LPE 16:0	LMGP02050002	5.58	454.293	214.4	215.52	-0.00522389	[C21H44NO7P+H] 1+	Glycerophospholipids [GP]	PE	Monoacylglycerophosphoethanolamines	454.293	0.2682 ppm	[C@](COP(=O)(O)OCCN)([H])(O)COC(CCCCCCCCCCCCCCC)=O
HeLa	PE 36:6	LMGP02010693	17.86	736.492	272	270.578	0.00522781	[C41H70NO8P+H] 1+	Glycerophospholipids [GP]	PE	Diacylglycerophosphoethanolamines	736.491	0.8687 ppm	[C@](COP(=O)(O)OCCN)([H])(OC(CCCC/C=C\C/C=C\C/C=C\CCCCC)=O)COC(CCCC/C=C\C/C=C\C/C=C\CCCCC)=O
HeLa	PC 36:7	LMGP01011408	16.1	776.523	282.5	281.023	0.00523004	[C44H74NO8P+H] 1+	Glycerophospholipids [GP]	PC	Diacylglycerophosphocholines	776.523	0.2092 ppm	[C@](COP(=O)([O-])OCC[N+](C)(C)C)([H])(OC(CC/C=C\C/C=C\C/C=C\C/C=C\C/C=C\C/C=C\CC)=O)COC(CCCCCCC/C=C\CCCC)=O
Liver	PC 39:6	LMGP01010720	20	820.585	294.9	293.357	0.00523367	[C47H82NO8P+H] 1+	Glycerophospholipids [GP]	PC	Diacylglycerophosphocholines	820.585	0.3732 ppm	[C@](COP(=O)([O-])OCC[N+](C)(C)C)([H])(OC(CC/C=C\C/C=C\C/C=C\C/C=C\C/C=C\C/C=C\CC)=O)COC(CCCCCCCCCCCCCCCC)=O
HeLa	TG 17:0_17:1_18:1	LMGL03010087	28.35	876.801	322.1	320.414	0.00523591	[C55H102O6+NH4] 1+	Glycerolipids [GL]	TAG	Triacylglycerols	876.802	0.2918 ppm	C(OC(=O)CCCCCCC/C=C\CCCCCCCC)[C@]([H])(OC(CCCCCCC/C=C\CCCCCCC)=O)COC(CCCCCCCCCCCCCCCC)=O
Liver	PC O- 34:2	LMGP01020039	21.07	744.59	287.7	286.19	0.00524706	[C42H82NO7P+H] 1+	Glycerophospholipids [GP]	PC	1-alkyl,2-acylglycerophosphocholines	744.59	0.0573 ppm	[C@](COP(=O)([O-])OCC[N+](C)(C)C)([H])(OC(CCCCCCC/C=C\C/C=C\CCCCC)=O)COCCCCCCCCCCCCCCCC
Liver	PC 34:0	LMGP01010400	22.95	762.602	291.6	290.069	0.00524937	[C42H84NO8P+H] 1+	Glycerophospholipids [GP]	PC	Diacylglycerophosphocholines	762.601	1.8094 ppm	[C@](COP(=O)([O-])OCC[N+](C)(C)C)([H])(OC(CCCCCCCCCCCCCCCCCCCCCCC)=O)COC(CCCCCCCCC)=O
HeLa	TG 16:1_18:1_18:1	LMGL03010118	27.15	874.786	320	318.32	0.00525101	[C55H100O6+NH4] 1+	Glycerolipids [GL]	TAG	Triacylglycerols	874.786	0.4339 ppm	C(OC(=O)CCCCCCC/C=C\CCCCCCCC)[C@]([H])(OC(CCCCCCC/C=C\CCCCCCCC)=O)COC(CCCCCCC/C=C\CCCCCC)=O
HeLa	PE 20:3@_16:0	LMGP02010908	21.69	742.538	279.1	277.632	0.00526151	[C41H76NO8P+H] 1+	Glycerophospholipids [GP]	PE	Diacylglycerophosphoethanolamines	742.538	0.1438 ppm	[C@](COP(=O)(O)OCCN)([H])(OC(CCCCCCCCCCCCCCC)=O)COC(CCCCCC/C=C\C/C=C\C/C=C\CCCCC)=O
Liver	PC O- 36:5	LMGP01020058	20.49	766.576	286.8	288.312	-0.00527293	[C44H80NO7P+H] 1+	Glycerophospholipids [GP]	PC	1-alkyl,2-acylglycerophosphocholines	766.574	2.2381 ppm	[C@](COP(=O)([O-])OCC[N+](C)(C)C)([H])(OC(CCC/C=C\C/C=C\C/C=C\C/C=C\C/C=C\CC)=O)COCCCCCCCCCCCCCCCC
Liver	SM d44:2	LMSP03010009	24.23	841.718	311.8	310.155	0.00527443	[C49H97N2O6P+H] 1+	Sphingolipids [SP]	Phosphosphingolipids	Ceramide phosphocholines (sphingomyelins)	841.716	2.6058 ppm	[C@](COP(=O)([O-])OCC[N+](C)(C)C)([H])(NC(CCCCCCCCCCCCCCC/C=C\CCCCCCCC)=O)[C@]([H])(O)/C=C/CCCCCCCCCCCCC
plasma	Oxidized PC 18:0@_20:4	LMGP20010001	17.19	826.595	297.8	296.229	0.00527562	[C46H84NO9P+H] 1+	Glycerophospholipids [GP]	Oxidized glycerophospholipids	Oxidized glycerophosphocholines	826.596	1.5557 ppm	[C@](COP(=O)([O-])OCC[N+](C)(C)C)([H])(OC(CCC/C=C\C/C=C\C=C\[C@@H](O)C/C=C\CCCCC)=O)COC(CCCCCCCCCCCCCCCCC)=O
HeLa	PC 38:3	LMGP01010795	22.58	812.616	297.1	295.53	0.00528436	[C46H86NO8P+H] 1+	Glycerophospholipids [GP]	PC	Diacylglycerophosphocholines	812.616	0.7363 ppm	[C@](COP(=O)([O-])OCC[N+](C)(C)C)([H])(OC(CCC/C=C\CCCC/C=C\C/C=C\CCCCC)=O)COC(CCCCCCCCCCCCCCCCC)=O
HeLa	PE 16:1_17:1@	LMGP02010522	19.41	702.508	268.3	266.882	0.00528469	[C38H72NO8P+H] 1+	Glycerophospholipids [GP]	PE	Diacylglycerophosphoethanolamines	702.507	1.9176 ppm	[C@](COP(=O)(O)OCCN)([H])(OC(CCCCCCC/C=C\CCCCCCC)=O)COC(CCCCCCC/C=C\CCCCCC)=O
plasma	SM d36:1	LMSP03010001	18.55	753.585	287.5	289.02	-0.00528808	[C41H83N2O6P+Na] 1+	Sphingolipids [SP]	Phosphosphingolipids	Ceramide phosphocholines (sphingomyelins)	753.588	3.5092 ppm	O(P(=O)(OC[C@]([H])(NC(=O)CCCCCCCCCCCCCCCCC)[C@]([H])(O)/C=C/CCCCCCCCCCCCC)[O-])CC[N+](C)(C)C
HeLa	PE 36:4	LMGP02010111	19.44	740.524	273.2	274.648	-0.00530043	[C41H74NO8P+H] 1+	Glycerophospholipids [GP]	PE	Diacylglycerophosphoethanolamines	740.523	1.7853 ppm	[C@](COP(=O)(O)OCCN)([H])(OC(CCCCCCC/C=C\C/C=C\CCCCC)=O)COC(CCCCCCC/C=C\C/C=C\CCCCC)=O
plasma	PE 40:7	LMGP02010708	20.18	790.54	281.5	282.992	-0.00530062	[C45H76NO8P+H] 1+	Glycerophospholipids [GP]	PE	Diacylglycerophosphoethanolamines	790.538	1.8723 ppm	[C@](COP(=O)(O)OCCN)([H])(OC(CCCCC/C=C\C/C=C\C/C=C\C/C=C\CCCCC)=O)COC(CCCC/C=C\C/C=C\C/C=C\CCCCC)=O
plasma	SM d16:1_22:1@	LMSP03010058	21.55	757.622	294.3	292.738	0.00530771	[C43H85N2O6P+H] 1+	Sphingolipids [SP]	Phosphosphingolipids	Ceramide phosphocholines (sphingomyelins)	757.622	0.3545 ppm	[C@](COP(=O)([O-])OCC[N+](C)(C)C)([H])(NC(CCCCCCCCCCC/C=C\CCCCCCCC)=O)[C@]([H])(O)/C=C/CCCCCCCCCCC
Liver	SM d32:1	LMSP03010028	16.57	675.543	278.7	277.22	0.0053093	[C37H75N2O6P+H] 1+	Sphingolipids [SP]	Phosphosphingolipids	Ceramide phosphocholines (sphingomyelins)	675.544	0.1397 ppm	[C@](COP(=O)([O-])OCC[N+](C)(C)C)([H])(NC(CCCCCCCCCCCCC)=O)[C@]([H])(O)/C=C/CCCCCCCCCCCCC
HeLa	LPC 18:2	LMGP01050034	4.68	520.339	228.2	226.988	0.00530982	[C26H50NO7P+H] 1+	Glycerophospholipids [GP]	PC	Monoacylglycerophosphocholines	520.34	0.7893 ppm	[C@](COP(=O)([O-])OCC[N+](C)(C)C)([H])(O)COC(/C=C/C=C/CCCCCCCCCCCCC)=O
HeLa	LPC 18:2_0:0	LMGP01050034	4.16	520.339	228.2	226.988	0.00530982	[C26H50NO7P+H] 1+	Glycerophospholipids [GP]	PC	Monoacylglycerophosphocholines	520.34	1.0239 ppm	[C@](COP(=O)([O-])OCC[N+](C)(C)C)([H])(O)COC(/C=C/C=C/CCCCCCCCCCCCC)=O
plasma	PC 18:0@_20:5	LMGP01010805	16.24	808.585	295.4	293.831	0.00531267	[C46H82NO8P+H] 1+	Glycerophospholipids [GP]	PC	Diacylglycerophosphocholines	808.585	0.4515 ppm	[C@](COP(=O)([O-])OCC[N+](C)(C)C)([H])(OC(CCC/C=C\C/C=C\C/C=C\C/C=C\C/C=C\CC)=O)COC(CCCCCCCCCCCCCCCCC)=O
Liver	PC 40:5	LMGP01010816	22.9	836.615	300.3	298.699	0.00533131	[C48H86NO8P+H] 1+	Glycerophospholipids [GP]	PC	Diacylglycerophosphocholines	836.616	1.6636 ppm	[C@](COP(=O)([O-])OCC[N+](C)(C)C)([H])(OC(CC/C=C\C/C=C\C/C=C\C/C=C\C/C=C\CCCCC)=O)COC(CCCCCCCCCCCCCCCCC)=O
plasma	LPE 18:2	LMGP02050041	2.99	478.292	211.8	212.93	-0.00533723	[C23H44NO7P+H] 1+	Glycerophospholipids [GP]	PE	Monoacylglycerophosphoethanolamines	478.293	0.8928 ppm	C(OP(OCCN)(O)=O)[C@]([H])(OC(=O)CCCCCCC/C=C\C/C=C\CCCCC)CO
Liver	SM d42:0	LMSP03010024	24.54	817.712	309.7	308.046	0.00534073	[C47H97N2O6P+H] 1+	Sphingolipids [SP]	Phosphosphingolipids	Ceramide phosphocholines (sphingomyelins)	817.716	4.1101 ppm	[C@](COP(=O)([O-])OCC[N+](C)(C)C)([H])(NC(CCCCCCCCCCCCCCCCCCCCCCC)=O)[C@]([H])(O)CCCCCCCCCCCCCCC
Liver	DG 16:0_18:2_0:0	LMGL02010027	23.15	610.541	259.8	258.411	0.00534622	[C37H68O5+NH4] 1+	Glycerolipids [GL]	DAG	Diacylglycerols	610.54	0.3471 ppm	OC[C@]([H])(OC(CCCCCCC/C=C\C/C=C\CCCCC)=O)COC(CCCCCCCCCCCCCCC)=O
plasma	PE P- 18:0@_18:1	LMGP02030004	23.56	730.577	281.4	279.894	0.00535167	[C41H80NO7P+H] 1+	Glycerophospholipids [GP]	PE	1-(1Z-alkenyl),2-acylglycerophosphoethanolamines	730.574	3.4345 ppm	[C@](COP(=O)(O)OCCN)([H])(OC(CCCCCCC/C=C\CCCCCCCC)=O)CO/C=C\CCCCCCCCCCCCCCCC
plasma	TG 18:0_18:1_18:2	LMGL03010252	27.18	902.816	325.9	324.155	0.00535514	[C57H104O6+NH4] 1+	Glycerolipids [GL]	TAG	Triacylglycerols	902.817	1.3252 ppm	C(OC(=O)CCCCCCC/C=C\C/C=C\CCCCC)[C@]([H])(OC(CCCCCCC/C=C\CCCCCCCC)=O)COC(CCCCCCCCCCCCCCCCC)=O
HeLa	TG 17:1_18:1_18:1	LMGL03010161	26.89	888.802	323.2	321.466	0.00536515	[C56H102O6+NH4] 1+	Glycerolipids [GL]	TAG	Triacylglycerols	888.802	0.3302 ppm	C(OC(=O)CCCCCCC/C=C\CCCCCCCC)[C@]([H])(OC(CCCCCCC/C=C\CCCCCCCC)=O)COC(CCCCCCC/C=C\CCCCCCC)=O
plasma	LPE 22:6	LMGP02050013	4.04	526.293	217.7	218.869	-0.00536817	[C27H44NO7P+H] 1+	Glycerophospholipids [GP]	PE	Monoacylglycerophosphoethanolamines	526.293	0.0576 ppm	[C@](COP(=O)(O)OCCN)([H])(O)COC(CC/C=C\C/C=C\C/C=C\C/C=C\C/C=C\C/C=C\CC)=O
HeLa	PC 38:7	LMGP01010696	18.89	804.552	289.7	288.144	0.00537079	[C46H78NO8P+H] 1+	Glycerophospholipids [GP]	PC	Diacylglycerophosphocholines	804.554	2.7432 ppm	[C@](COP(=O)([O-])OCC[N+](C)(C)C)([H])(OC(CC/C=C\C/C=C\C/C=C\C/C=C\C/C=C\C/C=C\CC)=O)COC(CCCCCCC/C=C\CCCCCC)=O
HeLa	TG 14:0_16:1_18:1	LMGL03014251	27.9	820.739	309.3	307.635	0.00538189	[C51H94O6+NH4] 1+	Glycerolipids [GL]	TAG	Triacylglycerols	820.739	0.487 ppm	C(OC(=O)CCCCCCC/C=C\CCCCCCCC)[C@]([H])(OC(CCCCCCC/C=C\CCCCCC)=O)COC(CCCCCCCCCCCCC)=O
Liver	PC 15:0_22:6	LMGP01011430	18.08	792.554	288	286.447	0.00539329	[C45H78NO8P+H] 1+	Glycerophospholipids [GP]	PC	Diacylglycerophosphocholines	792.554	0.5267 ppm	[C@](COP(=O)([O-])OCC[N+](C)(C)C)([H])(OC(CC/C=C\C/C=C\C/C=C\C/C=C\C/C=C\C/C=C\CC)=O)COC(CCCCCCCCCCCCCC)=O
HeLa	PC 42:7	LMGP01011834	20.63	860.617	300.3	301.92	-0.00539344	[C50H86NO8P+H] 1+	Glycerophospholipids [GP]	PC	Diacylglycerophosphocholines	860.616	0.5813 ppm	[C@](COP(=O)([O-])OCC[N+](C)(C)C)([H])(OC(CC/C=C\C/C=C\C/C=C\C/C=C\C/C=C\C/C=C\CC)=O)COC(CCCCCCCCC/C=C\CCCCCCCC)=O
HeLa	PC 18:1_22:1@	LMGP01011611	23.75	842.664	304.8	303.156	0.00539407	[C48H92NO8P+H] 1+	Glycerophospholipids [GP]	PC	Diacylglycerophosphocholines	842.663	0.7942 ppm	[C@](COP(=O)([O-])OCC[N+](C)(C)C)([H])(OC(CCCCCCCCC/C=C\CCCCCCCCCC)=O)COC(CCCCCCC/C=C\CCCCCCCC)=O
Liver	SM d18:1_16:0@	LMSP03010003	18.88	703.576	285	283.461	0.00539889	[C39H79N2O6P+H] 1+	Sphingolipids [SP]	Phosphosphingolipids	Ceramide phosphocholines (sphingomyelins)	703.575	1.0091 ppm	[C@](COP(=O)([O-])OCC[N+](C)(C)C)([H])(NC(CCCCCCCCCCCCCCC)=O)[C@]([H])(O)/C=C/CCCCCCCCCCCCC
plasma	SM d34:1	LMSP03010003	18.62	703.574	285	283.461	0.00539889	[C39H79N2O6P+H] 1+	Sphingolipids [SP]	Phosphosphingolipids	Ceramide phosphocholines (sphingomyelins)	703.575	1.4199 ppm	[C@](COP(=O)([O-])OCC[N+](C)(C)C)([H])(NC(CCCCCCCCCCCCCCC)=O)[C@]([H])(O)/C=C/CCCCCCCCCCCCC
Liver	LPC 20:3_0:0	LMGP01050133	6.38	546.354	230.8	232.047	-0.00540343	[C28H52NO7P+H] 1+	Glycerophospholipids [GP]	PC	Monoacylglycerophosphocholines	546.355	3.5904 ppm	[C@](COP(=O)([O-])OCC[N+](C)(C)C)([H])(O)COC(CCCCCC/C=C\C/C=C\C/C=C\CCCCC)=O
Liver	LPE 16:0	LMGP02050036	5.83	454.293	214.5	213.341	0.00540556	[C21H44NO7P+H] 1+	Glycerophospholipids [GP]	PE	Monoacylglycerophosphoethanolamines	454.293	0.0676 ppm	C(OP(OCCN)(O)=O)[C@]([H])(OC(=O)CCCCCCCCCCCCCCC)CO
HeLa	TG 18:0_20:4_22:5	LMGL03011825	26.57	974.818	334.8	336.614	-0.00541738	[C63H104O6+NH4] 1+	Glycerolipids [GL]	TAG	Triacylglycerols	974.817	1.0267 ppm	C(OC(=O)CCCCC/C=C\C/C=C\C/C=C\C/C=C\C/C=C\CC)[C@]([H])(OC(CCC/C=C\C/C=C\C/C=C\C/C=C\CCCCC)=O)COC(CCCCCCCCCCCCCCCCC)=O
HeLa	PC O- 16:0	LMGP01020019	5.92	496.339	230.6	231.852	-0.00542757	[C24H50NO7P+H] 1+	Glycerophospholipids [GP]	PC	1-alkyl,2-acylglycerophosphocholines	496.34	1.1349 ppm	[C@](COP(=O)([O-])OCC[N+](C)(C)C)([H])(OC(C)=O)COCCCCCCCCCCCCCC
HeLa	PC 14:1@_18:0	LMGP01011389	17.01	732.55	282.3	280.768	0.00542837	[C40H78NO8P+H] 1+	Glycerophospholipids [GP]	PC	Diacylglycerophosphocholines	732.554	4.7625 ppm	[C@](COP(=O)([O-])OCC[N+](C)(C)C)([H])(OC(CCCCCCCCCCCCCCCCC)=O)COC(CCCCCCC/C=C\CCCC)=O
HeLa	PC 42:6	LMGP01011028	17.02	862.63	302.9	304.547	-0.00543728	[C50H88NO8P+H] 1+	Glycerophospholipids [GP]	PC	Diacylglycerophosphocholines	862.632	2.4916 ppm	[C@](COP(=O)([O-])OCC[N+](C)(C)C)([H])(OC(CC/C=C\C/C=C\C/C=C\C/C=C\C/C=C\C/C=C\CC)=O)COC(CCCCCCCCCCCCCCCCCCC)=O
HeLa	PC 42:6	LMGP01011028	22.15	862.632	302.9	304.547	-0.00543728	[C50H88NO8P+H] 1+	Glycerophospholipids [GP]	PC	Diacylglycerophosphocholines	862.632	0.4801 ppm	[C@](COP(=O)([O-])OCC[N+](C)(C)C)([H])(OC(CC/C=C\C/C=C\C/C=C\C/C=C\C/C=C\C/C=C\CC)=O)COC(CCCCCCCCCCCCCCCCCCC)=O
plasma	PC 16:0_16:1	LMGP01010566	19.63	732.556	282.3	280.761	0.00545108	[C40H78NO8P+H] 1+	Glycerophospholipids [GP]	PC	Diacylglycerophosphocholines	732.554	2.3195 ppm	[C@](COP(=O)([O-])OCC[N+](C)(C)C)([H])(OC(CCCCCCC/C=C\CCCCCC)=O)COC(CCCCCCCCCCCCCCC)=O
Liver	PC 16:0_16:1	LMGP01010566	19.38	732.556	282.3	280.761	0.00545108	[C40H78NO8P+H] 1+	Glycerophospholipids [GP]	PC	Diacylglycerophosphocholines	732.554	2.7361 ppm	[C@](COP(=O)([O-])OCC[N+](C)(C)C)([H])(OC(CCCCCCC/C=C\CCCCCC)=O)COC(CCCCCCCCCCCCCCC)=O
HeLa	PC O- 33:2	LMGP01020184	20	730.577	283.5	281.954	0.00545366	[C41H80NO7P+H] 1+	Glycerophospholipids [GP]	PC	1-alkyl,2-acylglycerophosphocholines	730.574	2.6826 ppm	[C@](COP(=O)([O-])OCC[N+](C)(C)C)([H])(OC(CCCCCCC/C=C\C/C=C\CCCC)=O)COCCCCCCCCCCCCCCCC
plasma	PC P- 16:0_16:0	LMGP01030025	22.03	718.575	284.4	282.848	0.00545674	[C40H80NO7P+H] 1+	Glycerophospholipids [GP]	PC	1-(1Z-alkenyl),2-acylglycerophosphocholines	718.574	0.1792 ppm	[C@](COP(=O)([O-])OCC[N+](C)(C)C)([H])(OC(CCCCCCCCCCCCCCC)=O)CO/C=C\CCCCCCCCCCCCCC
HeLa	PC P- 16:0_16:0	LMGP01030025	22.06	718.575	284.4	282.848	0.00545674	[C40H80NO7P+H] 1+	Glycerophospholipids [GP]	PC	1-(1Z-alkenyl),2-acylglycerophosphocholines	718.574	0.8587 ppm	[C@](COP(=O)([O-])OCC[N+](C)(C)C)([H])(OC(CCCCCCCCCCCCCCC)=O)CO/C=C\CCCCCCCCCCCCCC
Liver	LPC 20:4	LMGP01050048	2.94	544.34	230	228.744	0.00546269	[C28H50NO7P+H] 1+	Glycerophospholipids [GP]	PC	Monoacylglycerophosphocholines	544.34	0.3668 ppm	[C@](COP(=O)([O-])OCC[N+](C)(C)C)([H])(O)COC(CCC/C=C\C/C=C\C/C=C\C/C=C\CCCCC)=O
HeLa	PC 32:0	LMGP01010397	16.65	734.569	285.4	283.839	0.00546901	[C40H80NO8P+H] 1+	Glycerophospholipids [GP]	PC	Diacylglycerophosphocholines	734.569	0.2967 ppm	[C@](COP(=O)([O-])OCC[N+](C)(C)C)([H])(OC(CCCCCCCCCCCCCCCCCCCCC)=O)COC(CCCCCCCCC)=O
plasma	PC 16:0_16:0	LMGP01010564	21.26	734.569	285.4	283.839	0.00547004	[C40H80NO8P+H] 1+	Glycerophospholipids [GP]	PC	Diacylglycerophosphocholines	734.569	0.1187 ppm	[C@](COP(=O)([O-])OCC[N+](C)(C)C)([H])(OC(CCCCCCCCCCCCCCC)=O)COC(CCCCCCCCCCCCCCC)=O
HeLa	Cer d18:1_26:1@	LMSP02010010	25.24	676.661	284.9	283.341	0.00547256	[C44H85NO3+H] 1+	Sphingolipids [SP]	Ceramides	N-acylsphingosines (ceramides)	676.66	1.4364 ppm	[C@](CO)([H])(NC(CCCCCCCCCCCCCCC/C=C\CCCCCCCC)=O)[C@]([H])(O)/C=C/CCCCCCCCCCCCC
plasma	TG 18:1_18:2_22:4	LMGL03011298	26.6	950.815	332.1	330.28	0.0054794	[C61H104O6+NH4] 1+	Glycerolipids [GL]	TAG	Triacylglycerols	950.817	1.9003 ppm	C(OC(=O)CCCCC/C=C\C/C=C\C/C=C\C/C=C\CCCCC)[C@]([H])(OC(CCCCCCC/C=C\C/C=C\CCCCC)=O)COC(CCCCCCC/C=C\CCCCCCCC)=O
HeLa	PE 20:4@_14:0	LMGP02010935	18.3	712.491	270.2	268.719	0.00548008	[C39H70NO8P+H] 1+	Glycerophospholipids [GP]	PE	Diacylglycerophosphoethanolamines	712.491	0.5583 ppm	[C@](COP(=O)(O)OCCN)([H])(OC(CCCCCCCCCCCCC)=O)COC(CCC/C=C\C/C=C\C/C=C\C/C=C\CCCCC)=O
Liver	SM d43:2	LMSP03010082	23.9	827.7	308.2	306.508	0.00548966	[C48H95N2O6P+H] 1+	Sphingolipids [SP]	Phosphosphingolipids	Ceramide phosphocholines (sphingomyelins)	827.7	0.173 ppm	[C@](COP(=O)([O-])OCC[N+](C)(C)C)([H])(NC(CCCCCCCCCCCCCCC/C=C\CCCCCCCC)=O)[C@]([H])(O)/C=C/CCCCCCCCCCCC
HeLa	SM d44:1	LMSP03010010	25.06	843.731	314	312.272	0.00550316	[C49H99N2O6P+H] 1+	Sphingolipids [SP]	Phosphosphingolipids	Ceramide phosphocholines (sphingomyelins)	843.731	0.9748 ppm	[C@](COP(=O)([O-])OCC[N+](C)(C)C)([H])(NC(CCCCCCCCCCCCCCCCCCCCCCCCC)=O)[C@]([H])(O)/C=C/CCCCCCCCCCCCC
Liver	PC 18:3_22:6@	LMGP01011670	16.56	828.552	289.6	291.194	-0.00550355	[C48H78NO8P+H] 1+	Glycerophospholipids [GP]	PC	Diacylglycerophosphocholines	828.554	1.7798 ppm	[C@](COP(=O)([O-])OCC[N+](C)(C)C)([H])(OC(CC/C=C\C/C=C\C/C=C\C/C=C\C/C=C\C/C=C\CC)=O)COC(CCCC/C=C\C/C=C\C/C=C\CCCCC)=O
HeLa	PC 38:8	LMGP01011664	18.05	802.536	288.4	286.811	0.00550929	[C46H76NO8P+H] 1+	Glycerophospholipids [GP]	PC	Diacylglycerophosphocholines	802.538	2.3386 ppm	[C@](COP(=O)([O-])OCC[N+](C)(C)C)([H])(OC(CCC/C=C\C/C=C\C/C=C\C/C=C\C/C=C\CC)=O)COC(CCCC/C=C\C/C=C\C/C=C\CCCCC)=O
plasma	PC 40:6	LMGP01010821	18.32	834.594	299.6	297.946	0.00551982	[C48H84NO8P+H] 1+	Glycerophospholipids [GP]	PC	Diacylglycerophosphocholines	834.601	7.6343 ppm	[C@](COP(=O)([O-])OCC[N+](C)(C)C)([H])(OC(CC/C=C\C/C=C\C/C=C\C/C=C\C/C=C\C/C=C\CC)=O)COC(CCCCCCCCCCCCCCCCC)=O
HeLa	LPC 18:0	LMGP01050076	10.29	524.371	237.1	238.411	-0.00553022	[C26H54NO7P+H] 1+	Glycerophospholipids [GP]	PC	Monoacylglycerophosphocholines	524.371	0.2968 ppm	[C@](COP(=O)([O-])OCC[N+](C)(C)C)([H])(OC(CCCCCCCCCCCCCCCCC)=O)CO
HeLa	PC 30:0	LMGP01010395	20.57	706.538	279	277.457	0.00553105	[C38H76NO8P+H] 1+	Glycerophospholipids [GP]	PC	Diacylglycerophosphocholines	706.538	0.1944 ppm	[C@](COP(=O)([O-])OCC[N+](C)(C)C)([H])(OC(CCCCCCCCCCCCCCCCCCC)=O)COC(CCCCCCCCC)=O
Liver	DG 18:1_22:5_0:0	LMGL02010215	23.35	686.573	272.3	270.792	0.00553713	[C43H72O5+NH4] 1+	Glycerolipids [GL]	DAG	Diacylglycerols	686.572	1.3913 ppm	OC[C@]([H])(OC(CCCCC/C=C\C/C=C\C/C=C\C/C=C\C/C=C\CC)=O)COC(CCCCCCC/C=C\CCCCCCCC)=O
plasma	PC 31:0	LMGP01010396	19.91	720.554	281.5	279.939	0.00554612	[C39H78NO8P+H] 1+	Glycerophospholipids [GP]	PC	Diacylglycerophosphocholines	720.554	0.8335 ppm	[C@](COP(=O)([O-])OCC[N+](C)(C)C)([H])(OC(CCCCCCCCCCCCCCCCCCCC)=O)COC(CCCCCCCCC)=O
plasma	PC 38:6	LMGP01010650	20.2	806.568	292.8	291.174	0.00555198	[C46H80NO8P+H] 1+	Glycerophospholipids [GP]	PC	Diacylglycerophosphocholines	806.569	1.5567 ppm	[C@](COP(=O)([O-])OCC[N+](C)(C)C)([H])(OC(CC/C=C/C/C=C/C/C=C/C/C=C/C/C=C/C/C=C/CC)=O)COC(CCCCCCCCCCCCCCC)=O
plasma	PC 38:4	LMGP01010642	21.66	810.601	296	294.356	0.00555323	[C46H84NO8P+H] 1+	Glycerophospholipids [GP]	PC	Diacylglycerophosphocholines	810.601	0.3469 ppm	[C@](COP(=O)([O-])OCC[N+](C)(C)C)([H])(OC(CCCCC/C=C\C/C=C\C/C=C\C/C=C\CCCCC)=O)COC(CCCCCCCCCCCCCCC)=O
HeLa	PC 16:0@_18:1	LMGP01010005	22.2	760.585	288.8	287.195	0.00555821	[C42H82NO8P+H] 1+	Glycerophospholipids [GP]	PC	Diacylglycerophosphocholines	760.585	0.4829 ppm	[C@](COP(=O)([O-])OCC[N+](C)(C)C)([H])(OC(CCCCCCC/C=C\CCCCCCCC)=O)COC(CCCCCCCCCCCCCCC)=O
plasma	TG 16:1_18:1_18:1	LMGL03010118	26.73	874.787	320.1	318.32	0.00556177	[C55H100O6+NH4] 1+	Glycerolipids [GL]	TAG	Triacylglycerols	874.786	1.2014 ppm	C(OC(=O)CCCCCCC/C=C\CCCCCCCC)[C@]([H])(OC(CCCCCCC/C=C\CCCCCCCC)=O)COC(CCCCCCC/C=C\CCCCCC)=O
Liver	TG 18:1_20:1_22:1	LMGL03011348	27.87	986.911	342.9	340.986	0.00558324	[C63H116O6+NH4] 1+	Glycerolipids [GL]	TAG	Triacylglycerols	986.911	0.1195 ppm	C(OC(=O)CCCCCCCCCCC/C=C\CCCCCCCC)[C@]([H])(OC(CCCCCCCCC/C=C\CCCCCCCC)=O)COC(CCCCCCC/C=C\CCCCCCCC)=O
HeLa	TG 15:1_16:1_18:2	LMGL03015387	26.09	830.722	308.4	306.678	0.00558341	[C52H92O6+NH4] 1+	Glycerolipids [GL]	TAG	Triacylglycerols	830.723	1.3327 ppm	C(OC(=O)CCCCCCC/C=C\C/C=C\CCCCC)[C@]([H])(OC(CCCCCCC/C=C\CCCCCC)=O)COC(CCCCCCC/C=C\CCCCC)=O
plasma	PC 36:0	LMGP01010006	23.57	790.628	297.8	296.137	0.00558459	[C44H88NO8P+H] 1+	Glycerophospholipids [GP]	PC	Diacylglycerophosphocholines	790.632	5.7292 ppm	[C@](COP(=O)([O-])OCC[N+](C)(C)C)([H])(OC(CCCCCCCCCCCCCCCCC)=O)COC(CCCCCCCCCCCCCCCCC)=O
HeLa	PC 42:8	LMGP01011865	19.58	858.601	298.4	300.069	-0.00559459	[C50H84NO8P+H] 1+	Glycerophospholipids [GP]	PC	Diacylglycerophosphocholines	858.601	0.1143 ppm	[C@](COP(=O)([O-])OCC[N+](C)(C)C)([H])(OC(CC/C=C\C/C=C\C/C=C\C/C=C\C/C=C\C/C=C\CC)=O)COC(CCCCCCCCC/C=C\C/C=C\CCCCC)=O
plasma	TG 15:0_16:1_18:1	LMGL03015035	27.2	834.754	312.7	310.949	0.005599	[C52H96O6+NH4] 1+	Glycerolipids [GL]	TAG	Triacylglycerols	834.755	0.582 ppm	C(OC(=O)CCCCCCC/C=C\CCCCCCCC)[C@]([H])(OC(CCCCCCC/C=C\CCCCCC)=O)COC(CCCCCCCCCCCCCC)=O
HeLa	PE 42:9	LMGP02010932	18.86	814.536	285.6	287.201	-0.00560562	[C47H76NO8P+H] 1+	Glycerophospholipids [GP]	PE	Diacylglycerophosphoethanolamines	814.538	2.0794 ppm	[C@](COP(=O)(O)OCCN)([H])(OC(CC/C=C\C/C=C\C/C=C\C/C=C\C/C=C\C/C=C\CC)=O)COC(CCCCCC/C=C\C/C=C\C/C=C\CCCCC)=O
plasma	SM d39:1	LMSP03010065	23.23	773.652	299.3	297.622	0.00560756	[C44H89N2O6P+H] 1+	Sphingolipids [SP]	Phosphosphingolipids	Ceramide phosphocholines (sphingomyelins)	773.653	1.9267 ppm	[C@](COP(=O)([O-])OCC[N+](C)(C)C)([H])(NC(CCCCCCCCCCCCCCCCCCCCCC)=O)[C@]([H])(O)/C=C/CCCCCCCCCCC
HeLa	TG 14:0_16:0_18:1	LMGL03014226	26.65	822.753	311.8	310.047	0.00562238	[C51H96O6+NH4] 1+	Glycerolipids [GL]	TAG	Triacylglycerols	822.755	1.5549 ppm	C(OC(=O)CCCCCCC/C=C\CCCCCCCC)[C@]([H])(OC(CCCCCCCCCCCCCCC)=O)COC(CCCCCCCCCCCCC)=O
plasma	TG 14:0_16:0_18:1	LMGL03014226	27.71	822.754	311.8	310.047	0.00562238	[C51H96O6+NH4] 1+	Glycerolipids [GL]	TAG	Triacylglycerols	822.755	0.9614 ppm	C(OC(=O)CCCCCCC/C=C\CCCCCCCC)[C@]([H])(OC(CCCCCCCCCCCCCCC)=O)COC(CCCCCCCCCCCCC)=O
HeLa	PC 22:6_22:6	LMGP01011119	17.23	878.57	298.6	300.28	-0.00562703	[C52H80NO8P+H] 1+	Glycerophospholipids [GP]	PC	Diacylglycerophosphocholines	878.569	0.2382 ppm	[C@](COP(=O)([O-])OCC[N+](C)(C)C)([H])(OC(CC/C=C\C/C=C\C/C=C\C/C=C\C/C=C\C/C=C\CC)=O)COC(CC/C=C\C/C=C\C/C=C\C/C=C\C/C=C\C/C=C\CC)=O
HeLa	PS 33:1	LMGP03010083	19.6	748.515	277.5	275.938	0.00562924	[C39H74NO10P+H] 1+	Glycerophospholipids [GP]	PS	Diacylglycerophosphoserines	748.512	3.3676 ppm	C(O)(=O)[C@@]([H])(N)COP(OC[C@]([H])(OC(CCCCCCCCC/C=C\CCCCCCCC)=O)COC(CCCCCCCCCCCC)=O)(=O)O
Liver	PC 40:4	LMGP01011045	22.63	838.632	301.5	299.803	0.00562937	[C48H88NO8P+H] 1+	Glycerophospholipids [GP]	PC	Diacylglycerophosphocholines	838.632	0.13 ppm	[C@](COP(=O)([O-])OCC[N+](C)(C)C)([H])(OC(CCCCCCCCC/C=C/C/C=C/CCCCC)=O)COC(CCCCCCCCC/C=C/C/C=C/CCCCC)=O
Liver	SM d42:2	LMSP03010007	23.49	835.667	306	304.277	0.00563103	[C47H93N2O6P+Na] 1+	Sphingolipids [SP]	Phosphosphingolipids	Ceramide phosphocholines (sphingomyelins)	835.666	0.7026 ppm	[C@](COP(=O)([O-])OCC[N+](C)(C)C)([H])(NC(CCCCCCCCCCCCC/C=C\CCCCCCCC)=O)[C@]([H])(O)/C=C/CCCCCCCCCCCCC
Liver	TG 16:0_17:1_18:2	LMGL03010075	26.39	860.771	316	314.22	0.00563325	[C54H98O6+NH4] 1+	Glycerolipids [GL]	TAG	Triacylglycerols	860.77	1.1083 ppm	C(OC(=O)CCCCCCC/C=C\C/C=C\CCCCC)[C@]([H])(OC(CCCCCCC/C=C\CCCCCCC)=O)COC(CCCCCCCCCCCCCCC)=O
plasma	LPC 16:1_0:0	LMGP01050021	2.69	494.324	225.4	224.13	0.00563625	[C24H48NO7P+H] 1+	Glycerophospholipids [GP]	PC	Monoacylglycerophosphocholines	494.324	0.5332 ppm	[C@](COP(=O)([O-])OCC[N+](C)(C)C)([H])(O)COC(CCCCCCC/C=C/CCCCCC)=O
HeLa	PE 40:4	LMGP02010677	23.21	796.585	290	288.365	0.00563799	[C45H82NO8P+H] 1+	Glycerophospholipids [GP]	PE	Diacylglycerophosphoethanolamines	796.585	0.3079 ppm	[C@](COP(=O)(O)OCCN)([H])(OC(CCCCCCCCCCC/C=C\C/C=C\CCCCC)=O)COC(CCCCCCC/C=C\C/C=C\CCCCC)=O
Liver	TG 16:1_18:0_20:1	LMGL03010235	27.11	904.834	328.2	326.349	0.00564099	[C57H106O6+NH4] 1+	Glycerolipids [GL]	TAG	Triacylglycerols	904.833	0.9435 ppm	C(OC(=O)CCCCCCCCC/C=C\CCCCCCCC)[C@]([H])(OC(CCCCCCCCCCCCCCCCC)=O)COC(CCCCCCC/C=C\CCCCCC)=O
plasma	TG 16:0_18:0_18:1	LMGL03010085	27.47	878.811	324.2	322.37	0.00564491	[C55H104O6+NH4] 1+	Glycerolipids [GL]	TAG	Triacylglycerols	878.817	6.9176 ppm	C(OC(=O)CCCCCCC/C=C\CCCCCCCC)[C@]([H])(OC(CCCCCCCCCCCCCCCCC)=O)COC(CCCCCCCCCCCCCCC)=O
Liver	LPC 16:0	LMGP01050074	6.12	496.339	229.9	231.199	-0.00565217	[C24H50NO7P+H] 1+	Glycerophospholipids [GP]	PC	Monoacylglycerophosphocholines	496.34	0.8889 ppm	[C@](COP(=O)([O-])OCC[N+](C)(C)C)([H])(OC(CCCCCCCCCCCCCCC)=O)CO
plasma	TG 18:1_18:2_18:2	LMGL03010327	26.46	898.785	322	320.18	0.0056531	[C57H100O6+NH4] 1+	Glycerolipids [GL]	TAG	Triacylglycerols	898.786	1.1396 ppm	C(OC(=O)CCCCCCC/C=C\C/C=C\CCCCC)[C@]([H])(OC(CCCCCCC/C=C\C/C=C\CCCCC)=O)COC(CCCCCCC/C=C\CCCCCCCC)=O
Liver	PE 18:2_18:2	LMGP02010111	19.23	740.523	273.1	274.648	-0.00566854	[C41H74NO8P+H] 1+	Glycerophospholipids [GP]	PE	Diacylglycerophosphoethanolamines	740.523	1.126 ppm	[C@](COP(=O)(O)OCCN)([H])(OC(CCCCCCC/C=C\C/C=C\CCCCC)=O)COC(CCCCCCC/C=C\C/C=C\CCCCC)=O
HeLa	PC 28:0	LMGP01010477	13.19	678.506	269.4	270.933	-0.00569109	[C36H72NO8P+H] 1+	Glycerophospholipids [GP]	PC	Diacylglycerophosphocholines	678.507	1.7027 ppm	[C@](COP(=O)([O-])OCC[N+](C)(C)C)([H])(OC(CCCCCCCCCCCCC)=O)COC(CCCCCCCCCCCCC)=O
HeLa	PS 36:1	LMGP03010025	22.18	790.558	288.5	286.857	0.00569625	[C42H80NO10P+H] 1+	Glycerophospholipids [GP]	PS	Diacylglycerophosphoserines	790.559	1.3846 ppm	C(O)(=O)[C@@]([H])(N)COP(OC[C@]([H])(OC(CCCCCCC/C=C\CCCCCCCC)=O)COC(CCCCCCCCCCCCCCCCC)=O)(=O)O
HeLa	PC 44:8	LMGP01012095	21.05	886.632	304.6	306.336	-0.00570068	[C52H88NO8P+H] 1+	Glycerophospholipids [GP]	PC	Diacylglycerophosphocholines	886.632	0.0836 ppm	[C@](COP(=O)([O-])OCC[N+](C)(C)C)([H])(OC(CCCCC/C=C\C/C=C\C/C=C\C/C=C\CCCCC)=O)COC(CCCCC/C=C\C/C=C\C/C=C\C/C=C\CCCCC)=O
plasma	TG 14:0_16:1_18:1	LMGL03014251	26.36	820.739	309.4	307.635	0.00570335	[C51H94O6+NH4] 1+	Glycerolipids [GL]	TAG	Triacylglycerols	820.739	0.4797 ppm	C(OC(=O)CCCCCCC/C=C\CCCCCCCC)[C@]([H])(OC(CCCCCCC/C=C\CCCCCC)=O)COC(CCCCCCCCCCCCC)=O
HeLa	TG 16:1_18:0_22:6	LMGL03010926	26.55	922.786	327.7	325.83	0.00570622	[C59H100O6+NH4] 1+	Glycerolipids [GL]	TAG	Triacylglycerols	922.786	0.5436 ppm	C(OC(=O)CC/C=C\C/C=C\C/C=C\C/C=C\C/C=C\C/C=C\CC)[C@]([H])(OC(CCCCCCCCCCCCCCCCC)=O)COC(CCCCCCC/C=C\CCCCCC)=O
Liver	TG 17:0_18:2_20:4	LMGL03010499	26.29	910.787	326.4	324.537	0.00570778	[C58H100O6+NH4] 1+	Glycerolipids [GL]	TAG	Triacylglycerols	910.786	1.2209 ppm	C(OC(=O)CCC/C=C\C/C=C\C/C=C\C/C=C\CCCCC)[C@]([H])(OC(CCCCCCC/C=C\C/C=C\CCCCC)=O)COC(CCCCCCCCCCCCCCCC)=O
plasma	LPC 18:2_0:0	LMGP01050034	6.21	520.34	225.7	226.988	-0.00570802	[C26H50NO7P+H] 1+	Glycerophospholipids [GP]	PC	Monoacylglycerophosphocholines	520.34	0.3201 ppm	[C@](COP(=O)([O-])OCC[N+](C)(C)C)([H])(O)COC(/C=C/C=C/CCCCCCCCCCCCC)=O
plasma	TG 14:0_16:0_16:0	LMGL03012786	24.57	796.739	307.8	306.042	0.00571103	[C49H94O6+NH4] 1+	Glycerolipids [GL]	TAG	Triacylglycerols	796.739	0.1187 ppm	C(OC(=O)CCCCCCCCCCCCCCC)[C@]([H])(OC(CCCCCCCCCCCCCCC)=O)COC(CCCCCCCCCCCCC)=O
Liver	PC 40:8	LMGP01011047	19.66	830.567	294.8	293.111	0.00572827	[C48H80NO8P+H] 1+	Glycerophospholipids [GP]	PC	Diacylglycerophosphocholines	830.569	2.6875 ppm	[C@](COP(=O)([O-])OCC[N+](C)(C)C)([H])(OC(CCC/C=C/C/C=C/C/C=C/C/C=C/CCCCC)=O)COC(CCC/C=C/C/C=C/C/C=C/C/C=C/CCCCC)=O
Liver	PE 15:0@_22:6	LMGP02010473	18.72	750.509	275.7	274.119	0.0057363	[C42H72NO8P+H] 1+	Glycerophospholipids [GP]	PE	Diacylglycerophosphoethanolamines	750.507	2.2016 ppm	[C@](COP(=O)(O)OCCN)([H])(OC(CC/C=C\C/C=C\C/C=C\C/C=C\C/C=C\C/C=C\CC)=O)COC(CCCCCCCCCCCCCC)=O
plasma	TG 18:1_18:2_22:6	LMGL03011467	26.26	946.789	329	327.111	0.00574281	[C61H100O6+NH4] 1+	Glycerolipids [GL]	TAG	Triacylglycerols	946.786	2.9151 ppm	C(OC(=O)CC/C=C\C/C=C\C/C=C\C/C=C\C/C=C\C/C=C\CC)[C@]([H])(OC(CCCCCCC/C=C\C/C=C\CCCCC)=O)COC(CCCCCCC/C=C\CCCCCCCC)=O
HeLa	SM d34:1	LMSP03010003	18.2	703.574	285.1	283.461	0.00574775	[C39H79N2O6P+H] 1+	Sphingolipids [SP]	Phosphosphingolipids	Ceramide phosphocholines (sphingomyelins)	703.575	1.3331 ppm	[C@](COP(=O)([O-])OCC[N+](C)(C)C)([H])(NC(CCCCCCCCCCCCCCC)=O)[C@]([H])(O)/C=C/CCCCCCCCCCCCC
Liver	TG 16:1_18:0_20:4	LMGL03010356	26.44	898.787	324.7	322.834	0.00574789	[C57H100O6+NH4] 1+	Glycerolipids [GL]	TAG	Triacylglycerols	898.786	1.7805 ppm	C(OC(=O)CCC/C=C\C/C=C\C/C=C\C/C=C\CCCCC)[C@]([H])(OC(CCCCCCCCCCCCCCCCC)=O)COC(CCCCCCC/C=C\CCCCCC)=O
Liver	PI 38:4	LMGP06010010	20.34	887.564	304.7	302.943	0.0057673	[C47H83O13P+H] 1+	Glycerophospholipids [GP]	PI	Diacylglycerophosphoinositols	887.564	0.1218 ppm	[C@]([H])(OC(CCC/C=C\C/C=C\C/C=C\C/C=C\CCCCC)=O)(COP(=O)(O)O[C@@H]1C(O)[C@H](O)C(O)C(O)C1O)COC(CCCCCCCCCCCCCCCCC)=O
Liver	PC 34:4	LMGP01010506	16.85	754.538	279.6	281.216	-0.00577923	[C42H76NO8P+H] 1+	Glycerophospholipids [GP]	PC	Diacylglycerophosphocholines	754.538	0.2629 ppm	[C@](COP(=O)([O-])OCC[N+](C)(C)C)([H])(OC(CCC/C=C\C/C=C\C/C=C\C/C=C\CCCCC)=O)COC(CCCCCCCCCCCCC)=O
HeLa	TG 14:0_16:1_16:1	LMGL03012787	26.11	792.707	302.7	300.947	0.00578961	[C49H90O6+NH4] 1+	Glycerolipids [GL]	TAG	Triacylglycerols	792.708	0.056 ppm	C(OC(=O)CCCCCCC/C=C\CCCCCC)[C@]([H])(OC(CCCCCCC/C=C\CCCCCC)=O)COC(CCCCCCCCCCCCC)=O
plasma	LPC 20:3_0:0	LMGP01050133	6.12	546.354	233.4	232.047	0.00579644	[C28H52NO7P+H] 1+	Glycerophospholipids [GP]	PC	Monoacylglycerophosphocholines	546.355	2.9201 ppm	[C@](COP(=O)([O-])OCC[N+](C)(C)C)([H])(O)COC(CCCCCC/C=C\C/C=C\C/C=C\CCCCC)=O
plasma	TG 14:0_16:1_18:2	LMGL03014252	26.5	818.723	307.6	305.817	0.00579679	[C51H92O6+NH4] 1+	Glycerolipids [GL]	TAG	Triacylglycerols	818.723	0.0642 ppm	C(OC(=O)CCCCCCC/C=C\C/C=C\CCCCC)[C@]([H])(OC(CCCCCCC/C=C\CCCCCC)=O)COC(CCCCCCCCCCCCC)=O
Liver	PG 34:1	LMGP04010002	20.55	749.533	287.5	285.833	0.00579944	[C40H77O10P+H] 1+	Glycerophospholipids [GP]	PG	Diacylglycerophosphoglycerols	749.533	0.3295 ppm	[C@]([H])(OC(CCCCCCC/C=C\CCCCCCCC)=O)(COP(=O)(O)OCC(O)CO)COC(CCCCCCCCCCCCCCC)=O
HeLa	DG 16:0_20:5_0:0	LMGL02010078	22.33	632.525	261.5	259.981	0.00580744	[C39H66O5+NH4] 1+	Glycerolipids [GL]	DAG	Diacylglycerols	632.525	0.3747 ppm	OC[C@]([H])(OC(CCC/C=C\C/C=C\C/C=C\C/C=C\C/C=C\CC)=O)COC(CCCCCCCCCCCCCCC)=O
HeLa	PC 32:3	LMGP01010497	16.71	728.523	275.8	277.402	-0.00580884	[C40H74NO8P+H] 1+	Glycerophospholipids [GP]	PC	Diacylglycerophosphocholines	728.523	0.0554 ppm	[C@](COP(=O)([O-])OCC[N+](C)(C)C)([H])(OC(CCCCCCC/C=C\C/C=C\C/C=C\CC)=O)COC(CCCCCCCCCCCCC)=O
plasma	TG 15:1_16:0_18:2	LMGL03015362	27.62	832.739	311	309.193	0.00581165	[C52H94O6+NH4] 1+	Glycerolipids [GL]	TAG	Triacylglycerols	832.739	0.4067 ppm	C(OC(=O)CCCCCCC/C=C\C/C=C\CCCCC)[C@]([H])(OC(CCCCCCCCCCCCCCC)=O)COC(CCCCCCC/C=C\CCCCC)=O
plasma	PC 32:0	LMGP01010397	22.06	734.57	285.5	283.839	0.00581736	[C40H80NO8P+H] 1+	Glycerophospholipids [GP]	PC	Diacylglycerophosphocholines	734.569	0.2849 ppm	[C@](COP(=O)([O-])OCC[N+](C)(C)C)([H])(OC(CCCCCCCCCCCCCCCCCCCCC)=O)COC(CCCCCCCCC)=O
Liver	PC 16:0_16:0	LMGP01010564	21.07	734.572	285.5	283.839	0.00581839	[C40H80NO8P+H] 1+	Glycerophospholipids [GP]	PC	Diacylglycerophosphocholines	734.569	2.9438 ppm	[C@](COP(=O)([O-])OCC[N+](C)(C)C)([H])(OC(CCCCCCCCCCCCCCC)=O)COC(CCCCCCCCCCCCCCC)=O
HeLa	PC O- 18:0	LMGP01020046	10.02	524.37	237.6	238.983	-0.00582257	[C26H54NO7P+H] 1+	Glycerophospholipids [GP]	PC	1-alkyl,2-acylglycerophosphocholines	524.371	1.4608 ppm	[C@](COP(=O)([O-])OCC[N+](C)(C)C)([H])(OC(C)=O)COCCCCCCCCCCCCCCCC
HeLa	PE 22:6@_16:1	LMGP02011138	18.13	762.507	275	276.606	-0.00584112	[C43H72NO8P+H] 1+	Glycerophospholipids [GP]	PE	Diacylglycerophosphoethanolamines	762.507	0.5661 ppm	[C@](COP(=O)(O)OCCN)([H])(OC(CCCCCCC/C=C\CCCCCC)=O)COC(CC/C=C\C/C=C\C/C=C\C/C=C\C/C=C\C/C=C\CC)=O
HeLa	PI 38:3	LMGP06010192	21.09	889.581	305.4	303.615	0.00584574	[C47H85O13P+H] 1+	Glycerophospholipids [GP]	PI	Diacylglycerophosphoinositols	889.58	0.7794 ppm	[C@]([H])(OC(CCCCCCCCCCC/C=C\C/C=C\CCCCC)=O)(COP(=O)(O)O[C@@H]1C(O)[C@H](O)C(O)C(O)C1O)COC(CCCCCCC/C=C\CCCCCC)=O
plasma	PC 18:0_18:1	LMGP01010750	22.76	788.617	295.2	293.474	0.00584803	[C44H86NO8P+H] 1+	Glycerophospholipids [GP]	PC	Diacylglycerophosphocholines	788.616	0.7118 ppm	[C@](COP(=O)([O-])OCC[N+](C)(C)C)([H])(OC(CCCCCCCCC/C=C\CCCCCC)=O)COC(CCCCCCCCCCCCCCCCC)=O
plasma	TG 16:0_18:1_18:1	LMGL03010100	27.18	876.8	322.3	320.415	0.00585011	[C55H102O6+NH4] 1+	Glycerolipids [GL]	TAG	Triacylglycerols	876.802	1.336 ppm	C(OC(=O)CCCCCCC/C=C\CCCCCCCC)[C@]([H])(OC(CCCCCCC/C=C\CCCCCCCC)=O)COC(CCCCCCCCCCCCCCC)=O
Liver	PC 16:0_20:1@	LMGP01011468	23.28	788.614	295.2	293.473	0.00585141	[C44H86NO8P+H] 1+	Glycerophospholipids [GP]	PC	Diacylglycerophosphocholines	788.616	2.6936 ppm	[C@](COP(=O)([O-])OCC[N+](C)(C)C)([H])(OC(CCCCCCCCC/C=C\CCCCCCCC)=O)COC(CCCCCCCCCCCCCCC)=O
Liver	PC 38:8	LMGP01011664	17.9	802.538	288.5	286.811	0.005854	[C46H76NO8P+H] 1+	Glycerophospholipids [GP]	PC	Diacylglycerophosphocholines	802.538	0.2091 ppm	[C@](COP(=O)([O-])OCC[N+](C)(C)C)([H])(OC(CCC/C=C\C/C=C\C/C=C\C/C=C\C/C=C\CC)=O)COC(CCCC/C=C\C/C=C\C/C=C\CCCCC)=O
plasma	PC 38:8	LMGP01011664	18.56	802.535	288.5	286.811	0.005854	[C46H76NO8P+H] 1+	Glycerophospholipids [GP]	PC	Diacylglycerophosphocholines	802.538	3.3273 ppm	[C@](COP(=O)([O-])OCC[N+](C)(C)C)([H])(OC(CCC/C=C\C/C=C\C/C=C\C/C=C\C/C=C\CC)=O)COC(CCCC/C=C\C/C=C\C/C=C\CCCCC)=O
plasma	TG 16:0_21:0_22:2	LMGL03011436	28.38	974.911	342.3	340.294	0.0058596	[C62H116O6+NH4] 1+	Glycerolipids [GL]	TAG	Triacylglycerols	974.911	0.4424 ppm	C(OC(=O)CCCCCCCCCCC/C=C\C/C=C\CCCCC)[C@]([H])(OC(CCCCCCCCCCCCCCCCCCCC)=O)COC(CCCCCCCCCCCCCCC)=O
HeLa	PC 14:1@_16:1	LMGP01011385	15.98	702.507	272.4	270.803	0.00586358	[C38H72NO8P+H] 1+	Glycerophospholipids [GP]	PC	Diacylglycerophosphocholines	702.507	0.2669 ppm	[C@](COP(=O)([O-])OCC[N+](C)(C)C)([H])(OC(CCCCCCC/C=C\CCCCCC)=O)COC(CCCCCCC/C=C\CCCC)=O
plasma	TG 18:1_20:1_22:1	LMGL03011348	28.15	986.909	343	340.986	0.00587315	[C63H116O6+NH4] 1+	Glycerolipids [GL]	TAG	Triacylglycerols	986.911	1.4884 ppm	C(OC(=O)CCCCCCCCCCC/C=C\CCCCCCCC)[C@]([H])(OC(CCCCCCCCC/C=C\CCCCCCCC)=O)COC(CCCCCCC/C=C\CCCCCCCC)=O
HeLa	PC 14:0_16:1	LMGP01010485	17.57	704.524	275.8	274.18	0.00587446	[C38H74NO8P+H] 1+	Glycerophospholipids [GP]	PC	Diacylglycerophosphocholines	704.523	1.7899 ppm	[C@](COP(=O)([O-])OCC[N+](C)(C)C)([H])(OC(CCCCCCC/C=C\CCCCCC)=O)COC(CCCCCCCCCCCCC)=O
Liver	PC 30:1	LMGP01010440	17.4	704.523	275.8	274.179	0.00587782	[C38H74NO8P+H] 1+	Glycerophospholipids [GP]	PC	Diacylglycerophosphocholines	704.523	0.4038 ppm	[C@](COP(=O)([O-])OCC[N+](C)(C)C)([H])(OC(CCCCCCC/C=C\CCCCCCCC)=O)COC(CCCCCCCCCCC)=O
plasma	PC 30:1	LMGP01010440	17.64	704.523	275.8	274.179	0.00587782	[C38H74NO8P+H] 1+	Glycerophospholipids [GP]	PC	Diacylglycerophosphocholines	704.523	0.0573 ppm	[C@](COP(=O)([O-])OCC[N+](C)(C)C)([H])(OC(CCCCCCC/C=C\CCCCCCCC)=O)COC(CCCCCCCCCCC)=O
plasma	LPC O- 20:0	LMGP01060041	13.38	538.423	245.9	244.454	0.00588169	[C28H60NO6P+H] 1+	Glycerophospholipids [GP]	PC	Monoalkylglycerophosphocholines	538.423	0.3515 ppm	[C@](COP(=O)([O-])OCC[N+](C)(C)C)([H])(O)COCCCCCCCCCCCCCCCCCCCC
HeLa	PS 16:0_18:1@	LMGP03010007	20.51	762.529	282.1	280.44	0.00588493	[C40H76NO10P+H] 1+	Glycerophospholipids [GP]	PS	Diacylglycerophosphoserines	762.528	1.5919 ppm	C(O)(=O)[C@@]([H])(N)COP(OC[C@]([H])(OC(CCCCCCCCC/C=C\CCCCCC)=O)COC(CCCCCCCCCCCCCCC)=O)(=O)O
Liver	TG 18:1_18:2_20:0	LMGL03010478	27.14	930.849	332.3	330.342	0.00589224	[C59H108O6+NH4] 1+	Glycerolipids [GL]	TAG	Triacylglycerols	930.848	0.1689 ppm	C(OC(=O)CCCCCCCCCCCCCCCCCCC)[C@]([H])(OC(CCCCCCC/C=C\C/C=C\CCCCC)=O)COC(CCCCCCC/C=C\CCCCCCCC)=O
Liver	LPC 24:0	LMGP01050057	17.12	608.465	258.9	257.374	0.00589561	[C32H66NO7P+H] 1+	Glycerophospholipids [GP]	PC	Monoacylglycerophosphocholines	608.465	0.1018 ppm	[C@](COP(=O)([O-])OCC[N+](C)(C)C)([H])(O)COC(CCCCCCCCCCCCCCCCCCCCCCC)=O
Liver	PC 16:0@_22:5	LMGP01010645	20.31	808.585	293.8	292.068	0.00589678	[C46H82NO8P+H] 1+	Glycerophospholipids [GP]	PC	Diacylglycerophosphocholines	808.585	0.0741 ppm	[C@](COP(=O)([O-])OCC[N+](C)(C)C)([H])(OC(CC/C=C\C/C=C\C/C=C\C/C=C\C/C=C\CCCCC)=O)COC(CCCCCCCCCCCCCCC)=O
plasma	PC 34:3	LMGP01010598	20.19	756.554	281.5	283.163	-0.00590692	[C42H78NO8P+H] 1+	Glycerophospholipids [GP]	PC	Diacylglycerophosphocholines	756.554	0.8745 ppm	[C@](COP(=O)([O-])OCC[N+](C)(C)C)([H])(OC(CCCC/C=C\C/C=C\C/C=C\CCCCC)=O)COC(CCCCCCCCCCCCCCC)=O
Liver	PC 39:6	LMGP01010720	19.69	820.585	295.1	293.357	0.00590786	[C47H82NO8P+H] 1+	Glycerophospholipids [GP]	PC	Diacylglycerophosphocholines	820.585	0.3706 ppm	[C@](COP(=O)([O-])OCC[N+](C)(C)C)([H])(OC(CC/C=C\C/C=C\C/C=C\C/C=C\C/C=C\C/C=C\CC)=O)COC(CCCCCCCCCCCCCCCC)=O
plasma	SM d44:2	LMSP03010009	24.45	841.71	312	310.155	0.00591208	[C49H97N2O6P+H] 1+	Sphingolipids [SP]	Phosphosphingolipids	Ceramide phosphocholines (sphingomyelins)	841.716	6.8209 ppm	[C@](COP(=O)([O-])OCC[N+](C)(C)C)([H])(NC(CCCCCCCCCCCCCCC/C=C\CCCCCCCC)=O)[C@]([H])(O)/C=C/CCCCCCCCCCCCC
plasma	PC 35:0	LMGP01010401	22.98	776.613	294.2	292.46	0.00591283	[C43H86NO8P+H] 1+	Glycerophospholipids [GP]	PC	Diacylglycerophosphocholines	776.616	4.6214 ppm	[C@](COP(=O)([O-])OCC[N+](C)(C)C)([H])(OC(CCCCCCCCCCCCCCCCCCCCCCCC)=O)COC(CCCCCCCCC)=O
Liver	TG 15:0_16:0_16:1	LMGL03015005	25.61	808.738	308.7	306.871	0.00592645	[C50H94O6+NH4] 1+	Glycerolipids [GL]	TAG	Triacylglycerols	808.739	1.098 ppm	C(OC(=O)CCCCCCC/C=C\CCCCCC)[C@]([H])(OC(CCCCCCCCCCCCCCC)=O)COC(CCCCCCCCCCCCCC)=O
plasma	TG 14:0_18:0_20:0	LMGL03014348	25.76	880.827	326.1	324.167	0.00592707	[C55H106O6+NH4] 1+	Glycerolipids [GL]	TAG	Triacylglycerols	880.833	6.3066 ppm	C(OC(=O)CCCCCCCCCCCCCCCCCCC)[C@]([H])(OC(CCCCCCCCCCCCCCCCC)=O)COC(CCCCCCCCCCCCC)=O
HeLa	SM d43:1	LMSP03010027	24.75	829.717	310.7	308.854	0.00594021	[C48H97N2O6P+H] 1+	Sphingolipids [SP]	Phosphosphingolipids	Ceramide phosphocholines (sphingomyelins)	829.716	1.4665 ppm	[C@](COP(=O)([O-])OCC[N+](C)(C)C)([H])(NC(CCCCCCCCCCCCCCCCCCCCCCCC)=O)[C@]([H])(O)/C=C/CCCCCCCCCCCCC
plasma	LPC 22:1	LMGP01050134	12.18	578.417	247.6	246.125	0.00595784	[C30H60NO7P+H] 1+	Glycerophospholipids [GP]	PC	Monoacylglycerophosphocholines	578.418	1.2433 ppm	[C@](COP(=O)([O-])OCC[N+](C)(C)C)([H])(O)COC(CCCCCCCCC/C=C\CCCCCCCCCC)=O
plasma	PC 40:4	LMGP01011045	18.38	838.631	301.6	299.803	0.00595907	[C48H88NO8P+H] 1+	Glycerophospholipids [GP]	PC	Diacylglycerophosphocholines	838.632	1.3256 ppm	[C@](COP(=O)([O-])OCC[N+](C)(C)C)([H])(OC(CCCCCCCCC/C=C/C/C=C/CCCCC)=O)COC(CCCCCCCCC/C=C/C/C=C/CCCCC)=O
Liver	PE 18:0_20:4@	LMGP02010118	24.38	768.554	284.4	282.702	0.00596914	[C43H78NO8P+H] 1+	Glycerophospholipids [GP]	PE	Diacylglycerophosphoethanolamines	768.554	0.1461 ppm	[C@](COP(=O)(O)OCCN)([H])(OC(CCC/C=C\C/C=C\C/C=C\C/C=C\CCCCC)=O)COC(CCCCCCCCCCCCCCCCC)=O
plasma	GlcCer d18:1_22:0@	LMSP0501AA07	23.93	784.664	298.1	296.319	0.00597363	[C46H89NO8+H] 1+	Sphingolipids [SP]	Neutral glycosphingolipids	Simple Glc series	784.666	3.0572 ppm	[C@](CO[C@@H]1O[C@H](CO)[C@@H](O)C(O)C1O)([H])(NC(CCCCCCCCCCCCCCCCCCCCC)=O)[C@]([H])(O)/C=C/CCCCCCCCCCCCC
HeLa	PC 35:4	LMGP01010931	24.44	768.554	284.1	282.402	0.00597724	[C43H78NO8P+H] 1+	Glycerophospholipids [GP]	PC	Diacylglycerophosphocholines	768.554	0.2255 ppm	[C@](COP(=O)([O-])OCC[N+](C)(C)C)([H])(OC(CCCCCCC/C=C\C=C\CCCCC)=O)COC(CCCCCCC/C=C\C/C=C/CCCCC)=O
plasma	PC 35:4	LMGP01010931	17.97	768.553	284.1	282.402	0.00597724	[C43H78NO8P+H] 1+	Glycerophospholipids [GP]	PC	Diacylglycerophosphocholines	768.554	1.204 ppm	[C@](COP(=O)([O-])OCC[N+](C)(C)C)([H])(OC(CCCCCCC/C=C\C=C\CCCCC)=O)COC(CCCCCCC/C=C\C/C=C/CCCCC)=O
HeLa	TG 14:0_18:1_20:1	LMGL03014369	27.04	876.802	322.3	320.372	0.00598245	[C55H102O6+NH4] 1+	Glycerolipids [GL]	TAG	Triacylglycerols	876.802	0.8916 ppm	C(OC(=O)CCCCCCCCC/C=C\CCCCCCCC)[C@]([H])(OC(CCCCCCC/C=C\CCCCCCCC)=O)COC(CCCCCCCCCCCCC)=O
plasma	TG 18:1_18:1_22:4	LMGL03011221	26.9	952.832	333.8	331.8	0.00599297	[C61H106O6+NH4] 1+	Glycerolipids [GL]	TAG	Triacylglycerols	952.833	0.7695 ppm	C(OC(=O)CCCCC/C=C\C/C=C\C/C=C\C/C=C\CCCCC)[C@]([H])(OC(CCCCCCC/C=C\CCCCCCCC)=O)COC(CCCCCCC/C=C\CCCCCCCC)=O
HeLa	SM d32:2	LMSP03010034	15.23	673.528	275.8	274.145	0.00600189	[C37H73N2O6P+H] 1+	Sphingolipids [SP]	Phosphosphingolipids	Ceramide phosphocholines (sphingomyelins)	673.528	0.2841 ppm	[C@](COP(=O)([O-])OCC[N+](C)(C)C)([H])(NC(CCCCCCCCCCCCC)=O)[C@]([H])(O)/C=C/CCCCCCCC/C=C\CCC
plasma	PC 20:1@_20:3	LMGP01011826	17.51	838.63	301.7	299.884	0.0060192	[C48H88NO8P+H] 1+	Glycerophospholipids [GP]	PC	Diacylglycerophosphocholines	838.632	2.4901 ppm	[C@](COP(=O)([O-])OCC[N+](C)(C)C)([H])(OC(CCCCCC/C=C\C/C=C\C/C=C\CCCCC)=O)COC(CCCCCCCCC/C=C\CCCCCCCC)=O
plasma	PC O- 20:0	LMGP01020072	10.73	552.4	242.6	244.061	-0.00602251	[C28H58NO7P+H] 1+	Glycerophospholipids [GP]	PC	1-alkyl,2-acylglycerophosphocholines	552.402	4.3502 ppm	[C@](COP(=O)([O-])OCC[N+](C)(C)C)([H])(OC(CCC)=O)COCCCCCCCCCCCCCCCC
Liver	TG 17:0_18:1_20:1	LMGL03010304	27.26	918.849	331.2	329.205	0.00602419	[C58H108O6+NH4] 1+	Glycerolipids [GL]	TAG	Triacylglycerols	918.848	0.7689 ppm	C(OC(=O)CCCCCCCCC/C=C\CCCCCCCC)[C@]([H])(OC(CCCCCCC/C=C\CCCCCCCC)=O)COC(CCCCCCCCCCCCCCCC)=O
plasma	TG 14:0_16:1_18:1	LMGL03014251	26.87	820.739	309.5	307.635	0.00602461	[C51H94O6+NH4] 1+	Glycerolipids [GL]	TAG	Triacylglycerols	820.739	0.1896 ppm	C(OC(=O)CCCCCCC/C=C\CCCCCCCC)[C@]([H])(OC(CCCCCCC/C=C\CCCCCC)=O)COC(CCCCCCCCCCCCC)=O
HeLa	TG 14:0_14:0_17:0	LMGL03012758	27.83	782.721	304.6	302.765	0.00602576	[C48H92O6+NH4] 1+	Glycerolipids [GL]	TAG	Triacylglycerols	782.723	2.896 ppm	C(OC(=O)CCCCCCCCCCCCCCCC)[C@]([H])(OC(CCCCCCCCCCCCC)=O)COC(CCCCCCCCCCCCC)=O
Liver	DG 18:1_22:6_0:0	LMGL02010225	22.73	684.556	269.9	268.273	0.00602839	[C43H70O5+NH4] 1+	Glycerolipids [GL]	DAG	Diacylglycerols	684.556	0.797 ppm	OC[C@]([H])(OC(CC/C=C\C/C=C\C/C=C\C/C=C\C/C=C\C/C=C\CC)=O)COC(CCCCCCC/C=C\CCCCCCCC)=O
plasma	PC O- 35:2	LMGP01020201	22.06	758.607	290.2	288.449	0.00603263	[C43H84NO7P+H] 1+	Glycerophospholipids [GP]	PC	1-alkyl,2-acylglycerophosphocholines	758.606	0.9887 ppm	[C@](COP(=O)([O-])OCC[N+](C)(C)C)([H])(OC(CCCCCCC/C=C\C/C=C\CCCC)=O)COCCCCCCCCCCCCCCCCCC
HeLa	TG 16:0_17:0_20:0	LMGL03010112	27.93	894.848	328.6	326.615	0.00604094	[C56H108O6+NH4] 1+	Glycerolipids [GL]	TAG	Triacylglycerols	894.848	0.6428 ppm	C(OC(=O)CCCCCCCCCCCCCCCCCCC)[C@]([H])(OC(CCCCCCCCCCCCCCCC)=O)COC(CCCCCCCCCCCCCCC)=O
plasma	SM d32:2	LMSP03010034	14.9	695.511	275.3	273.636	0.00604341	[C37H73N2O6P+Na] 1+	Sphingolipids [SP]	Phosphosphingolipids	Ceramide phosphocholines (sphingomyelins)	695.51	1.2046 ppm	[C@](COP(=O)([O-])OCC[N+](C)(C)C)([H])(NC(CCCCCCCCCCCCC)=O)[C@]([H])(O)/C=C/CCCCCCCC/C=C\CCC
Liver	TG 18:2_18:2_22:6	LMGL03011544	25.81	944.771	327.3	325.316	0.00606053	[C61H98O6+NH4] 1+	Glycerolipids [GL]	TAG	Triacylglycerols	944.77	0.4929 ppm	C(OC(=O)CC/C=C\C/C=C\C/C=C\C/C=C\C/C=C\C/C=C\CC)[C@]([H])(OC(CCCCCCC/C=C\C/C=C\CCCCC)=O)COC(CCCCCCC/C=C\C/C=C\CCCCC)=O
plasma	PC 35:3	LMGP01011423	19.63	770.569	287.1	285.359	0.00606346	[C43H80NO8P+H] 1+	Glycerophospholipids [GP]	PC	Diacylglycerophosphocholines	770.569	0.1245 ppm	[C@](COP(=O)([O-])OCC[N+](C)(C)C)([H])(OC(CCCCCC/C=C\C/C=C\C/C=C\CCCCC)=O)COC(CCCCCCCCCCCCCC)=O
Liver	PE 20:4_20:4	LMGP02011173	18.42	788.522	279.6	281.297	-0.00606848	[C45H74NO8P+H] 1+	Glycerophospholipids [GP]	PE	Diacylglycerophosphoethanolamines	788.523	0.4133 ppm	[C@](COP(=O)(O)OCCN)([H])(OC(CCC/C=C\C/C=C\C/C=C\C/C=C\CCCCC)=O)COC(CCC/C=C\C/C=C\C/C=C\C/C=C\CCCCC)=O
plasma	PC 15:0@_22:6	LMGP01011430	18.37	792.555	288.2	286.447	0.00608351	[C45H78NO8P+H] 1+	Glycerophospholipids [GP]	PC	Diacylglycerophosphocholines	792.554	1.7589 ppm	[C@](COP(=O)([O-])OCC[N+](C)(C)C)([H])(OC(CC/C=C\C/C=C\C/C=C\C/C=C\C/C=C\C/C=C\CC)=O)COC(CCCCCCCCCCCCCC)=O
HeLa	PC 22:1	LMGP01010916	9.83	592.398	247.1	245.594	0.00609309	[C30H58NO8P+H] 1+	Glycerophospholipids [GP]	PC	Diacylglycerophosphocholines	592.397	0.4067 ppm	[C@](COP(=O)([O-])OCC[N+](C)(C)C)([H])(OC(CCC)=O)COC(CCCCCCC/C=C\CCCCCCCC)=O
HeLa	PI 38:4	LMGP06010010	20.45	887.565	304.8	302.943	0.0060935	[C47H83O13P+H] 1+	Glycerophospholipids [GP]	PI	Diacylglycerophosphoinositols	887.564	0.5344 ppm	[C@]([H])(OC(CCC/C=C\C/C=C\C/C=C\C/C=C\CCCCC)=O)(COP(=O)(O)O[C@@H]1C(O)[C@H](O)C(O)C(O)C1O)COC(CCCCCCCCCCCCCCCCC)=O
Liver	TG 18:1_18:2_22:0	LMGL03010969	27.45	958.88	338.2	336.139	0.00609387	[C61H112O6+NH4] 1+	Glycerolipids [GL]	TAG	Triacylglycerols	958.88	0.1429 ppm	C(OC(=O)CCCCCCCCCCCCCCCCCCCCC)[C@]([H])(OC(CCCCCCC/C=C\C/C=C\CCCCC)=O)COC(CCCCCCC/C=C\CCCCCCCC)=O
plasma	PC 34:3	LMGP01010598	19.09	756.553	284.9	283.163	0.00609758	[C42H78NO8P+H] 1+	Glycerophospholipids [GP]	PC	Diacylglycerophosphocholines	756.554	0.4163 ppm	[C@](COP(=O)([O-])OCC[N+](C)(C)C)([H])(OC(CCCC/C=C\C/C=C\C/C=C\CCCCC)=O)COC(CCCCCCCCCCCCCCC)=O
HeLa	PE 41:5	LMGP02010822	22.69	808.583	290.2	288.428	0.00610476	[C46H82NO8P+H] 1+	Glycerophospholipids [GP]	PE	Diacylglycerophosphoethanolamines	808.585	2.0367 ppm	[C@](COP(=O)(O)OCCN)([H])(OC(CCCCC/C=C\C/C=C\C/C=C\C/C=C\CCCCC)=O)COC(CCCCCCC/C=C\CCCCCCCCC)=O
HeLa	PC 20:0	LMGP01010380	10.32	566.381	245.2	243.701	0.00611144	[C28H56NO8P+H] 1+	Glycerophospholipids [GP]	PC	Diacylglycerophosphocholines	566.382	1.4701 ppm	[C@](COP(=O)([O-])OCC[N+](C)(C)C)([H])(OC(CCCCCCCCC)=O)COC(CCCCCCCCC)=O
plasma	SM d41:1	LMSP03010076	29.41	801.682	305.2	303.329	0.00613096	[C46H93N2O6P+H] 1+	Sphingolipids [SP]	Phosphosphingolipids	Ceramide phosphocholines (sphingomyelins)	801.684	3.0638 ppm	[C@](COP(=O)([O-])OCC[N+](C)(C)C)([H])(NC(CCCCCCCCCCCCCCCCCCCCCCCC)=O)[C@]([H])(O)/C=C/CCCCCCCCCCC
HeLa	TG 20:4_22:5_22:6	LMGL03012554	25.83	1018.78	338.1	340.173	-0.00613277	[C67H100O6+NH4] 1+	Glycerolipids [GL]	TAG	Triacylglycerols	1018.79	1.7842 ppm	C(OC(=O)CC/C=C\C/C=C\C/C=C\C/C=C\C/C=C\C/C=C\CC)[C@]([H])(OC(CCCCC/C=C\C/C=C\C/C=C\C/C=C\C/C=C\CC)=O)COC(CCC/C=C\C/C=C\C/C=C\C/C=C\CCCCC)=O
Liver	Oxidized PC 21:0	LMGP20010006	8.82	610.371	248.4	249.927	-0.00614673	[C29H56NO10P+H] 1+	Glycerophospholipids [GP]	Oxidized glycerophospholipids	Oxidized glycerophosphocholines	610.372	1.3 ppm	[C@](COP(=O)([O-])OCC[N+](C)(C)C)([H])(OC(CCCC(O)=O)=O)COC(CCCCCCCCCCCCCCC)=O
plasma	TG 16:1_18:1_22:5	LMGL03010922	26.5	922.784	327.7	325.684	0.00615214	[C59H100O6+NH4] 1+	Glycerolipids [GL]	TAG	Triacylglycerols	922.786	2.2344 ppm	C(OC(=O)CCCCC/C=C\C/C=C\C/C=C\C/C=C\C/C=C\CC)[C@]([H])(OC(CCCCCCC/C=C\CCCCCCCC)=O)COC(CCCCCCC/C=C\CCCCCC)=O
HeLa	PC O- 33:2	LMGP01020184	21.11	730.577	283.7	281.954	0.00615479	[C41H80NO7P+H] 1+	Glycerophospholipids [GP]	PC	1-alkyl,2-acylglycerophosphocholines	730.574	3.351 ppm	[C@](COP(=O)([O-])OCC[N+](C)(C)C)([H])(OC(CCCCCCC/C=C\C/C=C\CCCC)=O)COCCCCCCCCCCCCCCCC
plasma	DG 16:1_18:2_0:0	LMGL02010031	22.31	608.525	253.8	255.362	-0.00615481	[C37H66O5+NH4] 1+	Glycerolipids [GL]	DAG	Diacylglycerols	608.525	0.2124 ppm	OC[C@]([H])(OC(CCCCCCC/C=C\C/C=C\CCCCC)=O)COC(CCCCCCC/C=C\CCCCCC)=O
Liver	TG 16:0_18:1_18:1	LMGL03010100	26.8	876.803	322.4	320.415	0.00615847	[C55H102O6+NH4] 1+	Glycerolipids [GL]	TAG	Triacylglycerols	876.802	1.2396 ppm	C(OC(=O)CCCCCCC/C=C\CCCCCCCC)[C@]([H])(OC(CCCCCCC/C=C\CCCCCCCC)=O)COC(CCCCCCCCCCCCCCC)=O
Liver	TG 17:0_17:1_18:1	LMGL03010087	26.95	876.8	322.4	320.414	0.00616156	[C55H102O6+NH4] 1+	Glycerolipids [GL]	TAG	Triacylglycerols	876.802	2.1017 ppm	C(OC(=O)CCCCCCC/C=C\CCCCCCCC)[C@]([H])(OC(CCCCCCC/C=C\CCCCCCC)=O)COC(CCCCCCCCCCCCCCCC)=O
Liver	PC 40:9	LMGP01011670	18.3	828.552	293	291.194	0.00616441	[C48H78NO8P+H] 1+	Glycerophospholipids [GP]	PC	Diacylglycerophosphocholines	828.554	2.1481 ppm	[C@](COP(=O)([O-])OCC[N+](C)(C)C)([H])(OC(CC/C=C\C/C=C\C/C=C\C/C=C\C/C=C\C/C=C\CC)=O)COC(CCCC/C=C\C/C=C\C/C=C\CCCCC)=O
HeLa	PC 32:0	LMGP01010397	25.3	734.567	285.6	283.839	0.00616546	[C40H80NO8P+H] 1+	Glycerophospholipids [GP]	PC	Diacylglycerophosphocholines	734.569	3.0387 ppm	[C@](COP(=O)([O-])OCC[N+](C)(C)C)([H])(OC(CCCCCCCCCCCCCCCCCCCCC)=O)COC(CCCCCCCCC)=O
HeLa	PC 32:0	LMGP01010397	27.36	734.569	285.6	283.839	0.00616546	[C40H80NO8P+H] 1+	Glycerophospholipids [GP]	PC	Diacylglycerophosphocholines	734.569	0.2967 ppm	[C@](COP(=O)([O-])OCC[N+](C)(C)C)([H])(OC(CCCCCCCCCCCCCCCCCCCCC)=O)COC(CCCCCCCCC)=O
Liver	PC 32:3	LMGP01010497	16.52	728.523	275.7	277.402	-0.00617366	[C40H74NO8P+H] 1+	Glycerophospholipids [GP]	PC	Diacylglycerophosphocholines	728.523	0.2229 ppm	[C@](COP(=O)([O-])OCC[N+](C)(C)C)([H])(OC(CCCCCCC/C=C\C/C=C\C/C=C\CC)=O)COC(CCCCCCCCCCCCC)=O
plasma	LPC 18:2	LMGP01050034	13.22	520.34	228.4	226.988	0.00618082	[C26H50NO7P+H] 1+	Glycerophospholipids [GP]	PC	Monoacylglycerophosphocholines	520.34	0.0318 ppm	[C@](COP(=O)([O-])OCC[N+](C)(C)C)([H])(O)COC(/C=C/C=C/CCCCCCCCCCCCC)=O
HeLa	TG 15:0_16:0_18:1	LMGL03015010	28.68	836.773	315.2	313.25	0.00618705	[C52H98O6+NH4] 1+	Glycerolipids [GL]	TAG	Triacylglycerols	836.77	2.8906 ppm	C(OC(=O)CCCCCCC/C=C\CCCCCCCC)[C@]([H])(OC(CCCCCCCCCCCCCCC)=O)COC(CCCCCCCCCCCCCC)=O
Liver	TG 16:0_16:0_17:1	LMGL03010022	26.97	836.77	315.2	313.249	0.00619008	[C52H98O6+NH4] 1+	Glycerolipids [GL]	TAG	Triacylglycerols	836.77	0.027 ppm	C(OC(=O)CCCCCCC/C=C\CCCCCCC)[C@]([H])(OC(CCCCCCCCCCCCCCC)=O)COC(CCCCCCCCCCCCCCC)=O
HeLa	PC 39:4	LMGP01011520	22.36	824.616	298.4	296.553	0.00619077	[C47H86NO8P+H] 1+	Glycerophospholipids [GP]	PC	Diacylglycerophosphocholines	824.616	0.0145 ppm	[C@](COP(=O)([O-])OCC[N+](C)(C)C)([H])(OC(CCCCC/C=C\C/C=C\C/C=C\C/C=C\CCCCC)=O)COC(CCCCCCCCCCCCCCCC)=O
HeLa	TG 14:1_16:1_18:1	LMGL03014657	26.14	818.723	307	305.098	0.00619564	[C51H92O6+NH4] 1+	Glycerolipids [GL]	TAG	Triacylglycerols	818.723	0.0849 ppm	C(OC(=O)CCCCCCC/C=C\CCCCCCCC)[C@]([H])(OC(CCCCCCC/C=C\CCCCCC)=O)COC(CCCCCCC/C=C\CCCC)=O
plasma	TG 14:1_16:1_18:1	LMGL03014657	26.87	818.723	307	305.098	0.00619564	[C51H92O6+NH4] 1+	Glycerolipids [GL]	TAG	Triacylglycerols	818.723	0.3624 ppm	C(OC(=O)CCCCCCC/C=C\CCCCCCCC)[C@]([H])(OC(CCCCCCC/C=C\CCCCCC)=O)COC(CCCCCCC/C=C\CCCC)=O
HeLa	TG 18:0_18:1_20:1	LMGL03010434	27.76	932.864	333.7	331.625	0.00621696	[C59H110O6+NH4] 1+	Glycerolipids [GL]	TAG	Triacylglycerols	932.864	0.3163 ppm	C(OC(=O)CCCCCCCCC/C=C\CCCCCCCC)[C@]([H])(OC(CCCCCCC/C=C\CCCCCCCC)=O)COC(CCCCCCCCCCCCCCCCC)=O
HeLa	TG 17:0_18:0_18:1	LMGL03010119	27.53	892.832	327.3	325.265	0.00621899	[C56H106O6+NH4] 1+	Glycerolipids [GL]	TAG	Triacylglycerols	892.833	0.6845 ppm	C(OC(=O)CCCCCCC/C=C\CCCCCCCC)[C@]([H])(OC(CCCCCCCCCCCCCCCCC)=O)COC(CCCCCCCCCCCCCCCC)=O
plasma	TG 18:1_18:1_22:0	LMGL03010898	28.09	960.894	339.3	337.189	0.0062215	[C61H114O6+NH4] 1+	Glycerolipids [GL]	TAG	Triacylglycerols	960.895	0.9945 ppm	C(OC(=O)CCCCCCCCCCCCCCCCCCCCC)[C@]([H])(OC(CCCCCCC/C=C\CCCCCCCC)=O)COC(CCCCCCC/C=C\CCCCCCCC)=O
HeLa	TG 18:0_18:1_22:1	LMGL03010904	28.17	960.895	339.3	337.189	0.00622207	[C61H114O6+NH4] 1+	Glycerolipids [GL]	TAG	Triacylglycerols	960.895	0.1687 ppm	C(OC(=O)CCCCCCCCCCC/C=C\CCCCCCCC)[C@]([H])(OC(CCCCCCC/C=C\CCCCCCCC)=O)COC(CCCCCCCCCCCCCCCCC)=O
Liver	DG 18:2_22:2_0:0	LMGL02010203	24.11	690.603	272.5	274.196	-0.00622207	[C43H76O5+NH4] 1+	Glycerolipids [GL]	DAG	Diacylglycerols	690.603	0.1919 ppm	OC[C@]([H])(OC(CCCCCCCCCCC/C=C\C/C=C\CCCCC)=O)COC(CCCCCCC/C=C\C/C=C\CCCCC)=O
Liver	DG 18:0_20:3_0:0	LMGL02010101	24.16	664.587	271.8	270.107	0.00622796	[C41H74O5+NH4] 1+	Glycerolipids [GL]	DAG	Diacylglycerols	664.587	0.529 ppm	OC[C@]([H])(OC(CCCCCC/C=C\C/C=C\C/C=C\CCCCC)=O)COC(CCCCCCCCCCCCCCCCC)=O
plasma	TG 15:0_16:0_18:0	LMGL03015009	27.15	838.785	317.4	315.422	0.00623331	[C52H100O6+NH4] 1+	Glycerolipids [GL]	TAG	Triacylglycerols	838.786	1.0756 ppm	C(OC(=O)CCCCCCCCCCCCCCCCC)[C@]([H])(OC(CCCCCCCCCCCCCCC)=O)COC(CCCCCCCCCCCCCC)=O
HeLa	TG 15:0_16:1_18:1	LMGL03015035	27.92	834.755	312.9	310.949	0.0062346	[C52H96O6+NH4] 1+	Glycerolipids [GL]	TAG	Triacylglycerols	834.755	0.3685 ppm	C(OC(=O)CCCCCCC/C=C\CCCCCCCC)[C@]([H])(OC(CCCCCCC/C=C\CCCCCC)=O)COC(CCCCCCCCCCCCCC)=O
plasma	TG 15:0_16:1_18:1	LMGL03015035	26.54	834.754	312.9	310.949	0.0062346	[C52H96O6+NH4] 1+	Glycerolipids [GL]	TAG	Triacylglycerols	834.755	0.3626 ppm	C(OC(=O)CCCCCCC/C=C\CCCCCCCC)[C@]([H])(OC(CCCCCCC/C=C\CCCCCC)=O)COC(CCCCCCCCCCCCCC)=O
HeLa	TG 16:0_18:1_20:1	LMGL03010234	27.4	904.833	328.4	326.35	0.00624197	[C57H106O6+NH4] 1+	Glycerolipids [GL]	TAG	Triacylglycerols	904.833	0.3364 ppm	C(OC(=O)CCCCCCCCC/C=C\CCCCCCCC)[C@]([H])(OC(CCCCCCC/C=C\CCCCCCCC)=O)COC(CCCCCCCCCCCCCCC)=O
HeLa	PC 14:0@_16:0	LMGP01010481	22.94	706.542	279.2	277.457	0.00624445	[C38H76NO8P+H] 1+	Glycerophospholipids [GP]	PC	Diacylglycerophosphocholines	706.538	5.2912 ppm	[C@](COP(=O)([O-])OCC[N+](C)(C)C)([H])(OC(CCCCCCCCCCCCCCC)=O)COC(CCCCCCCCCCCCC)=O
plasma	TG 15:0_16:0_16:0	LMGL03012900	27.25	810.754	311.2	309.256	0.006246	[C50H96O6+NH4] 1+	Glycerolipids [GL]	TAG	Triacylglycerols	810.755	1.2015 ppm	C(OC(=O)CCCCCCCCCCCCCCC)[C@]([H])(OC(CCCCCCCCCCCCCCC)=O)COC(CCCCCCCCCCCCCC)=O
plasma	TG 15:0_16:0_16:0	LMGL03012900	24.81	810.755	311.2	309.256	0.006246	[C50H96O6+NH4] 1+	Glycerolipids [GL]	TAG	Triacylglycerols	810.755	0.1536 ppm	C(OC(=O)CCCCCCCCCCCCCCC)[C@]([H])(OC(CCCCCCCCCCCCCCC)=O)COC(CCCCCCCCCCCCCC)=O
Liver	TG 14:0_16:0_18:0	LMGL03014225	26.83	824.77	314.3	312.336	0.00624969	[C51H98O6+NH4] 1+	Glycerolipids [GL]	TAG	Triacylglycerols	824.77	0.1014 ppm	C(OC(=O)CCCCCCCCCCCCCCCCC)[C@]([H])(OC(CCCCCCCCCCCCCCC)=O)COC(CCCCCCCCCCCCC)=O
HeLa	PC 35:0	LMGP01010401	23.02	776.615	294.3	292.46	0.00625061	[C43H86NO8P+H] 1+	Glycerophospholipids [GP]	PC	Diacylglycerophosphocholines	776.616	1.3206 ppm	[C@](COP(=O)([O-])OCC[N+](C)(C)C)([H])(OC(CCCCCCCCCCCCCCCCCCCCCCCC)=O)COC(CCCCCCCCC)=O
plasma	PC 31:0	LMGP01010396	20.24	720.554	281.7	279.939	0.00625216	[C39H78NO8P+H] 1+	Glycerophospholipids [GP]	PC	Diacylglycerophosphocholines	720.554	0.8335 ppm	[C@](COP(=O)([O-])OCC[N+](C)(C)C)([H])(OC(CCCCCCCCCCCCCCCCCCCC)=O)COC(CCCCCCCCC)=O
Liver	PE 36:2	LMGP02010039	22.35	744.555	280.5	278.745	0.00625562	[C41H78NO8P+H] 1+	Glycerophospholipids [GP]	PE	Diacylglycerophosphoethanolamines	744.554	1.4624 ppm	[C@](COP(=O)(O)OCCN)([H])(OC(CCCCCCC/C=C/CCCCCCCC)=O)COC(CCCCCCC/C=C/CCCCCCCC)=O
HeLa	TG 18:0_18:1_22:6	LMGL03011311	26.87	950.819	333.1	331.016	0.00625574	[C61H104O6+NH4] 1+	Glycerolipids [GL]	TAG	Triacylglycerols	950.817	2.208 ppm	C(OC(=O)CC/C=C\C/C=C\C/C=C\C/C=C\C/C=C\C/C=C\CC)[C@]([H])(OC(CCCCCCC/C=C\CCCCCCCC)=O)COC(CCCCCCCCCCCCCCCCC)=O
plasma	PC 18:2@_20:5	LMGP01011634	17.35	804.553	287	288.796	-0.00625625	[C46H78NO8P+H] 1+	Glycerophospholipids [GP]	PC	Diacylglycerophosphocholines	804.554	0.9225 ppm	[C@](COP(=O)([O-])OCC[N+](C)(C)C)([H])(OC(CCC/C=C\C/C=C\C/C=C\C/C=C\C/C=C\CC)=O)COC(CCCCCCC/C=C\C/C=C\CCCCC)=O
HeLa	TG 16:0_18:0_18:1	LMGL03010085	27.55	878.816	324.4	322.37	0.00625795	[C55H104O6+NH4] 1+	Glycerolipids [GL]	TAG	Triacylglycerols	878.817	1.7781 ppm	C(OC(=O)CCCCCCC/C=C\CCCCCCCC)[C@]([H])(OC(CCCCCCCCCCCCCCCCC)=O)COC(CCCCCCCCCCCCCCC)=O
Liver	TG 16:0_18:0_18:1	LMGL03010085	27.13	878.817	324.4	322.37	0.00625795	[C55H104O6+NH4] 1+	Glycerolipids [GL]	TAG	Triacylglycerols	878.817	0.1665 ppm	C(OC(=O)CCCCCCC/C=C\CCCCCCCC)[C@]([H])(OC(CCCCCCCCCCCCCCCCC)=O)COC(CCCCCCCCCCCCCCC)=O
HeLa	TG 14:0_16:0_18:1	LMGL03014226	26.72	822.755	312	310.047	0.0062598	[C51H96O6+NH4] 1+	Glycerolipids [GL]	TAG	Triacylglycerols	822.755	0.2255 ppm	C(OC(=O)CCCCCCC/C=C\CCCCCCCC)[C@]([H])(OC(CCCCCCCCCCCCCCC)=O)COC(CCCCCCCCCCCCC)=O
plasma	TG 14:0_16:0_18:1	LMGL03014226	27.16	822.753	312	310.047	0.0062598	[C51H96O6+NH4] 1+	Glycerolipids [GL]	TAG	Triacylglycerols	822.755	2.2967 ppm	C(OC(=O)CCCCCCC/C=C\CCCCCCCC)[C@]([H])(OC(CCCCCCCCCCCCCCC)=O)COC(CCCCCCCCCCCCC)=O
Liver	TG 14:0_18:1_20:1	LMGL03014369	26.8	876.803	322.4	320.372	0.00629077	[C55H102O6+NH4] 1+	Glycerolipids [GL]	TAG	Triacylglycerols	876.802	1.7269 ppm	C(OC(=O)CCCCCCCCC/C=C\CCCCCCCC)[C@]([H])(OC(CCCCCCC/C=C\CCCCCCCC)=O)COC(CCCCCCCCCCCCC)=O
HeLa	DG 16:0_20:3_0:0	LMGL02010062	23.5	636.557	264.8	263.131	0.00630249	[C39H70O5+NH4] 1+	Glycerolipids [GL]	DAG	Diacylglycerols	636.556	0.5812 ppm	OC[C@]([H])(OC(CCCCCC/C=C\C/C=C\C/C=C\CCCCC)=O)COC(CCCCCCCCCCCCCCC)=O
plasma	LPC 18:1_0:0	LMGP01050029	8.33	522.356	233.1	231.63	0.00630542	[C26H52NO7P+H] 1+	Glycerophospholipids [GP]	PC	Monoacylglycerophosphocholines	522.355	0.1005 ppm	[C@](COP(=O)([O-])OCC[N+](C)(C)C)([H])(O)COC(CCCC/C=C\CCCCCCCCCCC)=O
Liver	PE 18:0_20:4	LMGP02010118	23.99	768.553	284.5	282.702	0.00631854	[C43H78NO8P+H] 1+	Glycerophospholipids [GP]	PE	Diacylglycerophosphoethanolamines	768.554	0.4098 ppm	[C@](COP(=O)(O)OCCN)([H])(OC(CCC/C=C\C/C=C\C/C=C\C/C=C\CCCCC)=O)COC(CCCCCCCCCCCCCCCCC)=O
plasma	SM d16:1_22:1@	LMSP03010058	22.01	757.62	294.6	292.738	0.00632064	[C43H85N2O6P+H] 1+	Sphingolipids [SP]	Phosphosphingolipids	Ceramide phosphocholines (sphingomyelins)	757.622	2.3846 ppm	[C@](COP(=O)([O-])OCC[N+](C)(C)C)([H])(NC(CCCCCCCCCCC/C=C\CCCCCCCC)=O)[C@]([H])(O)/C=C/CCCCCCCCCCC
plasma	TG 17:0_18:1_18:1	LMGL03010138	27.16	890.817	325.5	323.437	0.00633831	[C56H104O6+NH4] 1+	Glycerolipids [GL]	TAG	Triacylglycerols	890.817	0.6579 ppm	C(OC(=O)CCCCCCC/C=C\CCCCCCCC)[C@]([H])(OC(CCCCCCC/C=C\CCCCCCCC)=O)COC(CCCCCCCCCCCCCCCC)=O
HeLa	PS 40:4	LMGP03010364	21.89	840.577	295	293.129	0.00634087	[C46H82NO10P+H] 1+	Glycerophospholipids [GP]	PS	Diacylglycerophosphoserines	840.575	2.5164 ppm	C(O)(=O)[C@@]([H])(N)COP(OC[C@]([H])(OC(CCCCCCCCCCC/C=C\C/C=C\CCCCC)=O)COC(CCCCCCC/C=C\C/C=C\CCCCC)=O)(=O)O
plasma	PC 19:0	LMGP01010666	10.49	552.365	241.6	240.065	0.00635228	[C27H54NO8P+H] 1+	Glycerophospholipids [GP]	PC	Diacylglycerophosphocholines	552.366	1.5726 ppm	[C@](COP(=O)([O-])OCC[N+](C)(C)C)([H])(OC(CC)=O)COC(CCCCCCCCCCCCCCC)=O
Liver	Cer d18:1_23:0@	LMSP02010021	24.89	636.629	277.5	275.737	0.00635365	[C41H81NO3+H] 1+	Sphingolipids [SP]	Ceramides	N-acylsphingosines (ceramides)	636.629	0.1202 ppm	[C@](CO)([H])(NC(CCCCCCCCCCCCCCCCCCCCCC)=O)[C@]([H])(O)/C=C/CCCCCCCCCCCCC
HeLa	TG 15:0_15:0_16:0	LMGL03012872	29.93	796.736	308	306.042	0.0063562	[C49H94O6+NH4] 1+	Glycerolipids [GL]	TAG	Triacylglycerols	796.739	4.0256 ppm	C(OC(=O)CCCCCCCCCCCCCCC)[C@]([H])(OC(CCCCCCCCCCCCCC)=O)COC(CCCCCCCCCCCCCC)=O
plasma	PC O- 34:1	LMGP01020003	24.15	746.602	290	288.152	0.00637398	[C42H84NO7P+H] 1+	Glycerophospholipids [GP]	PC	1-alkyl,2-acylglycerophosphocholines	746.606	4.7997 ppm	[C@]([H])(OC(CCCCCCC/C=C\CCCCCCCC)=O)(COP(=O)([O-])OCC[N+](C)(C)C)COCCCCCCCCCCCCCCCC
plasma	SM d32:1	LMSP03010028	16.51	675.543	279	277.22	0.00637886	[C37H75N2O6P+H] 1+	Sphingolipids [SP]	Phosphosphingolipids	Ceramide phosphocholines (sphingomyelins)	675.544	0.6818 ppm	[C@](COP(=O)([O-])OCC[N+](C)(C)C)([H])(NC(CCCCCCCCCCCCC)=O)[C@]([H])(O)/C=C/CCCCCCCCCCCCC
HeLa	SM d32:1	LMSP03010028	15.96	675.543	279	277.22	0.00637886	[C37H75N2O6P+H] 1+	Sphingolipids [SP]	Phosphosphingolipids	Ceramide phosphocholines (sphingomyelins)	675.544	0.2301 ppm	[C@](COP(=O)([O-])OCC[N+](C)(C)C)([H])(NC(CCCCCCCCCCCCC)=O)[C@]([H])(O)/C=C/CCCCCCCCCCCCC
HeLa	SM d32:1	LMSP03010028	16.41	675.543	279	277.22	0.00637886	[C37H75N2O6P+H] 1+	Sphingolipids [SP]	Phosphosphingolipids	Ceramide phosphocholines (sphingomyelins)	675.544	0.0494 ppm	[C@](COP(=O)([O-])OCC[N+](C)(C)C)([H])(NC(CCCCCCCCCCCCC)=O)[C@]([H])(O)/C=C/CCCCCCCCCCCCC
HeLa	TG 14:1_16:1_18:0	LMGL03014656	26.42	820.74	309.6	307.62	0.0063956	[C51H94O6+NH4] 1+	Glycerolipids [GL]	TAG	Triacylglycerols	820.739	1.0747 ppm	C(OC(=O)CCCCCCCCCCCCCCCCC)[C@]([H])(OC(CCCCCCC/C=C\CCCCCC)=O)COC(CCCCCCC/C=C\CCCC)=O
HeLa	DG 18:1_22:6_0:0	LMGL02010225	22.91	684.556	270	268.273	0.00639653	[C43H70O5+NH4] 1+	Glycerolipids [GL]	DAG	Diacylglycerols	684.556	0.3621 ppm	OC[C@]([H])(OC(CC/C=C\C/C=C\C/C=C\C/C=C\C/C=C\C/C=C\CC)=O)COC(CCCCCCC/C=C\CCCCCCCC)=O
plasma	SM d39:2	LMSP03010064	22.05	771.637	297	295.1	0.00639868	[C44H87N2O6P+H] 1+	Sphingolipids [SP]	Phosphosphingolipids	Ceramide phosphocholines (sphingomyelins)	771.638	0.6336 ppm	[C@](COP(=O)([O-])OCC[N+](C)(C)C)([H])(NC(CCCCCCCCCCCCCCCCCCCC)=O)[C@]([H])(O)/C=C/CCCCCCCC/C=C\CCC
plasma	Cer d18:1_24:0@	LMSP02010012	25.23	650.644	281.1	279.298	0.00641179	[C42H83NO3+H] 1+	Sphingolipids [SP]	Ceramides	N-acylsphingosines (ceramides)	650.645	0.2499 ppm	[C@](CO)([H])(NC(CCCCCCCCCCCCCCCCCCCCCCC)=O)[C@]([H])(O)/C=C/CCCCCCCCCCCCC
Liver	PE 16:1@_18:3	LMGP02010525	17.4	712.491	266	267.71	-0.00642883	[C39H70NO8P+H] 1+	Glycerophospholipids [GP]	PE	Diacylglycerophosphoethanolamines	712.491	0.644 ppm	[C@](COP(=O)(O)OCCN)([H])(OC(CCCC/C=C\C/C=C\C/C=C\CCCCC)=O)COC(CCCCCCC/C=C\CCCCCC)=O
HeLa	PC 20:4_20:5	LMGP01011919	16.91	828.554	290.3	292.172	-0.00644987	[C48H78NO8P+H] 1+	Glycerophospholipids [GP]	PC	Diacylglycerophosphocholines	828.554	0.2328 ppm	[C@](COP(=O)([O-])OCC[N+](C)(C)C)([H])(OC(CCC/C=C\C/C=C\C/C=C\C/C=C\C/C=C\CC)=O)COC(CCC/C=C\C/C=C\C/C=C\C/C=C\CCCCC)=O
plasma	SM d43:2	LMSP03010082	24.18	827.699	308.5	306.508	0.00645677	[C48H95N2O6P+H] 1+	Sphingolipids [SP]	Phosphosphingolipids	Ceramide phosphocholines (sphingomyelins)	827.7	0.7119 ppm	[C@](COP(=O)([O-])OCC[N+](C)(C)C)([H])(NC(CCCCCCCCCCCCCCC/C=C\CCCCCCCC)=O)[C@]([H])(O)/C=C/CCCCCCCCCCCC
plasma	TG 18:1_18:1_18:2	LMGL03010288	27.1	900.8	324	321.903	0.00647225	[C57H102O6+NH4] 1+	Glycerolipids [GL]	TAG	Triacylglycerols	900.802	1.4359 ppm	C(OC(=O)CCCCCCC/C=C\C/C=C\CCCCC)[C@]([H])(OC(CCCCCCC/C=C\CCCCCCCC)=O)COC(CCCCCCC/C=C\CCCCCCCC)=O
HeLa	PC P- 31:1	LMGP01030024	19.48	702.544	277.2	275.403	0.00648352	[C39H76NO7P+H] 1+	Glycerophospholipids [GP]	PC	1-(1Z-alkenyl),2-acylglycerophosphocholines	702.543	1.8185 ppm	[C@](COP(=O)([O-])OCC[N+](C)(C)C)([H])(OC(CCCCCCC/C=C\CCCCC)=O)CO/C=C\CCCCCCCCCCCCCC
Liver	DG 18:2_22:5_0:0	LMGL02010224	22.19	684.555	266.9	268.632	-0.0064882	[C43H70O5+NH4] 1+	Glycerolipids [GL]	DAG	Diacylglycerols	684.556	1.2428 ppm	OC[C@]([H])(OC(CCCCC/C=C\C/C=C\C/C=C\C/C=C\C/C=C\CC)=O)COC(CCCCCCC/C=C\C/C=C\CCCCC)=O
Liver	TG 14:1_16:0_16:1	LMGL03014627	25.93	792.708	302.9	300.934	0.00648939	[C49H90O6+NH4] 1+	Glycerolipids [GL]	TAG	Triacylglycerols	792.708	0.329 ppm	C(OC(=O)CCCCCCC/C=C\CCCCCC)[C@]([H])(OC(CCCCCCCCCCCCCCC)=O)COC(CCCCCCC/C=C\CCCC)=O
HeLa	TG 16:0_16:1_22:5	LMGL03010525	26.36	896.77	321.9	319.807	0.0065013	[C57H98O6+NH4] 1+	Glycerolipids [GL]	TAG	Triacylglycerols	896.77	0.1613 ppm	C(OC(=O)CCCCC/C=C\C/C=C\C/C=C\C/C=C\C/C=C\CC)[C@]([H])(OC(CCCCCCC/C=C\CCCCCC)=O)COC(CCCCCCCCCCCCCCC)=O
HeLa	TG 18:1_18:1_22:1	LMGL03010976	27.75	958.88	337.8	335.603	0.0065024	[C61H112O6+NH4] 1+	Glycerolipids [GL]	TAG	Triacylglycerols	958.88	0.1117 ppm	C(OC(=O)CCCCCCCCCCC/C=C\CCCCCCCC)[C@]([H])(OC(CCCCCCC/C=C\CCCCCCCC)=O)COC(CCCCCCC/C=C\CCCCCCCC)=O
plasma	DG 16:0_16:0_0:0	LMGL02010001	23.85	586.541	258.7	257.013	0.00652225	[C35H68O5+NH4] 1+	Glycerolipids [GL]	DAG	Diacylglycerols	586.54	0.3613 ppm	OCC([H])(OC(CCCCCCCCCCCCCCC)=O)COC(CCCCCCCCCCCCCCC)=O
plasma	TG 17:0_18:0_18:1	LMGL03010119	27.46	892.831	327.4	325.265	0.00652253	[C56H106O6+NH4] 1+	Glycerolipids [GL]	TAG	Triacylglycerols	892.833	1.6416 ppm	C(OC(=O)CCCCCCC/C=C\CCCCCCCC)[C@]([H])(OC(CCCCCCCCCCCCCCCCC)=O)COC(CCCCCCCCCCCCCCCC)=O
plasma	PC O- 38:6	LMGP01020064	22.63	792.597	294.4	292.477	0.00653307	[C46H82NO7P+H] 1+	Glycerophospholipids [GP]	PC	1-alkyl,2-acylglycerophosphocholines	792.59	8.5246 ppm	[C@](COP(=O)([O-])OCC[N+](C)(C)C)([H])(OC(CC/C=C\C/C=C\C/C=C\C/C=C\C/C=C\C/C=C\CC)=O)COCCCCCCCCCCCCCCCC
plasma	PC 32:3	LMGP01010497	16.53	728.522	275.6	277.402	-0.00653874	[C40H74NO8P+H] 1+	Glycerophospholipids [GP]	PC	Diacylglycerophosphocholines	728.523	0.8662 ppm	[C@](COP(=O)([O-])OCC[N+](C)(C)C)([H])(OC(CCCCCCC/C=C\C/C=C\C/C=C\CC)=O)COC(CCCCCCCCCCCCC)=O
Liver	PE 16:0_20:4	LMGP02010096	20.5	740.523	277.6	275.785	0.00653903	[C41H74NO8P+H] 1+	Glycerophospholipids [GP]	PE	Diacylglycerophosphoethanolamines	740.523	0.0545 ppm	[C@](COP(=O)(O)OCCN)([H])(OC(CCC/C=C\C/C=C\C/C=C\C/C=C\CCCCC)=O)COC(CCCCCCCCCCCCCCC)=O
plasma	LPC 14:0_0:0	LMGP01050012	0.99	468.308	223.1	221.641	0.0065408	[C22H46NO7P+H] 1+	Glycerophospholipids [GP]	PC	Monoacylglycerophosphocholines	468.308	0.5744 ppm	[C@](COP(=O)([O-])OCC[N+](C)(C)C)([H])(O)COC(CCCCCCCCCCCCC)=O
HeLa	TG 16:0_16:0_17:0	LMGL03010019	27.21	838.786	317.5	315.422	0.00654603	[C52H100O6+NH4] 1+	Glycerolipids [GL]	TAG	Triacylglycerols	838.786	0.6708 ppm	C(OC(=O)CCCCCCCCCCCCCCCC)[C@]([H])(OC(CCCCCCCCCCCCCCC)=O)COC(CCCCCCCCCCCCCCC)=O
plasma	DG 18:2_20:4_0:0	LMGL02010131	22.32	658.539	261.6	263.315	-0.00655627	[C41H68O5+NH4] 1+	Glycerolipids [GL]	DAG	Diacylglycerols	658.54	1.7172 ppm	OC[C@]([H])(OC(CCC/C=C\C/C=C\C/C=C\C/C=C\CCCCC)=O)COC(CCCCCCC/C=C\C/C=C\CCCCC)=O
HeLa	PC 32:2	LMGP01010494	18.58	730.538	280.7	278.858	0.00656283	[C40H76NO8P+H] 1+	Glycerophospholipids [GP]	PC	Diacylglycerophosphocholines	730.538	0.3968 ppm	[C@](COP(=O)([O-])OCC[N+](C)(C)C)([H])(OC(CCCCCCCCC/C=C\C/C=C\CCC)=O)COC(CCCCCCCCCCCCC)=O
HeLa	TG 16:0_16:0_19:1	LMGL03012983	27.21	864.802	321.5	319.389	0.00656455	[C54H102O6+NH4] 1+	Glycerolipids [GL]	TAG	Triacylglycerols	864.802	1.0451 ppm	C(OC(=O)CCCCCCC/C=C\CCCCCCCCC)[C@]([H])(OC(CCCCCCCCCCCCCCC)=O)COC(CCCCCCCCCCCCCCC)=O
plasma	TG 15:0_16:0_16:0	LMGL03012900	26.82	810.754	311.3	309.256	0.00656522	[C50H96O6+NH4] 1+	Glycerolipids [GL]	TAG	Triacylglycerols	810.755	0.7498 ppm	C(OC(=O)CCCCCCCCCCCCCCC)[C@]([H])(OC(CCCCCCCCCCCCCCC)=O)COC(CCCCCCCCCCCCCC)=O
Liver	TG 15:0_16:0_16:1	LMGL03015005	27.61	808.738	308.9	306.871	0.00657008	[C50H94O6+NH4] 1+	Glycerolipids [GL]	TAG	Triacylglycerols	808.739	1.3244 ppm	C(OC(=O)CCCCCCC/C=C\CCCCCC)[C@]([H])(OC(CCCCCCCCCCCCCCC)=O)COC(CCCCCCCCCCCCCC)=O
HeLa	TG 12:0_14:0_16:0	LMGL03013211	26.33	740.676	294.7	292.76	0.00658379	[C45H86O6+NH4] 1+	Glycerolipids [GL]	TAG	Triacylglycerols	740.676	0.1571 ppm	C(OC(=O)CCCCCCCCCCCCCCC)[C@]([H])(OC(CCCCCCCCCCCCC)=O)COC(CCCCCCCCCCC)=O
HeLa	PC O- 30:0	LMGP01020012	21.76	692.557	280.3	278.45	0.00660019	[C38H78NO7P+H] 1+	Glycerophospholipids [GP]	PC	1-alkyl,2-acylglycerophosphocholines	692.559	2.0692 ppm	[C@](COP(=O)([O-])OCC[N+](C)(C)C)([H])(OC(CCCCCCCCCCCCCCC)=O)COCCCCCCCCCCCCCC
Liver	PI 38:5	LMGP06010193	18.72	885.55	301.9	299.907	0.00660114	[C47H81O13P+H] 1+	Glycerophospholipids [GP]	PI	Diacylglycerophosphoinositols	885.549	1.1153 ppm	[C@]([H])(OC(CCCCC/C=C\C/C=C\C/C=C\C/C=C\CCCCC)=O)(COP(=O)(O)O[C@@H]1C(O)[C@H](O)C(O)C(O)C1O)COC(CCCCCCC/C=C\CCCCCC)=O
Liver	LPC 18:2_0:0	LMGP01050034	3.48	520.34	228.5	226.988	0.00661576	[C26H50NO7P+H] 1+	Glycerophospholipids [GP]	PC	Monoacylglycerophosphocholines	520.34	0.2028 ppm	[C@](COP(=O)([O-])OCC[N+](C)(C)C)([H])(O)COC(/C=C/C=C/CCCCCCCCCCCCC)=O
plasma	PC 40:4	LMGP01011045	22.92	838.631	301.8	299.803	0.00661781	[C48H88NO8P+H] 1+	Glycerophospholipids [GP]	PC	Diacylglycerophosphocholines	838.632	1.6167 ppm	[C@](COP(=O)([O-])OCC[N+](C)(C)C)([H])(OC(CCCCCCCCC/C=C/C/C=C/CCCCC)=O)COC(CCCCCCCCC/C=C/C/C=C/CCCCC)=O
HeLa	GlcCer d18:1_22:0@	LMSP0501AA07	23.95	784.665	298.3	296.319	0.00664009	[C46H89NO8+H] 1+	Sphingolipids [SP]	Neutral glycosphingolipids	Simple Glc series	784.666	1.1126 ppm	[C@](CO[C@@H]1O[C@H](CO)[C@@H](O)C(O)C1O)([H])(NC(CCCCCCCCCCCCCCCCCCCCC)=O)[C@]([H])(O)/C=C/CCCCCCCCCCCCC
Liver	TG 17:1_18:0_18:1	LMGL03010139	26.96	890.817	325.6	323.437	0.00664301	[C56H104O6+NH4] 1+	Glycerolipids [GL]	TAG	Triacylglycerols	890.817	0.4383 ppm	C(OC(=O)CCCCCCC/C=C\CCCCCCCC)[C@]([H])(OC(CCCCCCCCCCCCCCCCC)=O)COC(CCCCCCC/C=C\CCCCCCC)=O
HeLa	TG 18:1_19:0_20:1	LMGL03010656	27.92	946.879	336.7	334.46	0.00665149	[C60H112O6+NH4] 1+	Glycerolipids [GL]	TAG	Triacylglycerols	946.88	0.4026 ppm	C(OC(=O)CCCCCCCCC/C=C\CCCCCCCC)[C@]([H])(OC(CCCCCCCCCCCCCCCCCC)=O)COC(CCCCCCC/C=C\CCCCCCCC)=O
HeLa	PC 40:5	LMGP01010816	22.84	836.614	300.7	298.699	0.00665444	[C48H86NO8P+H] 1+	Glycerophospholipids [GP]	PC	Diacylglycerophosphocholines	836.616	2.8309 ppm	[C@](COP(=O)([O-])OCC[N+](C)(C)C)([H])(OC(CC/C=C\C/C=C\C/C=C\C/C=C\C/C=C\CCCCC)=O)COC(CCCCCCCCCCCCCCCCC)=O
HeLa	PC 33:0	LMGP01010399	21.78	748.585	288.2	286.281	0.00665908	[C41H82NO8P+H] 1+	Glycerophospholipids [GP]	PC	Diacylglycerophosphocholines	748.585	0.4907 ppm	[C@](COP(=O)([O-])OCC[N+](C)(C)C)([H])(OC(CCCCCCCCCCCCCCCCCCCCCC)=O)COC(CCCCCCCCC)=O
plasma	LPC 24:0	LMGP01050057	17.37	608.465	259.1	257.374	0.00666297	[C32H66NO7P+H] 1+	Glycerophospholipids [GP]	PC	Monoacylglycerophosphocholines	608.465	0.2021 ppm	[C@](COP(=O)([O-])OCC[N+](C)(C)C)([H])(O)COC(CCCCCCCCCCCCCCCCCCCCCCC)=O
HeLa	DG 18:0_18:0_0:0	LMGL02010002	25.16	642.602	272.2	270.386	0.00666596	[C39H76O5+NH4] 1+	Glycerolipids [GL]	DAG	Diacylglycerols	642.603	1.061 ppm	OCC([H])(OC(CCCCCCCCCCCCCCCCC)=O)COC(CCCCCCCCCCCCCCCCC)=O
plasma	PC O- 20:0	LMGP01020072	11.97	552.402	245.7	244.061	0.00667049	[C28H58NO7P+H] 1+	Glycerophospholipids [GP]	PC	1-alkyl,2-acylglycerophosphocholines	552.402	0.1516 ppm	[C@](COP(=O)([O-])OCC[N+](C)(C)C)([H])(OC(CCC)=O)COCCCCCCCCCCCCCCCC
HeLa	TG 16:0_17:1_22:5	LMGL03010646	26.52	910.786	325.4	323.229	0.0066717	[C58H100O6+NH4] 1+	Glycerolipids [GL]	TAG	Triacylglycerols	910.786	0.4838 ppm	C(OC(=O)CCCCC/C=C\C/C=C\C/C=C\C/C=C\C/C=C\CC)[C@]([H])(OC(CCCCCCC/C=C\CCCCCCC)=O)COC(CCCCCCCCCCCCCCC)=O
plasma	LPC 20:0_0:0	LMGP01050045	12.43	552.402	245	243.365	0.00667276	[C28H58NO7P+H] 1+	Glycerophospholipids [GP]	PC	Monoacylglycerophosphocholines	552.402	0.0411 ppm	[C@](COP(=O)([O-])OCC[N+](C)(C)C)([H])(O)COC(CCCCCCCCCCCCCCCCCCC)=O
HeLa	SM d37:1	LMSP03010055	22.03	745.622	293.7	291.74	0.00667337	[C42H85N2O6P+H] 1+	Sphingolipids [SP]	Phosphosphingolipids	Ceramide phosphocholines (sphingomyelins)	745.622	0.2783 ppm	[C@](COP(=O)([O-])OCC[N+](C)(C)C)([H])(NC(CCCCCCCCCCCCCCCCCC)=O)[C@]([H])(O)/C=C/CCCCCCCCCCCCC
plasma	DG 18:0_22:0_0:0	LMGL02010145	25.97	698.666	285.7	283.793	0.0066755	[C43H84O5+NH4] 1+	Glycerolipids [GL]	DAG	Diacylglycerols	698.666	0.6278 ppm	OC[C@]([H])(OC(CCCCCCCCCCCCCCCCCCCCC)=O)COC(CCCCCCCCCCCCCCCCC)=O
Liver	TG 18:1_18:2_22:4	LMGL03011298	26.42	950.817	332.5	330.28	0.00667582	[C61H104O6+NH4] 1+	Glycerolipids [GL]	TAG	Triacylglycerols	950.817	0.4107 ppm	C(OC(=O)CCCCC/C=C\C/C=C\C/C=C\C/C=C\CCCCC)[C@]([H])(OC(CCCCCCC/C=C\C/C=C\CCCCC)=O)COC(CCCCCCC/C=C\CCCCCCCC)=O
plasma	LPC O- 18:1	LMGP01060034	9.41	508.376	234.4	232.835	0.0066766	[C26H54NO6P+H] 1+	Glycerophospholipids [GP]	PC	Monoalkylglycerophosphocholines	508.376	0.0443 ppm	[C@](COP(=O)([O-])OCC[N+](C)(C)C)([H])(O)COCCCCCCCCCC/C=C\CCCCCC
Liver	DG 16:0_20:3_0:0	LMGL02010062	23.37	636.556	264.9	263.131	0.00667761	[C39H70O5+NH4] 1+	Glycerolipids [GL]	DAG	Diacylglycerols	636.556	0.2818 ppm	OC[C@]([H])(OC(CCCCCC/C=C\C/C=C\C/C=C\CCCCC)=O)COC(CCCCCCCCCCCCCCC)=O
plasma	TG 14:0_16:0_16:0	LMGL03012786	26.64	796.739	308.1	306.042	0.00667918	[C49H94O6+NH4] 1+	Glycerolipids [GL]	TAG	Triacylglycerols	796.739	0.3485 ppm	C(OC(=O)CCCCCCCCCCCCCCC)[C@]([H])(OC(CCCCCCCCCCCCCCC)=O)COC(CCCCCCCCCCCCC)=O
plasma	PC 34:5	LMGP01010508	18.11	752.522	282	280.116	0.00668133	[C42H74NO8P+H] 1+	Glycerophospholipids [GP]	PC	Diacylglycerophosphocholines	752.523	0.7575 ppm	[C@](COP(=O)([O-])OCC[N+](C)(C)C)([H])(OC(CCC/C=C\C/C=C\C/C=C\C/C=C\C/C=C\CC)=O)COC(CCCCCCCCCCCCC)=O
plasma	SM d34:1	LMSP03010003	16.12	725.559	281	282.877	-0.00668139	[C39H79N2O6P+Na] 1+	Sphingolipids [SP]	Phosphosphingolipids	Ceramide phosphocholines (sphingomyelins)	725.557	3.6588 ppm	[C@](COP(=O)([O-])OCC[N+](C)(C)C)([H])(NC(CCCCCCCCCCCCCCC)=O)[C@]([H])(O)/C=C/CCCCCCCCCCCCC
Liver	Cer d18:1_22:0@	LMSP02010008	24.62	622.613	274.9	273.062	0.00668569	[C40H79NO3+H] 1+	Sphingolipids [SP]	Ceramides	N-acylsphingosines (ceramides)	622.613	0.8669 ppm	[C@](CO)([H])(NC(CCCCCCCCCCCCCCCCCCCCC)=O)[C@]([H])(O)/C=C/CCCCCCCCCCCCC
Liver	TG 16:0_18:1_22:1	LMGL03010572	27.43	932.865	334.2	331.96	0.00670324	[C59H110O6+NH4] 1+	Glycerolipids [GL]	TAG	Triacylglycerols	932.864	0.5997 ppm	C(OC(=O)CCCCCCCCCCC/C=C\CCCCCCCC)[C@]([H])(OC(CCCCCCC/C=C\CCCCCCCC)=O)COC(CCCCCCCCCCCCCCC)=O
Liver	PE 35:2	LMGP02010403	21.43	730.538	276.5	274.642	0.00672112	[C40H76NO8P+H] 1+	Glycerophospholipids [GP]	PE	Diacylglycerophosphoethanolamines	730.538	0.2716 ppm	[C@](COP(=O)(O)OCCN)([H])(OC(CCCCCCCCCCC/C=C\C/C=C\CCCCC)=O)COC(CCCCCCCCCCCC)=O
plasma	TG 12:0_14:1_18:2	LMGL03013247	25.45	762.659	293.8	291.822	0.00673087	[C47H84O6+NH4] 1+	Glycerolipids [GL]	TAG	Triacylglycerols	762.661	2.2804 ppm	C(OC(=O)CCCCCCC/C=C\C/C=C\CCCCC)[C@]([H])(OC(CCCCCCC/C=C\CCCC)=O)COC(CCCCCCCCCCC)=O
HeLa	TG 16:0_20:0_21:0	LMGL03010684	29.78	950.911	339.7	337.412	0.00673417	[C60H116O6+NH4] 1+	Glycerolipids [GL]	TAG	Triacylglycerols	950.911	0.445 ppm	C(OC(=O)CCCCCCCCCCCCCCCCCCCC)[C@]([H])(OC(CCCCCCCCCCCCCCCCCCC)=O)COC(CCCCCCCCCCCCCCC)=O
plasma	SM d16:1_16:0@	LMSP03010035	16.86	675.545	279.1	277.22	0.00673429	[C37H75N2O6P+H] 1+	Sphingolipids [SP]	Phosphosphingolipids	Ceramide phosphocholines (sphingomyelins)	675.544	1.6673 ppm	[C@](COP(=O)([O-])OCC[N+](C)(C)C)([H])(NC(CCCCCCCCCCCCCCC)=O)[C@]([H])(O)/C=C/CCCCCCCCCCC
HeLa	SM d18:1_14:0@	LMSP03010028	16.72	675.545	279.1	277.22	0.00673487	[C37H75N2O6P+H] 1+	Sphingolipids [SP]	Phosphosphingolipids	Ceramide phosphocholines (sphingomyelins)	675.544	1.6673 ppm	[C@](COP(=O)([O-])OCC[N+](C)(C)C)([H])(NC(CCCCCCCCCCCCC)=O)[C@]([H])(O)/C=C/CCCCCCCCCCCCC
HeLa	TG 13:0_14:0_16:0	LMGL03013675	26.18	754.691	298.2	296.184	0.00675889	[C46H88O6+NH4] 1+	Glycerolipids [GL]	TAG	Triacylglycerols	754.692	0.6726 ppm	C(OC(=O)CCCCCCCCCCCCCCC)[C@]([H])(OC(CCCCCCCCCCCCC)=O)COC(CCCCCCCCCCCC)=O
Liver	Cer d18:1_24:0@	LMSP02010012	25.15	650.644	281.2	279.298	0.00676512	[C42H83NO3+H] 1+	Sphingolipids [SP]	Ceramides	N-acylsphingosines (ceramides)	650.645	0.0623 ppm	[C@](CO)([H])(NC(CCCCCCCCCCCCCCCCCCCCCCC)=O)[C@]([H])(O)/C=C/CCCCCCCCCCCCC
plasma	PE 36:4	LMGP02010111	19.45	740.523	272.8	274.648	-0.00677448	[C41H74NO8P+H] 1+	Glycerophospholipids [GP]	PE	Diacylglycerophosphoethanolamines	740.523	0.1369 ppm	[C@](COP(=O)(O)OCCN)([H])(OC(CCCCCCC/C=C\C/C=C\CCCCC)=O)COC(CCCCCCC/C=C\C/C=C\CCCCC)=O
plasma	TG 16:0_18:1_18:1	LMGL03010100	29.7	876.8	322.6	320.415	0.00677461	[C55H102O6+NH4] 1+	Glycerolipids [GL]	TAG	Triacylglycerols	876.802	2.1713 ppm	C(OC(=O)CCCCCCC/C=C\CCCCCCCC)[C@]([H])(OC(CCCCCCC/C=C\CCCCCCCC)=O)COC(CCCCCCCCCCCCCCC)=O
HeLa	TG 16:0_18:0_20:1	LMGL03010205	27.78	906.848	330.3	328.061	0.00677933	[C57H108O6+NH4] 1+	Glycerolipids [GL]	TAG	Triacylglycerols	906.848	0.0959 ppm	C(OC(=O)CCCCCCCCC/C=C\CCCCCCCC)[C@]([H])(OC(CCCCCCCCCCCCCCCCC)=O)COC(CCCCCCCCCCCCCCC)=O
HeLa	PC 16:0_18:1	LMGP01010005	19.4	782.57	288.7	290.659	-0.00678542	[C42H82NO8P+Na] 1+	Glycerophospholipids [GP]	PC	Diacylglycerophosphocholines	782.567	3.8123 ppm	[C@](COP(=O)([O-])OCC[N+](C)(C)C)([H])(OC(CCCCCCC/C=C\CCCCCCCC)=O)COC(CCCCCCCCCCCCCCC)=O
plasma	Chol & Der [C27H44O4+H] 1+	LMST01010250	10.66	433.329	212.1	213.54	-0.00679037	[C27H44O4+H] 1+	Sterol Lipids [ST]	Sterols	Cholesterol and derivatives	433.331	4.5032 ppm	C1[C@@]2(C)[C@@]3([C@@H](O)C=C4[C@]2(OO3)CC[C@@]2(C)[C@@]4([H])CC[C@]2([H])[C@@]([H])(CCCC(C)C)C)C[C@@H](O)C1
plasma	SM d18:1_16:0@	LMSP03010003	19.13	703.576	285.4	283.461	0.00679287	[C39H79N2O6P+H] 1+	Sphingolipids [SP]	Phosphosphingolipids	Ceramide phosphocholines (sphingomyelins)	703.575	1.1826 ppm	[C@](COP(=O)([O-])OCC[N+](C)(C)C)([H])(NC(CCCCCCCCCCCCCCC)=O)[C@]([H])(O)/C=C/CCCCCCCCCCCCC
Liver	TG 16:0_18:2_20:5	LMGL03010451	25.8	894.755	318.1	320.264	-0.00680241	[C57H96O6+NH4] 1+	Glycerolipids [GL]	TAG	Triacylglycerols	894.755	0.5485 ppm	C(OC(=O)CCC/C=C\C/C=C\C/C=C\C/C=C\C/C=C\CC)[C@]([H])(OC(CCCCCCC/C=C\C/C=C\CCCCC)=O)COC(CCCCCCCCCCCCCCC)=O
plasma	TG 15:0_16:0_18:1	LMGL03015010	27.17	836.769	315.4	313.25	0.00681724	[C52H98O6+NH4] 1+	Glycerolipids [GL]	TAG	Triacylglycerols	836.77	1.0482 ppm	C(OC(=O)CCCCCCC/C=C\CCCCCCCC)[C@]([H])(OC(CCCCCCCCCCCCCCC)=O)COC(CCCCCCCCCCCCCC)=O
HeLa	PC 28:1	LMGP01010392	15.59	676.49	269.3	267.463	0.00682158	[C36H70NO8P+H] 1+	Glycerophospholipids [GP]	PC	Diacylglycerophosphocholines	676.491	2.4827 ppm	[C@](COP(=O)([O-])OCC[N+](C)(C)C)([H])(OC(CCCCCCC/C=C\CCCCCCCC)=O)COC(CCCCCCCCC)=O
plasma	PC 28:1	LMGP01010392	15.71	676.492	269.3	267.463	0.00682158	[C36H70NO8P+H] 1+	Glycerophospholipids [GP]	PC	Diacylglycerophosphocholines	676.491	1.036 ppm	[C@](COP(=O)([O-])OCC[N+](C)(C)C)([H])(OC(CCCCCCC/C=C\CCCCCCCC)=O)COC(CCCCCCCCC)=O
HeLa	TG 14:0_18:0_20:0	LMGL03014348	27.78	880.832	326.4	324.167	0.00684074	[C55H106O6+NH4] 1+	Glycerolipids [GL]	TAG	Triacylglycerols	880.833	0.6939 ppm	C(OC(=O)CCCCCCCCCCCCCCCCCCC)[C@]([H])(OC(CCCCCCCCCCCCCCCCC)=O)COC(CCCCCCCCCCCCC)=O
Liver	GlcCer d18:1_24:0@	LMSP0501AA09	24.49	812.696	304.1	302.019	0.00684191	[C48H93NO8+H] 1+	Sphingolipids [SP]	Neutral glycosphingolipids	Simple Glc series	812.697	2.0371 ppm	[C@](CO[C@@H]1O[C@H](CO)[C@@H](O)C(O)C1O)([H])(NC(CCCCCCCCCCCCCCCCCCCCCCC)=O)[C@]([H])(O)/C=C/CCCCCCCCCCCCC
Liver	TG 16:0_16:0_17:0	LMGL03010019	26.94	838.786	317.6	315.422	0.00685883	[C52H100O6+NH4] 1+	Glycerolipids [GL]	TAG	Triacylglycerols	838.786	0.5253 ppm	C(OC(=O)CCCCCCCCCCCCCCCC)[C@]([H])(OC(CCCCCCCCCCCCCCC)=O)COC(CCCCCCCCCCCCCCC)=O
plasma	TG 16:0_16:0_17:0	LMGL03010019	26.57	838.785	317.6	315.422	0.00685883	[C52H100O6+NH4] 1+	Glycerolipids [GL]	TAG	Triacylglycerols	838.786	1.0028 ppm	C(OC(=O)CCCCCCCCCCCCCCCC)[C@]([H])(OC(CCCCCCCCCCCCCCC)=O)COC(CCCCCCCCCCCCCCC)=O
plasma	TG 15:0_16:0_18:0	LMGL03015009	27.71	838.784	317.6	315.422	0.00685911	[C52H100O6+NH4] 1+	Glycerolipids [GL]	TAG	Triacylglycerols	838.786	2.1671 ppm	C(OC(=O)CCCCCCCCCCCCCCCCC)[C@]([H])(OC(CCCCCCCCCCCCCCC)=O)COC(CCCCCCCCCCCCCC)=O
Liver	PC 16:0@_18:2	LMGP01010585	22.75	758.571	283.5	285.447	-0.0068665	[C42H80NO8P+H] 1+	Glycerophospholipids [GP]	PC	Diacylglycerophosphocholines	758.569	1.5633 ppm	[C@](COP(=O)([O-])OCC[N+](C)(C)C)([H])(OC(CCCCCCCC/C=C/C=C\CCCCC)=O)COC(CCCCCCCCCCCCCCC)=O
Liver	TG 16:0_16:1_18:2	LMGL03010053	26.65	846.755	312.9	310.75	0.00687009	[C53H96O6+NH4] 1+	Glycerolipids [GL]	TAG	Triacylglycerols	846.755	0.5075 ppm	C(OC(=O)CCCCCCC/C=C\C/C=C\CCCCC)[C@]([H])(OC(CCCCCCC/C=C\CCCCCC)=O)COC(CCCCCCCCCCCCCCC)=O
Liver	TG 16:0_18:0_18:1	LMGL03010085	27.23	878.813	324.6	322.37	0.00687024	[C55H104O6+NH4] 1+	Glycerolipids [GL]	TAG	Triacylglycerols	878.817	4.2784 ppm	C(OC(=O)CCCCCCC/C=C\CCCCCCCC)[C@]([H])(OC(CCCCCCCCCCCCCCCCC)=O)COC(CCCCCCCCCCCCCCC)=O
Liver	TG 18:0_18:1_18:2	LMGL03010252	26.85	902.817	326.4	324.155	0.0068788	[C57H104O6+NH4] 1+	Glycerolipids [GL]	TAG	Triacylglycerols	902.817	0.2297 ppm	C(OC(=O)CCCCCCC/C=C\C/C=C\CCCCC)[C@]([H])(OC(CCCCCCC/C=C\CCCCCCCC)=O)COC(CCCCCCCCCCCCCCCCC)=O
HeLa	TG 16:0_18:0_20:0	LMGL03010175	25.97	908.862	331.9	329.616	0.00688026	[C57H110O6+NH4] 1+	Glycerolipids [GL]	TAG	Triacylglycerols	908.864	2.4065 ppm	C(OC(=O)CCCCCCCCCCCCCCCCCCC)[C@]([H])(OC(CCCCCCCCCCCCCCCCC)=O)COC(CCCCCCCCCCCCCCC)=O
HeLa	TG 14:0_16:0_20:0	LMGL03014233	27.42	852.802	320.6	318.392	0.00688631	[C53H102O6+NH4] 1+	Glycerolipids [GL]	TAG	Triacylglycerols	852.802	0.201 ppm	C(OC(=O)CCCCCCCCCCCCCCCCCCC)[C@]([H])(OC(CCCCCCCCCCCCCCC)=O)COC(CCCCCCCCCCCCC)=O
Liver	TG 18:1_18:2_18:2	LMGL03010327	26.31	898.787	322.4	320.18	0.00688678	[C57H100O6+NH4] 1+	Glycerolipids [GL]	TAG	Triacylglycerols	898.786	0.8977 ppm	C(OC(=O)CCCCCCC/C=C\C/C=C\CCCCC)[C@]([H])(OC(CCCCCCC/C=C\C/C=C\CCCCC)=O)COC(CCCCCCC/C=C\CCCCCCCC)=O
HeLa	PE 22:6_18:1@	LMGP02011143	20.06	790.539	281.9	283.842	-0.00688749	[C45H76NO8P+H] 1+	Glycerophospholipids [GP]	PE	Diacylglycerophosphoethanolamines	790.538	0.8686 ppm	[C@](COP(=O)(O)OCCN)([H])(OC(CCCCCCC/C=C\CCCCCCCC)=O)COC(CC/C=C\C/C=C\C/C=C\C/C=C\C/C=C\C/C=C\CC)=O
plasma	TG 12:0_14:1_16:0	LMGL03013240	25.69	738.66	291.9	289.889	0.00688965	[C45H84O6+NH4] 1+	Glycerolipids [GL]	TAG	Triacylglycerols	738.661	0.3714 ppm	C(OC(=O)CCCCCCCCCCCCCCC)[C@]([H])(OC(CCCCCCC/C=C\CCCC)=O)COC(CCCCCCCCCCC)=O
Liver	TG 15:0_16:0_16:1	LMGL03015005	26.27	808.738	309	306.871	0.00689157	[C50H94O6+NH4] 1+	Glycerolipids [GL]	TAG	Triacylglycerols	808.739	1.4753 ppm	C(OC(=O)CCCCCCC/C=C\CCCCCC)[C@]([H])(OC(CCCCCCCCCCCCCCC)=O)COC(CCCCCCCCCCCCCC)=O
Liver	TG 15:0_16:0_16:1	LMGL03015005	26.99	808.739	309	306.871	0.00689157	[C50H94O6+NH4] 1+	Glycerolipids [GL]	TAG	Triacylglycerols	808.739	0.3433 ppm	C(OC(=O)CCCCCCC/C=C\CCCCCC)[C@]([H])(OC(CCCCCCCCCCCCCCC)=O)COC(CCCCCCCCCCCCCC)=O
plasma	TG 14:0_16:0_18:1	LMGL03014226	26.65	822.755	312.2	310.047	0.00689641	[C51H96O6+NH4] 1+	Glycerolipids [GL]	TAG	Triacylglycerols	822.755	0.1514 ppm	C(OC(=O)CCCCCCC/C=C\CCCCCCCC)[C@]([H])(OC(CCCCCCCCCCCCCCC)=O)COC(CCCCCCCCCCCCC)=O
Liver	DG 16:0_16:0_0:0	LMGL02010001	23.76	586.541	258.8	257.013	0.00690613	[C35H68O5+NH4] 1+	Glycerolipids [GL]	DAG	Diacylglycerols	586.54	0.1532 ppm	OCC([H])(OC(CCCCCCCCCCCCCCC)=O)COC(CCCCCCCCCCCCCCC)=O
Liver	DG 16:0_16:0_0:0	LMGL02010001	27.31	586.541	258.8	257.013	0.00690613	[C35H68O5+NH4] 1+	Glycerolipids [GL]	DAG	Diacylglycerols	586.54	0.9857 ppm	OCC([H])(OC(CCCCCCCCCCCCCCC)=O)COC(CCCCCCCCCCCCCCC)=O
HeLa	PC 40:6	LMGP01010821	20.06	834.601	295.9	297.946	-0.00691538	[C48H84NO8P+H] 1+	Glycerophospholipids [GP]	PC	Diacylglycerophosphocholines	834.601	0.4832 ppm	[C@](COP(=O)([O-])OCC[N+](C)(C)C)([H])(OC(CC/C=C\C/C=C\C/C=C\C/C=C\C/C=C\C/C=C\CC)=O)COC(CCCCCCCCCCCCCCCCC)=O
HeLa	TG 12:0_14:0_16:0	LMGL03013211	29.04	740.676	294.8	292.76	0.00692077	[C45H86O6+NH4] 1+	Glycerolipids [GL]	TAG	Triacylglycerols	740.676	0.2395 ppm	C(OC(=O)CCCCCCCCCCCCCCC)[C@]([H])(OC(CCCCCCCCCCCCC)=O)COC(CCCCCCCCCCC)=O
Liver	PE 16:0_18:3@	LMGP02010041	19.22	714.507	269.9	271.773	-0.00694028	[C39H72NO8P+H] 1+	Glycerophospholipids [GP]	PE	Diacylglycerophosphoethanolamines	714.507	0.7749 ppm	[C@](COP(=O)(O)OCCN)([H])(OC(CCCCCCC/C=C\C/C=C\C/C=C\CC)=O)COC(CCCCCCCCCCCCCCC)=O
plasma	PE 34:3	LMGP02010041	19.46	714.509	269.9	271.773	-0.00694028	[C39H72NO8P+H] 1+	Glycerophospholipids [GP]	PE	Diacylglycerophosphoethanolamines	714.507	2.398 ppm	[C@](COP(=O)(O)OCCN)([H])(OC(CCCCCCC/C=C\C/C=C\C/C=C\CC)=O)COC(CCCCCCCCCCCCCCC)=O
Liver	PE 35:1	LMGP02010402	22.46	732.554	278.7	276.763	0.00694909	[C40H78NO8P+H] 1+	Glycerophospholipids [GP]	PE	Diacylglycerophosphoethanolamines	732.554	0.3199 ppm	[C@](COP(=O)(O)OCCN)([H])(OC(CCCCCCCCC/C=C\CCCCCCCCCC)=O)COC(CCCCCCCCCCCC)=O
plasma	PC 30:0	LMGP01010395	20.88	706.538	279.4	277.457	0.00695477	[C38H76NO8P+H] 1+	Glycerophospholipids [GP]	PC	Diacylglycerophosphocholines	706.538	0.108 ppm	[C@](COP(=O)([O-])OCC[N+](C)(C)C)([H])(OC(CCCCCCCCCCCCCCCCCCC)=O)COC(CCCCCCCCC)=O
HeLa	PC 30:0	LMGP01010395	21.79	706.538	279.4	277.457	0.00695477	[C38H76NO8P+H] 1+	Glycerophospholipids [GP]	PC	Diacylglycerophosphocholines	706.538	0.3672 ppm	[C@](COP(=O)([O-])OCC[N+](C)(C)C)([H])(OC(CCCCCCCCCCCCCCCCCCC)=O)COC(CCCCCCCCC)=O
Liver	PC 30:0	LMGP01010395	19.16	706.538	279.4	277.457	0.00695477	[C38H76NO8P+H] 1+	Glycerophospholipids [GP]	PC	Diacylglycerophosphocholines	706.538	0.2808 ppm	[C@](COP(=O)([O-])OCC[N+](C)(C)C)([H])(OC(CCCCCCCCCCCCCCCCCCC)=O)COC(CCCCCCCCC)=O
plasma	TG 14:0_16:0_20:4	LMGL03014237	26.29	844.738	314.2	312.012	0.00696485	[C53H94O6+NH4] 1+	Glycerolipids [GL]	TAG	Triacylglycerols	844.739	0.7622 ppm	C(OC(=O)CCC/C=C\C/C=C\C/C=C\C/C=C\CCCCC)[C@]([H])(OC(CCCCCCCCCCCCCCC)=O)COC(CCCCCCCCCCCCC)=O
HeLa	PE 38:3	LMGP02010537	22.58	770.569	285.5	283.504	0.00699078	[C43H80NO8P+H] 1+	Glycerophospholipids [GP]	PE	Diacylglycerophosphoethanolamines	770.569	0.0452 ppm	[C@](COP(=O)(O)OCCN)([H])(OC(CCCCCCCCCCC/C=C\C/C=C\CCCCC)=O)COC(CCCCCCC/C=C\CCCCCC)=O
plasma	TG 14:0_16:0_16:0	LMGL03012786	27.17	796.737	308.2	306.042	0.00700148	[C49H94O6+NH4] 1+	Glycerolipids [GL]	TAG	Triacylglycerols	796.739	1.6508 ppm	C(OC(=O)CCCCCCCCCCCCCCC)[C@]([H])(OC(CCCCCCCCCCCCCCC)=O)COC(CCCCCCCCCCCCC)=O
plasma	PC 33:0	LMGP01010399	22.01	748.585	288.3	286.281	0.00700363	[C41H82NO8P+H] 1+	Glycerophospholipids [GP]	PC	Diacylglycerophosphocholines	748.585	0.3276 ppm	[C@](COP(=O)([O-])OCC[N+](C)(C)C)([H])(OC(CCCCCCCCCCCCCCCCCCCCCC)=O)COC(CCCCCCCCC)=O
Liver	PC 33:0	LMGP01010399	21.9	748.585	288.3	286.281	0.00700363	[C41H82NO8P+H] 1+	Glycerophospholipids [GP]	PC	Diacylglycerophosphocholines	748.585	0.0801 ppm	[C@](COP(=O)([O-])OCC[N+](C)(C)C)([H])(OC(CCCCCCCCCCCCCCCCCCCCCC)=O)COC(CCCCCCCCC)=O
Liver	TG 15:0_16:1_18:2	LMGL03015036	29.71	832.739	311.4	309.218	0.00700853	[C52H94O6+NH4] 1+	Glycerolipids [GL]	TAG	Triacylglycerols	832.739	0.1064 ppm	C(OC(=O)CCCCCCC/C=C\C/C=C\CCCCC)[C@]([H])(OC(CCCCCCC/C=C\CCCCCC)=O)COC(CCCCCCCCCCCCCC)=O
HeLa	PS 32:1	LMGP03010059	18.6	734.497	275.8	273.864	0.00701961	[C38H72NO10P+H] 1+	Glycerophospholipids [GP]	PS	Diacylglycerophosphoserines	734.497	0.4744 ppm	C(O)(=O)[C@@]([H])(N)COP(OC[C@]([H])(OC(CCCCCCCCC/C=C\CCCCCCCC)=O)COC(CCCCCCCCCCC)=O)(=O)O
plasma	PC 35:4	LMGP01010931	18.51	768.554	284.4	282.402	0.00702579	[C43H78NO8P+H] 1+	Glycerophospholipids [GP]	PC	Diacylglycerophosphocholines	768.554	0.251 ppm	[C@](COP(=O)([O-])OCC[N+](C)(C)C)([H])(OC(CCCCCCC/C=C\C=C\CCCCC)=O)COC(CCCCCCC/C=C\C/C=C/CCCCC)=O
HeLa	PE 16:1_20:5@	LMGP02010533	17.33	736.492	269.8	271.696	-0.00702633	[C41H70NO8P+H] 1+	Glycerophospholipids [GP]	PE	Diacylglycerophosphoethanolamines	736.491	0.8687 ppm	[C@](COP(=O)(O)OCCN)([H])(OC(CCC/C=C\C/C=C\C/C=C\C/C=C\C/C=C\CC)=O)COC(CCCCCCC/C=C\CCCCCC)=O
Liver	PE 16:1_20:5@	LMGP02010533	17.17	736.49	269.8	271.696	-0.00702633	[C41H70NO8P+H] 1+	Glycerophospholipids [GP]	PE	Diacylglycerophosphoethanolamines	736.491	1.0374 ppm	[C@](COP(=O)(O)OCCN)([H])(OC(CCC/C=C\C/C=C\C/C=C\C/C=C\C/C=C\CC)=O)COC(CCCCCCC/C=C\CCCCCC)=O
HeLa	PC 16:1_17:1	LMGP01011481	18.85	744.554	281.9	279.919	0.00702671	[C41H78NO8P+H] 1+	Glycerophospholipids [GP]	PC	Diacylglycerophosphocholines	744.554	0.6426 ppm	[C@](COP(=O)([O-])OCC[N+](C)(C)C)([H])(OC(CCCCCCC/C=C\CCCCCCC)=O)COC(CCCCCCC/C=C\CCCCCC)=O
plasma	PC 35:1	LMGP01010711	22.15	774.601	291.6	289.551	0.00702702	[C43H84NO8P+H] 1+	Glycerophospholipids [GP]	PC	Diacylglycerophosphocholines	774.601	0.0309 ppm	[C@](COP(=O)([O-])OCC[N+](C)(C)C)([H])(OC(CCCCCCC/C=C\CCCCCCCC)=O)COC(CCCCCCCCCCCCCCCC)=O
plasma	PC 35:1	LMGP01010711	22.65	774.601	291.6	289.551	0.00702702	[C43H84NO8P+H] 1+	Glycerophospholipids [GP]	PC	Diacylglycerophosphocholines	774.601	0.5206 ppm	[C@](COP(=O)([O-])OCC[N+](C)(C)C)([H])(OC(CCCCCCC/C=C\CCCCCCCC)=O)COC(CCCCCCCCCCCCCCCC)=O
HeLa	TG 14:0_16:0_16:1	LMGL03014221	29.71	794.723	305.7	303.548	0.00703864	[C49H92O6+NH4] 1+	Glycerolipids [GL]	TAG	Triacylglycerols	794.723	0.4714 ppm	C(OC(=O)CCCCCCC/C=C\CCCCCC)[C@]([H])(OC(CCCCCCCCCCCCCCC)=O)COC(CCCCCCCCCCCCC)=O
plasma	TG 14:0_16:0_16:1	LMGL03014221	26.34	794.723	305.7	303.548	0.00703864	[C49H92O6+NH4] 1+	Glycerolipids [GL]	TAG	Triacylglycerols	794.723	0.0662 ppm	C(OC(=O)CCCCCCC/C=C\CCCCCC)[C@]([H])(OC(CCCCCCCCCCCCCCC)=O)COC(CCCCCCCCCCCCC)=O
HeLa	DG 18:1_16:0_0:0	LMGL02010004	23.96	612.556	262.5	260.651	0.00704262	[C37H70O5+NH4] 1+	Glycerolipids [GL]	DAG	Diacylglycerols	612.556	0.6914 ppm	OC[C@]([H])(OC(CCCCCCCCCCCCCCC)=O)COC(CCCCCCCCC/C=C/CCCCCC)=O
HeLa	DG 18:1_16:0_0:0	LMGL02010004	24.43	612.555	262.5	260.651	0.00704262	[C37H70O5+NH4] 1+	Glycerolipids [GL]	DAG	Diacylglycerols	612.556	1.6878 ppm	OC[C@]([H])(OC(CCCCCCCCCCCCCCC)=O)COC(CCCCCCCCC/C=C/CCCCCC)=O
HeLa	TG 18:1_18:1_20:1	LMGL03010484	27.38	930.849	332.1	329.76	0.00704613	[C59H108O6+NH4] 1+	Glycerolipids [GL]	TAG	Triacylglycerols	930.848	0.3656 ppm	C(OC(=O)CCCCCCCCC/C=C\CCCCCCCC)[C@]([H])(OC(CCCCCCC/C=C\CCCCCCCC)=O)COC(CCCCCCC/C=C\CCCCCCCC)=O
plasma	PC O- 32:1	LMGP01020016	20.85	718.575	283.8	281.8	0.00704646	[C40H80NO7P+H] 1+	Glycerophospholipids [GP]	PC	1-alkyl,2-acylglycerophosphocholines	718.574	0.6039 ppm	[C@](COP(=O)([O-])OCC[N+](C)(C)C)([H])(OC(CCCCCCC/C=C\CCCCCCCC)=O)COCCCCCCCCCCCCCC
plasma	SM d39:2	LMSP03010064	22.3	771.638	297.2	295.1	0.00706732	[C44H87N2O6P+H] 1+	Sphingolipids [SP]	Phosphosphingolipids	Ceramide phosphocholines (sphingomyelins)	771.638	0.4737 ppm	[C@](COP(=O)([O-])OCC[N+](C)(C)C)([H])(NC(CCCCCCCCCCCCCCCCCCCC)=O)[C@]([H])(O)/C=C/CCCCCCCC/C=C\CCC
HeLa	PC O- 31:0	LMGP01020180	21.16	706.573	282.8	280.8	0.00707247	[C39H80NO7P+H] 1+	Glycerophospholipids [GP]	PC	1-alkyl,2-acylglycerophosphocholines	706.574	1.5454 ppm	[C@](COP(=O)([O-])OCC[N+](C)(C)C)([H])(OC(CCCCCCCCCCCCCC)=O)COCCCCCCCCCCCCCCCC
HeLa	PC O- 20:0	LMGP01020072	12.06	552.403	245.8	244.061	0.00707461	[C28H58NO7P+H] 1+	Glycerophospholipids [GP]	PC	1-alkyl,2-acylglycerophosphocholines	552.402	0.8428 ppm	[C@](COP(=O)([O-])OCC[N+](C)(C)C)([H])(OC(CCC)=O)COCCCCCCCCCCCCCCCC
HeLa	PC 40:5	LMGP01010816	23.6	836.616	296.6	298.699	-0.0070769	[C48H86NO8P+H] 1+	Glycerophospholipids [GP]	PC	Diacylglycerophosphocholines	836.616	0.6423 ppm	[C@](COP(=O)([O-])OCC[N+](C)(C)C)([H])(OC(CC/C=C\C/C=C\C/C=C\C/C=C\C/C=C\CCCCC)=O)COC(CCCCCCCCCCCCCCCCC)=O
plasma	TG 17:0_17:1_18:1	LMGL03010087	26.99	876.802	322.7	320.414	0.00708549	[C55H102O6+NH4] 1+	Glycerolipids [GL]	TAG	Triacylglycerols	876.802	0.822 ppm	C(OC(=O)CCCCCCC/C=C\CCCCCCCC)[C@]([H])(OC(CCCCCCC/C=C\CCCCCCC)=O)COC(CCCCCCCCCCCCCCCC)=O
plasma	TG 13:0_14:0_16:0	LMGL03013675	26.14	754.692	298.3	296.184	0.00709186	[C46H88O6+NH4] 1+	Glycerolipids [GL]	TAG	Triacylglycerols	754.692	0.3491 ppm	C(OC(=O)CCCCCCCCCCCCCCC)[C@]([H])(OC(CCCCCCCCCCCCC)=O)COC(CCCCCCCCCCCC)=O
HeLa	TG 16:0_17:0_22:1	LMGL03010367	27.94	920.864	332.9	330.537	0.00709924	[C58H110O6+NH4] 1+	Glycerolipids [GL]	TAG	Triacylglycerols	920.864	0.6519 ppm	C(OC(=O)CCCCCCCCCCC/C=C\CCCCCCCC)[C@]([H])(OC(CCCCCCCCCCCCCCCC)=O)COC(CCCCCCCCCCCCCCC)=O
HeLa	TG 14:0_16:1_16:1	LMGL03012787	27.9	792.71	303.1	300.947	0.00710166	[C49H90O6+NH4] 1+	Glycerolipids [GL]	TAG	Triacylglycerols	792.708	2.4849 ppm	C(OC(=O)CCCCCCC/C=C\CCCCCC)[C@]([H])(OC(CCCCCCC/C=C\CCCCCC)=O)COC(CCCCCCCCCCCCC)=O
Liver	LPC 16:0_0:0	LMGP01050018	5.06	496.34	230.6	228.961	0.0071082	[C24H50NO7P+H] 1+	Glycerophospholipids [GP]	PC	Monoacylglycerophosphocholines	496.34	0.397 ppm	[C@](COP(=O)([O-])OCC[N+](C)(C)C)([H])(O)COC(CCCCCCCCCCCCCCC)=O
plasma	TG 16:0_17:0_22:0	LMGL03010323	25.91	922.878	334.6	332.22	0.00711381	[C58H112O6+NH4] 1+	Glycerolipids [GL]	TAG	Triacylglycerols	922.88	1.9342 ppm	C(OC(=O)CCCCCCCCCCCCCCCCCCCCC)[C@]([H])(OC(CCCCCCCCCCCCCCCC)=O)COC(CCCCCCCCCCCCCCC)=O
HeLa	DG 16:0_22:0_0:0	LMGL02010096	25.64	670.631	279.1	277.11	0.00713026	[C41H80O5+NH4] 1+	Glycerolipids [GL]	DAG	Diacylglycerols	670.634	4.7319 ppm	OC[C@]([H])(OC(CCCCCCCCCCCCCCCCCCCCC)=O)COC(CCCCCCCCCCCCCCC)=O
plasma	TG 15:0_16:0_18:1	LMGL03015010	26.82	836.77	315.5	313.25	0.00713204	[C52H98O6+NH4] 1+	Glycerolipids [GL]	TAG	Triacylglycerols	836.77	0.0459 ppm	C(OC(=O)CCCCCCC/C=C\CCCCCCCC)[C@]([H])(OC(CCCCCCCCCCCCCCC)=O)COC(CCCCCCCCCCCCCC)=O
plasma	TG 15:0_16:0_18:1	LMGL03015010	27.67	836.769	315.5	313.25	0.00713204	[C52H98O6+NH4] 1+	Glycerolipids [GL]	TAG	Triacylglycerols	836.77	1.4858 ppm	C(OC(=O)CCCCCCC/C=C\CCCCCCCC)[C@]([H])(OC(CCCCCCCCCCCCCCC)=O)COC(CCCCCCCCCCCCCC)=O
plasma	LPC 20:3	LMGP01050133	7.25	546.359	230.4	232.047	-0.00714892	[C28H52NO7P+H] 1+	Glycerophospholipids [GP]	PC	Monoacylglycerophosphocholines	546.355	7.0224 ppm	[C@](COP(=O)([O-])OCC[N+](C)(C)C)([H])(O)COC(CCCCCC/C=C\C/C=C\C/C=C\CCCCC)=O
Liver	TG 18:0_18:1_22:6	LMGL03011311	26.63	950.813	333.4	331.016	0.00714993	[C61H104O6+NH4] 1+	Glycerolipids [GL]	TAG	Triacylglycerols	950.817	4.2112 ppm	C(OC(=O)CC/C=C\C/C=C\C/C=C\C/C=C\C/C=C\C/C=C\CC)[C@]([H])(OC(CCCCCCC/C=C\CCCCCCCC)=O)COC(CCCCCCCCCCCCCCCCC)=O
HeLa	GlcCer d18:1_24:0@	LMSP0501AA09	24.58	812.697	304.2	302.019	0.00716839	[C48H93NO8+H] 1+	Sphingolipids [SP]	Neutral glycosphingolipids	Simple Glc series	812.697	0.9857 ppm	[C@](CO[C@@H]1O[C@H](CO)[C@@H](O)C(O)C1O)([H])(NC(CCCCCCCCCCCCCCCCCCCCCCC)=O)[C@]([H])(O)/C=C/CCCCCCCCCCCCC
plasma	DG 18:1_18:1_0:0	LMGL02010049	24.47	638.573	266.4	264.489	0.00717232	[C39H72O5+NH4] 1+	Glycerolipids [GL]	DAG	Diacylglycerols	638.572	1.3047 ppm	OC[C@]([H])(OC(CCCCCCC/C=C\CCCCCCCC)=O)COC(CCCCCCC/C=C\CCCCCCCC)=O
HeLa	TG 16:1_17:0_18:0	LMGL03010050	29.75	864.8	320.7	318.399	0.00717574	[C54H102O6+NH4] 1+	Glycerolipids [GL]	TAG	Triacylglycerols	864.802	1.3545 ppm	C(OC(=O)CCCCCCCCCCCCCCCCC)[C@]([H])(OC(CCCCCCCCCCCCCCCC)=O)COC(CCCCCCC/C=C\CCCCCC)=O
plasma	TG 16:0_18:0_18:1	LMGL03010085	27.34	878.817	324.7	322.37	0.0071761	[C55H104O6+NH4] 1+	Glycerolipids [GL]	TAG	Triacylglycerols	878.817	0.1808 ppm	C(OC(=O)CCCCCCC/C=C\CCCCCCCC)[C@]([H])(OC(CCCCCCCCCCCCCCCCC)=O)COC(CCCCCCCCCCCCCCC)=O
plasma	PC 39:4	LMGP01011520	22.08	824.614	298.7	296.553	0.00718891	[C47H86NO8P+H] 1+	Glycerophospholipids [GP]	PC	Diacylglycerophosphocholines	824.616	2.576 ppm	[C@](COP(=O)([O-])OCC[N+](C)(C)C)([H])(OC(CCCCC/C=C\C/C=C\C/C=C\C/C=C\CCCCC)=O)COC(CCCCCCCCCCCCCCCC)=O
plasma	TG 16:0_16:1_17:1	LMGL03010025	26.84	834.755	313.2	310.948	0.00718963	[C52H96O6+NH4] 1+	Glycerolipids [GL]	TAG	Triacylglycerols	834.755	0.3685 ppm	C(OC(=O)CCCCCCC/C=C\CCCCCCC)[C@]([H])(OC(CCCCCCC/C=C\CCCCCC)=O)COC(CCCCCCCCCCCCCCC)=O
plasma	TG 12:0_16:1_18:1	LMGL03013351	26.06	792.707	303	300.82	0.00719398	[C49H90O6+NH4] 1+	Glycerolipids [GL]	TAG	Triacylglycerols	792.708	0.287 ppm	C(OC(=O)CCCCCCC/C=C\CCCCCCCC)[C@]([H])(OC(CCCCCCC/C=C\CCCCCC)=O)COC(CCCCCCCCCCC)=O
plasma	TG 15:0_16:0_16:0	LMGL03012900	25.85	810.755	311.5	309.256	0.00720306	[C50H96O6+NH4] 1+	Glycerolipids [GL]	TAG	Triacylglycerols	810.755	0.1536 ppm	C(OC(=O)CCCCCCCCCCCCCCC)[C@]([H])(OC(CCCCCCCCCCCCCCC)=O)COC(CCCCCCCCCCCCCC)=O
HeLa	TG 15:0_16:0_16:0	LMGL03012900	26.87	810.755	311.5	309.256	0.00720306	[C50H96O6+NH4] 1+	Glycerolipids [GL]	TAG	Triacylglycerols	810.755	0.1536 ppm	C(OC(=O)CCCCCCCCCCCCCCC)[C@]([H])(OC(CCCCCCCCCCCCCCC)=O)COC(CCCCCCCCCCCCCC)=O
plasma	PC O- 32:2	LMGP01020017	20.65	716.559	281.7	279.668	0.00721252	[C40H78NO7P+H] 1+	Glycerophospholipids [GP]	PC	1-alkyl,2-acylglycerophosphocholines	716.559	0.0408 ppm	[C@](COP(=O)([O-])OCC[N+](C)(C)C)([H])(OC(CCCCCCC/C=C\C/C=C\CCCCC)=O)COCCCCCCCCCCCCCC
plasma	TG 14:0_16:0_18:1	LMGL03014226	25.94	822.754	312.3	310.047	0.0072144	[C51H96O6+NH4] 1+	Glycerolipids [GL]	TAG	Triacylglycerols	822.755	1.0356 ppm	C(OC(=O)CCCCCCC/C=C\CCCCCCCC)[C@]([H])(OC(CCCCCCCCCCCCCCC)=O)COC(CCCCCCCCCCCCC)=O
HeLa	PC O- 36:4	LMGP01020054	21.17	768.59	291.3	289.194	0.007229	[C44H82NO7P+H] 1+	Glycerophospholipids [GP]	PC	1-alkyl,2-acylglycerophosphocholines	768.59	0.2938 ppm	[C@](COP(=O)([O-])OCC[N+](C)(C)C)([H])(OC(CCC/C=C/C/C=C/C/C=C/C/C=C/CCCCC)=O)COCCCCCCCCCCCCCCCC
plasma	PI 36:3	LMGP06010104	19.4	861.549	299.2	297.036	0.00723098	[C45H81O13P+H] 1+	Glycerophospholipids [GP]	PI	Diacylglycerophosphoinositols	861.549	0.863 ppm	[C@]([H])(OC(CCCCCCCCCCC/C=C\C/C=C\CCCCC)=O)(COP(=O)(O)O[C@@H]1C(O)[C@H](O)C(O)C(O)C1O)COC(CCCCCCC/C=C\CCCC)=O
HeLa	Oxidized PC 38:4	LMGP20010001	13.22	826.593	294.1	296.229	-0.00723876	[C46H84NO9P+H] 1+	Glycerophospholipids [GP]	Oxidized glycerophospholipids	Oxidized glycerophosphocholines	826.596	4.3616 ppm	[C@](COP(=O)([O-])OCC[N+](C)(C)C)([H])(OC(CCC/C=C\C/C=C\C=C\[C@@H](O)C/C=C\CCCCC)=O)COC(CCCCCCCCCCCCCCCCC)=O
plasma	TG 12:0_14:0_18:1	LMGL03013217	26.02	766.692	298.9	296.734	0.00724557	[C47H88O6+NH4] 1+	Glycerolipids [GL]	TAG	Triacylglycerols	766.692	0.1048 ppm	C(OC(=O)CCCCCCC/C=C\CCCCCCCC)[C@]([H])(OC(CCCCCCCCCCCCC)=O)COC(CCCCCCCCCCC)=O
plasma	TG 16:0_18:0_19:0	LMGL03010149	27.91	894.847	329	326.615	0.00724938	[C56H108O6+NH4] 1+	Glycerolipids [GL]	TAG	Triacylglycerols	894.848	1.052 ppm	C(OC(=O)CCCCCCCCCCCCCCCCCC)[C@]([H])(OC(CCCCCCCCCCCCCCCCC)=O)COC(CCCCCCCCCCCCCCC)=O
Liver	PC O- 36:3	LMGP01020053	21.15	770.607	292.9	290.775	0.00725493	[C44H84NO7P+H] 1+	Glycerophospholipids [GP]	PC	1-alkyl,2-acylglycerophosphocholines	770.606	1.4485 ppm	[C@](COP(=O)([O-])OCC[N+](C)(C)C)([H])(OC(CCCCCC/C=C\C/C=C\C/C=C\CCCCC)=O)COCCCCCCCCCCCCCCCC
Liver	TG 12:0_14:0_16:0	LMGL03013211	29.84	740.674	294.9	292.76	0.00725752	[C45H86O6+NH4] 1+	Glycerolipids [GL]	TAG	Triacylglycerols	740.676	3.1236 ppm	C(OC(=O)CCCCCCCCCCCCCCC)[C@]([H])(OC(CCCCCCCCCCCCC)=O)COC(CCCCCCCCCCC)=O
plasma	PC O- 18:0@_18:2	LMGP01020203	23.28	772.615	294.7	292.559	0.00726471	[C44H86NO7P+H] 1+	Glycerophospholipids [GP]	PC	1-alkyl,2-acylglycerophosphocholines	772.621	8.0674 ppm	[C@](COP(=O)([O-])OCC[N+](C)(C)C)([H])(OC(CCCCCCC/C=C\C/C=C\CCCCC)=O)COCCCCCCCCCCCCCCCCCC
Liver	PC O- 36:1	LMGP01020052	23.36	774.635	296.5	294.345	0.00726801	[C44H88NO7P+H] 1+	Glycerophospholipids [GP]	PC	1-alkyl,2-acylglycerophosphocholines	774.637	2.5633 ppm	[C@](COP(=O)([O-])OCC[N+](C)(C)C)([H])(OC(CCCCCCC/C=C\CCCCCCCCCC)=O)COCCCCCCCCCCCCCCCC
Liver	DG 18:0_16:0_0:0	LMGL02010003	24.47	614.572	265.6	263.669	0.00726934	[C37H72O5+NH4] 1+	Glycerolipids [GL]	DAG	Diacylglycerols	614.572	1.0577 ppm	OC[C@]([H])(OC(CCCCCCCCCCCCCCC)=O)COC(CCCCCCCCCCCCCCCCC)=O
plasma	DG 18:0_16:0_0:0	LMGL02010003	24.56	614.571	265.6	263.669	0.00726934	[C37H72O5+NH4] 1+	Glycerolipids [GL]	DAG	Diacylglycerols	614.572	0.7299 ppm	OC[C@]([H])(OC(CCCCCCCCCCCCCCC)=O)COC(CCCCCCCCCCCCCCCCC)=O
HeLa	PC 30:1	LMGP01010440	21.08	704.524	272.2	274.179	-0.00727002	[C38H74NO8P+H] 1+	Glycerophospholipids [GP]	PC	Diacylglycerophosphocholines	704.523	1.53 ppm	[C@](COP(=O)([O-])OCC[N+](C)(C)C)([H])(OC(CCCCCCC/C=C\CCCCCCCC)=O)COC(CCCCCCCCCCC)=O
HeLa	DG 16:0_22:1_0:0	LMGL02010106	25.15	668.615	276.3	274.289	0.00727846	[C41H78O5+NH4] 1+	Glycerolipids [GL]	DAG	Diacylglycerols	668.619	4.9825 ppm	OC[C@]([H])(OC(CCCCCCCCCCC/C=C\CCCCCCCC)=O)COC(CCCCCCCCCCCCCCC)=O
Liver	TG 16:1_17:1_18:2	LMGL03010089	26.14	858.755	313.9	311.613	0.00728576	[C54H96O6+NH4] 1+	Glycerolipids [GL]	TAG	Triacylglycerols	858.755	0.6425 ppm	C(OC(=O)CCCCCCC/C=C\C/C=C\CCCCC)[C@]([H])(OC(CCCCCCC/C=C\CCCCCCC)=O)COC(CCCCCCC/C=C\CCCCCC)=O
HeLa	PC 30:0	LMGP01010395	28.58	706.539	279.5	277.457	0.00731006	[C38H76NO8P+H] 1+	Glycerophospholipids [GP]	PC	Diacylglycerophosphocholines	706.538	0.7991 ppm	[C@](COP(=O)([O-])OCC[N+](C)(C)C)([H])(OC(CCCCCCCCCCCCCCCCCCC)=O)COC(CCCCCCCCC)=O
plasma	TG 14:0_16:0_16:0	LMGL03012786	25.88	796.735	308.3	306.042	0.00732357	[C49H94O6+NH4] 1+	Glycerolipids [GL]	TAG	Triacylglycerols	796.739	5.0981 ppm	C(OC(=O)CCCCCCCCCCCCCCC)[C@]([H])(OC(CCCCCCCCCCCCCCC)=O)COC(CCCCCCCCCCCCC)=O
HeLa	TG 13:0_16:0_16:0	LMGL03012726	26.55	782.723	305	302.764	0.0073302	[C48H92O6+NH4] 1+	Glycerolipids [GL]	TAG	Triacylglycerols	782.723	0.1667 ppm	C(OC(=O)CCCCCCCCCCCCCCC)[C@]([H])(OC(CCCCCCCCCCCCCCC)=O)COC(CCCCCCCCCCCC)=O
HeLa	SM d38:2	LMSP03010058	21.52	757.623	294.9	292.738	0.0073315	[C43H85N2O6P+H] 1+	Sphingolipids [SP]	Phosphosphingolipids	Ceramide phosphocholines (sphingomyelins)	757.622	1.2407 ppm	[C@](COP(=O)([O-])OCC[N+](C)(C)C)([H])(NC(CCCCCCCCCCC/C=C\CCCCCCCC)=O)[C@]([H])(O)/C=C/CCCCCCCCCCC
plasma	PC 17:0@_20:4	LMGP01010003	20.77	796.585	292.4	290.253	0.00734368	[C45H82NO8P+H] 1+	Glycerophospholipids [GP]	PC	Diacylglycerophosphocholines	796.585	0.4583 ppm	[C@](COP(=O)([O-])OCC[N+](C)(C)C)([H])(OC(CCC/C=C\C/C=C\C/C=C\C/C=C\CCCCC)=O)COC(CCCCCCCCCCCCCCCC)=O
plasma	PI 38:6	LMGP06010011	18.19	883.535	302	299.773	0.00737326	[C47H79O13P+H] 1+	Glycerophospholipids [GP]	PI	Diacylglycerophosphoinositols	883.533	2.4587 ppm	[C@]([H])(OC(CC/C=C\C/C=C\C/C=C\C/C=C\C/C=C\C/C=C\CC)=O)(COP(=O)(O)O[C@@H]1C(O)[C@H](O)C(O)C(O)C1O)COC(CCCCCCCCCCCCCCC)=O
HeLa	TG 14:0_16:1_20:5	LMGL03014263	25.87	840.708	310.6	308.31	0.00737364	[C53H90O6+NH4] 1+	Glycerolipids [GL]	TAG	Triacylglycerols	840.708	0.9636 ppm	C(OC(=O)CCC/C=C\C/C=C\C/C=C\C/C=C\C/C=C\CC)[C@]([H])(OC(CCCCCCC/C=C\CCCCCC)=O)COC(CCCCCCCCCCCCC)=O
HeLa	TG 15:1_16:1_18:1	LMGL03015386	26.31	832.74	310.8	308.504	0.00738659	[C52H94O6+NH4] 1+	Glycerolipids [GL]	TAG	Triacylglycerols	832.739	0.9859 ppm	C(OC(=O)CCCCCCC/C=C\CCCCCCCC)[C@]([H])(OC(CCCCCCC/C=C\CCCCCC)=O)COC(CCCCCCC/C=C\CCCCC)=O
HeLa	TG 18:1_18:1_18:2	LMGL03010288	26.8	900.801	324.3	321.903	0.00739133	[C57H102O6+NH4] 1+	Glycerolipids [GL]	TAG	Triacylglycerols	900.802	0.6228 ppm	C(OC(=O)CCCCCCC/C=C\C/C=C\CCCCC)[C@]([H])(OC(CCCCCCC/C=C\CCCCCCCC)=O)COC(CCCCCCC/C=C\CCCCCCCC)=O
Liver	TG 18:1_18:1_22:0	LMGL03010898	27.86	960.896	339.7	337.189	0.00739168	[C61H114O6+NH4] 1+	Glycerolipids [GL]	TAG	Triacylglycerols	960.895	0.2124 ppm	C(OC(=O)CCCCCCCCCCCCCCCCCCCCC)[C@]([H])(OC(CCCCCCC/C=C\CCCCCCCC)=O)COC(CCCCCCC/C=C\CCCCCCCC)=O
HeLa	TG 12:0_16:0_18:1	LMGL03013326	26.41	794.724	305.7	303.44	0.00739429	[C49H92O6+NH4] 1+	Glycerolipids [GL]	TAG	Triacylglycerols	794.723	0.911 ppm	C(OC(=O)CCCCCCC/C=C\CCCCCCCC)[C@]([H])(OC(CCCCCCCCCCCCCCC)=O)COC(CCCCCCCCCCC)=O
Liver	TG 16:0_18:1_21:0	LMGL03010455	27.63	920.864	333	330.536	0.00740077	[C58H110O6+NH4] 1+	Glycerolipids [GL]	TAG	Triacylglycerols	920.864	0.3423 ppm	C(OC(=O)CCCCCCCCCCCCCCCCCCCC)[C@]([H])(OC(CCCCCCC/C=C\CCCCCCCC)=O)COC(CCCCCCCCCCCCCCC)=O
HeLa	PC P- 16:0@_16:1	LMGP01030026	20.55	716.559	281.9	279.813	0.00740163	[C40H78NO7P+H] 1+	Glycerophospholipids [GP]	PC	1-(1Z-alkenyl),2-acylglycerophosphocholines	716.559	0.3851 ppm	[C@](COP(=O)([O-])OCC[N+](C)(C)C)([H])(OC(CCCCCCC/C=C\CCCCCC)=O)CO/C=C\CCCCCCCCCCCCCC
HeLa	DG 16:1_16:1_0:0	LMGL02010011	22.01	582.509	249	250.844	-0.00740589	[C35H64O5+NH4] 1+	Glycerolipids [GL]	DAG	Diacylglycerols	582.509	0.2836 ppm	OC[C@]([H])(OC(CCCCCCC/C=C\CCCCCC)=O)COC(CCCCCCC/C=C\CCCCCC)=O
plasma	TG 18:0_18:1_20:1	LMGL03010434	27.7	932.863	334.1	331.625	0.00740676	[C59H110O6+NH4] 1+	Glycerolipids [GL]	TAG	Triacylglycerols	932.864	1.5595 ppm	C(OC(=O)CCCCCCCCC/C=C\CCCCCCCC)[C@]([H])(OC(CCCCCCC/C=C\CCCCCCCC)=O)COC(CCCCCCCCCCCCCCCCC)=O
plasma	TG 12:0_16:0_20:4	LMGL03013337	25.96	816.707	307.4	305.122	0.00741094	[C51H90O6+NH4] 1+	Glycerolipids [GL]	TAG	Triacylglycerols	816.708	0.0544 ppm	C(OC(=O)CCC/C=C\C/C=C\C/C=C\C/C=C\CCCCC)[C@]([H])(OC(CCCCCCCCCCCCCCC)=O)COC(CCCCCCCCCCC)=O
plasma	TG 18:1_18:2_20:1	LMGL03010538	27.1	928.831	330.8	328.346	0.00741709	[C59H106O6+NH4] 1+	Glycerolipids [GL]	TAG	Triacylglycerols	928.833	2.0379 ppm	C(OC(=O)CCCCCCCCC/C=C\CCCCCCCC)[C@]([H])(OC(CCCCCCC/C=C\C/C=C\CCCCC)=O)COC(CCCCCCC/C=C\CCCCCCCC)=O
HeLa	TG 16:0_18:1_22:0	LMGL03010511	28.18	934.879	335.9	333.409	0.00741722	[C59H112O6+NH4] 1+	Glycerolipids [GL]	TAG	Triacylglycerols	934.88	0.9301 ppm	C(OC(=O)CCCCCCCCCCCCCCCCCCCCC)[C@]([H])(OC(CCCCCCC/C=C\CCCCCCCC)=O)COC(CCCCCCCCCCCCCCC)=O
plasma	TG 16:1_18:0_22:0	LMGL03010512	28.09	934.878	335.9	333.407	0.00742067	[C59H112O6+NH4] 1+	Glycerolipids [GL]	TAG	Triacylglycerols	934.88	2.1052 ppm	C(OC(=O)CCCCCCCCCCCCCCCCCCCCC)[C@]([H])(OC(CCCCCCCCCCCCCCCCC)=O)COC(CCCCCCC/C=C\CCCCCC)=O
HeLa	PC 31:2	LMGP01011348	17.08	716.522	276.2	274.148	0.00742928	[C39H74NO8P+H] 1+	Glycerophospholipids [GP]	PC	Diacylglycerophosphocholines	716.523	0.1141 ppm	[C@](COP(=O)([O-])OCC[N+](C)(C)C)([H])(OC(CCCCCCC/C=C\C/C=C\CCCCC)=O)COC(CCCCCCCCCCCC)=O
Liver	TG 17:0_18:0_18:1	LMGL03010119	27.27	892.832	327.7	325.265	0.00743203	[C56H106O6+NH4] 1+	Glycerolipids [GL]	TAG	Triacylglycerols	892.833	0.2744 ppm	C(OC(=O)CCCCCCC/C=C\CCCCCCCC)[C@]([H])(OC(CCCCCCCCCCCCCCCCC)=O)COC(CCCCCCCCCCCCCCCC)=O
plasma	TG 18:0_18:1_18:1	LMGL03010217	27.49	904.83	328.1	325.66	0.00743777	[C57H106O6+NH4] 1+	Glycerolipids [GL]	TAG	Triacylglycerols	904.833	2.6316 ppm	C(OC(=O)CCCCCCC/C=C\CCCCCCCC)[C@]([H])(OC(CCCCCCC/C=C\CCCCCCCC)=O)COC(CCCCCCCCCCCCCCCCC)=O
HeLa	DG 16:0_20:4_0:0	LMGL02010070	23.11	634.541	263.4	261.435	0.00745897	[C39H68O5+NH4] 1+	Glycerolipids [GL]	DAG	Diacylglycerols	634.54	0.1416 ppm	OC[C@]([H])(OC(CCC/C=C\C/C=C\C/C=C\C/C=C\CCCCC)=O)COC(CCCCCCCCCCCCCCC)=O
plasma	TG 18:0_18:1_18:2	LMGL03010252	27.04	902.817	326.6	324.155	0.00748696	[C57H104O6+NH4] 1+	Glycerolipids [GL]	TAG	Triacylglycerols	902.817	0.514 ppm	C(OC(=O)CCCCCCC/C=C\C/C=C\CCCCC)[C@]([H])(OC(CCCCCCC/C=C\CCCCCCCC)=O)COC(CCCCCCCCCCCCCCCCC)=O
plasma	PC 34:3	LMGP01010598	14.32	756.553	285.3	283.163	0.00749107	[C42H78NO8P+H] 1+	Glycerophospholipids [GP]	PC	Diacylglycerophosphocholines	756.554	1.5458 ppm	[C@](COP(=O)([O-])OCC[N+](C)(C)C)([H])(OC(CCCC/C=C\C/C=C\C/C=C\CCCCC)=O)COC(CCCCCCCCCCCCCCC)=O
HeLa	TG 18:1_20:1_20:3	LMGL03010937	27.23	954.849	336.4	333.88	0.00749168	[C61H108O6+NH4] 1+	Glycerolipids [GL]	TAG	Triacylglycerols	954.848	0.3564 ppm	C(OC(=O)CCCCCC/C=C\C/C=C\C/C=C\CCCCC)[C@]([H])(OC(CCCCCCCCC/C=C\CCCCCCCC)=O)COC(CCCCCCC/C=C\CCCCCCCC)=O
HeLa	TG 16:0_16:0_18:0	LMGL03010004	27.85	852.8	319.9	317.502	0.00749614	[C53H102O6+NH4] 1+	Glycerolipids [GL]	TAG	Triacylglycerols	852.802	2.2324 ppm	C(OC(=O)CCCCCCCCCCCCCCCCC)[C@]([H])(OC(CCCCCCCCCCCCCCC)=O)COC(CCCCCCCCCCCCCCC)=O
HeLa	TG 18:1_19:1_22:6	LMGL03016273	26.7	962.818	334.6	332.091	0.00749849	[C62H104O6+NH4] 1+	Glycerolipids [GL]	TAG	Triacylglycerols	962.817	1.2296 ppm	C(OC(=O)CC/C=C\C/C=C\C/C=C\C/C=C\C/C=C\C/C=C\CC)[C@]([H])(OC(CCCCCCC/C=C\CCCCCCCCC)=O)COC(CCCCCCC/C=C\CCCCCCCC)=O
Liver	TG 18:1_18:2_18:2	LMGL03010327	26.64	898.782	322.6	320.18	0.00750248	[C57H100O6+NH4] 1+	Glycerolipids [GL]	TAG	Triacylglycerols	898.786	4.0596 ppm	C(OC(=O)CCCCCCC/C=C\C/C=C\CCCCC)[C@]([H])(OC(CCCCCCC/C=C\C/C=C\CCCCC)=O)COC(CCCCCCC/C=C\CCCCCCCC)=O
HeLa	PC O- 18:1	LMGP01020147	7.28	522.355	232.8	234.547	-0.00750328	[C26H52NO7P+H] 1+	Glycerophospholipids [GP]	PC	1-alkyl,2-acylglycerophosphocholines	522.355	0.6005 ppm	[C@](COP(=O)([O-])OCC[N+](C)(C)C)([H])(OC(C)=O)COCCCCCCCCCC/C=C\CCCC
Liver	TG 16:0_16:1_18:2	LMGL03010053	27.31	846.755	313.1	310.75	0.00750448	[C53H96O6+NH4] 1+	Glycerolipids [GL]	TAG	Triacylglycerols	846.755	0.2912 ppm	C(OC(=O)CCCCCCC/C=C\C/C=C\CCCCC)[C@]([H])(OC(CCCCCCC/C=C\CCCCCC)=O)COC(CCCCCCCCCCCCCCC)=O
plasma	TG 16:0_16:1_18:2	LMGL03010053	26.85	846.754	313.1	310.75	0.00750448	[C53H96O6+NH4] 1+	Glycerolipids [GL]	TAG	Triacylglycerols	846.755	0.1413 ppm	C(OC(=O)CCCCCCC/C=C\C/C=C\CCCCC)[C@]([H])(OC(CCCCCCC/C=C\CCCCCC)=O)COC(CCCCCCCCCCCCCCC)=O
Liver	TG 12:0_16:1_18:2	LMGL03013352	25.67	790.692	301.1	298.84	0.00750465	[C49H88O6+NH4] 1+	Glycerolipids [GL]	TAG	Triacylglycerols	790.692	0.3332 ppm	C(OC(=O)CCCCCCC/C=C\C/C=C\CCCCC)[C@]([H])(OC(CCCCCCC/C=C\CCCCCC)=O)COC(CCCCCCCCCCC)=O
HeLa	PC 28:2	LMGP01010521	14.32	674.476	265.9	263.904	0.00750649	[C36H68NO8P+H] 1+	Glycerophospholipids [GP]	PC	Diacylglycerophosphocholines	674.476	0.0808 ppm	[C@](COP(=O)([O-])OCC[N+](C)(C)C)([H])(OC(CCCCCCC/C=C/CCCC)=O)COC(CCCCCCC/C=C/CCCC)=O
plasma	PC O- 18:0	LMGP01020046	13.2	524.371	237.2	238.983	-0.00751873	[C26H54NO7P+H] 1+	Glycerophospholipids [GP]	PC	1-alkyl,2-acylglycerophosphocholines	524.371	0.5296 ppm	[C@](COP(=O)([O-])OCC[N+](C)(C)C)([H])(OC(C)=O)COCCCCCCCCCCCCCCCC
Liver	PC O- 18:0	LMGP01020046	9.62	524.371	237.2	238.983	-0.00751873	[C26H54NO7P+H] 1+	Glycerophospholipids [GP]	PC	1-alkyl,2-acylglycerophosphocholines	524.371	0.1804 ppm	[C@](COP(=O)([O-])OCC[N+](C)(C)C)([H])(OC(C)=O)COCCCCCCCCCCCCCCCC
HeLa	TG 18:1_18:1_22:6	LMGL03011389	26.55	948.801	331.3	328.808	0.00752177	[C61H102O6+NH4] 1+	Glycerolipids [GL]	TAG	Triacylglycerols	948.802	0.3983 ppm	C(OC(=O)CC/C=C\C/C=C\C/C=C\C/C=C\C/C=C\C/C=C\CC)[C@]([H])(OC(CCCCCCC/C=C\CCCCCCCC)=O)COC(CCCCCCC/C=C\CCCCCCCC)=O
Liver	TG 14:0_16:0_18:1	LMGL03014226	26.61	822.754	312.4	310.047	0.00753219	[C51H96O6+NH4] 1+	Glycerolipids [GL]	TAG	Triacylglycerols	822.755	0.6647 ppm	C(OC(=O)CCCCCCC/C=C\CCCCCCCC)[C@]([H])(OC(CCCCCCCCCCCCCCC)=O)COC(CCCCCCCCCCCCC)=O
plasma	TG 15:0_16:0_16:1	LMGL03015005	27.62	808.738	309.2	306.871	0.00753395	[C50H94O6+NH4] 1+	Glycerolipids [GL]	TAG	Triacylglycerols	808.739	0.9471 ppm	C(OC(=O)CCCCCCC/C=C\CCCCCC)[C@]([H])(OC(CCCCCCCCCCCCCCC)=O)COC(CCCCCCCCCCCCCC)=O
Liver	TG 18:1_19:0_20:1	LMGL03010656	27.62	946.88	337	334.46	0.00753577	[C60H112O6+NH4] 1+	Glycerolipids [GL]	TAG	Triacylglycerols	946.88	0.242 ppm	C(OC(=O)CCCCCCCCC/C=C\CCCCCCCC)[C@]([H])(OC(CCCCCCCCCCCCCCCCCC)=O)COC(CCCCCCC/C=C\CCCCCCCC)=O
HeLa	PC 18:1_18:1	LMGP01010836	21.57	786.602	292.9	290.691	0.00754325	[C44H84NO8P+H] 1+	Glycerophospholipids [GP]	PC	Diacylglycerophosphocholines	786.601	1.211 ppm	[C@](COP(=O)([O-])OCC[N+](C)(C)C)([H])(OC(CCCCCCCC/C=C\CCCCCCC)=O)COC(CCCCCCCC/C=C\CCCCCCC)=O
HeLa	PC O- 38:6	LMGP01020064	21.75	792.589	294.7	292.477	0.00754441	[C46H82NO7P+H] 1+	Glycerophospholipids [GP]	PC	1-alkyl,2-acylglycerophosphocholines	792.59	1.1013 ppm	[C@](COP(=O)([O-])OCC[N+](C)(C)C)([H])(OC(CC/C=C\C/C=C\C/C=C\C/C=C\C/C=C\C/C=C\CC)=O)COCCCCCCCCCCCCCCCC
HeLa	PC 26:0	LMGP01010388	11.97	650.474	262.3	264.281	-0.00755325	[C34H68NO8P+H] 1+	Glycerophospholipids [GP]	PC	Diacylglycerophosphocholines	650.476	2.3558 ppm	[C@](COP(=O)([O-])OCC[N+](C)(C)C)([H])(OC(CCCCCCCCCCCCCCC)=O)COC(CCCCCCCCC)=O
plasma	PC 16:0_16:0	LMGP01010564	22.68	734.571	286	283.839	0.00755647	[C40H80NO8P+H] 1+	Glycerophospholipids [GP]	PC	Diacylglycerophosphocholines	734.569	1.6143 ppm	[C@](COP(=O)([O-])OCC[N+](C)(C)C)([H])(OC(CCCCCCCCCCCCCCC)=O)COC(CCCCCCCCCCCCCCC)=O
HeLa	PI 36:1	LMGP06010074	21.83	865.581	304	301.703	0.00755728	[C45H85O13P+H] 1+	Glycerophospholipids [GP]	PI	Diacylglycerophosphoinositols	865.58	0.66 ppm	[C@]([H])(OC(CCCCCCCCC/C=C\CCCCCCCCCC)=O)(COP(=O)(O)O[C@@H]1C(O)[C@H](O)C(O)C(O)C1O)COC(CCCCCCCCCCCCC)=O
plasma	PC 40:7	LMGP01010847	18.7	832.584	292.9	295.116	-0.00756501	[C48H82NO8P+H] 1+	Glycerophospholipids [GP]	PC	Diacylglycerophosphocholines	832.585	0.8051 ppm	[C@](COP(=O)([O-])OCC[N+](C)(C)C)([H])(OC(CC/C=C\C/C=C\C/C=C\C/C=C\C/C=C\C/C=C\CC)=O)COC(CCCCCCCCC/C=C\CCCCCC)=O
plasma	LPE 16:0	LMGP02050002	5.76	454.293	213.9	215.52	-0.00757365	[C21H44NO7P+H] 1+	Glycerophospholipids [GP]	PE	Monoacylglycerophosphoethanolamines	454.293	0.4026 ppm	[C@](COP(=O)(O)OCCN)([H])(O)COC(CCCCCCCCCCCCCCC)=O
HeLa	PE 18:3_20:4@	LMGP02010702	17.77	762.507	273.8	275.875	-0.00757741	[C43H72NO8P+H] 1+	Glycerophospholipids [GP]	PE	Diacylglycerophosphoethanolamines	762.507	0.406 ppm	[C@](COP(=O)(O)OCCN)([H])(OC(CCC/C=C\C/C=C\C/C=C\C/C=C\CCCCC)=O)COC(CCCC/C=C\C/C=C\C/C=C\CCCCC)=O
HeLa	PC O- 36:1	LMGP01020052	24.13	774.636	296.6	294.345	0.00760272	[C44H88NO7P+H] 1+	Glycerophospholipids [GP]	PC	1-alkyl,2-acylglycerophosphocholines	774.637	1.6178 ppm	[C@](COP(=O)([O-])OCC[N+](C)(C)C)([H])(OC(CCCCCCC/C=C\CCCCCCCCCC)=O)COCCCCCCCCCCCCCCCC
plasma	PC O- 16:0	LMGP01020019	5.47	496.339	230.1	231.852	-0.00761233	[C24H50NO7P+H] 1+	Glycerophospholipids [GP]	PC	1-alkyl,2-acylglycerophosphocholines	496.34	0.766 ppm	[C@](COP(=O)([O-])OCC[N+](C)(C)C)([H])(OC(C)=O)COCCCCCCCCCCCCCC
HeLa	PC 16:0_18:1	LMGP01010005	21.36	760.586	289.4	287.195	0.00761994	[C42H82NO8P+H] 1+	Glycerophospholipids [GP]	PC	Diacylglycerophosphocholines	760.585	1.5261 ppm	[C@](COP(=O)([O-])OCC[N+](C)(C)C)([H])(OC(CCCCCCC/C=C\CCCCCCCC)=O)COC(CCCCCCCCCCCCCCC)=O
plasma	PC 18:0_22:5	LMGP01010816	22.18	836.615	301	298.699	0.00764449	[C48H86NO8P+H] 1+	Glycerophospholipids [GP]	PC	Diacylglycerophosphocholines	836.616	1.08 ppm	[C@](COP(=O)([O-])OCC[N+](C)(C)C)([H])(OC(CC/C=C\C/C=C\C/C=C\C/C=C\C/C=C\CCCCC)=O)COC(CCCCCCCCCCCCCCCCC)=O
Liver	TG 14:0_16:0_16:0	LMGL03012786	26.49	796.739	308.4	306.042	0.00764545	[C49H94O6+NH4] 1+	Glycerolipids [GL]	TAG	Triacylglycerols	796.739	0.1953 ppm	C(OC(=O)CCCCCCCCCCCCCCC)[C@]([H])(OC(CCCCCCCCCCCCCCC)=O)COC(CCCCCCCCCCCCC)=O
HeLa	DG 14:0_16:0_0:0	LMGL02010378	22.97	558.509	252.4	250.469	0.00764905	[C33H64O5+NH4] 1+	Glycerolipids [GL]	DAG	Diacylglycerols	558.509	0.0772 ppm	OC[C@]([H])(OC(CCCCCCCCCCCCCCC)=O)COC(CCCCCCCCCCCCC)=O
plasma	DG 16:1_18:1_0:0	LMGL02010026	23.28	610.54	259.6	257.614	0.00765142	[C37H68O5+NH4] 1+	Glycerolipids [GL]	DAG	Diacylglycerols	610.54	0.0528 ppm	OC[C@]([H])(OC(CCCCCCC/C=C\CCCCCCCC)=O)COC(CCCCCCC/C=C\CCCCCC)=O
HeLa	PC 18:2@_20:5	LMGP01011634	17.22	804.554	286.6	288.796	-0.00766065	[C46H78NO8P+H] 1+	Glycerophospholipids [GP]	PC	Diacylglycerophosphocholines	804.554	0.1639 ppm	[C@](COP(=O)([O-])OCC[N+](C)(C)C)([H])(OC(CCC/C=C\C/C=C\C/C=C\C/C=C\C/C=C\CC)=O)COC(CCCCCCC/C=C\C/C=C\CCCCC)=O
HeLa	PC 15:0_16:0	LMGP01010532	20.19	720.553	282.1	279.938	0.00766222	[C39H78NO8P+H] 1+	Glycerophospholipids [GP]	PC	Diacylglycerophosphocholines	720.554	1.7077 ppm	[C@](COP(=O)([O-])OCC[N+](C)(C)C)([H])(OC(CCCCCCCCCCCCCCC)=O)COC(CCCCCCCCCCCCCC)=O
Liver	PC 44:6	LMGP01012003	22.91	890.664	308.6	310.967	-0.0076688	[C52H92NO8P+H] 1+	Glycerophospholipids [GP]	PC	Diacylglycerophosphocholines	890.663	1.0255 ppm	[C@](COP(=O)([O-])OCC[N+](C)(C)C)([H])(OC(CC/C=C\C/C=C\C/C=C\C/C=C\C/C=C\C/C=C\CC)=O)COC(CCCCCCCCCCCCCCCCCCCCC)=O
HeLa	DG 16:0_16:0_0:0	LMGL02010001	23.89	586.54	259	257.013	0.00767299	[C35H68O5+NH4] 1+	Glycerolipids [GL]	DAG	Diacylglycerols	586.54	1.1996 ppm	OCC([H])(OC(CCCCCCCCCCCCCCC)=O)COC(CCCCCCCCCCCCCCC)=O
Liver	TG 16:1_18:1_20:1	LMGL03010268	26.99	902.815	327	324.489	0.00767887	[C57H104O6+NH4] 1+	Glycerolipids [GL]	TAG	Triacylglycerols	902.817	2.3393 ppm	C(OC(=O)CCCCCCCCC/C=C\CCCCCCCC)[C@]([H])(OC(CCCCCCC/C=C\CCCCCCCC)=O)COC(CCCCCCC/C=C\CCCCCC)=O
plasma	DG 14:0_18:1_0:0	LMGL02010384	23.07	584.525	255.9	253.934	0.00768393	[C35H66O5+NH4] 1+	Glycerolipids [GL]	DAG	Diacylglycerols	584.525	0.0122 ppm	OC[C@]([H])(OC(CCCCCCC/C=C\CCCCCCCC)=O)COC(CCCCCCCCCCCCC)=O
Liver	TG 16:0_18:1_20:0	LMGL03010201	27.46	906.849	330.6	328.06	0.00768411	[C57H108O6+NH4] 1+	Glycerolipids [GL]	TAG	Triacylglycerols	906.848	0.7791 ppm	C(OC(=O)CCCCCCCCCCCCCCCCCCC)[C@]([H])(OC(CCCCCCC/C=C\CCCCCCCC)=O)COC(CCCCCCCCCCCCCCC)=O
HeLa	PC 44:8	LMGP01012095	20.8	886.631	304	306.336	-0.00768562	[C52H88NO8P+H] 1+	Glycerophospholipids [GP]	PC	Diacylglycerophosphocholines	886.632	1.6669 ppm	[C@](COP(=O)([O-])OCC[N+](C)(C)C)([H])(OC(CCCCC/C=C\C/C=C\C/C=C\C/C=C\CCCCC)=O)COC(CCCCC/C=C\C/C=C\C/C=C\C/C=C\CCCCC)=O
HeLa	LPC 22:6	LMGP01050056	4.95	568.339	232.4	230.614	0.00768598	[C30H50NO7P+H] 1+	Glycerophospholipids [GP]	PC	Monoacylglycerophosphocholines	568.34	1.0448 ppm	[C@](COP(=O)([O-])OCC[N+](C)(C)C)([H])(O)COC(CC/C=C\C/C=C\C/C=C\C/C=C\C/C=C\C/C=C\CC)=O
HeLa	TG 15:0_15:0_16:1	LMGL03012873	24.38	794.724	305.9	303.548	0.00768743	[C49H92O6+NH4] 1+	Glycerolipids [GL]	TAG	Triacylglycerols	794.723	0.8342 ppm	C(OC(=O)CCCCCCC/C=C\CCCCCC)[C@]([H])(OC(CCCCCCCCCCCCCC)=O)COC(CCCCCCCCCCCCCC)=O
plasma	TG 16:0_18:1_21:0	LMGL03010455	27.92	920.863	333.1	330.536	0.00769876	[C58H110O6+NH4] 1+	Glycerolipids [GL]	TAG	Triacylglycerols	920.864	1.4472 ppm	C(OC(=O)CCCCCCCCCCCCCCCCCCCC)[C@]([H])(OC(CCCCCCC/C=C\CCCCCCCC)=O)COC(CCCCCCCCCCCCCCC)=O
Liver	TG 16:0_18:0_18:0	LMGL03010069	27.47	880.833	326.7	324.182	0.00770742	[C55H106O6+NH4] 1+	Glycerolipids [GL]	TAG	Triacylglycerols	880.833	0.4148 ppm	C(OC(=O)CCCCCCCCCCCCCCCCC)[C@]([H])(OC(CCCCCCCCCCCCCCCCC)=O)COC(CCCCCCCCCCCCCCC)=O
plasma	TG 16:0_18:0_18:0	LMGL03010069	27.7	880.831	326.7	324.182	0.00770742	[C55H106O6+NH4] 1+	Glycerolipids [GL]	TAG	Triacylglycerols	880.833	1.8025 ppm	C(OC(=O)CCCCCCCCCCCCCCCCC)[C@]([H])(OC(CCCCCCCCCCCCCCCCC)=O)COC(CCCCCCCCCCCCCCC)=O
HeLa	PC 17:0@_18:1	LMGP01010711	22.15	774.601	291.8	289.551	0.00770761	[C43H84NO8P+H] 1+	Glycerophospholipids [GP]	PC	Diacylglycerophosphocholines	774.601	0.8358 ppm	[C@](COP(=O)([O-])OCC[N+](C)(C)C)([H])(OC(CCCCCCC/C=C\CCCCCCCC)=O)COC(CCCCCCCCCCCCCCCC)=O
HeLa	TG 18:1_20:1_22:0	LMGL03011264	28.52	988.927	344.7	342.038	0.00772345	[C63H118O6+NH4] 1+	Glycerolipids [GL]	TAG	Triacylglycerols	988.927	0.2174 ppm	C(OC(=O)CCCCCCCCCCCCCCCCCCCCC)[C@]([H])(OC(CCCCCCCCC/C=C\CCCCCCCC)=O)COC(CCCCCCC/C=C\CCCCCCCC)=O
HeLa	PE 18:0_18:0	LMGP02010097	22.9	770.569	286.4	288.612	-0.0077243	[C41H82NO8P+Na] 1+	Glycerophospholipids [GP]	PE	Diacylglycerophosphoethanolamines	770.567	2.7628 ppm	[C@](COP(=O)(O)OCCN)([H])(OC(CCCCCCCCCCCCCCCCC)=O)COC(CCCCCCCCCCCCCCCCC)=O
plasma	TG 13:0_14:0_16:0	LMGL03013675	29.92	754.691	298.5	296.184	0.00775712	[C46H88O6+NH4] 1+	Glycerolipids [GL]	TAG	Triacylglycerols	754.692	1.8857 ppm	C(OC(=O)CCCCCCCCCCCCCCC)[C@]([H])(OC(CCCCCCCCCCCCC)=O)COC(CCCCCCCCCCCC)=O
Liver	TG 13:0_14:0_16:0	LMGL03013675	25.99	754.692	298.5	296.184	0.00775712	[C46H88O6+NH4] 1+	Glycerolipids [GL]	TAG	Triacylglycerols	754.692	0.1874 ppm	C(OC(=O)CCCCCCCCCCCCCCC)[C@]([H])(OC(CCCCCCCCCCCCC)=O)COC(CCCCCCCCCCCC)=O
Liver	Cer d18:1_25:0@	LMSP02010013	25.33	664.658	284.1	281.894	0.00776343	[C43H85NO3+H] 1+	Sphingolipids [SP]	Ceramides	N-acylsphingosines (ceramides)	664.66	3.2209 ppm	[C@](CO)([H])(NC(CCCCCCCCCCCCCCCCCCCCCCCC)=O)[C@]([H])(O)/C=C/CCCCCCCCCCCCC
Liver	PE 20:3_20:4@	LMGP02010925	19.35	790.539	280.9	283.081	-0.00776531	[C45H76NO8P+H] 1+	Glycerophospholipids [GP]	PE	Diacylglycerophosphoethanolamines	790.538	1.2546 ppm	[C@](COP(=O)(O)OCCN)([H])(OC(CCC/C=C\C/C=C\C/C=C\C/C=C\CCCCC)=O)COC(CCCCCC/C=C\C/C=C\C/C=C\CCCCC)=O
HeLa	LPE 18:1	LMGP02050039	7.32	480.308	218.1	216.406	0.00776646	[C23H46NO7P+H] 1+	Glycerophospholipids [GP]	PE	Monoacylglycerophosphoethanolamines	480.308	1.0048 ppm	C(OP(OCCN)(O)=O)[C@]([H])(OC(=O)CCCCCCCCC/C=C\CCCCCC)CO
Liver	TG 15:0_15:1_16:0	LMGL03014978	26.69	794.722	305.9	303.523	0.00777184	[C49H92O6+NH4] 1+	Glycerolipids [GL]	TAG	Triacylglycerols	794.723	1.1626 ppm	C(OC(=O)CCCCCCCCCCCCCCC)[C@]([H])(OC(CCCCCCC/C=C\CCCCC)=O)COC(CCCCCCCCCCCCCC)=O
HeLa	TG 16:0_18:0_20:0	LMGL03010175	28.21	908.864	332.2	329.616	0.00777712	[C57H110O6+NH4] 1+	Glycerolipids [GL]	TAG	Triacylglycerols	908.864	0.3918 ppm	C(OC(=O)CCCCCCCCCCCCCCCCCCC)[C@]([H])(OC(CCCCCCCCCCCCCCCCC)=O)COC(CCCCCCCCCCCCCCC)=O
Liver	TG 16:1_16:1_22:6	LMGL03010649	25.64	892.739	317.3	314.831	0.00778175	[C57H94O6+NH4] 1+	Glycerolipids [GL]	TAG	Triacylglycerols	892.739	0.2359 ppm	C(OC(=O)CC/C=C\C/C=C\C/C=C\C/C=C\C/C=C\C/C=C\CC)[C@]([H])(OC(CCCCCCC/C=C\CCCCCC)=O)COC(CCCCCCC/C=C\CCCCCC)=O
Liver	DG 18:1_16:0_0:0	LMGL02010004	23.82	612.556	262.7	260.651	0.00779859	[C37H70O5+NH4] 1+	Glycerolipids [GL]	DAG	Diacylglycerols	612.556	0.3924 ppm	OC[C@]([H])(OC(CCCCCCCCCCCCCCC)=O)COC(CCCCCCCCC/C=C/CCCCCC)=O
HeLa	TG 14:1_16:0_16:1	LMGL03014627	28.46	792.707	303.3	300.934	0.00779966	[C49H90O6+NH4] 1+	Glycerolipids [GL]	TAG	Triacylglycerols	792.708	0.21 ppm	C(OC(=O)CCCCCCC/C=C\CCCCCC)[C@]([H])(OC(CCCCCCCCCCCCCCC)=O)COC(CCCCCCC/C=C\CCCC)=O
plasma	TG 16:0_16:0_18:0	LMGL03010004	27.48	852.798	320	317.502	0.00780629	[C53H102O6+NH4] 1+	Glycerolipids [GL]	TAG	Triacylglycerols	852.802	4.0217 ppm	C(OC(=O)CCCCCCCCCCCCCCCCC)[C@]([H])(OC(CCCCCCCCCCCCCCC)=O)COC(CCCCCCCCCCCCCCC)=O
HeLa	PC O- 40:2	LMGP01020214	24.88	828.686	307.2	304.796	0.00782428	[C48H94NO7P+H] 1+	Glycerophospholipids [GP]	PC	1-alkyl,2-acylglycerophosphocholines	828.684	2.2269 ppm	[C@](COP(=O)([O-])OCC[N+](C)(C)C)([H])(OC(CCCCCCCCCCC/C=C\C/C=C\CCCCC)=O)COCCCCCCCCCCCCCCCCCC
HeLa	SM d34:2	LMSP03010040	17.15	723.541	282.2	279.99	0.00782968	[C39H77N2O6P+Na] 1+	Sphingolipids [SP]	Phosphosphingolipids	Ceramide phosphocholines (sphingomyelins)	723.541	0.1607 ppm	[C@](COP(=O)([O-])OCC[N+](C)(C)C)([H])(NC(CCCCCCC/C=C\CCCCCCCC)=O)[C@]([H])(O)/C=C/CCCCCCCCCCC
HeLa	PE 40:3	LMGP02010651	23.53	798.604	292.4	290.11	0.00783031	[C45H84NO8P+H] 1+	Glycerophospholipids [GP]	PE	Diacylglycerophosphoethanolamines	798.601	4.1735 ppm	[C@](COP(=O)(O)OCCN)([H])(OC(CCCCCCCCCCC/C=C\C/C=C\CCCCC)=O)COC(CCCCCCC/C=C\CCCCCCCC)=O
HeLa	SM dd36:0	LMSP03010020	21.81	733.622	293.6	291.301	0.00783179	[C41H85N2O6P+H] 1+	Sphingolipids [SP]	Phosphosphingolipids	Ceramide phosphocholines (sphingomyelins)	733.622	0.6157 ppm	[C@](COP(=O)([O-])OCC[N+](C)(C)C)([H])(NC(CCCCCCCCCCCCCCCCC)=O)[C@]([H])(O)CCCCCCCCCCCCCCC
plasma	SM d32:0	LMSP03010030	16.25	699.545	281	278.799	0.00783289	[C37H77N2O6P+Na] 1+	Sphingolipids [SP]	Phosphosphingolipids	Ceramide phosphocholines (sphingomyelins)	699.541	4.965 ppm	[C@](COP(=O)([O-])OCC[N+](C)(C)C)([H])(NC(CCCCCCCCCCCCC)=O)[C@]([H])(O)CCCCCCCCCCCCCCC
Liver	PC O- 14:0	LMGP01020009	1.19	468.308	222.9	224.646	-0.00783308	[C22H46NO7P+H] 1+	Glycerophospholipids [GP]	PC	1-alkyl,2-acylglycerophosphocholines	468.308	0.7047 ppm	[C@](COP(=O)([O-])OCC[N+](C)(C)C)([H])(OC(C)=O)COCCCCCCCCCCCC
plasma	PC O- 32:0	LMGP01020015	23.71	720.588	287	284.748	0.00784837	[C40H82NO7P+H] 1+	Glycerophospholipids [GP]	PC	1-alkyl,2-acylglycerophosphocholines	720.59	3.3288 ppm	[C@](COP(=O)([O-])OCC[N+](C)(C)C)([H])(OC(CCCCCCCCCCCCCCCCC)=O)COCCCCCCCCCCCCCC
HeLa	PC O- 32:0	LMGP01020015	22.25	720.591	287	284.748	0.00784837	[C40H82NO7P+H] 1+	Glycerophospholipids [GP]	PC	1-alkyl,2-acylglycerophosphocholines	720.59	1.7533 ppm	[C@](COP(=O)([O-])OCC[N+](C)(C)C)([H])(OC(CCCCCCCCCCCCCCCCC)=O)COCCCCCCCCCCCCCC
plasma	PC 33:1	LMGP01010541	21.53	746.572	285.4	283.157	0.0078582	[C41H80NO8P+H] 1+	Glycerophospholipids [GP]	PC	Diacylglycerophosphocholines	746.569	3.9593 ppm	[C@](COP(=O)([O-])OCC[N+](C)(C)C)([H])(OC(CCCCCCCCC/C=C\CCCCCC)=O)COC(CCCCCCCCCCCCCC)=O
plasma	DG 18:1_18:3_0:0	LMGL02010064	22.82	634.54	258.8	260.836	-0.00786672	[C39H68O5+NH4] 1+	Glycerolipids [GL]	DAG	Diacylglycerols	634.54	0.3393 ppm	OC[C@]([H])(OC(CCCCCCC/C=C\C/C=C\C/C=C\CC)=O)COC(CCCCCCC/C=C\CCCCCCCC)=O
plasma	SM d30:1	LMSP03010002	14.46	647.512	273	270.844	0.00789753	[C35H71N2O6P+H] 1+	Sphingolipids [SP]	Phosphosphingolipids	Ceramide phosphocholines (sphingomyelins)	647.512	0.5396 ppm	O(P(=O)(OC[C@]([H])(NC(=O)CCCCCCCCCCC)[C@]([H])(O)/C=C/CCCCCCCCCCCCC)[O-])CC[N+](C)(C)C
plasma	PC 36:5	LMGP01010633	17.83	780.553	284.8	287.05	-0.00790035	[C44H78NO8P+H] 1+	Glycerophospholipids [GP]	PC	Diacylglycerophosphocholines	780.554	0.4817 ppm	[C@](COP(=O)([O-])OCC[N+](C)(C)C)([H])(OC(CCC/C=C\C/C=C\C/C=C\C/C=C\C/C=C\CC)=O)COC(CCCCCCCCCCCCCCC)=O
plasma	SM d42:2	LMSP03010007	23.55	835.664	306.7	304.277	0.00790054	[C47H93N2O6P+Na] 1+	Sphingolipids [SP]	Phosphosphingolipids	Ceramide phosphocholines (sphingomyelins)	835.666	3.3145 ppm	[C@](COP(=O)([O-])OCC[N+](C)(C)C)([H])(NC(CCCCCCCCCCCCC/C=C\CCCCCCCC)=O)[C@]([H])(O)/C=C/CCCCCCCCCCCCC
plasma	PC 32:0	LMGP01010397	20.96	734.566	286.1	283.839	0.00790233	[C40H80NO8P+H] 1+	Glycerophospholipids [GP]	PC	Diacylglycerophosphocholines	734.569	4.1189 ppm	[C@](COP(=O)([O-])OCC[N+](C)(C)C)([H])(OC(CCCCCCCCCCCCCCCCCCCCC)=O)COC(CCCCCCCCC)=O
HeLa	PC 16:0_16:0	LMGP01010564	29.71	734.57	286.1	283.839	0.00790336	[C40H80NO8P+H] 1+	Glycerophospholipids [GP]	PC	Diacylglycerophosphocholines	734.569	0.2018 ppm	[C@](COP(=O)([O-])OCC[N+](C)(C)C)([H])(OC(CCCCCCCCCCCCCCC)=O)COC(CCCCCCCCCCCCCCC)=O
HeLa	PC 16:0_16:0	LMGP01010564	21.16	734.571	286.1	283.839	0.00790336	[C40H80NO8P+H] 1+	Glycerophospholipids [GP]	PC	Diacylglycerophosphocholines	734.569	2.3621 ppm	[C@](COP(=O)([O-])OCC[N+](C)(C)C)([H])(OC(CCCCCCCCCCCCCCC)=O)COC(CCCCCCCCCCCCCCC)=O
Liver	PC 41:5	LMGP01011785	22.65	850.63	302.7	300.306	0.00790798	[C49H88NO8P+H] 1+	Glycerophospholipids [GP]	PC	Diacylglycerophosphocholines	850.632	2.455 ppm	[C@](COP(=O)([O-])OCC[N+](C)(C)C)([H])(OC(CCCCC/C=C\C/C=C\C/C=C\C/C=C\CCCCC)=O)COC(CCCCCCC/C=C\CCCCCCCCC)=O
plasma	PC 38:8	LMGP01011664	18.28	802.541	289.1	286.811	0.00791726	[C46H76NO8P+H] 1+	Glycerophospholipids [GP]	PC	Diacylglycerophosphocholines	802.538	3.8217 ppm	[C@](COP(=O)([O-])OCC[N+](C)(C)C)([H])(OC(CCC/C=C\C/C=C\C/C=C\C/C=C\C/C=C\CC)=O)COC(CCCC/C=C\C/C=C\C/C=C\CCCCC)=O
plasma	LPC 18:2_0:0	LMGP01050034	3.17	520.34	228.8	226.988	0.00791827	[C26H50NO7P+H] 1+	Glycerophospholipids [GP]	PC	Monoacylglycerophosphocholines	520.34	0.2028 ppm	[C@](COP(=O)([O-])OCC[N+](C)(C)C)([H])(O)COC(/C=C/C=C/CCCCCCCCCCCCC)=O
HeLa	PC P- 18:0@_16:1	LMGP01030053	21.18	744.59	288.6	286.312	0.00792697	[C42H82NO7P+H] 1+	Glycerophospholipids [GP]	PC	1-(1Z-alkenyl),2-acylglycerophosphocholines	744.59	0.4345 ppm	[C@](COP(=O)([O-])OCC[N+](C)(C)C)([H])(OC(CCCCCCC/C=C\CCCCCC)=O)CO/C=C\CCCCCCCCCCCCCCCC
Liver	PC 35:0	LMGP01010401	23.09	776.618	294.8	292.46	0.00793608	[C43H86NO8P+H] 1+	Glycerophospholipids [GP]	PC	Diacylglycerophosphocholines	776.616	1.5873 ppm	[C@](COP(=O)([O-])OCC[N+](C)(C)C)([H])(OC(CCCCCCCCCCCCCCCCCCCCCCCC)=O)COC(CCCCCCCCC)=O
Liver	TG 16:1_16:1_18:2	LMGL03010064	25.97	844.74	310.5	308.035	0.00793782	[C53H94O6+NH4] 1+	Glycerolipids [GL]	TAG	Triacylglycerols	844.739	1.4777 ppm	C(OC(=O)CCCCCCC/C=C\C/C=C\CCCCC)[C@]([H])(OC(CCCCCCC/C=C\CCCCCC)=O)COC(CCCCCCC/C=C\CCCCCC)=O
plasma	TG 18:1_18:1_20:1	LMGL03010484	27.36	930.847	332.4	329.76	0.0079423	[C59H108O6+NH4] 1+	Glycerolipids [GL]	TAG	Triacylglycerols	930.848	1.2736 ppm	C(OC(=O)CCCCCCCCC/C=C\CCCCCCCC)[C@]([H])(OC(CCCCCCC/C=C\CCCCCCCC)=O)COC(CCCCCCC/C=C\CCCCCCCC)=O
plasma	PC O- 18:0	LMGP01020046	14.1	524.369	237.1	238.983	-0.00794366	[C26H54NO7P+H] 1+	Glycerophospholipids [GP]	PC	1-alkyl,2-acylglycerophosphocholines	524.371	4.7199 ppm	[C@](COP(=O)([O-])OCC[N+](C)(C)C)([H])(OC(C)=O)COCCCCCCCCCCCCCCCC
Liver	PE 18:3_20:4@	LMGP02010702	17.57	762.507	273.7	275.875	-0.00794554	[C43H72NO8P+H] 1+	Glycerophospholipids [GP]	PE	Diacylglycerophosphoethanolamines	762.507	0.6461 ppm	[C@](COP(=O)(O)OCCN)([H])(OC(CCC/C=C\C/C=C\C/C=C\C/C=C\CCCCC)=O)COC(CCCC/C=C\C/C=C\C/C=C\CCCCC)=O
Liver	DG 18:0_18:1_0:0	LMGL02010043	24.5	640.587	269.6	267.455	0.00795658	[C39H74O5+NH4] 1+	Glycerolipids [GL]	DAG	Diacylglycerols	640.587	0.263 ppm	OC[C@]([H])(OC(CCCCCCC/C=C\CCCCCCCC)=O)COC(CCCCCCCCCCCCCCCCC)=O
HeLa	PC 16:0@_18:1	LMGP01010005	18.89	760.582	289.5	287.195	0.00796273	[C42H82NO8P+H] 1+	Glycerophospholipids [GP]	PC	Diacylglycerophosphocholines	760.585	3.6097 ppm	[C@](COP(=O)([O-])OCC[N+](C)(C)C)([H])(OC(CCCCCCC/C=C\CCCCCCCC)=O)COC(CCCCCCCCCCCCCCC)=O
HeLa	TG 14:0_16:0_16:0	LMGL03012786	27.42	796.736	308.5	306.042	0.00796712	[C49H94O6+NH4] 1+	Glycerolipids [GL]	TAG	Triacylglycerols	796.739	3.7958 ppm	C(OC(=O)CCCCCCCCCCCCCCC)[C@]([H])(OC(CCCCCCCCCCCCCCC)=O)COC(CCCCCCCCCCCCC)=O
HeLa	LPC 16:0_0:0	LMGP01050018	5.69	496.34	230.8	228.961	0.00796859	[C24H50NO7P+H] 1+	Glycerophospholipids [GP]	PC	Monoacylglycerophosphocholines	496.34	0.397 ppm	[C@](COP(=O)([O-])OCC[N+](C)(C)C)([H])(O)COC(CCCCCCCCCCCCCCC)=O
Liver	GlcCer d18:1_22:0@	LMSP0501AA07	23.87	784.667	298.7	296.319	0.00797033	[C46H89NO8+H] 1+	Sphingolipids [SP]	Neutral glycosphingolipids	Simple Glc series	784.666	0.6765 ppm	[C@](CO[C@@H]1O[C@H](CO)[C@@H](O)C(O)C1O)([H])(NC(CCCCCCCCCCCCCCCCCCCCC)=O)[C@]([H])(O)/C=C/CCCCCCCCCCCCC
Liver	GlcCer d18:1_24:1@	LMSP0501AA08	23.79	810.682	302.8	300.379	0.00799679	[C48H91NO8+H] 1+	Sphingolipids [SP]	Neutral glycosphingolipids	Simple Glc series	810.682	0.3549 ppm	[C@](CO[C@@H]1O[C@H](CO)[C@@H](O)C(O)C1O)([H])(NC(CCCCCCCCCCCCC/C=C\CCCCCCCC)=O)[C@]([H])(O)/C=C/CCCCCCCCCCCCC
plasma	PC 32:3	LMGP01010497	16.8	728.525	275.2	277.402	-0.00800174	[C40H74NO8P+H] 1+	Glycerophospholipids [GP]	PC	Diacylglycerophosphocholines	728.523	3.239 ppm	[C@](COP(=O)([O-])OCC[N+](C)(C)C)([H])(OC(CCCCCCC/C=C\C/C=C\C/C=C\CC)=O)COC(CCCCCCCCCCCCC)=O
plasma	TG 18:1_18:1_18:2	LMGL03010288	26.75	900.801	324.5	321.903	0.00800311	[C57H102O6+NH4] 1+	Glycerolipids [GL]	TAG	Triacylglycerols	900.802	0.5551 ppm	C(OC(=O)CCCCCCC/C=C\C/C=C\CCCCC)[C@]([H])(OC(CCCCCCC/C=C\CCCCCCCC)=O)COC(CCCCCCC/C=C\CCCCCCCC)=O
plasma	TG 18:1_18:2_22:2	LMGL03011214	27.18	954.845	335.8	333.112	0.00800402	[C61H108O6+NH4] 1+	Glycerolipids [GL]	TAG	Triacylglycerols	954.848	3.2871 ppm	C(OC(=O)CCCCCCCCCCC/C=C\C/C=C\CCCCC)[C@]([H])(OC(CCCCCCC/C=C\C/C=C\CCCCC)=O)COC(CCCCCCC/C=C\CCCCCCCC)=O
HeLa	PC O- 34:2	LMGP01020039	29.66	744.591	288.5	286.19	0.00800548	[C42H82NO7P+H] 1+	Glycerophospholipids [GP]	PC	1-alkyl,2-acylglycerophosphocholines	744.59	0.877 ppm	[C@](COP(=O)([O-])OCC[N+](C)(C)C)([H])(OC(CCCCCCC/C=C\C/C=C\CCCCC)=O)COCCCCCCCCCCCCCCCC
HeLa	TG 14:0_16:0_16:1	LMGL03014221	26.79	794.724	306	303.548	0.00801213	[C49H92O6+NH4] 1+	Glycerolipids [GL]	TAG	Triacylglycerols	794.723	0.911 ppm	C(OC(=O)CCCCCCC/C=C\CCCCCC)[C@]([H])(OC(CCCCCCCCCCCCCCC)=O)COC(CCCCCCCCCCCCC)=O
plasma	TG 14:0_16:0_16:1	LMGL03014221	27.26	794.722	306	303.548	0.00801213	[C49H92O6+NH4] 1+	Glycerolipids [GL]	TAG	Triacylglycerols	794.723	1.1626 ppm	C(OC(=O)CCCCCCC/C=C\CCCCCC)[C@]([H])(OC(CCCCCCCCCCCCCCC)=O)COC(CCCCCCCCCCCCC)=O
plasma	TG 16:0_18:0_22:0	LMGL03010459	25.92	936.894	337.4	334.695	0.00801585	[C59H114O6+NH4] 1+	Glycerolipids [GL]	TAG	Triacylglycerols	936.895	1.7366 ppm	C(OC(=O)CCCCCCCCCCCCCCCCCCCCC)[C@]([H])(OC(CCCCCCCCCCCCCCCCC)=O)COC(CCCCCCCCCCCCCCC)=O
HeLa	PE 18:1_17:0@	LMGP02010640	22.56	732.554	279	276.763	0.00801626	[C40H78NO8P+H] 1+	Glycerophospholipids [GP]	PE	Diacylglycerophosphoethanolamines	732.554	0.2366 ppm	[C@](COP(=O)(O)OCCN)([H])(OC(CCCCCCCCCCCCCCCC)=O)COC(CCCCCCC/C=C\CCCCCCCC)=O
Liver	PE 42:7	LMGP02010870	21.61	818.571	288.6	290.923	-0.00805079	[C47H80NO8P+H] 1+	Glycerophospholipids [GP]	PE	Diacylglycerophosphoethanolamines	818.569	1.896 ppm	[C@](COP(=O)(O)OCCN)([H])(OC(CC/C=C\C/C=C\C/C=C\C/C=C\C/C=C\C/C=C\CC)=O)COC(CCCCCCCCC/C=C\CCCCCCCC)=O
HeLa	PC P- 29:0	LMGP01030020	19.22	676.528	274.4	272.184	0.00807563	[C37H74NO7P+H] 1+	Glycerophospholipids [GP]	PC	1-(1Z-alkenyl),2-acylglycerophosphocholines	676.528	1.0233 ppm	[C@](COP(=O)([O-])OCC[N+](C)(C)C)([H])(OC(CCCCCCCCCCCC)=O)CO/C=C\CCCCCCCCCCCCCC
Liver	TG 14:0_15:0_15:0	LMGL03012784	26.34	768.706	302	299.56	0.00807905	[C47H90O6+NH4] 1+	Glycerolipids [GL]	TAG	Triacylglycerols	768.708	2.0428 ppm	C(OC(=O)CCCCCCCCCCCCCC)[C@]([H])(OC(CCCCCCCCCCCCCC)=O)COC(CCCCCCCCCCCCC)=O
HeLa	TG 16:0_16:1_17:0	LMGL03010021	29.9	836.77	315.8	313.247	0.00808316	[C52H98O6+NH4] 1+	Glycerolipids [GL]	TAG	Triacylglycerols	836.77	0.4647 ppm	C(OC(=O)CCCCCCCCCCCCCCCC)[C@]([H])(OC(CCCCCCC/C=C\CCCCCC)=O)COC(CCCCCCCCCCCCCCC)=O
plasma	PC 38:7	LMGP01010696	18.85	804.552	290.5	288.144	0.00810988	[C46H78NO8P+H] 1+	Glycerophospholipids [GP]	PC	Diacylglycerophosphocholines	804.554	2.7432 ppm	[C@](COP(=O)([O-])OCC[N+](C)(C)C)([H])(OC(CC/C=C\C/C=C\C/C=C\C/C=C\C/C=C\C/C=C\CC)=O)COC(CCCCCCC/C=C\CCCCCC)=O
HeLa	PC 30:2	LMGP01011323	16.51	702.506	274	271.777	0.00811299	[C38H72NO8P+H] 1+	Glycerophospholipids [GP]	PC	Diacylglycerophosphocholines	702.507	0.6888 ppm	[C@](COP(=O)([O-])OCC[N+](C)(C)C)([H])(OC(CCCCCCC/C=C\C/C=C\CCCCC)=O)COC(CCCCCCCCCCC)=O
plasma	TG 18:1_18:2_18:2	LMGL03010327	26.78	898.783	322.8	320.18	0.00811741	[C57H100O6+NH4] 1+	Glycerolipids [GL]	TAG	Triacylglycerols	898.786	3.041 ppm	C(OC(=O)CCCCCCC/C=C\C/C=C\CCCCC)[C@]([H])(OC(CCCCCCC/C=C\C/C=C\CCCCC)=O)COC(CCCCCCC/C=C\CCCCCCCC)=O
plasma	PC 36:5	LMGP01010633	16.15	780.554	289.4	287.05	0.00812018	[C44H78NO8P+H] 1+	Glycerophospholipids [GP]	PC	Diacylglycerophosphocholines	780.554	0.3784 ppm	[C@](COP(=O)([O-])OCC[N+](C)(C)C)([H])(OC(CCC/C=C\C/C=C\C/C=C\C/C=C\C/C=C\CC)=O)COC(CCCCCCCCCCCCCCC)=O
HeLa	TG 14:0_16:1_22:6	LMGL03014271	25.9	866.723	315	312.442	0.00812077	[C55H92O6+NH4] 1+	Glycerolipids [GL]	TAG	Triacylglycerols	866.723	0.272 ppm	C(OC(=O)CC/C=C\C/C=C\C/C=C\C/C=C\C/C=C\C/C=C\CC)[C@]([H])(OC(CCCCCCC/C=C\CCCCCC)=O)COC(CCCCCCCCCCCCC)=O
HeLa	PC O- 31:0	LMGP01020180	21.49	706.574	283.1	280.8	0.00812467	[C39H80NO7P+H] 1+	Glycerophospholipids [GP]	PC	1-alkyl,2-acylglycerophosphocholines	706.574	1.0271 ppm	[C@](COP(=O)([O-])OCC[N+](C)(C)C)([H])(OC(CCCCCCCCCCCCCC)=O)COCCCCCCCCCCCCCCCC
Liver	TG 16:0_18:0_19:0	LMGL03010149	27.62	894.849	329.3	326.615	0.0081538	[C56H108O6+NH4] 1+	Glycerolipids [GL]	TAG	Triacylglycerols	894.848	0.2439 ppm	C(OC(=O)CCCCCCCCCCCCCCCCCC)[C@]([H])(OC(CCCCCCCCCCCCCCCCC)=O)COC(CCCCCCCCCCCCCCC)=O
plasma	TG 17:0_18:1_22:0	LMGL03010629	28.33	948.895	338.7	335.937	0.00815904	[C60H114O6+NH4] 1+	Glycerolipids [GL]	TAG	Triacylglycerols	948.895	0.0221 ppm	C(OC(=O)CCCCCCCCCCCCCCCCCCCCC)[C@]([H])(OC(CCCCCCC/C=C\CCCCCCCC)=O)COC(CCCCCCCCCCCCCCCC)=O
plasma	PC 34:2	LMGP01010585	16.02	758.569	287.8	285.447	0.00817702	[C42H80NO8P+H] 1+	Glycerophospholipids [GP]	PC	Diacylglycerophosphocholines	758.569	0.046 ppm	[C@](COP(=O)([O-])OCC[N+](C)(C)C)([H])(OC(CCCCCCCC/C=C/C=C\CCCCC)=O)COC(CCCCCCCCCCCCCCC)=O
HeLa	SM d34:1	LMSP03010003	19.38	703.576	285.8	283.461	0.00818294	[C39H79N2O6P+H] 1+	Sphingolipids [SP]	Phosphosphingolipids	Ceramide phosphocholines (sphingomyelins)	703.575	1.0091 ppm	[C@](COP(=O)([O-])OCC[N+](C)(C)C)([H])(NC(CCCCCCCCCCCCCCC)=O)[C@]([H])(O)/C=C/CCCCCCCCCCCCC
HeLa	PC O- 18:0@_16:0	LMGP01020086	23.43	748.621	293.3	290.893	0.00820641	[C42H86NO7P+H] 1+	Glycerophospholipids [GP]	PC	1-alkyl,2-acylglycerophosphocholines	748.621	0.4176 ppm	[C@](COP(=O)([O-])OCC[N+](C)(C)C)([H])(OC(CCCCCCCCCCCCCCC)=O)COCCCCCCCCCCCCCCCCCC
plasma	DG 16:0_20:4_0:0	LMGL02010070	23.08	634.54	263.6	261.435	0.00821203	[C39H68O5+NH4] 1+	Glycerolipids [GL]	DAG	Diacylglycerols	634.54	0.0454 ppm	OC[C@]([H])(OC(CCC/C=C\C/C=C\C/C=C\C/C=C\CCCCC)=O)COC(CCCCCCCCCCCCCCC)=O
plasma	PC 38:4	LMGP01010642	17.58	810.6	296.8	294.356	0.00823368	[C46H84NO8P+H] 1+	Glycerophospholipids [GP]	PC	Diacylglycerophosphocholines	810.601	1.3096 ppm	[C@](COP(=O)([O-])OCC[N+](C)(C)C)([H])(OC(CCCCC/C=C\C/C=C\C/C=C\C/C=C\CCCCC)=O)COC(CCCCCCCCCCCCCCC)=O
HeLa	PC 15:0_16:1	LMGP01010535	18.57	718.538	278.9	276.603	0.00823725	[C39H76NO8P+H] 1+	Glycerophospholipids [GP]	PC	Diacylglycerophosphocholines	718.538	0.361 ppm	[C@](COP(=O)([O-])OCC[N+](C)(C)C)([H])(OC(CCCCCCC/C=C\CCCCCC)=O)COC(CCCCCCCCCCCCCC)=O
Liver	TG 12:0_16:0_16:1	LMGL03013322	25.9	766.692	299.2	296.731	0.00825035	[C47H88O6+NH4] 1+	Glycerolipids [GL]	TAG	Triacylglycerols	766.692	0.3728 ppm	C(OC(=O)CCCCCCC/C=C\CCCCCC)[C@]([H])(OC(CCCCCCCCCCCCCCC)=O)COC(CCCCCCCCCCC)=O
Liver	PC 37:5	LMGP01011460	19.31	794.569	289.2	286.814	0.00825064	[C45H80NO8P+H] 1+	Glycerophospholipids [GP]	PC	Diacylglycerophosphocholines	794.569	0.8889 ppm	[C@](COP(=O)([O-])OCC[N+](C)(C)C)([H])(OC(CCCCC/C=C\C/C=C\C/C=C\C/C=C\CCCCC)=O)COC(CCCCCCC/C=C\CCCCC)=O
HeLa	TG 16:0_17:0_18:0	LMGL03010041	27.51	866.817	323.3	320.628	0.00826382	[C54H104O6+NH4] 1+	Glycerolipids [GL]	TAG	Triacylglycerols	866.817	0.7466 ppm	C(OC(=O)CCCCCCCCCCCCCCCCC)[C@]([H])(OC(CCCCCCCCCCCCCCCC)=O)COC(CCCCCCCCCCCCCCC)=O
HeLa	LPC 16:1	LMGP01050021	2.64	494.323	226	224.13	0.00827615	[C24H48NO7P+H] 1+	Glycerophospholipids [GP]	PC	Monoacylglycerophosphocholines	494.324	1.6444 ppm	[C@](COP(=O)([O-])OCC[N+](C)(C)C)([H])(O)COC(CCCCCCC/C=C/CCCCCC)=O
HeLa	TG 13:0_16:1_18:1	LMGL03013816	26.29	806.723	306.8	304.257	0.00828726	[C50H92O6+NH4] 1+	Glycerolipids [GL]	TAG	Triacylglycerols	806.723	0.2374 ppm	C(OC(=O)CCCCCCC/C=C\CCCCCCCC)[C@]([H])(OC(CCCCCCC/C=C\CCCCCC)=O)COC(CCCCCCCCCCCC)=O
HeLa	PC 28:0	LMGP01010477	17.22	678.508	273.2	270.933	0.00829729	[C36H72NO8P+H] 1+	Glycerophospholipids [GP]	PC	Diacylglycerophosphocholines	678.507	0.996 ppm	[C@](COP(=O)([O-])OCC[N+](C)(C)C)([H])(OC(CCCCCCCCCCCCC)=O)COC(CCCCCCCCCCCCC)=O
Liver	TG 16:0_17:0_22:0	LMGL03010323	28	922.879	335	332.22	0.00829935	[C58H112O6+NH4] 1+	Glycerolipids [GL]	TAG	Triacylglycerols	922.88	1.2067 ppm	C(OC(=O)CCCCCCCCCCCCCCCCCCCCC)[C@]([H])(OC(CCCCCCCCCCCCCCCC)=O)COC(CCCCCCCCCCCCCCC)=O
plasma	PC 39:3	LMGP01011548	22.8	826.633	299.9	297.41	0.0083039	[C47H88NO8P+H] 1+	Glycerophospholipids [GP]	PC	Diacylglycerophosphocholines	826.632	1.3132 ppm	[C@](COP(=O)([O-])OCC[N+](C)(C)C)([H])(OC(CCCCCCCCCCC/C=C\C/C=C\CCCCC)=O)COC(CCCCCCC/C=C\CCCCCCC)=O
Liver	PC 18:0@_20:5	LMGP01010805	21.76	808.583	296.3	293.831	0.00833399	[C46H82NO8P+H] 1+	Glycerophospholipids [GP]	PC	Diacylglycerophosphocholines	808.585	3.0935 ppm	[C@](COP(=O)([O-])OCC[N+](C)(C)C)([H])(OC(CCC/C=C\C/C=C\C/C=C\C/C=C\C/C=C\CC)=O)COC(CCCCCCCCCCCCCCCCC)=O
Liver	TG 14:0_16:0_16:1	LMGL03014221	26.97	794.723	306.1	303.548	0.00833621	[C49H92O6+NH4] 1+	Glycerolipids [GL]	TAG	Triacylglycerols	794.723	0.5482 ppm	C(OC(=O)CCCCCCC/C=C\CCCCCC)[C@]([H])(OC(CCCCCCCCCCCCCCC)=O)COC(CCCCCCCCCCCCC)=O
Liver	PC 37:4	LMGP01010003	20.28	796.585	292.7	290.253	0.00836109	[C45H82NO8P+H] 1+	Glycerophospholipids [GP]	PC	Diacylglycerophosphocholines	796.585	0.3051 ppm	[C@](COP(=O)([O-])OCC[N+](C)(C)C)([H])(OC(CCC/C=C\C/C=C\C/C=C\C/C=C\CCCCC)=O)COC(CCCCCCCCCCCCCCCC)=O
Liver	PC 31:0	LMGP01010396	20.22	720.554	282.3	279.939	0.00836427	[C39H78NO8P+H] 1+	Glycerophospholipids [GP]	PC	Diacylglycerophosphocholines	720.554	0.0711 ppm	[C@](COP(=O)([O-])OCC[N+](C)(C)C)([H])(OC(CCCCCCCCCCCCCCCCCCCC)=O)COC(CCCCCCCCC)=O
HeLa	PC O- 16:0@_14:0	LMGP01020178	20.54	692.559	280.8	278.45	0.00836883	[C38H78NO7P+H] 1+	Glycerophospholipids [GP]	PC	1-alkyl,2-acylglycerophosphocholines	692.559	0.6628 ppm	[C@](COP(=O)([O-])OCC[N+](C)(C)C)([H])(OC(CCCCCCCCCCCCC)=O)COCCCCCCCCCCCCCCCC
Liver	PC O- 18:0	LMGP01020046	10.2	524.371	237	238.983	-0.00836895	[C26H54NO7P+H] 1+	Glycerophospholipids [GP]	PC	1-alkyl,2-acylglycerophosphocholines	524.371	0.1804 ppm	[C@](COP(=O)([O-])OCC[N+](C)(C)C)([H])(OC(C)=O)COCCCCCCCCCCCCCCCC
plasma	PC O- 30:0	LMGP01020012	20.56	692.559	280.8	278.45	0.00836907	[C38H78NO7P+H] 1+	Glycerophospholipids [GP]	PC	1-alkyl,2-acylglycerophosphocholines	692.559	0.1304 ppm	[C@](COP(=O)([O-])OCC[N+](C)(C)C)([H])(OC(CCCCCCCCCCCCCCC)=O)COCCCCCCCCCCCCCC
plasma	TG 16:0_18:0_20:0	LMGL03010175	28.09	908.862	332.4	329.616	0.00837412	[C57H110O6+NH4] 1+	Glycerolipids [GL]	TAG	Triacylglycerols	908.864	2.1379 ppm	C(OC(=O)CCCCCCCCCCCCCCCCCCC)[C@]([H])(OC(CCCCCCCCCCCCCCCCC)=O)COC(CCCCCCCCCCCCCCC)=O
HeLa	PC 30:0	LMGP01010395	17.24	706.537	279.8	277.457	0.00837442	[C38H76NO8P+H] 1+	Glycerophospholipids [GP]	PC	Diacylglycerophosphocholines	706.538	1.1014 ppm	[C@](COP(=O)([O-])OCC[N+](C)(C)C)([H])(OC(CCCCCCCCCCCCCCCCCCC)=O)COC(CCCCCCCCC)=O
Liver	GlcCer d18:1_20:0@	LMSP0501AA06	23.01	756.634	292.9	290.446	0.00837745	[C44H85NO8+H] 1+	Sphingolipids [SP]	Neutral glycosphingolipids	Simple Glc series	756.635	0.6035 ppm	[C@](CO[C@@H]1O[C@H](CO)[C@@H](O)C(O)C1O)([H])(NC(CCCCCCCCCCCCCCCCCCC)=O)[C@]([H])(O)/C=C/CCCCCCCCCCCCC
HeLa	TG 16:1_17:1_18:0	LMGL03010059	28.36	862.786	318.7	316.03	0.00837813	[C54H100O6+NH4] 1+	Glycerolipids [GL]	TAG	Triacylglycerols	862.786	0.4399 ppm	C(OC(=O)CCCCCCCCCCCCCCCCC)[C@]([H])(OC(CCCCCCC/C=C\CCCCCCC)=O)COC(CCCCCCC/C=C\CCCCCC)=O
Liver	TG 16:0_16:1_18:1	LMGL03010043	26.5	848.771	315.3	312.657	0.00838323	[C53H98O6+NH4] 1+	Glycerolipids [GL]	TAG	Triacylglycerols	848.77	0.4767 ppm	C(OC(=O)CCCCCCC/C=C\CCCCCCCC)[C@]([H])(OC(CCCCCCC/C=C\CCCCCC)=O)COC(CCCCCCCCCCCCCCC)=O
HeLa	PC 14:0_16:1@	LMGP01010485	17.82	704.523	276.5	274.18	0.00839123	[C38H74NO8P+H] 1+	Glycerophospholipids [GP]	PC	Diacylglycerophosphocholines	704.523	0.3172 ppm	[C@](COP(=O)([O-])OCC[N+](C)(C)C)([H])(OC(CCCCCCC/C=C\CCCCCC)=O)COC(CCCCCCCCCCCCC)=O
plasma	TG 14:0_16:1_16:1	LMGL03012787	26.52	792.705	303.5	300.947	0.00841026	[C49H90O6+NH4] 1+	Glycerolipids [GL]	TAG	Triacylglycerols	792.708	2.8279 ppm	C(OC(=O)CCCCCCC/C=C\CCCCCC)[C@]([H])(OC(CCCCCCC/C=C\CCCCCC)=O)COC(CCCCCCCCCCCCC)=O
plasma	TG 17:0_18:1_20:1	LMGL03010304	27.49	918.847	332	329.205	0.00841931	[C58H108O6+NH4] 1+	Glycerolipids [GL]	TAG	Triacylglycerols	918.848	0.9581 ppm	C(OC(=O)CCCCCCCCC/C=C\CCCCCCCC)[C@]([H])(OC(CCCCCCC/C=C\CCCCCCCC)=O)COC(CCCCCCCCCCCCCCCC)=O
plasma	PC 35:4	LMGP01010931	18.84	768.554	284.8	282.402	0.00842042	[C43H78NO8P+H] 1+	Glycerophospholipids [GP]	PC	Diacylglycerophosphocholines	768.554	0.1716 ppm	[C@](COP(=O)([O-])OCC[N+](C)(C)C)([H])(OC(CCCCCCC/C=C\C=C\CCCCC)=O)COC(CCCCCCC/C=C\C/C=C/CCCCC)=O
Liver	PE 18:0_18:0	LMGP02010097	22.8	770.567	286.2	288.612	-0.00842851	[C41H82NO8P+Na] 1+	Glycerophospholipids [GP]	PE	Diacylglycerophosphoethanolamines	770.567	0.6242 ppm	[C@](COP(=O)(O)OCCN)([H])(OC(CCCCCCCCCCCCCCCCC)=O)COC(CCCCCCCCCCCCCCCCC)=O
HeLa	PC P- 30:1	LMGP01030022	17.21	688.525	275.5	273.177	0.0084306	[C38H74NO7P+H] 1+	Glycerophospholipids [GP]	PC	1-(1Z-alkenyl),2-acylglycerophosphocholines	688.528	3.4268 ppm	[C@](COP(=O)([O-])OCC[N+](C)(C)C)([H])(OC(CCCCCCC/C=C\CCCC)=O)CO/C=C\CCCCCCCCCCCCCC
HeLa	LPC 18:1_0:0	LMGP01050029	7.49	522.355	233.6	231.63	0.00843234	[C26H52NO7P+H] 1+	Glycerophospholipids [GP]	PC	Monoacylglycerophosphocholines	522.355	0.25 ppm	[C@](COP(=O)([O-])OCC[N+](C)(C)C)([H])(O)COC(CCCC/C=C\CCCCCCCCCCC)=O
Liver	LPC 18:1_0:0	LMGP01050029	6.55	522.355	233.6	231.63	0.00843234	[C26H52NO7P+H] 1+	Glycerophospholipids [GP]	PC	Monoacylglycerophosphocholines	522.355	0.8342 ppm	[C@](COP(=O)([O-])OCC[N+](C)(C)C)([H])(O)COC(CCCC/C=C\CCCCCCCCCCC)=O
HeLa	PC 42:6	LMGP01011028	21.78	862.633	302	304.547	-0.00843362	[C50H88NO8P+H] 1+	Glycerophospholipids [GP]	PC	Diacylglycerophosphocholines	862.632	1.3292 ppm	[C@](COP(=O)([O-])OCC[N+](C)(C)C)([H])(OC(CC/C=C\C/C=C\C/C=C\C/C=C\C/C=C\C/C=C\CC)=O)COC(CCCCCCCCCCCCCCCCCCC)=O
HeLa	PC O- 32:1	LMGP01020016	20.85	718.576	284.2	281.8	0.008444	[C40H80NO7P+H] 1+	Glycerophospholipids [GP]	PC	1-alkyl,2-acylglycerophosphocholines	718.574	2.2178 ppm	[C@](COP(=O)([O-])OCC[N+](C)(C)C)([H])(OC(CCCCCCC/C=C\CCCCCCCC)=O)COCCCCCCCCCCCCCC
HeLa	TG 14:0_16:0_22:6	LMGL03014246	26.22	868.74	317.6	314.918	0.00844479	[C55H94O6+NH4] 1+	Glycerolipids [GL]	TAG	Triacylglycerols	868.739	1.0153 ppm	C(OC(=O)CC/C=C\C/C=C\C/C=C\C/C=C\C/C=C\C/C=C\CC)[C@]([H])(OC(CCCCCCCCCCCCCCC)=O)COC(CCCCCCCCCCCCC)=O
Liver	TG 17:0_18:1_22:0	LMGL03010629	28.02	948.897	338.8	335.937	0.00845179	[C60H114O6+NH4] 1+	Glycerolipids [GL]	TAG	Triacylglycerols	948.895	1.5015 ppm	C(OC(=O)CCCCCCCCCCCCCCCCCCCCC)[C@]([H])(OC(CCCCCCC/C=C\CCCCCCCC)=O)COC(CCCCCCCCCCCCCCCC)=O
plasma	TG 16:0_16:1_18:2	LMGL03010053	27.13	846.754	313.4	310.75	0.00845454	[C53H96O6+NH4] 1+	Glycerolipids [GL]	TAG	Triacylglycerols	846.755	0.9341 ppm	C(OC(=O)CCCCCCC/C=C\C/C=C\CCCCC)[C@]([H])(OC(CCCCCCC/C=C\CCCCCC)=O)COC(CCCCCCCCCCCCCCC)=O
Liver	TG 14:1_16:1_18:1	LMGL03014657	26.28	818.723	307.7	305.098	0.00845649	[C51H92O6+NH4] 1+	Glycerolipids [GL]	TAG	Triacylglycerols	818.723	0.6812 ppm	C(OC(=O)CCCCCCC/C=C\CCCCCCCC)[C@]([H])(OC(CCCCCCC/C=C\CCCCCC)=O)COC(CCCCCCC/C=C\CCCC)=O
HeLa	PE 41:1	LMGP02010789	24.88	816.648	298.4	295.869	0.00848086	[C46H90NO8P+H] 1+	Glycerophospholipids [GP]	PE	Diacylglycerophosphoethanolamines	816.648	0.327 ppm	[C@](COP(=O)(O)OCCN)([H])(OC(CCCCCCCCC/C=C\CCCCCCCCCC)=O)COC(CCCCCCCCCCCCCCCCCC)=O
Liver	PE 36:3	LMGP02010048	17.55	742.541	279.1	276.732	0.00848357	[C41H76NO8P+H] 1+	Glycerophospholipids [GP]	PE	Diacylglycerophosphoethanolamines	742.538	4.0483 ppm	[C@](COP(=O)(O)OCCN)([H])(OC(CCCCCCC/C=C\C/C=C\CCCCC)=O)COC(CCCCCCC/C=C\CCCCCCCC)=O
Liver	DG 18:2_20:4_0:0	LMGL02010131	22.12	658.541	261.1	263.315	-0.0084838	[C41H68O5+NH4] 1+	Glycerolipids [GL]	DAG	Diacylglycerols	658.54	0.9706 ppm	OC[C@]([H])(OC(CCC/C=C\C/C=C\C/C=C\C/C=C\CCCCC)=O)COC(CCCCCCC/C=C\C/C=C\CCCCC)=O
Liver	LPE 22:4	LMGP02050057	7.52	530.323	223.9	222	0.00848476	[C27H48NO7P+H] 1+	Glycerophospholipids [GP]	PE	Monoacylglycerophosphoethanolamines	530.324	1.4177 ppm	C(OP(OCCN)(O)=O)[C@]([H])(OC(=O)CCCCC/C=C\C/C=C\C/C=C\C/C=C\CCCCC)CO
plasma	PE 34:3	LMGP02010041	15.45	714.509	274.1	271.773	0.00848894	[C39H72NO8P+H] 1+	Glycerophospholipids [GP]	PE	Diacylglycerophosphoethanolamines	714.507	2.9105 ppm	[C@](COP(=O)(O)OCCN)([H])(OC(CCCCCCC/C=C\C/C=C\C/C=C\CC)=O)COC(CCCCCCCCCCCCCCC)=O
Liver	TG 15:0_16:0_16:1	LMGL03015005	26.39	808.74	309.5	306.871	0.00849595	[C50H94O6+NH4] 1+	Glycerolipids [GL]	TAG	Triacylglycerols	808.739	1.2416 ppm	C(OC(=O)CCCCCCC/C=C\CCCCCC)[C@]([H])(OC(CCCCCCCCCCCCCCC)=O)COC(CCCCCCCCCCCCCC)=O
plasma	PC 18:1_20:4	LMGP01010905	20.52	808.585	294.3	291.796	0.00850821	[C46H82NO8P+H] 1+	Glycerophospholipids [GP]	PC	Diacylglycerophosphocholines	808.585	0.7535 ppm	[C@](COP(=O)([O-])OCC[N+](C)(C)C)([H])(OC(CCC/C=C\C/C=C\C/C=C\C/C=C\CCCCC)=O)COC(CCCCCCC/C=C\CCCCCCCC)=O
plasma	LPC 22:6	LMGP01050056	4.27	568.339	232.6	230.614	0.00853921	[C30H50NO7P+H] 1+	Glycerophospholipids [GP]	PC	Monoacylglycerophosphocholines	568.34	0.7226 ppm	[C@](COP(=O)([O-])OCC[N+](C)(C)C)([H])(O)COC(CC/C=C\C/C=C\C/C=C\C/C=C\C/C=C\C/C=C\CC)=O
plasma	SM d33:1	LMSP03010037	17.7	689.559	281.9	279.487	0.00856075	[C38H77N2O6P+H] 1+	Sphingolipids [SP]	Phosphosphingolipids	Ceramide phosphocholines (sphingomyelins)	689.559	0.2693 ppm	[C@](COP(=O)([O-])OCC[N+](C)(C)C)([H])(NC(CCCCCCCCCCCCCCCC)=O)[C@]([H])(O)/C=C/CCCCCCCCCCC
plasma	TG 16:0_17:0_18:0	LMGL03010041	27.48	866.817	323.4	320.628	0.00857048	[C54H104O6+NH4] 1+	Glycerolipids [GL]	TAG	Triacylglycerols	866.817	0.5353 ppm	C(OC(=O)CCCCCCCCCCCCCCCCC)[C@]([H])(OC(CCCCCCCCCCCCCCCC)=O)COC(CCCCCCCCCCCCCCC)=O
HeLa	PI 38:5	LMGP06010193	18.71	885.549	302.5	299.907	0.00857152	[C47H81O13P+H] 1+	Glycerophospholipids [GP]	PI	Diacylglycerophosphoinositols	885.549	0.8396 ppm	[C@]([H])(OC(CCCCC/C=C\C/C=C\C/C=C\C/C=C\CCCCC)=O)(COP(=O)(O)O[C@@H]1C(O)[C@H](O)C(O)C(O)C1O)COC(CCCCCCC/C=C\CCCCCC)=O
Liver	PC 36:6	LMGP01010952	15.98	778.538	280.1	282.505	-0.00858611	[C44H76NO8P+H] 1+	Glycerophospholipids [GP]	PC	Diacylglycerophosphocholines	778.538	0.2548 ppm	[C@](COP(=O)([O-])OCC[N+](C)(C)C)([H])(OC(CCCCCCC/C=C/C=C/C=C/CCCC)=O)COC(CCCCCCC/C=C/C=C/C=C/CCCC)=O
Liver	TG 14:0_16:1_18:1	LMGL03014251	26.68	820.741	310.3	307.635	0.00858723	[C51H94O6+NH4] 1+	Glycerolipids [GL]	TAG	Triacylglycerols	820.739	2.2645 ppm	C(OC(=O)CCCCCCC/C=C\CCCCCCCC)[C@]([H])(OC(CCCCCCC/C=C\CCCCCC)=O)COC(CCCCCCCCCCCCC)=O
HeLa	DG 18:0_20:4_0:0	LMGL02010111	24	662.573	270.8	268.473	0.00859457	[C41H72O5+NH4] 1+	Glycerolipids [GL]	DAG	Diacylglycerols	662.572	2.0865 ppm	OC[C@]([H])(OC(CCC/C=C\C/C=C\C/C=C\C/C=C\CCCCC)=O)COC(CCCCCCCCCCCCCCCCC)=O
Liver	DG 18:0_20:4_0:0	LMGL02010111	23.86	662.573	270.8	268.473	0.00859457	[C41H72O5+NH4] 1+	Glycerolipids [GL]	DAG	Diacylglycerols	662.572	1.9944 ppm	OC[C@]([H])(OC(CCC/C=C\C/C=C\C/C=C\C/C=C\CCCCC)=O)COC(CCCCCCCCCCCCCCCCC)=O
HeLa	PC 39:5	LMGP01010656	23.19	822.601	293.2	295.72	-0.00859481	[C47H84NO8P+H] 1+	Glycerophospholipids [GP]	PC	Diacylglycerophosphocholines	822.601	0.787 ppm	[C@](COP(=O)([O-])OCC[N+](C)(C)C)([H])(OC(CCCCCC/C=C/C/C=C/C/C=C/C/C=C/C/C=C/CC)=O)COC(CCCCCCCCCCCCCCC)=O
Liver	TG 16:0_18:1_22:0	LMGL03010511	27.84	934.88	336.3	333.409	0.00859781	[C59H112O6+NH4] 1+	Glycerolipids [GL]	TAG	Triacylglycerols	934.88	0.3104 ppm	C(OC(=O)CCCCCCCCCCCCCCCCCCCCC)[C@]([H])(OC(CCCCCCC/C=C\CCCCCCCC)=O)COC(CCCCCCCCCCCCCCC)=O
plasma	PC 38:6	LMGP01010650	20.62	806.567	293.7	291.174	0.00859932	[C46H80NO8P+H] 1+	Glycerophospholipids [GP]	PC	Diacylglycerophosphocholines	806.569	2.8431 ppm	[C@](COP(=O)([O-])OCC[N+](C)(C)C)([H])(OC(CC/C=C/C/C=C/C/C=C/C/C=C/C/C=C/C/C=C/CC)=O)COC(CCCCCCCCCCCCCCC)=O
HeLa	TG 13:0_13:0_16:0	LMGL03012695	29.85	740.676	295.3	292.76	0.00860046	[C45H86O6+NH4] 1+	Glycerolipids [GL]	TAG	Triacylglycerols	740.676	0.3219 ppm	C(OC(=O)CCCCCCCCCCCCCCC)[C@]([H])(OC(CCCCCCCCCCCC)=O)COC(CCCCCCCCCCCC)=O
HeLa	TG 12:0_14:0_16:0	LMGL03013211	26.07	740.677	295.3	292.76	0.00860224	[C45H86O6+NH4] 1+	Glycerolipids [GL]	TAG	Triacylglycerols	740.676	0.255 ppm	C(OC(=O)CCCCCCCCCCCCCCC)[C@]([H])(OC(CCCCCCCCCCCCC)=O)COC(CCCCCCCCCCC)=O
HeLa	PC O- 36:1	LMGP01020052	23.49	774.637	296.9	294.345	0.00860548	[C44H88NO7P+H] 1+	Glycerophospholipids [GP]	PC	1-alkyl,2-acylglycerophosphocholines	774.637	0.436 ppm	[C@](COP(=O)([O-])OCC[N+](C)(C)C)([H])(OC(CCCCCCC/C=C\CCCCCCCCCC)=O)COCCCCCCCCCCCCCCCC
HeLa	SM d30:1	LMSP03010002	14.58	647.512	273.2	270.844	0.00862382	[C35H71N2O6P+H] 1+	Sphingolipids [SP]	Phosphosphingolipids	Ceramide phosphocholines (sphingomyelins)	647.512	0.6339 ppm	O(P(=O)(OC[C@]([H])(NC(=O)CCCCCCCCCCC)[C@]([H])(O)/C=C/CCCCCCCCCCCCC)[O-])CC[N+](C)(C)C
HeLa	PC O- 30:1	LMGP01020014	18.9	690.543	277.7	275.303	0.00863113	[C38H76NO7P+H] 1+	Glycerophospholipids [GP]	PC	1-alkyl,2-acylglycerophosphocholines	690.543	0.2591 ppm	[C@](COP(=O)([O-])OCC[N+](C)(C)C)([H])(OC(CCCCCCC/C=C\CCCCCC)=O)COCCCCCCCCCCCCCC
Liver	GlcCer d18:1_23:0@	LMSP0501AA32	24.21	798.682	301.2	298.598	0.00863796	[C47H91NO8+H] 1+	Sphingolipids [SP]	Neutral glycosphingolipids	Simple Glc series	798.682	0.4804 ppm	[C@](CO[C@@H]1O[C@H](CO)[C@@H](O)C(O)C1O)([H])(NC(CCCCCCCCCCCCCCCCCCCCCC)=O)[C@]([H])(O)/C=C/CCCCCCCCCCCCC
HeLa	DG 18:1_18:3_0:0	LMGL02010064	22.66	634.541	258.6	260.836	-0.0086462	[C39H68O5+NH4] 1+	Glycerolipids [GL]	DAG	Diacylglycerols	634.54	0.1416 ppm	OC[C@]([H])(OC(CCCCCCC/C=C\C/C=C\C/C=C\CC)=O)COC(CCCCCCC/C=C\CCCCCCCC)=O
HeLa	LPE 16:0_0:0	LMGP02050002	5.4	454.294	217.4	215.52	0.00864764	[C21H44NO7P+H] 1+	Glycerophospholipids [GP]	PE	Monoacylglycerophosphoethanolamines	454.293	3.0906 ppm	[C@](COP(=O)(O)OCCN)([H])(O)COC(CCCCCCCCCCCCCCC)=O
Liver	LPE 16:0	LMGP02050002	4.8	454.293	217.4	215.52	0.00864764	[C21H44NO7P+H] 1+	Glycerophospholipids [GP]	PE	Monoacylglycerophosphoethanolamines	454.293	0.5369 ppm	[C@](COP(=O)(O)OCCN)([H])(O)COC(CCCCCCCCCCCCCCC)=O
HeLa	PC 34:0	LMGP01010400	20.87	762.597	292.6	290.069	0.00864907	[C42H84NO8P+H] 1+	Glycerophospholipids [GP]	PC	Diacylglycerophosphocholines	762.601	4.7535 ppm	[C@](COP(=O)([O-])OCC[N+](C)(C)C)([H])(OC(CCCCCCCCCCCCCCCCCCCCCCC)=O)COC(CCCCCCCCC)=O
Liver	PC 28:0	LMGP01010477	17.1	678.506	273.3	270.933	0.00866015	[C36H72NO8P+H] 1+	Glycerophospholipids [GP]	PC	Diacylglycerophosphocholines	678.507	0.4433 ppm	[C@](COP(=O)([O-])OCC[N+](C)(C)C)([H])(OC(CCCCCCCCCCCCC)=O)COC(CCCCCCCCCCCCC)=O
Liver	PE 22:6_18:1	LMGP02011143	19.98	790.539	281.4	283.842	-0.00867656	[C45H76NO8P+H] 1+	Glycerophospholipids [GP]	PE	Diacylglycerophosphoethanolamines	790.538	0.637 ppm	[C@](COP(=O)(O)OCCN)([H])(OC(CCCCCCC/C=C\CCCCCCCC)=O)COC(CC/C=C\C/C=C\C/C=C\C/C=C\C/C=C\C/C=C\CC)=O
Liver	PC 44:8	LMGP01012095	20.89	886.633	303.7	306.336	-0.00868103	[C52H88NO8P+H] 1+	Glycerophospholipids [GP]	PC	Diacylglycerophosphocholines	886.632	0.6736 ppm	[C@](COP(=O)([O-])OCC[N+](C)(C)C)([H])(OC(CCCCC/C=C\C/C=C\C/C=C\C/C=C\CCCCC)=O)COC(CCCCC/C=C\C/C=C\C/C=C\C/C=C\CCCCC)=O
HeLa	PC 33:0	LMGP01010399	22.04	748.586	288.8	286.281	0.00872281	[C41H82NO8P+H] 1+	Glycerophospholipids [GP]	PC	Diacylglycerophosphocholines	748.585	0.7353 ppm	[C@](COP(=O)([O-])OCC[N+](C)(C)C)([H])(OC(CCCCCCCCCCCCCCCCCCCCCC)=O)COC(CCCCCCCCC)=O
Liver	TG 13:0_14:0_16:1	LMGL03013676	25.69	752.676	296	293.416	0.00872956	[C46H86O6+NH4] 1+	Glycerolipids [GL]	TAG	Triacylglycerols	752.676	0.0887 ppm	C(OC(=O)CCCCCCC/C=C\CCCCCC)[C@]([H])(OC(CCCCCCCCCCCCC)=O)COC(CCCCCCCCCCCC)=O
HeLa	PC O- 14:0	LMGP01020009	1.81	468.307	222.7	224.646	-0.00873818	[C22H46NO7P+H] 1+	Glycerophospholipids [GP]	PC	1-alkyl,2-acylglycerophosphocholines	468.308	3.5069 ppm	[C@](COP(=O)([O-])OCC[N+](C)(C)C)([H])(OC(C)=O)COCCCCCCCCCCCC
plasma	MG 0:0_20:4_0:0	LMGL01010023	10.37	379.283	197.1	198.825	-0.00875026	[C23H38O4+H] 1+	Glycerolipids [GL]	MAG	Monoacylglycerols	379.284	3.1765 ppm	OC[C@]([H])(OC(CCC/C=C\C/C=C\C/C=C\C/C=C\CCCCC)=O)CO
plasma	PC O- 36:0	LMGP01020023	24.15	776.649	299.5	296.876	0.00875973	[C44H90NO7P+H] 1+	Glycerophospholipids [GP]	PC	1-alkyl,2-acylglycerophosphocholines	776.653	5.2609 ppm	[C@](COP(=O)([O-])OCC[N+](C)(C)C)([H])(OC(CCCCCCCCCCCCCCCCCCCCC)=O)COCCCCCCCCCCCCCC
Liver	PC 35:5	LMGP01011425	16.41	766.536	279.9	282.352	-0.00876083	[C43H76NO8P+H] 1+	Glycerophospholipids [GP]	PC	Diacylglycerophosphocholines	766.538	2.3688 ppm	[C@](COP(=O)([O-])OCC[N+](C)(C)C)([H])(OC(CCC/C=C\C/C=C\C/C=C\C/C=C\C/C=C\CC)=O)COC(CCCCCCCCCCCCCC)=O
HeLa	PC O- 16:0@_18:1	LMGP01020003	22.34	746.607	290.7	288.152	0.00876661	[C42H84NO7P+H] 1+	Glycerophospholipids [GP]	PC	1-alkyl,2-acylglycerophosphocholines	746.606	1.3316 ppm	[C@]([H])(OC(CCCCCCC/C=C\CCCCCCCC)=O)(COP(=O)([O-])OCC[N+](C)(C)C)COCCCCCCCCCCCCCCCC
plasma	PI 38:3	LMGP06010192	21.21	889.579	306.3	303.615	0.00876686	[C47H85O13P+H] 1+	Glycerophospholipids [GP]	PI	Diacylglycerophosphoinositols	889.58	1.2103 ppm	[C@]([H])(OC(CCCCCCCCCCC/C=C\C/C=C\CCCCC)=O)(COP(=O)(O)O[C@@H]1C(O)[C@H](O)C(O)C(O)C1O)COC(CCCCCCC/C=C\CCCCCC)=O
HeLa	PC 33:4	LMGP01011356	16.8	740.525	279	276.548	0.00878776	[C41H74NO8P+H] 1+	Glycerophospholipids [GP]	PC	Diacylglycerophosphocholines	740.523	2.8568 ppm	[C@](COP(=O)([O-])OCC[N+](C)(C)C)([H])(OC(CCC/C=C\C/C=C\C/C=C\C/C=C\CCCCC)=O)COC(CCCCCCCCCCCC)=O
HeLa	PC 42:5	LMGP01011027	22.61	864.647	303.9	306.572	-0.00879229	[C50H90NO8P+H] 1+	Glycerophospholipids [GP]	PC	Diacylglycerophosphocholines	864.648	0.5382 ppm	[C@](COP(=O)([O-])OCC[N+](C)(C)C)([H])(OC(CCCCC/C=C\C/C=C\C/C=C\C/C=C\C/C=C\CC)=O)COC(CCCCCCCCCCCCCCCCCCC)=O
Liver	PC O- 32:1	LMGP01020016	20.68	718.574	284.3	281.8	0.00879277	[C40H80NO7P+H] 1+	Glycerophospholipids [GP]	PC	1-alkyl,2-acylglycerophosphocholines	718.574	0.0093 ppm	[C@](COP(=O)([O-])OCC[N+](C)(C)C)([H])(OC(CCCCCCC/C=C\CCCCCCCC)=O)COCCCCCCCCCCCCCC
plasma	TG 13:0_16:0_18:1	LMGL03013791	26.88	808.738	309.5	306.775	0.00880352	[C50H94O6+NH4] 1+	Glycerolipids [GL]	TAG	Triacylglycerols	808.739	1.3999 ppm	C(OC(=O)CCCCCCC/C=C\CCCCCCCC)[C@]([H])(OC(CCCCCCCCCCCCCCC)=O)COC(CCCCCCCCCCCC)=O
plasma	DG 16:0_16:0_0:0	LMGL02010001	28.61	586.54	259.3	257.013	0.00882108	[C35H68O5+NH4] 1+	Glycerolipids [GL]	DAG	Diacylglycerols	586.54	0.0549 ppm	OCC([H])(OC(CCCCCCCCCCCCCCC)=O)COC(CCCCCCCCCCCCCCC)=O
Liver	DG 14:0_16:0_0:0	LMGL02010378	22.83	558.508	252.7	250.469	0.00882714	[C33H64O5+NH4] 1+	Glycerolipids [GL]	DAG	Diacylglycerols	558.509	1.3886 ppm	OC[C@]([H])(OC(CCCCCCCCCCCCCCC)=O)COC(CCCCCCCCCCCCC)=O
plasma	LPC 16:0_0:0	LMGP01050018	6.11	496.339	231	228.961	0.00882749	[C24H50NO7P+H] 1+	Glycerophospholipids [GP]	PC	Monoacylglycerophosphocholines	496.34	1.3808 ppm	[C@](COP(=O)([O-])OCC[N+](C)(C)C)([H])(O)COC(CCCCCCCCCCCCCCC)=O
plasma	TG 12:0_16:1_18:1	LMGL03013351	27.72	792.707	303.5	300.82	0.00882957	[C49H90O6+NH4] 1+	Glycerolipids [GL]	TAG	Triacylglycerols	792.708	1.2109 ppm	C(OC(=O)CCCCCCC/C=C\CCCCCCCC)[C@]([H])(OC(CCCCCCC/C=C\CCCCCC)=O)COC(CCCCCCCCCCC)=O
plasma	LPC 22:4	LMGP01050124	7.85	572.375	238.4	236.294	0.00883406	[C30H54NO7P+H] 1+	Glycerophospholipids [GP]	PC	Monoacylglycerophosphocholines	572.371	7.2992 ppm	[C@](COP(=O)([O-])OCC[N+](C)(C)C)([H])(O)COC(CCCCC/C=C\C/C=C\C/C=C\C/C=C\CCCCC)=O
plasma	TG 12:0_15:0_17:0	LMGL03013270	26.46	768.703	302.1	299.427	0.00884702	[C47H90O6+NH4] 1+	Glycerolipids [GL]	TAG	Triacylglycerols	768.708	5.6951 ppm	C(OC(=O)CCCCCCCCCCCCCCCC)[C@]([H])(OC(CCCCCCCCCCCCCC)=O)COC(CCCCCCCCCCC)=O
Liver	TG 16:1_18:1_20:4	LMGL03010400	26.25	896.77	323.5	320.631	0.0088693	[C57H98O6+NH4] 1+	Glycerolipids [GL]	TAG	Triacylglycerols	896.77	0.2294 ppm	C(OC(=O)CCC/C=C\C/C=C\C/C=C\C/C=C\CCCCC)[C@]([H])(OC(CCCCCCC/C=C\CCCCCCCC)=O)COC(CCCCCCC/C=C\CCCCCC)=O
HeLa	PC O- 38:0	LMGP01020060	25	804.686	305.4	302.689	0.00887727	[C46H94NO7P+H] 1+	Glycerophospholipids [GP]	PC	1-alkyl,2-acylglycerophosphocholines	804.684	2.9001 ppm	[C@](COP(=O)([O-])OCC[N+](C)(C)C)([H])(OC(CCCCCCCCCCCCCCCCCCCCC)=O)COCCCCCCCCCCCCCCCC
plasma	PC O- 34:0	LMGP01020033	23.33	748.615	293.5	290.893	0.00888232	[C42H86NO7P+H] 1+	Glycerophospholipids [GP]	PC	1-alkyl,2-acylglycerophosphocholines	748.621	7.9184 ppm	[C@](COP(=O)([O-])OCC[N+](C)(C)C)([H])(OC(CCCCCCCCCCCCCCCCC)=O)COCCCCCCCCCCCCCCCC
Liver	PC O- 34:0	LMGP01020033	23.3	748.621	293.5	290.893	0.00888232	[C42H86NO7P+H] 1+	Glycerophospholipids [GP]	PC	1-alkyl,2-acylglycerophosphocholines	748.621	0.01 ppm	[C@](COP(=O)([O-])OCC[N+](C)(C)C)([H])(OC(CCCCCCCCCCCCCCCCC)=O)COCCCCCCCCCCCCCCCC
Liver	PE 40:7	LMGP02010708	18.99	790.537	280.5	282.992	-0.00888458	[C45H76NO8P+H] 1+	Glycerophospholipids [GP]	PE	Diacylglycerophosphoethanolamines	790.538	1.2932 ppm	[C@](COP(=O)(O)OCCN)([H])(OC(CCCCC/C=C\C/C=C\C/C=C\C/C=C\CCCCC)=O)COC(CCCC/C=C\C/C=C\C/C=C\CCCCC)=O
plasma	TG 16:0_17:0_22:0	LMGL03010323	28.3	922.878	335.2	332.22	0.00889106	[C58H112O6+NH4] 1+	Glycerolipids [GL]	TAG	Triacylglycerols	922.88	1.4051 ppm	C(OC(=O)CCCCCCCCCCCCCCCCCCCCC)[C@]([H])(OC(CCCCCCCCCCCCCCCC)=O)COC(CCCCCCCCCCCCCCC)=O
plasma	TG 16:0_18:0_22:0	LMGL03010459	28.54	936.895	337.7	334.695	0.00889709	[C59H114O6+NH4] 1+	Glycerolipids [GL]	TAG	Triacylglycerols	936.895	0.4336 ppm	C(OC(=O)CCCCCCCCCCCCCCCCCCCCC)[C@]([H])(OC(CCCCCCCCCCCCCCCCC)=O)COC(CCCCCCCCCCCCCCC)=O
plasma	PC 29:0	LMGP01010394	18.01	692.521	275.9	273.443	0.00890477	[C37H74NO8P+H] 1+	Glycerophospholipids [GP]	PC	Diacylglycerophosphocholines	692.523	1.9688 ppm	[C@](COP(=O)([O-])OCC[N+](C)(C)C)([H])(OC(CCCCCCCCCCCCCCCCCC)=O)COC(CCCCCCCCC)=O
plasma	PC 40:4	LMGP01011045	19.3	838.63	302.5	299.803	0.00891654	[C48H88NO8P+H] 1+	Glycerophospholipids [GP]	PC	Diacylglycerophosphocholines	838.632	2.5629 ppm	[C@](COP(=O)([O-])OCC[N+](C)(C)C)([H])(OC(CCCCCCCCC/C=C/C/C=C/CCCCC)=O)COC(CCCCCCCCC/C=C/C/C=C/CCCCC)=O
plasma	PE 38:6	LMGP02010095	19.11	764.522	277.1	279.572	-0.00892081	[C43H74NO8P+H] 1+	Glycerophospholipids [GP]	PE	Diacylglycerophosphoethanolamines	764.523	0.2666 ppm	[C@](COP(=O)(O)OCCN)([H])(OC(CC/C=C\C/C=C\C/C=C\C/C=C\C/C=C\C/C=C\CC)=O)COC(CCCCCCCCCCCCCCC)=O
plasma	PC O- 16:0	LMGP01020019	0.36	496.34	229.8	231.852	-0.00892775	[C24H50NO7P+H] 1+	Glycerophospholipids [GP]	PC	1-alkyl,2-acylglycerophosphocholines	496.34	0.4023 ppm	[C@](COP(=O)([O-])OCC[N+](C)(C)C)([H])(OC(C)=O)COCCCCCCCCCCCCCC
plasma	PC O- 16:0	LMGP01020019	11.95	496.339	229.8	231.852	-0.00892775	[C24H50NO7P+H] 1+	Glycerophospholipids [GP]	PC	1-alkyl,2-acylglycerophosphocholines	496.34	2.4261 ppm	[C@](COP(=O)([O-])OCC[N+](C)(C)C)([H])(OC(C)=O)COCCCCCCCCCCCCCC
Liver	DG 18:1_16:0_0:0	LMGL02010004	23.95	612.555	263	260.651	0.00893037	[C37H70O5+NH4] 1+	Glycerolipids [GL]	DAG	Diacylglycerols	612.556	1.5881 ppm	OC[C@]([H])(OC(CCCCCCCCCCCCCCC)=O)COC(CCCCCCCCC/C=C/CCCCCC)=O
Liver	DG 16:1_18:2_0:0	LMGL02010031	22.15	608.525	253.1	255.362	-0.00893754	[C37H66O5+NH4] 1+	Glycerolipids [GL]	DAG	Diacylglycerols	608.525	0.1121 ppm	OC[C@]([H])(OC(CCCCCCC/C=C\C/C=C\CCCCC)=O)COC(CCCCCCC/C=C\CCCCCC)=O
plasma	PC O- 36:1	LMGP01020052	23.41	774.635	297	294.345	0.00893928	[C44H88NO7P+H] 1+	Glycerophospholipids [GP]	PC	1-alkyl,2-acylglycerophosphocholines	774.637	2.9573 ppm	[C@](COP(=O)([O-])OCC[N+](C)(C)C)([H])(OC(CCCCCCC/C=C\CCCCCCCCCC)=O)COCCCCCCCCCCCCCCCC
plasma	TG 18:0_18:0_18:1	LMGL03010188	27.7	906.847	330.6	327.641	0.0089492	[C57H108O6+NH4] 1+	Glycerolipids [GL]	TAG	Triacylglycerols	906.848	1.3746 ppm	C(OC(=O)CCCCCCC/C=C\CCCCCCCC)[C@]([H])(OC(CCCCCCCCCCCCCCCCC)=O)COC(CCCCCCCCCCCCCCCCC)=O
HeLa	TG 18:0_18:2_22:4	LMGL03011220	27.21	952.833	335.4	332.397	0.00895467	[C61H106O6+NH4] 1+	Glycerolipids [GL]	TAG	Triacylglycerols	952.833	0.129 ppm	C(OC(=O)CCCCC/C=C\C/C=C\C/C=C\C/C=C\CCCCC)[C@]([H])(OC(CCCCCCC/C=C\C/C=C\CCCCC)=O)COC(CCCCCCCCCCCCCCCCC)=O
Liver	DG 16:0_20:4_0:0	LMGL02010070	22.95	634.54	263.8	261.435	0.00896396	[C39H68O5+NH4] 1+	Glycerolipids [GL]	DAG	Diacylglycerols	634.54	0.0508 ppm	OC[C@]([H])(OC(CCC/C=C\C/C=C\C/C=C\C/C=C\CCCCC)=O)COC(CCCCCCCCCCCCCCC)=O
HeLa	PE P- 16:0@_19:1	LMGP02030023	23.15	716.559	277.5	275.012	0.00896713	[C40H78NO7P+H] 1+	Glycerophospholipids [GP]	PE	1-(1Z-alkenyl),2-acylglycerophosphoethanolamines	716.559	0.3851 ppm	[C@](COP(=O)(O)OCCN)([H])(OC(CCCCCCC/C=C\CCCCCCCCC)=O)CO/C=C\CCCCCCCCCCCCCC
plasma	TG 15:1_16:0_16:1	LMGL03015356	27.86	806.721	307.1	304.346	0.00896808	[C50H92O6+NH4] 1+	Glycerolipids [GL]	TAG	Triacylglycerols	806.723	2.3559 ppm	C(OC(=O)CCCCCCC/C=C\CCCCCC)[C@]([H])(OC(CCCCCCCCCCCCCCC)=O)COC(CCCCCCC/C=C\CCCCC)=O
plasma	TG 16:0_18:0_20:0	LMGL03010175	25.81	908.861	332.6	329.616	0.00897041	[C57H110O6+NH4] 1+	Glycerolipids [GL]	TAG	Triacylglycerols	908.864	2.9438 ppm	C(OC(=O)CCCCCCCCCCCCCCCCCCC)[C@]([H])(OC(CCCCCCCCCCCCCCCCC)=O)COC(CCCCCCCCCCCCCCC)=O
[truncated: 582 more rows]
