# Supplementary material for: Trapped ion mobility spectrometry and PASEF enable in-depth lipidomics from minimal sample amounts
Source: Nat Commun. 2020 Jan 16;11:331. doi: 10.1038/s41467-019-14044-x (PMC6965134; doi:10.1038/s41467-019-14044-x)
Supplement: Supplementary file 16 — Supplementary Data 14 [file 41467_2019_14044_MOESM16_ESM.xlsx]

## Sheet: Suppl. Data 14
Sample Type	Lipid Name	Short Name.1	LSI ID	Retention Time	m/z	CCS (Å²)	Chemical Composition + Adduct	#Carbon:Double Bond in Fatty Acyl Chain	#Double Bonds	#Carbon-Carbon Double Bonds	#Triple Bonds	Category	Main Class	Sub Class	Lipid ID	Theoretical m/z	Delta Mass	Matched Ions
plasma	PC O- 16:0	PC O- 16:0	PC O- 14:0_2:0	0.36	496.34	229.8	[C24H50NO7P+H] 1+	16:0	2	0	0	Glycerophospholipids [GP]	PC	1-alkyl,2-acylglycerophosphocholines	LMGP01020019	496.34	0.4023 ppm	HG_184.0728(100.0), M-H2O_478.3273(8.5008)
plasma	LPC 18:4	LPC 18:4	LPC 18:4_0:0	0.73	516.308	220.8	[C26H46NO7P+H] 1+	18:4	6	4	0	Glycerophospholipids [GP]	PC	Monoacylglycerophosphocholines	LMGP01050040	516.308	1.4076 ppm	HG_184.0732(100.0), M-H2O_498.3018(16.3445)
plasma	LPC 14:0_0:0	LPC 14:0	LPC 14:0_0:0	0.99	468.308	223.1	[C22H46NO7P+H] 1+	14:0	2	0	0	Glycerophospholipids [GP]	PC	Monoacylglycerophosphocholines	LMGP01050012	468.308	0.5744 ppm	HG_184.0722(100.0), M-14:0_258.1082(2.6197), M-NL_285.24(4.6895)
Liver	PC O- 14:0	PC O- 14:0	PC O- 12:0_2:0	1.19	468.308	222.9	[C22H46NO7P+H] 1+	14:0	2	0	0	Glycerophospholipids [GP]	PC	1-alkyl,2-acylglycerophosphocholines	LMGP01020009	468.308	0.7047 ppm	HG_184.0736(100.0)
plasma	LPC 18:3	LPC 18:3	LPC 18:3_0:0	1.34	518.323	224.9	[C26H48NO7P+H] 1+	18:3	5	3	0	Glycerophospholipids [GP]	PC	Monoacylglycerophosphocholines	LMGP01050038	518.324	1.0972 ppm	HG_184.0726(100.0), M-NL_335.2562(2.3166)
plasma	LPC 14:0_0:0	LPC 14:0	LPC 14:0_0:0	1.51	468.308	222	[C22H46NO7P+H] 1+	14:0	2	0	0	Glycerophospholipids [GP]	PC	Monoacylglycerophosphocholines	LMGP01050012	468.308	0.0773 ppm	HG-H2O_166.062(3.1043), HG_184.0727(100.0), M-14:0_258.1089(1.7557), M-NL_285.2435(2.3919), M-H2O_450.3021(5.5216), M_468.3058(16.4122)
Liver	PC O- 14:0	PC O- 14:0	PC O- 12:0_2:0	1.72	468.308	222.2	[C22H46NO7P+H] 1+	14:0	2	0	0	Glycerophospholipids [GP]	PC	1-alkyl,2-acylglycerophosphocholines	LMGP01020009	468.308	0.3137 ppm	HG_184.0733(100.0)
Liver	LPS 20:4	LPS 20:4	LPS 20:4_0:0	1.79	546.282	221.9	[C26H44NO9P+H] 1+	20:4	7	4	0	Glycerophospholipids [GP]	PS	Monoacylglycerophosphoserines	LMGP03050007	546.283	0.7664 ppm	M-NL_361.2743(100.0)
plasma	LPE 20:5	LPE 20:5	LPE 20:5_0:0	1.8	500.276	210.7	[C25H42NO7P+H] 1+	20:5	7	5	0	Glycerophospholipids [GP]	PE	Monoacylglycerophosphoethanolamines	LMGP02050027	500.277	1.6575 ppm	M-NL_359.2568(100.0)
plasma	LPC 16:1	LPC 16:1	LPC 16:1_0:0	1.85	494.324	226.3	[C24H48NO7P+H] 1+	16:1	3	1	0	Glycerophospholipids [GP]	PC	Monoacylglycerophosphocholines	LMGP01050021	494.324	0.7801 ppm	HG-H2O_166.0629(0.38), HG_184.0722(100.0), M-NL_311.2584(3.3695), M-H2O_476.3156(1.9313), M_494.3224(0.152)
plasma	LPC 20:5_0:0	LPC 20:5	LPC 20:5_0:0	1.92	542.324	226.4	[C28H48NO7P+H] 1+	20:5	7	5	0	Glycerophospholipids [GP]	PC	Monoacylglycerophosphocholines	LMGP01050050	542.324	0.5985 ppm	HG-H2O_166.0618(0.9544), HG_184.0724(100.0), M-20:5_258.1093(7.0575), M-NL_359.2578(3.1542), M-H2O_524.3129(12.5557)
plasma	PC O- 15:0	PC O- 15:0	PC O- 14:0_1:0	1.96	482.324	226.1	[C23H48NO7P+H] 1+	15:0	2	0	0	Glycerophospholipids [GP]	PC	1-acyl,2-alkylglycerophosphocholines	LMGP01080020	482.324	0.673 ppm	HG_184.0736(100.0)
plasma	LPI 18:2_0:0	LPI 18:2	LPI 18:2_0:0	2	597.303	243	[C27H49O12P+H] 1+	18:2	4	2	0	Glycerophospholipids [GP]	PI	Monoacylglycerophosphoinositols	LMGP06050010	597.303	0.6709 ppm	17:2 C=O+_263.2389(16.0321), M-NL-H2O_319.262(9.8196), M-NL_337.2732(100.0)
plasma	LPE 18:3	LPE 18:3	LPE 18:3_0:0	2.01	476.277	208.3	[C23H42NO7P+H] 1+	18:3	5	3	0	Glycerophospholipids [GP]	PE	Monoacylglycerophosphoethanolamines	LMGP02050017	476.277	0.3314 ppm	M-NL_335.2579(65.3465)
HeLa	LPE 16:1_0:0	LPE 16:1	LPE 16:1_0:0	2.44	452.276	210.1	[C21H42NO7P+H] 1+	16:1	3	1	0	Glycerophospholipids [GP]	PE	Monoacylglycerophosphoethanolamines	LMGP02050010	452.277	2.7781 ppm	15:1 C=O+_237.2205(3.9821), M-NL_311.258(100.0)
plasma	PC O- 15:0	PC O- 15:0	PC O- 14:0_1:0	2.46	482.324	227.7	[C23H48NO7P+H] 1+	15:0	2	0	0	Glycerophospholipids [GP]	PC	1-acyl,2-alkylglycerophosphocholines	LMGP01080020	482.324	0.1668 ppm	HG_184.0727(100.0), M-NL_299.2567(11.0996), M-C5H13NO3P-H2O_299.2567(11.0996)
plasma	LPC 16:1_0:0	LPC 16:1	LPC 16:1_0:0	2.48	494.324	224.6	[C24H48NO7P+H] 1+	16:1	3	1	0	Glycerophospholipids [GP]	PC	Monoacylglycerophosphocholines	LMGP01050021	494.324	0.5949 ppm	HG_184.0724(100.0), 15:1 C=O+_237.223(0.1428), M-16:1-H2O_240.1001(0.502), M-16:1_258.1098(4.8851), M-NL_311.2575(12.9223), M-H2O_476.3128(12.8858), M_494.3236(22.4329)
Liver	LPE 16:1	LPE 16:1	LPE 16:1_0:0	2.59	452.277	207.8	[C21H42NO7P+H] 1+	16:1	3	1	0	Glycerophospholipids [GP]	PE	Monoacylglycerophosphoethanolamines	LMGP02050010	452.277	0.4608 ppm	M-NL_311.2569(100.0)
plasma	LPC 16:1_0:0	LPC 16:1	LPC 16:1_0:0	2.69	494.324	225.4	[C24H48NO7P+H] 1+	16:1	3	1	0	Glycerophospholipids [GP]	PC	Monoacylglycerophosphocholines	LMGP01050021	494.324	0.5332 ppm	HG-H2O_166.0619(3.7762), HG_184.0725(100.0), 15:1 C=O+_237.2206(0.1314), M-16:1_258.1093(5.844), M-NL_311.258(10.8821), M-H2O_476.3131(13.0083), M_494.3232(20.5331)
plasma	PC O- 15:0	PC O- 15:0	PC O- 14:0_1:0	2.82	482.324	226.1	[C23H48NO7P+H] 1+	15:0	2	0	0	Glycerophospholipids [GP]	PC	1-acyl,2-alkylglycerophosphocholines	LMGP01080020	482.324	0.4831 ppm	HG_184.0726(100.0)
plasma	LPE 18:2	LPE 18:2	LPE 0:0_18:2	2.99	478.292	211.8	[C23H44NO7P+H] 1+	18:2	4	2	0	Glycerophospholipids [GP]	PE	Monoacylglycerophosphoethanolamines	LMGP02050041	478.293	0.8928 ppm	C18H31O-H2O_245.2259(0.7794), M-C5H13NO5P-H2O_263.2355(2.9693), C18H31O_263.2355(2.9693), C21H37O3_337.2733(100.0)
plasma	LPE 22:6	LPE 22:6	LPE 22:6_0:0	3.05	526.292	218.9	[C27H44NO7P+H] 1+	22:6	8	6	0	Glycerophospholipids [GP]	PE	Monoacylglycerophosphoethanolamines	LMGP02050013	526.293	0.9854 ppm	M-NL_385.2732(100.0)
plasma	LPE 20:4	LPE 20:4	LPE 0:0_20:4	3.12	502.293	215.1	[C25H44NO7P+H] 1+	20:4	6	4	0	Glycerophospholipids [GP]	PE	Monoacylglycerophosphoethanolamines	LMGP02050051	502.293	0.1818 ppm	C5H13NO5P_198.0539(0.843), C20H31O-H2O_269.226(7.3606), M-C5H13NO5P-H2O_287.2387(1.8426), C20H31O_287.2387(1.8426), C23H37O3_361.2739(100.0)
plasma	LPC 18:2_0:0	LPC 18:2	LPC 18:2_0:0	3.17	520.34	228.8	[C26H50NO7P+H] 1+	18:2	4	2	0	Glycerophospholipids [GP]	PC	Monoacylglycerophosphocholines	LMGP01050034	520.34	0.2028 ppm	HG-H2O_166.0624(0.6066), HG_184.0725(100.0), M-18:2_258.1094(0.4985), M-NL_337.2738(2.2767), M-H2O_502.3296(1.8946)
plasma	LPC 22:6	LPC 22:6	LPC 22:6_0:0	3.2	568.339	234.4	[C30H50NO7P+H] 1+	22:6	8	6	0	Glycerophospholipids [GP]	PC	Monoacylglycerophosphocholines	LMGP01050056	568.34	0.7226 ppm	HG_184.0749(100.0), M-H2O_550.3302(6.213)
HeLa	PC P- 14:1	PC P- 14:1	PC P- 14:1_0:0	3.21	452.313	217.3	[C22H46NO6P+H] 1+	14:1	2	1	0	Glycerophospholipids [GP]	PC	1Z-alkenylglycerophosphocholines	LMGP01070001	452.314	0.7727 ppm	HG_184.0748(13.5135), M_452.3106(69.6697)
plasma	LPC 20:4	LPC 20:4	LPC 0:0_20:4	3.28	544.34	231.1	[C28H50NO7P+H] 1+	20:4	6	4	0	Glycerophospholipids [GP]	PC	Monoacylglycerophosphocholines	LMGP01050121	544.34	0.1425 ppm	M-C23H37O3_184.0727(100.0), C8H19NO5P_240.1022(0.1926), M-C20H31O-H2O_240.1022(0.1926), M-C20H31O_258.1092(1.383), C23H37O3_361.2755(0.344), M-H2O_526.3301(1.3611)
plasma	LPC 16:1_0:0	LPC 16:1	LPC 16:1_0:0	3.48	494.324	227.3	[C24H48NO7P+H] 1+	16:1	3	1	0	Glycerophospholipids [GP]	PC	Monoacylglycerophosphocholines	LMGP01050021	494.324	0.6566 ppm	HG_184.0724(100.0), M-16:1_258.1088(9.3108), M-NL_311.257(18.7346), M-H2O_476.3103(16.0585), M_494.3232(19.7666)
HeLa	Chol & Der [C27H40O4+NH4] 1+	Chol & Der [C27H40O4+NH4] 1+	Chol & Der [C27H40O4+NH4] 1+	3.49	446.327	211.4	[C27H40O4+NH4] 1+		4	2	0	Sterol Lipids [ST]	Sterols	Cholesterol and derivatives	LMST01010314	446.327	0.6022 ppm	M+NH4_446.325(100.0)
Liver	PC O- 15:0	PC O- 15:0	PC O- 14:0_1:0	3.54	482.324	225.7	[C23H48NO7P+H] 1+	15:0	2	0	0	Glycerophospholipids [GP]	PC	1-acyl,2-alkylglycerophosphocholines	LMGP01080020	482.324	0.8628 ppm	HG_184.0747(100.0)
plasma	LPC O- 16:1	LPC O- 16:1	LPC O- 16:1_0:0	3.63	480.344	224.8	[C24H50NO6P+H] 1+	16:1	2	1	0	Glycerophospholipids [GP]	PC	Monoalkylglycerophosphocholines	LMGP01060028	480.345	0.959 ppm	HG_184.0723(100.0)
plasma	LPC 22:6_0:0	LPC 22:6	LPC 22:6_0:0	3.76	568.339	233.1	[C30H50NO7P+H] 1+	22:6	8	6	0	Glycerophospholipids [GP]	PC	Monoacylglycerophosphocholines	LMGP01050056	568.34	1.9039 ppm	HG_184.0722(100.0), M-22:6_258.1121(5.2791), M-H2O_550.3283(15.9076)
plasma	LPE 22:6	LPE 22:6	LPE 0:0_22:6	3.76	526.292	217.7	[C27H44NO7P+H] 1+	22:6	8	6	0	Glycerophospholipids [GP]	PE	Monoacylglycerophosphoethanolamines	LMGP02050060	526.293	0.8694 ppm	M-C22H31O_216.0636(1.6527), M-C5H13NO5P-H2O_311.2381(2.9264), C22H31O_311.2381(2.9264), C25H37O3_385.2726(100.0)
plasma	LPC 18:2_0:0	LPC 18:2	LPC 18:2_0:0	3.86	520.339	227	[C26H50NO7P+H] 1+	18:2	4	2	0	Glycerophospholipids [GP]	PC	Monoacylglycerophosphocholines	LMGP01050034	520.34	1.0239 ppm	HG-H2O_166.0622(1.9478), HG_184.0723(100.0), M-18:2-H2O_240.1002(0.4672), M-18:2_258.1087(3.362), M-NL_337.2729(4.1556), M-H2O_502.3273(5.353)
plasma	LPE 18:2	LPE 18:2	LPE 0:0_18:2	3.86	478.293	210.6	[C23H44NO7P+H] 1+	18:2	4	2	0	Glycerophospholipids [GP]	PE	Monoacylglycerophosphoethanolamines	LMGP02050041	478.293	0.3186 ppm	M-C5H13NO5P-H2O_263.2361(1.951), C18H31O_263.2361(1.951), C21H37O3-H2O_319.2635(1.3302), C21H37O3_337.2733(100.0)
plasma	PC 18:0	PC 18:0	PC 16:0_2:0	3.87	538.35	234.6	[C26H52NO8P+H] 1+	18:0	3	0	0	Glycerophospholipids [GP]	PC	Diacylglycerophosphocholines	LMGP01010612	538.35	0.2064 ppm	HG_184.0728(100.0)
plasma	LPE 20:4	LPE 20:4	LPE 0:0_20:4	3.92	502.293	213.8	[C25H44NO7P+H] 1+	20:4	6	4	0	Glycerophospholipids [GP]	PE	Monoacylglycerophosphoethanolamines	LMGP02050051	502.293	0.1211 ppm	M-C5H13NO5P-H2O_287.2396(2.5093), C20H31O_287.2396(2.5093), C23H37O3_361.2734(100.0)
plasma	LPE 22:6	LPE 22:6	LPE 22:6_0:0	4.04	526.293	217.7	[C27H44NO7P+H] 1+	22:6	8	6	0	Glycerophospholipids [GP]	PE	Monoacylglycerophosphoethanolamines	LMGP02050013	526.293	0.0576 ppm	M-NL_385.2739(100.0)
plasma	LPC 18:2_0:0	LPC 18:2	LPC 18:2_0:0	4.1	520.339	226.7	[C26H50NO7P+H] 1+	18:2	4	2	0	Glycerophospholipids [GP]	PC	Monoacylglycerophosphocholines	LMGP01050034	520.34	1.1412 ppm	HG-H2O_166.0622(3.1083), HG_184.073(100.0), M-18:2-H2O_240.0994(0.6341), M-18:2_258.1106(6.3486), 17:2 C=O+_263.2356(0.5633), M-NL-H2O_319.265(0.1336), M-H2O_502.3304(16.4785)
plasma	LPC 20:4	LPC 20:4	LPC 20:4_0:0	4.14	544.34	229.9	[C28H50NO7P+H] 1+	20:4	6	4	0	Glycerophospholipids [GP]	PC	Monoacylglycerophosphocholines	LMGP01050048	544.34	0.2547 ppm	HG_184.0729(100.0)
plasma	LPC 16:1	LPC 16:1	LPC 16:1_0:0	4.14	494.324	225.1	[C24H48NO7P+H] 1+	16:1	3	1	0	Glycerophospholipids [GP]	PC	Monoacylglycerophosphocholines	LMGP01050021	494.324	0.2694 ppm	HG_184.073(100.0)
plasma	LPC 22:6	LPC 22:6	LPC 22:6_0:0	4.27	568.339	232.6	[C30H50NO7P+H] 1+	22:6	8	6	0	Glycerophospholipids [GP]	PC	Monoacylglycerophosphocholines	LMGP01050056	568.34	0.7226 ppm	HG-H2O_166.0624(4.9826), HG_184.0723(100.0), M-H2O_550.3275(8.0053), M_568.3379(35.4327)
plasma	LPC 18:2_0:0	LPC 18:2	LPC 18:2_0:0	4.31	520.34	226.6	[C26H50NO7P+H] 1+	18:2	4	2	0	Glycerophospholipids [GP]	PC	Monoacylglycerophosphocholines	LMGP01050034	520.34	0.0855 ppm	HG-H2O_166.0624(1.0762), HG_184.0725(100.0), M-18:2_258.11(4.0355), 17:2 C=O+_263.2359(0.3402), M-NL_337.2767(7.257), M-H2O_502.3292(13.9746)
plasma	LPE 22:5	LPE 22:5	LPE 22:5_0:0	4.41	528.309	220.7	[C27H46NO7P+H] 1+	22:5	7	5	0	Glycerophospholipids [GP]	PE	Monoacylglycerophosphoethanolamines	LMGP02050069	528.308	0.3573 ppm	M-NL_387.2889(100.0)
plasma	LPE 18:2	LPE 18:2	LPE 18:2_0:0	4.72	478.293	214.1	[C23H44NO7P+H] 1+	18:2	4	2	0	Glycerophospholipids [GP]	PE	Monoacylglycerophosphoethanolamines	LMGP02050011	478.293	0.0634 ppm	M-NL_337.273(100.0)
plasma	LPA 20:4_0:0	LPA 20:4	LPA 20:4_0:0	4.74	459.25	205	[C23H39O7P+H] 1+	20:4	6	4	0	Glycerophospholipids [GP]	PA	Monoacylglycerophosphates	LMGP10050013	459.251	1.1437 ppm	19:4 C=O+_287.2383(100.0), M-H2O_441.2406(47.3373)
HeLa	PC 16:0	PC 16:0	PC 8:0_8:0	4.76	510.32	229.3	[C24H48NO8P+H] 1+	16:0	3	0	0	Glycerophospholipids [GP]	PC	Diacylglycerophosphocholines	LMGP01011251	510.319	0.8373 ppm	HG_184.0733(100.0)
Liver	LPE 16:0	LPE 16:0	LPE 16:0_0:0	4.8	454.293	217.4	[C21H44NO7P+H] 1+	16:0	2	0	0	Glycerophospholipids [GP]	PE	Monoacylglycerophosphoethanolamines	LMGP02050002	454.293	0.5369 ppm	M-NL_313.2726(100.0)
plasma	LPC 16:0	LPC 16:0	LPC 0:0_16:0	4.9	496.34	231	[C24H50NO7P+H] 1+	16:0	2	0	0	Glycerophospholipids [GP]	PC	Monoacylglycerophosphocholines	LMGP01050074	496.34	0.0334 ppm	M-C19H37O3-H2O_166.062(0.8584), M-C19H37O3_184.0729(100.0), M-C8H19NO5P_257.248(0.2128), M-C16H31O_258.1118(0.6269), C19H37O3_313.2741(3.9231), M-H2O_478.3259(2.0224)
Liver	Chol & Der [C29H48O+NH4] 1+	Chol & Der [C29H48O+NH4] 1+	Chol & Der [C29H48O+NH4] 1+	4.94	430.404	224.8	[C29H48O+NH4] 1+		2	2	0	Sterol Lipids [ST]	Sterols	Cholesterol and derivatives	LMST01010143	430.404	1.6585 ppm	M+NH4_430.402(100.0)
HeLa	LPC 20:4_0:0	LPC 20:4	LPC 20:4_0:0	5.08	544.339	229.1	[C28H50NO7P+H] 1+	20:4	6	4	0	Glycerophospholipids [GP]	PC	Monoacylglycerophosphocholines	LMGP01050048	544.34	0.9787 ppm	HG-H2O_166.0648(3.4506), HG_184.073(100.0), M-20:4_258.1085(0.6928), M-H2O_526.33(7.2703), M_544.3385(20.4363)
plasma	LPC 20:3	LPC 20:3	LPC 20:3_0:0	5.32	546.355	232.7	[C28H52NO7P+H] 1+	20:3	5	3	0	Glycerophospholipids [GP]	PC	Monoacylglycerophosphocholines	LMGP01050133	546.355	0.5742 ppm	HG-H2O_166.0626(1.113), HG_184.0729(100.0), M-NL_363.288(2.426), M-H2O_528.3437(3.8582), M_546.3534(2.3094)
plasma	LPE 22:5	LPE 22:5	LPE 22:5_0:0	5.32	528.308	218.3	[C27H46NO7P+H] 1+	22:5	7	5	0	Glycerophospholipids [GP]	PE	Monoacylglycerophosphoethanolamines	LMGP02050069	528.308	0.5669 ppm	M-NL_387.289(100.0)
HeLa	LPE 16:0_0:0	LPE 16:0	LPE 16:0_0:0	5.4	454.294	217.4	[C21H44NO7P+H] 1+	16:0	2	0	0	Glycerophospholipids [GP]	PE	Monoacylglycerophosphoethanolamines	LMGP02050002	454.293	3.0906 ppm	15:0 C=O+_239.2396(3.3439), M-NL_313.2724(100.0)
Liver	LPE 16:0	LPE 16:0	LPE 16:0_0:0	5.58	454.293	214.4	[C21H44NO7P+H] 1+	16:0	2	0	0	Glycerophospholipids [GP]	PE	Monoacylglycerophosphoethanolamines	LMGP02050002	454.293	0.2682 ppm	M-NL_313.273(100.0)
Liver	LPC 22:5	LPC 22:5	LPC 22:5	5.65	570.359	232.9	[C30H52NO7P+H] 1+	22:5	7	5	0	Glycerophospholipids [GP]	PC	Monoacylglycerophosphocholines	LMGP01050142	570.355	5.3357 ppm	HG_184.0731(100.0), M-NL_387.291(9.9725), M-H2O_552.3407(8.2925), M_570.3562(12.3377)
plasma	LPC 20:4	LPC 20:4	LPC 20:4_0:0	5.76	544.34	229.3	[C28H50NO7P+H] 1+	20:4	6	4	0	Glycerophospholipids [GP]	PC	Monoacylglycerophosphocholines	LMGP01050048	544.34	0.8153 ppm	HG_184.0722(100.0), M-H2O_526.3292(14.8073)
HeLa	LPE 20:3	LPE 20:3	LPE 20:3_0:0	5.77	504.308	216.8	[C25H46NO7P+H] 1+	20:3	5	3	0	Glycerophospholipids [GP]	PE	Monoacylglycerophosphoethanolamines	LMGP02050022	504.308	0.1098 ppm	M-NL_363.2908(100.0)
Liver	LPE 16:0	LPE 16:0	LPE 0:0_16:0	5.83	454.293	214.5	[C21H44NO7P+H] 1+	16:0	2	0	0	Glycerophospholipids [GP]	PE	Monoacylglycerophosphoethanolamines	LMGP02050036	454.293	0.0676 ppm	C5H13NO5P_198.0522(0.5241), M-C16H31O_216.0632(0.5568), M-C5H13NO5P-H2O_239.2371(1.6796), C16H31O_239.2371(1.6796), M-C5H13NO5P_257.2463(2.1842), C19H37O3_313.2735(100.0), C19H38O6P_393.2412(1.1839), M-H2O_436.2806(0.3344)
HeLa	PC O- 16:0	PC O- 16:0	PC O- 14:0_2:0	5.92	496.339	230.6	[C24H50NO7P+H] 1+	16:0	2	0	0	Glycerophospholipids [GP]	PC	1-alkyl,2-acylglycerophosphocholines	LMGP01020019	496.34	1.1349 ppm	HG-H2O_166.0621(3.792), HG_184.0728(100.0)
plasma	LPE 22:5	LPE 22:5	LPE 22:5_0:0	5.98	528.308	221.6	[C27H46NO7P+H] 1+	22:5	7	5	0	Glycerophospholipids [GP]	PE	Monoacylglycerophosphoethanolamines	LMGP02050069	528.308	0.1048 ppm	M-NL_387.2914(100.0)
plasma	3beta-Hydroxy-5alpha,6alpha-epoxy-9-oxo-9,10-seco-5-cholest-7-en-11-al	3beta-Hydroxy-5alpha,6alpha-epoxy-9-oxo-9,10-seco-5-cholest-7-en-11-al	3beta-Hydroxy-5alpha,6alpha-epoxy-9-oxo-9,10-seco-5-cholest-7-en-11-al	6.1	431.316	227.8	[C27H42O4+H] 1+		3	1	0	Sterol Lipids [ST]	Sterols	Cholesterol and derivatives	LMST01010120	431.316	0.5574 ppm	M+H-2*H2O_395.2953(100.0)
plasma	LPC 16:0_0:0	LPC 16:0	LPC 16:0_0:0	6.11	496.339	231	[C24H50NO7P+H] 1+	16:0	2	0	0	Glycerophospholipids [GP]	PC	Monoacylglycerophosphocholines	LMGP01050018	496.34	1.3808 ppm	HG-H2O_166.062(2.3903), HG_184.0725(100.0), 15:0 C=O+_239.2364(0.2308), M-16:0-H2O_240.1004(0.2825), M-16:0_258.1083(4.0452), M-NL_313.2729(10.2957), M-H2O_478.3281(12.2919)
plasma	LPC 20:3_0:0	LPC 20:3	LPC 20:3_0:0	6.12	546.354	233.4	[C28H52NO7P+H] 1+	20:3	5	3	0	Glycerophospholipids [GP]	PC	Monoacylglycerophosphocholines	LMGP01050133	546.355	2.9201 ppm	HG_184.0733(100.0), M-20:3_258.1124(5.9787), M-NL_363.2896(9.6154), M-H2O_528.3449(20.8464)
Liver	LPC 16:0	LPC 16:0	LPC 0:0_16:0	6.12	496.339	229.9	[C24H50NO7P+H] 1+	16:0	2	0	0	Glycerophospholipids [GP]	PC	Monoacylglycerophosphocholines	LMGP01050074	496.34	0.8889 ppm	M-C19H37O3-H2O_166.0617(2.3704), M-C19H37O3_184.0731(100.0), M-C8H19NO5P-H2O_239.2355(0.2929), C16H31O_239.2355(0.2929), C8H19NO5P_240.0989(0.2367), M-C16H31O-H2O_240.0989(0.2367), M-C8H19NO5P_257.2469(0.3664), M-C16H31O_258.1105(5.1243), C19H37O3_313.2738(10.8302), M-H2O_478.3296(14.3133)
plasma	LPC 18:2_0:0	LPC 18:2	LPC 18:2_0:0	6.21	520.34	225.7	[C26H50NO7P+H] 1+	18:2	4	2	0	Glycerophospholipids [GP]	PC	Monoacylglycerophosphocholines	LMGP01050034	520.34	0.3201 ppm	HG_184.0734(100.0), M-18:2_258.1121(6.1696), M-NL_337.2736(7.3111), M-H2O_502.3295(15.4923)
plasma	LPC 20:4	LPC 20:4	LPC 20:4_0:0	6.23	544.34	231	[C28H50NO7P+H] 1+	20:4	6	4	0	Glycerophospholipids [GP]	PC	Monoacylglycerophosphocholines	LMGP01050048	544.34	0.0304 ppm	HG_184.0721(100.0), M-H2O_526.3287(10.8227)
HeLa	3beta-Hydroxy-5alpha,6alpha-epoxy-9-oxo-9,10-seco-5-cholest-7-en-11-al	3beta-Hydroxy-5alpha,6alpha-epoxy-9-oxo-9,10-seco-5-cholest-7-en-11-al	3beta-Hydroxy-5alpha,6alpha-epoxy-9-oxo-9,10-seco-5-cholest-7-en-11-al	6.24	448.341	213.8	[C27H42O4+NH4] 1+		3	1	0	Sterol Lipids [ST]	Sterols	Cholesterol and derivatives	LMST01010120	448.342	1.8388 ppm	M+NH4_448.3395(100.0)
plasma	LPC 16:1	LPC 16:1	LPC 16:1_0:0	6.27	494.324	224	[C24H48NO7P+H] 1+	16:1	3	1	0	Glycerophospholipids [GP]	PC	Monoacylglycerophosphocholines	LMGP01050021	494.324	0.2245 ppm	HG_184.075(100.0)
plasma	LPC 16:0_0:0	LPC 16:0	LPC 16:0_0:0	6.34	496.34	229.3	[C24H50NO7P+H] 1+	16:0	2	0	0	Glycerophospholipids [GP]	PC	Monoacylglycerophosphocholines	LMGP01050018	496.34	0.0334 ppm	HG-H2O_166.0625(2.6798), HG_184.0724(100.0), 15:0 C=O+_239.2372(0.5073), M-16:0-H2O_240.0991(0.4842), M-16:0_258.11(4.6607), M-NL_313.2731(11.8949), M-H2O_478.3286(14.4723), M_496.3391(27.407)
plasma	LPC 20:3_0:0	LPC 20:3	LPC 20:3_0:0	6.38	546.356	231.1	[C28H52NO7P+H] 1+	20:3	5	3	0	Glycerophospholipids [GP]	PC	Monoacylglycerophosphocholines	LMGP01050133	546.355	0.3196 ppm	HG_184.0725(100.0), M-20:3_258.1091(5.0668), M-NL-H2O_345.2767(1.9722), M-NL_363.2865(8.9044), M-H2O_528.3438(21.0723)
Liver	Oxidized PC 21:0	Oxidized PC 21:0	Oxidized PC 16:0_5:0	6.46	594.376	245.4	[C29H56NO9P+H] 1+	21:0	4	0	0	Glycerophospholipids [GP]	Oxidized glycerophospholipids	Oxidized glycerophosphocholines	LMGP20010005	594.377	1.265 ppm	HG_184.073(100.0), M_594.3759(13.2417)
Liver	LPC 18:1_0:0	LPC 18:1	LPC 18:1_0:0	6.55	522.355	233.6	[C26H52NO7P+H] 1+	18:1	3	1	0	Glycerophospholipids [GP]	PC	Monoacylglycerophosphocholines	LMGP01050029	522.355	0.8342 ppm	HG-H2O_166.0631(3.0211), HG_184.0731(100.0), M-18:1_258.1125(1.9653), M-NL_339.2893(4.1646)
plasma	LPE 18:1	LPE 18:1	LPE 18:1_0:0	6.56	480.312	217.9	[C23H46NO7P+H] 1+	18:1	3	1	0	Glycerophospholipids [GP]	PE	Monoacylglycerophosphoethanolamines	LMGP02050004	480.308	6.4926 ppm	M-NL_339.2887(100.0)
HeLa	3beta-Hydroxy-5alpha,6alpha-epoxy-9-oxo-9,10-seco-5-cholest-7-en-11-al	3beta-Hydroxy-5alpha,6alpha-epoxy-9-oxo-9,10-seco-5-cholest-7-en-11-al	3beta-Hydroxy-5alpha,6alpha-epoxy-9-oxo-9,10-seco-5-cholest-7-en-11-al	6.6	448.342	214.5	[C27H42O4+NH4] 1+		3	1	0	Sterol Lipids [ST]	Sterols	Cholesterol and derivatives	LMST01010120	448.342	0.4774 ppm	M+NH4_448.3411(100.0)
Liver	LPC 18:1_0:0	LPC 18:1	LPC 18:1_0:0	6.8	522.355	234	[C26H52NO7P+H] 1+	18:1	3	1	0	Glycerophospholipids [GP]	PC	Monoacylglycerophosphocholines	LMGP01050029	522.355	0.1331 ppm	HG_184.073(100.0), M-18:1_258.1107(1.1713), M-NL_339.2904(3.0632), M-H2O_504.3443(2.918), M_522.3523(1.2008)
plasma	LPC 20:4	LPC 20:4	LPC 20:4_0:0	6.81	544.338	236.4	[C28H50NO7P+H] 1+	20:4	6	4	0	Glycerophospholipids [GP]	PC	Monoacylglycerophosphocholines	LMGP01050048	544.34	2.7728 ppm	HG_184.0725(86.6952)
plasma	LPC 20:3_0:0	LPC 20:3	LPC 20:3_0:0	6.91	546.356	232.8	[C28H52NO7P+H] 1+	20:3	5	3	0	Glycerophospholipids [GP]	PC	Monoacylglycerophosphocholines	LMGP01050133	546.355	1.1015 ppm	HG_184.0725(100.0), M-20:3_258.1095(7.5276), M-H2O_528.3455(20.6337), M_546.3556(43.1578)
plasma	LPE 22:5	LPE 22:5	LPE 22:5_0:0	7.04	528.311	220.6	[C27H46NO7P+H] 1+	22:5	7	5	0	Glycerophospholipids [GP]	PE	Monoacylglycerophosphoethanolamines	LMGP02050069	528.308	4.5164 ppm	M-NL_387.2894(100.0)
plasma	PC O- 18:1	PC O- 18:1	PC O- 16:1_2:0	7.13	522.355	234.2	[C26H52NO7P+H] 1+	18:1	3	1	0	Glycerophospholipids [GP]	PC	1-alkyl,2-acylglycerophosphocholines	LMGP01020147	522.355	0.8342 ppm	HG_184.0728(100.0), M-NL_339.2897(2.9393)
plasma	PC O- 17:0	PC O- 17:0	PC O- 16:0_1:0	7.19	510.355	234.2	[C25H52NO7P+H] 1+	17:0	2	0	0	Glycerophospholipids [GP]	PC	1-alkyl,2-acylglycerophosphocholines	LMGP01020028	510.355	0.4353 ppm	HG_184.0754(100.0)
plasma	LPC 20:3	LPC 20:3	LPC 20:3_0:0	7.25	546.359	230.4	[C28H52NO7P+H] 1+	20:3	5	3	0	Glycerophospholipids [GP]	PC	Monoacylglycerophosphocholines	LMGP01050133	546.355	7.0224 ppm	HG_184.0723(100.0), M_546.3519(56.5175)
HeLa	PC O- 18:1	PC O- 18:1	PC O- 16:1_2:0	7.28	522.355	232.8	[C26H52NO7P+H] 1+	18:1	3	1	0	Glycerophospholipids [GP]	PC	1-alkyl,2-acylglycerophosphocholines	LMGP01020147	522.355	0.6005 ppm	HG_184.0722(100.0)
Liver	Oxidized PC 21:0	Oxidized PC 21:0	Oxidized PC 16:0_5:0	7.36	610.371	245.9	[C29H56NO10P+H] 1+	21:0	4	0	0	Glycerophospholipids [GP]	Oxidized glycerophospholipids	Oxidized glycerophosphocholines	LMGP20010006	610.372	0.9 ppm	HG_184.0732(100.0), M_610.3677(12.474)
Liver	Chol & Der [C27H44O4+NH4] 1+	Chol & Der [C27H44O4+NH4] 1+	Chol & Der [C27H44O4+NH4] 1+	7.38	450.358	216.3	[C27H44O4+NH4] 1+		1	1	0	Sterol Lipids [ST]	Sterols	Cholesterol and derivatives	LMST01010250	450.358	0.1921 ppm	M+NH4_450.3571(100.0)
HeLa	LPC 20:3	LPC 20:3	LPC 20:3_0:0	7.43	546.355	236	[C28H52NO7P+H] 1+	20:3	5	3	0	Glycerophospholipids [GP]	PC	Monoacylglycerophosphocholines	LMGP01050133	546.355	1.5796 ppm	HG_184.0729(100.0)
plasma	PC O- 17:0	PC O- 17:0	PC O- 16:0_1:0	7.54	510.356	234.4	[C25H52NO7P+H] 1+	17:0	2	0	0	Glycerophospholipids [GP]	PC	1-alkyl,2-acylglycerophosphocholines	LMGP01020028	510.355	0.2823 ppm	HG_184.0747(100.0)
Liver	LPC 18:1_0:0	LPC 18:1	LPC 18:1_0:0	7.56	522.355	231.5	[C26H52NO7P+H] 1+	18:1	3	1	0	Glycerophospholipids [GP]	PC	Monoacylglycerophosphocholines	LMGP01050029	522.355	0.25 ppm	HG-H2O_166.0628(2.2819), HG_184.0727(100.0), M-18:1_258.1117(7.0233), M-NL_339.289(11.3699), M-H2O_504.3445(20.0904), M_522.3543(38.0957)
Liver	LPC 18:1_0:0	LPC 18:1	LPC 18:1_0:0	7.69	522.355	232.7	[C26H52NO7P+H] 1+	18:1	3	1	0	Glycerophospholipids [GP]	PC	Monoacylglycerophosphocholines	LMGP01050029	522.355	0.3668 ppm	HG-H2O_166.0628(1.5091), HG_184.0729(100.0), M-18:1-H2O_240.1006(0.9086), M-18:1_258.109(11.576), M-NL_339.2888(9.625), M-H2O_504.3444(15.9072)
plasma	LPC 20:3	LPC 20:3	LPC 20:3_0:0	7.7	546.355	234.6	[C28H52NO7P+H] 1+	20:3	5	3	0	Glycerophospholipids [GP]	PC	Monoacylglycerophosphocholines	LMGP01050133	546.355	1.021 ppm	HG_184.0725(100.0), M-H2O_528.3461(22.8013)
plasma	LPC 18:1	LPC 18:1	LPC 0:0_18:1	7.73	522.355	231.9	[C26H52NO7P+H] 1+	18:1	3	1	0	Glycerophospholipids [GP]	PC	Monoacylglycerophosphocholines	LMGP01050079	522.355	0.25 ppm	M-C21H39O3_184.0721(100.0), C8H19NO5P_240.1009(0.4586), M-C18H33O-H2O_240.1009(0.4586), M-C18H33O_258.1092(5.1335), M-C8H19NO5P-H2O_265.2503(0.2592), C18H33O_265.2503(0.2592), M-H2O_504.3438(16.3792), M_522.3544(34.754)
HeLa	PC O- 18:1	PC O- 18:1	PC O- 16:1_2:0	7.77	522.355	233.6	[C26H52NO7P+H] 1+	18:1	3	1	0	Glycerophospholipids [GP]	PC	1-alkyl,2-acylglycerophosphocholines	LMGP01020147	522.355	0.25 ppm	HG_184.074(100.0)
plasma	LPC 22:4	LPC 22:4	LPC 22:4_0:0	7.85	572.375	238.4	[C30H54NO7P+H] 1+	22:4	6	4	0	Glycerophospholipids [GP]	PC	Monoacylglycerophosphocholines	LMGP01050124	572.371	7.2992 ppm	HG_184.0733(100.0)
Liver	PC O- 17:0	PC O- 17:0	PC O- 16:0_1:0	7.85	510.356	229.1	[C25H52NO7P+H] 1+	17:0	2	0	0	Glycerophospholipids [GP]	PC	1-alkyl,2-acylglycerophosphocholines	LMGP01020028	510.355	1.2988 ppm	HG_184.0743(56.9525), M_510.352(23.3061)
plasma	LPE 18:1	LPE 18:1	LPE 18:1_0:0	7.85	480.308	215.4	[C23H46NO7P+H] 1+	18:1	3	1	0	Glycerophospholipids [GP]	PE	Monoacylglycerophosphoethanolamines	LMGP02050004	480.308	0.3694 ppm	M-NL_339.2884(100.0)
HeLa	LPE 22:4	LPE 22:4	LPE 22:4_0:0	7.99	530.324	223.8	[C27H48NO7P+H] 1+	22:4	6	4	0	Glycerophospholipids [GP]	PE	Monoacylglycerophosphoethanolamines	LMGP02050014	530.324	0.3819 ppm	M-NL_389.3043(100.0)
HeLa	LPC 22:4	LPC 22:4	LPC 22:4_0:0	8.03	572.376	229.9	[C30H54NO7P+H] 1+	22:4	6	4	0	Glycerophospholipids [GP]	PC	Monoacylglycerophosphocholines	LMGP01050124	572.371	9.2186 ppm	HG_184.0727(100.0)
plasma	PC O- 17:0	PC O- 17:0	PC O- 16:0_1:0	8.07	510.355	235	[C25H52NO7P+H] 1+	17:0	2	0	0	Glycerophospholipids [GP]	PC	1-alkyl,2-acylglycerophosphocholines	LMGP01020028	510.355	0.794 ppm	HG-H2O_166.0623(1.5892), HG_184.0728(100.0)
Liver	Oxidized PC 21:0	Oxidized PC 21:0	Oxidized PC 16:0_5:0	8.09	594.376	245.2	[C29H56NO9P+H] 1+	21:0	4	0	0	Glycerophospholipids [GP]	Oxidized glycerophospholipids	Oxidized glycerophosphocholines	LMGP20010005	594.377	1.1623 ppm	HG_184.0756(100.0), M_594.3762(20.5879)
HeLa	PC O- 18:1	PC O- 18:1	PC O- 16:1_2:0	8.19	522.356	232.1	[C26H52NO7P+H] 1+	18:1	3	1	0	Glycerophospholipids [GP]	PC	1-alkyl,2-acylglycerophosphocholines	LMGP01020147	522.355	0.5679 ppm	HG_184.0723(100.0), M-H2O_504.3428(5.7944), M_522.3541(13.0855)
plasma	PC O- 20:2	PC O- 20:2	PC O- 18:2_2:0	8.21	548.371	235.7	[C28H54NO7P+H] 1+	20:2	4	2	0	Glycerophospholipids [GP]	PC	1-alkyl,2-acylglycerophosphocholines	LMGP01020158	548.371	0.8404 ppm	HG_184.0751(100.0), M-H2O_530.3611(2.5737)
plasma	PC O- 17:0	PC O- 17:0	PC O- 16:0_1:0	8.23	510.355	233.3	[C25H52NO7P+H] 1+	17:0	2	0	0	Glycerophospholipids [GP]	PC	1-alkyl,2-acylglycerophosphocholines	LMGP01020028	510.355	0.6147 ppm	HG_184.0726(100.0), M-NL_327.2879(12.6624), M-H2O_492.3485(36.9077), M_510.3544(53.1101)
plasma	LPC 22:4	LPC 22:4	LPC 22:4_0:0	8.29	572.371	236.7	[C30H54NO7P+H] 1+	22:4	6	4	0	Glycerophospholipids [GP]	PC	Monoacylglycerophosphocholines	LMGP01050124	572.371	0.0587 ppm	HG_184.0748(100.0), M-NL_389.3045(5.1248), M-H2O_554.3613(19.0406), M_572.3667(57.1113)
Liver	PC O- 16:0	PC O- 16:0	PC O- 14:0_2:0	8.31	496.34	228.9	[C24H50NO7P+H] 1+	16:0	2	0	0	Glycerophospholipids [GP]	PC	1-alkyl,2-acylglycerophosphocholines	LMGP01020019	496.34	0.4638 ppm	HG_184.0728(60.7103), M_496.3378(11.1457)
plasma	LPE 18:1	LPE 18:1	LPE 18:1_0:0	8.33	480.308	217.5	[C23H46NO7P+H] 1+	18:1	3	1	0	Glycerophospholipids [GP]	PE	Monoacylglycerophosphoethanolamines	LMGP02050004	480.308	0.0118 ppm	M-NL_339.2916(100.0)
HeLa	Chol & Der [C27H44O4+NH4] 1+	Chol & Der [C27H44O4+NH4] 1+	Chol & Der [C27H44O4+NH4] 1+	8.35	450.357	218.3	[C27H44O4+NH4] 1+		1	1	0	Sterol Lipids [ST]	Sterols	Cholesterol and derivatives	LMST01010250	450.358	1.8862 ppm	M+NH4_450.3559(100.0)
Liver	PC 18:0	PC 18:0	PC 16:0_2:0	8.51	538.352	235.4	[C26H52NO8P+H] 1+	18:0	3	0	0	Glycerophospholipids [GP]	PC	Diacylglycerophosphocholines	LMGP01010612	538.35	2.5146 ppm	HG_184.0734(73.4878)
HeLa	LPC O- 16:0	LPC O- 16:0	LPC O- 16:0_0:0	8.51	482.36	230.5	[C24H52NO6P+H] 1+	16:0	1	0	0	Glycerophospholipids [GP]	PC	Monoalkylglycerophosphocholines	LMGP01060010	482.361	1.3233 ppm	HG_184.0731(66.4474), M-H2O_464.347(8.5164)
HeLa	LPC O- 16:1	LPC O- 16:1	LPC O- 16:1_0:0	8.57	480.344	225.4	[C24H50NO6P+H] 1+	16:1	2	1	0	Glycerophospholipids [GP]	PC	Monoalkylglycerophosphocholines	LMGP01060028	480.345	1.1496 ppm	HG-H2O_166.0637(6.5622), HG_184.0731(17.9014), M-H2O_462.3318(0.903), M_480.3436(100.0)
plasma	PC O- 17:0	PC O- 17:0	PC O- 16:0_1:0	8.58	510.355	233.2	[C25H52NO7P+H] 1+	17:0	2	0	0	Glycerophospholipids [GP]	PC	1-alkyl,2-acylglycerophosphocholines	LMGP01020028	510.355	0.1961 ppm	HG_184.0724(100.0), M-NL_327.291(14.8318), M-H2O_492.3449(18.5269)
plasma	PC 19:1	PC 19:1	PC 16:0_3:1	8.6	550.35	236.9	[C27H52NO8P+H] 1+	19:1	4	1	0	Glycerophospholipids [GP]	PC	Diacylglycerophosphocholines	LMGP01010668	550.35	0.2019 ppm	HG-H2O_166.0626(0.8107), HG_184.0723(100.0), M-NL_367.2853(1.0602), M-C5H13NO3P-H2O_367.2853(1.0602)
Liver	Oxidized PC 16:0_5:0@	Oxidized PC 21:0	Oxidized PC 16:0_5:0	8.63	594.376	245.3	[C29H56NO9P+H] 1+	21:0	4	0	0	Glycerophospholipids [GP]	Oxidized glycerophospholipids	Oxidized glycerophosphocholines	LMGP20010005	594.377	1.6758 ppm	HG-H2O_166.0622(2.8042), HG_184.0726(100.0), M-16:0_356.1457(1.307), M_594.3729(18.4648)
plasma	PC O- 17:0	PC O- 17:0	PC O- 16:0_1:0	8.77	510.355	233.2	[C25H52NO7P+H] 1+	17:0	2	0	0	Glycerophospholipids [GP]	PC	1-alkyl,2-acylglycerophosphocholines	LMGP01020028	510.355	0.3755 ppm	HG_184.0726(100.0), M-NL_327.2886(15.4245), M-H2O_492.3448(26.9461)
plasma	PC O- 19:1	PC O- 19:1	PC O- 16:0_3:1	8.8	536.37	237.5	[C27H54NO7P+H] 1+	19:1	3	1	0	Glycerophospholipids [GP]	PC	1-alkyl,2-acylglycerophosphocholines	LMGP01020070	536.371	1.3143 ppm	HG_184.0746(65.8537), M_536.3674(92.6829)
HeLa	PC O- 18:1	PC O- 18:1	PC O- 16:1_2:0	8.8	522.356	233.6	[C26H52NO7P+H] 1+	18:1	3	1	0	Glycerophospholipids [GP]	PC	1-alkyl,2-acylglycerophosphocholines	LMGP01020147	522.355	0.4511 ppm	HG_184.0724(100.0), M-H2O_504.3433(10.714)
Liver	Oxidized PC 21:0	Oxidized PC 21:0	Oxidized PC 16:0_5:0	8.82	610.371	248.4	[C29H56NO10P+H] 1+	21:0	4	0	0	Glycerophospholipids [GP]	Oxidized glycerophospholipids	Oxidized glycerophosphocholines	LMGP20010006	610.372	1.3 ppm	HG_184.0728(100.0)
Liver	Oxidized PC 16:0_5:0@	Oxidized PC 21:0	Oxidized PC 16:0_5:0	8.83	594.377	245.3	[C29H56NO9P+H] 1+	21:0	4	0	0	Glycerophospholipids [GP]	Oxidized glycerophospholipids	Oxidized glycerophosphocholines	LMGP20010005	594.377	0.0699 ppm	HG_184.0737(100.0), M-16:0_356.1476(3.0355), M-NL_411.311(1.8265), M-5:1_496.3393(2.5508)
plasma	Oxidized PC 25:0	Oxidized PC 25:0	Oxidized PC 16:0_9:0	8.87	650.438	256.5	[C33H64NO9P+H] 1+	25:0	4	0	0	Glycerophospholipids [GP]	Oxidized glycerophospholipids	Oxidized glycerophosphocholines	LMGP20010008	650.44	3.2807 ppm	HG_184.0726(100.0)
HeLa	LPI 18:0	LPI 18:0	LPI 18:0_0:0	9	601.335	248.8	[C27H53O12P+H] 1+	18:0	2	0	0	Glycerophospholipids [GP]	PI	Monoacylglycerophosphoinositols	LMGP06050004	601.335	0.3438 ppm	M-NL_341.3025(100.0)
plasma	LPC 16:0_0:0	LPC 16:0	LPC 16:0_0:0	9.01	496.339	229.3	[C24H50NO7P+H] 1+	16:0	2	0	0	Glycerophospholipids [GP]	PC	Monoacylglycerophosphocholines	LMGP01050018	496.34	0.52 ppm	HG-H2O_166.0618(5.2269), HG_184.0723(100.0), M-16:0_258.1103(4.4096), M-NL_313.2735(8.1483), M-H2O_478.3294(12.68), M_496.3375(25.0757)
plasma	PC O- 20:2	PC O- 20:2	PC O- 18:2_2:0	9.02	548.371	234.6	[C28H54NO7P+H] 1+	20:2	4	2	0	Glycerophospholipids [GP]	PC	1-alkyl,2-acylglycerophosphocholines	LMGP01020158	548.371	0.5065 ppm	HG_184.073(100.0), M-H2O_530.361(26.6612)
plasma	LPC O- 18:1	LPC O- 18:1	LPC O- 18:1_0:0	9.02	508.376	233.3	[C26H54NO6P+H] 1+	18:1	2	1	0	Glycerophospholipids [GP]	PC	Monoalkylglycerophosphocholines	LMGP01060034	508.376	0.0443 ppm	HG-H2O_166.0637(4.0901), HG_184.074(46.386), M_508.3756(100.0)
plasma	Oxidized PC 25:0	Oxidized PC 25:0	Oxidized PC 16:0_9:0	9.06	666.432	260	[C33H64NO10P+H] 1+	25:0	4	0	0	Glycerophospholipids [GP]	Oxidized glycerophospholipids	Oxidized glycerophosphocholines	LMGP20010007	666.435	3.6307 ppm	HG_184.072(100.0), M_666.4305(40.4657)
HeLa	LPS 18:0	LPS 18:0	LPS 18:0_0:0	9.08	526.314	229.2	[C24H48NO9P+H] 1+	18:0	3	0	0	Glycerophospholipids [GP]	PS	Monoacylglycerophosphoserines	LMGP03050006	526.314	0.0789 ppm	M-NL_341.3047(100.0)
HeLa	Chol & Der [C27H46O4+NH4] 1+	Chol & Der [C27H46O4+NH4] 1+	Chol & Der [C27H46O4+NH4] 1+	9.11	452.373	218.9	[C27H46O4+NH4] 1+		1	1	0	Sterol Lipids [ST]	Sterols	Cholesterol and derivatives	LMST01010262	452.373	1.461 ppm	M+NH4_452.3726(100.0)
plasma	PC O- 17:0	PC O- 17:0	PC O- 16:0_1:0	9.14	510.355	233.5	[C25H52NO7P+H] 1+	17:0	2	0	0	Glycerophospholipids [GP]	PC	1-alkyl,2-acylglycerophosphocholines	LMGP01020028	510.355	0.9136 ppm	HG_184.0752(100.0), M_510.3535(33.4933)
plasma	LPC O- 18:1	LPC O- 18:1	LPC O- 18:1_0:0	9.16	508.375	233.3	[C26H54NO6P+H] 1+	18:1	2	1	0	Glycerophospholipids [GP]	PC	Monoalkylglycerophosphocholines	LMGP01060034	508.376	1.9652 ppm	HG_184.0722(25.7563), M_508.3748(100.0)
plasma	PC O- 18:0	PC O- 18:0	PC O- 16:0_2:0	9.32	524.367	238.3	[C26H54NO7P+H] 1+	18:0	2	0	0	Glycerophospholipids [GP]	PC	1-alkyl,2-acylglycerophosphocholines	LMGP01020046	524.371	7.5134 ppm	HG_184.0728(100.0)
plasma	24-northornasterol A	24-northornasterol A	24-northornasterol A	9.32	419.314	207.8	[C26H42O4+H] 1+		2	1	0	Sterol Lipids [ST]	Sterols	Cholesterol and derivatives	LMST01010320	419.316	3.2839 ppm	M+H_419.3135(100.0)
plasma	PC 21:1	PC 21:1	PC 16:0_5:1	9.35	578.379	244.3	[C29H56NO8P+H] 1+	21:1	4	1	0	Glycerophospholipids [GP]	PC	Diacylglycerophosphocholines	LMGP01010673	578.382	3.9723 ppm	HG_184.0746(100.0)
plasma	PC O- 19:1	PC O- 19:1	PC O- 16:0_3:1	9.35	536.369	235.8	[C27H54NO7P+H] 1+	19:1	3	1	0	Glycerophospholipids [GP]	PC	1-alkyl,2-acylglycerophosphocholines	LMGP01020070	536.371	3.2488 ppm	HG_184.0729(96.4187), M-NL_353.3084(5.7851), M-H2O_518.3601(11.4325)
HeLa	PC 20:0	PC 20:0	PC 10:0_10:0	9.37	566.382	243.4	[C28H56NO8P+H] 1+	20:0	3	0	0	Glycerophospholipids [GP]	PC	Diacylglycerophosphocholines	LMGP01010380	566.382	0.2541 ppm	HG_184.0741(100.0)
plasma	LPC O- 18:1	LPC O- 18:1	LPC O- 18:1_0:0	9.41	508.376	234.4	[C26H54NO6P+H] 1+	18:1	2	1	0	Glycerophospholipids [GP]	PC	Monoalkylglycerophosphocholines	LMGP01060034	508.376	0.0443 ppm	HG-H2O_166.062(2.4087), HG_184.075(36.9341), M_508.3751(100.0)
HeLa	PC 18:0	PC 18:0	PC 16:0_2:0	9.43	538.35	237.4	[C26H52NO8P+H] 1+	18:0	3	0	0	Glycerophospholipids [GP]	PC	Diacylglycerophosphocholines	LMGP01010612	538.35	0.8867 ppm	HG_184.0732(100.0)
plasma	Chol & Der [C27H40O4+H] 1+	Chol & Der [C27H40O4+H] 1+	Chol & Der [C27H40O4+H] 1+	9.44	429.298	211.8	[C27H40O4+H] 1+		4	2	0	Sterol Lipids [ST]	Sterols	Cholesterol and derivatives	LMST01010314	429.3	4.9974 ppm	M+H_429.2967(100.0001)
plasma	PC O- 17:0	PC O- 17:0	PC O- 16:0_1:0	9.5	510.356	233.2	[C25H52NO7P+H] 1+	17:0	2	0	0	Glycerophospholipids [GP]	PC	1-alkyl,2-acylglycerophosphocholines	LMGP01020028	510.355	0.9401 ppm	HG_184.0723(54.7279), M-H2O_492.3454(21.3605)
plasma	Oxidized PC 25:0	Oxidized PC 25:0	Oxidized PC 16:0_9:0	9.56	666.434	260	[C33H64NO10P+H] 1+	25:0	4	0	0	Glycerophospholipids [GP]	Oxidized glycerophospholipids	Oxidized glycerophosphocholines	LMGP20010007	666.435	1.3411 ppm	HG_184.0725(100.0)
plasma	PC 21:0	PC 21:0	PC 16:0_5:0	9.59	580.398	246.7	[C29H58NO8P+H] 1+	21:0	3	0	0	Glycerophospholipids [GP]	PC	Diacylglycerophosphocholines	LMGP01010672	580.397	0.5202 ppm	HG_184.0753(100.0), M_580.394(14.4965)
plasma	PC O- 19:1	PC O- 19:1	PC O- 16:0_3:1	9.69	536.371	237.7	[C27H54NO7P+H] 1+	19:1	3	1	0	Glycerophospholipids [GP]	PC	1-alkyl,2-acylglycerophosphocholines	LMGP01020070	536.371	0.5178 ppm	HG_184.0741(100.0), M_536.369(35.5622)
HeLa	PC 22:1	PC 22:1	PC 18:1_4:0	9.83	592.398	247.1	[C30H58NO8P+H] 1+	22:1	4	1	0	Glycerophospholipids [GP]	PC	Diacylglycerophosphocholines	LMGP01010916	592.397	0.4067 ppm	HG_184.0729(100.0)
Liver	PC O- 20:1	PC O- 20:1	PC O- 18:1_2:0	9.85	550.386	241.4	[C28H56NO7P+H] 1+	20:1	3	1	0	Glycerophospholipids [GP]	PC	1-alkyl,2-acylglycerophosphocholines	LMGP01020150	550.387	0.5502 ppm	HG_184.074(100.0)
HeLa	PC 20:1	PC 20:1	PC 18:1_2:0	9.86	564.364	240.1	[C28H54NO8P+H] 1+	20:1	4	1	0	Glycerophospholipids [GP]	PC	Diacylglycerophosphocholines	LMGP01010878	564.366	2.8369 ppm	HG_184.0745(100.0)
HeLa	PC O- 18:0	PC O- 18:0	PC O- 16:0_2:0	10.02	524.37	237.6	[C26H54NO7P+H] 1+	18:0	2	0	0	Glycerophospholipids [GP]	PC	1-alkyl,2-acylglycerophosphocholines	LMGP01020046	524.371	1.4608 ppm	HG_184.0731(100.0), M-NL_341.3047(8.8507)
HeLa	PC 22:0	PC 22:0	PC 16:0_6:0	10.06	594.412	249.1	[C30H60NO8P+H] 1+	22:0	3	0	0	Glycerophospholipids [GP]	PC	Diacylglycerophosphocholines	LMGP01010674	594.413	1.2798 ppm	HG_184.0734(100.0)
HeLa	MG 0:0_22:6_0:0	MG 22:6	MG 0:0_22:6_0:0	10.08	403.282	196.9	[C25H38O4+H] 1+	22:6	7	6	0	Glycerolipids [GL]	MAG	Monoacylglycerols	LMGL01010027	403.284	6.6197 ppm	21:6 C=O+_311.2364(100.0)
Liver	MG 0:0_20:4_0:0	MG 20:4	MG 0:0_20:4_0:0	10.12	379.284	195.7	[C23H38O4+H] 1+	20:4	5	4	0	Glycerolipids [GL]	MAG	Monoacylglycerols	LMGL01010023	379.284	0.0419 ppm	19:4 C=O+_287.2362(100.0)
plasma	LPC 18:0	LPC 18:0	LPC 0:0_18:0	10.18	524.37	238.4	[C26H54NO7P+H] 1+	18:0	2	0	0	Glycerophospholipids [GP]	PC	Monoacylglycerophosphocholines	LMGP01050076	524.371	1.6936 ppm	M-C21H41O3-H2O_166.0641(2.724), M-C21H41O3_184.0737(100.0), C8H19NO5P_240.1004(0.4435), M-C18H35O-H2O_240.1004(0.4435), M-C18H35O_258.1103(5.51), M-C8H19NO5P-H2O_267.2702(0.4623), M-C8H19NO5P_285.2809(0.3682), M-H2O_506.3624(16.2707)
plasma	Oxidized PC 25:0	Oxidized PC 25:0	Oxidized PC 16:0_9:0	10.27	666.434	258.8	[C33H64NO10P+H] 1+	25:0	4	0	0	Glycerophospholipids [GP]	Oxidized glycerophospholipids	Oxidized glycerophosphocholines	LMGP20010007	666.435	1.4327 ppm	HG_184.0721(100.0)
HeLa	LPC 18:0	LPC 18:0	LPC 0:0_18:0	10.29	524.371	237.1	[C26H54NO7P+H] 1+	18:0	2	0	0	Glycerophospholipids [GP]	PC	Monoacylglycerophosphocholines	LMGP01050076	524.371	0.2968 ppm	M-C21H41O3-H2O_166.0622(1.2189), M-C21H41O3_184.0731(100.0), C8H19NO5P_240.0987(0.3396), M-C18H35O-H2O_240.0987(0.3396), M-C18H35O_258.1099(7.0878), C21H41O3_341.3059(13.2951), M-H2O_506.3609(17.8631), M_524.3709(41.9429)
HeLa	PC 20:0	PC 20:0	PC 10:0_10:0	10.32	566.381	245.2	[C28H56NO8P+H] 1+	20:0	3	0	0	Glycerophospholipids [GP]	PC	Diacylglycerophosphocholines	LMGP01010380	566.382	1.4701 ppm	HG_184.0721(100.0)
HeLa	LPE 20:1	LPE 20:1	LPE 20:1_0:0	10.35	508.342	224.6	[C25H50NO7P+H] 1+	20:1	3	1	0	Glycerophospholipids [GP]	PE	Monoacylglycerophosphoethanolamines	LMGP02050020	508.34	5.0154 ppm	M-NL_367.3212(100.0)
plasma	MG 0:0_20:4_0:0	MG 20:4	MG 0:0_20:4_0:0	10.37	379.283	197.1	[C23H38O4+H] 1+	20:4	5	4	0	Glycerolipids [GL]	MAG	Monoacylglycerols	LMGL01010023	379.284	3.1765 ppm	19:4 C=O+_287.2389(100.0)
HeLa	Oxidized PC 16:0_9:0@	Oxidized PC 25:0	Oxidized PC 16:0_9:0	10.39	650.439	259	[C33H64NO9P+H] 1+	25:0	4	0	0	Glycerophospholipids [GP]	Oxidized glycerophospholipids	Oxidized glycerophosphocholines	LMGP20010008	650.44	0.7471 ppm	HG_184.0733(100.0), M-16:0_412.212(2.0933), M-NL_467.3777(0.611), M-9:1-H2O_478.328(0.714), M-9:1_496.341(0.6878), M_650.4392(23.301)
HeLa	LPE 18:0	LPE 18:0	LPE 0:0_18:0	10.39	482.325	221.7	[C23H48NO7P+H] 1+	18:0	2	0	0	Glycerophospholipids [GP]	PE	Monoacylglycerophosphoethanolamines	LMGP02050038	482.324	0.9088 ppm	M-C5H13NO5P-H2O_267.266(1.2384), M-C5H13NO5P_285.2782(2.9729), C21H41O3_341.305(100.0)
HeLa	PC O- 32:2	PC O- 32:2	PC O- 14:0_18:2	10.49	716.552	268.8	[C40H78NO7P+H] 1+	32:2	4	2	0	Glycerophospholipids [GP]	PC	1-alkyl,2-acylglycerophosphocholines	LMGP01020017	716.559	9.1549 ppm	HG_184.0726(100.0)
plasma	PC 19:0	PC 19:0	PC 16:0_3:0	10.49	552.365	241.6	[C27H54NO8P+H] 1+	19:0	3	0	0	Glycerophospholipids [GP]	PC	Diacylglycerophosphocholines	LMGP01010666	552.366	1.5726 ppm	HG_184.0731(51.1976)
HeLa	PC O- 18:0	PC O- 18:0	PC O- 16:0_2:0	10.56	524.374	237.1	[C26H54NO7P+H] 1+	18:0	2	0	0	Glycerophospholipids [GP]	PC	1-alkyl,2-acylglycerophosphocholines	LMGP01020046	524.371	5.1738 ppm	HG_184.073(100.0), M-NL_341.3041(20.8878)
plasma	LPC 20:1_0:0	LPC 20:1	LPC 20:1_0:0	10.57	550.387	239.3	[C28H56NO7P+H] 1+	20:1	3	1	0	Glycerophospholipids [GP]	PC	Monoacylglycerophosphocholines	LMGP01050047	550.387	0.6697 ppm	HG-H2O_166.0628(5.4984), HG_184.0727(100.0), M-20:1_258.1107(3.5814), M-NL_367.3209(11.1043), M-H2O_532.3749(24.4053)
HeLa	Oxidized PC 16:0_9:0@	Oxidized PC 25:0	Oxidized PC 16:0_9:0	10.6	650.44	256.7	[C33H64NO9P+H] 1+	25:0	4	0	0	Glycerophospholipids [GP]	Oxidized glycerophospholipids	Oxidized glycerophosphocholines	LMGP20010008	650.44	0.2851 ppm	HG_184.0731(100.0), M-16:0-H2O_394.2004(0.3788), M-16:0_412.2099(0.6919), M-NL_467.3732(0.4853), M-9:1-H2O_478.3286(0.7931), M-9:1_496.3395(2.2102), M_650.4394(23.3107)
Liver	Chol & Der [C27H44O4+H] 1+	Chol & Der [C27H44O4+H] 1+	Chol & Der [C27H44O4+H] 1+	10.63	433.332	231.3	[C27H44O4+H] 1+		1	1	0	Sterol Lipids [ST]	Sterols	Cholesterol and derivatives	LMST01010250	433.331	1.6238 ppm	M+H-H2O_415.3181(100.0), M+H_433.3309(30.7229)
plasma	Chol & Der [C27H44O4+H] 1+	Chol & Der [C27H44O4+H] 1+	Chol & Der [C27H44O4+H] 1+	10.66	433.329	212.1	[C27H44O4+H] 1+		1	1	0	Sterol Lipids [ST]	Sterols	Cholesterol and derivatives	LMST01010250	433.331	4.5032 ppm	M+H_433.328(100.0)
plasma	PC O- 20:0	PC O- 20:0	PC O- 16:0_4:0	10.73	552.4	242.6	[C28H58NO7P+H] 1+	20:0	2	0	0	Glycerophospholipids [GP]	PC	1-alkyl,2-acylglycerophosphocholines	LMGP01020072	552.402	4.3502 ppm	HG_184.0731(100.0)
plasma	LPE 20:1	LPE 20:1	LPE 20:1_0:0	10.74	508.339	223.3	[C25H50NO7P+H] 1+	20:1	3	1	0	Glycerophospholipids [GP]	PE	Monoacylglycerophosphoethanolamines	LMGP02050020	508.34	1.8885 ppm	M-NL_367.3182(100.0)
plasma	5alpha,6beta-dihydroxycholestanol	5alpha,6beta-dihydroxycholestanol	5alpha,6beta-dihydroxycholestanol	10.78	421.368	205.4	[C27H48O3+H] 1+		0	0	0	Sterol Lipids [ST]	Sterols	Cholesterol and derivatives	LMST01010052	421.368	1.9393 ppm	M+H-H2O_403.3557(100.0)
HeLa	Chol & Der [C29H48O5+H] 1+	Chol & Der [C29H48O5+H] 1+	Chol & Der [C29H48O5+H] 1+	10.81	477.355	214.8	[C29H48O5+H] 1+		3	1	0	Sterol Lipids [ST]	Sterols	Cholesterol and derivatives	LMST01010336	477.358	4.5358 ppm	M+H-H2O_459.345(24.7916), M+H_477.3549(100.0)
plasma	Chol & Der [C27H46+NH4] 1+	Chol & Der [C27H46+NH4] 1+	Chol & Der [C27H46+NH4] 1+	10.83	388.394	216.1	[C27H46+NH4] 1+		1	1	0	Sterol Lipids [ST]	Sterols	Cholesterol and derivatives	LMST01010243	388.394	0.802 ppm	M+NH4_388.3923(100.0)
plasma	Oxidized PC 25:0	Oxidized PC 25:0	Oxidized PC 16:0_9:0	10.84	666.434	260.5	[C33H64NO10P+H] 1+	25:0	4	0	0	Glycerophospholipids [GP]	Oxidized glycerophospholipids	Oxidized glycerophosphocholines	LMGP20010007	666.435	0.8832 ppm	HG_184.0728(100.0), M_666.4312(30.4012)
HeLa	PC 21:1	PC 21:1	PC 16:0_5:1	10.88	578.381	243.2	[C29H56NO8P+H] 1+	21:1	4	1	0	Glycerophospholipids [GP]	PC	Diacylglycerophosphocholines	LMGP01010673	578.382	0.7009 ppm	HG_184.0737(100.0), M-NL_395.3169(2.409), M-C5H13NO3P-H2O_395.3169(2.409)
plasma	PC O- 19:0	PC O- 19:0	PC O- 18:0_1:0	10.95	538.387	240.6	[C27H56NO7P+H] 1+	19:0	2	0	0	Glycerophospholipids [GP]	PC	1-alkyl,2-acylglycerophosphocholines	LMGP01020084	538.387	0.2223 ppm	HG_184.0725(100.0), M-NL_355.3172(3.5063), M-H2O_520.3788(21.0261)
Liver	PC 40:6	PC 40:6	PC 18:0_22:6	10.96	834.594	292.5	[C48H84NO8P+H] 1+	40:6	9	6	0	Glycerophospholipids [GP]	PC	Diacylglycerophosphocholines	LMGP01010821	834.601	8.5119 ppm	HG_184.0737(100.0)
HeLa	PC 25:0	PC 25:0	PC 12:0_13:0	11.02	636.459	261	[C33H66NO8P+H] 1+	25:0	3	0	0	Glycerophospholipids [GP]	PC	Diacylglycerophosphocholines	LMGP01010001	636.46	1.0257 ppm	HG_184.0735(100.0), M_636.4561(24.8938)
plasma	7-oxo-cholestenone	7-oxo-cholestenone	7-oxo-cholestenone	11.03	399.325	219.5	[C27H42O2+H] 1+		3	1	0	Sterol Lipids [ST]	Sterols	Cholesterol and derivatives	LMST01010272	399.326	1.4059 ppm	M+H_399.3248(100.0)
plasma	LPC 22:2	LPC 22:2	LPC 22:2_0:0	11.08	576.402	242	[C30H58NO7P+H] 1+	22:2	4	2	0	Glycerophospholipids [GP]	PC	Monoacylglycerophosphocholines	LMGP01050135	576.402	0.0665 ppm	M-NL_393.334(10.752), M_576.4019(82.451)
HeLa	LPC O- 18:1	LPC O- 18:1	LPC O- 18:1_0:0	11.18	508.376	233.6	[C26H54NO6P+H] 1+	18:1	2	1	0	Glycerophospholipids [GP]	PC	Monoalkylglycerophosphocholines	LMGP01060034	508.376	0.4045 ppm	HG-H2O_166.0622(1.8464), HG_184.0724(15.2119), M-NL_325.3094(1.0491), M_508.3751(100.0)
Liver	PS 15:0_14:0	PS 29:0	PS 15:0_14:0	11.22	716.449	270.3	[C35H68NO10P+Na] 1+	29:0	4	0	0	Glycerophospholipids [GP]	PS	Diacylglycerophosphoserines	LMGP03010140	716.447	1.9929 ppm	14:0 C=O+_225.2221(11.7441), M_716.4444(76.5285)
Liver	PC O- 16:0	PC O- 16:0	PC O- 14:0_2:0	11.25	496.338	225.3	[C24H50NO7P+H] 1+	16:0	2	0	0	Glycerophospholipids [GP]	PC	1-alkyl,2-acylglycerophosphocholines	LMGP01020019	496.34	3.1639 ppm	HG_184.0728(79.5181)
HeLa	PC 25:0	PC 25:0	PC 12:0_13:0	11.26	636.459	259.2	[C33H66NO8P+H] 1+	25:0	3	0	0	Glycerophospholipids [GP]	PC	Diacylglycerophosphocholines	LMGP01010001	636.46	1.7929 ppm	HG_184.0728(100.0), M_636.4583(76.5517)
HeLa	LPC O- 18:0	LPC O- 18:0	LPC O- 18:0_0:0	11.27	510.391	238.4	[C26H56NO6P+H] 1+	18:0	1	0	0	Glycerophospholipids [GP]	PC	Monoalkylglycerophosphocholines	LMGP01060014	510.392	1.4087 ppm	HG_184.0737(31.7765), M_510.3875(100.0)
plasma	Oxidized PC 25:0	Oxidized PC 25:0	Oxidized PC 16:0_9:0	11.32	666.433	259.7	[C33H64NO10P+H] 1+	25:0	4	0	0	Glycerophospholipids [GP]	Oxidized glycerophospholipids	Oxidized glycerophosphocholines	LMGP20010007	666.435	1.7074 ppm	HG_184.0723(100.0), M_666.4331(23.4303)
plasma	PC O- 19:0	PC O- 19:0	PC O- 18:0_1:0	11.32	538.386	241.2	[C27H56NO7P+H] 1+	19:0	2	0	0	Glycerophospholipids [GP]	PC	1-alkyl,2-acylglycerophosphocholines	LMGP01020084	538.387	0.3357 ppm	M-NL_355.3201(5.5507), M-H2O_520.3761(27.7235), M_538.3853(57.6543)
HeLa	PC 25:0	PC 25:0	PC 12:0_13:0	11.44	636.46	259.7	[C33H66NO8P+H] 1+	25:0	3	0	0	Glycerophospholipids [GP]	PC	Diacylglycerophosphocholines	LMGP01010001	636.46	0.6421 ppm	HG_184.0731(100.0)
Liver	Chol & Der [C27H46O4+Na] 1+	Chol & Der [C27H46O4+Na] 1+	Chol & Der [C27H46O4+Na] 1+	11.46	457.328	236.7	[C27H46O4+Na] 1+		1	1	0	Sterol Lipids [ST]	Sterols	Cholesterol and derivatives	LMST01010262	457.329	1.2038 ppm	M+Na_457.3255(100.0)
HeLa	PC O- 34:4	PC O- 34:4	PC O- 14:0_20:4	11.47	740.564	271.4	[C42H78NO7P+H] 1+	34:4	6	4	0	Glycerophospholipids [GP]	PC	1-alkyl,2-acylglycerophosphocholines	LMGP01020021	740.559	7.4605 ppm	HG_184.0721(99.5554)
HeLa	PC 22:0	PC 22:0	PC 16:0_6:0	11.54	594.413	250.7	[C30H60NO8P+H] 1+	22:0	3	0	0	Glycerophospholipids [GP]	PC	Diacylglycerophosphocholines	LMGP01010674	594.413	0.3557 ppm	HG_184.0724(100.0), M_594.4118(32.7095)
plasma	Oxidized PC 25:0	Oxidized PC 25:0	Oxidized PC 16:0_9:0	11.56	650.443	256.8	[C33H64NO9P+H] 1+	25:0	4	0	0	Glycerophospholipids [GP]	Oxidized glycerophospholipids	Oxidized glycerophosphocholines	LMGP20010008	650.44	5.2584 ppm	HG_184.073(100.0)
Liver	ponasterone A	ponasterone A	ponasterone A	11.56	465.319	218.6	[C27H44O6+H] 1+		2	1	0	Sterol Lipids [ST]	Sterols	Cholesterol and derivatives	LMST01010195	465.321	5.1594 ppm	M+H_465.3182(100.0)
plasma	22-deoxy-20,21-dihydroxyecdysone	22-deoxy-20,21-dihydroxyecdysone	22-deoxy-20,21-dihydroxyecdysone	11.57	481.313	224.7	[C27H44O7+H] 1+		2	1	0	Sterol Lipids [ST]	Sterols	Cholesterol and derivatives	LMST01010186	481.316	5.3913 ppm	M+H_481.3132(100.0)
HeLa	PC 44:6	PC 44:6	PC 22:0_22:6	11.59	890.668	303.1	[C52H92NO8P+H] 1+	44:6	9	6	0	Glycerophospholipids [GP]	PC	Diacylglycerophosphocholines	LMGP01012003	890.663	5.0686 ppm	HG_184.073(80.0)
HeLa	PC 27:1	PC 27:1	PC 12:0_15:1	11.71	662.474	263.2	[C35H68NO8P+H] 1+	27:1	4	1	0	Glycerophospholipids [GP]	PC	Diacylglycerophosphocholines	LMGP01011318	662.476	2.1289 ppm	HG_184.0734(100.0)
Liver	PC 31:3	PC 31:3	PC 13:0_18:3	11.73	714.513	262.5	[C39H72NO8P+H] 1+	31:3	6	3	0	Glycerophospholipids [GP]	PC	Diacylglycerophosphocholines	LMGP01011349	714.507	8.2921 ppm	HG_184.0751(56.5217)
plasma	Oxidized PC 25:0	Oxidized PC 25:0	Oxidized PC 16:0_9:0	11.96	650.44	257	[C33H64NO9P+H] 1+	25:0	4	0	0	Glycerophospholipids [GP]	Oxidized glycerophospholipids	Oxidized glycerophosphocholines	LMGP20010008	650.44	0.5666 ppm	HG_184.0725(100.0)
HeLa	PC 26:0	PC 26:0	PC 10:0_16:0	11.97	650.474	262.3	[C34H68NO8P+H] 1+	26:0	3	0	0	Glycerophospholipids [GP]	PC	Diacylglycerophosphocholines	LMGP01010388	650.476	2.3558 ppm	HG_184.0729(100.0)
plasma	PC O- 20:0	PC O- 20:0	PC O- 16:0_4:0	11.97	552.402	245.7	[C28H58NO7P+H] 1+	20:0	2	0	0	Glycerophospholipids [GP]	PC	1-alkyl,2-acylglycerophosphocholines	LMGP01020072	552.402	0.1516 ppm	HG_184.0744(100.0)
plasma	PC 33:5	PC 33:5	PC 13:0_20:5	11.99	738.505	276.5	[C41H72NO8P+H] 1+	33:5	8	5	0	Glycerophospholipids [GP]	PC	Diacylglycerophosphocholines	LMGP01011357	738.507	2.4735 ppm	HG_184.073(100.0)
plasma	PC O- 33:2	PC O- 33:2	PC O- 16:0_17:2	12.04	730.567	273.4	[C41H80NO7P+H] 1+	33:2	4	2	0	Glycerophospholipids [GP]	PC	1-alkyl,2-acylglycerophosphocholines	LMGP01020184	730.574	9.7655 ppm	HG_184.0731(51.7619)
Liver	Cucurbitacin P	Cucurbitacin P	Cucurbitacin P	12.09	521.348	231.3	[C30H48O7+H] 1+		3	1	0	Sterol Lipids [ST]	Sterols	Cholesterol and derivatives	LMST01010114	521.347	1.1898 ppm	M+H_521.3449(100.0)
HeLa	PC 27:0	PC 27:0	PC 17:0_10:0	12.24	664.49	267.2	[C35H70NO8P+H] 1+	27:0	3	0	0	Glycerophospholipids [GP]	PC	Diacylglycerophosphocholines	LMGP01010700	664.491	1.9764 ppm	HG_184.0744(100.0)
HeLa	LPC 22:1	LPC 22:1	LPC 22:1_0:0	12.25	578.417	247.3	[C30H60NO7P+H] 1+	22:1	3	1	0	Glycerophospholipids [GP]	PC	Monoacylglycerophosphocholines	LMGP01050134	578.418	2.2985 ppm	HG_184.073(100.0)
Liver	LPG 20:2	LPG 20:2	LPG 20:2_0:0	12.25	537.319	230.1	[C26H49O9P+H] 1+	20:2	4	2	0	Glycerophospholipids [GP]	PG	Monoacylglycerophosphoglycerols	LMGP04050024	537.319	0.6223 ppm	M-NL-H2O_347.2917(33.8762), M_537.3151(100.0)
plasma	5alpha,6beta-dihydroxycholestanol	5alpha,6beta-dihydroxycholestanol	5alpha,6beta-dihydroxycholestanol	12.31	421.367	204.2	[C27H48O3+H] 1+		0	0	0	Sterol Lipids [ST]	Sterols	Cholesterol and derivatives	LMST01010052	421.368	1.6095 ppm	M+H_421.3645(100.0)
Liver	Chol & Der [C28H48O2+H] 1+	Chol & Der [C28H48O2+H] 1+	Chol & Der [C28H48O2+H] 1+	12.39	417.373	208.4	[C28H48O2+H] 1+		1	1	0	Sterol Lipids [ST]	Sterols	Cholesterol and derivatives	LMST01010235	417.373	0.8876 ppm	M+H_417.3725(100.0)
HeLa	PC 25:0	PC 25:0	PC 12:0_13:0	12.41	636.459	259.3	[C33H66NO8P+H] 1+	25:0	3	0	0	Glycerophospholipids [GP]	PC	Diacylglycerophosphocholines	LMGP01010001	636.46	1.7929 ppm	HG_184.0748(100.0), M_636.4559(23.9878)
Liver	Fasciculic acid B	Fasciculic acid B	Fasciculic acid B	12.42	637.429	254.4	[C36H60O9+H] 1+		3	1	0	Sterol Lipids [ST]	Sterols	Cholesterol and derivatives	LMST01010389	637.431	2.4574 ppm	M+H_637.4292(100.0)
HeLa	PC 38:1	PC 38:1	PC 14:0_24:1	12.43	816.64	289.7	[C46H90NO8P+H] 1+	38:1	4	1	0	Glycerophospholipids [GP]	PC	Diacylglycerophosphocholines	LMGP01010516	816.648	9.2396 ppm	HG_184.0754(100.0)
plasma	LPC 20:0_0:0	LPC 20:0	LPC 20:0_0:0	12.43	552.402	245	[C28H58NO7P+H] 1+	20:0	2	0	0	Glycerophospholipids [GP]	PC	Monoacylglycerophosphocholines	LMGP01050045	552.402	0.0411 ppm	HG_184.0731(96.0221), M-20:0_258.1109(6.5719), M-NL_369.3331(10.3737), M-H2O_534.392(26.0534)
Liver	Fasciculic acid B	Fasciculic acid B	Fasciculic acid B	12.53	637.429	253.4	[C36H60O9+H] 1+		3	1	0	Sterol Lipids [ST]	Sterols	Cholesterol and derivatives	LMST01010389	637.431	3.5107 ppm	M+H_637.4265(100.0)
plasma	6alpha-hydroxycholestanol	6alpha-hydroxycholestanol	6alpha-hydroxycholestanol	12.53	405.372	203.3	[C27H48O2+H] 1+		0	0	0	Sterol Lipids [ST]	Sterols	Cholesterol and derivatives	LMST01010135	405.373	0.6671 ppm	M+H_405.3703(100.0)
HeLa	PC O- 20:0	PC O- 20:0	PC O- 16:0_4:0	12.54	552.402	244.6	[C28H58NO7P+H] 1+	20:0	2	0	0	Glycerophospholipids [GP]	PC	1-alkyl,2-acylglycerophosphocholines	LMGP01020072	552.402	0.8145 ppm	HG_184.0751(100.0), M-NL_369.3329(4.463), M-H2O_534.3893(19.511)
plasma	Dormatinol	Dormatinol	Dormatinol	12.57	419.35	210.9	[C27H46O3+H] 1+		1	1	0	Sterol Lipids [ST]	Sterols	Cholesterol and derivatives	LMST01010101	419.352	3.7407 ppm	M+H-H2O_401.342(26.9231), M+H_419.3486(100.0)
HeLa	PC O- 35:2	PC O- 35:2	PC O- 18:0_17:2	12.6	758.599	279.4	[C43H84NO7P+H] 1+	35:2	4	2	0	Glycerophospholipids [GP]	PC	1-alkyl,2-acylglycerophosphocholines	LMGP01020201	758.606	9.1489 ppm	HG_184.0736(100.0)
HeLa	LPC 22:1_0:0	LPC 22:1	LPC 22:1_0:0	12.7	578.417	246.1	[C30H60NO7P+H] 1+	22:1	3	1	0	Glycerophospholipids [GP]	PC	Monoacylglycerophosphocholines	LMGP01050134	578.418	1.9819 ppm	HG_184.0725(100.0), M-22:1_258.11(7.8349), M-H2O_560.4086(25.4343), M_578.4166(89.9513)
plasma	PC 28:2	PC 28:2	PC 14:1_14:1	12.74	674.474	268.1	[C36H68NO8P+H] 1+	28:2	5	2	0	Glycerophospholipids [GP]	PC	Diacylglycerophosphocholines	LMGP01010521	674.476	2.272 ppm	HG_184.074(100.0)
HeLa	LPE 20:0	LPE 20:0	LPE 20:0_0:0	12.76	510.353	229.2	[C25H52NO7P+H] 1+	20:0	2	0	0	Glycerophospholipids [GP]	PE	Monoacylglycerophosphoethanolamines	LMGP02050012	510.355	4.2623 ppm	M-NL_369.3386(100.0)
Liver	Oxidized PC 21:0	Oxidized PC 21:0	Oxidized PC 16:0_5:0	12.92	594.381	245.4	[C29H56NO9P+H] 1+	21:0	4	0	0	Glycerophospholipids [GP]	Oxidized glycerophospholipids	Oxidized glycerophosphocholines	LMGP20010005	594.377	6.2312 ppm	HG_184.0722(74.8327), M_594.3759(100.0)
plasma	PC 36:6	PC 36:6	PC 18:3_18:3	12.95	778.534	285.5	[C44H76NO8P+H] 1+	36:6	9	6	0	Glycerophospholipids [GP]	PC	Diacylglycerophosphocholines	LMGP01010952	778.538	4.6058 ppm	HG_184.0748(100.0)
plasma	PC 27:1	PC 27:1	PC 12:0_15:1	12.98	662.475	264.1	[C35H68NO8P+H] 1+	27:1	4	1	0	Glycerophospholipids [GP]	PC	Diacylglycerophosphocholines	LMGP01011318	662.476	0.7469 ppm	HG_184.0724(51.7857)
plasma	PC 32:3	PC 32:3	PC 14:0_18:3	13.03	728.525	282	[C40H74NO8P+H] 1+	32:3	6	3	0	Glycerophospholipids [GP]	PC	Diacylglycerophosphocholines	LMGP01010497	728.523	2.9877 ppm	HG_184.0725(100.0)
plasma	PC 24:0	PC 24:0	PC 12:0_12:0	13.12	622.444	260.8	[C32H64NO8P+H] 1+	24:0	3	0	0	Glycerophospholipids [GP]	PC	Diacylglycerophosphocholines	LMGP01010429	622.444	0.1681 ppm	HG_184.0723(100.0)
HeLa	PC 16:0_16:1	PC 32:1	PC 16:0_16:1	13.13	732.555	281.9	[C40H78NO8P+H] 1+	32:1	4	1	0	Glycerophospholipids [GP]	PC	Diacylglycerophosphocholines	LMGP01010566	732.554	2.2362 ppm	HG_184.0739(100.0), M-16:0-H2O_476.3119(1.9972), M-16:1_496.3397(1.2921), M_732.5541(9.6584)
HeLa	PC O- 16:0	PC O- 16:0	PC O- 14:0_2:0	13.14	496.338	230.7	[C24H50NO7P+H] 1+	16:0	2	0	0	Glycerophospholipids [GP]	PC	1-alkyl,2-acylglycerophosphocholines	LMGP01020019	496.34	3.1024 ppm	HG_184.0739(100.0)
HeLa	Herbasterol	Herbasterol	Herbasterol	13.14	469.351	225.7	[C27H48O6+H] 1+		1	0	0	Sterol Lipids [ST]	Sterols	Cholesterol and derivatives	LMST01010292	469.352	2.1659 ppm	M+H_469.3487(100.0)
HeLa	PC 34:1	PC 34:1	PC 16:0_18:1	13.16	760.585	288.4	[C42H82NO8P+H] 1+	34:1	4	1	0	Glycerophospholipids [GP]	PC	Diacylglycerophosphocholines	LMGP01010005	760.585	0.5603 ppm	HG_184.0732(100.0), M_760.5836(16.4466)
HeLa	PC 28:0	PC 28:0	PC 14:0_14:0	13.19	678.506	269.4	[C36H72NO8P+H] 1+	28:0	3	0	0	Glycerophospholipids [GP]	PC	Diacylglycerophosphocholines	LMGP01010477	678.507	1.7027 ppm	HG_184.0733(100.0), M_678.5056(4.4739)
plasma	PC O- 18:0	PC O- 18:0	PC O- 16:0_2:0	13.2	524.371	237.2	[C26H54NO7P+H] 1+	18:0	2	0	0	Glycerophospholipids [GP]	PC	1-alkyl,2-acylglycerophosphocholines	LMGP01020046	524.371	0.5296 ppm	HG_184.0734(100.0)
HeLa	Oxidized PC 38:4	Oxidized PC 38:4	Oxidized PC 18:0_20:4	13.22	826.593	294.1	[C46H84NO9P+H] 1+	38:4	7	4	0	Glycerophospholipids [GP]	Oxidized glycerophospholipids	Oxidized glycerophosphocholines	LMGP20010001	826.596	4.3616 ppm	HG_184.0729(100.0)
plasma	LPC 18:2	LPC 18:2	LPC 18:2_0:0	13.22	520.34	228.4	[C26H50NO7P+H] 1+	18:2	4	2	0	Glycerophospholipids [GP]	PC	Monoacylglycerophosphocholines	LMGP01050034	520.34	0.0318 ppm	HG_184.0726(100.0)
plasma	Oxidized PC 25:0	Oxidized PC 25:0	Oxidized PC 16:0_9:0	13.29	650.443	257.5	[C33H64NO9P+H] 1+	25:0	4	0	0	Glycerophospholipids [GP]	Oxidized glycerophospholipids	Oxidized glycerophosphocholines	LMGP20010008	650.44	4.7892 ppm	HG_184.0721(100.0), M_650.4396(20.3871)
plasma	LPC O- 20:0	LPC O- 20:0	LPC O- 20:0_0:0	13.38	538.423	245.9	[C28H60NO6P+H] 1+	20:0	1	0	0	Glycerophospholipids [GP]	PC	Monoalkylglycerophosphocholines	LMGP01060041	538.423	0.3515 ppm	HG_184.0727(13.1316), M-H2O_520.41(2.9627), M_538.4226(100.0)
plasma	PC 24:0	PC 24:0	PC 12:0_12:0	13.48	622.443	258.5	[C32H64NO8P+H] 1+	24:0	3	0	0	Glycerophospholipids [GP]	PC	Diacylglycerophosphocholines	LMGP01010429	622.444	1.4008 ppm	HG_184.0731(100.0)
plasma	PC 34:4	PC 34:4	PC 14:0_20:4	13.62	754.537	285.3	[C42H76NO8P+H] 1+	34:4	7	4	0	Glycerophospholipids [GP]	PC	Diacylglycerophosphocholines	LMGP01010506	754.538	0.9504 ppm	HG_184.0741(100.0)
HeLa	PC O- 21:0	PC O- 21:0	PC O- 16:0_5:0	13.64	566.418	248	[C29H60NO7P+H] 1+	21:0	2	0	0	Glycerophospholipids [GP]	PC	1-alkyl,2-acylglycerophosphocholines	LMGP01020074	566.418	0.8386 ppm	HG_184.0735(100.0)
HeLa	PC 33:2	PC 33:2	PC 15:0_18:2	13.65	744.559	281.3	[C41H78NO8P+H] 1+	33:2	5	2	0	Glycerophospholipids [GP]	PC	Diacylglycerophosphocholines	LMGP01010543	744.554	7.2007 ppm	HG_184.0733(100.0)
plasma	Oxidized PC 25:0	Oxidized PC 25:0	Oxidized PC 16:0_9:0	13.66	650.441	256.2	[C33H64NO9P+H] 1+	25:0	4	0	0	Glycerophospholipids [GP]	Oxidized glycerophospholipids	Oxidized glycerophosphocholines	LMGP20010008	650.44	2.631 ppm	HG_184.0738(100.0)
plasma	PC 18:2_18:3@	PC 36:5	PC 18:2_18:3	13.86	780.554	289.3	[C44H78NO8P+H] 1+	36:5	8	5	0	Glycerophospholipids [GP]	PC	Diacylglycerophosphocholines	LMGP01011625	780.554	0.1438 ppm	HG_184.0739(100.0), M-18:2_518.3273(2.9006), M_780.5478(10.2521)
Liver	LPC 24:1	LPC 24:1	LPC 24:1	13.87	606.452	254.2	[C32H64NO7P+H] 1+	24:1	3	1	0	Glycerophospholipids [GP]	PC	Monoacylglycerophosphocholines	LMGP01050144	606.449	4.5688 ppm	HG_184.0751(56.8807)
plasma	Dormatinone	Dormatinone	Dormatinone	13.99	439.318	231.2	[C27H44O3+Na] 1+		2	1	0	Sterol Lipids [ST]	Sterols	Cholesterol and derivatives	LMST01010100	439.318	1.032 ppm	M+Na_439.3174(100.0)
HeLa	Chol & Der [C28H48O2+H] 1+	Chol & Der [C28H48O2+H] 1+	Chol & Der [C28H48O2+H] 1+	14	417.37	210	[C28H48O2+H] 1+		1	1	0	Sterol Lipids [ST]	Sterols	Cholesterol and derivatives	LMST01010235	417.373	5.7662 ppm	M+H_417.3699(100.0)
Liver	zymosterol intermediate 1a	zymosterol intermediate 1a	zymosterol intermediate 1a	14.08	415.357	219	[C28H46O2+H] 1+		2	2	0	Sterol Lipids [ST]	Sterols	Cholesterol and derivatives	LMST01010169	415.357	0.8846 ppm	M+H-H2O_397.348(65.0529), M+H_415.3552(100.0)
plasma	PC 38:7	PC 38:7	PC 16:1_22:6	14.1	804.557	292.5	[C46H78NO8P+H] 1+	38:7	10	7	0	Glycerophospholipids [GP]	PC	Diacylglycerophosphocholines	LMGP01010696	804.554	4.312 ppm	HG_184.073(100.0)
plasma	PC O- 18:0	PC O- 18:0	PC O- 16:0_2:0	14.1	524.369	237.1	[C26H54NO7P+H] 1+	18:0	2	0	0	Glycerophospholipids [GP]	PC	1-alkyl,2-acylglycerophosphocholines	LMGP01020046	524.371	4.7199 ppm	HG_184.0749(100.0)
plasma	24,25-epoxy-cholesterol	24,25-epoxy-cholesterol	24,25-epoxy-cholesterol	14.12	401.341	226	[C27H44O2+H] 1+		1	1	0	Sterol Lipids [ST]	Sterols	Cholesterol and derivatives	LMST01010012	401.341	0.7009 ppm	M+H-H2O_383.333(100.0)
plasma	PC 36:6	PC 36:6	PC 18:3_18:3	14.17	778.539	286.5	[C44H76NO8P+H] 1+	36:6	9	6	0	Glycerophospholipids [GP]	PC	Diacylglycerophosphocholines	LMGP01010952	778.538	1.5092 ppm	HG_184.0754(100.0)
HeLa	32-oxolanosterol	32-oxolanosterol	32-oxolanosterol	14.23	441.372	211.6	[C30H48O2+H] 1+		3	2	0	Sterol Lipids [ST]	Sterols	Cholesterol and derivatives	LMST01010222	441.373	2.5487 ppm	M+H_441.3684(100.0)
HeLa	PC 36:3	PC 36:3	PC 16:0_20:3	14.31	784.582	288.9	[C44H82NO8P+H] 1+	36:3	6	3	0	Glycerophospholipids [GP]	PC	Diacylglycerophosphocholines	LMGP01010622	784.585	4.1994 ppm	HG_184.0738(100.0)
plasma	PC 34:3	PC 34:3	PC 16:0_18:3	14.32	756.553	285.3	[C42H78NO8P+H] 1+	34:3	6	3	0	Glycerophospholipids [GP]	PC	Diacylglycerophosphocholines	LMGP01010598	756.554	1.5458 ppm	HG_184.0722(100.0), M_756.5525(26.5092)
HeLa	PC 28:2	PC 28:2	PC 14:1_14:1	14.32	674.476	265.9	[C36H68NO8P+H] 1+	28:2	5	2	0	Glycerophospholipids [GP]	PC	Diacylglycerophosphocholines	LMGP01010521	674.476	0.0808 ppm	HG_184.0729(93.2432)
plasma	PC 34:5	PC 34:5	PC 14:0_20:5	14.34	752.527	283.6	[C42H74NO8P+H] 1+	34:5	8	5	0	Glycerophospholipids [GP]	PC	Diacylglycerophosphocholines	LMGP01010508	752.523	6.2989 ppm	HG_184.0741(100.0)
HeLa	Chol & Der [C28H48O2+H] 1+	Chol & Der [C28H48O2+H] 1+	Chol & Der [C28H48O2+H] 1+	14.34	417.371	213.8	[C28H48O2+H] 1+		1	1	0	Sterol Lipids [ST]	Sterols	Cholesterol and derivatives	LMST01010235	417.373	5.1081 ppm	M+H_417.37(100.0)
HeLa	PC 27:0	PC 27:0	PC 17:0_10:0	14.44	664.491	266	[C35H70NO8P+H] 1+	27:0	3	0	0	Glycerophospholipids [GP]	PC	Diacylglycerophosphocholines	LMGP01010700	664.491	0.5987 ppm	HG_184.0725(100.0)
plasma	Chol & Der [C26H42O3+Na] 1+	Chol & Der [C26H42O3+Na] 1+	Chol & Der [C26H42O3+Na] 1+	14.47	425.307	212.5	[C26H42O3+Na] 1+		2	0	0	Sterol Lipids [ST]	Sterols	Cholesterol and derivatives	LMST01010334	425.303	9.9715 ppm	M+Na_425.305(100.0)
Liver	LPC 24:1	LPC 24:1	LPC 24:1	14.49	606.45	253.5	[C32H64NO7P+H] 1+	24:1	3	1	0	Glycerophospholipids [GP]	PC	Monoacylglycerophosphocholines	LMGP01050144	606.449	1.8514 ppm	HG_184.0742(42.8554), M-H2O_588.4357(11.0386), M_606.4487(100.0)
HeLa	Oxidized PC 36:4	Oxidized PC 36:4	Oxidized PC 16:0_20:4	14.51	798.559	289.2	[C44H80NO9P+H] 1+	36:4	7	4	0	Glycerophospholipids [GP]	Oxidized glycerophospholipids	Oxidized glycerophosphocholines	LMGP20010002	798.565	6.7449 ppm	HG_184.0733(100.0)
plasma	Oxidized PC 25:0	Oxidized PC 25:0	Oxidized PC 16:0_9:0	14.55	650.439	274.6	[C33H64NO9P+H] 1+	25:0	4	0	0	Glycerophospholipids [GP]	Oxidized glycerophospholipids	Oxidized glycerophosphocholines	LMGP20010008	650.44	0.9348 ppm	HG_184.0746(100.0)
plasma	3-dehydroecdysone	3-dehydroecdysone	3-dehydroecdysone	14.55	485.29	228.8	[C27H42O6+Na] 1+		3	1	0	Sterol Lipids [ST]	Sterols	Cholesterol and derivatives	LMST01010172	485.287	6.0293 ppm	M+Na_485.2871(100.0)
HeLa	SM d30:1	SM d30:1	SM d18:1_12:0	14.58	647.512	273.2	[C35H71N2O6P+H] 1+	30:1	3	1	0	Sphingolipids [SP]	Phosphosphingolipids	Ceramide phosphocholines (sphingomyelins)	LMSP03010002	647.512	0.6339 ppm	Phosphocholine_184.0731(100.0), M-H2O_629.5021(0.9228), M_647.5102(0.7689)
HeLa	SM d30:1	SM d30:1	SM d18:1_12:0	14.59	669.493	275.5	[C35H71N2O6P+Na] 1+	30:1	3	1	0	Sphingolipids [SP]	Phosphosphingolipids	Ceramide phosphocholines (sphingomyelins)	LMSP03010002	669.494	1.355 ppm	M-Tetramethylamine_610.4176(100.0)
plasma	Chol & Der [C28H48O2+Na] 1+	Chol & Der [C28H48O2+Na] 1+	Chol & Der [C28H48O2+Na] 1+	14.61	439.357	215.3	[C28H48O2+Na] 1+		1	1	0	Sterol Lipids [ST]	Sterols	Cholesterol and derivatives	LMST01010235	439.355	4.6443 ppm	M+Na_439.356(100.0)
HeLa	PC 31:1	PC 31:1	PC 16:0_15:1	14.71	718.54	279.8	[C39H76NO8P+H] 1+	31:1	4	1	0	Glycerophospholipids [GP]	PC	Diacylglycerophosphocholines	LMGP01010002	718.538	2.8244 ppm	HG_184.073(100.0), M-H2O_700.5272(9.6271), M_718.5378(12.1096)
plasma	PC O- 22:0	PC O- 22:0	PC O- 16:0_6:0	14.72	580.433	251.9	[C30H62NO7P+H] 1+	22:0	2	0	0	Glycerophospholipids [GP]	PC	1-alkyl,2-acylglycerophosphocholines	LMGP01020075	580.434	1.177 ppm	HG_184.0735(100.0), M-NL_397.3654(15.9564), M-H2O_562.4228(30.7749)
plasma	PC 36:6	PC 36:6	PC 18:3_18:3	14.73	778.538	288.3	[C44H76NO8P+H] 1+	36:6	9	6	0	Glycerophospholipids [GP]	PC	Diacylglycerophosphocholines	LMGP01010952	778.538	0.2548 ppm	HG_184.0739(100.0)
HeLa	Oxidized PC 38:4	Oxidized PC 38:4	Oxidized PC 18:0_20:4	14.74	824.575	292.8	[C46H82NO9P+H] 1+	38:4	8	4	0	Glycerophospholipids [GP]	Oxidized glycerophospholipids	Oxidized glycerophosphocholines	LMGP20010004	824.581	6.7845 ppm	HG_184.0734(100.0), M-H2O_806.5662(9.9689)
Liver	PC 34:3	PC 34:3	PC 16:0_18:3	14.74	756.554	287.6	[C42H78NO8P+H] 1+	34:3	6	3	0	Glycerophospholipids [GP]	PC	Diacylglycerophosphocholines	LMGP01010598	756.554	0.0677 ppm	HG_184.0732(100.0)
Liver	Dormatinol	Dormatinol	Dormatinol	14.78	441.334	235.2	[C27H46O3+Na] 1+		1	1	0	Sterol Lipids [ST]	Sterols	Cholesterol and derivatives	LMST01010101	441.334	0.1851 ppm	M+Na_441.3313(100.0)
HeLa	PC 28:0	PC 28:0	PC 14:0_14:0	14.83	678.506	271.5	[C36H72NO8P+H] 1+	28:0	3	0	0	Glycerophospholipids [GP]	PC	Diacylglycerophosphocholines	LMGP01010477	678.507	0.8031 ppm	HG_184.0732(100.0), M_678.5017(15.6547)
plasma	PC 38:7	PC 38:7	PC 16:1_22:6	14.88	804.553	292.2	[C46H78NO8P+H] 1+	38:7	10	7	0	Glycerophospholipids [GP]	PC	Diacylglycerophosphocholines	LMGP01010696	804.554	0.5432 ppm	HG_184.0721(100.0)
HeLa	3,5-cholestadien-7-one	3,5-cholestadien-7-one	3,5-cholestadien-7-one	14.92	383.33	204.5	[C27H42O+H] 1+		3	2	0	Sterol Lipids [ST]	Sterols	Cholesterol and derivatives	LMST01010058	383.331	0.8784 ppm	M+H-H2O_365.3196(9.9481), M+H_383.3297(100.0)
plasma	LPC 18:2	LPC 18:2	LPC 18:2_0:0	14.95	520.34	227.8	[C26H50NO7P+H] 1+	18:2	4	2	0	Glycerophospholipids [GP]	PC	Monoacylglycerophosphocholines	LMGP01050034	520.34	0.3201 ppm	HG_184.0728(100.0)
HeLa	SM d18:2_14:0@	SM d32:2	SM d18:2_14:0	14.99	673.528	275	[C37H73N2O6P+H] 1+	32:2	4	2	0	Sphingolipids [SP]	Phosphosphingolipids	Ceramide phosphocholines (sphingomyelins)	LMSP03010034	673.528	0.1029 ppm	Phosphocholine-H2O_166.0624(1.2754), C5H13NO3P_166.0624(1.2754), Phosphocholine_184.0728(100.0), N''_262.2504(0.3586), C32H60NO2_490.4592(0.6084), M-H2O_655.5194(0.9224), M_673.5265(2.285)
HeLa	PC 28:2	PC 28:2	PC 14:1_14:1	15.04	674.476	270.9	[C36H68NO8P+H] 1+	28:2	5	2	0	Glycerophospholipids [GP]	PC	Diacylglycerophosphocholines	LMGP01010521	674.476	0.9858 ppm	HG_184.0734(100.0)
plasma	PC 38:6	PC 38:6	PC 16:0_22:6	15.09	806.565	292.5	[C46H80NO8P+H] 1+	38:6	9	6	0	Glycerophospholipids [GP]	PC	Diacylglycerophosphocholines	LMGP01010650	806.569	6.0214 ppm	HG_184.0732(100.0)
HeLa	cholesteryl beta-D-glucoside	cholesteryl beta-D-glucoside	cholesteryl beta-D-glucoside	15.09	571.396	282.4	[C33H56O6+Na] 1+		1	1	0	Sterol Lipids [ST]	Sterols	Cholesterol and derivatives	LMST01010173	571.397	1.3818 ppm	M+Na_571.3954(100.0)
HeLa	LPE 22:0	LPE 22:0	LPE 22:0_0:0	15.09	538.388	236.4	[C27H56NO7P+H] 1+	22:0	2	0	0	Glycerophospholipids [GP]	PE	Monoacylglycerophosphoethanolamines	LMGP02050025	538.387	2.952 ppm	M-NL_397.3698(100.0)
HeLa	PC 12:0@_14:0	PC 26:0	PC 12:0_14:0	15.12	650.474	266.9	[C34H68NO8P+H] 1+	26:0	3	0	0	Glycerophospholipids [GP]	PC	Diacylglycerophosphocholines	LMGP01010432	650.476	2.0743 ppm	HG_184.0727(100.0), M-14:0_440.278(2.0625), M_650.4734(12.0121)
HeLa	SM d32:2	SM d32:2	SM d18:2_14:0	15.23	673.528	275.8	[C37H73N2O6P+H] 1+	32:2	4	2	0	Sphingolipids [SP]	Phosphosphingolipids	Ceramide phosphocholines (sphingomyelins)	LMSP03010034	673.528	0.2841 ppm	Phosphocholine_184.0724(100.0), M-H2O_655.5202(4.0138)
plasma	PC 26:0	PC 26:0	PC 10:0_16:0	15.23	650.477	266.9	[C34H68NO8P+H] 1+	26:0	3	0	0	Glycerophospholipids [GP]	PC	Diacylglycerophosphocholines	LMGP01010388	650.476	2.1481 ppm	HG_184.0747(100.0), M-NL_467.4069(7.7927), M_650.4759(21.16)
HeLa	24,25-epoxy-cholesterol	24,25-epoxy-cholesterol	24,25-epoxy-cholesterol	15.27	401.341	234.6	[C27H44O2+H] 1+		1	1	0	Sterol Lipids [ST]	Sterols	Cholesterol and derivatives	LMST01010012	401.341	0.777 ppm	M+H-H2O_383.3344(100.0)
plasma	PE 38:7	PE 38:7	PE 18:2_20:5	15.29	762.511	281.4	[C43H72NO8P+H] 1+	38:7	10	7	0	Glycerophospholipids [GP]	PE	Diacylglycerophosphoethanolamines	LMGP02010673	762.507	4.9686 ppm	M-NL_621.484(100.0), M-C2H7NO3P-H2O_621.484(100.0)
HeLa	Cholesterol	Cholesterol	Cholesterol	15.29	387.361	207.1	[C27H46O+H] 1+		1	1	0	Sterol Lipids [ST]	Sterols	Cholesterol and derivatives	LMST01010001	387.362	2.4956 ppm	M+H-H2O_369.3481(100.0)
HeLa	SM d30:0	SM d30:0	SM d18:0_12:0	15.3	649.529	276.3	[C35H73N2O6P+H] 1+	30:0	2	0	0	Sphingolipids [SP]	Phosphosphingolipids	Ceramide phosphocholines (sphingomyelins)	LMSP03010079	649.528	2.0546 ppm	Phosphocholine_184.0727(100.0)
plasma	PC 16:0@_20:5	PC 36:5	PC 16:0_20:5	15.37	780.554	290.6	[C44H78NO8P+H] 1+	36:5	8	5	0	Glycerophospholipids [GP]	PC	Diacylglycerophosphocholines	LMGP01010633	780.554	0.9258 ppm	HG_184.0732(100.0), M-20:5_496.3415(9.7368)
plasma	PE 34:3	PE 34:3	PE 16:0_18:3	15.45	714.509	274.1	[C39H72NO8P+H] 1+	34:3	6	3	0	Glycerophospholipids [GP]	PE	Diacylglycerophosphoethanolamines	LMGP02010041	714.507	2.9105 ppm	M-NL_573.4884(96.9388), M-C2H7NO3P-H2O_573.4884(96.9388)
Liver	Oxidized PC 21:0	Oxidized PC 21:0	Oxidized PC 16:0_5:0	15.46	594.377	245.1	[C29H56NO9P+H] 1+	21:0	4	0	0	Glycerophospholipids [GP]	Oxidized glycerophospholipids	Oxidized glycerophosphocholines	LMGP20010005	594.377	0.6489 ppm	HG_184.0743(100.0), M_594.3735(16.0521)
Liver	PC 44:12	PC 44:12	PC 22:6_22:6	15.47	878.57	297	[C52H80NO8P+H] 1+	44:12	15	12	0	Glycerophospholipids [GP]	PC	Diacylglycerophosphocholines	LMGP01011119	878.569	0.2382 ppm	HG-H2O_166.0629(9.4323), HG_184.0729(100.0), M_878.568(4.392)
Liver	PE 36:4	PE 36:4	PE 18:2_18:2	15.5	740.524	283.3	[C41H74NO8P+H] 1+	36:4	7	4	0	Glycerophospholipids [GP]	PE	Diacylglycerophosphoethanolamines	LMGP02010111	740.523	1.7029 ppm	M-NL_599.5021(98.9247), M-C2H7NO3P-H2O_599.5021(98.9247)
Liver	PC 8:0_18:0@	PC 26:0	PC 8:0_18:0	15.56	650.478	265.4	[C34H68NO8P+H] 1+	26:0	3	0	0	Glycerophospholipids [GP]	PC	Diacylglycerophosphocholines	LMGP01011243	650.476	3.5556 ppm	HG_184.0738(100.0), M-8:0-H2O_506.3605(30.0926), M_650.4758(18.0556)
Liver	Oxidized PC 36:4	Oxidized PC 36:4	Oxidized PC 16:0_20:4	15.57	798.565	291.1	[C44H80NO9P+H] 1+	36:4	7	4	0	Glycerophospholipids [GP]	Oxidized glycerophospholipids	Oxidized glycerophosphocholines	LMGP20010002	798.565	0.2868 ppm	HG_184.0734(100.0), M-H2O_780.5576(16.6954), M_798.5643(8.2763)
HeLa	PC 29:2	PC 29:2	PC 12:0_17:2	15.57	688.497	266.5	[C37H70NO8P+H] 1+	29:2	5	2	0	Glycerophospholipids [GP]	PC	Diacylglycerophosphocholines	LMGP01011322	688.491	8.8192 ppm	HG_184.0724(67.0758), M_688.4873(26.7995)
HeLa	PC 28:1	PC 28:1	PC 10:0_18:1	15.59	676.49	269.3	[C36H70NO8P+H] 1+	28:1	4	1	0	Glycerophospholipids [GP]	PC	Diacylglycerophosphocholines	LMGP01010392	676.491	2.4827 ppm	HG_184.0728(100.0)
HeLa	PC O- 18:1	PC O- 18:1	PC O- 16:1_2:0	15.61	522.354	233.6	[C26H52NO7P+H] 1+	18:1	3	1	0	Glycerophospholipids [GP]	PC	1-alkyl,2-acylglycerophosphocholines	LMGP01020147	522.355	3.1711 ppm	HG_184.0749(100.0)
HeLa	PC 16:0_16:1	PC 32:1	PC 16:0_16:1	15.62	732.55	282	[C40H78NO8P+H] 1+	32:1	4	1	0	Glycerophospholipids [GP]	PC	Diacylglycerophosphocholines	LMGP01010566	732.554	5.679 ppm	HG_184.0727(100.0), M-16:0_494.3251(1.3645), M-16:1_496.3441(1.3349)
Liver	Oxidized PE 38:6	Oxidized PE 38:6	Oxidized PE 16:0_22:6	15.63	780.516	283.1	[C43H74NO9P+H] 1+	38:6	9	6	0	Glycerophospholipids [GP]	Oxidized glycerophospholipids	Oxidized glycerophosphoethanolamines	LMGP20020003	780.517	1.0964 ppm	M-NL-H2O_621.4887(43.2236), M-NL_639.4968(100.0)
HeLa	SM d32:0	SM d32:0	SM d18:0_14:0	15.64	699.544	278.7	[C37H77N2O6P+Na] 1+	32:0	2	0	0	Sphingolipids [SP]	Phosphosphingolipids	Ceramide phosphocholines (sphingomyelins)	LMSP03010030	699.541	4.1798 ppm	Phosphocholine_184.0734(100.0)
HeLa	Oxidized PC 36:4	Oxidized PC 36:4	Oxidized PC 16:0_20:4	15.65	798.564	290.8	[C44H80NO9P+H] 1+	36:4	7	4	0	Glycerophospholipids [GP]	Oxidized glycerophospholipids	Oxidized glycerophosphocholines	LMGP20010002	798.565	1.3183 ppm	HG_184.0731(100.0), M-H2O_780.5565(21.8875), M_798.5587(6.3572)
HeLa	PC 34:1	PC 34:1	PC 16:0_18:1	15.65	760.584	287.8	[C42H82NO8P+H] 1+	34:1	4	1	0	Glycerophospholipids [GP]	PC	Diacylglycerophosphocholines	LMGP01010005	760.585	1.6035 ppm	HG_184.0732(100.0)
plasma	SM d32:0	SM d32:0	SM d18:0_14:0	15.66	699.543	278.7	[C37H77N2O6P+Na] 1+	32:0	2	0	0	Sphingolipids [SP]	Phosphosphingolipids	Ceramide phosphocholines (sphingomyelins)	LMSP03010030	699.541	3.3072 ppm	Phosphocholine_184.0732(100.0)
HeLa	PC 30:3	PC 30:3	PC 12:0_18:3	15.66	700.491	272.4	[C38H70NO8P+H] 1+	30:3	6	3	0	Glycerophospholipids [GP]	PC	Diacylglycerophosphocholines	LMGP01011324	700.491	0.7421 ppm	HG_184.0742(100.0)
HeLa	PC 40:10	PC 40:10	PC 20:5_20:5	15.68	826.538	287.7	[C48H76NO8P+H] 1+	40:10	13	10	0	Glycerophospholipids [GP]	PC	Diacylglycerophosphocholines	LMGP01011949	826.538	0.2031 ppm	HG_184.0736(100.0)
plasma	PE 36:5	PE 36:5	PE 14:1_22:4	15.71	738.509	279.3	[C41H72NO8P+H] 1+	36:5	8	5	0	Glycerophospholipids [GP]	PE	Diacylglycerophosphoethanolamines	LMGP02010450	738.507	2.8986 ppm	M-NL_597.4894(100.0), M-C2H7NO3P-H2O_597.4894(100.0)
plasma	PE 34:3	PE 34:3	PE 16:0_18:3	15.72	714.508	276.3	[C39H72NO8P+H] 1+	34:3	6	3	0	Glycerophospholipids [GP]	PE	Diacylglycerophosphoethanolamines	LMGP02010041	714.507	1.3729 ppm	M-NL_573.4877(100.0), M-C2H7NO3P-H2O_573.4877(100.0)
HeLa	PC 30:2	PC 30:2	PC 12:0_18:2	15.73	702.504	277	[C38H72NO8P+H] 1+	30:2	5	2	0	Glycerophospholipids [GP]	PC	Diacylglycerophosphocholines	LMGP01011323	702.507	3.469 ppm	HG_184.0729(91.4634)
plasma	24-northornasterol A	24-northornasterol A	24-northornasterol A	15.73	441.297	230.6	[C26H42O4+Na] 1+		2	1	0	Sterol Lipids [ST]	Sterols	Cholesterol and derivatives	LMST01010320	441.298	0.3041 ppm	M+Na_441.2944(100.0)
plasma	PE 38:7	PE 38:7	PE 18:2_20:5	15.74	762.507	282.7	[C43H72NO8P+H] 1+	38:7	10	7	0	Glycerophospholipids [GP]	PE	Diacylglycerophosphoethanolamines	LMGP02010673	762.507	0.3259 ppm	M-NL_621.486(100.0), M-C2H7NO3P-H2O_621.486(100.0)
Liver	PC 38:8	PC 38:8	PC 18:3_20:5	15.76	802.538	283.7	[C46H76NO8P+H] 1+	38:8	11	8	0	Glycerophospholipids [GP]	PC	Diacylglycerophosphocholines	LMGP01011664	802.538	0.4373 ppm	HG_184.0727(100.0), M_802.5317(15.9009)
plasma	PC 36:5	PC 36:5	PC 16:0_20:5	15.77	780.554	291.3	[C44H78NO8P+H] 1+	36:5	8	5	0	Glycerophospholipids [GP]	PC	Diacylglycerophosphocholines	LMGP01010633	780.554	0.0907 ppm	HG_184.0723(100.0)
HeLa	PC 29:0	PC 29:0	PC 10:0_19:0	15.79	692.522	274.1	[C37H74NO8P+H] 1+	29:0	3	0	0	Glycerophospholipids [GP]	PC	Diacylglycerophosphocholines	LMGP01010394	692.523	0.6468 ppm	HG_184.0729(100.0)
HeLa	PC 40:3	PC 40:3	PC 18:0_22:3	15.84	840.64	302.2	[C48H90NO8P+H] 1+	40:3	6	3	0	Glycerophospholipids [GP]	PC	Diacylglycerophosphocholines	LMGP01010812	840.648	8.5402 ppm	HG_184.075(69.7183)
Liver	PC 36:6	PC 36:6	PC 18:3_18:3	15.98	778.538	280.1	[C44H76NO8P+H] 1+	36:6	9	6	0	Glycerophospholipids [GP]	PC	Diacylglycerophosphocholines	LMGP01010952	778.538	0.2548 ppm	HG_184.0729(100.0), M-NL_595.473(3.101), M-C5H13NO3P-H2O_595.473(3.101), M_778.5337(22.7409)
HeLa	PC 14:1@_16:1	PC 30:2	PC 14:1_16:1	15.98	702.507	272.4	[C38H72NO8P+H] 1+	30:2	5	2	0	Glycerophospholipids [GP]	PC	Diacylglycerophosphocholines	LMGP01011385	702.507	0.2669 ppm	HG_184.0731(100.0), M-16:1_466.2887(3.3171)
plasma	3beta-hydroxy-4beta-methyl-5alpha-cholest-7-ene-4alpha-carbaldehyde	3beta-hydroxy-4beta-methyl-5alpha-cholest-7-ene-4alpha-carbaldehyde	3beta-hydroxy-4beta-methyl-5alpha-cholest-7-ene-4alpha-carbaldehyde	16.01	429.373	219.5	[C29H48O2+H] 1+		2	1	0	Sterol Lipids [ST]	Sterols	Cholesterol and derivatives	LMST01010204	429.373	1.4314 ppm	M+H_429.3731(100.0)
plasma	PC 34:2	PC 34:2	PC 16:0_18:2	16.02	758.569	287.8	[C42H80NO8P+H] 1+	34:2	5	2	0	Glycerophospholipids [GP]	PC	Diacylglycerophosphocholines	LMGP01010585	758.569	0.046 ppm	HG_184.0732(100.0), M-H2O_740.5613(10.1853)
HeLa	SM d33:2	SM d33:2	SM d18:2_15:0	16.05	687.544	277.7	[C38H75N2O6P+H] 1+	33:2	4	2	0	Sphingolipids [SP]	Phosphosphingolipids	Ceramide phosphocholines (sphingomyelins)	LMSP03010036	687.544	0.0403 ppm	Phosphocholine_184.0728(100.0)
plasma	PC 34:1	PC 34:1	PC 16:0_18:1	16.07	760.584	291.3	[C42H82NO8P+H] 1+	34:1	4	1	0	Glycerophospholipids [GP]	PC	Diacylglycerophosphocholines	LMGP01010005	760.585	1.443 ppm	HG_184.0722(100.0), M-H2O_742.5701(21.9979)
HeLa	PC 28:1	PC 28:1	PC 10:0_18:1	16.07	676.491	270.6	[C36H70NO8P+H] 1+	28:1	4	1	0	Glycerophospholipids [GP]	PC	Diacylglycerophosphocholines	LMGP01010392	676.491	0.1369 ppm	HG_184.0735(100.0), M_676.4883(18.8775)
Liver	Oxidized PC 38:4	Oxidized PC 38:4	Oxidized PC 18:0_20:4	16.09	826.594	295.2	[C46H84NO9P+H] 1+	38:4	7	4	0	Glycerophospholipids [GP]	Oxidized glycerophospholipids	Oxidized glycerophosphocholines	LMGP20010001	826.596	2.2941 ppm	HG_184.0738(100.0), M_826.591(13.3174)
HeLa	PC 36:7	PC 36:7	PC 14:1_22:6	16.1	776.523	282.5	[C44H74NO8P+H] 1+	36:7	10	7	0	Glycerophospholipids [GP]	PC	Diacylglycerophosphocholines	LMGP01011408	776.523	0.2092 ppm	HG_184.0741(100.0)
plasma	PC 30:2	PC 30:2	PC 12:0_18:2	16.11	702.507	272	[C38H72NO8P+H] 1+	30:2	5	2	0	Glycerophospholipids [GP]	PC	Diacylglycerophosphocholines	LMGP01011323	702.507	0.1675 ppm	HG_184.0742(65.3724)
plasma	Oxidized PC 16:0@_20:4	Oxidized PC 36:4	Oxidized PC 16:0_20:4	16.12	798.564	289.4	[C44H80NO9P+H] 1+	36:4	7	4	0	Glycerophospholipids [GP]	Oxidized glycerophospholipids	Oxidized glycerophosphocholines	LMGP20010002	798.565	1.1654 ppm	HG_184.0724(100.0), M-20:4-H2O_478.3278(0.9668), M-20:4_496.3397(1.7775), M-H2O_780.5526(15.008)
plasma	SM d34:1	SM d34:1	SM d18:1_16:0	16.12	725.559	281	[C39H79N2O6P+Na] 1+	34:1	3	1	0	Sphingolipids [SP]	Phosphosphingolipids	Ceramide phosphocholines (sphingomyelins)	LMSP03010003	725.557	3.6588 ppm	Phosphocholine_184.0722(100.0)
plasma	PC 36:5	PC 36:5	PC 16:0_20:5	16.15	780.554	289.4	[C44H78NO8P+H] 1+	36:5	8	5	0	Glycerophospholipids [GP]	PC	Diacylglycerophosphocholines	LMGP01010633	780.554	0.3784 ppm	HG_184.0733(100.0)
plasma	PI 38:5	PI 38:5	PI 16:1_22:4	16.16	885.548	303.4	[C47H81O13P+H] 1+	38:5	8	5	0	Glycerophospholipids [GP]	PI	Diacylglycerophosphoinositols	LMGP06010193	885.549	0.2632 ppm	M-NL_625.514(100.0), M-C6H12O8P-H2O_625.514(100.0)
Liver	PE 35:4	PE 35:4	PE 13:0_22:4	16.16	726.509	284.1	[C40H72NO8P+H] 1+	35:4	7	4	0	Glycerophospholipids [GP]	PE	Diacylglycerophosphoethanolamines	LMGP02010404	726.507	3.2825 ppm	M-NL_585.4867(100.0), M-C2H7NO3P-H2O_585.4867(100.0)
HeLa	Oxidized PC 36:4	Oxidized PC 36:4	Oxidized PC 16:0_20:4	16.17	798.564	289.4	[C44H80NO9P+H] 1+	36:4	7	4	0	Glycerophospholipids [GP]	Oxidized glycerophospholipids	Oxidized glycerophosphocholines	LMGP20010002	798.565	0.8597 ppm	HG_184.0727(100.0), M-NL_615.4989(2.2717), M-H2O_780.5488(16.1726)
HeLa	PC 32:0	PC 32:0	PC 10:0_22:0	16.19	734.568	284.8	[C40H80NO8P+H] 1+	32:0	3	0	0	Glycerophospholipids [GP]	PC	Diacylglycerophosphocholines	LMGP01010397	734.569	1.5431 ppm	HG_184.0731(100.0)
HeLa	PC 27:0	PC 27:0	PC 17:0_10:0	16.19	664.491	269.7	[C35H70NO8P+H] 1+	27:0	3	0	0	Glycerophospholipids [GP]	PC	Diacylglycerophosphocholines	LMGP01010700	664.491	0.0475 ppm	HG_184.0735(100.0)
Liver	PC 41:2	PC 41:2	PC 19:0_22:2	16.21	856.686	289.9	[C49H94NO8P+H] 1+	41:2	5	2	0	Glycerophospholipids [GP]	PC	Diacylglycerophosphocholines	LMGP01011753	856.679	8.0903 ppm	HG_184.0726(100.0)
plasma	PC 18:0@_20:5	PC 38:5	PC 18:0_20:5	16.24	808.585	295.4	[C46H82NO8P+H] 1+	38:5	8	5	0	Glycerophospholipids [GP]	PC	Diacylglycerophosphocholines	LMGP01010805	808.585	0.4515 ppm	HG_184.0721(100.0), M-20:5_524.3732(1.838), M-H2O_790.5744(6.2726)
Liver	Dihydrocholesterol	Dihydrocholesterol	Dihydrocholesterol	16.24	411.362	212.3	[C27H48O+Na] 1+		0	0	0	Sterol Lipids [ST]	Sterols	Cholesterol and derivatives	LMST01010077	411.36	6.4711 ppm	M+Na_411.3619(100.0001)
plasma	SM d32:0	SM d32:0	SM d18:0_14:0	16.25	699.545	281	[C37H77N2O6P+Na] 1+	32:0	2	0	0	Sphingolipids [SP]	Phosphosphingolipids	Ceramide phosphocholines (sphingomyelins)	LMSP03010030	699.541	4.965 ppm	Phosphocholine_184.0731(100.0)
plasma	PC 36:5	PC 36:5	PC 16:0_20:5	16.29	780.553	289.9	[C44H78NO8P+H] 1+	36:5	8	5	0	Glycerophospholipids [GP]	PC	Diacylglycerophosphocholines	LMGP01010633	780.554	0.6381 ppm	HG_184.0752(100.0)
plasma	PC O- 36:5	PC O- 36:5	PC O- 16:0_20:5	16.3	766.574	293.4	[C44H80NO7P+H] 1+	36:5	7	5	0	Glycerophospholipids [GP]	PC	1-alkyl,2-acylglycerophosphocholines	LMGP01020058	766.574	1.1855 ppm	HG_184.0734(100.0)
plasma	PC 36:3	PC 36:3	PC 16:0_20:3	16.3	784.585	292.9	[C44H82NO8P+H] 1+	36:3	6	3	0	Glycerophospholipids [GP]	PC	Diacylglycerophosphocholines	LMGP01010622	784.585	0.2348 ppm	HG_184.0757(100.0), M-H2O_766.5782(12.4597)
plasma	PC 34:3	PC 34:3	PC 16:0_18:3	16.3	756.556	287	[C42H78NO8P+H] 1+	34:3	6	3	0	Glycerophospholipids [GP]	PC	Diacylglycerophosphocholines	LMGP01010598	756.554	2.5687 ppm	HG_184.0725(100.0), M_756.5474(8.0246)
plasma	PC 34:1	PC 34:1	PC 16:0_18:1	16.35	760.585	290.3	[C42H82NO8P+H] 1+	34:1	4	1	0	Glycerophospholipids [GP]	PC	Diacylglycerophosphocholines	LMGP01010005	760.585	0.1591 ppm	HG_184.0745(100.0), M-H2O_742.573(28.0061)
plasma	PC 12:0_15:0@	PC 27:0	PC 12:0_15:0	16.38	664.491	269.3	[C35H70NO8P+H] 1+	27:0	3	0	0	Glycerophospholipids [GP]	PC	Diacylglycerophosphocholines	LMGP01011317	664.491	0.7824 ppm	HG_184.0735(60.5636), M-12:0-H2O_464.3169(100.0)
Liver	PC 35:5	PC 35:5	PC 15:0_20:5	16.41	766.536	279.9	[C43H76NO8P+H] 1+	35:5	8	5	0	Glycerophospholipids [GP]	PC	Diacylglycerophosphocholines	LMGP01011425	766.538	2.3688 ppm	HG_184.0732(100.0)
HeLa	SM d32:1	SM d32:1	SM d18:1_14:0	16.41	675.543	279	[C37H75N2O6P+H] 1+	32:1	3	1	0	Sphingolipids [SP]	Phosphosphingolipids	Ceramide phosphocholines (sphingomyelins)	LMSP03010028	675.544	0.0494 ppm	Phosphocholine_184.0729(100.0)
HeLa	SM d31:0	SM d31:0	SM d18:0_13:0	16.42	663.544	279.3	[C36H75N2O6P+H] 1+	31:0	2	0	0	Sphingolipids [SP]	Phosphosphingolipids	Ceramide phosphocholines (sphingomyelins)	LMSP03010033	663.544	0.5936 ppm	Phosphocholine_184.073(100.0)
HeLa	PC 40:4	PC 40:4	PC 20:2_20:2	16.49	838.632	299.3	[C48H88NO8P+H] 1+	40:4	7	4	0	Glycerophospholipids [GP]	PC	Diacylglycerophosphocholines	LMGP01011045	838.632	0.3795 ppm	HG_184.0735(100.0)
Liver	PE 36:6	PE 36:6	PE 18:3_18:3	16.49	736.488	267.1	[C41H70NO8P+H] 1+	36:6	9	6	0	Glycerophospholipids [GP]	PE	Diacylglycerophosphoethanolamines	LMGP02010693	736.491	4.1865 ppm	M-NL_595.4709(100.0), M-C2H7NO3P-H2O_595.4709(100.0)
plasma	PC 36:4	PC 36:4	PC 16:0_20:4	16.51	782.568	292.1	[C44H80NO8P+H] 1+	36:4	7	4	0	Glycerophospholipids [GP]	PC	Diacylglycerophosphocholines	LMGP01010007	782.569	2.2284 ppm	HG_184.0753(100.0), M-H2O_764.556(12.6681), M_782.5657(1.7296)
plasma	Oxidized PC 16:0@_20:4	Oxidized PC 36:4	Oxidized PC 16:0_20:4	16.51	798.563	290.2	[C44H80NO9P+H] 1+	36:4	7	4	0	Glycerophospholipids [GP]	Oxidized glycerophospholipids	Oxidized glycerophosphocholines	LMGP20010002	798.565	1.7769 ppm	HG_184.0722(100.0), M-20:4-H2O_478.3273(1.4835), M-20:4_496.3402(4.9838), M-H2O_780.5553(15.1831)
plasma	SM d32:1	SM d32:1	SM d18:1_14:0	16.51	675.543	279	[C37H75N2O6P+H] 1+	32:1	3	1	0	Sphingolipids [SP]	Phosphosphingolipids	Ceramide phosphocholines (sphingomyelins)	LMSP03010028	675.544	0.6818 ppm	Phosphocholine_184.0725(100.0)
HeLa	PC 30:2	PC 30:2	PC 12:0_18:2	16.51	702.506	274	[C38H72NO8P+H] 1+	30:2	5	2	0	Glycerophospholipids [GP]	PC	Diacylglycerophosphocholines	LMGP01011323	702.507	0.6888 ppm	HG_184.0726(100.0)
HeLa	PC 31:3	PC 31:3	PC 13:0_18:3	16.53	714.507	275.7	[C39H72NO8P+H] 1+	31:3	6	3	0	Glycerophospholipids [GP]	PC	Diacylglycerophosphocholines	LMGP01011349	714.507	0.0793 ppm	HG_184.0736(100.0)
plasma	PC 32:3	PC 32:3	PC 14:0_18:3	16.53	728.522	275.6	[C40H74NO8P+H] 1+	32:3	6	3	0	Glycerophospholipids [GP]	PC	Diacylglycerophosphocholines	LMGP01010497	728.523	0.8662 ppm	HG_184.073(100.0)
Liver	Oxidized PC 16:0_20:4@	Oxidized PC 36:4	Oxidized PC 16:0_20:4	16.54	798.564	290.3	[C44H80NO9P+H] 1+	36:4	7	4	0	Glycerophospholipids [GP]	Oxidized glycerophospholipids	Oxidized glycerophosphocholines	LMGP20010002	798.565	0.7833 ppm	HG_184.0732(100.0), M-16:0-H2O_542.3277(1.5286), M-H2O_780.5527(16.3817), M_798.5587(13.3099)
Liver	PC 18:3_22:6@	PC 40:9	PC 18:3_22:6	16.56	828.552	289.6	[C48H78NO8P+H] 1+	40:9	12	9	0	Glycerophospholipids [GP]	PC	Diacylglycerophosphocholines	LMGP01011670	828.554	1.7798 ppm	HG-H2O_166.0631(1.1414), HG_184.0727(100.0), M-18:3_568.344(0.5675), M_828.5517(15.6336)
plasma	Oxidized PC 18:0_20:4@	Oxidized PC 38:4	Oxidized PC 18:0_20:4	16.57	824.579	294.9	[C46H82NO9P+H] 1+	38:4	8	4	0	Glycerophospholipids [GP]	Oxidized glycerophospholipids	Oxidized glycerophosphocholines	LMGP20010004	824.581	1.7512 ppm	HG_184.0727(100.0), M-20:5-H2O_506.3623(0.1137), M-20:5_524.3669(0.084), M-18:0-H2O_540.307(0.2445), M-NL-H2O_623.5083(0.3235), M-H2O_806.5697(22.4661)
Liver	LPC 24:0	LPC 24:0	LPC 24:0_0:0	16.58	608.47	259.8	[C32H66NO7P+H] 1+	24:0	2	0	0	Glycerophospholipids [GP]	PC	Monoacylglycerophosphocholines	LMGP01050057	608.465	8.0233 ppm	HG_184.0728(100.0)
plasma	PI 20:5_18:0@	PI 38:5	PI 20:5_18:0	16.62	885.549	308	[C47H81O13P+H] 1+	38:5	8	5	0	Glycerophospholipids [GP]	PI	Diacylglycerophosphoinositols	LMGP06010628	885.549	0.1254 ppm	19:5 C=O+_285.221(29.1639), M-NL_625.5182(100.0), M-C6H12O8P-H2O_625.5182(100.0)
HeLa	PC 30:0	PC 30:0	PC 10:0_20:0	16.62	706.534	279.8	[C38H76NO8P+H] 1+	30:0	3	0	0	Glycerophospholipids [GP]	PC	Diacylglycerophosphocholines	LMGP01010395	706.538	5.3343 ppm	HG_184.0723(100.0)
Liver	PC 16:1@_20:5	PC 36:6	PC 16:1_20:5	16.63	778.538	282.8	[C44H76NO8P+H] 1+	36:6	9	6	0	Glycerophospholipids [GP]	PC	Diacylglycerophosphocholines	LMGP01011492	778.538	0.2156 ppm	HG_184.0731(100.0), M-20:5_494.328(3.3242)
HeLa	PC 32:0	PC 32:0	PC 10:0_22:0	16.65	734.569	285.4	[C40H80NO8P+H] 1+	32:0	3	0	0	Glycerophospholipids [GP]	PC	Diacylglycerophosphocholines	LMGP01010397	734.569	0.2967 ppm	HG_184.073(100.0)
HeLa	PC 29:1	PC 29:1	PC 18:0_11:1	16.65	690.508	272.9	[C37H72NO8P+H] 1+	29:1	4	1	0	Glycerophospholipids [GP]	PC	Diacylglycerophosphocholines	LMGP01010735	690.507	1.2438 ppm	HG_184.0755(100.0), M_690.5035(16.5602)
plasma	PC 36:3	PC 36:3	PC 16:0_20:3	16.69	784.585	294.5	[C44H82NO8P+H] 1+	36:3	6	3	0	Glycerophospholipids [GP]	PC	Diacylglycerophosphocholines	LMGP01010622	784.585	0.5432 ppm	HG_184.0722(100.0), M-NL_601.5209(0.2362), M-C5H13NO3P-H2O_601.5209(0.2362), M-H2O_766.571(16.3477), M_784.5792(1.7954)
HeLa	PC 30:3	PC 30:3	PC 12:0_18:3	16.7	700.491	279.6	[C38H70NO8P+H] 1+	30:3	6	3	0	Glycerophospholipids [GP]	PC	Diacylglycerophosphocholines	LMGP01011324	700.491	0.3065 ppm	HG_184.0741(100.0), M_700.4899(47.6113)
HeLa	Oxidized PC 36:4	Oxidized PC 36:4	Oxidized PC 16:0_20:4	16.72	798.564	289.8	[C44H80NO9P+H] 1+	36:4	7	4	0	Glycerophospholipids [GP]	Oxidized glycerophospholipids	Oxidized glycerophosphocholines	LMGP20010002	798.565	0.8597 ppm	HG_184.0729(100.0)
HeLa	SM d18:1_14:0@	SM d32:1	SM d18:1_14:0	16.72	675.545	279.1	[C37H75N2O6P+H] 1+	32:1	3	1	0	Sphingolipids [SP]	Phosphosphingolipids	Ceramide phosphocholines (sphingomyelins)	LMSP03010028	675.544	1.6673 ppm	Phosphocholine-H2O_166.0624(0.5354), C5H13NO3P_166.0624(0.5354), Phosphocholine_184.0729(100.0), N''_264.2689(0.3312), C32H62NO2-H2O_474.4657(0.4042), M-H2O_657.5314(1.0386), M_675.5439(1.5044)
Liver	PC 38:8	PC 38:8	PC 18:3_20:5	16.74	802.535	286.1	[C46H76NO8P+H] 1+	38:8	11	8	0	Glycerophospholipids [GP]	PC	Diacylglycerophosphocholines	LMGP01011664	802.538	3.3273 ppm	HG_184.0733(100.0)
HeLa	PC 33:4	PC 33:4	PC 13:0_20:4	16.8	740.525	279	[C41H74NO8P+H] 1+	33:4	7	4	0	Glycerophospholipids [GP]	PC	Diacylglycerophosphocholines	LMGP01011356	740.523	2.8568 ppm	HG_184.0752(100.0)
plasma	PC 32:3	PC 32:3	PC 14:0_18:3	16.8	728.525	275.2	[C40H74NO8P+H] 1+	32:3	6	3	0	Glycerophospholipids [GP]	PC	Diacylglycerophosphocholines	LMGP01010497	728.523	3.239 ppm	HG_184.073(100.0), M_728.5166(6.8348)
Liver	Trihydroxycoprostanoic acid	Trihydroxycoprostanoic acid	Trihydroxycoprostanoic acid	16.8	465.355	230.8	[C28H48O5+H] 1+		1	0	0	Sterol Lipids [ST]	Sterols	Cholesterol and derivatives	LMST01010246	465.358	6.161 ppm	M+H_465.353(100.0)
HeLa	PC 16:1_20:5	PC 36:6	PC 16:1_20:5	16.81	778.538	283.2	[C44H76NO8P+H] 1+	36:6	9	6	0	Glycerophospholipids [GP]	PC	Diacylglycerophosphocholines	LMGP01011492	778.538	0.1764 ppm	HG_184.0731(100.0), M-20:5-H2O_476.3142(0.8034), M-20:5_494.3206(2.2424), M-16:1-H2O_524.3118(0.5259), M-16:1_542.3208(0.4736), M-NL_595.4746(0.7221), M-C5H13NO3P-H2O_595.4746(0.7221), M_778.5378(10.4931)
plasma	Oxidized PC 16:0@_20:4	Oxidized PC 36:4	Oxidized PC 16:0_20:4	16.83	798.564	289.9	[C44H80NO9P+H] 1+	36:4	7	4	0	Glycerophospholipids [GP]	Oxidized glycerophospholipids	Oxidized glycerophosphocholines	LMGP20010002	798.565	0.8597 ppm	HG-H2O_166.0645(0.5976), HG_184.0726(100.0), M-20:4_496.3398(3.5227), M-H2O_780.5542(10.5991), M_798.5634(1.5745)
plasma	24-northornasterol A	24-northornasterol A	24-northornasterol A	16.83	441.297	235.4	[C26H42O4+Na] 1+		2	1	0	Sterol Lipids [ST]	Sterols	Cholesterol and derivatives	LMST01010320	441.298	0.5115 ppm	M+Na_441.2957(100.0)
plasma	SM d32:1	SM d32:1	SM d18:1_14:0	16.84	697.526	281.9	[C37H75N2O6P+Na] 1+	32:1	3	1	0	Sphingolipids [SP]	Phosphosphingolipids	Ceramide phosphocholines (sphingomyelins)	LMSP03010028	697.525	0.4652 ppm	C32H62NO2_514.4599(86.6342), M-Tetramethylamine_638.4536(100.0), M_697.5233(31.3484)
Liver	PC 14:0@_18:3	PC 32:3	PC 14:0_18:3	16.84	728.523	277.5	[C40H74NO8P+H] 1+	32:3	6	3	0	Glycerophospholipids [GP]	PC	Diacylglycerophosphocholines	LMGP01010497	728.523	1.1445 ppm	HG_184.073(100.0), M-18:3_468.308(6.8663), M_728.5228(22.2585)
plasma	PC 38:6	PC 38:6	PC 16:0_22:6	16.85	806.567	294	[C46H80NO8P+H] 1+	38:6	9	6	0	Glycerophospholipids [GP]	PC	Diacylglycerophosphocholines	LMGP01010650	806.569	2.9945 ppm	HG_184.0744(91.4894), M-NL_623.504(73.4043), M-C5H13NO3P-H2O_623.504(73.4043)
Liver	PC 34:4	PC 34:4	PC 14:0_20:4	16.85	754.538	279.6	[C42H76NO8P+H] 1+	34:4	7	4	0	Glycerophospholipids [GP]	PC	Diacylglycerophosphocholines	LMGP01010506	754.538	0.2629 ppm	HG_184.0729(100.0)
HeLa	GlcCer d18:1_14:0@	GlcCer d32:1	GlcCer d18:1_14:0	16.86	834.592	297.2	[C44H83NO13+H] 1+	32:1	2	1	0	Sphingolipids [SP]	Neutral glycosphingolipids	Simple Glc series	LMSP0501AB12	834.594	1.5707 ppm	N''_264.2684(76.2313), C32H62NO2-H2O_474.4667(31.0845), C32H62NO2_492.4778(100.0), M-H2O_816.5836(12.0399)
plasma	SM d16:1_16:0@	SM d32:1	SM d16:1_16:0	16.86	675.545	279.1	[C37H75N2O6P+H] 1+	32:1	3	1	0	Sphingolipids [SP]	Phosphosphingolipids	Ceramide phosphocholines (sphingomyelins)	LMSP03010035	675.544	1.6673 ppm	Phosphocholine-H2O_166.0641(0.5487), C5H13NO3P_166.0641(0.5487), Phosphocholine_184.0726(100.0), N''_236.2356(0.085), C32H62NO2-H2O_474.4665(0.6027), C32H62NO2_492.4794(0.088), M-H2O_657.5384(0.463), M_675.544(1.4951)
plasma	PC 40:7	PC 40:7	PC 18:1_22:6	16.88	832.584	299.7	[C48H82NO8P+H] 1+	40:7	10	7	0	Glycerophospholipids [GP]	PC	Diacylglycerophosphocholines	LMGP01010847	832.585	0.8051 ppm	HG_184.0725(100.0), M-NL_649.5172(2.9844), M-C5H13NO3P-H2O_649.5172(2.9844)
HeLa	PC 20:4_20:5	PC 40:9	PC 20:4_20:5	16.91	828.554	290.3	[C48H78NO8P+H] 1+	40:9	12	9	0	Glycerophospholipids [GP]	PC	Diacylglycerophosphocholines	LMGP01011919	828.554	0.2328 ppm	HG-H2O_166.0619(0.4255), HG_184.073(100.0), M-20:4-H2O_524.3112(0.4969), M-20:5-H2O_526.3263(0.3569), M-20:4_542.3276(0.6119), M-20:5_544.3393(1.0774), M-NL_645.4881(0.2294), M-C5H13NO3P-H2O_645.4881(0.2294), M_828.5526(9.2922)
HeLa	PC 32:4	PC 32:4	PC 14:0_18:4	16.92	726.507	279.3	[C40H72NO8P+H] 1+	32:4	7	4	0	Glycerophospholipids [GP]	PC	Diacylglycerophosphocholines	LMGP01010499	726.507	0.078 ppm	HG_184.0736(100.0), M-NL_543.4363(6.517), M-C5H13NO3P-H2O_543.4363(6.517)
plasma	PC 36:3	PC 36:3	PC 16:0_20:3	16.95	784.584	293.9	[C44H82NO8P+H] 1+	36:3	6	3	0	Glycerophospholipids [GP]	PC	Diacylglycerophosphocholines	LMGP01010622	784.585	0.9321 ppm	HG_184.0728(100.0), M-H2O_766.5758(15.071)
HeLa	PC 30:2	PC 30:2	PC 12:0_18:2	16.95	702.506	274.8	[C38H72NO8P+H] 1+	30:2	5	2	0	Glycerophospholipids [GP]	PC	Diacylglycerophosphocholines	LMGP01011323	702.507	0.4282 ppm	HG_184.0724(100.0)
HeLa	PS 32:2	PS 32:2	PS 12:0_20:2	16.96	732.481	271.6	[C38H70NO10P+H] 1+	32:2	6	2	0	Glycerophospholipids [GP]	PS	Diacylglycerophosphoserines	LMGP03010060	732.481	0.5099 ppm	M-NL_547.4741(100.0), M-C3H7NO5P-H2O_547.4741(100.0)
HeLa	PC 28:0	PC 28:0	PC 14:0_14:0	16.98	678.512	273.5	[C36H72NO8P+H] 1+	28:0	3	0	0	Glycerophospholipids [GP]	PC	Diacylglycerophosphocholines	LMGP01010477	678.507	7.6526 ppm	HG_184.073(100.0)
Liver	Oxidized PC 38:4	Oxidized PC 38:4	Oxidized PC 18:0_20:4	16.99	824.578	295.2	[C46H82NO9P+H] 1+	38:4	8	4	0	Glycerophospholipids [GP]	Oxidized glycerophospholipids	Oxidized glycerophosphocholines	LMGP20010004	824.581	3.2316 ppm	HG_184.0756(100.0), M_824.5773(16.0907)
plasma	PC 18:3@_19:1	PC 37:4	PC 18:3_19:1	17	796.585	295	[C45H82NO8P+H] 1+	37:4	7	4	0	Glycerophospholipids [GP]	PC	Diacylglycerophosphocholines	LMGP01011658	796.585	0.3079 ppm	HG_184.0725(100.0), M-19:1_518.3234(0.9469)
HeLa	PE 16:1_16:1	PE 32:2	PE 16:1_16:1	17	710.476	266.4	[C37H70NO8P+Na] 1+	32:2	5	2	0	Glycerophospholipids [GP]	PE	Diacylglycerophosphoethanolamines	LMGP02010108	710.473	4.0673 ppm	16:1 PE_311.2606(2.7081), M-NL_569.4539(100.0), M-C2H7NO3P-H2O_569.4539(100.0)
plasma	Oxidized PC 16:0_9:0@	Oxidized PC 25:0	Oxidized PC 16:0_9:0	17	650.439	257.1	[C33H64NO9P+H] 1+	25:0	4	0	0	Glycerophospholipids [GP]	Oxidized glycerophospholipids	Oxidized glycerophosphocholines	LMGP20010008	650.44	0.5595 ppm	HG_184.0728(100.0), M-16:0_412.2107(1.2699), M-9:1_496.3387(4.7445), M_650.4382(29.7652)
plasma	Oxidized PC 16:0@_20:4	Oxidized PC 36:4	Oxidized PC 16:0_20:4	17.01	798.564	290.1	[C44H80NO9P+H] 1+	36:4	7	4	0	Glycerophospholipids [GP]	Oxidized glycerophospholipids	Oxidized glycerophosphocholines	LMGP20010002	798.565	1.3947 ppm	HG-H2O_166.0634(1.9049), HG_184.0724(100.0), M-20:4_496.342(3.611), M-H2O_780.552(16.7986)
HeLa	PC 14:1@_18:0	PC 32:1	PC 14:1_18:0	17.01	732.55	282.3	[C40H78NO8P+H] 1+	32:1	4	1	0	Glycerophospholipids [GP]	PC	Diacylglycerophosphocholines	LMGP01011389	732.554	4.7625 ppm	HG_184.0721(100.0), 17:0 C=O+_267.2695(7.5668), M_732.5501(8.0819)
HeLa	PC 42:6	PC 42:6	PC 20:0_22:6	17.02	862.63	302.9	[C50H88NO8P+H] 1+	42:6	9	6	0	Glycerophospholipids [GP]	PC	Diacylglycerophosphocholines	LMGP01011028	862.632	2.4916 ppm	HG_184.0752(100.0), M_862.6263(24.0643)
HeLa	PC 16:1@_18:3	PC 34:4	PC 16:1_18:3	17.02	754.538	279.2	[C42H76NO8P+H] 1+	34:4	7	4	0	Glycerophospholipids [GP]	PC	Diacylglycerophosphocholines	LMGP01011484	754.538	0.3033 ppm	HG-H2O_166.0624(0.6719), HG_184.073(100.0), M-18:3_494.328(1.1238), M-NL_571.469(0.3322), M-C5H13NO3P-H2O_571.469(0.3322), M_754.5376(19.2648)
plasma	PC O- 38:6	PC O- 38:6	PC O- 16:0_22:6	17.03	792.59	298.6	[C46H82NO7P+H] 1+	38:6	8	6	0	Glycerophospholipids [GP]	PC	1-alkyl,2-acylglycerophosphocholines	LMGP01020064	792.59	0.2079 ppm	HG_184.0735(100.0)
Liver	PC 18:3_20:4	PC 38:7	PC 18:3_20:4	17.03	804.554	286.7	[C46H78NO8P+H] 1+	38:7	10	7	0	Glycerophospholipids [GP]	PC	Diacylglycerophosphocholines	LMGP01011663	804.554	0.8982 ppm	HG-H2O_166.0628(1.4266), HG_184.0728(100.0), M-20:4-H2O_500.3162(0.3024), M-20:4_518.3247(1.1721), M-18:3_544.3395(1.1644), M-NL_621.4897(0.5318), M-C5H13NO3P-H2O_621.4897(0.5318), M_804.5544(18.5765)
plasma	PC 38:4	PC 38:4	PC 16:0_22:4	17.04	810.598	298	[C46H84NO8P+H] 1+	38:4	7	4	0	Glycerophospholipids [GP]	PC	Diacylglycerophosphocholines	LMGP01010642	810.601	3.0414 ppm	HG_184.0724(100.0), M-H2O_792.5893(32.9381)
plasma	PC 32:3	PC 32:3	PC 14:0_18:3	17.08	728.523	277.5	[C40H74NO8P+H] 1+	32:3	6	3	0	Glycerophospholipids [GP]	PC	Diacylglycerophosphocholines	LMGP01010497	728.523	0.0554 ppm	HG_184.0726(100.0)
HeLa	PC 31:2	PC 31:2	PC 13:0_18:2	17.08	716.522	276.2	[C39H74NO8P+H] 1+	31:2	5	2	0	Glycerophospholipids [GP]	PC	Diacylglycerophosphocholines	LMGP01011348	716.523	0.1141 ppm	HG_184.0738(100.0)
Liver	PE 18:3_22:6	PE 40:9	PE 18:3_22:6	17.09	786.506	276.7	[C45H72NO8P+H] 1+	40:9	12	9	0	Glycerophospholipids [GP]	PE	Diacylglycerophosphoethanolamines	LMGP02010709	786.507	0.9257 ppm	17:3 C=O+_261.2214(5.8162), 22:6 PE_385.2712(4.155), M-NL_645.4875(100.0), M-C2H7NO3P-H2O_645.4875(100.0)
HeLa	Chol & Der [C30H52O2+Na] 1+	Chol & Der [C30H52O2+Na] 1+	Chol & Der [C30H52O2+Na] 1+	17.09	467.385	211.3	[C30H52O2+Na] 1+		1	1	0	Sterol Lipids [ST]	Sterols	Cholesterol and derivatives	LMST01010224	467.386	1.2262 ppm	M+Na_467.3848(100.0)
Liver	LPC 24:0	LPC 24:0	LPC 24:0_0:0	17.12	608.465	258.9	[C32H66NO7P+H] 1+	24:0	2	0	0	Glycerophospholipids [GP]	PC	Monoacylglycerophosphocholines	LMGP01050057	608.465	0.1018 ppm	HG_184.0752(96.8898), M-H2O_590.4567(28.1996), M_608.4642(100.0)
HeLa	PC 42:10	PC 42:10	PC 20:5_22:5	17.13	854.569	293.7	[C50H80NO8P+H] 1+	42:10	13	10	0	Glycerophospholipids [GP]	PC	Diacylglycerophosphocholines	LMGP01011058	854.569	0.3265 ppm	HG_184.0724(100.0)
HeLa	SM d34:2	SM d34:2	SM d16:1_18:1	17.15	723.541	282.2	[C39H77N2O6P+Na] 1+	34:2	4	2	0	Sphingolipids [SP]	Phosphosphingolipids	Ceramide phosphocholines (sphingomyelins)	LMSP03010040	723.541	0.1607 ppm	C34H64NO2_540.4747(100.0), M-Tetramethylamine_664.4671(90.9987), M_723.539(41.2657)
HeLa	PC 14:0_22:6@	PC 36:6	PC 14:0_22:6	17.16	778.538	285.3	[C44H76NO8P+H] 1+	36:6	9	6	0	Glycerophospholipids [GP]	PC	Diacylglycerophosphocholines	LMGP01010512	778.538	0.1764 ppm	HG_184.0737(100.0), M-14:0-H2O_550.3315(0.5674), M-NL_595.4775(0.5993), M-C5H13NO3P-H2O_595.4775(0.5993)
HeLa	SM d18:2_16:0@	SM d34:2	SM d18:2_16:0	17.16	701.56	281.4	[C39H77N2O6P+H] 1+	34:2	4	2	0	Sphingolipids [SP]	Phosphosphingolipids	Ceramide phosphocholines (sphingomyelins)	LMSP03010090	701.559	0.9607 ppm	Phosphocholine-H2O_166.063(0.5536), C5H13NO3P_166.063(0.5536), Phosphocholine_184.0735(100.0), N''_262.2531(0.3694), C34H64NO2-H2O_500.4856(0.4097), M-H2O_683.5505(0.6783)
Liver	PE 16:1_20:5@	PE 36:6	PE 16:1_20:5	17.17	736.49	269.8	[C41H70NO8P+H] 1+	36:6	9	6	0	Glycerophospholipids [GP]	PE	Diacylglycerophosphoethanolamines	LMGP02010533	736.491	1.0374 ppm	16:1 PE_311.2589(20.6234), M-NL_595.4722(100.0), M-C2H7NO3P-H2O_595.4722(100.0)
plasma	24-northornasterol A	24-northornasterol A	24-northornasterol A	17.17	441.297	236.4	[C26H42O4+Na] 1+		2	1	0	Sterol Lipids [ST]	Sterols	Cholesterol and derivatives	LMST01010320	441.298	0.6499 ppm	M+Na_441.2938(100.0)
plasma	Oxidized PC 18:0@_20:4	Oxidized PC 38:4	Oxidized PC 18:0_20:4	17.19	826.595	297.8	[C46H84NO9P+H] 1+	38:4	7	4	0	Glycerophospholipids [GP]	Oxidized glycerophospholipids	Oxidized glycerophosphocholines	LMGP20010001	826.596	1.5557 ppm	HG_184.0725(100.0), M-20:4_524.3702(1.0515), M-H2O_808.5841(24.8648), M_826.5888(0.5303)
HeLa	PC 32:5	PC 32:5	PC 12:0_20:5	17.21	724.485	279.5	[C40H70NO8P+H] 1+	32:5	8	5	0	Glycerophospholipids [GP]	PC	Diacylglycerophosphocholines	LMGP01011333	724.491	8.4682 ppm	HG_184.0726(100.0)
HeLa	PC P- 30:1	PC P- 30:1	PC P- 16:0_14:1	17.21	688.525	275.5	[C38H74NO7P+H] 1+	30:1	4	2	0	Glycerophospholipids [GP]	PC	1-(1Z-alkenyl),2-acylglycerophosphocholines	LMGP01030022	688.528	3.4268 ppm	HG_184.0736(99.9999)
HeLa	PC 28:0	PC 28:0	PC 14:0_14:0	17.22	678.508	273.2	[C36H72NO8P+H] 1+	28:0	3	0	0	Glycerophospholipids [GP]	PC	Diacylglycerophosphocholines	LMGP01010477	678.507	0.996 ppm	HG_184.0733(100.0)
HeLa	PC 22:6_22:6	PC 44:12	PC 22:6_22:6	17.23	878.57	298.6	[C52H80NO8P+H] 1+	44:12	15	12	0	Glycerophospholipids [GP]	PC	Diacylglycerophosphocholines	LMGP01011119	878.569	0.2382 ppm	HG_184.0734(100.0), M-22:6_568.3404(6.7785), M_878.5687(13.4201)
plasma	PC 36:3	PC 36:3	PC 16:0_20:3	17.23	784.585	293.5	[C44H82NO8P+H] 1+	36:3	6	3	0	Glycerophospholipids [GP]	PC	Diacylglycerophosphocholines	LMGP01010622	784.585	0.6209 ppm	HG_184.0726(100.0), M-H2O_766.5736(23.804)
HeLa	PC 30:0	PC 30:0	PC 10:0_20:0	17.24	706.537	279.8	[C38H76NO8P+H] 1+	30:0	3	0	0	Glycerophospholipids [GP]	PC	Diacylglycerophosphocholines	LMGP01010395	706.538	1.1014 ppm	HG_184.0749(100.0)
HeLa	PC 36:4	PC 36:4	PC 16:0_20:4	17.25	782.573	288.3	[C44H80NO8P+H] 1+	36:4	7	4	0	Glycerophospholipids [GP]	PC	Diacylglycerophosphocholines	LMGP01010007	782.569	4.2451 ppm	HG_184.0749(100.0)
plasma	PC 34:2	PC 34:2	PC 16:0_18:2	17.28	758.57	285.9	[C42H80NO8P+H] 1+	34:2	5	2	0	Glycerophospholipids [GP]	PC	Diacylglycerophosphocholines	LMGP01010585	758.569	0.6782 ppm	HG_184.0726(100.0), M_758.5639(21.6251)
HeLa	PC 34:4	PC 34:4	PC 14:0_20:4	17.28	754.538	280.7	[C42H76NO8P+H] 1+	34:4	7	4	0	Glycerophospholipids [GP]	PC	Diacylglycerophosphocholines	LMGP01010506	754.538	0.3438 ppm	HG_184.0731(100.0)
plasma	SM d34:2	SM d34:2	SM d16:1_18:1	17.31	723.54	282.6	[C39H77N2O6P+Na] 1+	34:2	4	2	0	Sphingolipids [SP]	Phosphosphingolipids	Ceramide phosphocholines (sphingomyelins)	LMSP03010040	723.541	0.8515 ppm	C34H64NO2_540.4751(100.0), M-Tetramethylamine_664.4671(88.2994)
plasma	PC O- 31:0	PC O- 31:0	PC O- 16:0_15:0	17.31	706.573	279.7	[C39H80NO7P+H] 1+	31:0	2	0	0	Glycerophospholipids [GP]	PC	1-alkyl,2-acylglycerophosphocholines	LMGP01020180	706.574	2.4956 ppm	HG_184.0725(100.0)
HeLa	PE 16:1_20:5@	PE 36:6	PE 16:1_20:5	17.33	736.492	269.8	[C41H70NO8P+H] 1+	36:6	9	6	0	Glycerophospholipids [GP]	PE	Diacylglycerophosphoethanolamines	LMGP02010533	736.491	0.8687 ppm	16:1 PE_311.259(18.8788), M-NL_595.472(100.0), M-C2H7NO3P-H2O_595.472(100.0)
plasma	PC 34:5	PC 34:5	PC 14:0_20:5	17.34	752.525	278.9	[C42H74NO8P+H] 1+	34:5	8	5	0	Glycerophospholipids [GP]	PC	Diacylglycerophosphocholines	LMGP01010508	752.523	3.5412 ppm	HG_184.0748(100.0)
plasma	PC 18:2@_20:5	PC 38:7	PC 18:2_20:5	17.35	804.553	287	[C46H78NO8P+H] 1+	38:7	10	7	0	Glycerophospholipids [GP]	PC	Diacylglycerophosphocholines	LMGP01011634	804.554	0.9225 ppm	HG_184.0737(100.0), M-20:5_520.3418(3.7452)
plasma	PC O- 36:5	PC O- 36:5	PC O- 16:0_20:5	17.36	766.574	293	[C44H80NO7P+H] 1+	36:5	7	5	0	Glycerophospholipids [GP]	PC	1-alkyl,2-acylglycerophosphocholines	LMGP01020058	766.574	0.9467 ppm	HG_184.0722(100.0)
plasma	PC 42:5	PC 42:5	PC 20:0_22:5	17.4	864.64	306.6	[C50H90NO8P+H] 1+	42:5	8	5	0	Glycerophospholipids [GP]	PC	Diacylglycerophosphocholines	LMGP01011027	864.648	8.9384 ppm	HG_184.0746(100.0)
plasma	PC 14:0@_22:6	PC 36:6	PC 14:0_22:6	17.4	778.538	284.8	[C44H76NO8P+H] 1+	36:6	9	6	0	Glycerophospholipids [GP]	PC	Diacylglycerophosphocholines	LMGP01010512	778.538	0.5292 ppm	HG_184.0726(100.0), M-22:6_468.3073(2.4721)
Liver	PC 30:1	PC 30:1	PC 12:0_18:1	17.4	704.523	275.8	[C38H74NO8P+H] 1+	30:1	4	1	0	Glycerophospholipids [GP]	PC	Diacylglycerophosphocholines	LMGP01010440	704.523	0.4038 ppm	HG_184.0731(100.0)
Liver	PE 16:1@_18:3	PE 34:4	PE 16:1_18:3	17.4	712.491	266	[C39H70NO8P+H] 1+	34:4	7	4	0	Glycerophospholipids [GP]	PE	Diacylglycerophosphoethanolamines	LMGP02010525	712.491	0.644 ppm	18:3 PE_335.262(6.1307), M-NL_571.4731(100.0), M-C2H7NO3P-H2O_571.4731(100.0)
Liver	PC 16:1_22:6	PC 38:7	PC 16:1_22:6	17.41	804.555	288.5	[C46H78NO8P+H] 1+	38:7	10	7	0	Glycerophospholipids [GP]	PC	Diacylglycerophosphocholines	LMGP01010696	804.554	1.2016 ppm	HG-H2O_166.0628(0.5581), HG_184.073(100.0), M-22:6-H2O_476.3158(0.2218), M-22:6_494.3239(1.5458), M-16:1-H2O_550.3337(0.5475), M-16:1_568.3347(0.2876), M-NL_621.4876(0.371), M-C5H13NO3P-H2O_621.4876(0.371), M_804.5547(12.7036)
Liver	PC 37:6	PC 37:6	PC 15:0_22:6	17.41	792.558	286	[C45H78NO8P+H] 1+	37:6	9	6	0	Glycerophospholipids [GP]	PC	Diacylglycerophosphocholines	LMGP01011430	792.554	5.2244 ppm	HG_184.0735(100.0), M_792.554(5.5967)
Liver	PC 40:10	PC 40:10	PC 20:5_20:5	17.42	826.537	291.9	[C48H76NO8P+H] 1+	40:10	13	10	0	Glycerophospholipids [GP]	PC	Diacylglycerophosphocholines	LMGP01011949	826.538	1.9015 ppm	HG_184.0739(100.0), M-NL_643.4703(32.9707), M-C5H13NO3P-H2O_643.4703(32.9707)
HeLa	PE 20:4_20:5	PE 40:9	PE 20:4_20:5	17.44	786.508	279.1	[C45H72NO8P+H] 1+	40:9	12	9	0	Glycerophospholipids [GP]	PE	Diacylglycerophosphoethanolamines	LMGP02010955	786.507	1.868 ppm	20:5 PE_359.2582(10.8795), M-20:4-H2O_482.2678(10.7202), M-NL_645.4881(100.0), M-C2H7NO3P-H2O_645.4881(100.0)
HeLa	PC 40:4	PC 40:4	PC 20:2_20:2	17.45	838.629	300.1	[C48H88NO8P+H] 1+	40:4	7	4	0	Glycerophospholipids [GP]	PC	Diacylglycerophosphocholines	LMGP01011045	838.632	4.0912 ppm	HG_184.0728(100.0)
plasma	PE 36:3	PE 36:3	PE 18:1_18:2	17.47	742.539	282.7	[C41H76NO8P+H] 1+	36:3	6	3	0	Glycerophospholipids [GP]	PE	Diacylglycerophosphoethanolamines	LMGP02010048	742.538	1.5001 ppm	M-NL_601.5183(100.0), M-C2H7NO3P-H2O_601.5183(100.0)
plasma	SM d34:2	SM d34:2	SM d16:1_18:1	17.49	701.559	281.3	[C39H77N2O6P+H] 1+	34:2	4	2	0	Sphingolipids [SP]	Phosphosphingolipids	Ceramide phosphocholines (sphingomyelins)	LMSP03010040	701.559	0.2647 ppm	Phosphocholine_184.0723(100.0)
HeLa	PC 15:0@_20:5	PC 35:5	PC 15:0_20:5	17.5	766.538	282.3	[C43H76NO8P+H] 1+	35:5	8	5	0	Glycerophospholipids [GP]	PC	Diacylglycerophosphocholines	LMGP01011425	766.538	0.4977 ppm	HG_184.0727(100.0), M-20:5_482.325(4.7227), M_766.5368(24.227)
plasma	SM d32:1	SM d32:1	SM d18:1_14:0	17.5	675.545	278.4	[C37H75N2O6P+H] 1+	32:1	3	1	0	Sphingolipids [SP]	Phosphosphingolipids	Ceramide phosphocholines (sphingomyelins)	LMSP03010028	675.544	1.5769 ppm	Phosphocholine_184.0725(100.0)
plasma	PC 20:1@_20:3	PC 40:4	PC 20:1_20:3	17.51	838.63	301.7	[C48H88NO8P+H] 1+	40:4	7	4	0	Glycerophospholipids [GP]	PC	Diacylglycerophosphocholines	LMGP01011826	838.632	2.4901 ppm	HG_184.074(100.0), M-20:3_550.3886(4.148), M-H2O_820.6243(39.9103)
plasma	SM d34:2	SM d34:2	SM d16:1_18:1	17.53	723.539	281.4	[C39H77N2O6P+Na] 1+	34:2	4	2	0	Sphingolipids [SP]	Phosphosphingolipids	Ceramide phosphocholines (sphingomyelins)	LMSP03010040	723.541	3.2979 ppm	M-Tetramethylamine_664.4718(100.0)
Liver	PC 18:2@_18:3	PC 36:5	PC 18:2_18:3	17.55	780.554	284.9	[C44H78NO8P+H] 1+	36:5	8	5	0	Glycerophospholipids [GP]	PC	Diacylglycerophosphocholines	LMGP01011625	780.554	0.5348 ppm	HG_184.073(100.0), M-18:3_520.3412(0.9163), M_780.5521(31.9642)
Liver	PE 36:3	PE 36:3	PE 18:1_18:2	17.55	742.541	279.1	[C41H76NO8P+H] 1+	36:3	6	3	0	Glycerophospholipids [GP]	PE	Diacylglycerophosphoethanolamines	LMGP02010048	742.538	4.0483 ppm	M-NL_601.5228(85.0539), M-C2H7NO3P-H2O_601.5228(85.0539), M_742.5364(14.026)
plasma	PC 18:2_18:3	PC 36:5	PC 18:2_18:3	17.56	780.553	283.6	[C44H78NO8P+H] 1+	36:5	8	5	0	Glycerophospholipids [GP]	PC	Diacylglycerophosphocholines	LMGP01011625	780.554	0.6381 ppm	HG_184.0728(100.0), M-18:2-H2O_500.3143(1.9308), M-18:3-H2O_502.3267(1.3425), M-18:2_518.3233(1.2791), M-18:3_520.3405(1.5422), M-NL_597.4904(1.0129), M-C5H13NO3P-H2O_597.4904(1.0129)
HeLa	PC 14:0@_18:4	PC 32:4	PC 14:0_18:4	17.56	726.504	278.8	[C40H72NO8P+H] 1+	32:4	7	4	0	Glycerophospholipids [GP]	PC	Diacylglycerophosphocholines	LMGP01010499	726.507	3.3544 ppm	M-18:4-H2O_450.2981(4.3173), M-NL_543.4395(70.1429), M-C5H13NO3P-H2O_543.4395(70.1429)
plasma	PC O- 38:6	PC O- 38:6	PC O- 16:0_22:6	17.57	792.587	297	[C46H82NO7P+H] 1+	38:6	8	6	0	Glycerophospholipids [GP]	PC	1-alkyl,2-acylglycerophosphocholines	LMGP01020064	792.59	3.8735 ppm	HG_184.0725(100.0)
HeLa	PC 14:0_16:1	PC 30:1	PC 14:0_16:1	17.57	704.524	275.8	[C38H74NO8P+H] 1+	30:1	4	1	0	Glycerophospholipids [GP]	PC	Diacylglycerophosphocholines	LMGP01010485	704.523	1.7899 ppm	HG-H2O_166.0628(0.2632), HG_184.0731(100.0), M-16:1-H2O_450.3001(0.8228), M-16:1_468.3065(1.1175), M-14:0-H2O_476.3126(0.5851), M-14:0_494.3231(0.7585), M-NL_521.4546(0.5396), M-C5H13NO3P-H2O_521.4546(0.5396), M_704.5221(14.8646)
Liver	PE 18:3_20:4@	PE 38:7	PE 18:3_20:4	17.57	762.507	273.7	[C43H72NO8P+H] 1+	38:7	10	7	0	Glycerophospholipids [GP]	PE	Diacylglycerophosphoethanolamines	LMGP02010702	762.507	0.6461 ppm	18:3 PE_335.2573(21.7746), M-NL_621.487(100.0), M-C2H7NO3P-H2O_621.487(100.0)
plasma	PC 38:4	PC 38:4	PC 16:0_22:4	17.58	810.6	296.8	[C46H84NO8P+H] 1+	38:4	7	4	0	Glycerophospholipids [GP]	PC	Diacylglycerophosphocholines	LMGP01010642	810.601	1.3096 ppm	HG_184.0726(100.0), M-H2O_792.5925(19.9585)
HeLa	SM d33:1	SM d33:1	SM d16:1_17:0	17.58	689.558	282.3	[C38H77N2O6P+H] 1+	33:1	3	1	0	Sphingolipids [SP]	Phosphosphingolipids	Ceramide phosphocholines (sphingomyelins)	LMSP03010037	689.559	2.1205 ppm	Phosphocholine_184.0733(100.0)
HeLa	PC 31:2	PC 31:2	PC 13:0_18:2	17.58	716.522	278.7	[C39H74NO8P+H] 1+	31:2	5	2	0	Glycerophospholipids [GP]	PC	Diacylglycerophosphocholines	LMGP01011348	716.523	0.1141 ppm	HG_184.0751(100.0), M_716.5202(35.8627)
HeLa	PC 35:6	PC 35:6	PC 13:0_22:6	17.6	764.527	278.4	[C43H74NO8P+H] 1+	35:6	9	6	0	Glycerophospholipids [GP]	PC	Diacylglycerophosphocholines	LMGP01011362	764.523	6.2 ppm	HG_184.0753(100.0)
Liver	PC 16:1_22:6@	PC 38:7	PC 16:1_22:6	17.61	804.554	289	[C46H78NO8P+H] 1+	38:7	10	7	0	Glycerophospholipids [GP]	PC	Diacylglycerophosphocholines	LMGP01010696	804.554	0.1395 ppm	HG_184.073(100.0), M-16:1-H2O_550.3273(0.4034)
HeLa	PC 40:3	PC 40:3	PC 18:0_22:3	17.63	840.645	302.3	[C48H90NO8P+H] 1+	40:3	6	3	0	Glycerophospholipids [GP]	PC	Diacylglycerophosphocholines	LMGP01010812	840.648	3.0948 ppm	HG_184.0727(100.0)
HeLa	SM d36:3	SM d36:3	SM d18:2_18:1	17.64	727.573	285	[C41H79N2O6P+H] 1+	36:3	5	3	0	Sphingolipids [SP]	Phosphosphingolipids	Ceramide phosphocholines (sphingomyelins)	LMSP03010047	727.575	1.9603 ppm	Phosphocholine_184.0724(100.0)
HeLa	PC 20:4_22:6	PC 42:10	PC 20:4_22:6	17.69	854.57	295.5	[C50H80NO8P+H] 1+	42:10	13	10	0	Glycerophospholipids [GP]	PC	Diacylglycerophosphocholines	LMGP01011925	854.569	0.602 ppm	HG-H2O_166.0643(0.7406), HG_184.0729(100.0), M-22:6-H2O_526.3332(0.6177), M-22:6_544.3422(0.7537), M-20:4-H2O_550.3281(0.4122), M-20:4_568.3388(1.3624), M-NL_671.504(0.2669), M-C5H13NO3P-H2O_671.504(0.2669), M_854.5698(10.6599)
Liver	PE 22:6_14:0@	PE 36:6	PE 22:6_14:0	17.69	736.495	272.2	[C41H70NO8P+H] 1+	36:6	9	6	0	Glycerophospholipids [GP]	PE	Diacylglycerophosphoethanolamines	LMGP02011134	736.491	5.1781 ppm	22:6 PE_385.2728(2.1976), M-NL_595.4742(100.0), M-C2H7NO3P-H2O_595.4742(100.0), M_736.4909(36.6578)
Liver	PE 34:4	PE 34:4	PE 12:0_22:4	17.7	712.491	267.7	[C39H70NO8P+H] 1+	34:4	7	4	0	Glycerophospholipids [GP]	PE	Diacylglycerophosphoethanolamines	LMGP02010380	712.491	0.2157 ppm	M-NL_571.4703(100.0), M-C2H7NO3P-H2O_571.4703(100.0)
plasma	SM d32:0	SM d32:0	SM d18:0_14:0	17.71	677.559	282	[C37H77N2O6P+H] 1+	32:0	2	0	0	Sphingolipids [SP]	Phosphosphingolipids	Ceramide phosphocholines (sphingomyelins)	LMSP03010030	677.559	0.3564 ppm	Phosphocholine_184.0748(100.0)
HeLa	PC 15:0@_18:3	PC 33:3	PC 15:0_18:3	17.71	742.538	279.7	[C41H76NO8P+H] 1+	33:3	6	3	0	Glycerophospholipids [GP]	PC	Diacylglycerophosphocholines	LMGP01011416	742.538	0.3904 ppm	HG_184.0732(100.0), M-18:3_482.3251(3.1553), M-NL_559.4688(1.0379), M-C5H13NO3P-H2O_559.4688(1.0379), M_742.5377(12.958)
plasma	PC 36:2	PC 36:2	PC 18:0_18:2	17.73	786.601	294.6	[C44H84NO8P+H] 1+	36:2	5	2	0	Glycerophospholipids [GP]	PC	Diacylglycerophosphocholines	LMGP01010764	786.601	0.4351 ppm	HG_184.0729(100.0)
plasma	PI 38:5	PI 38:5	PI 16:1_22:4	17.74	885.55	304.3	[C47H81O13P+H] 1+	38:5	8	5	0	Glycerophospholipids [GP]	PI	Diacylglycerophosphoinositols	LMGP06010193	885.549	1.391 ppm	M-NL_625.5153(80.9524), M-C6H12O8P-H2O_625.5153(80.9524)
plasma	24,25-epoxy-cholesterol	24,25-epoxy-cholesterol	24,25-epoxy-cholesterol	17.75	401.342	210.5	[C27H44O2+H] 1+		1	1	0	Sterol Lipids [ST]	Sterols	Cholesterol and derivatives	LMST01010012	401.341	0.4397 ppm	M+H-H2O_383.3317(100.0), M+H_401.3379(27.0122)
HeLa	PE 22:6_22:6	PE 44:12	PE 22:6_22:6	17.76	836.523	286.7	[C49H74NO8P+H] 1+	44:12	15	12	0	Glycerophospholipids [GP]	PE	Diacylglycerophosphoethanolamines	LMGP02010093	836.523	0.0247 ppm	22:6 PE_385.2739(18.4524), M-NL_695.5033(100.0), M-C2H7NO3P-H2O_695.5033(100.0)
plasma	PC 32:3	PC 32:3	PC 14:0_18:3	17.77	728.522	278.1	[C40H74NO8P+H] 1+	32:3	6	3	0	Glycerophospholipids [GP]	PC	Diacylglycerophosphocholines	LMGP01010497	728.523	0.196 ppm	HG_184.0733(100.0)
HeLa	PC 17:1@_20:5	PC 37:6	PC 17:1_20:5	17.78	792.554	286.4	[C45H78NO8P+H] 1+	37:6	9	6	0	Glycerophospholipids [GP]	PC	Diacylglycerophosphocholines	LMGP01011544	792.554	0.0124 ppm	HG_184.0748(100.0), M-20:5_508.3369(1.3934), M_792.5537(11.324)
plasma	PC 32:0	PC 32:0	PC 10:0_22:0	17.8	734.57	288.1	[C40H80NO8P+H] 1+	32:0	3	0	0	Glycerophospholipids [GP]	PC	Diacylglycerophosphocholines	LMGP01010397	734.569	0.7834 ppm	HG_184.0727(100.0)
plasma	PE 18:0@_18:3	PE 36:3	PE 18:0_18:3	17.81	742.539	279	[C41H76NO8P+H] 1+	36:3	6	3	0	Glycerophospholipids [GP]	PE	Diacylglycerophosphoethanolamines	LMGP02010628	742.538	1.8289 ppm	18:3 PE_335.2589(4.344), M-NL_601.5199(100.0), M-C2H7NO3P-H2O_601.5199(100.0), M_742.5346(23.7481)
HeLa	PC 14:0_16:1@	PC 30:1	PC 14:0_16:1	17.82	704.523	276.5	[C38H74NO8P+H] 1+	30:1	4	1	0	Glycerophospholipids [GP]	PC	Diacylglycerophosphocholines	LMGP01010485	704.523	0.3172 ppm	HG_184.0723(100.0), M-14:0-H2O_476.3128(2.0672), M_704.5192(14.3721)
plasma	PC 36:5	PC 36:5	PC 16:0_20:5	17.83	780.553	284.8	[C44H78NO8P+H] 1+	36:5	8	5	0	Glycerophospholipids [GP]	PC	Diacylglycerophosphocholines	LMGP01010633	780.554	0.4817 ppm	HG_184.0755(100.0)
Liver	PC 42:11	PC 42:11	PC 20:5_22:6	17.84	852.55	295.5	[C50H78NO8P+H] 1+	42:11	14	11	0	Glycerophospholipids [GP]	PC	Diacylglycerophosphocholines	LMGP01011059	852.554	4.0206 ppm	HG_184.0739(19.8206), M-NL_669.4825(100.0), M-C5H13NO3P-H2O_669.4825(100.0)
Liver	PC 18:2_22:6	PC 40:8	PC 18:2_22:6	17.84	830.57	292.5	[C48H80NO8P+H] 1+	40:8	11	8	0	Glycerophospholipids [GP]	PC	Diacylglycerophosphocholines	LMGP01010947	830.569	0.6194 ppm	HG-H2O_166.0619(0.5911), HG_184.0728(100.0), M-22:6-H2O_502.3302(0.4845), M-22:6_520.3373(1.1328), M-18:2_568.3381(0.5722), M_830.5671(9.468)
plasma	PC 18:3_20:5	PC 38:8	PC 18:3_20:5	17.84	802.537	288.2	[C46H76NO8P+H] 1+	38:8	11	8	0	Glycerophospholipids [GP]	PC	Diacylglycerophosphocholines	LMGP01011664	802.538	1.7302 ppm	HG_184.0724(98.7342), M-18:3-20:5_224.106(15.1899)
Liver	PC 32:2	PC 32:2	PC 16:1_16:1	17.85	730.539	278.7	[C40H76NO8P+H] 1+	32:2	5	2	0	Glycerophospholipids [GP]	PC	Diacylglycerophosphocholines	LMGP01010682	730.538	0.6893 ppm	HG_184.0747(100.0)
plasma	PC 14:0@_20:4	PC 34:4	PC 14:0_20:4	17.86	754.538	282	[C42H76NO8P+H] 1+	34:4	7	4	0	Glycerophospholipids [GP]	PC	Diacylglycerophosphocholines	LMGP01010506	754.538	0.4247 ppm	HG_184.0731(100.0), M-20:4_468.3113(1.5643), M-NL_571.4765(0.5461), M-C5H13NO3P-H2O_571.4765(0.5461)
HeLa	PE 36:6	PE 36:6	PE 18:3_18:3	17.86	736.492	272	[C41H70NO8P+H] 1+	36:6	9	6	0	Glycerophospholipids [GP]	PE	Diacylglycerophosphoethanolamines	LMGP02010693	736.491	0.8687 ppm	M-NL_595.4738(100.0), M-C2H7NO3P-H2O_595.4738(100.0)
Liver	PE 18:2_18:3	PE 36:5	PE 18:2_18:3	17.86	738.506	270.2	[C41H72NO8P+H] 1+	36:5	8	5	0	Glycerophospholipids [GP]	PE	Diacylglycerophosphoethanolamines	LMGP02010664	738.507	0.9858 ppm	17:3 C=O+_261.2242(1.6327), 18:3 PE_335.2613(0.9404), 18:2 PE_337.2725(1.9969), M-NL_597.4878(100.0), M-C2H7NO3P-H2O_597.4878(100.0)
HeLa	SM d33:1	SM d33:1	SM d16:1_17:0	17.87	689.559	282.7	[C38H77N2O6P+H] 1+	33:1	3	1	0	Sphingolipids [SP]	Phosphosphingolipids	Ceramide phosphocholines (sphingomyelins)	LMSP03010037	689.559	0.1732 ppm	Phosphocholine_184.0732(100.0), M-H2O_671.5488(0.2873), M_689.5524(1.1726)
HeLa	PC 14:0_18:2	PC 32:2	PC 14:0_18:2	17.88	730.539	279.2	[C40H76NO8P+H] 1+	32:2	5	2	0	Glycerophospholipids [GP]	PC	Diacylglycerophosphocholines	LMGP01010494	730.538	1.7754 ppm	HG-H2O_166.0627(0.7795), HG_184.0728(100.0), M-18:2_468.3071(0.0986), M-14:0-H2O_502.3283(0.0098), M-NL_547.4701(0.3331), M-C5H13NO3P-H2O_547.4701(0.3331), M_730.5372(16.8108)
HeLa	SM d33:1	SM d33:1	SM d16:1_17:0	17.89	711.543	284.3	[C38H77N2O6P+Na] 1+	33:1	3	1	0	Sphingolipids [SP]	Phosphosphingolipids	Ceramide phosphocholines (sphingomyelins)	LMSP03010037	711.541	2.3937 ppm	C33H64NO2_528.4767(100.0), M-Tetramethylamine_652.4677(77.472)
HeLa	PC 14:0@_15:0	PC 29:0	PC 14:0_15:0	17.91	692.523	276.1	[C37H74NO8P+H] 1+	29:0	3	0	0	Glycerophospholipids [GP]	PC	Diacylglycerophosphocholines	LMGP01010479	692.523	0.6752 ppm	HG_184.0736(100.0), M-15:0_468.305(4.9077)
plasma	PC 40:5	PC 40:5	PC 18:0_22:5	17.94	836.615	300.2	[C48H86NO8P+H] 1+	40:5	8	5	0	Glycerophospholipids [GP]	PC	Diacylglycerophosphocholines	LMGP01010816	836.616	2.2473 ppm	HG_184.0737(100.0), M-H2O_818.6044(49.3626)
plasma	PC 36:3	PC 36:3	PC 16:0_20:3	17.96	784.584	290.6	[C44H82NO8P+H] 1+	36:3	6	3	0	Glycerophospholipids [GP]	PC	Diacylglycerophosphocholines	LMGP01010622	784.585	1.7878 ppm	HG_184.0739(100.0), M-H2O_766.5724(15.2151), M_784.5792(4.2074)
plasma	PC 44:6	PC 44:6	PC 22:0_22:6	17.97	890.66	309.9	[C52H92NO8P+H] 1+	44:6	9	6	0	Glycerophospholipids [GP]	PC	Diacylglycerophosphocholines	LMGP01012003	890.663	3.6344 ppm	HG_184.0731(100.0)
plasma	PC 35:4	PC 35:4	PC 18:2_17:2	17.97	768.553	284.1	[C43H78NO8P+H] 1+	35:4	7	4	0	Glycerophospholipids [GP]	PC	Diacylglycerophosphocholines	LMGP01010931	768.554	1.204 ppm	HG_184.0728(100.0), M_768.5496(9.5333)
Liver	PE 38:7	PE 38:7	PE 18:2_20:5	17.99	762.507	275.5	[C43H72NO8P+H] 1+	38:7	10	7	0	Glycerophospholipids [GP]	PE	Diacylglycerophosphoethanolamines	LMGP02010673	762.507	0.0057 ppm	M-NL_621.4854(52.6316), M-C2H7NO3P-H2O_621.4854(52.6316)
plasma	PC 29:0	PC 29:0	PC 10:0_19:0	18.01	692.521	275.9	[C37H74NO8P+H] 1+	29:0	3	0	0	Glycerophospholipids [GP]	PC	Diacylglycerophosphocholines	LMGP01010394	692.523	1.9688 ppm	HG_184.0743(100.0)
Liver	PE 20:4@_22:6	PE 42:10	PE 20:4_22:6	18.02	812.521	284.4	[C47H74NO8P+H] 1+	42:10	13	10	0	Glycerophospholipids [GP]	PE	Diacylglycerophosphoethanolamines	LMGP02010961	812.523	1.6781 ppm	22:6 PE_385.2766(26.2539), M-NL_671.5013(100.0), M-C2H7NO3P-H2O_671.5013(100.0)
HeLa	PC 34:4	PC 34:4	PC 14:0_20:4	18.03	754.538	282.4	[C42H76NO8P+H] 1+	34:4	7	4	0	Glycerophospholipids [GP]	PC	Diacylglycerophosphocholines	LMGP01010506	754.538	0.3842 ppm	HG_184.0728(100.0)
HeLa	PC 38:8	PC 38:8	PC 18:3_20:5	18.05	802.536	288.4	[C46H76NO8P+H] 1+	38:8	11	8	0	Glycerophospholipids [GP]	PC	Diacylglycerophosphocholines	LMGP01011664	802.538	2.3386 ppm	M-NL_619.4718(100.0), M-C5H13NO3P-H2O_619.4718(100.0)
Liver	PC 15:0_22:6	PC 37:6	PC 15:0_22:6	18.08	792.554	288	[C45H78NO8P+H] 1+	37:6	9	6	0	Glycerophospholipids [GP]	PC	Diacylglycerophosphocholines	LMGP01011430	792.554	0.5267 ppm	HG_184.0731(100.0), M-22:6_482.3243(2.2034), M-15:0-H2O_550.3315(2.4182), M_792.554(16.5127)
plasma	PC 33:3	PC 33:3	PC 13:0_20:3	18.09	742.54	281.3	[C41H76NO8P+H] 1+	33:3	6	3	0	Glycerophospholipids [GP]	PC	Diacylglycerophosphocholines	LMGP01011355	742.538	2.4043 ppm	HG_184.0723(100.0)
HeLa	PE 16:1_14:0	PE 30:1	PE 16:1_14:0	18.09	662.476	262	[C35H68NO8P+H] 1+	30:1	4	1	0	Glycerophospholipids [GP]	PE	Diacylglycerophosphoethanolamines	LMGP02010516	662.476	0.8193 ppm	13:0 C=O+_211.2049(1.7599), 15:1 C=O+_237.2211(2.809), 14:0 PE_285.2406(0.9134), M-NL_521.4576(100.0), M-C2H7NO3P-H2O_521.4576(100.0)
plasma	PE 38:5	PE 38:5	PE 16:1_22:4	18.1	766.54	287.9	[C43H76NO8P+H] 1+	38:5	8	5	0	Glycerophospholipids [GP]	PE	Diacylglycerophosphoethanolamines	LMGP02010538	766.538	2.2494 ppm	M-NL_625.5171(100.0), M-C2H7NO3P-H2O_625.5171(100.0)
Liver	PC 35:4	PC 35:4	PC 18:2_17:2	18.1	768.553	285.7	[C43H78NO8P+H] 1+	35:4	7	4	0	Glycerophospholipids [GP]	PC	Diacylglycerophosphocholines	LMGP01010931	768.554	1.0452 ppm	HG_184.0737(100.0), M_768.5524(11.4363)
plasma	PC 34:5	PC 34:5	PC 14:0_20:5	18.11	752.522	282	[C42H74NO8P+H] 1+	34:5	8	5	0	Glycerophospholipids [GP]	PC	Diacylglycerophosphocholines	LMGP01010508	752.523	0.7575 ppm	M-NL_569.4532(100.0), M-C5H13NO3P-H2O_569.4532(100.0)
HeLa	PC 20:4_20:4	PC 40:8	PC 20:4_20:4	18.13	830.569	292.7	[C48H80NO8P+H] 1+	40:8	11	8	0	Glycerophospholipids [GP]	PC	Diacylglycerophosphocholines	LMGP01011047	830.569	0.1155 ppm	HG_184.073(100.0), M-20:4-H2O_526.3313(1.2698), M-20:4_544.3372(1.8805), M-NL_647.5048(0.4912), M-C5H13NO3P-H2O_647.5048(0.4912)
HeLa	PE 22:6@_16:1	PE 38:7	PE 22:6_16:1	18.13	762.507	275	[C43H72NO8P+H] 1+	38:7	10	7	0	Glycerophospholipids [GP]	PE	Diacylglycerophosphoethanolamines	LMGP02011138	762.507	0.5661 ppm	16:1 PE_311.259(1.9529), M-NL_621.4874(100.0), M-C2H7NO3P-H2O_621.4874(100.0)
Liver	PE 36:5	PE 36:5	PE 14:1_22:4	18.13	738.508	271.9	[C41H72NO8P+H] 1+	36:5	8	5	0	Glycerophospholipids [GP]	PE	Diacylglycerophosphoethanolamines	LMGP02010450	738.507	1.2456 ppm	M-NL_597.4869(100.0), M-C2H7NO3P-H2O_597.4869(100.0), M_738.5023(7.1322)
plasma	Dihydrocholesterol	Dihydrocholesterol	Dihydrocholesterol	18.13	411.362	216.6	[C27H48O+Na] 1+		0	0	0	Sterol Lipids [ST]	Sterols	Cholesterol and derivatives	LMST01010077	411.36	6.1001 ppm	M+Na_411.3586(100.0)
plasma	PC 16:1@_20:4	PC 36:5	PC 16:1_20:4	18.14	780.553	285.8	[C44H78NO8P+H] 1+	36:5	8	5	0	Glycerophospholipids [GP]	PC	Diacylglycerophosphocholines	LMGP01010695	780.554	0.4817 ppm	HG_184.0729(100.0), M-20:4_494.3249(1.0619)
HeLa	PC 40:9	PC 40:9	PC 18:3_22:6	18.17	828.551	290.2	[C48H78NO8P+H] 1+	40:9	12	9	0	Glycerophospholipids [GP]	PC	Diacylglycerophosphocholines	LMGP01011670	828.554	2.8847 ppm	HG_184.0743(20.6), M-NL_645.4834(94.4062), M-C5H13NO3P-H2O_645.4834(94.4062), M_828.5475(50.3014)
Liver	PE 34:4	PE 34:4	PE 12:0_22:4	18.17	712.492	269.8	[C39H70NO8P+H] 1+	34:4	7	4	0	Glycerophospholipids [GP]	PE	Diacylglycerophosphoethanolamines	LMGP02010380	712.491	1.4976 ppm	M-NL_571.4743(100.0), M-C2H7NO3P-H2O_571.4743(100.0)
plasma	PI 38:6	PI 38:6	PI 16:0_22:6	18.19	883.535	302	[C47H79O13P+H] 1+	38:6	9	6	0	Glycerophospholipids [GP]	PI	Diacylglycerophosphoinositols	LMGP06010011	883.533	2.4587 ppm	M-NL_623.5044(100.0), M-C6H12O8P-H2O_623.5044(100.0)
HeLa	PC 31:1	PC 31:1	PC 16:0_15:1	18.23	718.537	278.7	[C39H76NO8P+H] 1+	31:1	4	1	0	Glycerophospholipids [GP]	PC	Diacylglycerophosphocholines	LMGP01010002	718.538	1.168 ppm	HG_184.0729(100.0), M_718.536(5.7141)
plasma	Oxidized PC 18:0_20:4	Oxidized PC 38:4	Oxidized PC 18:0_20:4	18.24	826.595	296.7	[C46H84NO9P+H] 1+	38:4	7	4	0	Glycerophospholipids [GP]	Oxidized glycerophospholipids	Oxidized glycerophosphocholines	LMGP20010001	826.596	0.965 ppm	HG-H2O_166.0622(0.172), HG_184.0726(100.0), M-20:4-H2O_506.3599(0.2967), M-20:4_524.3719(1.6076), M-18:0-H2O_542.3297(0.083), M-NL-H2O_625.52(0.2298), M-H2O_808.5847(19.7858), M_826.5927(1.23)
HeLa	PC 14:0_15:0	PC 29:0	PC 14:0_15:0	18.24	692.523	276.3	[C37H74NO8P+H] 1+	29:0	3	0	0	Glycerophospholipids [GP]	PC	Diacylglycerophosphocholines	LMGP01010479	692.523	0.0299 ppm	HG_184.0724(100.0), M-15:0_468.3083(1.3354), M-14:0_482.3245(1.2001), M-NL_509.4568(0.5183), M_692.5218(17.8938)
Liver	Oxidized PC 38:4	Oxidized PC 38:4	Oxidized PC 18:0_20:4	18.26	826.596	295.8	[C46H84NO9P+H] 1+	38:4	7	4	0	Glycerophospholipids [GP]	Oxidized glycerophospholipids	Oxidized glycerophosphocholines	LMGP20010001	826.596	0.8174 ppm	HG_184.0731(100.0)
HeLa	PC 37:6	PC 37:6	PC 15:0_22:6	18.27	792.555	287.9	[C45H78NO8P+H] 1+	37:6	9	6	0	Glycerophospholipids [GP]	PC	Diacylglycerophosphocholines	LMGP01011430	792.554	1.0658 ppm	HG_184.073(100.0), M_792.5537(7.8591)
plasma	PC 38:8	PC 38:8	PC 18:3_20:5	18.28	802.541	289.1	[C46H76NO8P+H] 1+	38:8	11	8	0	Glycerophospholipids [GP]	PC	Diacylglycerophosphocholines	LMGP01011664	802.538	3.8217 ppm	HG_184.0725(100.0)
Liver	PC 18:2_20:4	PC 38:6	PC 18:2_20:4	18.29	806.571	290.1	[C46H80NO8P+H] 1+	38:6	9	6	0	Glycerophospholipids [GP]	PC	Diacylglycerophosphocholines	LMGP01010943	806.569	1.6972 ppm	HG-H2O_166.062(0.5092), HG_184.0734(100.0), M-20:4-H2O_502.3307(0.3895), M-20:4_520.3408(1.5335), M-18:2-H2O_526.3301(0.4289), M-18:2_544.3404(0.772), M-NL_623.5047(0.4433), M-C5H13NO3P-H2O_623.5047(0.4433), M_806.5708(14.4621)
Liver	PC 40:9	PC 40:9	PC 18:3_22:6	18.3	828.552	293	[C48H78NO8P+H] 1+	40:9	12	9	0	Glycerophospholipids [GP]	PC	Diacylglycerophosphocholines	LMGP01011670	828.554	2.1481 ppm	M-NL_645.4872(100.0), M-C5H13NO3P-H2O_645.4872(100.0), M_828.5507(98.0251)
HeLa	PE 20:4@_14:0	PE 34:4	PE 20:4_14:0	18.3	712.491	270.2	[C39H70NO8P+H] 1+	34:4	7	4	0	Glycerophospholipids [GP]	PE	Diacylglycerophosphoethanolamines	LMGP02010935	712.491	0.5583 ppm	14:0 PE_285.2404(10.5715), M-NL_571.4683(100.0), M-C2H7NO3P-H2O_571.4683(100.0)
plasma	24-northornasterol A	24-northornasterol A	24-northornasterol A	18.3	441.298	233.4	[C26H42O4+Na] 1+		2	1	0	Sterol Lipids [ST]	Sterols	Cholesterol and derivatives	LMST01010320	441.298	0.5258 ppm	M+Na_441.2971(100.0)
HeLa	PC 16:0_20:5@	PC 36:5	PC 16:0_20:5	18.31	780.554	286.9	[C44H78NO8P+H] 1+	36:5	8	5	0	Glycerophospholipids [GP]	PC	Diacylglycerophosphocholines	LMGP01010633	780.554	0.2471 ppm	HG_184.0733(100.0), M-16:0_542.3297(0.6484)
HeLa	PS 30:0	PS 30:0	PS 18:0_12:0	18.31	708.482	275.4	[C36H70NO10P+H] 1+	30:0	4	0	0	Glycerophospholipids [GP]	PS	Diacylglycerophosphoserines	LMGP03010889	708.481	0.8718 ppm	M-NL_523.473(100.0), M-C3H7NO5P-H2O_523.473(100.0)
Liver	PC 16:0_20:5	PC 36:5	PC 16:0_20:5	18.32	780.555	285.7	[C44H78NO8P+H] 1+	36:5	8	5	0	Glycerophospholipids [GP]	PC	Diacylglycerophosphocholines	LMGP01010633	780.554	1.9423 ppm	HG-H2O_166.0644(0.3133), HG_184.0731(100.0), M-20:5-H2O_478.3318(0.183), M-20:5_496.3423(1.3759), M-16:0-H2O_524.3125(0.3323), M-16:0_542.3243(0.3244)
plasma	PC 29:0	PC 29:0	PC 10:0_19:0	18.35	692.524	276.1	[C37H74NO8P+H] 1+	29:0	3	0	0	Glycerophospholipids [GP]	PC	Diacylglycerophosphocholines	LMGP01010394	692.523	1.9091 ppm	HG_184.0724(100.0), M_692.5228(11.3025)
plasma	PC 36:1	PC 36:1	PC 18:0_18:1	18.36	788.615	296.2	[C44H86NO8P+H] 1+	36:1	4	1	0	Glycerophospholipids [GP]	PC	Diacylglycerophosphocholines	LMGP01010750	788.616	1.3005 ppm	HG_184.0726(100.0)
plasma	PC 15:0@_22:6	PC 37:6	PC 15:0_22:6	18.37	792.555	288.2	[C45H78NO8P+H] 1+	37:6	9	6	0	Glycerophospholipids [GP]	PC	Diacylglycerophosphocholines	LMGP01011430	792.554	1.7589 ppm	HG_184.0729(100.0), M-22:6-H2O_464.3129(3.4337), M_792.5496(10.0659)
plasma	PC 36:6	PC 36:6	PC 18:3_18:3	18.37	778.535	285.8	[C44H76NO8P+H] 1+	36:6	9	6	0	Glycerophospholipids [GP]	PC	Diacylglycerophosphocholines	LMGP01010952	778.538	3.8218 ppm	M-NL_595.4723(100.0), M-C5H13NO3P-H2O_595.4723(100.0)
plasma	PC 42:9	PC 42:9	PC 20:3_22:6	18.4	856.584	296.9	[C50H82NO8P+H] 1+	42:9	12	9	0	Glycerophospholipids [GP]	PC	Diacylglycerophosphocholines	LMGP01011896	856.585	1.4238 ppm	HG_184.0721(72.3214)
HeLa	PC 31:0	PC 31:0	PC 10:0_21:0	18.4	720.555	286.2	[C39H78NO8P+H] 1+	31:0	3	0	0	Glycerophospholipids [GP]	PC	Diacylglycerophosphocholines	LMGP01010396	720.554	2.0193 ppm	HG_184.0725(100.0)
plasma	PC 16:1_20:4	PC 36:5	PC 16:1_20:4	18.41	780.553	286.4	[C44H78NO8P+H] 1+	36:5	8	5	0	Glycerophospholipids [GP]	PC	Diacylglycerophosphocholines	LMGP01010695	780.554	1.1073 ppm	HG_184.0726(100.0), M-20:4_494.3282(2.6058), M-16:1-H2O_526.3248(1.9491), M-NL_597.4892(0.3752), M-C5H13NO3P-H2O_597.4892(0.3752)
plasma	PC 16:1_18:2	PC 34:3	PC 16:1_18:2	18.41	756.555	282.6	[C42H78NO8P+H] 1+	34:3	6	3	0	Glycerophospholipids [GP]	PC	Diacylglycerophosphocholines	LMGP01010690	756.554	1.4392 ppm	HG-H2O_166.0618(0.4273), HG_184.0727(100.0), M-18:2-H2O_476.3162(0.397), M-18:2_494.3266(1.5704), M-16:1-H2O_502.3291(0.5048), M-NL_573.4889(0.547), M-C5H13NO3P-H2O_573.4889(0.547), M_756.554(16.6657)
Liver	PE 32:2	PE 32:2	PE 16:1_16:1	18.43	688.495	265.6	[C37H70NO8P+H] 1+	32:2	5	2	0	Glycerophospholipids [GP]	PE	Diacylglycerophosphoethanolamines	LMGP02010108	688.491	5.6278 ppm	M-NL_547.4718(100.0), M-C2H7NO3P-H2O_547.4718(100.0)
Liver	Oxidized PC 38:4	Oxidized PC 38:4	Oxidized PC 18:0_20:4	18.46	826.596	296.1	[C46H84NO9P+H] 1+	38:4	7	4	0	Glycerophospholipids [GP]	Oxidized glycerophospholipids	Oxidized glycerophosphocholines	LMGP20010001	826.596	0.5958 ppm	HG_184.0735(100.0)
Liver	PI 36:4	PI 36:4	PI 14:0_22:4	18.47	859.533	299.6	[C45H79O13P+H] 1+	36:4	7	4	0	Glycerophospholipids [GP]	PI	Diacylglycerophosphoinositols	LMGP06010076	859.533	0.042 ppm	M-NL_599.501(100.0), M-C6H12O8P-H2O_599.501(100.0)
Liver	PC 38:3	PC 38:3	PC 18:0_20:3	18.47	812.624	294.5	[C46H86NO8P+H] 1+	38:3	6	3	0	Glycerophospholipids [GP]	PC	Diacylglycerophosphocholines	LMGP01010795	812.616	9.4785 ppm	HG-H2O_166.062(100.0)
HeLa	PC P- 36:5	PC P- 36:5	PC P- 16:0_20:5	18.47	764.558	286.9	[C44H78NO7P+H] 1+	36:5	8	6	0	Glycerophospholipids [GP]	PC	1-(1Z-alkenyl),2-acylglycerophosphocholines	LMGP01030040	764.559	0.6769 ppm	HG_184.0735(97.3761)
Liver	PC 35:2	PC 35:2	PC 13:0_22:2	18.47	772.592	283.8	[C43H82NO8P+H] 1+	35:2	5	2	0	Glycerophospholipids [GP]	PC	Diacylglycerophosphocholines	LMGP01011360	772.585	9.2446 ppm	HG_184.0733(100.0)
Liver	PE 20:4_16:1	PE 36:5	PE 20:4_16:1	18.47	738.507	272.6	[C41H72NO8P+H] 1+	36:5	8	5	0	Glycerophospholipids [GP]	PE	Diacylglycerophosphoethanolamines	LMGP02010939	738.507	0.0886 ppm	15:1 C=O+_237.222(1.5772), 16:1 PE_311.2606(22.098), 20:4 PE_361.2751(2.9051), M-20:4-H2O_434.2659(0.4789), M-NL_597.4883(100.0), M-C2H7NO3P-H2O_597.4883(100.0)
plasma	PC 35:4	PC 35:4	PC 18:2_17:2	18.51	768.554	284.4	[C43H78NO8P+H] 1+	35:4	7	4	0	Glycerophospholipids [GP]	PC	Diacylglycerophosphocholines	LMGP01010931	768.554	0.251 ppm	HG_184.0737(100.0)
Liver	PC 16:0_18:3	PC 34:3	PC 16:0_18:3	18.51	756.555	282	[C42H78NO8P+H] 1+	34:3	6	3	0	Glycerophospholipids [GP]	PC	Diacylglycerophosphocholines	LMGP01010598	756.554	1.0358 ppm	HG-H2O_166.0622(0.5482), HG_184.0728(100.0), M-18:3_496.3392(1.6655), M-16:0_518.3214(0.1137), M-NL_573.4868(0.136), M-C5H13NO3P-H2O_573.4868(0.136), M_756.5534(24.4602)
HeLa	PC O- 28:0	PC O- 28:0	PC O- 16:0_12:0	18.51	664.528	274.9	[C36H74NO7P+H] 1+	28:0	2	0	0	Glycerophospholipids [GP]	PC	1-alkyl,2-acylglycerophosphocholines	LMGP01020176	664.528	0.4907 ppm	HG_184.0747(100.0), M_664.5274(27.0004)
plasma	PC 36:3	PC 36:3	PC 16:0_20:3	18.52	784.584	292.7	[C44H82NO8P+H] 1+	36:3	6	3	0	Glycerophospholipids [GP]	PC	Diacylglycerophosphocholines	LMGP01010622	784.585	0.9321 ppm	HG_184.0729(100.0)
plasma	SM d36:1	SM d36:1	SM d18:1_18:0	18.55	753.585	287.5	[C41H83N2O6P+Na] 1+	36:1	3	1	0	Sphingolipids [SP]	Phosphosphingolipids	Ceramide phosphocholines (sphingomyelins)	LMSP03010001	753.588	3.5092 ppm	Phosphocholine_184.0723(100.0)
plasma	PC 38:6	PC 38:6	PC 16:0_22:6	18.57	806.569	289.9	[C46H80NO8P+H] 1+	38:6	9	6	0	Glycerophospholipids [GP]	PC	Diacylglycerophosphocholines	LMGP01010650	806.569	0.1946 ppm	HG_184.0726(100.0)
HeLa	PC 33:4	PC 33:4	PC 13:0_20:4	18.57	740.52	281.3	[C41H74NO8P+H] 1+	33:4	7	4	0	Glycerophospholipids [GP]	PC	Diacylglycerophosphocholines	LMGP01011356	740.523	3.16 ppm	M-NL_557.4519(100.0), M-C5H13NO3P-H2O_557.4519(100.0), M_740.5196(45.4206)
HeLa	PC 15:0_16:1	PC 31:1	PC 15:0_16:1	18.57	718.538	278.9	[C39H76NO8P+H] 1+	31:1	4	1	0	Glycerophospholipids [GP]	PC	Diacylglycerophosphocholines	LMGP01010535	718.538	0.361 ppm	HG_184.0728(100.0), M-16:1_482.3247(0.4071), M-15:0_494.3273(1.4873), M_718.5378(15.3615)
HeLa	PC 32:2	PC 32:2	PC 14:0_18:2	18.58	730.538	280.7	[C40H76NO8P+H] 1+	32:2	5	2	0	Glycerophospholipids [GP]	PC	Diacylglycerophosphocholines	LMGP01010494	730.538	0.3968 ppm	HG_184.0736(100.0)
Liver	PE 18:2@_20:5	PE 38:7	PE 18:2_20:5	18.58	762.507	277.2	[C43H72NO8P+H] 1+	38:7	10	7	0	Glycerophospholipids [GP]	PE	Diacylglycerophosphoethanolamines	LMGP02010673	762.507	0.2459 ppm	M-20:5-H2O_460.285(42.1053), M-NL_621.485(100.0), M-C2H7NO3P-H2O_621.485(100.0)
HeLa	PE 20:4_20:4	PE 40:8	PE 20:4_20:4	18.6	788.523	280.6	[C45H74NO8P+H] 1+	40:8	11	8	0	Glycerophospholipids [GP]	PE	Diacylglycerophosphoethanolamines	LMGP02011173	788.523	0.593 ppm	20:4 PE_361.275(19.6673), M-NL_647.5011(100.0), M-C2H7NO3P-H2O_647.5011(100.0)
HeLa	PS 32:1	PS 32:1	PS 12:0_20:1	18.6	734.497	275.8	[C38H72NO10P+H] 1+	32:1	5	1	0	Glycerophospholipids [GP]	PS	Diacylglycerophosphoserines	LMGP03010059	734.497	0.4744 ppm	M-NL_549.4874(100.0), M-C3H7NO5P-H2O_549.4874(100.0)
Liver	Oxidized PC 38:4	Oxidized PC 38:4	Oxidized PC 18:0_20:4	18.61	824.576	296.3	[C46H82NO9P+H] 1+	38:4	8	4	0	Glycerophospholipids [GP]	Oxidized glycerophospholipids	Oxidized glycerophosphocholines	LMGP20010004	824.581	5.6742 ppm	HG_184.0727(100.0), M-20:5_524.3739(13.6546)
plasma	SM d34:1	SM d34:1	SM d18:1_16:0	18.62	703.574	285	[C39H79N2O6P+H] 1+	34:1	3	1	0	Sphingolipids [SP]	Phosphosphingolipids	Ceramide phosphocholines (sphingomyelins)	LMSP03010003	703.575	1.4199 ppm	Phosphocholine_184.0724(100.0), C34H66NO2_520.5116(4.213), M_703.5682(8.5599)
Liver	PE 36:5	PE 36:5	PE 14:1_22:4	18.68	738.503	272.6	[C41H72NO8P+H] 1+	36:5	8	5	0	Glycerophospholipids [GP]	PE	Diacylglycerophosphoethanolamines	LMGP02010450	738.507	5.1182 ppm	M-NL_597.4906(100.0), M-C2H7NO3P-H2O_597.4906(100.0)
plasma	PC 40:7	PC 40:7	PC 18:1_22:6	18.7	832.584	292.9	[C48H82NO8P+H] 1+	40:7	10	7	0	Glycerophospholipids [GP]	PC	Diacylglycerophosphocholines	LMGP01010847	832.585	0.8051 ppm	HG_184.0737(100.0)
HeLa	PI 38:5	PI 38:5	PI 16:1_22:4	18.71	885.549	302.5	[C47H81O13P+H] 1+	38:5	8	5	0	Glycerophospholipids [GP]	PI	Diacylglycerophosphoinositols	LMGP06010193	885.549	0.8396 ppm	M-NL_625.5187(82.1038), M-C6H12O8P-H2O_625.5187(82.1038)
Liver	Oxidized PC 38:4	Oxidized PC 38:4	Oxidized PC 18:0_20:4	18.71	826.596	296.8	[C46H84NO9P+H] 1+	38:4	7	4	0	Glycerophospholipids [GP]	Oxidized glycerophospholipids	Oxidized glycerophosphocholines	LMGP20010001	826.596	0.4482 ppm	HG_184.0734(100.0), M_826.5955(14.0206)
Liver	SM d34:1	SM d34:1	SM d18:1_16:0	18.72	725.558	281.6	[C39H79N2O6P+Na] 1+	34:1	3	1	0	Sphingolipids [SP]	Phosphosphingolipids	Ceramide phosphocholines (sphingomyelins)	LMSP03010003	725.557	1.3876 ppm	C34H66NO2_542.4887(100.0), M-Tetramethylamine_666.4833(69.4009), M_725.5553(60.6813)
Liver	PE 15:0@_22:6	PE 37:6	PE 15:0_22:6	18.72	750.509	275.7	[C42H72NO8P+H] 1+	37:6	9	6	0	Glycerophospholipids [GP]	PE	Diacylglycerophosphoethanolamines	LMGP02010473	750.507	2.2016 ppm	22:6 PE_385.2738(5.029), M-NL_609.4882(100.0), M-C2H7NO3P-H2O_609.4882(100.0), M_750.4996(2.0018)
Liver	PC 18:2@_20:4	PC 38:6	PC 18:2_20:4	18.74	806.57	290.9	[C46H80NO8P+H] 1+	38:6	9	6	0	Glycerophospholipids [GP]	PC	Diacylglycerophosphocholines	LMGP01010943	806.569	0.2595 ppm	HG-H2O_166.0621(2.4827), HG_184.0728(100.0), M-20:4-H2O_502.3328(3.0798), M_806.5689(19.736)
HeLa	PC 18:1@_20:5	PC 38:6	PC 18:1_20:5	18.74	806.57	290.2	[C46H80NO8P+H] 1+	38:6	9	6	0	Glycerophospholipids [GP]	PC	Diacylglycerophosphocholines	LMGP01010844	806.569	0.5622 ppm	HG-H2O_166.0629(0.7015), HG_184.0727(100.0), M-20:5_522.3542(1.3381), M-NL_623.5009(0.2343), M-C5H13NO3P-H2O_623.5009(0.2343), M_806.5679(10.7202)
HeLa	SM d33:0	SM d33:0	SM d18:0_15:0	18.74	691.576	285	[C38H79N2O6P+H] 1+	33:0	2	0	0	Sphingolipids [SP]	Phosphosphingolipids	Ceramide phosphocholines (sphingomyelins)	LMSP03010091	691.575	0.9384 ppm	Phosphocholine_184.072(100.0)
plasma	SM d34:1	SM d34:1	SM d18:1_16:0	18.75	703.573	284.7	[C39H79N2O6P+H] 1+	34:1	3	1	0	Sphingolipids [SP]	Phosphosphingolipids	Ceramide phosphocholines (sphingomyelins)	LMSP03010003	703.575	2.4609 ppm	Phosphocholine_184.0722(100.0), C34H66NO2_520.5128(3.1066)
Liver	PE 18:2_16:1	PE 34:3	PE 18:2_16:1	18.77	714.507	268.7	[C39H72NO8P+H] 1+	34:3	6	3	0	Glycerophospholipids [GP]	PE	Diacylglycerophosphoethanolamines	LMGP02010659	714.507	0.0061 ppm	15:1 C=O+_237.2231(1.4699), 17:2 C=O+_263.238(1.3414), M-18:2_452.277(0.7211), M-NL_573.4866(100.0), M-C2H7NO3P-H2O_573.4866(100.0)
plasma	PC 36:6	PC 36:6	PC 18:3_18:3	18.8	778.537	285.2	[C44H76NO8P+H] 1+	36:6	9	6	0	Glycerophospholipids [GP]	PC	Diacylglycerophosphocholines	LMGP01010952	778.538	2.0187 ppm	HG_184.074(100.0)
HeLa	PC 31:1	PC 31:1	PC 16:0_15:1	18.8	718.538	279.5	[C39H76NO8P+H] 1+	31:1	4	1	0	Glycerophospholipids [GP]	PC	Diacylglycerophosphocholines	LMGP01010002	718.538	0.1911 ppm	HG_184.073(100.0), M_718.5361(24.5413)
plasma	Oxidized PC 18:0@_20:4	Oxidized PC 38:4	Oxidized PC 18:0_20:4	18.81	826.595	296.5	[C46H84NO9P+H] 1+	38:4	7	4	0	Glycerophospholipids [GP]	Oxidized glycerophospholipids	Oxidized glycerophosphocholines	LMGP20010001	826.596	1.2604 ppm	HG_184.0749(100.0), M-20:4_524.3731(2.2136), M-H2O_808.5853(17.4266)
Liver	PC 37:5	PC 37:5	PC 15:1_22:4	18.82	794.57	289.8	[C45H80NO8P+H] 1+	37:5	8	5	0	Glycerophospholipids [GP]	PC	Diacylglycerophosphocholines	LMGP01011460	794.569	0.2634 ppm	HG_184.0732(100.0)
plasma	PC 38:3	PC 38:3	PC 18:0_20:3	18.83	812.615	300.7	[C46H86NO8P+H] 1+	38:3	6	3	0	Glycerophospholipids [GP]	PC	Diacylglycerophosphocholines	LMGP01010795	812.616	1.4123 ppm	HG_184.0726(100.0), M-H2O_794.6055(18.4472)
plasma	PC 15:1_22:6	PC 37:7	PC 15:1_22:6	18.83	790.535	289.8	[C45H76NO8P+H] 1+	37:7	10	7	0	Glycerophospholipids [GP]	PC	Diacylglycerophosphocholines	LMGP01011461	790.538	3.841 ppm	HG_184.0721(100.0), M-15:1-22:6_224.1034(12.528)
plasma	PC 35:4	PC 35:4	PC 18:2_17:2	18.84	768.554	284.8	[C43H78NO8P+H] 1+	35:4	7	4	0	Glycerophospholipids [GP]	PC	Diacylglycerophosphocholines	LMGP01010931	768.554	0.1716 ppm	HG_184.0729(100.0)
plasma	PC 38:7	PC 38:7	PC 16:1_22:6	18.85	804.552	290.5	[C46H78NO8P+H] 1+	38:7	10	7	0	Glycerophospholipids [GP]	PC	Diacylglycerophosphocholines	LMGP01010696	804.554	2.7432 ppm	HG_184.0721(23.3017), M-NL_621.4856(100.0), M-C5H13NO3P-H2O_621.4856(100.0), M_804.5494(50.5529)
HeLa	PC 16:1_17:1	PC 33:2	PC 16:1_17:1	18.85	744.554	281.9	[C41H78NO8P+H] 1+	33:2	5	2	0	Glycerophospholipids [GP]	PC	Diacylglycerophosphocholines	LMGP01011481	744.554	0.6426 ppm	HG-H2O_166.0636(0.4242), HG_184.0726(100.0), M-16:1-H2O_490.333(0.2787), M-17:1_494.3208(0.1539), M-16:1_508.3361(0.9619), M-NL_561.488(0.5399), M-C5H13NO3P-H2O_561.488(0.5399), M_744.5528(16.2865)
HeLa	PS 34:2	PS 34:2	PS 12:0_22:2	18.85	760.512	277.8	[C40H74NO10P+H] 1+	34:2	6	2	0	Glycerophospholipids [GP]	PS	Diacylglycerophosphoserines	LMGP03010066	760.512	0.1042 ppm	M-NL_575.5034(100.0), M-C3H7NO5P-H2O_575.5034(100.0)
HeLa	PE 42:9	PE 42:9	PE 20:3_22:6	18.86	814.536	285.6	[C47H76NO8P+H] 1+	42:9	12	9	0	Glycerophospholipids [GP]	PE	Diacylglycerophosphoethanolamines	LMGP02010932	814.538	2.0794 ppm	M-NL_673.5231(100.0), M-C2H7NO3P-H2O_673.5231(100.0)
plasma	PC 40:4	PC 40:4	PC 20:2_20:2	18.89	838.629	303.9	[C48H88NO8P+H] 1+	40:4	7	4	0	Glycerophospholipids [GP]	PC	Diacylglycerophosphocholines	LMGP01011045	838.632	4.0185 ppm	HG_184.0732(100.0)
HeLa	PC 38:7	PC 38:7	PC 16:1_22:6	18.89	804.552	289.7	[C46H78NO8P+H] 1+	38:7	10	7	0	Glycerophospholipids [GP]	PC	Diacylglycerophosphocholines	LMGP01010696	804.554	2.7432 ppm	HG_184.0732(100.0), M-NL_621.4848(27.74), M-C5H13NO3P-H2O_621.4848(27.74)
HeLa	PC 16:0@_18:1	PC 34:1	PC 16:0_18:1	18.89	760.582	289.5	[C42H82NO8P+H] 1+	34:1	4	1	0	Glycerophospholipids [GP]	PC	Diacylglycerophosphocholines	LMGP01010005	760.585	3.6097 ppm	HG_184.0747(100.0), M-18:1_496.3387(10.8355)
HeLa	PE 34:3	PE 34:3	PE 16:0_18:3	18.89	714.507	268.8	[C39H72NO8P+H] 1+	34:3	6	3	0	Glycerophospholipids [GP]	PE	Diacylglycerophosphoethanolamines	LMGP02010041	714.507	0.6041 ppm	M-NL_573.4873(100.0), M-C2H7NO3P-H2O_573.4873(100.0)
plasma	SM d38:2	SM d38:2	SM d16:1_22:1	18.9	779.605	293	[C43H85N2O6P+Na] 1+	38:2	4	2	0	Sphingolipids [SP]	Phosphosphingolipids	Ceramide phosphocholines (sphingomyelins)	LMSP03010058	779.604	1.1949 ppm	Phosphocholine_184.0723(100.0), M_779.5998(0.355)
HeLa	PC 18:2_18:2	PC 36:4	PC 18:2_18:2	18.9	782.57	287.6	[C44H80NO8P+H] 1+	36:4	7	4	0	Glycerophospholipids [GP]	PC	Diacylglycerophosphocholines	LMGP01010921	782.569	0.3454 ppm	HG-H2O_166.0621(0.8012), HG_184.0748(100.0), M-18:2-H2O_502.3298(0.8712), M-18:2_520.3398(1.202), M_782.5674(9.743)
HeLa	PC O- 30:1	PC O- 30:1	PC O- 14:0_16:1	18.9	690.543	277.7	[C38H76NO7P+H] 1+	30:1	3	1	0	Glycerophospholipids [GP]	PC	1-alkyl,2-acylglycerophosphocholines	LMGP01020014	690.543	0.2591 ppm	HG_184.0733(100.0)
plasma	DG 16:0_16:0_0:0	DG 32:0	DG 16:0_16:0_0:0	18.9	591.498	253.8	[C35H68O5+Na] 1+	32:0	2	0	0	Glycerolipids [GL]	DAG	Diacylglycerols	LMGL02010001	591.496	3.5373 ppm	M-16:0_335.257(100.0001)
Liver	PC 35:4	PC 35:4	PC 18:2_17:2	18.91	768.553	286.2	[C43H78NO8P+H] 1+	35:4	7	4	0	Glycerophospholipids [GP]	PC	Diacylglycerophosphocholines	LMGP01010931	768.554	1.1246 ppm	HG_184.0729(100.0)
Liver	PC 36:4	PC 36:4	PC 16:0_20:4	18.92	782.57	286.3	[C44H80NO8P+H] 1+	36:4	7	4	0	Glycerophospholipids [GP]	PC	Diacylglycerophosphocholines	LMGP01010007	782.569	0.6574 ppm	HG_184.0746(100.0)
HeLa	PC P- 29:0	PC P- 29:0	PC P- 16:0_13:0	18.93	676.528	275	[C37H74NO7P+H] 1+	29:0	3	1	0	Glycerophospholipids [GP]	PC	1-(1Z-alkenyl),2-acylglycerophosphocholines	LMGP01030020	676.528	0.1211 ppm	HG_184.0737(100.0)
Liver	PC 40:9	PC 40:9	PC 18:3_22:6	18.98	828.552	296.3	[C48H78NO8P+H] 1+	40:9	12	9	0	Glycerophospholipids [GP]	PC	Diacylglycerophosphocholines	LMGP01011670	828.554	2.6638 ppm	HG_184.0752(3.4432), M-NL_645.4843(100.0), M-C5H13NO3P-H2O_645.4843(100.0), M_828.5501(55.8808)
HeLa	PC 30:0	PC 30:0	PC 10:0_20:0	18.98	706.537	278.8	[C38H76NO8P+H] 1+	30:0	3	0	0	Glycerophospholipids [GP]	PC	Diacylglycerophosphocholines	LMGP01010395	706.538	1.5333 ppm	HG_184.0747(100.0)
plasma	PC 42:9	PC 42:9	PC 20:3_22:6	18.99	856.582	297.7	[C50H82NO8P+H] 1+	42:9	12	9	0	Glycerophospholipids [GP]	PC	Diacylglycerophosphocholines	LMGP01011896	856.585	4.1315 ppm	HG_184.0721(100.0)
plasma	PC 38:4	PC 38:4	PC 16:0_22:4	18.99	810.601	297.2	[C46H84NO8P+H] 1+	38:4	7	4	0	Glycerophospholipids [GP]	PC	Diacylglycerophosphocholines	LMGP01010642	810.601	0.2716 ppm	HG_184.0735(100.0), M-H2O_792.5909(5.0299), M_810.5955(13.4193)
Liver	PE 40:7	PE 40:7	PE 18:3_22:4	18.99	790.537	280.5	[C45H76NO8P+H] 1+	40:7	10	7	0	Glycerophospholipids [GP]	PE	Diacylglycerophosphoethanolamines	LMGP02010708	790.538	1.2932 ppm	M-NL_649.5215(100.0), M-C2H7NO3P-H2O_649.5215(100.0), M_790.5331(31.5152)
HeLa	PC 16:0_22:6	PC 38:6	PC 16:0_22:6	19	806.567	291.8	[C46H80NO8P+H] 1+	38:6	9	6	0	Glycerophospholipids [GP]	PC	Diacylglycerophosphocholines	LMGP01010650	806.569	3.4485 ppm	HG-H2O_166.062(0.8922), HG_184.0729(100.0), M-22:6-H2O_478.3301(0.6054), M-16:0_568.337(1.8056), M_806.5656(9.1025)
plasma	PC 36:6	PC 36:6	PC 18:3_18:3	19.01	778.536	287.8	[C44H76NO8P+H] 1+	36:6	9	6	0	Glycerophospholipids [GP]	PC	Diacylglycerophosphocholines	LMGP01010952	778.538	3.1947 ppm	HG_184.0722(100.0)
HeLa	PC 37:5	PC 37:5	PC 15:1_22:4	19.02	794.569	289.7	[C45H80NO8P+H] 1+	37:5	8	5	0	Glycerophospholipids [GP]	PC	Diacylglycerophosphocholines	LMGP01011460	794.569	0.0439 ppm	HG_184.0733(100.0)
HeLa	PC 34:5	PC 34:5	PC 14:0_20:5	19.02	752.52	285	[C42H74NO8P+H] 1+	34:5	8	5	0	Glycerophospholipids [GP]	PC	Diacylglycerophosphocholines	LMGP01010508	752.523	3.1907 ppm	HG_184.0743(20.9755), M-NL_569.4546(100.0), M-C5H13NO3P-H2O_569.4546(100.0)
HeLa	PC 31:1	PC 31:1	PC 16:0_15:1	19.04	718.538	279.9	[C39H76NO8P+H] 1+	31:1	4	1	0	Glycerophospholipids [GP]	PC	Diacylglycerophosphocholines	LMGP01010002	718.538	0.446 ppm	HG_184.0747(100.0)
plasma	PC 34:3	PC 34:3	PC 16:0_18:3	19.09	756.553	284.9	[C42H78NO8P+H] 1+	34:3	6	3	0	Glycerophospholipids [GP]	PC	Diacylglycerophosphocholines	LMGP01010598	756.554	0.4163 ppm	HG_184.0727(100.0)
HeLa	GlcCer d18:1_16:0	GlcCer d34:1	GlcCer d18:1_16:0	19.1	862.625	304.1	[C46H87NO13+H] 1+	34:1	2	1	0	Sphingolipids [SP]	Neutral glycosphingolipids	Simple Glc series	LMSP0501AB03	862.625	0.4457 ppm	N''_264.267(81.113), T_282.2796(8.4756), C34H66NO2-H2O_502.4987(32.5009), C34H66NO2_520.509(100.0), M-C12H21O10_538.5196(1.2451), C40H76NO7_682.568(0.8161), M-C6H11O5-H2O_682.568(0.8161), M-H2O_844.6139(8.5612)
plasma	PC 15:0@_18:2	PC 33:2	PC 15:0_18:2	19.1	744.554	280.9	[C41H78NO8P+H] 1+	33:2	5	2	0	Glycerophospholipids [GP]	PC	Diacylglycerophosphocholines	LMGP01010543	744.554	0.3147 ppm	HG_184.0727(100.0), M-18:2_482.3237(2.2663), M-NL_561.4845(0.1171), M-C5H13NO3P-H2O_561.4845(0.1171), M_744.5479(15.1299)
plasma	PE 38:6	PE 38:6	PE 16:0_22:6	19.11	764.522	277.1	[C43H74NO8P+H] 1+	38:6	9	6	0	Glycerophospholipids [GP]	PE	Diacylglycerophosphoethanolamines	LMGP02010095	764.523	0.2666 ppm	M-NL_623.5055(95.0673), M-C2H7NO3P-H2O_623.5055(95.0673)
plasma	SM d34:1	SM d34:1	SM d18:1_16:0	19.12	725.557	288.5	[C39H79N2O6P+Na] 1+	34:1	3	1	0	Sphingolipids [SP]	Phosphosphingolipids	Ceramide phosphocholines (sphingomyelins)	LMSP03010003	725.557	0.1266 ppm	C34H66NO2_542.4896(100.0), M-Tetramethylamine_666.4824(74.5728), M_725.5521(29.2879)
HeLa	PC 39:6	PC 39:6	PC 17:0_22:6	19.13	820.585	292.7	[C47H82NO8P+H] 1+	39:6	9	6	0	Glycerophospholipids [GP]	PC	Diacylglycerophosphocholines	LMGP01010720	820.585	0.1501 ppm	HG_184.0735(100.0), M_820.5815(19.0604)
plasma	SM d18:1_16:0@	SM d34:1	SM d18:1_16:0	19.13	703.576	285.4	[C39H79N2O6P+H] 1+	34:1	3	1	0	Sphingolipids [SP]	Phosphosphingolipids	Ceramide phosphocholines (sphingomyelins)	LMSP03010003	703.575	1.1826 ppm	Phosphocholine-H2O_166.0633(3.0446), C5H13NO3P_166.0633(3.0446), Phosphocholine_184.0729(100.0)
Liver	PC 33:2	PC 33:2	PC 15:0_18:2	19.13	744.556	281.7	[C41H78NO8P+H] 1+	33:2	5	2	0	Glycerophospholipids [GP]	PC	Diacylglycerophosphocholines	LMGP01010543	744.554	3.0199 ppm	HG_184.073(100.0), M_744.5497(10.3057)
HeLa	PE 32:2	PE 32:2	PE 16:1_16:1	19.14	688.492	268.8	[C37H70NO8P+H] 1+	32:2	5	2	0	Glycerophospholipids [GP]	PE	Diacylglycerophosphoethanolamines	LMGP02010108	688.491	0.8406 ppm	M-NL_547.4725(100.0), M-C2H7NO3P-H2O_547.4725(100.0)
Liver	SM d34:1	SM d34:1	SM d18:1_16:0	19.15	703.576	283.8	[C39H79N2O6P+H] 1+	34:1	3	1	0	Sphingolipids [SP]	Phosphosphingolipids	Ceramide phosphocholines (sphingomyelins)	LMSP03010003	703.575	1.1826 ppm	Phosphocholine_184.0738(100.0)
plasma	PC 34:4	PC 34:4	PC 14:0_20:4	19.15	754.539	281	[C42H76NO8P+H] 1+	34:4	7	4	0	Glycerophospholipids [GP]	PC	Diacylglycerophosphocholines	LMGP01010506	754.538	0.7483 ppm	HG_184.0721(92.0635)
HeLa	PE 31:1	PE 31:1	PE 17:0_14:1	19.15	676.491	266.3	[C36H70NO8P+H] 1+	31:1	4	1	0	Glycerophospholipids [GP]	PE	Diacylglycerophosphoethanolamines	LMGP02010005	676.491	0.4044 ppm	M-NL_535.4702(100.0), M-C2H7NO3P-H2O_535.4702(100.0)
HeLa	SM d42:3	SM d42:3	SM d18:2_24:1	19.18	833.645	302.3	[C47H91N2O6P+Na] 1+	42:3	5	3	0	Sphingolipids [SP]	Phosphosphingolipids	Ceramide phosphocholines (sphingomyelins)	LMSP03010080	833.651	6.221 ppm	Phosphocholine_184.0724(100.0)
Liver	PC 17:1_18:2	PC 35:3	PC 17:1_18:2	19.18	770.57	285.6	[C43H80NO8P+H] 1+	35:3	6	3	0	Glycerophospholipids [GP]	PC	Diacylglycerophosphocholines	LMGP01011533	770.569	1.0637 ppm	HG_184.0734(100.0), M-17:1-H2O_502.3336(0.1714), M-18:2_508.3419(1.2735)
Liver	PC 34:3	PC 34:3	PC 16:0_18:3	19.19	756.554	283.5	[C42H78NO8P+H] 1+	34:3	6	3	0	Glycerophospholipids [GP]	PC	Diacylglycerophosphocholines	LMGP01010598	756.554	0.2291 ppm	HG_184.0728(100.0), M_756.5472(71.655)
Liver	PE 18:1_18:2	PE 36:3	PE 18:1_18:2	19.19	764.523	277.2	[C41H76NO8P+Na] 1+	36:3	6	3	0	Glycerophospholipids [GP]	PE	Diacylglycerophosphoethanolamines	LMGP02010048	764.52	3.841 ppm	18:2 PE_337.2722(6.1697), 18:1 PE_339.2873(16.0604), M-NL_623.5037(100.0), M-C2H7NO3P-H2O_623.5037(100.0)
HeLa	PC 40:9	PC 40:9	PC 18:3_22:6	19.2	828.551	294.8	[C48H78NO8P+H] 1+	40:9	12	9	0	Glycerophospholipids [GP]	PC	Diacylglycerophosphocholines	LMGP01011670	828.554	2.9584 ppm	M-NL_645.4854(100.0), M-C5H13NO3P-H2O_645.4854(100.0), M_828.5498(79.9215)
Liver	PE 35:4	PE 35:4	PE 13:0_22:4	19.21	726.508	273.3	[C40H72NO8P+H] 1+	35:4	7	4	0	Glycerophospholipids [GP]	PE	Diacylglycerophosphoethanolamines	LMGP02010404	726.507	2.1903 ppm	M-NL_585.4877(100.0), M-C2H7NO3P-H2O_585.4877(100.0)
HeLa	PC P- 29:0	PC P- 29:0	PC P- 16:0_13:0	19.22	676.528	274.4	[C37H74NO7P+H] 1+	29:0	3	1	0	Glycerophospholipids [GP]	PC	1-(1Z-alkenyl),2-acylglycerophosphocholines	LMGP01030020	676.528	1.0233 ppm	HG_184.0729(100.0)
Liver	PE 16:0_18:3@	PE 34:3	PE 16:0_18:3	19.22	714.507	269.9	[C39H72NO8P+H] 1+	34:3	6	3	0	Glycerophospholipids [GP]	PE	Diacylglycerophosphoethanolamines	LMGP02010041	714.507	0.7749 ppm	15:0 C=O+_239.2355(4.8659), 16:0 PE_313.2758(4.9315), M-NL_573.4891(100.0), M-C2H7NO3P-H2O_573.4891(100.0)
HeLa	PC O- 34:4	PC O- 34:4	PC O- 14:0_20:4	19.23	740.56	283.9	[C42H78NO7P+H] 1+	34:4	6	4	0	Glycerophospholipids [GP]	PC	1-alkyl,2-acylglycerophosphocholines	LMGP01020021	740.559	1.2792 ppm	HG_184.0754(100.0)
Liver	PE 18:2_18:2	PE 36:4	PE 18:2_18:2	19.23	740.523	273.1	[C41H74NO8P+H] 1+	36:4	7	4	0	Glycerophospholipids [GP]	PE	Diacylglycerophosphoethanolamines	LMGP02010111	740.523	1.126 ppm	17:2 C=O+_263.2375(2.3369), M-18:2_478.2975(2.2863), M-NL_599.5044(100.0), M-C2H7NO3P-H2O_599.5044(100.0)
HeLa	PC 32:3	PC 32:3	PC 14:0_18:3	19.24	728.52	284.7	[C40H74NO8P+H] 1+	32:3	6	3	0	Glycerophospholipids [GP]	PC	Diacylglycerophosphocholines	LMGP01010497	728.523	2.8769 ppm	HG_184.0744(14.2219), M-NL_545.4558(71.8106), M-C5H13NO3P-H2O_545.4558(71.8106)
Liver	PI 36:3	PI 36:3	PI 14:1_22:2	19.25	861.55	300.8	[C45H81O13P+H] 1+	36:3	6	3	0	Glycerophospholipids [GP]	PI	Diacylglycerophosphoinositols	LMGP06010104	861.549	1.1463 ppm	M-NL_601.5173(100.0), M-C6H12O8P-H2O_601.5173(100.0)
plasma	GlcCer d18:1_16:0@	GlcCer d34:1	GlcCer d18:1_16:0	19.26	862.624	304.2	[C46H87NO13+H] 1+	34:1	2	1	0	Sphingolipids [SP]	Neutral glycosphingolipids	Simple Glc series	LMSP0501AB03	862.625	0.7287 ppm	N''_264.266(88.1659), C34H66NO2-H2O_502.5017(22.6164), C34H66NO2_520.511(100.0), C40H76NO7_682.5617(7.1296), M-C6H11O5-H2O_682.5617(7.1296), M-H2O_844.6191(10.138)
Liver	PC 42:10	PC 42:10	PC 20:5_22:5	19.26	854.568	299	[C50H80NO8P+H] 1+	42:10	13	10	0	Glycerophospholipids [GP]	PC	Diacylglycerophosphocholines	LMGP01011058	854.569	2.1835 ppm	M-NL_671.5009(92.9234), M-C5H13NO3P-H2O_671.5009(92.9234)
HeLa	PC 14:0_16:0	PC 30:0	PC 14:0_16:0	19.26	706.54	280.6	[C38H76NO8P+H] 1+	30:0	3	0	0	Glycerophospholipids [GP]	PC	Diacylglycerophosphocholines	LMGP01010481	706.538	2.0949 ppm	HG-H2O_166.064(0.499), HG_184.0738(100.0), M-16:0-H2O_450.2994(0.4479), M-16:0_468.3097(0.8182), M-14:0-H2O_478.3307(0.3784), M-14:0_496.3421(1.0772), M-NL_523.472(0.5355), M-C5H13NO3P-H2O_523.472(0.5355)
Liver	PG 34:2	PG 34:2	PG 12:0_22:2	19.27	747.524	285.4	[C40H75O10P+H] 1+	34:2	5	2	0	Glycerophospholipids [GP]	PG	Diacylglycerophosphoglycerols	LMGP04010066	747.517	8.8556 ppm	M-NL_575.5002(100.0), M-C3H8O5P-H2O_575.5002(100.0)
Liver	PC 18:1_22:6	PC 40:7	PC 18:1_22:6	19.28	832.587	295.6	[C48H82NO8P+H] 1+	40:7	10	7	0	Glycerophospholipids [GP]	PC	Diacylglycerophosphocholines	LMGP01010847	832.585	2.4205 ppm	HG-H2O_166.0639(0.4987), HG_184.0736(100.0), M-22:6-H2O_504.3433(0.2904), M-22:6_522.3573(1.1956), M-18:1-H2O_550.3293(0.3731), M-18:1_568.3419(0.3595), M-NL_649.522(0.3902), M-C5H13NO3P-H2O_649.522(0.3902)
plasma	PC 40:4	PC 40:4	PC 20:2_20:2	19.3	838.63	302.5	[C48H88NO8P+H] 1+	40:4	7	4	0	Glycerophospholipids [GP]	PC	Diacylglycerophosphocholines	LMGP01011045	838.632	2.5629 ppm	HG_184.074(100.0)
plasma	PC O- 32:2	PC O- 32:2	PC O- 14:0_18:2	19.3	716.56	280.6	[C40H78NO7P+H] 1+	32:2	4	2	0	Glycerophospholipids [GP]	PC	1-alkyl,2-acylglycerophosphocholines	LMGP01020017	716.559	1.4924 ppm	HG_184.0751(100.0)
HeLa	PE 18:2@_16:1	PE 34:3	PE 18:2_16:1	19.31	714.508	270	[C39H72NO8P+H] 1+	34:3	6	3	0	Glycerophospholipids [GP]	PE	Diacylglycerophosphoethanolamines	LMGP02010659	714.507	0.9458 ppm	16:1 PE_311.2613(1.624), M-NL_573.4878(100.0), M-C2H7NO3P-H2O_573.4878(100.0)
HeLa	PE 18:1_18:2	PE 36:3	PE 18:1_18:2	19.32	764.524	276	[C41H76NO8P+Na] 1+	36:3	6	3	0	Glycerophospholipids [GP]	PE	Diacylglycerophosphoethanolamines	LMGP02010048	764.52	4.6394 ppm	17:1 C=O+_265.2511(2.4085), 18:2 PE_337.2748(5.7273), 18:1 PE_339.2892(23.9324), M-NL_623.5023(100.0), M-C2H7NO3P-H2O_623.5023(100.0)
Liver	Oxidized PC 38:4	Oxidized PC 38:4	Oxidized PC 18:0_20:4	19.33	826.598	296.9	[C46H84NO9P+H] 1+	38:4	7	4	0	Glycerophospholipids [GP]	Oxidized glycerophospholipids	Oxidized glycerophosphocholines	LMGP20010001	826.596	2.0624 ppm	HG_184.0731(100.0)
plasma	PC 35:3	PC 35:3	PC 15:0_20:3	19.34	770.569	285.5	[C43H80NO8P+H] 1+	35:3	6	3	0	Glycerophospholipids [GP]	PC	Diacylglycerophosphocholines	LMGP01011423	770.569	0.2829 ppm	HG_184.0732(100.0)
Liver	PE 20:3_20:4@	PE 40:7	PE 20:3_20:4	19.35	790.539	280.9	[C45H76NO8P+H] 1+	40:7	10	7	0	Glycerophospholipids [GP]	PE	Diacylglycerophosphoethanolamines	LMGP02010925	790.538	1.2546 ppm	20:3 PE_363.2897(21.1236), M-NL_649.524(100.0), M-C2H7NO3P-H2O_649.524(100.0)
Liver	PE 17:1_20:4	PE 37:5	PE 17:1_20:4	19.37	752.524	275.6	[C42H74NO8P+H] 1+	37:5	8	5	0	Glycerophospholipids [GP]	PE	Diacylglycerophosphoethanolamines	LMGP02010583	752.523	1.5135 ppm	17:1 PE_325.2737(27.0653), M-20:4_466.2946(2.1134), M-NL_611.5043(100.0), M-C2H7NO3P-H2O_611.5043(100.0)
HeLa	SM d40:3	SM d40:3	SM d18:2_22:1	19.38	805.621	297.3	[C45H87N2O6P+Na] 1+	40:3	5	3	0	Sphingolipids [SP]	Phosphosphingolipids	Ceramide phosphocholines (sphingomyelins)	LMSP03010070	805.619	2.1858 ppm	Phosphocholine_184.0727(100.0)
plasma	PI 36:3	PI 36:3	PI 14:1_22:2	19.4	861.549	299.2	[C45H81O13P+H] 1+	36:3	6	3	0	Glycerophospholipids [GP]	PI	Diacylglycerophosphoinositols	LMGP06010104	861.549	0.863 ppm	M-NL_601.5189(68.1366), M-C6H12O8P-H2O_601.5189(68.1366)
HeLa	PC 42:10	PC 42:10	PC 20:5_22:5	19.4	854.568	297.7	[C50H80NO8P+H] 1+	42:10	13	10	0	Glycerophospholipids [GP]	PC	Diacylglycerophosphocholines	LMGP01011058	854.569	1.8264 ppm	HG_184.0723(21.5742), M-NL_671.5027(100.0), M-C5H13NO3P-H2O_671.5027(100.0)
HeLa	PC 16:0_18:1	PC 34:1	PC 16:0_18:1	19.4	782.57	288.7	[C42H82NO8P+Na] 1+	34:1	4	1	0	Glycerophospholipids [GP]	PC	Diacylglycerophosphocholines	LMGP01010005	782.567	3.8123 ppm	HG_184.0732(100.0), M-18:1-H2O_500.3077(1.0437), M-16:0-H2O_526.3277(0.8806), M_782.5646(4.4521)
HeLa	PE 16:1_17:1@	PE 33:2	PE 16:1_17:1	19.41	702.508	268.3	[C38H72NO8P+H] 1+	33:2	5	2	0	Glycerophospholipids [GP]	PE	Diacylglycerophosphoethanolamines	LMGP02010522	702.507	1.9176 ppm	16:1 PE_311.259(2.2366), M-NL_561.488(100.0), M-C2H7NO3P-H2O_561.488(100.0)
plasma	SM d34:1	SM d34:1	SM d18:1_16:0	19.42	725.557	286.6	[C39H79N2O6P+Na] 1+	34:1	3	1	0	Sphingolipids [SP]	Phosphosphingolipids	Ceramide phosphocholines (sphingomyelins)	LMSP03010003	725.557	0.5463 ppm	C34H66NO2_542.4872(49.1493), M-Tetramethylamine_666.4857(100.0), M_725.5566(4.1588)
HeLa	PC 15:1_22:4	PC 37:5	PC 15:1_22:4	19.43	794.57	290.2	[C45H80NO8P+H] 1+	37:5	8	5	0	Glycerophospholipids [GP]	PC	Diacylglycerophosphocholines	LMGP01011460	794.569	0.7243 ppm	HG_184.0727(100.0), M-15:1-22:4_224.1031(3.8485)
plasma	PC P- 36:5	PC P- 36:5	PC P- 16:0_20:5	19.45	764.56	285.2	[C44H78NO7P+H] 1+	36:5	8	6	0	Glycerophospholipids [GP]	PC	1-(1Z-alkenyl),2-acylglycerophosphocholines	LMGP01030040	764.559	0.9995 ppm	HG_184.0752(100.0), M_764.5559(23.1998)
plasma	PE 36:4	PE 36:4	PE 18:2_18:2	19.45	740.523	272.8	[C41H74NO8P+H] 1+	36:4	7	4	0	Glycerophospholipids [GP]	PE	Diacylglycerophosphoethanolamines	LMGP02010111	740.523	0.1369 ppm	M-NL_599.5021(100.0), M-C2H7NO3P-H2O_599.5021(100.0)
HeLa	PC O- 29:0	PC O- 29:0	PC O- 14:0_15:0	19.46	678.544	277.1	[C37H76NO7P+H] 1+	29:0	2	0	0	Glycerophospholipids [GP]	PC	1-alkyl,2-acylglycerophosphocholines	LMGP01020011	678.543	1.7029 ppm	HG_184.0733(100.0), M_678.5404(7.1657)
plasma	PE 34:3	PE 34:3	PE 16:0_18:3	19.46	714.509	269.9	[C39H72NO8P+H] 1+	34:3	6	3	0	Glycerophospholipids [GP]	PE	Diacylglycerophosphoethanolamines	LMGP02010041	714.507	2.398 ppm	M-NL_573.4919(100.0), M-C2H7NO3P-H2O_573.4919(100.0)
HeLa	PC P- 31:1	PC P- 31:1	PC P- 16:0_15:1	19.48	702.544	277.2	[C39H76NO7P+H] 1+	31:1	4	2	0	Glycerophospholipids [GP]	PC	1-(1Z-alkenyl),2-acylglycerophosphocholines	LMGP01030024	702.543	1.8185 ppm	HG_184.0727(100.0), M_702.5389(13.6599)
Liver	PC 40:7	PC 40:7	PC 18:1_22:6	19.53	832.585	296.1	[C48H82NO8P+H] 1+	40:7	10	7	0	Glycerophospholipids [GP]	PC	Diacylglycerophosphocholines	LMGP01010847	832.585	0.1479 ppm	HG_184.0733(100.0), M_832.5848(18.0634)
HeLa	PC 16:0_16:1	PC 32:1	PC 16:0_16:1	19.53	732.555	284.1	[C40H78NO8P+H] 1+	32:1	4	1	0	Glycerophospholipids [GP]	PC	Diacylglycerophosphocholines	LMGP01010566	732.554	1.9029 ppm	HG-H2O_166.0631(0.4986), HG_184.0747(100.0), M-16:0-H2O_476.3126(0.3021), M-16:1-H2O_478.3285(0.465), M-16:0_494.3235(0.6713), M-16:1_496.3401(0.889), M-NL_549.4862(0.5729), M-C5H13NO3P-H2O_549.4862(0.5729), M_732.5545(12.7874)
plasma	DG 18:1_20:5_0:0	DG 38:6	DG 18:1_20:5_0:0	19.53	641.513	271.1	[C41H68O5+H] 1+	38:6	8	6	0	Glycerolipids [GL]	DAG	Diacylglycerols	LMGL02010132	641.514	1.7679 ppm	M-20:5_339.29(84.507), M-18:1_359.2588(100.0)
HeLa	PC 34:4	PC 34:4	PC 14:0_20:4	19.54	754.536	286.9	[C42H76NO8P+H] 1+	34:4	7	4	0	Glycerophospholipids [GP]	PC	Diacylglycerophosphocholines	LMGP01010506	754.538	2.5683 ppm	HG_184.0733(41.7646), M-NL_571.4713(100.0), M-C5H13NO3P-H2O_571.4713(100.0)
HeLa	PC P- 38:6	PC P- 38:6	PC P- 16:0_22:6	19.55	790.574	290.5	[C46H80NO7P+H] 1+	38:6	9	7	0	Glycerophospholipids [GP]	PC	1-(1Z-alkenyl),2-acylglycerophosphocholines	LMGP01030015	790.574	0.3003 ppm	HG_184.0731(100.0), M_790.5707(12.3576)
plasma	PC 32:2	PC 32:2	PC 16:1_16:1	19.55	730.538	278.5	[C40H76NO8P+H] 1+	32:2	5	2	0	Glycerophospholipids [GP]	PC	Diacylglycerophosphocholines	LMGP01010682	730.538	0.3551 ppm	HG-H2O_166.0618(5.4308), HG_184.0727(100.0)
plasma	SM d18:1@_18:1@	SM dd36:2	SM d18:1_18:1	19.56	729.591	287.5	[C41H81N2O6P+H] 1+	36:2	4	2	0	Sphingolipids [SP]	Phosphosphingolipids	Ceramide phosphocholines (sphingomyelins)	LMSP03010029	729.591	0.9388 ppm	Phosphocholine_184.0737(100.0), N''_264.2697(3.454), C36H68NO2-H2O_528.5143(3.5655)
plasma	PC O- 34:3	PC O- 34:3	PC O- 16:0_18:3	19.58	742.574	284.5	[C42H80NO7P+H] 1+	34:3	5	3	0	Glycerophospholipids [GP]	PC	1-alkyl,2-acylglycerophosphocholines	LMGP01020041	742.574	0.7307 ppm	HG_184.0725(100.0)
HeLa	PS 33:1	PS 33:1	PS 13:0_20:1	19.6	748.515	277.5	[C39H74NO10P+H] 1+	33:1	5	1	0	Glycerophospholipids [GP]	PS	Diacylglycerophosphoserines	LMGP03010083	748.512	3.3676 ppm	M-NL_563.5069(100.0), M-C3H7NO5P-H2O_563.5069(100.0)
plasma	PC 42:8	PC 42:8	PC 20:2_22:6	19.62	858.597	298.7	[C50H84NO8P+H] 1+	42:8	11	8	0	Glycerophospholipids [GP]	PC	Diacylglycerophosphocholines	LMGP01011865	858.601	4.2931 ppm	HG_184.0727(100.0)
plasma	PC 35:3	PC 35:3	PC 15:0_20:3	19.63	770.569	287.1	[C43H80NO8P+H] 1+	35:3	6	3	0	Glycerophospholipids [GP]	PC	Diacylglycerophosphocholines	LMGP01011423	770.569	0.1245 ppm	HG_184.0722(100.0)
plasma	PC 34:4	PC 34:4	PC 14:0_20:4	19.64	754.536	285.3	[C42H76NO8P+H] 1+	34:4	7	4	0	Glycerophospholipids [GP]	PC	Diacylglycerophosphocholines	LMGP01010506	754.538	2.4874 ppm	M-NL_571.4682(91.0115), M-C5H13NO3P-H2O_571.4682(91.0115), M_754.5355(100.0)
HeLa	PE 37:5	PE 37:5	PE 15:1_22:4	19.65	752.524	275.5	[C42H74NO8P+H] 1+	37:5	8	5	0	Glycerophospholipids [GP]	PE	Diacylglycerophosphoethanolamines	LMGP02010503	752.523	1.9191 ppm	M-NL_611.5042(100.0), M-C2H7NO3P-H2O_611.5042(100.0)
Liver	PC 40:8	PC 40:8	PC 20:4_20:4	19.66	830.567	294.8	[C48H80NO8P+H] 1+	40:8	11	8	0	Glycerophospholipids [GP]	PC	Diacylglycerophosphocholines	LMGP01011047	830.569	2.6875 ppm	M-NL_647.499(100.0), M-C5H13NO3P-H2O_647.499(100.0)
Liver	PC 16:0_22:5@	PC 38:5	PC 16:0_22:5	19.67	808.587	292.7	[C46H82NO8P+H] 1+	38:5	8	5	0	Glycerophospholipids [GP]	PC	Diacylglycerophosphocholines	LMGP01010645	808.585	1.9639 ppm	HG-H2O_166.0645(0.9546), HG_184.0732(100.0), M-16:0-H2O_552.3488(1.0449), M-16:0_570.3603(0.6837)
HeLa	PC O- 34:4	PC O- 34:4	PC O- 14:0_20:4	19.67	740.56	281.1	[C42H78NO7P+H] 1+	34:4	6	4	0	Glycerophospholipids [GP]	PC	1-alkyl,2-acylglycerophosphocholines	LMGP01020021	740.559	1.5264 ppm	HG_184.0729(100.0)
Liver	PC 39:6	PC 39:6	PC 17:0_22:6	19.69	820.585	295.1	[C47H82NO8P+H] 1+	39:6	9	6	0	Glycerophospholipids [GP]	PC	Diacylglycerophosphocholines	LMGP01010720	820.585	0.3706 ppm	HG_184.0745(100.0)
plasma	SM d35:1	SM d35:1	SM d18:1_17:0	19.69	717.59	286.9	[C40H81N2O6P+H] 1+	35:1	3	1	0	Sphingolipids [SP]	Phosphosphingolipids	Ceramide phosphocholines (sphingomyelins)	LMSP03010044	717.591	1.0869 ppm	Phosphocholine_184.0725(100.0)
Liver	PE 38:6	PE 38:6	PE 16:0_22:6	19.69	764.523	278.7	[C43H74NO8P+H] 1+	38:6	9	6	0	Glycerophospholipids [GP]	PE	Diacylglycerophosphoethanolamines	LMGP02010095	764.523	1.1704 ppm	M-NL_623.5019(100.0), M-C2H7NO3P-H2O_623.5019(100.0)
plasma	PC 38:7	PC 38:7	PC 16:1_22:6	19.7	804.551	293.5	[C46H78NO8P+H] 1+	38:7	10	7	0	Glycerophospholipids [GP]	PC	Diacylglycerophosphocholines	LMGP01010696	804.554	3.8811 ppm	HG_184.0726(6.165), M-NL_621.4895(100.0), M-C5H13NO3P-H2O_621.4895(100.0), M_804.55(71.3169)
HeLa	PC 16:0_20:4	PC 36:4	PC 16:0_20:4	19.73	782.571	289.7	[C44H80NO8P+H] 1+	36:4	7	4	0	Glycerophospholipids [GP]	PC	Diacylglycerophosphocholines	LMGP01010007	782.569	2.3732 ppm	HG_184.0733(100.0), M-20:4-H2O_478.3321(0.434), M-20:4_496.3398(1.86), M-16:0-H2O_526.3318(0.772), M-16:0_544.3389(0.478), M_782.5701(9.7453)
plasma	PC 34:2	PC 34:2	PC 16:0_18:2	19.73	758.57	284.4	[C42H80NO8P+H] 1+	34:2	5	2	0	Glycerophospholipids [GP]	PC	Diacylglycerophosphocholines	LMGP01010585	758.569	0.4368 ppm	HG_184.0732(100.0), M_758.5673(12.2758)
HeLa	PC 16:1_18:1	PC 34:2	PC 16:1_18:1	19.83	758.571	286.6	[C42H80NO8P+H] 1+	34:2	5	2	0	Glycerophospholipids [GP]	PC	Diacylglycerophosphocholines	LMGP01010678	758.569	1.7242 ppm	HG-H2O_166.062(0.4208), HG_184.0725(100.0), 15:1 C=O+_237.2207(0.0301), M-18:1-H2O_476.3126(0.3632), M-18:1_494.3228(0.6404), M-16:1-H2O_504.3475(0.3763), M-16:1_522.3536(0.7373), M-NL_575.5077(0.374), M-C5H13NO3P-H2O_575.5077(0.374), M_758.5681(9.799)
plasma	SM d34:1	SM d34:1	SM d18:1_16:0	19.85	703.576	283.4	[C39H79N2O6P+H] 1+	34:1	3	1	0	Sphingolipids [SP]	Phosphosphingolipids	Ceramide phosphocholines (sphingomyelins)	LMSP03010003	703.575	1.0959 ppm	Phosphocholine_184.0728(100.0)
HeLa	PE 34:3	PE 34:3	PE 16:0_18:3	19.85	714.508	271.7	[C39H72NO8P+H] 1+	34:3	6	3	0	Glycerophospholipids [GP]	PE	Diacylglycerophosphoethanolamines	LMGP02010041	714.507	1.5437 ppm	M-NL_573.4925(100.0), M-C2H7NO3P-H2O_573.4925(100.0)
plasma	PC 42:8	PC 42:8	PC 20:2_22:6	19.86	858.594	298.9	[C50H84NO8P+H] 1+	42:8	11	8	0	Glycerophospholipids [GP]	PC	Diacylglycerophosphocholines	LMGP01011865	858.601	7.5631 ppm	HG_184.0724(100.0)
HeLa	PC O- 31:1	PC O- 31:1	PC O- 16:0_15:1	19.86	704.56	280.8	[C39H78NO7P+H] 1+	31:1	3	1	0	Glycerophospholipids [GP]	PC	1-alkyl,2-acylglycerophosphocholines	LMGP01020181	704.559	2.0376 ppm	HG_184.0755(100.0), M-NL_521.4922(3.4583)
HeLa	PE 16:0_22:6	PE 38:6	PE 16:0_22:6	19.87	764.523	278.6	[C43H74NO8P+H] 1+	38:6	9	6	0	Glycerophospholipids [GP]	PE	Diacylglycerophosphoethanolamines	LMGP02010095	764.523	1.0108 ppm	15:0 C=O+_239.2382(2.492), 16:0 PE_313.2714(5.5068), 22:6 PE_385.2739(1.633), M-NL_623.5045(100.0), M-C2H7NO3P-H2O_623.5045(100.0)
Liver	PC 16:0_18:2	PC 34:2	PC 16:0_18:2	19.88	758.571	286.3	[C42H80NO8P+H] 1+	34:2	5	2	0	Glycerophospholipids [GP]	PC	Diacylglycerophosphocholines	LMGP01010585	758.569	1.5633 ppm	HG-H2O_166.0627(0.5096), HG_184.073(100.0), M-18:2-H2O_478.3287(0.3615), M-18:2_496.3391(1.6799), M-16:0-H2O_502.3286(0.5805), M-16:0_520.3367(0.2501), M-NL_575.5043(0.4346), M-C5H13NO3P-H2O_575.5043(0.4346), M_758.567(14.1219)
plasma	PC 16:0@_16:1	PC 32:1	PC 16:0_16:1	19.88	732.555	282.2	[C40H78NO8P+H] 1+	32:1	4	1	0	Glycerophospholipids [GP]	PC	Diacylglycerophosphocholines	LMGP01010566	732.554	1.2364 ppm	HG_184.0725(100.0), M-16:1_496.3411(3.1767)
plasma	PC 16:0_22:5	PC 38:5	PC 16:0_22:5	19.9	808.586	293.3	[C46H82NO8P+H] 1+	38:5	8	5	0	Glycerophospholipids [GP]	PC	Diacylglycerophosphocholines	LMGP01010645	808.585	1.1336 ppm	HG-H2O_166.0625(0.4757), HG_184.0727(100.0), M-22:5-H2O_478.3271(0.3193), M-22:5_496.3421(1.3744), M-16:0-H2O_552.3444(0.2979), M-16:0_570.3529(0.0897), M-NL_625.5202(0.2904), M-C5H13NO3P-H2O_625.5202(0.2904), M_808.5846(10.4612)
plasma	SM d34:0	SM d34:0	SM d18:0_16:0	19.91	705.59	288.2	[C39H81N2O6P+H] 1+	34:0	2	0	0	Sphingolipids [SP]	Phosphosphingolipids	Ceramide phosphocholines (sphingomyelins)	LMSP03010004	705.591	0.3268 ppm	Phosphocholine_184.0756(100.0)
plasma	PC 31:0	PC 31:0	PC 10:0_21:0	19.91	720.554	281.5	[C39H78NO8P+H] 1+	31:0	3	0	0	Glycerophospholipids [GP]	PC	Diacylglycerophosphocholines	LMGP01010396	720.554	0.8335 ppm	HG-H2O_166.063(3.6043), HG_184.0733(100.0)
Liver	PC 18:2_18:3@	PC 36:5	PC 18:2_18:3	19.92	780.552	289.9	[C44H78NO8P+H] 1+	36:5	8	5	0	Glycerophospholipids [GP]	PC	Diacylglycerophosphocholines	LMGP01011625	780.554	2.6712 ppm	HG_184.0745(12.2305), 17:2 C=O+_263.2374(4.682), M-NL_597.4843(100.0), M-C5H13NO3P-H2O_597.4843(100.0), M_780.551(88.1469)
plasma	PE 16:0@_22:6	PE 38:6	PE 16:0_22:6	19.92	764.525	279.1	[C43H74NO8P+H] 1+	38:6	9	6	0	Glycerophospholipids [GP]	PE	Diacylglycerophosphoethanolamines	LMGP02010095	764.523	3.7251 ppm	22:6 PE_385.2746(3.8277), M-NL_623.5023(100.0), M-C2H7NO3P-H2O_623.5023(100.0)
HeLa	PE 16:0_14:0@	PE 30:0	PE 16:0_14:0	19.92	664.492	267.4	[C35H70NO8P+H] 1+	30:0	3	0	0	Glycerophospholipids [GP]	PE	Diacylglycerophosphoethanolamines	LMGP02010297	664.491	0.5954 ppm	16:0 PE_313.273(2.2046), M-NL_523.4721(100.0), M-C2H7NO3P-H2O_523.4721(100.0)
plasma	PC O- 36:4	PC O- 36:4	PC O- 16:0_20:4	19.93	768.588	289.5	[C44H82NO7P+H] 1+	36:4	6	4	0	Glycerophospholipids [GP]	PC	1-alkyl,2-acylglycerophosphocholines	LMGP01020054	768.59	2.5651 ppm	HG_184.0732(100.0)
Liver	PC 40:7	PC 40:7	PC 18:1_22:6	19.95	832.585	295.5	[C48H82NO8P+H] 1+	40:7	10	7	0	Glycerophospholipids [GP]	PC	Diacylglycerophosphocholines	LMGP01010847	832.585	0.0746 ppm	HG_184.0741(100.0)
Liver	PC P- 38:6	PC P- 38:6	PC P- 16:0_22:6	19.96	790.577	292.1	[C46H80NO7P+H] 1+	38:6	9	7	0	Glycerophospholipids [GP]	PC	1-(1Z-alkenyl),2-acylglycerophosphocholines	LMGP01030015	790.574	3.1738 ppm	HG_184.0742(100.0)
Liver	PE 22:6_18:1	PE 40:7	PE 22:6_18:1	19.98	790.539	281.4	[C45H76NO8P+H] 1+	40:7	10	7	0	Glycerophospholipids [GP]	PE	Diacylglycerophosphoethanolamines	LMGP02011143	790.538	0.637 ppm	17:1 C=O+_265.2521(1.9559), 18:1 PE_339.2902(2.2947), 22:6 PE_385.2753(2.4494), M-22:6-H2O_462.297(1.247), M-22:6_480.3079(1.5669), M-NL_649.5195(100.0), M-C2H7NO3P-H2O_649.5195(100.0)
Liver	PC 38:6	PC 38:6	PC 16:0_22:6	19.99	806.568	292.7	[C46H80NO8P+H] 1+	38:6	9	6	0	Glycerophospholipids [GP]	PC	Diacylglycerophosphocholines	LMGP01010650	806.569	1.6324 ppm	HG_184.0731(97.5369), M-NL_623.4996(100.0), M-C5H13NO3P-H2O_623.4996(100.0)
Liver	PC 39:6	PC 39:6	PC 17:0_22:6	20	820.585	294.9	[C47H82NO8P+H] 1+	39:6	9	6	0	Glycerophospholipids [GP]	PC	Diacylglycerophosphocholines	LMGP01010720	820.585	0.3732 ppm	HG_184.0727(100.0), M_820.5807(7.9127)
HeLa	PC O- 33:2	PC O- 33:2	PC O- 16:0_17:2	20	730.577	283.5	[C41H80NO7P+H] 1+	33:2	4	2	0	Glycerophospholipids [GP]	PC	1-alkyl,2-acylglycerophosphocholines	LMGP01020184	730.574	2.6826 ppm	HG_184.0739(100.0)
HeLa	SM d36:1	SM d36:1	SM d18:1_18:0	20.03	731.603	290.2	[C41H83N2O6P+H] 1+	36:1	3	1	0	Sphingolipids [SP]	Phosphosphingolipids	Ceramide phosphocholines (sphingomyelins)	LMSP03010001	731.606	4.6042 ppm	Phosphocholine_184.0732(100.0)
HeLa	SM d35:1	SM d35:1	SM d18:1_17:0	20.04	717.591	288.8	[C40H81N2O6P+H] 1+	35:1	3	1	0	Sphingolipids [SP]	Phosphosphingolipids	Ceramide phosphocholines (sphingomyelins)	LMSP03010044	717.591	0.1039 ppm	Phosphocholine_184.0735(100.0)
HeLa	PC 16:0_16:1	PC 32:1	PC 16:0_16:1	20.04	732.554	281.9	[C40H78NO8P+H] 1+	32:1	4	1	0	Glycerophospholipids [GP]	PC	Diacylglycerophosphocholines	LMGP01010566	732.554	0.1533 ppm	HG_184.0729(100.0), M-16:0-H2O_476.3134(1.0429), M-16:1-H2O_478.3298(0.6954), M-16:0_494.3231(0.7955), M-16:1_496.3424(3.0878)
plasma	PC 16:0@_20:4	PC 36:4	PC 16:0_20:4	20.05	782.569	290	[C44H80NO8P+H] 1+	36:4	7	4	0	Glycerophospholipids [GP]	PC	Diacylglycerophosphocholines	LMGP01010007	782.569	0.5125 ppm	HG_184.0733(100.0), M-20:4-H2O_478.3294(0.2925), M-20:4_496.3416(1.0823), M-NL_599.5024(1.3237), M-C5H13NO3P-H2O_599.5024(1.3237)
HeLa	PC 40:6	PC 40:6	PC 18:0_22:6	20.06	834.601	295.9	[C48H84NO8P+H] 1+	40:6	9	6	0	Glycerophospholipids [GP]	PC	Diacylglycerophosphocholines	LMGP01010821	834.601	0.4832 ppm	HG_184.073(100.0)
HeLa	PE 22:6_18:1@	PE 40:7	PE 22:6_18:1	20.06	790.539	281.9	[C45H76NO8P+H] 1+	40:7	10	7	0	Glycerophospholipids [GP]	PE	Diacylglycerophosphoethanolamines	LMGP02011143	790.538	0.8686 ppm	22:6 PE_385.2762(3.0812), M-NL_649.5175(100.0), M-C2H7NO3P-H2O_649.5175(100.0)
HeLa	PE 16:0_20:4	PE 36:4	PE 16:0_20:4	20.07	740.523	275.3	[C41H74NO8P+H] 1+	36:4	7	4	0	Glycerophospholipids [GP]	PE	Diacylglycerophosphoethanolamines	LMGP02010096	740.523	0.7963 ppm	16:0 PE_313.2747(11.7454), 20:4 PE_361.2738(4.1672), M-NL_599.5013(100.0), M-C2H7NO3P-H2O_599.5013(100.0)
HeLa	PC 34:0	PC 34:0	PC 10:0_24:0	20.08	762.602	293.2	[C42H84NO8P+H] 1+	34:0	3	0	0	Glycerophospholipids [GP]	PC	Diacylglycerophosphocholines	LMGP01010400	762.601	2.2096 ppm	HG_184.0724(100.0)
Liver	PE 16:1@_16:0	PE 32:1	PE 16:1_16:0	20.08	690.507	268.7	[C37H72NO8P+H] 1+	32:1	4	1	0	Glycerophospholipids [GP]	PE	Diacylglycerophosphoethanolamines	LMGP02010520	690.507	0.3472 ppm	16:0 PE_313.2736(4.5899), M-NL_549.4863(100.0), M-C2H7NO3P-H2O_549.4863(100.0)
HeLa	PC P- 16:0@_22:6	PC P- 38:6	PC P- 16:0_22:6	20.09	790.575	291.3	[C46H80NO7P+H] 1+	38:6	9	7	0	Glycerophospholipids [GP]	PC	1-(1Z-alkenyl),2-acylglycerophosphocholines	LMGP01030015	790.574	0.3945 ppm	HG-H2O_166.0638(0.5346), HG_184.0732(100.0), M-22:6_480.3463(2.4195)
HeLa	PE 16:1_16:0	PE 32:1	PE 16:1_16:0	20.13	690.507	268.7	[C37H72NO8P+H] 1+	32:1	4	1	0	Glycerophospholipids [GP]	PE	Diacylglycerophosphoethanolamines	LMGP02010520	690.507	0.7135 ppm	15:1 C=O+_237.2199(0.4878), 15:0 C=O+_239.2363(0.395), 16:0 PE_313.2733(1.1572), M-16:1_454.2932(1.1773), M-NL_549.4874(100.0), M-C2H7NO3P-H2O_549.4874(100.0)
plasma	SM dd36:2	SM dd36:2	SM d18:1_18:1	20.14	729.591	290.2	[C41H81N2O6P+H] 1+	36:2	4	2	0	Sphingolipids [SP]	Phosphosphingolipids	Ceramide phosphocholines (sphingomyelins)	LMSP03010029	729.591	0.1858 ppm	Phosphocholine_184.0748(100.0)
plasma	PC O- 36:4	PC O- 36:4	PC O- 16:0_20:4	20.15	768.587	290.5	[C44H82NO7P+H] 1+	36:4	6	4	0	Glycerophospholipids [GP]	PC	1-alkyl,2-acylglycerophosphocholines	LMGP01020054	768.59	4.4709 ppm	HG_184.0723(100.0)
plasma	PC 36:5	PC 36:5	PC 16:0_20:5	20.15	780.551	290	[C44H78NO8P+H] 1+	36:5	8	5	0	Glycerophospholipids [GP]	PC	Diacylglycerophosphocholines	LMGP01010633	780.554	3.2967 ppm	HG_184.0729(33.0017), M-NL_597.4858(100.0), M-C5H13NO3P-H2O_597.4858(100.0), M_780.5479(67.2399)
plasma	PC 32:1	PC 32:1	PC 14:0_18:1	20.17	732.555	281	[C40H78NO8P+H] 1+	32:1	4	1	0	Glycerophospholipids [GP]	PC	Diacylglycerophosphocholines	LMGP01010490	732.554	1.0698 ppm	HG_184.0724(100.0)
plasma	PC 35:3	PC 35:3	PC 15:0_20:3	20.18	770.57	288.4	[C43H80NO8P+H] 1+	35:3	6	3	0	Glycerophospholipids [GP]	PC	Diacylglycerophosphocholines	LMGP01011423	770.569	1.0637 ppm	HG_184.0731(74.2331)
HeLa	PC O- 32:2	PC O- 32:2	PC O- 14:0_18:2	20.18	716.559	283.3	[C40H78NO7P+H] 1+	32:2	4	2	0	Glycerophospholipids [GP]	PC	1-alkyl,2-acylglycerophosphocholines	LMGP01020017	716.559	0.2112 ppm	HG_184.0728(100.0)
plasma	PE 40:7	PE 40:7	PE 18:3_22:4	20.18	790.54	281.5	[C45H76NO8P+H] 1+	40:7	10	7	0	Glycerophospholipids [GP]	PE	Diacylglycerophosphoethanolamines	LMGP02010708	790.538	1.8723 ppm	M-NL_649.5223(100.0), M-C2H7NO3P-H2O_649.5223(100.0)
HeLa	PC 15:0_16:0	PC 31:0	PC 15:0_16:0	20.19	720.553	282.1	[C39H78NO8P+H] 1+	31:0	3	0	0	Glycerophospholipids [GP]	PC	Diacylglycerophosphocholines	LMGP01010532	720.554	1.7077 ppm	HG_184.0734(100.0), M-16:0_482.3276(0.7006), M-15:0_496.3406(2.1255), M-NL_537.4858(1.0498), M-C5H13NO3P-H2O_537.4858(1.0498), M_720.5505(16.8348)
plasma	PC 34:3	PC 34:3	PC 16:0_18:3	20.19	756.554	281.5	[C42H78NO8P+H] 1+	34:3	6	3	0	Glycerophospholipids [GP]	PC	Diacylglycerophosphocholines	LMGP01010598	756.554	0.8745 ppm	HG_184.0751(100.0), M_756.5521(12.8617)
plasma	PC 38:6	PC 38:6	PC 16:0_22:6	20.2	806.568	292.8	[C46H80NO8P+H] 1+	38:6	9	6	0	Glycerophospholipids [GP]	PC	Diacylglycerophosphocholines	LMGP01010650	806.569	1.5567 ppm	HG_184.074(100.0), M-NL_623.5023(24.6441), M-C5H13NO3P-H2O_623.5023(24.6441), M_806.5678(20.0492)
Liver	PE 18:1_18:1	PE 36:2	PE 18:1_18:1	20.21	794.569	290.8	[C43H82NO8P+Na] 1+	36:2	5	2	0	Glycerophospholipids [GP]	PE	Diacylglycerophosphoethanolamines	LMGP02010326	794.567	2.2185 ppm	18:1 PE_339.291(11.2143), M-NL_625.5183(100.0), M-C4H11NO3P-H2O_625.5183(100.0)
plasma	PC 18:1_18:2	PC 36:3	PC 18:1_18:2	20.21	784.586	289.8	[C44H82NO8P+H] 1+	36:3	6	3	0	Glycerophospholipids [GP]	PC	Diacylglycerophosphocholines	LMGP01010893	784.585	1.7128 ppm	HG_184.0725(100.0), M-18:1-H2O_502.3305(0.2995), M-18:2-H2O_504.3442(0.3781), M-18:1_520.3383(0.4866), M-18:2_522.3545(1.4755), M-NL_601.523(0.2847), M-C5H13NO3P-H2O_601.523(0.2847), M_784.5838(10.3515)
Liver	PC 31:0	PC 31:0	PC 10:0_21:0	20.22	720.554	282.3	[C39H78NO8P+H] 1+	31:0	3	0	0	Glycerophospholipids [GP]	PC	Diacylglycerophosphocholines	LMGP01010396	720.554	0.0711 ppm	HG_184.0725(100.0)
Liver	PE 16:0_20:4	PE 36:4	PE 16:0_20:4	20.22	740.523	276.9	[C41H74NO8P+H] 1+	36:4	7	4	0	Glycerophospholipids [GP]	PE	Diacylglycerophosphoethanolamines	LMGP02010096	740.523	0.7139 ppm	16:0 PE_313.273(31.6299), 20:4 PE_361.2768(1.6061), M-20:4_454.2938(1.1498), M-NL_599.5018(100.0), M-C2H7NO3P-H2O_599.5018(100.0)
HeLa	PC 18:1@_20:4	PC 38:5	PC 18:1_20:4	20.24	808.584	292.7	[C46H82NO8P+H] 1+	38:5	8	5	0	Glycerophospholipids [GP]	PC	Diacylglycerophosphocholines	LMGP01010905	808.585	1.7348 ppm	HG_184.0744(100.0), M-20:4_522.3527(2.2549)
plasma	PC 31:0	PC 31:0	PC 10:0_21:0	20.24	720.554	281.7	[C39H78NO8P+H] 1+	31:0	3	0	0	Glycerophospholipids [GP]	PC	Diacylglycerophosphocholines	LMGP01010396	720.554	0.8335 ppm	HG_184.0722(100.0), M_720.5475(13.2037)
Liver	PC 18:1@_22:5	PC 40:6	PC 18:1_22:5	20.26	834.601	297	[C48H84NO8P+H] 1+	40:6	9	6	0	Glycerophospholipids [GP]	PC	Diacylglycerophosphocholines	LMGP01010846	834.601	0.2481 ppm	HG_184.072(100.0), M-22:5_522.3585(0.1385), M_834.5954(20.093)
Liver	PC 37:4	PC 37:4	PC 17:0_20:4	20.28	796.585	292.7	[C45H82NO8P+H] 1+	37:4	7	4	0	Glycerophospholipids [GP]	PC	Diacylglycerophosphocholines	LMGP01010003	796.585	0.3051 ppm	HG_184.0732(100.0)
Liver	PC 16:0@_22:5	PC 38:5	PC 16:0_22:5	20.31	808.585	293.8	[C46H82NO8P+H] 1+	38:5	8	5	0	Glycerophospholipids [GP]	PC	Diacylglycerophosphocholines	LMGP01010645	808.585	0.0741 ppm	HG-H2O_166.0623(0.6872), HG_184.0733(100.0), M-22:5_496.338(1.3513), M-NL_625.5181(1.7593), M-C5H13NO3P-H2O_625.5181(1.7593)
Liver	PC 16:0@_20:3	PC 36:3	PC 16:0_20:3	20.37	784.586	289.8	[C44H82NO8P+H] 1+	36:3	6	3	0	Glycerophospholipids [GP]	PC	Diacylglycerophosphocholines	LMGP01010622	784.585	1.4795 ppm	HG_184.0731(100.0), M-20:3-H2O_478.3278(1.2084), M-20:3_496.3438(0.8892)
HeLa	PE O- 36:5	PE O- 36:5	PE O- 16:0_20:5	20.37	724.527	274.5	[C41H74NO7P+H] 1+	36:5	7	5	0	Glycerophospholipids [GP]	PE	1-alkyl,2-acylglycerophosphoethanolamines	LMGP02020095	724.528	0.5609 ppm	M-NL_583.5081(100.0)
Liver	PC 33:1	PC 33:1	PC 15:0_18:1	20.38	746.57	284.5	[C41H80NO8P+H] 1+	33:1	4	1	0	Glycerophospholipids [GP]	PC	Diacylglycerophosphocholines	LMGP01010541	746.569	0.3621 ppm	HG_184.0744(100.0)
Liver	PC 18:3_20:3@	PC 38:6	PC 18:3_20:3	20.39	806.568	293.2	[C46H80NO8P+H] 1+	38:6	9	6	0	Glycerophospholipids [GP]	PC	Diacylglycerophosphocholines	LMGP01011662	806.569	1.4053 ppm	HG_184.0731(33.5518), M-18:3-H2O_528.3487(10.616), M-NL_623.5036(100.0), M-C5H13NO3P-H2O_623.5036(100.0), M_806.5642(46.789)
Liver	PE 20:4_18:1	PE 38:5	PE 20:4_18:1	20.44	766.538	279.7	[C43H76NO8P+H] 1+	38:5	8	5	0	Glycerophospholipids [GP]	PE	Diacylglycerophosphoethanolamines	LMGP02010944	766.538	0.418 ppm	17:1 C=O+_265.2557(1.1615), 18:1 PE_339.2897(20.3744), 20:4 PE_361.2741(4.8182), M-20:4-H2O_462.298(0.7925), M-20:4_480.309(0.9943), M-NL_625.5191(100.0), M-C2H7NO3P-H2O_625.5191(100.0)
plasma	PC O- 36:4	PC O- 36:4	PC O- 16:0_20:4	20.45	768.589	289.2	[C44H82NO7P+H] 1+	36:4	6	4	0	Glycerophospholipids [GP]	PC	1-alkyl,2-acylglycerophosphocholines	LMGP01020054	768.59	1.5327 ppm	HG_184.0743(100.0)
plasma	PC 35:3	PC 35:3	PC 15:0_20:3	20.45	770.57	285.9	[C43H80NO8P+H] 1+	35:3	6	3	0	Glycerophospholipids [GP]	PC	Diacylglycerophosphocholines	LMGP01011423	770.569	0.2716 ppm	HG_184.0743(100.0), M_770.5657(84.2857)
plasma	PC 40:6	PC 40:6	PC 18:0_22:6	20.47	834.6	297	[C48H84NO8P+H] 1+	40:6	9	6	0	Glycerophospholipids [GP]	PC	Diacylglycerophosphocholines	LMGP01010821	834.601	1.0526 ppm	HG_184.0743(100.0), M_834.5972(10.6422)
HeLa	PC 18:1@_18:4	PC 36:5	PC 18:1_18:4	20.47	780.552	289.4	[C44H78NO8P+H] 1+	36:5	8	5	0	Glycerophospholipids [GP]	PC	Diacylglycerophosphocholines	LMGP01011604	780.554	2.0456 ppm	HG_184.0738(100.0), M-18:4_522.3543(4.9057)
plasma	PC O- 38:6	PC O- 38:6	PC O- 16:0_22:6	20.48	792.589	294	[C46H82NO7P+H] 1+	38:6	8	6	0	Glycerophospholipids [GP]	PC	1-alkyl,2-acylglycerophosphocholines	LMGP01020064	792.59	0.9472 ppm	HG_184.0725(100.0), M-NL_609.5274(0.6519), M_792.5891(14.9905)
plasma	PC 17:0_20:4	PC 37:4	PC 17:0_20:4	20.48	796.584	292.9	[C45H82NO8P+H] 1+	37:4	7	4	0	Glycerophospholipids [GP]	PC	Diacylglycerophosphocholines	LMGP01010003	796.585	0.8415 ppm	HG_184.0729(100.0), M-20:4_510.358(0.6025), M-17:0-H2O_526.3312(1.2152), M_796.583(6.5813)
Liver	PC O- 36:5	PC O- 36:5	PC O- 16:0_20:5	20.49	766.576	286.8	[C44H80NO7P+H] 1+	36:5	7	5	0	Glycerophospholipids [GP]	PC	1-alkyl,2-acylglycerophosphocholines	LMGP01020058	766.574	2.2381 ppm	HG_184.0726(78.2379), M_766.5748(21.1886)
HeLa	PC 18:1_18:2@	PC 36:3	PC 18:1_18:2	20.5	784.586	290.1	[C44H82NO8P+H] 1+	36:3	6	3	0	Glycerophospholipids [GP]	PC	Diacylglycerophosphocholines	LMGP01010893	784.585	0.9349 ppm	HG_184.0728(100.0), M-18:1_520.3372(0.8434), M-NL_601.5206(0.4854), M-C5H13NO3P-H2O_601.5206(0.4854), M_784.5854(10.7209)
plasma	PC 34:2	PC 34:2	PC 16:0_18:2	20.5	758.569	284.7	[C42H80NO8P+H] 1+	34:2	5	2	0	Glycerophospholipids [GP]	PC	Diacylglycerophosphocholines	LMGP01010585	758.569	0.4483 ppm	HG_184.0732(100.0)
Liver	PE 16:0_20:4	PE 36:4	PE 16:0_20:4	20.5	740.523	277.6	[C41H74NO8P+H] 1+	36:4	7	4	0	Glycerophospholipids [GP]	PE	Diacylglycerophosphoethanolamines	LMGP02010096	740.523	0.0545 ppm	16:0 PE_313.2755(7.082), 20:4 PE_361.2721(1.9931), M-NL_599.5024(100.0), M-C2H7NO3P-H2O_599.5024(100.0)
plasma	PI 38:4	PI 38:4	PI 18:0_20:4	20.51	887.564	304.5	[C47H83O13P+H] 1+	38:4	7	4	0	Glycerophospholipids [GP]	PI	Diacylglycerophosphoinositols	LMGP06010010	887.564	0.7722 ppm	M-NL_627.5403(100.0), M-C6H12O8P-H2O_627.5403(100.0)
plasma	PC 35:2	PC 35:2	PC 13:0_22:2	20.51	772.586	287.5	[C43H82NO8P+H] 1+	35:2	5	2	0	Glycerophospholipids [GP]	PC	Diacylglycerophosphocholines	LMGP01011360	772.585	1.6604 ppm	HG_184.0723(100.0)
HeLa	PS 16:0_18:1@	PS 34:1	PS 16:0_18:1	20.51	762.529	282.1	[C40H76NO10P+H] 1+	34:1	5	1	0	Glycerophospholipids [GP]	PS	Diacylglycerophosphoserines	LMGP03010007	762.528	1.5919 ppm	15:0 C=O+_239.2391(2.4719), M-NL_577.5198(100.0), M-C3H7NO5P-H2O_577.5198(100.0)
plasma	PC 18:1_20:4	PC 38:5	PC 18:1_20:4	20.52	808.585	294.3	[C46H82NO8P+H] 1+	38:5	8	5	0	Glycerophospholipids [GP]	PC	Diacylglycerophosphocholines	LMGP01010905	808.585	0.7535 ppm	HG-H2O_166.0627(1.0006), HG_184.0738(100.0), M-20:4-H2O_504.3438(0.4583), M-20:4_522.356(1.2244), M-18:1-H2O_526.3278(0.0824), M-NL_625.5157(0.6887), M-C5H13NO3P-H2O_625.5157(0.6887)
HeLa	PC 16:0_17:1	PC 33:1	PC 16:0_17:1	20.52	746.571	285.8	[C41H80NO8P+H] 1+	33:1	4	1	0	Glycerophospholipids [GP]	PC	Diacylglycerophosphocholines	LMGP01010571	746.569	2.1607 ppm	HG-H2O_166.063(0.6205), HG_184.0731(100.0), M-17:1-H2O_478.3283(0.4422), M-16:0-H2O_490.327(0.207), M-17:1_496.3406(1.0891), M-16:0_508.3389(0.5486), M-NL_563.5025(0.6633), M-C5H13NO3P-H2O_563.5025(0.6633), M_746.5684(8.957)
HeLa	PC O- 16:0@_14:0	PC O- 30:0	PC O- 16:0_14:0	20.54	692.559	280.8	[C38H78NO7P+H] 1+	30:0	2	0	0	Glycerophospholipids [GP]	PC	1-alkyl,2-acylglycerophosphocholines	LMGP01020178	692.559	0.6628 ppm	HG-H2O_166.0647(0.3993), HG_184.0729(100.0), M-14:0_482.3573(1.2914), M_692.5591(6.887)
Liver	PE 36:5	PE 36:5	PE 14:1_22:4	20.54	738.505	277.6	[C41H72NO8P+H] 1+	36:5	8	5	0	Glycerophospholipids [GP]	PE	Diacylglycerophosphoethanolamines	LMGP02010450	738.507	2.9694 ppm	M-NL_597.4911(21.5609), M-C2H7NO3P-H2O_597.4911(21.5609), M-C2H6N_695.4661(62.6468)
Liver	PC 40:6	PC 40:6	PC 18:0_22:6	20.55	834.601	297.5	[C48H84NO8P+H] 1+	40:6	9	6	0	Glycerophospholipids [GP]	PC	Diacylglycerophosphocholines	LMGP01010821	834.601	0.2481 ppm	HG_184.0736(100.0), M_834.5966(18.3752)
Liver	PG 34:1	PG 34:1	PG 16:0_18:1	20.55	749.533	287.5	[C40H77O10P+H] 1+	34:1	4	1	0	Glycerophospholipids [GP]	PG	Diacylglycerophosphoglycerols	LMGP04010002	749.533	0.3295 ppm	M-NL_577.5242(100.0), M-C3H8O5P-H2O_577.5242(100.0)
HeLa	PC P- 16:0@_16:1	PC P- 32:1	PC P- 16:0_16:1	20.55	716.559	281.9	[C40H78NO7P+H] 1+	32:1	4	2	0	Glycerophospholipids [GP]	PC	1-(1Z-alkenyl),2-acylglycerophosphocholines	LMGP01030026	716.559	0.3851 ppm	HG_184.0734(100.0), M-16:1_480.3472(2.0381), M_716.5587(13.0)
plasma	PC 16:0_20:3	PC 36:3	PC 16:0_20:3	20.56	784.585	290.5	[C44H82NO8P+H] 1+	36:3	6	3	0	Glycerophospholipids [GP]	PC	Diacylglycerophosphocholines	LMGP01010622	784.585	0.3126 ppm	HG_184.0728(100.0), M-20:3-H2O_478.3283(0.4505), M-20:3_496.3392(1.3361), M-16:0-H2O_528.3417(0.4262), M-16:0_546.3569(0.1509), M-NL_601.5229(0.305), M-C5H13NO3P-H2O_601.5229(0.305), M_784.5841(13.3311)
HeLa	PC 30:0	PC 30:0	PC 10:0_20:0	20.57	706.538	279	[C38H76NO8P+H] 1+	30:0	3	0	0	Glycerophospholipids [GP]	PC	Diacylglycerophosphocholines	LMGP01010395	706.538	0.1944 ppm	HG_184.0737(100.0)
HeLa	PC 15:1_16:1@	PC 31:2	PC 15:1_16:1	20.57	716.523	272.8	[C39H74NO8P+H] 1+	31:2	5	2	0	Glycerophospholipids [GP]	PC	Diacylglycerophosphocholines	LMGP01011438	716.523	0.2267 ppm	HG_184.0727(100.0), M-15:1-H2O_476.3112(6.8193)
HeLa	PC P- 18:0@_22:6	PC P- 40:6	PC P- 18:0_22:6	20.59	818.606	296.6	[C48H84NO7P+H] 1+	40:6	9	7	0	Glycerophospholipids [GP]	PC	1-(1Z-alkenyl),2-acylglycerophosphocholines	LMGP01030014	818.606	0.2022 ppm	HG_184.0733(100.0), M-22:6_508.3753(1.5135)
Liver	PC 18:1_20:3	PC 38:4	PC 18:1_20:3	20.59	810.601	293.7	[C46H84NO8P+H] 1+	38:4	7	4	0	Glycerophospholipids [GP]	PC	Diacylglycerophosphocholines	LMGP01010904	810.601	0.1802 ppm	HG-H2O_166.0641(0.5981), HG_184.0729(100.0), M-20:3_522.3529(2.2414), M-18:1_546.3514(0.5981), M_810.5979(14.8153)
Liver	PC 39:7	PC 39:7	PC 17:1_22:6	20.6	818.567	295	[C47H80NO8P+H] 1+	39:7	10	7	0	Glycerophospholipids [GP]	PC	Diacylglycerophosphocholines	LMGP01011550	818.569	3.0997 ppm	M-NL_635.4992(100.0), M-C5H13NO3P-H2O_635.4992(100.0)
Liver	PC 17:0@_18:2	PC 35:2	PC 17:0_18:2	20.6	772.585	288.1	[C43H82NO8P+H] 1+	35:2	5	2	0	Glycerophospholipids [GP]	PC	Diacylglycerophosphocholines	LMGP01011505	772.585	0.1566 ppm	HG-H2O_166.0627(0.8995), HG_184.0729(100.0), M-18:2_510.3549(0.9811)
Liver	PC 40:7	PC 40:7	PC 18:1_22:6	20.61	832.583	295.7	[C48H82NO8P+H] 1+	40:7	10	7	0	Glycerophospholipids [GP]	PC	Diacylglycerophosphocholines	LMGP01010847	832.585	2.1246 ppm	M-NL_649.5209(38.7842), M-C5H13NO3P-H2O_649.5209(38.7842), M_832.5827(63.8403)
plasma	PC 38:6	PC 38:6	PC 16:0_22:6	20.62	806.567	293.7	[C46H80NO8P+H] 1+	38:6	9	6	0	Glycerophospholipids [GP]	PC	Diacylglycerophosphocholines	LMGP01010650	806.569	2.8431 ppm	HG_184.0732(100.0), M-NL_623.502(91.5065), M-C5H13NO3P-H2O_623.502(91.5065)
HeLa	PC O- 16:0@_20:5	PC O- 36:5	PC O- 16:0_20:5	20.64	766.575	287.7	[C44H80NO7P+H] 1+	36:5	7	5	0	Glycerophospholipids [GP]	PC	1-alkyl,2-acylglycerophosphocholines	LMGP01020058	766.574	1.1234 ppm	HG-H2O_166.0648(0.6384), HG_184.0735(100.0), M-20:5_482.3607(0.5539), M-NL_583.5105(0.845)
HeLa	PS 36:2	PS 36:2	PS 18:1_18:1	20.64	788.544	285.1	[C42H78NO10P+H] 1+	36:2	6	2	0	Glycerophospholipids [GP]	PS	Diacylglycerophosphoserines	LMGP03010030	788.544	0.8109 ppm	M-NL_603.5353(100.0), M-C3H7NO5P-H2O_603.5353(100.0)
HeLa	PE 40:6	PE 40:6	PE 18:0_22:6	20.64	792.555	283.5	[C45H78NO8P+H] 1+	40:6	9	6	0	Glycerophospholipids [GP]	PE	Diacylglycerophosphoethanolamines	LMGP02010094	792.554	1.1428 ppm	M-NL_651.5347(100.0), M-C2H7NO3P-H2O_651.5347(100.0)
plasma	PE 38:5	PE 38:5	PE 16:1_22:4	20.64	766.538	279.7	[C43H76NO8P+H] 1+	38:5	8	5	0	Glycerophospholipids [GP]	PE	Diacylglycerophosphoethanolamines	LMGP02010538	766.538	0.4578 ppm	M-NL_625.5212(100.0), M-C2H7NO3P-H2O_625.5212(100.0)
plasma	PC O- 32:2	PC O- 32:2	PC O- 14:0_18:2	20.65	716.559	281.7	[C40H78NO7P+H] 1+	32:2	4	2	0	Glycerophospholipids [GP]	PC	1-alkyl,2-acylglycerophosphocholines	LMGP01020017	716.559	0.0408 ppm	HG_184.0748(100.0), M_716.5567(36.8578)
plasma	PC P- 40:6	PC P- 40:6	PC P- 18:0_22:6	20.66	818.605	297.2	[C48H84NO7P+H] 1+	40:6	9	7	0	Glycerophospholipids [GP]	PC	1-(1Z-alkenyl),2-acylglycerophosphocholines	LMGP01030014	818.606	1.246 ppm	HG_184.073(100.0), M-NL_635.5374(1.4701)
Liver	PC 39:5	PC 39:5	PC 16:0_23:5	20.66	822.601	295.6	[C47H84NO8P+H] 1+	39:5	8	5	0	Glycerophospholipids [GP]	PC	Diacylglycerophosphocholines	LMGP01010656	822.601	0.5644 ppm	HG_184.0735(100.0), M_822.5977(13.2119)
Liver	PE 20:4_18:1	PE 38:5	PE 20:4_18:1	20.67	766.538	280.3	[C43H76NO8P+H] 1+	38:5	8	5	0	Glycerophospholipids [GP]	PE	Diacylglycerophosphoethanolamines	LMGP02010944	766.538	0.2986 ppm	17:1 C=O+_265.2557(11.1734), 18:1 PE_339.2884(32.8102), M-20:4_480.3045(3.5874), M-NL_625.5189(100.0), M-C2H7NO3P-H2O_625.5189(100.0)
HeLa	SM d34:1	SM d34:1	SM d18:1_16:0	20.68	703.575	284.3	[C39H79N2O6P+H] 1+	34:1	3	1	0	Sphingolipids [SP]	Phosphosphingolipids	Ceramide phosphocholines (sphingomyelins)	LMSP03010003	703.575	0.0549 ppm	Phosphocholine_184.0735(100.0)
plasma	PE 16:0_18:2	PE 34:2	PE 16:0_18:2	20.68	716.523	273	[C39H74NO8P+H] 1+	34:2	5	2	0	Glycerophospholipids [GP]	PE	Diacylglycerophosphoethanolamines	LMGP02010042	716.523	0.2267 ppm	15:0 C=O+_239.237(4.0674), 17:2 C=O+_263.2377(3.6144), 16:0 PE_313.276(2.2535), 18:2 PE_337.2734(2.7028), M-NL_575.5041(100.0), M-C2H7NO3P-H2O_575.5041(100.0)
plasma	PC 40:3	PC 40:3	PC 18:0_22:3	20.69	840.646	305.9	[C48H90NO8P+H] 1+	40:3	6	3	0	Glycerophospholipids [GP]	PC	Diacylglycerophosphocholines	LMGP01010812	840.648	2.2235 ppm	HG_184.0728(100.0)
plasma	PC O- 16:1@_20:4	PC O- 36:5	PC O- 16:1_20:4	20.7	766.575	287.2	[C44H80NO7P+H] 1+	36:5	7	5	0	Glycerophospholipids [GP]	PC	1-alkyl,2-acylglycerophosphocholines	LMGP01020259	766.574	0.4069 ppm	HG-H2O_166.0631(0.2685), HG_184.0723(100.0), M-20:4_480.3468(2.0713), M_766.5707(9.4741)
Liver	PE 39:6	PE 39:6	PE 17:2_22:4	20.7	778.538	282.8	[C44H76NO8P+H] 1+	39:6	9	6	0	Glycerophospholipids [GP]	PE	Diacylglycerophosphoethanolamines	LMGP02010619	778.538	0.2548 ppm	M-NL_637.5159(100.0), M-C2H7NO3P-H2O_637.5159(100.0)
Liver	PE 18:1_18:2	PE 36:3	PE 18:1_18:2	20.7	742.539	276.1	[C41H76NO8P+H] 1+	36:3	6	3	0	Glycerophospholipids [GP]	PE	Diacylglycerophosphoethanolamines	LMGP02010048	742.538	0.8425 ppm	17:2 C=O+_263.2379(1.2123), 17:1 C=O+_265.2558(1.9253), 18:2 PE_337.2743(2.3479), 18:1 PE_339.2917(1.978), M-18:2-H2O_462.2963(0.6888), M-18:2_480.3062(0.2671), M-NL_601.5196(100.0), M-C2H7NO3P-H2O_601.5196(100.0), M_742.5375(0.2402)
HeLa	PC 37:5	PC 37:5	PC 15:1_22:4	20.71	794.567	292	[C45H80NO8P+H] 1+	37:5	8	5	0	Glycerophospholipids [GP]	PC	Diacylglycerophosphocholines	LMGP01011460	794.569	2.5788 ppm	HG_184.0731(100.0), M-NL_611.4977(12.6401), M-C5H13NO3P-H2O_611.4977(12.6401)
Liver	PE 16:0_22:6@	PE 38:6	PE 16:0_22:6	20.71	764.522	280.9	[C43H74NO8P+H] 1+	38:6	9	6	0	Glycerophospholipids [GP]	PE	Diacylglycerophosphoethanolamines	LMGP02010095	764.523	0.1069 ppm	15:0 C=O+_239.2356(41.6667), M-NL_623.5016(100.0), M-C2H7NO3P-H2O_623.5016(100.0), M-C2H6N_721.4744(35.1852)
HeLa	PC 17:1_18:1	PC 35:2	PC 17:1_18:1	20.73	772.586	289.2	[C43H82NO8P+H] 1+	35:2	5	2	0	Glycerophospholipids [GP]	PC	Diacylglycerophosphocholines	LMGP01011532	772.585	1.5024 ppm	HG-H2O_166.0628(0.618), HG_184.0732(100.0), M-17:1-H2O_504.3466(0.2438), M-18:1_508.3405(0.7914), M-17:1_522.3541(1.2389), M-NL_589.5204(0.6373), M-C5H13NO3P-H2O_589.5204(0.6373), M_772.5839(8.8774)
plasma	PI 36:2	PI 36:2	PI 14:0_22:2	20.74	863.564	300.7	[C45H83O13P+H] 1+	36:2	5	2	0	Glycerophospholipids [GP]	PI	Diacylglycerophosphoinositols	LMGP06010075	863.564	0.7937 ppm	M-NL_603.5327(100.0), M-C6H12O8P-H2O_603.5327(100.0)
plasma	PC 17:0@_20:4	PC 37:4	PC 17:0_20:4	20.77	796.585	292.4	[C45H82NO8P+H] 1+	37:4	7	4	0	Glycerophospholipids [GP]	PC	Diacylglycerophosphocholines	LMGP01010003	796.585	0.4583 ppm	HG_184.0731(100.0), M-20:4-H2O_492.3462(0.2627), M-20:4_510.3586(1.8808), M_796.5841(12.6997)
plasma	PC 18:1_22:6@	PC 40:7	PC 18:1_22:6	20.78	832.582	296.5	[C48H82NO8P+H] 1+	40:7	10	7	0	Glycerophospholipids [GP]	PC	Diacylglycerophosphocholines	LMGP01010847	832.585	3.3708 ppm	HG_184.0745(43.4825), M-18:1-H2O_550.3274(4.8228), M-NL_649.5174(68.9975), M-C5H13NO3P-H2O_649.5174(68.9975)
HeLa	PC P- 20:4_18:1@	PC P- 38:5	PC P- 20:4_18:1	20.78	792.591	292	[C46H82NO7P+H] 1+	38:5	8	6	0	Glycerophospholipids [GP]	PC	1-acyl,2-(1Z-alkenyl)-glycerophosphocholines	LMGP01090048	792.59	0.3619 ppm	HG_184.0733(100.0), M-20:4_506.3629(2.4107)
plasma	SM d40:2	SM d40:2	SM d16:1_24:1	20.8	807.637	299.2	[C45H89N2O6P+Na] 1+	40:2	4	2	0	Sphingolipids [SP]	Phosphosphingolipids	Ceramide phosphocholines (sphingomyelins)	LMSP03010071	807.635	2.0738 ppm	Phosphocholine_184.0733(100.0)
HeLa	PE P- 16:0@_22:6	PE P- 38:6	PE P- 16:0_22:6	20.8	748.528	277.3	[C43H74NO7P+H] 1+	38:6	9	7	0	Glycerophospholipids [GP]	PE	1-(1Z-alkenyl),2-acylglycerophosphoethanolamines	LMGP02030001	748.528	0.7618 ppm	22:6 PE_385.273(100.0), M-22:6_438.2991(2.7888), M-NL_607.5085(8.7217)
Liver	PC 17:0_18:2	PC 35:2	PC 17:0_18:2	20.81	772.585	288.1	[C43H82NO8P+H] 1+	35:2	5	2	0	Glycerophospholipids [GP]	PC	Diacylglycerophosphocholines	LMGP01011505	772.585	0.4754 ppm	HG-H2O_166.0629(0.7715), HG_184.0728(100.0), M-18:2-H2O_492.3465(0.2619), M-17:0-H2O_502.3311(0.6327), M-17:0_520.3375(0.302), M-NL_589.5186(0.2003), M-C5H13NO3P-H2O_589.5186(0.2003), M_772.5851(12.6625)
plasma	PC 42:7	PC 42:7	PC 20:1_22:6	20.82	860.614	300.6	[C50H86NO8P+H] 1+	42:7	10	7	0	Glycerophospholipids [GP]	PC	Diacylglycerophosphocholines	LMGP01011834	860.616	2.6101 ppm	HG_184.0726(100.0)
HeLa	PE 18:1_18:1	PE 36:2	PE 18:1_18:1	20.83	766.539	279.7	[C41H78NO8P+Na] 1+	36:2	5	2	0	Glycerophospholipids [GP]	PE	Diacylglycerophosphoethanolamines	LMGP02010039	766.536	4.5149 ppm	18:1 PE_339.2909(36.2039), M-NL_625.5184(100.0), M-C2H7NO3P-H2O_625.5184(100.0)
plasma	PC 36:5	PC 36:5	PC 16:0_20:5	20.85	780.552	288	[C44H78NO8P+H] 1+	36:5	8	5	0	Glycerophospholipids [GP]	PC	Diacylglycerophosphocholines	LMGP01010633	780.554	1.7328 ppm	HG_184.073(100.0), M-NL_597.4853(7.6151), M-C5H13NO3P-H2O_597.4853(7.6151)
plasma	PC O- 32:1	PC O- 32:1	PC O- 14:0_18:1	20.85	718.575	283.8	[C40H80NO7P+H] 1+	32:1	3	1	0	Glycerophospholipids [GP]	PC	1-alkyl,2-acylglycerophosphocholines	LMGP01020016	718.574	0.6039 ppm	HG_184.0738(100.0)
HeLa	PE 18:1_18:2	PE 36:3	PE 18:1_18:2	20.85	742.538	275.7	[C41H76NO8P+H] 1+	36:3	6	3	0	Glycerophospholipids [GP]	PE	Diacylglycerophosphoethanolamines	LMGP02010048	742.538	0.185 ppm	17:2 C=O+_263.2365(2.2808), 18:2 PE_337.2729(4.1415), 18:1 PE_339.2871(2.6715), M-NL_601.5183(100.0), M-C2H7NO3P-H2O_601.5183(100.0)
HeLa	PE 31:0	PE 31:0	PE 12:0_19:0	20.85	678.507	270.1	[C36H72NO8P+H] 1+	31:0	3	0	0	Glycerophospholipids [GP]	PE	Diacylglycerophosphoethanolamines	LMGP02010370	678.507	0.3534 ppm	M-NL_537.483(100.0), M-C2H7NO3P-H2O_537.483(100.0)
HeLa	PS 40:5	PS 40:5	PS 18:1_22:4	20.86	838.559	292.2	[C46H80NO10P+H] 1+	40:5	9	5	0	Glycerophospholipids [GP]	PS	Diacylglycerophosphoserines	LMGP03010339	838.559	0.2232 ppm	M-NL_653.5483(100.0), M-C3H7NO5P-H2O_653.5483(100.0)
HeLa	PC 34:0	PC 34:0	PC 10:0_24:0	20.87	762.597	292.6	[C42H84NO8P+H] 1+	34:0	3	0	0	Glycerophospholipids [GP]	PC	Diacylglycerophosphocholines	LMGP01010400	762.601	4.7535 ppm	HG_184.073(100.0)
plasma	PC 34:3	PC 34:3	PC 16:0_18:3	20.87	756.553	282.4	[C42H78NO8P+H] 1+	34:3	6	3	0	Glycerophospholipids [GP]	PC	Diacylglycerophosphocholines	LMGP01010598	756.554	0.497 ppm	HG_184.0736(100.0), M_756.5512(12.0277)
Liver	PE 17:0_20:4@	PE 37:4	PE 17:0_20:4	20.87	754.538	280.4	[C42H76NO8P+H] 1+	37:4	7	4	0	Glycerophospholipids [GP]	PE	Diacylglycerophosphoethanolamines	LMGP02010003	754.538	0.1011 ppm	17:0 PE_327.2882(17.3767), M-NL_613.5189(100.0), M-C2H7NO3P-H2O_613.5189(100.0)
plasma	SM dd36:2	SM dd36:2	SM d18:1_18:1	20.88	729.591	287.5	[C41H81N2O6P+H] 1+	36:2	4	2	0	Sphingolipids [SP]	Phosphosphingolipids	Ceramide phosphocholines (sphingomyelins)	LMSP03010029	729.591	0.5205 ppm	Phosphocholine_184.0731(100.0)
plasma	PE 18:1_18:2@	PE 36:3	PE 18:1_18:2	20.88	742.538	275.8	[C41H76NO8P+H] 1+	36:3	6	3	0	Glycerophospholipids [GP]	PE	Diacylglycerophosphoethanolamines	LMGP02010048	742.538	0.2672 ppm	18:1 PE_339.2882(3.9663), M-NL_601.5192(100.0), M-C2H7NO3P-H2O_601.5192(100.0)
Liver	PC 44:8	PC 44:8	PC 22:4_22:4	20.89	886.633	303.7	[C52H88NO8P+H] 1+	44:8	11	8	0	Glycerophospholipids [GP]	PC	Diacylglycerophosphocholines	LMGP01012095	886.632	0.6736 ppm	HG_184.0729(100.0)
plasma	PE 18:1_18:1	PE 36:2	PE 18:1_18:1	20.89	766.538	280.6	[C41H78NO8P+Na] 1+	36:2	5	2	0	Glycerophospholipids [GP]	PE	Diacylglycerophosphoethanolamines	LMGP02010039	766.536	3.002 ppm	18:1 PE_339.2883(37.6863), M-NL_625.5178(100.0), M-C2H7NO3P-H2O_625.5178(100.0)
plasma	PC 18:3@_20:4	PC 38:7	PC 18:3_20:4	20.9	804.55	292.8	[C46H78NO8P+H] 1+	38:7	10	7	0	Glycerophospholipids [GP]	PC	Diacylglycerophosphocholines	LMGP01011663	804.554	4.5639 ppm	HG_184.0725(100.0), M-20:4-H2O_500.3126(44.4444), M-NL_621.4889(60.4938), M-C5H13NO3P-H2O_621.4889(60.4938)
Liver	PE 20:5_18:0	PE 38:5	PE 20:5_18:0	20.92	766.539	281.4	[C43H76NO8P+H] 1+	38:5	8	5	0	Glycerophospholipids [GP]	PE	Diacylglycerophosphoethanolamines	LMGP02010973	766.538	0.5773 ppm	18:0 PE_341.3051(10.2832), 20:5 PE_359.2593(1.4307), M-NL_625.5186(100.0), M-C2H7NO3P-H2O_625.5186(100.0)
Liver	PE 36:3	PE 36:3	PE 18:1_18:2	20.95	742.539	277.9	[C41H76NO8P+H] 1+	36:3	6	3	0	Glycerophospholipids [GP]	PE	Diacylglycerophosphoethanolamines	LMGP02010048	742.538	1.5001 ppm	M-NL_601.5211(100.0), M-C2H7NO3P-H2O_601.5211(100.0)
HeLa	SM d38:0	SM d38:0	SM d18:0_20:0	20.96	783.639	297.4	[C43H89N2O6P+Na] 1+	38:0	2	0	0	Sphingolipids [SP]	Phosphosphingolipids	Ceramide phosphocholines (sphingomyelins)	LMSP03010021	783.635	5.0191 ppm	Phosphocholine_184.0732(100.0)
plasma	PC 32:0	PC 32:0	PC 10:0_22:0	20.96	734.566	286.1	[C40H80NO8P+H] 1+	32:0	3	0	0	Glycerophospholipids [GP]	PC	Diacylglycerophosphocholines	LMGP01010397	734.569	4.1189 ppm	HG_184.0747(100.0)
HeLa	PC O- 16:0@_20:4	PC O- 36:4	PC O- 16:0_20:4	20.97	768.591	290.4	[C44H82NO7P+H] 1+	36:4	6	4	0	Glycerophospholipids [GP]	PC	1-alkyl,2-acylglycerophosphocholines	LMGP01020054	768.59	1.7232 ppm	HG-H2O_166.0632(0.5403), HG_184.0748(100.0), M-20:4_482.3617(1.2425), M-NL_585.5195(0.439)
plasma	PC O- 36:4	PC O- 36:4	PC O- 16:0_20:4	20.98	768.591	290.7	[C44H82NO7P+H] 1+	36:4	6	4	0	Glycerophospholipids [GP]	PC	1-alkyl,2-acylglycerophosphocholines	LMGP01020054	768.59	1.1673 ppm	HG_184.073(100.0), M_768.5902(5.5508)
Liver	PC 42:9	PC 42:9	PC 20:3_22:6	21	856.583	301.6	[C50H82NO8P+H] 1+	42:9	12	9	0	Glycerophospholipids [GP]	PC	Diacylglycerophosphocholines	LMGP01011896	856.585	2.4926 ppm	M-NL_673.5169(100.0), M-C5H13NO3P-H2O_673.5169(100.0), M_856.5821(84.8743)
Liver	PC 18:0_22:6	PC 40:6	PC 18:0_22:6	21	834.602	297.9	[C48H84NO8P+H] 1+	40:6	9	6	0	Glycerophospholipids [GP]	PC	Diacylglycerophosphocholines	LMGP01010821	834.601	1.9458 ppm	HG_184.0736(100.0), M-22:6-H2O_506.3593(0.4518), M-22:6_524.3734(1.1941), M-18:0-H2O_550.3327(0.4439), M-18:0_568.3435(0.2598), M-NL_651.5376(0.2747), M-C5H13NO3P-H2O_651.5376(0.2747)
HeLa	PC 34:1	PC 34:1	PC 16:0_18:1	21.01	760.583	288.5	[C42H82NO8P+H] 1+	34:1	4	1	0	Glycerophospholipids [GP]	PC	Diacylglycerophosphocholines	LMGP01010005	760.585	3.2887 ppm	HG_184.0724(100.0)
plasma	PC 42:7	PC 42:7	PC 20:1_22:6	21.02	860.615	300.5	[C50H86NO8P+H] 1+	42:7	10	7	0	Glycerophospholipids [GP]	PC	Diacylglycerophosphocholines	LMGP01011834	860.616	1.5463 ppm	HG_184.0721(100.0), M_860.6136(8.8997)
HeLa	PC 16:0@_22:4	PC 38:4	PC 16:0_22:4	21.03	810.601	294.9	[C46H84NO8P+H] 1+	38:4	7	4	0	Glycerophospholipids [GP]	PC	Diacylglycerophosphocholines	LMGP01010642	810.601	0.1802 ppm	HG_184.0732(100.0), M-22:4-H2O_478.3281(2.2143), M-NL_627.5326(0.6938), M-C5H13NO3P-H2O_627.5326(0.6938)
HeLa	PE 18:1_18:2@	PE 36:3	PE 18:1_18:2	21.04	742.539	277.9	[C41H76NO8P+H] 1+	36:3	6	3	0	Glycerophospholipids [GP]	PE	Diacylglycerophosphoethanolamines	LMGP02010048	742.538	0.596 ppm	18:1 PE_339.2892(2.891), M-NL_601.5196(100.0), M-C2H7NO3P-H2O_601.5196(100.0)
Liver	PE 16:1@_17:0	PE 33:1	PE 16:1_17:0	21.04	704.527	272.1	[C38H74NO8P+H] 1+	33:1	4	1	0	Glycerophospholipids [GP]	PE	Diacylglycerophosphoethanolamines	LMGP02010521	704.523	6.3815 ppm	17:0 PE_327.2892(7.9021), M-NL_563.5031(100.0), M-C2H7NO3P-H2O_563.5031(100.0)
HeLa	PC O- 16:0@_22:5	PC O- 38:5	PC O- 16:0_22:5	21.05	794.606	294.4	[C46H84NO7P+H] 1+	38:5	7	5	0	Glycerophospholipids [GP]	PC	1-alkyl,2-acylglycerophosphocholines	LMGP01020066	794.606	0.5598 ppm	HG-H2O_166.0621(1.1375), HG_184.0739(100.0), M-22:5_482.3618(0.9422), M-NL_611.5411(0.15), M_794.6059(9.9068)
HeLa	PE O- 16:0@_22:6	PE O- 38:6	PE O- 16:0_22:6	21.05	750.543	279.6	[C43H76NO7P+H] 1+	38:6	8	6	0	Glycerophospholipids [GP]	PE	1-alkyl,2-acylglycerophosphoethanolamines	LMGP02020020	750.543	0.0758 ppm	22:6 PE_385.2715(20.8243), M-NL_609.5228(100.0)
plasma	PC 40:6	PC 40:6	PC 18:0_22:6	21.07	834.595	297.6	[C48H84NO8P+H] 1+	40:6	9	6	0	Glycerophospholipids [GP]	PC	Diacylglycerophosphocholines	LMGP01010821	834.601	7.415 ppm	HG_184.0722(100.0)
Liver	PC 34:3	PC 34:3	PC 16:0_18:3	21.07	756.552	290.2	[C42H78NO8P+H] 1+	34:3	6	3	0	Glycerophospholipids [GP]	PC	Diacylglycerophosphocholines	LMGP01010598	756.554	2.4332 ppm	HG_184.0729(11.6698), M-NL_573.4865(100.0), M-C5H13NO3P-H2O_573.4865(100.0)
HeLa	PC 30:1	PC 30:1	PC 12:0_18:1	21.08	704.524	272.2	[C38H74NO8P+H] 1+	30:1	4	1	0	Glycerophospholipids [GP]	PC	Diacylglycerophosphocholines	LMGP01010440	704.523	1.53 ppm	HG_184.0735(100.0)
HeLa	PI 38:3	PI 38:3	PI 16:1_22:2	21.09	889.581	305.4	[C47H85O13P+H] 1+	38:3	6	3	0	Glycerophospholipids [GP]	PI	Diacylglycerophosphoinositols	LMGP06010192	889.58	0.7794 ppm	M-NL_629.5539(100.0), M-C6H12O8P-H2O_629.5539(100.0)
Liver	PC 38:4	PC 38:4	PC 16:0_22:4	21.09	810.601	293.9	[C46H84NO8P+H] 1+	38:4	7	4	0	Glycerophospholipids [GP]	PC	Diacylglycerophosphocholines	LMGP01010642	810.601	0.0296 ppm	HG_184.0724(100.0), M_810.5957(14.8997)
plasma	PC O- 18:1@_20:4	PC O- 38:5	PC O- 18:1_20:4	21.1	794.606	294	[C46H84NO7P+H] 1+	38:5	7	5	0	Glycerophospholipids [GP]	PC	1-alkyl,2-acylglycerophosphocholines	LMGP01020157	794.606	0.2526 ppm	HG-H2O_166.0642(0.493), HG_184.0729(100.0), M-20:4-H2O_490.3693(0.2143), M-20:4_508.3769(0.9018), M-NL_611.5407(0.3391)
HeLa	PC O- 33:2	PC O- 33:2	PC O- 16:0_17:2	21.11	730.577	283.7	[C41H80NO7P+H] 1+	33:2	4	2	0	Glycerophospholipids [GP]	PC	1-alkyl,2-acylglycerophosphocholines	LMGP01020184	730.574	3.351 ppm	HG-H2O_166.0642(17.6471), HG_184.0731(100.0)
Liver	PE 18:2_20:1	PE 38:3	PE 18:2_20:1	21.14	792.554	284.2	[C43H80NO8P+Na] 1+	38:3	6	3	0	Glycerophospholipids [GP]	PE	Diacylglycerophosphoethanolamines	LMGP02010670	792.551	2.7948 ppm	18:2 PE_337.2746(6.2607), 20:1 PE_367.322(2.1441), M-NL_651.5359(100.0), M-C2H7NO3P-H2O_651.5359(100.0)
Liver	PE 17:0_20:4@	PE 37:4	PE 17:0_20:4	21.14	754.539	280.3	[C42H76NO8P+H] 1+	37:4	7	4	0	Glycerophospholipids [GP]	PE	Diacylglycerophosphoethanolamines	LMGP02010003	754.538	1.2336 ppm	17:0 PE_327.2881(51.5045), M-NL_613.5209(100.0), M-C2H7NO3P-H2O_613.5209(100.0)
Liver	PE P- 16:0@_20:4	PE P- 36:4	PE P- 16:0_20:4	21.14	724.528	273.9	[C41H74NO7P+H] 1+	36:4	7	5	0	Glycerophospholipids [GP]	PE	1-(1Z-alkenyl),2-acylglycerophosphoethanolamines	LMGP02030093	724.528	0.5343 ppm	20:4 PE_361.2775(100.0), M-20:4_438.2971(5.1131), M-NL_583.5127(5.1667)
Liver	PC O- 36:3	PC O- 36:3	PC O- 16:0_20:3	21.15	770.607	292.9	[C44H84NO7P+H] 1+	36:3	5	3	0	Glycerophospholipids [GP]	PC	1-alkyl,2-acylglycerophosphocholines	LMGP01020053	770.606	1.4485 ppm	HG_184.0732(100.0)
HeLa	PC 16:0_16:0	PC 32:0	PC 16:0_16:0	21.16	734.571	286.1	[C40H80NO8P+H] 1+	32:0	3	0	0	Glycerophospholipids [GP]	PC	Diacylglycerophosphocholines	LMGP01010564	734.569	2.3621 ppm	HG-H2O_166.0621(0.5311), HG_184.0734(100.0), M-16:0-H2O_478.3282(1.1251), M-16:0_496.3401(1.7125), M-NL_551.5041(0.5394), M-C5H13NO3P-H2O_551.5041(0.5394), M_734.5701(8.4222)
HeLa	PC O- 31:0	PC O- 31:0	PC O- 16:0_15:0	21.16	706.573	282.8	[C39H80NO7P+H] 1+	31:0	2	0	0	Glycerophospholipids [GP]	PC	1-alkyl,2-acylglycerophosphocholines	LMGP01020180	706.574	1.5454 ppm	HG_184.0751(100.0)
plasma	PE O- 38:6	PE O- 38:6	PE O- 16:0_22:6	21.16	750.543	280.1	[C43H76NO7P+H] 1+	38:6	8	6	0	Glycerophospholipids [GP]	PE	1-alkyl,2-acylglycerophosphoethanolamines	LMGP02020020	750.543	0.7375 ppm	M-NL_609.5236(100.0)
HeLa	PC O- 36:4	PC O- 36:4	PC O- 16:0_20:4	21.17	768.59	291.3	[C44H82NO7P+H] 1+	36:4	6	4	0	Glycerophospholipids [GP]	PC	1-alkyl,2-acylglycerophosphocholines	LMGP01020054	768.59	0.2938 ppm	HG_184.0728(100.0), M_768.5862(4.4564)
HeLa	PC P- 18:0@_16:1	PC P- 34:1	PC P- 18:0_16:1	21.18	744.59	288.6	[C42H82NO7P+H] 1+	34:1	4	2	0	Glycerophospholipids [GP]	PC	1-(1Z-alkenyl),2-acylglycerophosphocholines	LMGP01030053	744.59	0.4345 ppm	HG_184.0744(100.0), M-16:1_508.3818(1.5784)
plasma	PI 38:3	PI 38:3	PI 16:1_22:2	21.21	889.579	306.3	[C47H85O13P+H] 1+	38:3	6	3	0	Glycerophospholipids [GP]	PI	Diacylglycerophosphoinositols	LMGP06010192	889.58	1.2103 ppm	M-NL_629.5521(100.0), M-C6H12O8P-H2O_629.5521(100.0)
plasma	PC O- 36:4	PC O- 36:4	PC O- 16:0_20:4	21.22	768.59	289.9	[C44H82NO7P+H] 1+	36:4	6	4	0	Glycerophospholipids [GP]	PC	1-alkyl,2-acylglycerophosphocholines	LMGP01020054	768.59	0.6592 ppm	HG_184.0728(100.0), M_768.5896(12.6572)
plasma	SM d36:1	SM d36:1	SM d18:1_18:0	21.23	731.606	291	[C41H83N2O6P+H] 1+	36:1	3	1	0	Sphingolipids [SP]	Phosphosphingolipids	Ceramide phosphocholines (sphingomyelins)	LMSP03010001	731.606	0.5998 ppm	Phosphocholine_184.073(100.0)
plasma	PC O- 40:6	PC O- 40:6	PC O- 18:0_22:6	21.26	820.62	297.9	[C48H86NO7P+H] 1+	40:6	8	6	0	Glycerophospholipids [GP]	PC	1-alkyl,2-acylglycerophosphocholines	LMGP01020110	820.621	1.7198 ppm	HG_184.0723(100.0)
Liver	Oxidized PC 38:4	Oxidized PC 38:4	Oxidized PC 18:0_20:4	21.26	826.597	295.2	[C46H84NO9P+H] 1+	38:4	7	4	0	Glycerophospholipids [GP]	Oxidized glycerophospholipids	Oxidized glycerophosphocholines	LMGP20010001	826.596	0.5117 ppm	HG_184.0734(100.0)
HeLa	PC O- 38:5	PC O- 38:5	PC O- 16:0_22:5	21.26	794.606	294.8	[C46H84NO7P+H] 1+	38:5	7	5	0	Glycerophospholipids [GP]	PC	1-alkyl,2-acylglycerophosphocholines	LMGP01020066	794.606	0.099 ppm	HG_184.0738(100.0)
plasma	PC O- 16:0@_18:2	PC O- 34:2	PC O- 16:0_18:2	21.26	744.59	287.3	[C42H82NO7P+H] 1+	34:2	4	2	0	Glycerophospholipids [GP]	PC	1-alkyl,2-acylglycerophosphocholines	LMGP01020039	744.59	0.1886 ppm	HG_184.0724(100.0), M-18:2_482.3618(2.7976), M_744.5894(12.7253)
HeLa	PE 17:0_20:4@	PE 37:4	PE 17:0_20:4	21.3	754.539	280.4	[C42H76NO8P+H] 1+	37:4	7	4	0	Glycerophospholipids [GP]	PE	Diacylglycerophosphoethanolamines	LMGP02010003	754.538	1.7998 ppm	17:0 PE_327.2892(46.4444), M-NL_613.5166(100.0), M-C2H7NO3P-H2O_613.5166(100.0)
HeLa	PE 38:4	PE 38:4	PE 20:0_18:4	21.31	768.555	280.9	[C43H78NO8P+H] 1+	38:4	7	4	0	Glycerophospholipids [GP]	PE	Diacylglycerophosphoethanolamines	LMGP02010114	768.554	2.1315 ppm	M-NL_627.5316(100.0), M-C2H7NO3P-H2O_627.5316(100.0)
HeLa	PC 16:0@_20:4	PC 36:4	PC 16:0_20:4	21.34	782.567	292.8	[C44H80NO8P+H] 1+	36:4	7	4	0	Glycerophospholipids [GP]	PC	Diacylglycerophosphocholines	LMGP01010007	782.569	2.9303 ppm	HG_184.0753(65.5349), M-20:4_496.3427(1.3726), M-NL_599.5017(100.0), M-C5H13NO3P-H2O_599.5017(100.0)
HeLa	PC 16:0_18:1	PC 34:1	PC 16:0_18:1	21.36	760.586	289.4	[C42H82NO8P+H] 1+	34:1	4	1	0	Glycerophospholipids [GP]	PC	Diacylglycerophosphocholines	LMGP01010005	760.585	1.5261 ppm	HG-H2O_166.0625(0.5156), HG_184.0728(100.0), 17:1 C=O+_265.2527(0.0258), M-18:1-H2O_478.3287(0.4513), M-18:1_496.3394(1.1304), M-16:0-H2O_504.3459(0.4621), M-16:0_522.3561(0.6954), M-NL_577.5192(0.4375), M-C5H13NO3P-H2O_577.5192(0.4375), M_760.5847(8.9323)
Liver	DG 18:2_18:3_0:0	DG 36:5	DG 18:2_18:3_0:0	21.37	632.525	254.2	[C39H66O5+NH4] 1+	36:5	7	5	0	Glycerolipids [GL]	DAG	Diacylglycerols	LMGL02010071	632.525	0.6642 ppm	17:2 C=O+_263.2359(7.7598), M-18:2_335.259(100.0), M-18:3_337.274(94.0172), M-H2O_597.4881(19.803)
Liver	PE 35:2	PE 35:2	PE 13:0_22:2	21.43	730.538	276.5	[C40H76NO8P+H] 1+	35:2	5	2	0	Glycerophospholipids [GP]	PE	Diacylglycerophosphoethanolamines	LMGP02010403	730.538	0.2716 ppm	M-NL_589.5185(100.0), M-C2H7NO3P-H2O_589.5185(100.0)
Liver	PE 18:0_18:3@	PE 36:3	PE 18:0_18:3	21.45	742.539	278.7	[C41H76NO8P+H] 1+	36:3	6	3	0	Glycerophospholipids [GP]	PE	Diacylglycerophosphoethanolamines	LMGP02010628	742.538	1.0069 ppm	18:0 PE_341.3064(100.0), M-NL_601.515(48.0), M-C2H7NO3P-H2O_601.515(48.0)
Liver	PC 18:0_20:4	PC 38:4	PC 18:0_20:4	21.46	810.602	295.6	[C46H84NO8P+H] 1+	38:4	7	4	0	Glycerophospholipids [GP]	PC	Diacylglycerophosphocholines	LMGP01010802	810.601	1.0246 ppm	HG-H2O_166.0621(0.6808), HG_184.0726(100.0), M-20:4-H2O_506.3594(0.3727), M-20:4_524.3696(1.4127), M-18:0_544.3361(0.2434), M-NL_627.5343(0.1916), M-C5H13NO3P-H2O_627.5343(0.1916), M_810.6(12.0682)
Liver	PE O- 36:4	PE O- 36:4	PE O- 16:0_20:4	21.48	726.544	276.2	[C41H76NO7P+H] 1+	36:4	6	4	0	Glycerophospholipids [GP]	PE	1-alkyl,2-acylglycerophosphoethanolamines	LMGP02020019	726.543	0.9183 ppm	M-NL_585.5213(100.0)
HeLa	PC O- 31:0	PC O- 31:0	PC O- 16:0_15:0	21.49	706.574	283.1	[C39H80NO7P+H] 1+	31:0	2	0	0	Glycerophospholipids [GP]	PC	1-alkyl,2-acylglycerophosphocholines	LMGP01020180	706.574	1.0271 ppm	HG_184.0751(100.0)
plasma	PC 36:4	PC 36:4	PC 16:0_20:4	21.5	782.567	292.7	[C44H80NO8P+H] 1+	36:4	7	4	0	Glycerophospholipids [GP]	PC	Diacylglycerophosphocholines	LMGP01010007	782.569	2.6183 ppm	HG_184.0724(100.0), M-NL_599.5006(68.2558), M-C5H13NO3P-H2O_599.5006(68.2558), M_782.5664(70.3362)
HeLa	SM d38:2	SM d38:2	SM d16:1_22:1	21.52	757.623	294.9	[C43H85N2O6P+H] 1+	38:2	4	2	0	Sphingolipids [SP]	Phosphosphingolipids	Ceramide phosphocholines (sphingomyelins)	LMSP03010058	757.622	1.2407 ppm	Phosphocholine_184.0734(100.0)
plasma	SM d36:1	SM d36:1	SM d18:1_18:0	21.52	731.604	292.6	[C41H83N2O6P+H] 1+	36:1	3	1	0	Sphingolipids [SP]	Phosphosphingolipids	Ceramide phosphocholines (sphingomyelins)	LMSP03010001	731.606	2.5186 ppm	Phosphocholine_184.0727(100.0)
Liver	PC O- 36:3	PC O- 36:3	PC O- 16:0_20:3	21.53	770.611	289.5	[C44H84NO7P+H] 1+	36:3	5	3	0	Glycerophospholipids [GP]	PC	1-alkyl,2-acylglycerophosphocholines	LMGP01020053	770.606	6.8344 ppm	HG_184.0731(100.0)
plasma	PC 33:1	PC 33:1	PC 15:0_18:1	21.53	746.572	285.4	[C41H80NO8P+H] 1+	33:1	4	1	0	Glycerophospholipids [GP]	PC	Diacylglycerophosphocholines	LMGP01010541	746.569	3.9593 ppm	HG_184.0726(100.0), M_746.5638(10.5355)
plasma	PC O- 34:3	PC O- 34:3	PC O- 16:0_18:3	21.53	742.574	283.7	[C42H80NO7P+H] 1+	34:3	5	3	0	Glycerophospholipids [GP]	PC	1-alkyl,2-acylglycerophosphocholines	LMGP01020041	742.574	0.9773 ppm	HG_184.0728(100.0)
Liver	PE 38:4	PE 38:4	PE 20:0_18:4	21.53	768.555	283.2	[C43H78NO8P+H] 1+	38:4	7	4	0	Glycerophospholipids [GP]	PE	Diacylglycerophosphoethanolamines	LMGP02010114	768.554	1.4961 ppm	M-NL_627.5379(100.0), M-C2H7NO3P-H2O_627.5379(100.0)
HeLa	SM d38:0	SM d38:0	SM d18:0_20:0	21.54	783.638	297.5	[C43H89N2O6P+Na] 1+	38:0	2	0	0	Sphingolipids [SP]	Phosphosphingolipids	Ceramide phosphocholines (sphingomyelins)	LMSP03010021	783.635	3.2277 ppm	Phosphocholine_184.0736(100.0)
Liver	PC 18:0_22:5	PC 40:5	PC 18:0_22:5	21.55	836.616	299.3	[C48H86NO8P+H] 1+	40:5	8	5	0	Glycerophospholipids [GP]	PC	Diacylglycerophosphocholines	LMGP01010816	836.616	0.0873 ppm	HG_184.0729(100.0), M-22:5_524.371(0.5987), M-18:0_570.3539(0.186), M-NL_653.545(1.1472), M-C5H13NO3P-H2O_653.545(1.1472), M_836.6159(18.804)
plasma	SM d16:1_22:1@	SM d38:2	SM d16:1_22:1	21.55	757.622	294.3	[C43H85N2O6P+H] 1+	38:2	4	2	0	Sphingolipids [SP]	Phosphosphingolipids	Ceramide phosphocholines (sphingomyelins)	LMSP03010058	757.622	0.3545 ppm	Phosphocholine-H2O_166.0625(0.9207), C5H13NO3P_166.0625(0.9207), Phosphocholine_184.0724(100.0), C38H72NO2-H2O_556.5435(0.4258)
plasma	PC 32:0	PC 32:0	PC 10:0_22:0	21.55	734.57	284.6	[C40H80NO8P+H] 1+	32:0	3	0	0	Glycerophospholipids [GP]	PC	Diacylglycerophosphocholines	LMGP01010397	734.569	0.7834 ppm	HG_184.074(100.0)
plasma	SM d34:1	SM d34:1	SM d18:1_16:0	21.55	703.575	284	[C39H79N2O6P+H] 1+	34:1	3	1	0	Sphingolipids [SP]	Phosphosphingolipids	Ceramide phosphocholines (sphingomyelins)	LMSP03010003	703.575	0.8356 ppm	Phosphocholine_184.0727(100.0)
Liver	PC 42:8	PC 42:8	PC 20:2_22:6	21.56	858.598	300.2	[C50H84NO8P+H] 1+	42:8	11	8	0	Glycerophospholipids [GP]	PC	Diacylglycerophosphocholines	LMGP01011865	858.601	2.7292 ppm	M-NL_675.5333(74.4394), M-C5H13NO3P-H2O_675.5333(74.4394)
Liver	PC O- 40:6	PC O- 40:6	PC O- 18:0_22:6	21.56	820.624	298.6	[C48H86NO7P+H] 1+	40:6	8	6	0	Glycerophospholipids [GP]	PC	1-alkyl,2-acylglycerophosphocholines	LMGP01020110	820.621	2.966 ppm	HG_184.0731(100.0)
HeLa	PC 18:1_18:1	PC 36:2	PC 18:1_18:1	21.57	786.602	292.9	[C44H84NO8P+H] 1+	36:2	5	2	0	Glycerophospholipids [GP]	PC	Diacylglycerophosphocholines	LMGP01010836	786.601	1.211 ppm	HG_184.0733(100.0), M-18:1-H2O_504.3446(0.6769), M-18:1_522.3571(1.6671), M-NL_603.5367(0.4049), M-C5H13NO3P-H2O_603.5367(0.4049), M_786.6017(12.1052)
Liver	PE 18:0_22:6	PE 40:6	PE 18:0_22:6	21.57	792.554	285.6	[C45H78NO8P+H] 1+	40:6	9	6	0	Glycerophospholipids [GP]	PE	Diacylglycerophosphoethanolamines	LMGP02010094	792.554	0.8348 ppm	17:0 C=O+_267.2674(2.4825), 21:6 C=O+_311.2344(0.6841), 18:0 PE_341.3039(3.8586), 22:6 PE_385.2739(5.3914), M-22:6-H2O_464.3135(1.4007), M-22:6_482.3235(1.3002), M-NL_651.5329(100.0), M-C2H7NO3P-H2O_651.5329(100.0), M_792.5491(0.2876)
Liver	PC 33:0	PC 33:0	PC 10:0_23:0	21.6	748.585	287.7	[C41H82NO8P+H] 1+	33:0	3	0	0	Glycerophospholipids [GP]	PC	Diacylglycerophosphocholines	LMGP01010399	748.585	0.4091 ppm	HG_184.0731(100.0), M_748.5812(2.9322)
Liver	PE 42:7	PE 42:7	PE 20:1_22:6	21.61	818.571	288.6	[C47H80NO8P+H] 1+	42:7	10	7	0	Glycerophospholipids [GP]	PE	Diacylglycerophosphoethanolamines	LMGP02010870	818.569	1.896 ppm	M-NL_677.5542(100.0), M-C2H7NO3P-H2O_677.5542(100.0)
Liver	PC O- 38:4	PC O- 38:4	PC O- 18:0_20:4	21.62	796.622	295.7	[C46H86NO7P+H] 1+	38:4	6	4	0	Glycerophospholipids [GP]	PC	1-alkyl,2-acylglycerophosphocholines	LMGP01020100	796.621	0.2205 ppm	HG_184.0728(100.0)
plasma	PE O- 16:0@_20:4	PE O- 36:4	PE O- 16:0_20:4	21.64	726.543	275.8	[C41H76NO7P+H] 1+	36:4	6	4	0	Glycerophospholipids [GP]	PE	1-alkyl,2-acylglycerophosphoethanolamines	LMGP02020019	726.543	0.5938 ppm	20:4 PE_361.275(7.8808), M-NL_585.523(97.3662)
plasma	PE P- 16:0@_18:2	PE P- 34:2	PE P- 16:0_18:2	21.64	700.528	270.6	[C39H74NO7P+H] 1+	34:2	5	3	0	Glycerophospholipids [GP]	PE	1-(1Z-alkenyl),2-acylglycerophosphoethanolamines	LMGP02030094	700.528	0.0573 ppm	18:2 PE_337.2746(100.0), M-NL_559.5114(11.7829)
plasma	PC 40:7	PC 40:7	PC 18:1_22:6	21.65	832.583	299.5	[C48H82NO8P+H] 1+	40:7	10	7	0	Glycerophospholipids [GP]	PC	Diacylglycerophosphocholines	LMGP01010847	832.585	3.0043 ppm	M-NL_649.5191(100.0), M-C5H13NO3P-H2O_649.5191(100.0)
plasma	PC 38:4	PC 38:4	PC 16:0_22:4	21.66	810.601	296	[C46H84NO8P+H] 1+	38:4	7	4	0	Glycerophospholipids [GP]	PC	Diacylglycerophosphocholines	LMGP01010642	810.601	0.3469 ppm	HG_184.0735(100.0)
HeLa	PE O- 16:0@_22:5	PE O- 38:5	PE O- 16:0_22:5	21.68	752.558	281.6	[C43H78NO7P+H] 1+	38:5	7	5	0	Glycerophospholipids [GP]	PE	1-alkyl,2-acylglycerophosphoethanolamines	LMGP02020006	752.559	1.3365 ppm	22:5 PE_387.2903(100.0), M-22:5_440.3172(1.5117), M-NL_611.5415(36.536)
Liver	PC 18:0_18:2	PC 36:2	PC 18:0_18:2	21.69	786.602	292.8	[C44H84NO8P+H] 1+	36:2	5	2	0	Glycerophospholipids [GP]	PC	Diacylglycerophosphocholines	LMGP01010764	786.601	1.0558 ppm	HG-H2O_166.0649(0.4727), HG_184.0735(100.0), M-18:0-H2O_502.3306(0.4133), M-18:2-H2O_506.3636(0.3179), M-18:0_520.339(0.2902), M-18:2_524.3715(1.4873), M-NL_603.5355(0.4011), M-C5H13NO3P-H2O_603.5355(0.4011), M_786.6015(11.8496)
plasma	PC O- 36:3	PC O- 36:3	PC O- 16:0_20:3	21.69	770.606	290.5	[C44H84NO7P+H] 1+	36:3	5	3	0	Glycerophospholipids [GP]	PC	1-alkyl,2-acylglycerophosphocholines	LMGP01020053	770.606	0.3732 ppm	HG_184.0721(100.0), M_770.6008(11.4458)
HeLa	PE 20:3@_16:0	PE 36:3	PE 20:3_16:0	21.69	742.538	279.1	[C41H76NO8P+H] 1+	36:3	6	3	0	Glycerophospholipids [GP]	PE	Diacylglycerophosphoethanolamines	LMGP02010908	742.538	0.1438 ppm	16:0 PE_313.2734(21.2204), M-NL_601.5178(100.0), M-C2H7NO3P-H2O_601.5178(100.0)
plasma	PC 18:0@_22:5	PC 40:5	PC 18:0_22:5	21.72	836.616	299.6	[C48H86NO8P+H] 1+	40:5	8	5	0	Glycerophospholipids [GP]	PC	Diacylglycerophosphocholines	LMGP01010816	836.616	0.9341 ppm	HG_184.0737(100.0), M-22:5_524.373(0.8775)
plasma	PC 35:2	PC 35:2	PC 13:0_22:2	21.72	772.586	287.8	[C43H82NO8P+H] 1+	35:2	5	2	0	Glycerophospholipids [GP]	PC	Diacylglycerophosphocholines	LMGP01011360	772.585	1.4234 ppm	HG_184.0728(100.0)
HeLa	PC 16:0_18:1	PC 34:1	PC 16:0_18:1	21.74	760.586	287.9	[C42H82NO8P+H] 1+	34:1	4	1	0	Glycerophospholipids [GP]	PC	Diacylglycerophosphocholines	LMGP01010005	760.585	0.8039 ppm	HG-H2O_166.0628(0.3356), HG_184.0736(100.0), M-18:1_496.341(2.3005), M-16:0-H2O_504.3443(0.4186), M-16:0_522.3602(0.4532), M-NL_577.5244(0.1799), M-C5H13NO3P-H2O_577.5244(0.1799)
HeLa	PE 18:0_22:6	PE 40:6	PE 18:0_22:6	21.74	792.554	285.5	[C45H78NO8P+H] 1+	40:6	9	6	0	Glycerophospholipids [GP]	PE	Diacylglycerophosphoethanolamines	LMGP02010094	792.554	0.2957 ppm	17:0 C=O+_267.2697(1.8677), 22:6 PE_385.2748(3.1962), M-NL_651.5361(100.0), M-C2H7NO3P-H2O_651.5361(100.0)
HeLa	PC O- 38:6	PC O- 38:6	PC O- 16:0_22:6	21.75	792.589	294.7	[C46H82NO7P+H] 1+	38:6	8	6	0	Glycerophospholipids [GP]	PC	1-alkyl,2-acylglycerophosphocholines	LMGP01020064	792.59	1.1013 ppm	HG_184.0739(100.0)
Liver	PE 18:0_20:4@	PE 38:4	PE 18:0_20:4	21.75	768.554	283.5	[C43H78NO8P+H] 1+	38:4	7	4	0	Glycerophospholipids [GP]	PE	Diacylglycerophosphoethanolamines	LMGP02010118	768.554	0.0667 ppm	18:0 PE_341.3039(34.1879), M-NL_627.5326(100.0), M-C2H7NO3P-H2O_627.5326(100.0)
Liver	PC 18:0@_20:5	PC 38:5	PC 18:0_20:5	21.76	808.583	296.3	[C46H82NO8P+H] 1+	38:5	8	5	0	Glycerophospholipids [GP]	PC	Diacylglycerophosphocholines	LMGP01010805	808.585	3.0935 ppm	HG_184.0739(15.9217), M-20:5-H2O_506.359(10.8722), M-NL_625.5179(85.6594), M-C5H13NO3P-H2O_625.5179(85.6594)
HeLa	PC O- 30:0	PC O- 30:0	PC O- 14:0_16:0	21.76	692.557	280.3	[C38H78NO7P+H] 1+	30:0	2	0	0	Glycerophospholipids [GP]	PC	1-alkyl,2-acylglycerophosphocholines	LMGP01020012	692.559	2.0692 ppm	HG_184.0736(100.0), M_692.5574(66.662)
plasma	PC P- 18:0@_20:3	PC P- 38:3	PC P- 18:0_20:3	21.77	796.62	296.1	[C46H86NO7P+H] 1+	38:3	6	4	0	Glycerophospholipids [GP]	PC	1-(1Z-alkenyl),2-acylglycerophosphocholines	LMGP01030067	796.621	1.3119 ppm	HG_184.0735(100.0), M-20:3_508.378(2.4108), M_796.615(2.3849)
plasma	PE 40:6	PE 40:6	PE 18:0_22:6	21.77	792.552	285.7	[C45H78NO8P+H] 1+	40:6	9	6	0	Glycerophospholipids [GP]	PE	Diacylglycerophosphoethanolamines	LMGP02010094	792.554	2.5537 ppm	M-NL_651.5334(100.0), M-C2H7NO3P-H2O_651.5334(100.0)
HeLa	PC 42:6	PC 42:6	PC 20:0_22:6	21.78	862.633	302	[C50H88NO8P+H] 1+	42:6	9	6	0	Glycerophospholipids [GP]	PC	Diacylglycerophosphocholines	LMGP01011028	862.632	1.3292 ppm	HG_184.0744(100.0), M_862.6273(3.0442)
HeLa	PC 33:0	PC 33:0	PC 10:0_23:0	21.78	748.585	288.2	[C41H82NO8P+H] 1+	33:0	3	0	0	Glycerophospholipids [GP]	PC	Diacylglycerophosphocholines	LMGP01010399	748.585	0.4907 ppm	HG-H2O_166.0639(0.885), HG_184.0731(100.0), M_748.5835(9.3435)
HeLa	PC 30:0	PC 30:0	PC 10:0_20:0	21.79	706.538	279.4	[C38H76NO8P+H] 1+	30:0	3	0	0	Glycerophospholipids [GP]	PC	Diacylglycerophosphocholines	LMGP01010395	706.538	0.3672 ppm	HG_184.0722(100.0)
Liver	PC 38:3	PC 38:3	PC 18:0_20:3	21.8	812.616	296.7	[C46H86NO8P+H] 1+	38:3	6	3	0	Glycerophospholipids [GP]	PC	Diacylglycerophosphocholines	LMGP01010795	812.616	0.1355 ppm	HG_184.0724(100.0), M_812.6124(15.5216)
HeLa	PC P- 35:2	PC P- 35:2	PC P- 18:0_17:2	21.8	756.591	287.8	[C43H82NO7P+H] 1+	35:2	5	3	0	Glycerophospholipids [GP]	PC	1-(1Z-alkenyl),2-acylglycerophosphocholines	LMGP01030056	756.59	0.6211 ppm	HG_184.0736(100.0), M_756.5867(12.62)
HeLa	SM dd36:0	SM dd36:0	SM d18:0_18:0	21.81	733.622	293.6	[C41H85N2O6P+H] 1+	36:0	2	0	0	Sphingolipids [SP]	Phosphosphingolipids	Ceramide phosphocholines (sphingomyelins)	LMSP03010020	733.622	0.6157 ppm	Phosphocholine_184.0728(100.0)
HeLa	PI 36:1	PI 36:1	PI 14:0_22:1	21.83	865.581	304	[C45H85O13P+H] 1+	36:1	4	1	0	Glycerophospholipids [GP]	PI	Diacylglycerophosphoinositols	LMGP06010074	865.58	0.66 ppm	M-NL_605.5498(100.0), M-C6H12O8P-H2O_605.5498(100.0)
HeLa	DG 14:0_16:1_0:0	DG 30:1	DG 14:0_16:1_0:0	21.83	556.493	248.3	[C33H62O5+NH4] 1+	30:1	3	1	0	Glycerolipids [GL]	DAG	Diacylglycerols	LMGL02010379	556.494	0.6905 ppm	M-16:1_285.2425(80.6168), M-14:0_311.2578(100.0), M-H2O_521.4529(91.4109)
plasma	PC 38:5	PC 38:5	PC 16:0_22:5	21.84	808.582	328.3	[C46H82NO8P+H] 1+	38:5	8	5	0	Glycerophospholipids [GP]	PC	Diacylglycerophosphocholines	LMGP01010645	808.585	3.5464 ppm	HG_184.0731(100.0)
Liver	PC 16:0@_18:1	PC 34:1	PC 16:0_18:1	21.86	760.585	287.6	[C42H82NO8P+H] 1+	34:1	4	1	0	Glycerophospholipids [GP]	PC	Diacylglycerophosphocholines	LMGP01010005	760.585	0.6405 ppm	HG_184.0753(100.0), M-18:1_496.3355(6.28)
Liver	PC 19:0@_22:6	PC 41:6	PC 19:0_22:6	21.88	848.618	300.5	[C49H86NO8P+H] 1+	41:6	9	6	0	Glycerophospholipids [GP]	PC	Diacylglycerophosphocholines	LMGP01011755	848.616	1.9561 ppm	HG_184.0752(100.0), M-22:6_538.3833(7.4337)
HeLa	PC 18:1_20:2	PC 38:3	PC 18:1_20:2	21.89	812.616	295.9	[C46H86NO8P+H] 1+	38:3	6	3	0	Glycerophospholipids [GP]	PC	Diacylglycerophosphocholines	LMGP01011608	812.616	0.4359 ppm	HG_184.073(100.0), M-20:2_522.3556(0.8423), M-18:1-H2O_530.3596(0.5446), M_812.6114(14.567)
HeLa	PS 40:4	PS 40:4	PS 18:2_22:2	21.89	840.577	295	[C46H82NO10P+H] 1+	40:4	8	4	0	Glycerophospholipids [GP]	PS	Diacylglycerophosphoserines	LMGP03010364	840.575	2.5164 ppm	M-NL_655.5662(100.0), M-C3H7NO5P-H2O_655.5662(100.0)
Liver	PC 36:4	PC 36:4	PC 16:0_20:4	21.89	782.57	288.1	[C44H80NO8P+H] 1+	36:4	7	4	0	Glycerophospholipids [GP]	PC	Diacylglycerophosphocholines	LMGP01010007	782.569	0.5794 ppm	HG_184.0743(100.0)
plasma	PC O- 38:5	PC O- 38:5	PC O- 16:0_22:5	21.91	794.605	295.5	[C46H84NO7P+H] 1+	38:5	7	5	0	Glycerophospholipids [GP]	PC	1-alkyl,2-acylglycerophosphocholines	LMGP01020066	794.606	1.0532 ppm	HG_184.0727(100.0)
HeLa	PE 16:0_18:1	PE 34:1	PE 16:0_18:1	21.93	718.538	275.3	[C39H76NO8P+H] 1+	34:1	4	1	0	Glycerophospholipids [GP]	PE	Diacylglycerophosphoethanolamines	LMGP02010009	718.538	0.361 ppm	15:0 C=O+_239.2361(1.8798), 17:1 C=O+_265.2521(1.8473), 16:0 PE_313.2746(2.7193), 18:1 PE_339.2901(1.9149), M-18:1-H2O_436.2836(0.5063), M-18:1_454.2943(0.6269), M-NL_577.5194(100.0), M-C2H7NO3P-H2O_577.5194(100.0)
HeLa	PC 16:1_18:2@	PC 34:3	PC 16:1_18:2	21.94	756.553	281	[C42H78NO8P+H] 1+	34:3	6	3	0	Glycerophospholipids [GP]	PC	Diacylglycerophosphocholines	LMGP01010690	756.554	0.6584 ppm	HG_184.0737(100.0), M-16:1-H2O_502.3326(21.4458)
Liver	DG 14:0_18:2_0:0	DG 32:2	DG 14:0_18:2_0:0	21.94	582.509	252	[C35H64O5+NH4] 1+	32:2	4	2	0	Glycerolipids [GL]	DAG	Diacylglycerols	LMGL02010385	582.509	0.1788 ppm	13:0 C=O+_211.2048(1.2803), 17:2 C=O+_263.2366(5.5256), M-18:2_285.2431(100.0), M-14:0_337.274(93.1941), M-H2O_547.4724(65.4987)
HeLa	PC P- 18:0@_22:6	PC P- 40:6	PC P- 18:0_22:6	21.96	818.606	297.6	[C48H84NO7P+H] 1+	40:6	9	7	0	Glycerophospholipids [GP]	PC	1-(1Z-alkenyl),2-acylglycerophosphocholines	LMGP01030014	818.606	0.1276 ppm	HG_184.073(100.0), M-22:6_508.374(2.3994), M-NL_635.537(0.6848)
Liver	PC O- 38:4	PC O- 38:4	PC O- 18:0_20:4	21.96	796.621	295.7	[C46H86NO7P+H] 1+	38:4	6	4	0	Glycerophospholipids [GP]	PC	1-alkyl,2-acylglycerophosphocholines	LMGP01020100	796.621	1.0054 ppm	HG_184.074(65.3422)
Liver	PE 40:7	PE 40:7	PE 18:3_22:4	21.96	790.535	289	[C45H76NO8P+H] 1+	40:7	10	7	0	Glycerophospholipids [GP]	PE	Diacylglycerophosphoethanolamines	LMGP02010708	790.538	3.5322 ppm	M-NL_649.5176(51.2821), M-C2H7NO3P-H2O_649.5176(51.2821), M-C2H6N_747.4959(68.2051)
plasma	PE 16:0@_18:1	PE 34:1	PE 16:0_18:1	21.96	718.538	275.3	[C39H76NO8P+H] 1+	34:1	4	1	0	Glycerophospholipids [GP]	PE	Diacylglycerophosphoethanolamines	LMGP02010009	718.538	0.3185 ppm	17:1 C=O+_265.2548(3.5582), 18:1 PE_339.2881(2.7093), M-NL_577.5185(100.0), M-C2H7NO3P-H2O_577.5185(100.0)
plasma	SM d40:1	SM d40:1	SM d18:1_22:0	21.98	809.653	301	[C45H91N2O6P+Na] 1+	40:1	3	1	0	Sphingolipids [SP]	Phosphosphingolipids	Ceramide phosphocholines (sphingomyelins)	LMSP03010006	809.651	2.5653 ppm	Phosphocholine_184.0728(100.0), M-H2O_791.6445(1.4474)
HeLa	PC 37:3	PC 37:3	PC 15:1_22:2	21.98	798.603	294.2	[C45H84NO8P+H] 1+	37:3	6	3	0	Glycerophospholipids [GP]	PC	Diacylglycerophosphocholines	LMGP01011459	798.601	3.1799 ppm	HG_184.0747(100.0), M_798.5985(17.429)
plasma	PC O- 34:2	PC O- 34:2	PC O- 16:0_18:2	21.98	744.59	286.8	[C42H82NO7P+H] 1+	34:2	4	2	0	Glycerophospholipids [GP]	PC	1-alkyl,2-acylglycerophosphocholines	LMGP01020039	744.59	0.5165 ppm	HG_184.0735(100.0)
HeLa	PE P- 16:0@_20:3	PE P- 36:3	PE P- 16:0_20:3	21.98	726.543	275.1	[C41H76NO7P+H] 1+	36:3	6	4	0	Glycerophospholipids [GP]	PE	1-(1Z-alkenyl),2-acylglycerophosphoethanolamines	LMGP02030027	726.543	0.3418 ppm	20:3 PE_363.2889(100.0), M-NL_585.528(11.1231)
plasma	PC 18:0@_22:5	PC 40:5	PC 18:0_22:5	21.99	836.615	299	[C48H86NO8P+H] 1+	40:5	8	5	0	Glycerophospholipids [GP]	PC	Diacylglycerophosphocholines	LMGP01010816	836.616	1.7366 ppm	HG_184.073(100.0), M-22:5_524.3688(7.8974)
plasma	PC 34:2	PC 34:2	PC 16:0_18:2	22	758.569	284.7	[C42H80NO8P+H] 1+	34:2	5	2	0	Glycerophospholipids [GP]	PC	Diacylglycerophosphocholines	LMGP01010585	758.569	0.6897 ppm	HG_184.0728(100.0)
Liver	PE 18:0_20:4	PE 38:4	PE 18:0_20:4	22	768.555	283.8	[C43H78NO8P+H] 1+	38:4	7	4	0	Glycerophospholipids [GP]	PE	Diacylglycerophosphoethanolamines	LMGP02010118	768.554	1.4167 ppm	17:0 C=O+_267.2682(1.2636), 18:0 PE_341.3044(24.7744), 20:4 PE_361.2744(2.5996), M-20:4-H2O_464.3158(0.981), M-20:4_482.3252(1.7548), M-18:0-H2O_484.2852(0.0437), M-18:0_502.2923(0.3002), M-NL_627.5348(100.0), M-C2H7NO3P-H2O_627.5348(100.0), M_768.553(0.3733)
HeLa	PI 38:2	PI 38:2	PI 16:0_22:2	22.01	891.596	307	[C47H87O13P+H] 1+	38:2	5	2	0	Glycerophospholipids [GP]	PI	Diacylglycerophosphoinositols	LMGP06010168	891.596	0.2019 ppm	M-NL_631.567(53.6073), M-C6H12O8P-H2O_631.567(53.6073)
Liver	PC 39:4	PC 39:4	PC 17:0_22:4	22.01	824.615	297.9	[C47H86NO8P+H] 1+	39:4	7	4	0	Glycerophospholipids [GP]	PC	Diacylglycerophosphocholines	LMGP01011520	824.616	1.1697 ppm	HG_184.0727(100.0), M_824.6149(9.1816)
plasma	PC 18:0@_20:4	PC 38:4	PC 18:0_20:4	22.01	810.6	296	[C46H84NO8P+H] 1+	38:4	7	4	0	Glycerophospholipids [GP]	PC	Diacylglycerophosphocholines	LMGP01010802	810.601	0.7072 ppm	HG-H2O_166.0621(0.3352), HG_184.0728(100.0), M-20:4_524.3695(1.9421), M-NL_627.5337(0.121), M-C5H13NO3P-H2O_627.5337(0.121), M_810.5987(8.7842)
plasma	SM d16:1_22:1@	SM d38:2	SM d16:1_22:1	22.01	757.62	294.6	[C43H85N2O6P+H] 1+	38:2	4	2	0	Sphingolipids [SP]	Phosphosphingolipids	Ceramide phosphocholines (sphingomyelins)	LMSP03010058	757.622	2.3846 ppm	Phosphocholine-H2O_166.0626(1.4109), C5H13NO3P_166.0626(1.4109), Phosphocholine_184.0739(100.0)
plasma	PE P- 16:0@_20:3	PE P- 36:3	PE P- 16:0_20:3	22.01	726.543	276.2	[C41H76NO7P+H] 1+	36:3	6	4	0	Glycerophospholipids [GP]	PE	1-(1Z-alkenyl),2-acylglycerophosphoethanolamines	LMGP02030027	726.543	0.0898 ppm	20:3 PE_363.2889(52.392), M-NL_585.5219(22.9263)
HeLa	DG 16:1_16:1_0:0	DG 32:2	DG 16:1_16:1_0:0	22.01	582.509	249	[C35H64O5+NH4] 1+	32:2	4	2	0	Glycerolipids [GL]	DAG	Diacylglycerols	LMGL02010011	582.509	0.2836 ppm	15:1 C=O+_237.2204(2.584), M-16:1_311.2581(100.0), M-H2O_547.4705(24.5423)
HeLa	PC O- 16:0@_17:1	PC O- 33:1	PC O- 16:0_17:1	22.02	732.592	287.7	[C41H82NO7P+H] 1+	33:1	3	1	0	Glycerophospholipids [GP]	PC	1-alkyl,2-acylglycerophosphocholines	LMGP01020183	732.59	3.1409 ppm	HG_184.0728(100.0), M-17:1_482.3623(2.0121), M_732.5916(8.4842)
plasma	PC P- 16:0_16:0	PC P- 32:0	PC P- 16:0_16:0	22.03	718.575	284.4	[C40H80NO7P+H] 1+	32:0	3	1	0	Glycerophospholipids [GP]	PC	1-(1Z-alkenyl),2-acylglycerophosphocholines	LMGP01030025	718.574	0.1792 ppm	HG_184.0723(100.0), M-16:0_480.345(2.294), M_718.5718(16.793)
HeLa	PC 33:0	PC 33:0	PC 10:0_23:0	22.04	748.586	288.8	[C41H82NO8P+H] 1+	33:0	3	0	0	Glycerophospholipids [GP]	PC	Diacylglycerophosphocholines	LMGP01010399	748.585	0.7353 ppm	HG_184.0732(100.0)
HeLa	PE 18:1_18:1	PE 36:2	PE 18:1_18:1	22.04	744.554	278.7	[C41H78NO8P+H] 1+	36:2	5	2	0	Glycerophospholipids [GP]	PE	Diacylglycerophosphoethanolamines	LMGP02010039	744.554	0.8066 ppm	17:1 C=O+_265.2519(6.9002), 18:1 PE_339.291(3.7638), M-18:1_480.309(0.588), M-NL_603.535(100.0), M-C2H7NO3P-H2O_603.535(100.0)
plasma	SM d39:2	SM d39:2	SM d18:2_21:0	22.05	771.637	297	[C44H87N2O6P+H] 1+	39:2	4	2	0	Sphingolipids [SP]	Phosphosphingolipids	Ceramide phosphocholines (sphingomyelins)	LMSP03010064	771.638	0.6336 ppm	Phosphocholine_184.0732(100.0)
plasma	SM d37:1	SM d37:1	SM d18:1_19:0	22.06	745.622	294.7	[C42H85N2O6P+H] 1+	37:1	3	1	0	Sphingolipids [SP]	Phosphosphingolipids	Ceramide phosphocholines (sphingomyelins)	LMSP03010055	745.622	0.3602 ppm	Phosphocholine_184.0734(100.0)
plasma	PC O- 35:2	PC O- 35:2	PC O- 18:0_17:2	22.06	758.607	290.2	[C43H84NO7P+H] 1+	35:2	4	2	0	Glycerophospholipids [GP]	PC	1-alkyl,2-acylglycerophosphocholines	LMGP01020201	758.606	0.9887 ppm	HG_184.0742(100.0)
HeLa	PC O- 34:4	PC O- 34:4	PC O- 14:0_20:4	22.06	740.557	289.4	[C42H78NO7P+H] 1+	34:4	6	4	0	Glycerophospholipids [GP]	PC	1-alkyl,2-acylglycerophosphocholines	LMGP01020021	740.559	2.0999 ppm	M-NL_557.4963(53.8961)
Liver	PE 20:1_20:4	PE 40:5	PE 20:1_20:4	22.06	794.569	287.2	[C45H80NO8P+H] 1+	40:5	8	5	0	Glycerophospholipids [GP]	PE	Diacylglycerophosphoethanolamines	LMGP02010863	794.569	0.1975 ppm	19:1 C=O+_293.285(5.9098), 20:4 PE_361.2756(2.8931), 20:1 PE_367.3202(17.2427), M-NL_653.5514(100.0), M-C2H7NO3P-H2O_653.5514(100.0)
plasma	PC 32:0	PC 32:0	PC 10:0_22:0	22.06	734.57	285.5	[C40H80NO8P+H] 1+	32:0	3	0	0	Glycerophospholipids [GP]	PC	Diacylglycerophosphocholines	LMGP01010397	734.569	0.2849 ppm	HG_184.0731(100.0)
Liver	PC P- 18:0@_22:4	PC P- 40:4	PC P- 18:0_22:4	22.08	822.636	300.4	[C48H88NO7P+H] 1+	40:4	7	5	0	Glycerophospholipids [GP]	PC	1-(1Z-alkenyl),2-acylglycerophosphocholines	LMGP01030073	822.637	1.3008 ppm	HG_184.0727(100.0), M-22:4_508.3811(16.2741)
plasma	PC 39:4	PC 39:4	PC 17:0_22:4	22.08	824.614	298.7	[C47H86NO8P+H] 1+	39:4	7	4	0	Glycerophospholipids [GP]	PC	Diacylglycerophosphocholines	LMGP01011520	824.616	2.576 ppm	HG_184.0725(100.0), M_824.6138(13.7499)
plasma	PC O- 34:3	PC O- 34:3	PC O- 16:0_18:3	22.08	742.574	284.5	[C42H80NO7P+H] 1+	34:3	5	3	0	Glycerophospholipids [GP]	PC	1-alkyl,2-acylglycerophosphocholines	LMGP01020041	742.574	1.0595 ppm	HG_184.0733(100.0)
plasma	PE 36:2	PE 36:2	PE 18:1_18:1	22.08	744.554	279	[C41H78NO8P+H] 1+	36:2	5	2	0	Glycerophospholipids [GP]	PE	Diacylglycerophosphoethanolamines	LMGP02010039	744.554	0.3967 ppm	M-NL_603.535(100.0), M-C2H7NO3P-H2O_603.535(100.0)
plasma	PC O- 16:0@_22:4	PC O- 38:4	PC O- 16:0_22:4	22.09	796.621	296.3	[C46H86NO7P+H] 1+	38:4	6	4	0	Glycerophospholipids [GP]	PC	1-alkyl,2-acylglycerophosphocholines	LMGP01020192	796.621	0.2392 ppm	HG-H2O_166.0629(1.4338), HG_184.0727(100.0), M-22:4_482.3585(1.3893), M-NL_613.5551(1.4947), M_796.6167(15.5041)
plasma	PC 32:1	PC 32:1	PC 14:0_18:1	22.09	732.554	281.7	[C40H78NO8P+H] 1+	32:1	4	1	0	Glycerophospholipids [GP]	PC	Diacylglycerophosphocholines	LMGP01010490	732.554	0.8198 ppm	HG_184.0731(100.0)
Liver	PC 40:6	PC 40:6	PC 18:0_22:6	22.1	834.599	299.3	[C48H84NO8P+H] 1+	40:6	9	6	0	Glycerophospholipids [GP]	PC	Diacylglycerophosphocholines	LMGP01010821	834.601	2.2958 ppm	M-NL_651.5308(56.0134), M-C5H13NO3P-H2O_651.5308(56.0134), M_834.5984(100.0)
plasma	PE 18:0_20:4	PE 38:4	PE 18:0_20:4	22.1	768.554	283.5	[C43H78NO8P+H] 1+	38:4	7	4	0	Glycerophospholipids [GP]	PE	Diacylglycerophosphoethanolamines	LMGP02010118	768.554	0.0922 ppm	17:0 C=O+_267.27(0.3284), 19:4 C=O+_287.2401(1.0131), 18:0 PE_341.3051(33.6799), 20:4 PE_361.2749(2.5344), M-20:4-H2O_464.3171(0.9113), M-NL_627.5362(100.0), M-C2H7NO3P-H2O_627.5362(100.0)
HeLa	PC 35:4	PC 35:4	PC 18:2_17:2	22.11	768.554	283.5	[C43H78NO8P+H] 1+	35:4	7	4	0	Glycerophospholipids [GP]	PC	Diacylglycerophosphocholines	LMGP01010931	768.554	0.8608 ppm	HG_184.0742(100.0)
HeLa	PC 42:6	PC 42:6	PC 20:0_22:6	22.15	862.632	302.9	[C50H88NO8P+H] 1+	42:6	9	6	0	Glycerophospholipids [GP]	PC	Diacylglycerophosphocholines	LMGP01011028	862.632	0.4801 ppm	HG_184.073(100.0)
HeLa	PC 17:0@_18:1	PC 35:1	PC 17:0_18:1	22.15	774.601	291.8	[C43H84NO8P+H] 1+	35:1	4	1	0	Glycerophospholipids [GP]	PC	Diacylglycerophosphocholines	LMGP01010711	774.601	0.8358 ppm	HG-H2O_166.0621(0.5247), HG_184.0742(100.0), M-18:1-H2O_492.3478(0.5906), M-18:1_510.3572(1.0215), M-NL_591.5315(0.3175), M-C5H13NO3P-H2O_591.5315(0.3175), M_774.6005(8.9069)
plasma	PC 35:1	PC 35:1	PC 17:0_18:1	22.15	774.601	291.6	[C43H84NO8P+H] 1+	35:1	4	1	0	Glycerophospholipids [GP]	PC	Diacylglycerophosphocholines	LMGP01010711	774.601	0.0309 ppm	HG_184.0728(100.0)
plasma	PE 40:5	PE 40:5	PE 18:1_22:4	22.15	794.57	287	[C45H80NO8P+H] 1+	40:5	8	5	0	Glycerophospholipids [GP]	PE	Diacylglycerophosphoethanolamines	LMGP02010652	794.569	0.6475 ppm	M-NL_653.5484(100.0), M-C2H7NO3P-H2O_653.5484(100.0)
plasma	SM d42:2	SM d42:2	SM d18:1_24:1	22.16	835.664	305.1	[C47H93N2O6P+Na] 1+	42:2	4	2	0	Sphingolipids [SP]	Phosphosphingolipids	Ceramide phosphocholines (sphingomyelins)	LMSP03010007	835.666	2.2189 ppm	Phosphocholine_184.0722(100.0)
plasma	PC P- 16:0@_18:1	PC P- 34:1	PC P- 16:0_18:1	22.16	744.59	287.7	[C42H82NO7P+H] 1+	34:1	4	2	0	Glycerophospholipids [GP]	PC	1-(1Z-alkenyl),2-acylglycerophosphocholines	LMGP01030006	744.59	0.2706 ppm	HG-H2O_166.0622(2.2744), HG_184.0731(100.0), M-18:1_480.3407(2.2494), M_744.5871(11.2472)
plasma	PC 44:4	PC 44:4	PC 22:2_22:2	22.17	894.694	315.6	[C52H96NO8P+H] 1+	44:4	7	4	0	Glycerophospholipids [GP]	PC	Diacylglycerophosphocholines	LMGP01012063	894.695	0.536 ppm	HG_184.0731(100.0), M-H2O_876.6823(23.5658)
plasma	SM d38:1	SM d38:1	SM d18:1_20:0	22.17	776.663	298.8	[C43H87N2O6P+NH4] 1+	38:1	3	1	0	Sphingolipids [SP]	Phosphosphingolipids	Ceramide phosphocholines (sphingomyelins)	LMSP03010005	776.664	1.1754 ppm	Phosphocholine_184.0729(100.0)
plasma	PE O- 36:3	PE O- 36:3	PE O- 18:0_18:3	22.17	728.558	276.9	[C41H78NO7P+H] 1+	36:3	5	3	0	Glycerophospholipids [GP]	PE	1-alkyl,2-acylglycerophosphoethanolamines	LMGP02020049	728.559	1.4643 ppm	M-NL_587.5405(91.129)
plasma	PC 18:0_22:5	PC 40:5	PC 18:0_22:5	22.18	836.615	301	[C48H86NO8P+H] 1+	40:5	8	5	0	Glycerophospholipids [GP]	PC	Diacylglycerophosphocholines	LMGP01010816	836.616	1.08 ppm	HG_184.0728(100.0), M-22:5_524.3685(1.6697), M-18:0_570.3571(0.5579), M_836.6133(12.9557)
HeLa	PS 36:1	PS 36:1	PS 18:0_18:1	22.18	790.558	288.5	[C42H80NO10P+H] 1+	36:1	5	1	0	Glycerophospholipids [GP]	PS	Diacylglycerophosphoserines	LMGP03010025	790.559	1.3846 ppm	M-NL_605.5486(100.0), M-C3H7NO5P-H2O_605.5486(100.0)
Liver	PE 18:0_18:2	PE 36:2	PE 18:0_18:2	22.18	744.555	279.7	[C41H78NO8P+H] 1+	36:2	5	2	0	Glycerophospholipids [GP]	PE	Diacylglycerophosphoethanolamines	LMGP02010044	744.554	1.0525 ppm	17:2 C=O+_263.2375(1.6677), 17:0 C=O+_267.2677(1.2145), 18:2 PE_337.2733(1.9062), 18:0 PE_341.3076(2.663), M-18:2-H2O_464.3181(0.4823), M-18:0_478.2908(0.2439), M-18:2_482.3252(1.313), M-NL_603.5346(100.0), M-C2H7NO3P-H2O_603.5346(100.0)
Liver	DG 18:2_22:5_0:0	DG 40:7	DG 18:2_22:5_0:0	22.19	684.555	266.9	[C43H70O5+NH4] 1+	40:7	9	7	0	Glycerolipids [GL]	DAG	Diacylglycerols	LMGL02010224	684.556	1.2428 ppm	17:2 C=O+_263.2356(35.7985), 21:5 C=O+_313.2507(39.5726), M-22:5_337.2735(100.0), M-18:2_387.2895(81.3493)
HeLa	PC O- 40:6	PC O- 40:6	PC O- 18:0_22:6	22.2	820.621	299	[C48H86NO7P+H] 1+	40:6	8	6	0	Glycerophospholipids [GP]	PC	1-alkyl,2-acylglycerophosphocholines	LMGP01020110	820.621	0.9016 ppm	HG_184.0728(100.0)
Liver	PC 38:4	PC 38:4	PC 16:0_22:4	22.2	810.601	294.1	[C46H84NO8P+H] 1+	38:4	7	4	0	Glycerophospholipids [GP]	PC	Diacylglycerophosphocholines	LMGP01010642	810.601	0.7987 ppm	HG_184.073(100.0), M_810.6009(8.0494)
HeLa	PC 16:0@_18:1	PC 34:1	PC 16:0_18:1	22.2	760.585	288.8	[C42H82NO8P+H] 1+	34:1	4	1	0	Glycerophospholipids [GP]	PC	Diacylglycerophosphocholines	LMGP01010005	760.585	0.4829 ppm	HG_184.073(100.0), 17:1 C=O+_265.2544(0.6399), M-18:1_496.3392(1.524), M_760.5831(4.8799)
HeLa	PC 40:6	PC 40:6	PC 18:0_22:6	22.22	834.598	298.3	[C48H84NO8P+H] 1+	40:6	9	6	0	Glycerophospholipids [GP]	PC	Diacylglycerophosphocholines	LMGP01010821	834.601	3.0271 ppm	HG_184.0748(100.0)
HeLa	PC O- 36:5	PC O- 36:5	PC O- 16:0_20:5	22.22	766.571	291.2	[C44H80NO7P+H] 1+	36:5	7	5	0	Glycerophospholipids [GP]	PC	1-alkyl,2-acylglycerophosphocholines	LMGP01020058	766.574	4.3704 ppm	HG_184.0733(17.6957), M_766.5692(100.0)
plasma	SM d34:1	SM d34:1	SM d18:1_16:0	22.22	703.575	283.6	[C39H79N2O6P+H] 1+	34:1	3	1	0	Sphingolipids [SP]	Phosphosphingolipids	Ceramide phosphocholines (sphingomyelins)	LMSP03010003	703.575	0.1186 ppm	Phosphocholine_184.0741(100.0)
Liver	PE 18:1@_20:2	PE 38:3	PE 18:1_20:2	22.22	770.569	283.3	[C43H80NO8P+H] 1+	38:3	6	3	0	Glycerophospholipids [GP]	PE	Diacylglycerophosphoethanolamines	LMGP02010647	770.569	0.2037 ppm	19:2 C=O+_291.2685(4.6875), 20:2 PE_365.3061(5.1215), M-NL_629.5487(100.0), M-C2H7NO3P-H2O_629.5487(100.0)
Liver	PC 19:0@_20:4	PC 39:4	PC 19:0_20:4	22.23	824.616	298	[C47H86NO8P+H] 1+	39:4	7	4	0	Glycerophospholipids [GP]	PC	Diacylglycerophosphocholines	LMGP01011748	824.616	0.0145 ppm	HG_184.0731(100.0), M-20:4_538.39(2.9719)
Liver	PC 37:2	PC 37:2	PC 15:0_22:2	22.23	800.617	294	[C45H86NO8P+H] 1+	37:2	5	2	0	Glycerophospholipids [GP]	PC	Diacylglycerophosphocholines	LMGP01011428	800.616	0.4724 ppm	HG_184.0734(100.0)
HeLa	PC 38:5	PC 38:5	PC 16:0_22:5	22.25	808.582	294.9	[C46H82NO8P+H] 1+	38:5	8	5	0	Glycerophospholipids [GP]	PC	Diacylglycerophosphocholines	LMGP01010645	808.585	3.9238 ppm	HG_184.0722(100.0), M_808.5811(6.5782)
HeLa	PS 38:2	PS 38:2	PS 16:0_22:2	22.25	816.577	291.6	[C44H82NO10P+H] 1+	38:2	6	2	0	Glycerophospholipids [GP]	PS	Diacylglycerophosphoserines	LMGP03010200	816.575	3.1135 ppm	M-NL_631.5681(100.0), M-C3H7NO5P-H2O_631.5681(100.0)
HeLa	PC O- 32:0	PC O- 32:0	PC O- 14:0_18:0	22.25	720.591	287	[C40H82NO7P+H] 1+	32:0	2	0	0	Glycerophospholipids [GP]	PC	1-alkyl,2-acylglycerophosphocholines	LMGP01020015	720.59	1.7533 ppm	HG-H2O_166.0626(0.7286), HG_184.0721(100.0), M-NL_537.5236(1.0576), M_720.5874(7.5695)
Liver	PE P- 16:0@_22:4	PE P- 38:4	PE P- 16:0_22:4	22.25	752.559	281.6	[C43H78NO7P+H] 1+	38:4	7	5	0	Glycerophospholipids [GP]	PE	1-(1Z-alkenyl),2-acylglycerophosphoethanolamines	LMGP02030033	752.559	0.2044 ppm	21:4 C=O+_315.2707(2.7727), 22:4 PE_389.3054(100.0), M-NL_611.5444(9.6042)
Liver	PE P- 18:0@_22:6	PE P- 40:6	PE P- 18:0_22:6	22.27	776.559	285	[C45H78NO7P+H] 1+	40:6	9	7	0	Glycerophospholipids [GP]	PE	1-(1Z-alkenyl),2-acylglycerophosphoethanolamines	LMGP02030005	776.559	0.6697 ppm	22:6 PE_385.274(100.0), M-NL_635.54(10.458), M_776.5585(1.1519)
HeLa	PE 18:1_18:1	PE 36:2	PE 18:1_18:1	22.28	744.554	279.7	[C41H78NO8P+H] 1+	36:2	5	2	0	Glycerophospholipids [GP]	PE	Diacylglycerophosphoethanolamines	LMGP02010039	744.554	0.8886 ppm	18:1 PE_339.2924(3.7707), M-NL_603.5355(100.0), M-C2H7NO3P-H2O_603.5355(100.0)
plasma	SM d39:2	SM d39:2	SM d18:2_21:0	22.3	771.638	297.2	[C44H87N2O6P+H] 1+	39:2	4	2	0	Sphingolipids [SP]	Phosphosphingolipids	Ceramide phosphocholines (sphingomyelins)	LMSP03010064	771.638	0.4737 ppm	Phosphocholine_184.0723(100.0)
HeLa	PC O- 38:5	PC O- 38:5	PC O- 16:0_22:5	22.31	794.606	295.3	[C46H84NO7P+H] 1+	38:5	7	5	0	Glycerophospholipids [GP]	PC	1-alkyl,2-acylglycerophosphocholines	LMGP01020066	794.606	0.0222 ppm	HG_184.0726(100.0), M_794.6016(9.2387)
HeLa	PC O- 38:6	PC O- 38:6	PC O- 16:0_22:6	22.31	792.585	295.3	[C46H82NO7P+H] 1+	38:6	8	6	0	Glycerophospholipids [GP]	PC	1-alkyl,2-acylglycerophosphocholines	LMGP01020064	792.59	7.1078 ppm	HG_184.0734(82.0373)
plasma	PC O- 34:3	PC O- 34:3	PC O- 16:0_18:3	22.31	742.573	284.4	[C42H80NO7P+H] 1+	34:3	5	3	0	Glycerophospholipids [GP]	PC	1-alkyl,2-acylglycerophosphocholines	LMGP01020041	742.574	2.4568 ppm	HG_184.0721(100.0)
Liver	PE 34:2	PE 34:2	PE 16:0_18:2	22.31	716.524	272.8	[C39H74NO8P+H] 1+	34:2	5	2	0	Glycerophospholipids [GP]	PE	Diacylglycerophosphoethanolamines	LMGP02010042	716.523	2.7821 ppm	M-NL_575.5078(100.0), M-C2H7NO3P-H2O_575.5078(100.0)
plasma	DG 16:1_18:2_0:0	DG 34:3	DG 16:1_18:2_0:0	22.31	608.525	253.8	[C37H66O5+NH4] 1+	34:3	5	3	0	Glycerolipids [GL]	DAG	Diacylglycerols	LMGL02010031	608.525	0.2124 ppm	17:2 C=O+_263.2385(6.2464), M-18:2_311.2584(96.168), M-16:1_337.2743(100.0), M-H2O_573.4913(42.2358)
plasma	DG 18:2_20:4_0:0	DG 38:6	DG 18:2_20:4_0:0	22.32	658.539	261.6	[C41H68O5+NH4] 1+	38:6	8	6	0	Glycerolipids [GL]	DAG	Diacylglycerols	LMGL02010131	658.54	1.7172 ppm	17:2 C=O+_263.2371(6.7201), 19:4 C=O+_287.2394(19.7138), M-20:4_337.2727(100.0), M-18:2_361.2722(15.1537), M-H2O_623.5068(16.5678)
plasma	PC 32:1	PC 32:1	PC 14:0_18:1	22.33	732.554	281.6	[C40H78NO8P+H] 1+	32:1	4	1	0	Glycerophospholipids [GP]	PC	Diacylglycerophosphocholines	LMGP01010490	732.554	0.18 ppm	HG_184.0743(100.0)
HeLa	DG 16:0_20:5_0:0	DG 36:5	DG 16:0_20:5_0:0	22.33	632.525	261.5	[C39H66O5+NH4] 1+	36:5	7	5	0	Glycerolipids [GL]	DAG	Diacylglycerols	LMGL02010078	632.525	0.3747 ppm	M-20:5_313.2744(100.0), M-16:0_359.2588(12.6776), M-H2O_597.4917(6.2364)
HeLa	PC O- 16:0@_18:1	PC O- 34:1	PC O- 16:0_18:1	22.34	746.607	290.7	[C42H84NO7P+H] 1+	34:1	3	1	0	Glycerophospholipids [GP]	PC	1-alkyl,2-acylglycerophosphocholines	LMGP01020003	746.606	1.3316 ppm	HG-H2O_166.0635(0.281), HG_184.0733(100.0), M-18:1_482.36(0.8464), M-NL_563.5405(0.7663), M_746.6055(7.9037)
HeLa	PE 38:3	PE 38:3	PE 16:1_22:2	22.34	770.572	282.9	[C43H80NO8P+H] 1+	38:3	6	3	0	Glycerophospholipids [GP]	PE	Diacylglycerophosphoethanolamines	LMGP02010537	770.569	3.7567 ppm	M-NL_629.551(100.0), M-C2H7NO3P-H2O_629.551(100.0)
plasma	PC 16:0_18:2	PC 34:2	PC 16:0_18:2	22.35	758.571	280.5	[C42H80NO8P+H] 1+	34:2	5	2	0	Glycerophospholipids [GP]	PC	Diacylglycerophosphocholines	LMGP01010585	758.569	2.4483 ppm	HG-H2O_166.0619(0.8432), HG_184.0724(100.0), M-18:2_496.3389(1.4255), M-16:0-H2O_502.3298(1.2679), M-16:0_520.3422(0.3096), M-NL_575.5031(0.2138), M-C5H13NO3P-H2O_575.5031(0.2138), M_758.5688(13.6103)
plasma	PC 40:3	PC 40:3	PC 18:0_22:3	22.4	840.65	305.9	[C48H90NO8P+H] 1+	40:3	6	3	0	Glycerophospholipids [GP]	PC	Diacylglycerophosphocholines	LMGP01010812	840.648	2.4232 ppm	HG_184.0734(100.0)
HeLa	PC 41:5	PC 41:5	PC 19:1_22:4	22.41	850.634	301.2	[C49H88NO8P+H] 1+	41:5	8	5	0	Glycerophospholipids [GP]	PC	Diacylglycerophosphocholines	LMGP01011785	850.632	2.2807 ppm	HG_184.0729(100.0)
Liver	PE O- 18:0@_20:4	PE O- 38:4	PE O- 18:0_20:4	22.41	754.575	284	[C43H80NO7P+H] 1+	38:4	6	4	0	Glycerophospholipids [GP]	PE	1-alkyl,2-acylglycerophosphoethanolamines	LMGP02020092	754.574	0.3324 ppm	20:4 PE_361.2746(100.0), M-NL_613.5519(72.3741)
Liver	DG 16:0_18:3_0:0	DG 34:3	DG 16:0_18:3_0:0	22.42	608.525	257.1	[C37H66O5+NH4] 1+	34:3	5	3	0	Glycerolipids [GL]	DAG	Diacylglycerols	LMGL02010032	608.525	0.1888 ppm	M-18:3_313.2744(100.0), M-16:0_335.258(72.1054), M-H2O_573.4841(28.7694)
Liver	PC O- 20:1@_20:4	PC O- 40:5	PC O- 20:1_20:4	22.43	822.639	299.9	[C48H88NO7P+H] 1+	40:5	7	5	0	Glycerophospholipids [GP]	PC	1-alkyl,2-acylglycerophosphocholines	LMGP01020274	822.637	1.8153 ppm	HG_184.0726(100.0), M-20:4_536.406(8.2749)
Liver	PC O- 38:4	PC O- 38:4	PC O- 18:0_20:4	22.43	796.622	296.4	[C46H86NO7P+H] 1+	38:4	6	4	0	Glycerophospholipids [GP]	PC	1-alkyl,2-acylglycerophosphocholines	LMGP01020100	796.621	0.4503 ppm	HG_184.0724(100.0), M_796.6158(13.3767)
plasma	SM d40:1	SM d40:1	SM d18:1_22:0	22.44	809.651	301.2	[C45H91N2O6P+Na] 1+	40:1	3	1	0	Sphingolipids [SP]	Phosphosphingolipids	Ceramide phosphocholines (sphingomyelins)	LMSP03010006	809.651	0.3038 ppm	Phosphocholine-H2O_166.0618(0.7719), Phosphocholine_184.0724(100.0)
Liver	PC 18:2_19:0	PC 37:2	PC 18:2_19:0	22.44	800.616	294.4	[C45H86NO8P+H] 1+	37:2	5	2	0	Glycerophospholipids [GP]	PC	Diacylglycerophosphocholines	LMGP01011628	800.616	0.1675 ppm	HG_184.0727(100.0), M-19:0-H2O_502.3285(0.523), M-18:2_538.3871(1.5899)
Liver	PE 35:1	PE 35:1	PE 13:0_22:1	22.46	732.554	278.7	[C40H78NO8P+H] 1+	35:1	4	1	0	Glycerophospholipids [GP]	PE	Diacylglycerophosphoethanolamines	LMGP02010402	732.554	0.3199 ppm	M-NL_591.5346(100.0), M-C2H7NO3P-H2O_591.5346(100.0)
HeLa	DG 18:1_20:5_0:0	DG 38:6	DG 18:1_20:5_0:0	22.47	658.54	263.8	[C41H68O5+NH4] 1+	38:6	8	6	0	Glycerolipids [GL]	DAG	Diacylglycerols	LMGL02010132	658.54	0.9758 ppm	17:1 C=O+_265.2534(3.535), M-20:5_339.2896(100.0), M-18:1_359.2596(22.0244), M-H2O_623.5061(6.8578)
plasma	PC O- 36:3	PC O- 36:3	PC O- 16:0_20:3	22.48	770.606	291.9	[C44H84NO7P+H] 1+	36:3	5	3	0	Glycerophospholipids [GP]	PC	1-alkyl,2-acylglycerophosphocholines	LMGP01020053	770.606	0.2148 ppm	HG_184.0732(100.0), M_770.6008(7.0567)
HeLa	PC O- 33:1	PC O- 33:1	PC O- 16:0_17:1	22.48	732.591	286.9	[C41H82NO7P+H] 1+	33:1	3	1	0	Glycerophospholipids [GP]	PC	1-alkyl,2-acylglycerophosphocholines	LMGP01020183	732.59	0.9747 ppm	HG_184.0736(100.0)
HeLa	PE 19:0_20:4@	PE 39:4	PE 19:0_20:4	22.5	782.569	287.3	[C44H80NO8P+H] 1+	39:4	7	4	0	Glycerophospholipids [GP]	PE	Diacylglycerophosphoethanolamines	LMGP02010785	782.569	0.5125 ppm	19:0 PE_355.3189(52.5774), M-NL_641.5555(100.0), M-C2H7NO3P-H2O_641.5555(100.0)
HeLa	PE P- 16:0_16:0	PE P- 32:0	PE P- 16:0_16:0	22.5	676.528	272	[C37H74NO7P+H] 1+	32:0	3	1	0	Glycerophospholipids [GP]	PE	1-(1Z-alkenyl),2-acylglycerophosphoethanolamines	LMGP02030013	676.528	0.5722 ppm	16:0 PE_313.2713(100.0)
Liver	PC 39:3	PC 39:3	PC 17:1_22:2	22.51	826.633	298.5	[C47H88NO8P+H] 1+	39:3	6	3	0	Glycerophospholipids [GP]	PC	Diacylglycerophosphocholines	LMGP01011548	826.632	1.0179 ppm	HG_184.0745(100.0)
Liver	PC 16:0_18:0	PC 34:0	PC 16:0_18:0	22.55	762.601	291.4	[C42H84NO8P+H] 1+	34:0	3	0	0	Glycerophospholipids [GP]	PC	Diacylglycerophosphocholines	LMGP01010573	762.601	0.1286 ppm	HG_184.0725(100.0), M-18:0-H2O_478.329(0.3194), M-16:0-H2O_506.3591(0.6703), M-16:0_524.3695(1.3072), M-NL_579.5292(0.6011), M-C5H13NO3P-H2O_579.5292(0.6011), M_762.5985(10.1343)
HeLa	PE 18:1_17:0@	PE 35:1	PE 18:1_17:0	22.56	732.554	279	[C40H78NO8P+H] 1+	35:1	4	1	0	Glycerophospholipids [GP]	PE	Diacylglycerophosphoethanolamines	LMGP02010640	732.554	0.2366 ppm	18:1 PE_339.287(4.4238), M-NL_591.5353(100.0), M-C2H7NO3P-H2O_591.5353(100.0), M_732.5521(3.8827)
Liver	PC 37:1	PC 37:1	PC 15:0_22:1	22.57	802.64	297.1	[C45H88NO8P+H] 1+	37:1	4	1	0	Glycerophospholipids [GP]	PC	Diacylglycerophosphocholines	LMGP01011427	802.632	9.7934 ppm	HG_184.0728(86.8032)
HeLa	GlcCer d18:1_20:0@	GlcCer d38:1	GlcCer d18:1_20:0	22.58	918.688	314.4	[C50H95NO13+H] 1+	38:1	2	1	0	Sphingolipids [SP]	Neutral glycosphingolipids	Simple Glc series	LMSP0501AB05	918.688	0.4025 ppm	N''_264.2678(48.8623), C38H74NO2_576.573(100.0)
HeLa	PE 38:3	PE 38:3	PE 16:1_22:2	22.58	770.569	285.5	[C43H80NO8P+H] 1+	38:3	6	3	0	Glycerophospholipids [GP]	PE	Diacylglycerophosphoethanolamines	LMGP02010537	770.569	0.0452 ppm	M-NL_629.549(100.0), M-C2H7NO3P-H2O_629.549(100.0)
plasma	PC 18:0@_22:4	PC 40:4	PC 18:0_22:4	22.59	838.631	300.7	[C48H88NO8P+H] 1+	40:4	7	4	0	Glycerophospholipids [GP]	PC	Diacylglycerophosphocholines	LMGP01010813	838.632	1.3984 ppm	HG_184.0729(100.0), M-22:4_524.3683(1.534)
HeLa	PC O- 18:0@_22:5	PC O- 40:5	PC O- 18:0_22:5	22.59	822.637	300.2	[C48H88NO7P+H] 1+	40:5	7	5	0	Glycerophospholipids [GP]	PC	1-alkyl,2-acylglycerophosphocholines	LMGP01020107	822.637	0.1879 ppm	HG_184.073(100.0), M-22:5_510.3897(11.8519), M-NL_639.5714(2.4837), M_822.6359(16.1656)
Liver	PC O- 36:2	PC O- 36:2	PC O- 16:0_20:2	22.59	772.622	293.5	[C44H86NO7P+H] 1+	36:2	4	2	0	Glycerophospholipids [GP]	PC	1-alkyl,2-acylglycerophosphocholines	LMGP01020188	772.621	0.3063 ppm	HG_184.0726(100.0), M_772.616(10.5668)
Liver	PE P- 18:0@_20:4	PE P- 38:4	PE P- 18:0_20:4	22.59	752.559	281.6	[C43H78NO7P+H] 1+	38:4	7	5	0	Glycerophospholipids [GP]	PE	1-(1Z-alkenyl),2-acylglycerophosphoethanolamines	LMGP02030003	752.559	0.61 ppm	20:4 PE_361.273(100.0), M-20:4_466.3277(4.3221), M-NL_611.5417(16.7517)
HeLa	PC O- 38:5	PC O- 38:5	PC O- 16:0_22:5	22.6	794.604	294.1	[C46H84NO7P+H] 1+	38:5	7	5	0	Glycerophospholipids [GP]	PC	1-alkyl,2-acylglycerophosphocholines	LMGP01020066	794.606	1.8981 ppm	HG_184.0729(100.0)
HeLa	PE P- 16:0@_18:1	PE P- 34:1	PE P- 16:0_18:1	22.6	702.544	274	[C39H76NO7P+H] 1+	34:1	4	2	0	Glycerophospholipids [GP]	PE	1-(1Z-alkenyl),2-acylglycerophosphoethanolamines	LMGP02030095	702.543	0.6891 ppm	18:1 PE_339.2898(89.8256), M-NL_561.527(35.53)
plasma	DG 18:2_18:2_0:0	DG 36:4	DG 18:2_18:2_0:0	22.6	634.54	257.1	[C39H68O5+NH4] 1+	36:4	6	4	0	Glycerolipids [GL]	DAG	Diacylglycerols	LMGL02010063	634.54	0.6279 ppm	17:2 C=O+_263.239(7.4263), M-18:2_337.275(100.0), M-H2O_599.5056(68.9728)
HeLa	PC 42:5	PC 42:5	PC 20:0_22:5	22.61	864.647	303.9	[C50H90NO8P+H] 1+	42:5	8	5	0	Glycerophospholipids [GP]	PC	Diacylglycerophosphocholines	LMGP01011027	864.648	0.5382 ppm	HG_184.0727(100.0), M_864.6448(4.2868)
Liver	PC 40:4	PC 40:4	PC 20:2_20:2	22.63	838.632	301.5	[C48H88NO8P+H] 1+	40:4	7	4	0	Glycerophospholipids [GP]	PC	Diacylglycerophosphocholines	LMGP01011045	838.632	0.13 ppm	HG_184.0725(100.0), M_838.63(41.8978)
plasma	PC O- 38:6	PC O- 38:6	PC O- 16:0_22:6	22.63	792.597	294.4	[C46H82NO7P+H] 1+	38:6	8	6	0	Glycerophospholipids [GP]	PC	1-alkyl,2-acylglycerophosphocholines	LMGP01020064	792.59	8.5246 ppm	HG_184.0745(100.0)
HeLa	PC 34:2	PC 34:2	PC 16:0_18:2	22.63	758.57	282.7	[C42H80NO8P+H] 1+	34:2	5	2	0	Glycerophospholipids [GP]	PC	Diacylglycerophosphocholines	LMGP01010585	758.569	0.8391 ppm	HG_184.0735(100.0)
Liver	DG 16:0_22:6_0:0	DG 38:6	DG 16:0_22:6_0:0	22.63	658.541	267.7	[C41H68O5+NH4] 1+	38:6	8	6	0	Glycerolipids [GL]	DAG	Diacylglycerols	LMGL02010162	658.54	0.2291 ppm	15:0 C=O+_239.2383(7.1905), 21:6 C=O+_311.2381(7.4259), M-22:6_313.2734(100.0), M-16:0_385.2721(28.8366), M-H2O_623.5075(8.2503)
plasma	PC O- 35:2	PC O- 35:2	PC O- 18:0_17:2	22.64	758.611	291.3	[C43H84NO7P+H] 1+	35:2	4	2	0	Glycerophospholipids [GP]	PC	1-alkyl,2-acylglycerophosphocholines	LMGP01020201	758.606	6.7011 ppm	HG_184.0723(100.0)
plasma	PC 18:0_18:2	PC 36:2	PC 18:0_18:2	22.64	786.598	291.1	[C44H84NO8P+H] 1+	36:2	5	2	0	Glycerophospholipids [GP]	PC	Diacylglycerophosphocholines	LMGP01010764	786.601	3.9877 ppm	HG-H2O_166.064(0.3291), HG_184.0723(100.0), M-18:0-H2O_502.3297(0.4557), M-18:2-H2O_506.3591(0.3138), M-18:0_520.3404(0.2393), M-18:2_524.3706(1.6322), M-NL_603.5314(0.4467), M-C5H13NO3P-H2O_603.5314(0.4467)
Liver	PE 18:0_20:4@	PE 38:4	PE 18:0_20:4	22.64	768.553	283.9	[C43H78NO8P+H] 1+	38:4	7	4	0	Glycerophospholipids [GP]	PE	Diacylglycerophosphoethanolamines	LMGP02010118	768.554	0.4892 ppm	18:0 PE_341.3035(36.5087), M-NL_627.5339(100.0), M-C2H7NO3P-H2O_627.5339(100.0)
plasma	PC 35:1	PC 35:1	PC 17:0_18:1	22.65	774.601	291.6	[C43H84NO8P+H] 1+	35:1	4	1	0	Glycerophospholipids [GP]	PC	Diacylglycerophosphocholines	LMGP01010711	774.601	0.5206 ppm	HG_184.073(100.0)
plasma	PC O- 34:1	PC O- 34:1	PC O- 16:0_18:1	22.65	746.604	290.8	[C42H84NO7P+H] 1+	34:1	3	1	0	Glycerophospholipids [GP]	PC	1-alkyl,2-acylglycerophosphocholines	LMGP01020003	746.606	2.3472 ppm	HG_184.0722(100.0), M_746.6026(8.6244)
HeLa	PC 42:6	PC 42:6	PC 20:0_22:6	22.66	862.633	303.5	[C50H88NO8P+H] 1+	42:6	9	6	0	Glycerophospholipids [GP]	PC	Diacylglycerophosphocholines	LMGP01011028	862.632	1.6122 ppm	HG_184.0723(100.0), M_862.6316(8.2487)
HeLa	PC O- 33:0	PC O- 33:0	PC O- 16:0_17:0	22.66	734.605	290	[C41H84NO7P+H] 1+	33:0	2	0	0	Glycerophospholipids [GP]	PC	1-alkyl,2-acylglycerophosphocholines	LMGP01020031	734.606	1.2223 ppm	HG_184.0738(100.0)
plasma	SM d18:1_20:0@	SM d38:1	SM d18:1_20:0	22.67	759.637	297	[C43H87N2O6P+H] 1+	38:1	3	1	0	Sphingolipids [SP]	Phosphosphingolipids	Ceramide phosphocholines (sphingomyelins)	LMSP03010005	759.638	0.2419 ppm	Phosphocholine-H2O_166.0618(0.5173), C5H13NO3P_166.0618(0.5173), Phosphocholine_184.0728(100.0), N''_264.2666(0.8408)
HeLa	SM d38:1	SM d38:1	SM d18:1_20:0	22.67	759.638	296.7	[C43H87N2O6P+H] 1+	38:1	3	1	0	Sphingolipids [SP]	Phosphosphingolipids	Ceramide phosphocholines (sphingomyelins)	LMSP03010005	759.638	0.4009 ppm	Phosphocholine_184.072(100.0), M-H2O_741.6257(0.373)
plasma	PC O- 34:2	PC O- 34:2	PC O- 16:0_18:2	22.67	744.587	287.4	[C42H82NO7P+H] 1+	34:2	4	2	0	Glycerophospholipids [GP]	PC	1-alkyl,2-acylglycerophosphocholines	LMGP01020039	744.59	3.7953 ppm	HG_184.0726(100.0), M_744.5836(9.9708)
Liver	PC O- 40:3	PC O- 40:3	PC O- 20:0_20:3	22.68	826.676	300.8	[C48H92NO7P+H] 1+	40:3	5	3	0	Glycerophospholipids [GP]	PC	1-alkyl,2-acylglycerophosphocholines	LMGP01020237	826.668	8.7599 ppm	HG_184.0735(100.0)
plasma	SM d16:1_24:1@	SM d40:2	SM d16:1_24:1	22.68	785.653	299.8	[C45H89N2O6P+H] 1+	40:2	4	2	0	Sphingolipids [SP]	Phosphosphingolipids	Ceramide phosphocholines (sphingomyelins)	LMSP03010071	785.653	0.2658 ppm	Phosphocholine-H2O_166.0648(0.4253), C5H13NO3P_166.0648(0.4253), Phosphocholine_184.0734(100.0), C40H76NO2-H2O_584.5813(0.2884)
plasma	PC O- 36:2	PC O- 36:2	PC O- 16:0_20:2	22.68	772.621	294	[C44H86NO7P+H] 1+	36:2	4	2	0	Glycerophospholipids [GP]	PC	1-alkyl,2-acylglycerophosphocholines	LMGP01020188	772.621	0.3256 ppm	HG_184.0721(100.0), M_772.6173(14.3979)
plasma	PC 16:0_16:0	PC 32:0	PC 16:0_16:0	22.68	734.571	286	[C40H80NO8P+H] 1+	32:0	3	0	0	Glycerophospholipids [GP]	PC	Diacylglycerophosphocholines	LMGP01010564	734.569	1.6143 ppm	HG_184.0723(100.0), M-16:0_496.3358(1.6945), M_734.5638(7.7007)
Liver	PC 19:0@_20:3	PC 39:3	PC 19:0_20:3	22.69	826.632	299.8	[C47H88NO8P+H] 1+	39:3	6	3	0	Glycerophospholipids [GP]	PC	Diacylglycerophosphocholines	LMGP01011747	826.632	0.501 ppm	HG_184.0731(100.0), M-20:3_538.3876(2.6824)
HeLa	SM d40:2	SM d40:2	SM d16:1_24:1	22.69	785.653	299.6	[C45H89N2O6P+H] 1+	40:2	4	2	0	Sphingolipids [SP]	Phosphosphingolipids	Ceramide phosphocholines (sphingomyelins)	LMSP03010071	785.653	0.1104 ppm	Phosphocholine_184.073(100.0), M-H2O_767.6431(0.9363), M_785.652(1.8011)
HeLa	PC O- 36:2	PC O- 36:2	PC O- 16:0_20:2	22.69	772.622	293.9	[C44H86NO7P+H] 1+	36:2	4	2	0	Glycerophospholipids [GP]	PC	1-alkyl,2-acylglycerophosphocholines	LMGP01020188	772.621	0.5433 ppm	HG_184.0729(100.0), M_772.6193(7.5836)
HeLa	PE 41:5	PE 41:5	PE 19:1_22:4	22.69	808.583	290.2	[C46H82NO8P+H] 1+	41:5	8	5	0	Glycerophospholipids [GP]	PE	Diacylglycerophosphoethanolamines	LMGP02010822	808.585	2.0367 ppm	M-NL_667.571(100.0), M-C2H7NO3P-H2O_667.571(100.0)
HeLa	PE P- 18:0@_20:4	PE P- 38:4	PE P- 18:0_20:4	22.71	752.559	281.6	[C43H78NO7P+H] 1+	38:4	7	5	0	Glycerophospholipids [GP]	PE	1-(1Z-alkenyl),2-acylglycerophosphoethanolamines	LMGP02030003	752.559	0.2855 ppm	20:4 PE_361.2739(100.0), M-20:4_466.3301(2.8058), M-NL_611.5364(23.7942)
plasma	PE P- 18:0@_20:4	PE P- 38:4	PE P- 18:0_20:4	22.72	752.559	281.5	[C43H78NO7P+H] 1+	38:4	7	5	0	Glycerophospholipids [GP]	PE	1-(1Z-alkenyl),2-acylglycerophosphoethanolamines	LMGP02030003	752.559	0.0389 ppm	20:4 PE_361.2733(100.0), M-20:4_466.3295(7.0222), M-NL_611.5397(7.6286)
plasma	PC O- 40:6	PC O- 40:6	PC O- 18:0_22:6	22.73	820.622	300.2	[C48H86NO7P+H] 1+	40:6	8	6	0	Glycerophospholipids [GP]	PC	1-alkyl,2-acylglycerophosphocholines	LMGP01020110	820.621	0.5115 ppm	HG_184.0733(100.0), M_820.6211(5.5224)
Liver	DG 18:1_22:6_0:0	DG 40:7	DG 18:1_22:6_0:0	22.73	684.556	269.9	[C43H70O5+NH4] 1+	40:7	9	7	0	Glycerolipids [GL]	DAG	Diacylglycerols	LMGL02010225	684.556	0.797 ppm	21:6 C=O+_311.2376(13.6346), M-22:6_339.2914(100.0), M-18:1_385.2722(27.2467), M-H2O_649.5256(4.1458)
HeLa	PC P- 20:0@_20:5	PC P- 40:5	PC P- 20:0_20:5	22.74	820.62	299.9	[C48H86NO7P+H] 1+	40:5	8	6	0	Glycerophospholipids [GP]	PC	1-(1Z-alkenyl),2-acylglycerophosphocholines	LMGP01030098	820.621	1.7198 ppm	HG_184.074(100.0), M-20:5_536.4105(64.9718)
Liver	PC 16:0@_18:2	PC 34:2	PC 16:0_18:2	22.75	758.571	283.5	[C42H80NO8P+H] 1+	34:2	5	2	0	Glycerophospholipids [GP]	PC	Diacylglycerophosphocholines	LMGP01010585	758.569	1.5633 ppm	HG_184.0737(100.0), M-18:2_496.3427(1.725)
plasma	PC 18:0_18:1	PC 36:1	PC 18:0_18:1	22.76	788.617	295.2	[C44H86NO8P+H] 1+	36:1	4	1	0	Glycerophospholipids [GP]	PC	Diacylglycerophosphocholines	LMGP01010750	788.616	0.7118 ppm	HG-H2O_166.0622(0.6568), HG_184.073(100.0), M-18:0-H2O_504.3457(0.5388), M-18:1-H2O_506.3605(0.3269), M-18:0_522.357(0.1769), M-18:1_524.3724(1.3088), M-NL_605.5531(0.311), M-C5H13NO3P-H2O_605.5531(0.311)
HeLa	PE 36:2	PE 36:2	PE 18:1_18:1	22.76	744.556	278.9	[C41H78NO8P+H] 1+	36:2	5	2	0	Glycerophospholipids [GP]	PE	Diacylglycerophosphoethanolamines	LMGP02010039	744.554	2.938 ppm	M-NL_603.5338(100.0), M-C2H7NO3P-H2O_603.5338(100.0)
HeLa	PE O- 16:0@_18:1	PE O- 34:1	PE O- 16:0_18:1	22.76	704.561	276	[C39H78NO7P+H] 1+	34:1	3	1	0	Glycerophospholipids [GP]	PE	1-alkyl,2-acylglycerophosphoethanolamines	LMGP02020018	704.559	2.9905 ppm	18:1 PE_339.2905(100.0), M-NL_563.5361(99.0049)
Liver	PE 22:4_18:0	PE 40:4	PE 22:4_18:0	22.77	796.585	289.7	[C45H82NO8P+H] 1+	40:4	7	4	0	Glycerophospholipids [GP]	PE	Diacylglycerophosphoethanolamines	LMGP02011113	796.585	0.3051 ppm	18:0 PE_341.304(4.9874), 22:4 PE_389.3063(4.2626), M-NL_655.5666(100.0), M-C2H7NO3P-H2O_655.5666(100.0)
plasma	PC 32:1	PC 32:1	PC 14:0_18:1	22.77	732.554	282.1	[C40H78NO8P+H] 1+	32:1	4	1	0	Glycerophospholipids [GP]	PC	Diacylglycerophosphocholines	LMGP01010490	732.554	0.5699 ppm	HG_184.0722(100.0)
HeLa	PC 38:4	PC 38:4	PC 16:0_22:4	22.78	810.598	298.1	[C46H84NO8P+H] 1+	38:4	7	4	0	Glycerophospholipids [GP]	PC	Diacylglycerophosphocholines	LMGP01010642	810.601	2.7402 ppm	M-NL_627.5359(68.4057), M-C5H13NO3P-H2O_627.5359(68.4057)
Liver	PE O- 38:4	PE O- 38:4	PE O- 16:0_22:4	22.78	754.574	283.2	[C43H80NO7P+H] 1+	38:4	6	4	0	Glycerophospholipids [GP]	PE	1-alkyl,2-acylglycerophosphoethanolamines	LMGP02020037	754.574	0.3146 ppm	M-NL_613.5537(100.0)
HeLa	PC 41:4	PC 41:4	PC 19:0_22:4	22.79	852.648	303.6	[C49H90NO8P+H] 1+	41:4	7	4	0	Glycerophospholipids [GP]	PC	Diacylglycerophosphocholines	LMGP01011754	852.648	0.4563 ppm	HG_184.073(94.2857)
Liver	PE P- 18:0@_18:2	PE P- 36:2	PE P- 18:0_18:2	22.79	728.559	278	[C41H78NO7P+H] 1+	36:2	5	3	0	Glycerophospholipids [GP]	PE	1-(1Z-alkenyl),2-acylglycerophosphoethanolamines	LMGP02030046	728.559	0.3787 ppm	18:2 PE_337.2736(100.0), M-NL_587.5349(17.4866)
plasma	PC 39:3	PC 39:3	PC 17:1_22:2	22.8	826.633	299.9	[C47H88NO8P+H] 1+	39:3	6	3	0	Glycerophospholipids [GP]	PC	Diacylglycerophosphocholines	LMGP01011548	826.632	1.3132 ppm	HG_184.0726(100.0)
Liver	SM d18:1_22:1@	SM d40:2	SM d18:1_22:1	22.8	785.653	299.3	[C45H89N2O6P+H] 1+	40:2	4	2	0	Sphingolipids [SP]	Phosphosphingolipids	Ceramide phosphocholines (sphingomyelins)	LMSP03010072	785.653	0.2003 ppm	Phosphocholine-H2O_166.0631(1.4891), C5H13NO3P_166.0631(1.4891), Phosphocholine_184.0749(100.0), N''_264.2694(0.4218)
Liver	PC 18:0_20:2@	PC 38:2	PC 18:0_20:2	22.8	814.631	297.5	[C46H88NO8P+H] 1+	38:2	5	2	0	Glycerophospholipids [GP]	PC	Diacylglycerophosphocholines	LMGP01010788	814.632	0.6904 ppm	HG_184.0731(100.0), M-18:0-H2O_530.3581(0.5751), M_814.6285(16.5727)
Liver	PE 18:0_18:0	PE 36:0	PE 18:0_18:0	22.8	770.567	286.2	[C41H82NO8P+Na] 1+	36:0	3	0	0	Glycerophospholipids [GP]	PE	Diacylglycerophosphoethanolamines	LMGP02010097	770.567	0.6242 ppm	17:0 C=O+_267.2698(8.7805), 18:0 PE_341.307(16.0), M-NL_629.5518(100.0), M-C2H7NO3P-H2O_629.5518(100.0)
plasma	DG 18:1_18:3_0:0	DG 36:4	DG 18:1_18:3_0:0	22.82	634.54	258.8	[C39H68O5+NH4] 1+	36:4	6	4	0	Glycerolipids [GL]	DAG	Diacylglycerols	LMGL02010064	634.54	0.3393 ppm	M-18:1_335.2594(68.0475), M-18:3_339.288(68.7585), M-H2O_599.5022(43.9273)
HeLa	PC 38:2	PC 38:2	PC 18:0_20:2	22.83	814.633	298.7	[C46H88NO8P+H] 1+	38:2	5	2	0	Glycerophospholipids [GP]	PC	Diacylglycerophosphocholines	LMGP01010788	814.632	0.8081 ppm	HG_184.0729(100.0)
Liver	PE 22:6_20:0	PE 42:6	PE 22:6_20:0	22.83	820.587	292.6	[C47H82NO8P+H] 1+	42:6	9	6	0	Glycerophospholipids [GP]	PE	Diacylglycerophosphoethanolamines	LMGP02011150	820.585	2.5303 ppm	20:0 PE_369.3333(2.591), M-22:6-H2O_492.3473(3.3672), M-NL_679.5647(100.0), M-C2H7NO3P-H2O_679.5647(100.0)
Liver	DG 14:0_16:0_0:0	DG 30:0	DG 14:0_16:0_0:0	22.83	558.508	252.7	[C33H64O5+NH4] 1+	30:0	2	0	0	Glycerolipids [GL]	DAG	Diacylglycerols	LMGL02010378	558.509	1.3886 ppm	15:0 C=O+_239.2399(9.3683), M-16:0_285.2434(85.6636), M-14:0_313.2739(89.3542), M-H2O_523.4701(100.0)
plasma	SM d40:0	SM d40:0	SM d18:0_22:0	22.84	811.669	302.7	[C45H93N2O6P+Na] 1+	40:0	2	0	0	Sphingolipids [SP]	Phosphosphingolipids	Ceramide phosphocholines (sphingomyelins)	LMSP03010022	811.666	3.5808 ppm	Phosphocholine_184.0728(100.0)
HeLa	PC 16:0_16:1@	PC 32:1	PC 16:0_16:1	22.85	732.555	282	[C40H78NO8P+H] 1+	32:1	4	1	0	Glycerophospholipids [GP]	PC	Diacylglycerophosphocholines	LMGP01010566	732.554	2.2362 ppm	HG_184.0747(100.0), M-16:0_494.3266(0.8187), M_732.5551(19.0953)
HeLa	PE 34:1	PE 34:1	PE 16:0_18:1	22.88	718.539	275.6	[C39H76NO8P+H] 1+	34:1	4	1	0	Glycerophospholipids [GP]	PE	Diacylglycerophosphoethanolamines	LMGP02010009	718.538	0.7008 ppm	M-NL_577.5182(100.0), M-C2H7NO3P-H2O_577.5182(100.0)
plasma	PC 37:4	PC 37:4	PC 17:0_20:4	22.89	796.586	290.4	[C45H82NO8P+H] 1+	37:4	7	4	0	Glycerophospholipids [GP]	PC	Diacylglycerophosphocholines	LMGP01010003	796.585	1.6104 ppm	HG_184.0723(100.0)
HeLa	PE P- 18:0@_20:3	PE P- 38:3	PE P- 18:0_20:3	22.89	754.572	283.2	[C43H80NO7P+H] 1+	38:3	6	4	0	Glycerophospholipids [GP]	PE	1-(1Z-alkenyl),2-acylglycerophosphoethanolamines	LMGP02030055	754.574	3.0648 ppm	20:3 PE_363.2913(16.5064), M-NL_613.5565(100.0)
Liver	PC 40:5	PC 40:5	PC 18:0_22:5	22.9	836.615	300.3	[C48H86NO8P+H] 1+	40:5	8	5	0	Glycerophospholipids [GP]	PC	Diacylglycerophosphocholines	LMGP01010816	836.616	1.6636 ppm	M-NL_653.5447(70.2858), M-C5H13NO3P-H2O_653.5447(70.2858)
Liver	PC 44:6	PC 44:6	PC 22:0_22:6	22.91	890.664	308.6	[C52H92NO8P+H] 1+	44:6	9	6	0	Glycerophospholipids [GP]	PC	Diacylglycerophosphocholines	LMGP01012003	890.663	1.0255 ppm	HG_184.0745(100.0)
Liver	PC O- 40:4	PC O- 40:4	PC O- 18:0_22:4	22.91	824.65	302.1	[C48H90NO7P+H] 1+	40:4	6	4	0	Glycerophospholipids [GP]	PC	1-alkyl,2-acylglycerophosphocholines	LMGP01020215	824.653	2.7343 ppm	HG_184.0753(100.0), M_824.6479(19.453)
plasma	SM d18:2_22:0@	SM d40:2	SM d18:2_22:0	22.91	785.654	299.9	[C45H89N2O6P+H] 1+	40:2	4	2	0	Sphingolipids [SP]	Phosphosphingolipids	Ceramide phosphocholines (sphingomyelins)	LMSP03010092	785.653	0.5111 ppm	Phosphocholine-H2O_166.0629(0.5688), C5H13NO3P_166.0629(0.5688), Phosphocholine_184.0726(100.0), N''_262.2542(0.4124), C40H76NO2-H2O_584.5806(0.3966), M-H2O_767.6369(0.2782), M_785.652(1.6113)
plasma	PC 40:4	PC 40:4	PC 20:2_20:2	22.92	838.631	301.8	[C48H88NO8P+H] 1+	40:4	7	4	0	Glycerophospholipids [GP]	PC	Diacylglycerophosphocholines	LMGP01011045	838.632	1.6167 ppm	HG_184.0731(100.0)
HeLa	SM d40:2	SM d40:2	SM d16:1_24:1	22.92	807.636	299.1	[C45H89N2O6P+Na] 1+	40:2	4	2	0	Sphingolipids [SP]	Phosphosphingolipids	Ceramide phosphocholines (sphingomyelins)	LMSP03010071	807.635	1.7715 ppm	Phosphocholine_184.0727(100.0)
HeLa	PC 42:5	PC 42:5	PC 20:0_22:5	22.93	864.649	305	[C50H90NO8P+H] 1+	42:5	8	5	0	Glycerophospholipids [GP]	PC	Diacylglycerophosphocholines	LMGP01011027	864.648	1.2971 ppm	HG_184.0731(100.0), M_864.6429(26.3661)
HeLa	PE O- 40:5	PE O- 40:5	PE O- 20:0_20:5	22.93	780.589	288.4	[C45H82NO7P+H] 1+	40:5	7	5	0	Glycerophospholipids [GP]	PE	1-alkyl,2-acylglycerophosphoethanolamines	LMGP02020084	780.59	2.0565 ppm	M-NL_639.5767(100.0)
plasma	PC O- 36:3	PC O- 36:3	PC O- 16:0_20:3	22.94	770.598	291.4	[C44H84NO7P+H] 1+	36:3	5	3	0	Glycerophospholipids [GP]	PC	1-alkyl,2-acylglycerophosphocholines	LMGP01020053	770.606	9.8777 ppm	HG_184.0723(100.0)
HeLa	PC 14:0@_16:0	PC 30:0	PC 14:0_16:0	22.94	706.542	279.2	[C38H76NO8P+H] 1+	30:0	3	0	0	Glycerophospholipids [GP]	PC	Diacylglycerophosphocholines	LMGP01010481	706.538	5.2912 ppm	HG_184.0735(100.0), M-16:0_468.3065(5.33)
plasma	PC 37:2	PC 37:2	PC 15:0_22:2	22.95	800.617	294.9	[C45H86NO8P+H] 1+	37:2	5	2	0	Glycerophospholipids [GP]	PC	Diacylglycerophosphocholines	LMGP01011428	800.616	0.6249 ppm	HG_184.0727(100.0)
Liver	PC 34:0	PC 34:0	PC 10:0_24:0	22.95	762.602	291.6	[C42H84NO8P+H] 1+	34:0	3	0	0	Glycerophospholipids [GP]	PC	Diacylglycerophosphocholines	LMGP01010400	762.601	1.8094 ppm	HG_184.0746(100.0)
Liver	DG 16:0_20:4_0:0	DG 36:4	DG 16:0_20:4_0:0	22.95	634.54	263.8	[C39H68O5+NH4] 1+	36:4	6	4	0	Glycerolipids [GL]	DAG	Diacylglycerols	LMGL02010070	634.54	0.0508 ppm	15:0 C=O+_239.237(4.3297), 19:4 C=O+_287.2374(12.2991), M-20:4_313.2737(100.0), M-H2O_599.5036(6.2754)
Liver	DG 16:0_16:1_0:0	DG 32:1	DG 16:0_16:1_0:0	22.95	584.525	254.9	[C35H66O5+NH4] 1+	32:1	3	1	0	Glycerolipids [GL]	DAG	Diacylglycerols	LMGL02010010	584.525	0.2211 ppm	15:1 C=O+_237.2216(4.5399), 15:0 C=O+_239.2363(5.184), M-16:0_311.2592(97.2699), M-16:1_313.2749(100.0), M-H2O_549.4909(48.9571)
HeLa	PC 36:5	PC 36:5	PC 16:0_20:5	22.96	780.553	286.6	[C44H78NO8P+H] 1+	36:5	8	5	0	Glycerophospholipids [GP]	PC	Diacylglycerophosphocholines	LMGP01010633	780.554	0.7163 ppm	HG_184.0738(71.5686)
plasma	PE 36:2	PE 36:2	PE 18:1_18:1	22.96	744.554	279.9	[C41H78NO8P+H] 1+	36:2	5	2	0	Glycerophospholipids [GP]	PE	Diacylglycerophosphoethanolamines	LMGP02010039	744.554	0.7246 ppm	M-NL_603.5394(100.0), M-C2H7NO3P-H2O_603.5394(100.0)
plasma	PC O- 40:4	PC O- 40:4	PC O- 18:0_22:4	22.97	824.648	301.2	[C48H90NO7P+H] 1+	40:4	6	4	0	Glycerophospholipids [GP]	PC	1-alkyl,2-acylglycerophosphocholines	LMGP01020215	824.653	5.7689 ppm	HG_184.0726(100.0)
Liver	PC 20:0_18:2	PC 38:2	PC 20:0_18:2	22.97	814.634	297.5	[C46H88NO8P+H] 1+	38:2	5	2	0	Glycerophospholipids [GP]	PC	Diacylglycerophosphocholines	LMGP01011296	814.632	2.4564 ppm	HG_184.0747(100.0), M-20:0-H2O_502.3304(0.4238), M-20:0_520.3383(0.1461), M-18:2-H2O_534.3912(0.2598), M-18:2_552.4025(1.1783), M-NL_631.5633(0.303), M-C5H13NO3P-H2O_631.5633(0.303), M_814.634(11.7775)
plasma	PC O- 36:5	PC O- 36:5	PC O- 16:0_20:5	22.97	766.576	287.1	[C44H80NO7P+H] 1+	36:5	7	5	0	Glycerophospholipids [GP]	PC	1-alkyl,2-acylglycerophosphocholines	LMGP01020058	766.574	1.4419 ppm	HG_184.0745(100.0)
HeLa	PE 18:0@_16:0	PE 34:0	PE 18:0_16:0	22.97	720.554	280.3	[C39H78NO8P+H] 1+	34:0	3	0	0	Glycerophospholipids [GP]	PE	Diacylglycerophosphoethanolamines	LMGP02011205	720.554	0.3252 ppm	16:0 PE_313.2743(6.5307), M-NL_579.5358(100.0), M-C2H7NO3P-H2O_579.5358(100.0)
Liver	PE 18:0@_18:1	PE 36:1	PE 18:0_18:1	22.98	746.57	282.2	[C41H80NO8P+H] 1+	36:1	4	1	0	Glycerophospholipids [GP]	PE	Diacylglycerophosphoethanolamines	LMGP02010036	746.569	1.1796 ppm	17:1 C=O+_265.2534(1.5998), M-NL_605.5504(100.0), M-C2H7NO3P-H2O_605.5504(100.0)
Liver	PE 18:1_20:1@	PE 38:2	PE 18:1_20:1	22.99	772.584	285.5	[C43H82NO8P+H] 1+	38:2	5	2	0	Glycerophospholipids [GP]	PE	Diacylglycerophosphoethanolamines	LMGP02010126	772.585	0.8676 ppm	17:1 C=O+_265.2505(1.5661), 18:1 PE_339.2897(1.9925), M-NL_631.5651(100.0), M-C2H7NO3P-H2O_631.5651(100.0)
plasma	PC O- 32:1	PC O- 32:1	PC O- 14:0_18:1	23	718.575	284.4	[C40H80NO7P+H] 1+	32:1	3	1	0	Glycerophospholipids [GP]	PC	1-alkyl,2-acylglycerophosphocholines	LMGP01020016	718.574	0.6889 ppm	HG_184.0748(100.0)
HeLa	PC O- 38:3	PC O- 38:3	PC O- 18:0_20:3	23.01	798.637	297.3	[C46H88NO7P+H] 1+	38:3	5	3	0	Glycerophospholipids [GP]	PC	1-alkyl,2-acylglycerophosphocholines	LMGP01020211	798.637	0.1885 ppm	HG_184.073(100.0), M-NL_615.5766(1.171), M_798.6324(13.3399)
Liver	GlcCer d18:1_20:0@	GlcCer d38:1	GlcCer d18:1_20:0	23.01	756.634	292.9	[C44H85NO8+H] 1+	38:1	2	1	0	Sphingolipids [SP]	Neutral glycosphingolipids	Simple Glc series	LMSP0501AA06	756.635	0.6035 ppm	N''_264.2688(100.0), C38H74NO2-H2O_558.5595(11.7562), C38H74NO2_576.5763(22.9318)
HeLa	SM d42:1	SM d42:1	SM d18:1_24:0	23.02	837.684	306.6	[C47H95N2O6P+Na] 1+	42:1	3	1	0	Sphingolipids [SP]	Phosphosphingolipids	Ceramide phosphocholines (sphingomyelins)	LMSP03010008	837.682	2.4196 ppm	Phosphocholine_184.0724(100.0)
HeLa	PC 35:0	PC 35:0	PC 10:0_25:0	23.02	776.615	294.3	[C43H86NO8P+H] 1+	35:0	3	0	0	Glycerophospholipids [GP]	PC	Diacylglycerophosphocholines	LMGP01010401	776.616	1.3206 ppm	HG_184.0739(100.0), M_776.6147(13.0223)
Liver	DG 18:2_22:4_0:0	DG 40:6	DG 18:2_22:4_0:0	23.03	686.57	270.8	[C43H72O5+NH4] 1+	40:6	8	6	0	Glycerolipids [GL]	DAG	Diacylglycerols	LMGL02010214	686.572	2.1646 ppm	21:4 C=O+_315.2684(31.5002), M-22:4_337.2756(100.0), M-18:2_389.3028(85.8225), M-H2O_651.5393(48.8393)
HeLa	PC 18:1_22:2@	PC 40:3	PC 18:1_22:2	23.04	840.648	302.4	[C48H90NO8P+H] 1+	40:3	6	3	0	Glycerophospholipids [GP]	PC	Diacylglycerophosphocholines	LMGP01011612	840.648	0.6807 ppm	HG_184.073(100.0), M-18:1_576.4029(2.5734), M-NL_657.5805(2.8568), M-C5H13NO3P-H2O_657.5805(2.8568), M_840.6477(30.6539)
plasma	SM d36:1	SM d36:1	SM d18:1_18:0	23.06	731.608	289.9	[C41H83N2O6P+H] 1+	36:1	3	1	0	Sphingolipids [SP]	Phosphosphingolipids	Ceramide phosphocholines (sphingomyelins)	LMSP03010001	731.606	1.9864 ppm	Phosphocholine_184.075(100.0)
plasma	DG 14:0_18:1_0:0	DG 32:1	DG 14:0_18:1_0:0	23.07	584.525	255.9	[C35H66O5+NH4] 1+	32:1	3	1	0	Glycerolipids [GL]	DAG	Diacylglycerols	LMGL02010384	584.525	0.0122 ppm	13:0 C=O+_211.2042(3.6935), 17:1 C=O+_265.253(3.8589), M-18:1_285.2428(100.0), M-14:0_339.2895(76.516), M-H2O_549.4849(80.9261)
HeLa	PC O- 18:0@_22:4	PC O- 40:4	PC O- 18:0_22:4	23.08	824.651	301.9	[C48H90NO7P+H] 1+	40:4	6	4	0	Glycerophospholipids [GP]	PC	1-alkyl,2-acylglycerophosphocholines	LMGP01020215	824.653	2.2162 ppm	HG_184.073(100.0), M-22:4_510.3934(3.4597)
HeLa	SM d38:0	SM d38:0	SM d18:0_20:0	23.08	761.655	298.5	[C43H89N2O6P+H] 1+	38:0	2	0	0	Sphingolipids [SP]	Phosphosphingolipids	Ceramide phosphocholines (sphingomyelins)	LMSP03010021	761.653	2.3703 ppm	Phosphocholine_184.0735(100.0)
Liver	PE 20:4_20:0	PE 40:4	PE 20:4_20:0	23.09	796.585	290.4	[C45H82NO8P+H] 1+	40:4	7	4	0	Glycerophospholipids [GP]	PE	Diacylglycerophosphoethanolamines	LMGP02010951	796.585	0.078 ppm	20:0 PE_369.3368(34.5335), M-20:4-H2O_492.3424(1.4474), M-NL_655.5661(100.0), M-C2H7NO3P-H2O_655.5661(100.0)
plasma	SM d34:1	SM d34:1	SM d18:1_16:0	23.09	703.573	284.4	[C39H79N2O6P+H] 1+	34:1	3	1	0	Sphingolipids [SP]	Phosphosphingolipids	Ceramide phosphocholines (sphingomyelins)	LMSP03010003	703.575	1.8537 ppm	Phosphocholine_184.0746(100.0)
HeLa	PE 18:0_18:1	PE 36:1	PE 18:0_18:1	23.09	746.571	282.2	[C41H80NO8P+H] 1+	36:1	4	1	0	Glycerophospholipids [GP]	PE	Diacylglycerophosphoethanolamines	LMGP02010036	746.569	1.4249 ppm	17:1 C=O+_265.2556(2.8165), 17:0 C=O+_267.2684(1.7638), 18:1 PE_339.2878(2.2572), 18:0 PE_341.3048(2.0733), M-18:1-H2O_464.3151(0.5613), M-18:1_482.3272(0.6897), M-NL_605.5508(100.0), M-C2H7NO3P-H2O_605.5508(100.0)
Liver	PE 38:6	PE 38:6	PE 16:0_22:6	23.09	764.523	279.7	[C43H74NO8P+H] 1+	38:6	9	6	0	Glycerophospholipids [GP]	PE	Diacylglycerophosphoethanolamines	LMGP02010095	764.523	0.7713 ppm	M-NL_623.5(100.0), M-C2H7NO3P-H2O_623.5(100.0)
plasma	PC O- 34:3	PC O- 34:3	PC O- 16:0_18:3	23.1	742.574	284.5	[C42H80NO7P+H] 1+	34:3	5	3	0	Glycerophospholipids [GP]	PC	1-alkyl,2-acylglycerophosphocholines	LMGP01020041	742.574	0.0732 ppm	HG_184.0728(100.0)
Liver	GlcCer d18:1_24:1@	GlcCer d42:2	GlcCer d18:1_24:1	23.11	972.743	323.2	[C54H101NO13+H] 1+	42:2	3	2	0	Sphingolipids [SP]	Neutral glycosphingolipids	Simple Glc series	LMSP0501AB09	972.735	8.7735 ppm	N''_264.2668(28.0788), C42H80NO2-H2O_612.6101(29.2722), C42H80NO2_630.6151(93.9659), M-H2O_954.7167(8.7251)
HeLa	PE 18:1@_20:1	PE 38:2	PE 18:1_20:1	23.13	772.585	286.2	[C43H82NO8P+H] 1+	38:2	5	2	0	Glycerophospholipids [GP]	PE	Diacylglycerophosphoethanolamines	LMGP02010126	772.585	0.5516 ppm	19:1 C=O+_293.2837(5.9809), 20:1 PE_367.3244(4.9043), M-NL_631.5653(100.0), M-C2H7NO3P-H2O_631.5653(100.0)
plasma	PE P- 18:0@_20:3	PE P- 38:3	PE P- 18:0_20:3	23.13	754.573	282.7	[C43H80NO7P+H] 1+	38:3	6	4	0	Glycerophospholipids [GP]	PE	1-(1Z-alkenyl),2-acylglycerophosphoethanolamines	LMGP02030055	754.574	1.4471 ppm	20:3 PE_363.2887(100.0), M-NL_613.5579(50.5173)
HeLa	PE P- 16:0@_19:1	PE P- 35:1	PE P- 16:0_19:1	23.15	716.559	277.5	[C40H78NO7P+H] 1+	35:1	4	2	0	Glycerophospholipids [GP]	PE	1-(1Z-alkenyl),2-acylglycerophosphoethanolamines	LMGP02030023	716.559	0.3851 ppm	19:1 PE_353.3043(100.0), M-NL_575.5433(23.24)
Liver	DG 16:0_18:2_0:0	DG 34:2	DG 16:0_18:2_0:0	23.15	610.541	259.8	[C37H68O5+NH4] 1+	34:2	4	2	0	Glycerolipids [GL]	DAG	Diacylglycerols	LMGL02010027	610.54	0.3471 ppm	15:0 C=O+_239.2372(3.0071), 17:2 C=O+_263.2364(7.3622), M-18:2_313.274(95.044), M-16:0_337.2731(100.0), M-H2O_575.5029(45.2369)
HeLa	PC P- 20:0@_22:6	PC P- 42:6	PC P- 20:0_22:6	23.16	846.637	304.8	[C50H88NO7P+H] 1+	42:6	9	7	0	Glycerophospholipids [GP]	PC	1-(1Z-alkenyl),2-acylglycerophosphocholines	LMGP01030104	846.637	0.1105 ppm	HG_184.0731(100.0), M-22:6_536.4081(0.4679), M_846.6348(6.0277)
HeLa	DG 16:0_22:5_0:0	DG 38:5	DG 16:0_22:5_0:0	23.17	660.557	266.6	[C41H70O5+NH4] 1+	38:5	7	5	0	Glycerolipids [GL]	DAG	Diacylglycerols	LMGL02010150	660.556	1.0221 ppm	21:5 C=O+_313.2523(36.505), M-22:5_313.2742(100.0), M-16:0_387.2913(59.8376), M-H2O_625.5257(27.809)
plasma	DG 18:1_20:4_0:0	DG 38:5	DG 18:1_20:4_0:0	23.17	660.556	265.8	[C41H70O5+NH4] 1+	38:5	7	5	0	Glycerolipids [GL]	DAG	Diacylglycerols	LMGL02010121	660.556	0.8259 ppm	19:4 C=O+_287.2359(16.7812), M-20:4_339.2887(100.0), M-18:1_361.2741(6.1812), M-H2O_625.5208(18.2685)
HeLa	DG 16:1_18:1_0:0	DG 34:2	DG 16:1_18:1_0:0	23.17	593.514	258.1	[C37H68O5+H] 1+	34:2	4	2	0	Glycerolipids [GL]	DAG	Diacylglycerols	LMGL02010026	593.514	0.1627 ppm	M-18:1_311.2564(53.3236), M-16:1_339.2911(100.0), M-H2O_575.5024(20.1476)
HeLa	SM d17:1_24:1@	SM d41:2	SM d17:1_24:1	23.18	799.669	302.1	[C46H91N2O6P+H] 1+	41:2	4	2	0	Sphingolipids [SP]	Phosphosphingolipids	Ceramide phosphocholines (sphingomyelins)	LMSP03010074	799.669	0.5471 ppm	Phosphocholine-H2O_166.0644(0.6997), C5H13NO3P_166.0644(0.6997), Phosphocholine_184.073(100.0), M-H2O_781.6631(1.4587)
HeLa	PC 39:5	PC 39:5	PC 16:0_23:5	23.19	822.601	293.2	[C47H84NO8P+H] 1+	39:5	8	5	0	Glycerophospholipids [GP]	PC	Diacylglycerophosphocholines	LMGP01010656	822.601	0.787 ppm	HG_184.0752(100.0)
plasma	DG 16:0_16:1_0:0	DG 32:1	DG 16:0_16:1_0:0	23.2	584.525	257	[C35H66O5+NH4] 1+	32:1	3	1	0	Glycerolipids [GL]	DAG	Diacylglycerols	LMGL02010010	584.525	0.1966 ppm	M-16:0_311.26(38.4943), M-16:1_313.2722(55.2557), M-H2O_549.4888(100.0)
HeLa	PE 40:4	PE 40:4	PE 18:2_22:2	23.21	796.585	290	[C45H82NO8P+H] 1+	40:4	7	4	0	Glycerophospholipids [GP]	PE	Diacylglycerophosphoethanolamines	LMGP02010677	796.585	0.3079 ppm	M-NL_655.5668(69.8352), M-C2H7NO3P-H2O_655.5668(69.8352)
Liver	PC 37:1	PC 37:1	PC 15:0_22:1	23.22	802.632	297.1	[C45H88NO8P+H] 1+	37:1	4	1	0	Glycerophospholipids [GP]	PC	Diacylglycerophosphocholines	LMGP01011427	802.632	0.44 ppm	HG_184.0724(100.0), M_802.6294(21.5761)
plasma	SM d39:1	SM d39:1	SM d16:1_23:0	23.23	773.652	299.3	[C44H89N2O6P+H] 1+	39:1	3	1	0	Sphingolipids [SP]	Phosphosphingolipids	Ceramide phosphocholines (sphingomyelins)	LMSP03010065	773.653	1.9267 ppm	Phosphocholine_184.072(100.0), M_773.6514(3.1693)
HeLa	PC 42:4	PC 42:4	PC 20:0_22:4	23.25	866.663	306.4	[C50H92NO8P+H] 1+	42:4	7	4	0	Glycerophospholipids [GP]	PC	Diacylglycerophosphocholines	LMGP01011804	866.663	0.1434 ppm	HG_184.0734(100.0)
Liver	PE 20:0@_18:2	PE 38:2	PE 20:0_18:2	23.25	772.585	286.3	[C43H82NO8P+H] 1+	38:2	5	2	0	Glycerophospholipids [GP]	PE	Diacylglycerophosphoethanolamines	LMGP02010125	772.585	0.6306 ppm	17:2 C=O+_263.238(2.9157), 18:2 PE_337.2739(3.4818), M-NL_631.5651(100.0), M-C2H7NO3P-H2O_631.5651(100.0)
Liver	PC 16:0_20:1@	PC 36:1	PC 16:0_20:1	23.28	788.614	295.2	[C44H86NO8P+H] 1+	36:1	4	1	0	Glycerophospholipids [GP]	PC	Diacylglycerophosphocholines	LMGP01011468	788.616	2.6936 ppm	HG_184.0727(100.0), M-16:0_550.392(2.4628), M_788.6131(1.4318)
plasma	PC O- 18:0@_18:2	PC O- 36:2	PC O- 18:0_18:2	23.28	772.615	294.7	[C44H86NO7P+H] 1+	36:2	4	2	0	Glycerophospholipids [GP]	PC	1-alkyl,2-acylglycerophosphocholines	LMGP01020203	772.621	8.0674 ppm	HG_184.0723(100.0), M-18:2_510.3892(0.4651)
plasma	DG 16:1_18:1_0:0	DG 34:2	DG 16:1_18:1_0:0	23.28	610.54	259.6	[C37H68O5+NH4] 1+	34:2	4	2	0	Glycerolipids [GL]	DAG	Diacylglycerols	LMGL02010026	610.54	0.0528 ppm	15:1 C=O+_237.2228(1.3852), 17:1 C=O+_265.2507(3.4822), M-18:1_311.2583(64.0947), M-16:1_339.2892(69.433), M-H2O_575.5033(100.0)
Liver	PC O- 40:5	PC O- 40:5	PC O- 18:0_22:5	23.29	822.639	301	[C48H88NO7P+H] 1+	40:5	7	5	0	Glycerophospholipids [GP]	PC	1-alkyl,2-acylglycerophosphocholines	LMGP01020107	822.637	1.8895 ppm	HG_184.0744(100.0)
Liver	PC 41:4	PC 41:4	PC 19:0_22:4	23.3	852.649	304.5	[C49H90NO8P+H] 1+	41:4	7	4	0	Glycerophospholipids [GP]	PC	Diacylglycerophosphocholines	LMGP01011754	852.648	2.0312 ppm	HG_184.0749(100.0), M_852.6407(16.5018)
plasma	PC 40:3	PC 40:3	PC 18:0_22:3	23.3	840.647	302.5	[C48H90NO8P+H] 1+	40:3	6	3	0	Glycerophospholipids [GP]	PC	Diacylglycerophosphocholines	LMGP01010812	840.648	0.7714 ppm	HG_184.073(56.9343)
Liver	PC O- 34:0	PC O- 34:0	PC O- 16:0_18:0	23.3	748.621	293.5	[C42H86NO7P+H] 1+	34:0	2	0	0	Glycerophospholipids [GP]	PC	1-alkyl,2-acylglycerophosphocholines	LMGP01020033	748.621	0.01 ppm	HG_184.0755(100.0)
Liver	DG 16:0_22:5_0:0	DG 38:5	DG 16:0_22:5_0:0	23.3	660.556	270	[C41H70O5+NH4] 1+	38:5	7	5	0	Glycerolipids [GL]	DAG	Diacylglycerols	LMGL02010150	660.556	0.1905 ppm	21:5 C=O+_313.252(6.3685), M-22:5_313.2737(100.0), M-16:0_387.2912(16.7599)
Liver	DG 16:0_18:2_0:0	DG 34:2	DG 16:0_18:2_0:0	23.3	610.537	259.7	[C37H68O5+NH4] 1+	34:2	4	2	0	Glycerolipids [GL]	DAG	Diacylglycerols	LMGL02010027	610.54	5.1512 ppm	15:0 C=O+_239.2364(4.2138), M-18:2_313.2732(85.0943), M-16:0_337.2731(100.0), M-H2O_575.4994(37.9874)
HeLa	PS 38:1	PS 38:1	PS 16:0_22:1	23.31	818.593	294.5	[C44H84NO10P+H] 1+	38:1	5	1	0	Glycerophospholipids [GP]	PS	Diacylglycerophosphoserines	LMGP03010199	818.591	2.6279 ppm	M-NL_633.5811(100.0), M-C3H7NO5P-H2O_633.5811(100.0)
plasma	PC O- 20:0@_22:6	PC O- 42:6	PC O- 20:0_22:6	23.34	848.652	304.9	[C50H90NO7P+H] 1+	42:6	8	6	0	Glycerophospholipids [GP]	PC	1-alkyl,2-acylglycerophosphocholines	LMGP01020244	848.653	1.0748 ppm	HG_184.0726(100.0), M-22:6_538.425(0.6126)
Liver	DG 18:1_22:5_0:0	DG 40:6	DG 18:1_22:5_0:0	23.35	686.573	272.3	[C43H72O5+NH4] 1+	40:6	8	6	0	Glycerolipids [GL]	DAG	Diacylglycerols	LMGL02010215	686.572	1.3913 ppm	M-22:5_339.2897(100.0), M-18:1_387.289(16.6667)
Liver	DG 16:0_20:3_0:0	DG 36:3	DG 16:0_20:3_0:0	23.37	619.53	265.1	[C39H70O5+H] 1+	36:3	5	3	0	Glycerolipids [GL]	DAG	Diacylglycerols	LMGL02010062	619.53	0.0007 ppm	M-20:3_313.2734(80.4113), M-16:0_363.2897(97.159)
Liver	DG 16:0_20:3_0:0	DG 36:3	DG 16:0_20:3_0:0	23.37	636.556	264.9	[C39H70O5+NH4] 1+	36:3	5	3	0	Glycerolipids [GL]	DAG	Diacylglycerols	LMGL02010062	636.556	0.2818 ppm	15:0 C=O+_239.2361(4.545), M-20:3_313.2739(100.0), M-16:0_363.2896(81.2381), M-H2O_601.5191(39.6126)
plasma	PC O- 40:5	PC O- 40:5	PC O- 18:0_22:5	23.38	822.639	300.8	[C48H88NO7P+H] 1+	40:5	7	5	0	Glycerophospholipids [GP]	PC	1-alkyl,2-acylglycerophosphocholines	LMGP01020107	822.637	1.8895 ppm	HG_184.0726(100.0), M_822.6368(22.385)
HeLa	PE P- 18:0@_20:3	PE P- 38:3	PE P- 18:0_20:3	23.4	754.573	284.2	[C43H80NO7P+H] 1+	38:3	6	4	0	Glycerophospholipids [GP]	PE	1-(1Z-alkenyl),2-acylglycerophosphoethanolamines	LMGP02030055	754.574	2.0133 ppm	20:3 PE_363.291(100.0), M-NL_613.5534(21.0525)
plasma	PE 36:2	PE 36:2	PE 18:1_18:1	23.4	744.554	279.7	[C41H78NO8P+H] 1+	36:2	5	2	0	Glycerophospholipids [GP]	PE	Diacylglycerophosphoethanolamines	LMGP02010039	744.554	0.3967 ppm	M-NL_603.5338(100.0), M-C2H7NO3P-H2O_603.5338(100.0)
Liver	SM d18:1_24:1@	SM d42:2	SM d18:1_24:1	23.41	813.682	305.2	[C47H93N2O6P+H] 1+	42:2	4	2	0	Sphingolipids [SP]	Phosphosphingolipids	Ceramide phosphocholines (sphingomyelins)	LMSP03010007	813.684	2.4186 ppm	Phosphocholine-H2O_166.0648(1.7602), C5H13NO3P_166.0648(1.7602), Phosphocholine_184.0734(100.0)
plasma	PC O- 36:1	PC O- 36:1	PC O- 16:0_20:1	23.41	774.635	297	[C44H88NO7P+H] 1+	36:1	3	1	0	Glycerophospholipids [GP]	PC	1-alkyl,2-acylglycerophosphocholines	LMGP01020052	774.637	2.9573 ppm	HG_184.0732(100.0), M-NL_591.5731(1.2106), M_774.6311(17.0653)
Liver	PE O- 40:4	PE O- 40:4	PE O- 18:0_22:4	23.41	782.606	290.4	[C45H84NO7P+H] 1+	40:4	6	4	0	Glycerophospholipids [GP]	PE	1-alkyl,2-acylglycerophosphoethanolamines	LMGP02020060	782.606	0.5684 ppm	M-NL_641.5865(100.0)
plasma	TG 16:0_16:0_16:0	TG 48:0	TG 16:0_16:0_16:0	23.43	824.771	314.6	[C51H98O6+NH4] 1+	48:0	3	0	0	Glycerolipids [GL]	TAG	Triacylglycerols	LMGL03010001	824.77	0.6386 ppm	M-16:0_551.5053(100.0)
HeLa	SM d41:2	SM d41:2	SM d17:1_24:1	23.43	799.669	302.1	[C46H91N2O6P+H] 1+	41:2	4	2	0	Sphingolipids [SP]	Phosphosphingolipids	Ceramide phosphocholines (sphingomyelins)	LMSP03010074	799.669	0.1398 ppm	Phosphocholine_184.073(100.0)
HeLa	PC O- 40:5	PC O- 40:5	PC O- 18:0_22:5	23.43	822.636	301.4	[C48H88NO7P+H] 1+	40:5	7	5	0	Glycerophospholipids [GP]	PC	1-alkyl,2-acylglycerophosphocholines	LMGP01020107	822.637	1.0041 ppm	HG_184.0723(100.0)
HeLa	PC O- 18:0@_16:0	PC O- 34:0	PC O- 18:0_16:0	23.43	748.621	293.3	[C42H86NO7P+H] 1+	34:0	2	0	0	Glycerophospholipids [GP]	PC	1-alkyl,2-acylglycerophosphocholines	LMGP01020086	748.621	0.4176 ppm	HG_184.0722(100.0), M-16:0_510.3892(1.0153), M-NL_565.557(0.5973)
Liver	PC O- 40:4	PC O- 40:4	PC O- 18:0_22:4	23.44	824.653	302.2	[C48H90NO7P+H] 1+	40:4	6	4	0	Glycerophospholipids [GP]	PC	1-alkyl,2-acylglycerophosphocholines	LMGP01020215	824.653	0.6703 ppm	HG_184.0732(100.0)
Liver	PE 18:1_22:2@	PE 40:3	PE 18:1_22:2	23.44	798.602	291.5	[C45H84NO8P+H] 1+	40:3	6	3	0	Glycerophospholipids [GP]	PE	Diacylglycerophosphoethanolamines	LMGP02010651	798.601	1.6514 ppm	18:1 PE_339.2924(14.3403), M-NL_657.5808(100.0), M-C2H7NO3P-H2O_657.5808(100.0)
Liver	PC 34:2	PC 34:2	PC 16:0_18:2	23.44	758.571	284.6	[C42H80NO8P+H] 1+	34:2	5	2	0	Glycerophospholipids [GP]	PC	Diacylglycerophosphocholines	LMGP01010585	758.569	2.2069 ppm	HG_184.0736(100.0), M_758.5662(15.8429)
Liver	DG 18:1_20:3_0:0	DG 38:4	DG 18:1_20:3_0:0	23.44	662.571	267	[C41H72O5+NH4] 1+	38:4	6	4	0	Glycerolipids [GL]	DAG	Diacylglycerols	LMGL02010110	662.572	1.5982 ppm	M-20:3_339.2886(100.0), M-18:1_363.2894(29.3895), M-H2O_627.5346(12.2315)
plasma	SM d40:1	SM d40:1	SM d18:1_22:0	23.45	787.668	302.2	[C45H91N2O6P+H] 1+	40:1	3	1	0	Sphingolipids [SP]	Phosphosphingolipids	Ceramide phosphocholines (sphingomyelins)	LMSP03010006	787.669	0.3744 ppm	Phosphocholine_184.072(100.0)
Liver	PE 42:4	PE 42:4	PE 20:0_22:4	23.46	824.618	292.8	[C47H86NO8P+H] 1+	42:4	7	4	0	Glycerophospholipids [GP]	PE	Diacylglycerophosphoethanolamines	LMGP02010840	824.616	2.3831 ppm	M-NL_683.5985(100.0), M-C2H7NO3P-H2O_683.5985(100.0)
plasma	PC O- 32:1	PC O- 32:1	PC O- 14:0_18:1	23.48	718.574	284.4	[C40H80NO7P+H] 1+	32:1	3	1	0	Glycerophospholipids [GP]	PC	1-alkyl,2-acylglycerophosphocholines	LMGP01020016	718.574	0.7551 ppm	HG_184.0745(100.0)
Liver	SM d18:1_24:1@	SM d42:2	SM d18:1_24:1	23.49	813.686	305.3	[C47H93N2O6P+H] 1+	42:2	4	2	0	Sphingolipids [SP]	Phosphosphingolipids	Ceramide phosphocholines (sphingomyelins)	LMSP03010007	813.684	2.0071 ppm	Phosphocholine-H2O_166.0622(0.3779), C5H13NO3P_166.0622(0.3779), Phosphocholine_184.0727(100.0), N''_264.2676(0.2875), C42H80NO2-H2O_612.6045(0.4126), C42H80NO2_630.6202(0.0978), M-H2O_795.6701(0.9549), M_813.685(2.3345)
Liver	PC 44:6	PC 44:6	PC 22:0_22:6	23.5	890.667	310.5	[C52H92NO8P+H] 1+	44:6	9	6	0	Glycerophospholipids [GP]	PC	Diacylglycerophosphocholines	LMGP01012003	890.663	4.5204 ppm	HG_184.0726(100.0)
HeLa	GlcCer d18:1_22:0@	GlcCer d40:1	GlcCer d18:1_22:0	23.52	946.721	319.9	[C52H99NO13+H] 1+	40:1	2	1	0	Sphingolipids [SP]	Neutral glycosphingolipids	Simple Glc series	LMSP0501AB06	946.719	2.0783 ppm	N''_264.2676(38.717), C40H78NO2-H2O_586.5929(19.7819), C40H78NO2_604.602(100.0), C46H88NO7_766.6564(2.706), M-C6H11O5-H2O_766.6564(2.706), M-H2O_928.7158(1.3689)
plasma	PC O- 40:4	PC O- 40:4	PC O- 18:0_22:4	23.52	824.652	302.6	[C48H90NO7P+H] 1+	40:4	6	4	0	Glycerophospholipids [GP]	PC	1-alkyl,2-acylglycerophosphocholines	LMGP01020215	824.653	0.736 ppm	HG_184.0724(100.0), M_824.6513(13.1922)
Liver	PC 38:6	PC 38:6	PC 16:0_22:6	23.52	806.57	290.1	[C46H80NO8P+H] 1+	38:6	9	6	0	Glycerophospholipids [GP]	PC	Diacylglycerophosphocholines	LMGP01010650	806.569	0.9405 ppm	HG_184.0737(100.0)
HeLa	PE 40:3	PE 40:3	PE 18:1_22:2	23.53	798.604	292.4	[C45H84NO8P+H] 1+	40:3	6	3	0	Glycerophospholipids [GP]	PE	Diacylglycerophosphoethanolamines	LMGP02010651	798.601	4.1735 ppm	M-NL_657.5758(100.0), M-C2H7NO3P-H2O_657.5758(100.0)
plasma	SM d42:2	SM d42:2	SM d18:1_24:1	23.55	835.664	306.7	[C47H93N2O6P+Na] 1+	42:2	4	2	0	Sphingolipids [SP]	Phosphosphingolipids	Ceramide phosphocholines (sphingomyelins)	LMSP03010007	835.666	3.3145 ppm	C42H80NO2_652.6012(72.7669), M-Tetramethylamine_776.5983(100.0), M_835.6605(62.3094)
plasma	PE P- 18:0@_18:1	PE P- 36:1	PE P- 18:0_18:1	23.56	730.577	281.4	[C41H80NO7P+H] 1+	36:1	4	2	0	Glycerophospholipids [GP]	PE	1-(1Z-alkenyl),2-acylglycerophosphoethanolamines	LMGP02030004	730.574	3.4345 ppm	18:1 PE_339.2917(100.0), M-18:1_466.329(24.6628), M-NL_589.55(9.0559)
HeLa	PE P- 16:0@_20:1	PE P- 36:1	PE P- 16:0_20:1	23.56	730.575	280.8	[C41H80NO7P+H] 1+	36:1	4	2	0	Glycerophospholipids [GP]	PE	1-(1Z-alkenyl),2-acylglycerophosphoethanolamines	LMGP02030025	730.574	0.594 ppm	20:1 PE_367.3195(100.0), M-20:1_438.3003(5.4419), M-NL_589.5546(10.8481)
Liver	SM d18:1_22:0@	SM d40:1	SM d18:1_22:0	23.57	787.67	302.3	[C45H91N2O6P+H] 1+	40:1	3	1	0	Sphingolipids [SP]	Phosphosphingolipids	Ceramide phosphocholines (sphingomyelins)	LMSP03010006	787.669	1.1753 ppm	Phosphocholine-H2O_166.0631(0.7772), C5H13NO3P_166.0631(0.7772), Phosphocholine_184.0749(100.0), N''_264.2696(0.4233), C40H78NO2-H2O_586.5914(0.1581), C40H78NO2_604.6051(0.1078), M-H2O_769.6596(0.5859)
HeLa	PC O- 38:2	PC O- 38:2	PC O- 16:0_22:2	23.57	800.653	300.1	[C46H90NO7P+H] 1+	38:2	4	2	0	Glycerophospholipids [GP]	PC	1-alkyl,2-acylglycerophosphocholines	LMGP01020191	800.653	0.3092 ppm	HG_184.0739(100.0)
Liver	PE P- 20:0@_20:4	PE P- 40:4	PE P- 20:0_20:4	23.57	780.59	288.7	[C45H82NO7P+H] 1+	40:4	7	5	0	Glycerophospholipids [GP]	PE	1-(1Z-alkenyl),2-acylglycerophosphoethanolamines	LMGP02030085	780.59	0.2111 ppm	20:4 PE_361.2731(100.0), M-NL_639.575(9.7798)
Liver	PE 18:0_20:4@	PE 38:4	PE 18:0_20:4	23.57	768.554	283.8	[C43H78NO8P+H] 1+	38:4	7	4	0	Glycerophospholipids [GP]	PE	Diacylglycerophosphoethanolamines	LMGP02010118	768.554	0.3049 ppm	18:0 PE_341.3051(28.1898), M-NL_627.5362(100.0), M-C2H7NO3P-H2O_627.5362(100.0)
HeLa	SM d18:1_24:1@	SM d42:2	SM d18:1_24:1	23.59	813.686	305.3	[C47H93N2O6P+H] 1+	42:2	4	2	0	Sphingolipids [SP]	Phosphosphingolipids	Ceramide phosphocholines (sphingomyelins)	LMSP03010007	813.684	1.9321 ppm	Phosphocholine-H2O_166.0622(0.4745), C5H13NO3P_166.0622(0.4745), Phosphocholine_184.0729(100.0), N''_264.2676(0.2227), C42H80NO2-H2O_612.6036(0.1449), C42H80NO2_630.6195(0.1075), M-H2O_795.6716(0.5995), M_813.6826(1.9206)
HeLa	PC 40:5	PC 40:5	PC 18:0_22:5	23.6	836.616	296.6	[C48H86NO8P+H] 1+	40:5	8	5	0	Glycerophospholipids [GP]	PC	Diacylglycerophosphocholines	LMGP01010816	836.616	0.6423 ppm	HG_184.0727(100.0)
Liver	DG 16:0_22:4_0:0	DG 38:4	DG 16:0_22:4_0:0	23.61	662.572	270.8	[C41H72O5+NH4] 1+	38:4	6	4	0	Glycerolipids [GL]	DAG	Diacylglycerols	LMGL02010138	662.572	0.0599 ppm	M-22:4_313.2729(92.671), 21:4 C=O+_315.2679(21.7466), M-16:0_389.3039(100.0)
Liver	DG 17:0_18:2_0:0	DG 35:2	DG 17:0_18:2_0:0	23.61	624.556	262.8	[C38H70O5+NH4] 1+	35:2	4	2	0	Glycerolipids [GL]	DAG	Diacylglycerols	LMGL02010034	624.556	0.2014 ppm	M-18:2_327.2894(100.0), M-17:0_337.2722(93.3282), M-H2O_589.5189(26.9345)
plasma	SM d40:1	SM d40:1	SM d18:1_22:0	23.62	809.648	304.4	[C45H91N2O6P+Na] 1+	40:1	3	1	0	Sphingolipids [SP]	Phosphosphingolipids	Ceramide phosphocholines (sphingomyelins)	LMSP03010006	809.651	3.1639 ppm	C40H78NO2_626.5884(58.7983), M-Tetramethylamine_750.5799(100.0)
HeLa	DG 19:1_16:1_0:0	DG 35:2	DG 19:1_16:1_0:0	23.63	624.556	261.1	[C38H70O5+NH4] 1+	35:2	4	2	0	Glycerolipids [GL]	DAG	Diacylglycerols	LMGL02010523	624.556	0.3969 ppm	M-19:1_311.2603(23.2134), M-16:1_353.3042(14.5378), M-H2O_589.5179(66.756)
HeLa	PC 36:0	PC 36:0	PC 18:0_18:0	23.68	790.631	297.4	[C44H88NO8P+H] 1+	36:0	3	0	0	Glycerophospholipids [GP]	PC	Diacylglycerophosphocholines	LMGP01010006	790.632	1.6377 ppm	HG_184.073(100.0), M_790.6297(6.2808)
HeLa	PC 38:1	PC 38:1	PC 14:0_24:1	23.7	816.647	299.9	[C46H90NO8P+H] 1+	38:1	4	1	0	Glycerophospholipids [GP]	PC	Diacylglycerophosphocholines	LMGP01010516	816.648	0.4204 ppm	HG-H2O_166.0618(1.2553), HG_184.0732(100.0), M_816.6454(0.4538)
HeLa	PC 42:5	PC 42:5	PC 20:0_22:5	23.72	864.647	306.8	[C50H90NO8P+H] 1+	42:5	8	5	0	Glycerophospholipids [GP]	PC	Diacylglycerophosphocholines	LMGP01011027	864.648	1.103 ppm	HG_184.0753(100.0)
HeLa	PC 18:1_22:1@	PC 40:2	PC 18:1_22:1	23.75	842.664	304.8	[C48H92NO8P+H] 1+	40:2	5	2	0	Glycerophospholipids [GP]	PC	Diacylglycerophosphocholines	LMGP01011611	842.663	0.7942 ppm	HG_184.073(100.0), M-18:1_578.4154(2.3099)
Liver	PE 18:0_20:1	PE 38:1	PE 18:0_20:1	23.75	774.601	289.3	[C43H84NO8P+H] 1+	38:1	4	1	0	Glycerophospholipids [GP]	PE	Diacylglycerophosphoethanolamines	LMGP02010141	774.601	0.9934 ppm	17:0 C=O+_267.2674(3.5226), 20:1 PE_367.3206(3.6889), M-NL_633.5807(100.0), M-C2H7NO3P-H2O_633.5807(100.0)
plasma	PC O- 34:3	PC O- 34:3	PC O- 16:0_18:3	23.78	742.575	284.4	[C42H80NO7P+H] 1+	34:3	5	3	0	Glycerophospholipids [GP]	PC	1-alkyl,2-acylglycerophosphocholines	LMGP01020041	742.574	0.1734 ppm	HG_184.0726(100.0)
HeLa	SM d42:0	SM d42:0	SM d18:0_24:0	23.79	839.697	308.7	[C47H97N2O6P+Na] 1+	42:0	2	0	0	Sphingolipids [SP]	Phosphosphingolipids	Ceramide phosphocholines (sphingomyelins)	LMSP03010024	839.698	0.3781 ppm	Phosphocholine_184.0733(100.0)
plasma	PC 42:4	PC 42:4	PC 20:0_22:4	23.79	866.668	308	[C50H92NO8P+H] 1+	42:4	7	4	0	Glycerophospholipids [GP]	PC	Diacylglycerophosphocholines	LMGP01011804	866.663	5.209 ppm	HG_184.0748(100.0), M_866.6633(26.5897)
Liver	GlcCer d18:1_24:1@	GlcCer d42:2	GlcCer d18:1_24:1	23.79	810.682	302.8	[C48H91NO8+H] 1+	42:2	3	2	0	Sphingolipids [SP]	Neutral glycosphingolipids	Simple Glc series	LMSP0501AA08	810.682	0.3549 ppm	N''_264.2671(100.0), C42H80NO2-H2O_612.6098(8.4152), C42H80NO2_630.6165(29.3612), M-H2O_792.6761(14.2506)
HeLa	PS 36:1	PS 36:1	PS 18:0_18:1	23.79	790.56	288.2	[C42H80NO10P+H] 1+	36:1	5	1	0	Glycerophospholipids [GP]	PS	Diacylglycerophosphoserines	LMGP03010025	790.559	1.1632 ppm	M-NL_605.552(100.0), M-C3H7NO5P-H2O_605.552(100.0)
plasma	PE P- 20:0@_18:2	PE P- 38:2	PE P- 20:0_18:2	23.79	756.589	285	[C43H82NO7P+H] 1+	38:2	5	3	0	Glycerophospholipids [GP]	PE	1-(1Z-alkenyl),2-acylglycerophosphoethanolamines	LMGP02030075	756.59	2.1217 ppm	18:2 PE_337.2733(100.0), M-NL_615.5757(4.386)
plasma	DG 18:1_22:4_0:0	DG 40:5	DG 18:1_22:4_0:0	23.79	688.589	273	[C43H74O5+NH4] 1+	40:5	7	5	0	Glycerolipids [GL]	DAG	Diacylglycerols	LMGL02010204	688.587	2.3259 ppm	M-22:4_339.289(100.0), M-18:1_389.3035(69.4373)
plasma	SM d42:2	SM d42:2	SM d18:1_24:1	23.81	835.669	303.4	[C47H93N2O6P+Na] 1+	42:2	4	2	0	Sphingolipids [SP]	Phosphosphingolipids	Ceramide phosphocholines (sphingomyelins)	LMSP03010007	835.666	2.8937 ppm	Phosphocholine_184.075(23.7611), C42H80NO2_652.6041(69.8697), M-Tetramethylamine_776.5955(100.0)
HeLa	PC 42:3	PC 42:3	PC 20:1_22:2	23.82	868.679	309.1	[C50H94NO8P+H] 1+	42:3	6	3	0	Glycerophospholipids [GP]	PC	Diacylglycerophosphocholines	LMGP01011832	868.679	0.0314 ppm	HG_184.0732(100.0)
plasma	SM d41:1	SM d41:1	SM d16:1_25:0	23.84	801.684	304.5	[C46H93N2O6P+H] 1+	41:1	3	1	0	Sphingolipids [SP]	Phosphosphingolipids	Ceramide phosphocholines (sphingomyelins)	LMSP03010076	801.684	0.2469 ppm	Phosphocholine_184.0722(100.0), M_801.6825(1.5665)
plasma	PC O- 36:4	PC O- 36:4	PC O- 16:0_20:4	23.84	768.588	288.7	[C44H82NO7P+H] 1+	36:4	6	4	0	Glycerophospholipids [GP]	PC	1-alkyl,2-acylglycerophosphocholines	LMGP01020054	768.59	2.9621 ppm	HG_184.0737(100.0)
plasma	SM d38:1	SM d38:1	SM d18:1_20:0	23.85	759.637	296.6	[C43H87N2O6P+H] 1+	38:1	3	1	0	Sphingolipids [SP]	Phosphosphingolipids	Ceramide phosphocholines (sphingomyelins)	LMSP03010005	759.638	1.0454 ppm	Phosphocholine_184.0733(100.0)
plasma	DG 16:0_16:0_0:0	DG 32:0	DG 16:0_16:0_0:0	23.85	586.541	258.7	[C35H68O5+NH4] 1+	32:0	2	0	0	Glycerolipids [GL]	DAG	Diacylglycerols	LMGL02010001	586.54	0.3613 ppm	15:0 C=O+_239.2362(5.254), M-16:0_313.2746(100.0), M-H2O_551.5058(42.5447)
HeLa	SM d18:1_24:1@	SM d42:2	SM d18:1_24:1	23.86	813.685	305.5	[C47H93N2O6P+H] 1+	42:2	4	2	0	Sphingolipids [SP]	Phosphosphingolipids	Ceramide phosphocholines (sphingomyelins)	LMSP03010007	813.684	0.5069 ppm	Phosphocholine-H2O_166.0617(0.4928), C5H13NO3P_166.0617(0.4928), Phosphocholine_184.0733(100.0), N''_264.2691(0.1056), C42H80NO2-H2O_612.6062(0.5421), C42H80NO2_630.6205(0.1212), M-H2O_795.6728(0.6963), M_813.6842(2.5609)
plasma	PC O- 36:3	PC O- 36:3	PC O- 16:0_20:3	23.86	770.603	290.6	[C44H84NO7P+H] 1+	36:3	5	3	0	Glycerophospholipids [GP]	PC	1-alkyl,2-acylglycerophosphocholines	LMGP01020053	770.606	3.6205 ppm	HG_184.0738(100.0)
Liver	DG 18:0_20:4_0:0	DG 38:4	DG 18:0_20:4_0:0	23.86	662.573	270.8	[C41H72O5+NH4] 1+	38:4	6	4	0	Glycerolipids [GL]	DAG	Diacylglycerols	LMGL02010111	662.572	1.9944 ppm	M-20:4_341.3088(100.0), M-18:0_361.2733(19.833), M-H2O_627.5348(6.4443)
plasma	TG 16:0_16:0_16:0	TG 48:0	TG 16:0_16:0_16:0	23.87	824.77	314.3	[C51H98O6+NH4] 1+	48:0	3	0	0	Glycerolipids [GL]	TAG	Triacylglycerols	LMGL03010001	824.77	0.3234 ppm	M-16:0_551.5015(100.0)
Liver	SM d40:0	SM d40:0	SM d18:0_22:0	23.87	789.681	303.8	[C45H93N2O6P+H] 1+	40:0	2	0	0	Sphingolipids [SP]	Phosphosphingolipids	Ceramide phosphocholines (sphingomyelins)	LMSP03010022	789.684	4.5016 ppm	Phosphocholine_184.0731(100.0)
plasma	PC O- 40:5	PC O- 40:5	PC O- 18:0_22:5	23.88	822.636	300.3	[C48H88NO7P+H] 1+	40:5	7	5	0	Glycerophospholipids [GP]	PC	1-alkyl,2-acylglycerophosphocholines	LMGP01020107	822.637	1.0783 ppm	HG_184.0724(100.0)
plasma	PC 36:2	PC 36:2	PC 18:0_18:2	23.88	786.597	285.9	[C44H84NO8P+H] 1+	36:2	5	2	0	Glycerophospholipids [GP]	PC	Diacylglycerophosphocholines	LMGP01010764	786.601	4.6085 ppm	HG_184.0728(100.0)
Liver	SM d41:1	SM d41:1	SM d16:1_25:0	23.89	801.683	301.8	[C46H93N2O6P+H] 1+	41:1	3	1	0	Sphingolipids [SP]	Phosphosphingolipids	Ceramide phosphocholines (sphingomyelins)	LMSP03010076	801.684	1.3889 ppm	Phosphocholine_184.0733(100.0)
Liver	PC 40:2	PC 40:2	PC 20:1_20:1	23.9	842.668	305.8	[C48H92NO8P+H] 1+	40:2	5	2	0	Glycerophospholipids [GP]	PC	Diacylglycerophosphocholines	LMGP01011036	842.663	5.5746 ppm	HG_184.0734(61.0562)
plasma	PC 40:2	PC 40:2	PC 20:1_20:1	23.91	842.663	303.7	[C48H92NO8P+H] 1+	40:2	5	2	0	Glycerophospholipids [GP]	PC	Diacylglycerophosphocholines	LMGP01011036	842.663	0.0026 ppm	HG_184.0728(100.0)
HeLa	PE 18:1_22:1	PE 40:2	PE 18:1_22:1	23.91	800.617	292.4	[C45H86NO8P+H] 1+	40:2	5	2	0	Glycerophospholipids [GP]	PE	Diacylglycerophosphoethanolamines	LMGP02010650	800.616	0.6249 ppm	17:1 C=O+_265.2516(5.132), 21:1 C=O+_321.3126(8.271), M-NL_659.5979(100.0), M-C2H7NO3P-H2O_659.5979(100.0)
plasma	Cholesteryl 11-hydroperoxy-eicosatetraenoate	Cholesteryl 11-hydroperoxy-eicosatetraenoate	Cholesteryl 11-hydroperoxy-eicosatetraenoate	23.92	722.607	292.7	[C47H76O4+NH4] 1+		6	5	0	Sterol Lipids [ST]	Sterols	Steryl esters	LMST01020029	722.608	0.9705 ppm	Cholesterol_369.3516(100.0)
plasma	SM d43:2	SM d43:2	SM d17:1_26:1	23.93	827.702	307.9	[C48H95N2O6P+H] 1+	43:2	4	2	0	Sphingolipids [SP]	Phosphosphingolipids	Ceramide phosphocholines (sphingomyelins)	LMSP03010082	827.7	1.8691 ppm	Phosphocholine_184.0732(100.0)
plasma	GlcCer d18:1_22:0@	GlcCer d40:1	GlcCer d18:1_22:0	23.93	784.664	298.1	[C46H89NO8+H] 1+	40:1	2	1	0	Sphingolipids [SP]	Neutral glycosphingolipids	Simple Glc series	LMSP0501AA07	784.666	3.0572 ppm	N''_264.2685(100.0), C40H78NO2-H2O_586.5972(17.1215), C40H78NO2_604.6038(24.6679), M-H2O_766.6571(14.4119)
HeLa	PE 38:1	PE 38:1	PE 20:0_18:1	23.94	774.601	288.6	[C43H84NO8P+H] 1+	38:1	4	1	0	Glycerophospholipids [GP]	PE	Diacylglycerophosphoethanolamines	LMGP02010135	774.601	0.3461 ppm	M-NL_633.5841(100.0), M-C2H7NO3P-H2O_633.5841(100.0)
HeLa	DG 18:1_16:0_0:0	DG 34:1	DG 18:1_16:0_0:0	23.96	612.556	262.5	[C37H70O5+NH4] 1+	34:1	3	1	0	Glycerolipids [GL]	DAG	Diacylglycerols	LMGL02010004	612.556	0.6914 ppm	17:1 C=O+_265.2521(5.0855), M-18:1_313.2738(100.0), M-16:0_339.2891(93.9671), M-H2O_577.5187(51.3715)
Liver	PC 38:4	PC 38:4	PC 16:0_22:4	23.97	810.601	295.5	[C46H84NO8P+H] 1+	38:4	7	4	0	Glycerophospholipids [GP]	PC	Diacylglycerophosphocholines	LMGP01010642	810.601	0.4975 ppm	HG_184.0746(100.0)
plasma	DG 18:1_18:1_0:0	DG 36:2	DG 18:1_18:1_0:0	23.97	638.572	265.4	[C39H72O5+NH4] 1+	36:2	4	2	0	Glycerolipids [GL]	DAG	Diacylglycerols	LMGL02010049	638.572	0.2246 ppm	17:1 C=O+_265.2523(5.7792), M-18:1_339.2886(100.0), M-H2O_603.5342(42.3947)
Liver	SM d41:1	SM d41:1	SM d16:1_25:0	23.98	823.667	306.4	[C46H93N2O6P+Na] 1+	41:1	3	1	0	Sphingolipids [SP]	Phosphosphingolipids	Ceramide phosphocholines (sphingomyelins)	LMSP03010076	823.666	0.6387 ppm	C41H80NO2_640.6059(100.0), M-Tetramethylamine_764.5956(23.3596)
HeLa	PE 44:5	PE 44:5	PE 22:1_22:4	23.98	850.633	298.8	[C49H88NO8P+H] 1+	44:5	8	5	0	Glycerophospholipids [GP]	PE	Diacylglycerophosphoethanolamines	LMGP02011069	850.632	0.8457 ppm	M-NL_709.618(100.0), M-C2H7NO3P-H2O_709.618(100.0)
HeLa	PE P- 20:0@_20:3	PE P- 40:3	PE P- 20:0_20:3	23.98	782.603	290.7	[C45H84NO7P+H] 1+	40:3	6	4	0	Glycerophospholipids [GP]	PE	1-(1Z-alkenyl),2-acylglycerophosphoethanolamines	LMGP02030084	782.606	4.033 ppm	20:3 PE_363.2873(20.1443), M-NL_641.586(51.4251)
Liver	PE 18:0_20:4	PE 38:4	PE 18:0_20:4	23.99	768.553	284.5	[C43H78NO8P+H] 1+	38:4	7	4	0	Glycerophospholipids [GP]	PE	Diacylglycerophosphoethanolamines	LMGP02010118	768.554	0.4098 ppm	18:0 PE_341.3054(25.314), 20:4 PE_361.2739(3.7418), M-NL_627.5339(100.0), M-C2H7NO3P-H2O_627.5339(100.0)
Liver	DG 18:2_20:1_0:0	DG 38:3	DG 18:2_20:1_0:0	24	664.587	268.2	[C41H74O5+NH4] 1+	38:3	5	3	0	Glycerolipids [GL]	DAG	Diacylglycerols	LMGL02010099	664.587	0.022 ppm	17:2 C=O+_263.238(4.4841), M-20:1_337.2718(100.0), M-18:2_367.3215(75.2461), M-H2O_629.5517(64.4473)
HeLa	PC 8:0_18:0	PC 26:0	PC 8:0_18:0	24	667.508	267.3	[C34H68NO8P+NH4] 1+	26:0	3	0	0	Glycerophospholipids [GP]	PC	Diacylglycerophosphocholines	LMGP01011243	667.502	8.4989 ppm	17:0 C=O+_267.2675(65.5172)
HeLa	PE 18:0_20:4@	PE 38:4	PE 18:0_20:4	24.02	768.554	284.1	[C43H78NO8P+H] 1+	38:4	7	4	0	Glycerophospholipids [GP]	PE	Diacylglycerophosphoethanolamines	LMGP02010118	768.554	0.3843 ppm	18:0 PE_341.3079(18.1665), M-NL_627.5348(100.0), M-C2H7NO3P-H2O_627.5348(100.0)
Liver	PE 40:2	PE 40:2	PE 20:0_20:2	24.03	800.614	292.9	[C45H86NO8P+H] 1+	40:2	5	2	0	Glycerophospholipids [GP]	PE	Diacylglycerophosphoethanolamines	LMGP02010140	800.616	2.882 ppm	M-NL_659.5986(100.0), M-C2H7NO3P-H2O_659.5986(100.0)
HeLa	SM d41:1	SM d41:1	SM d16:1_25:0	24.1	823.667	307.6	[C46H93N2O6P+Na] 1+	41:1	3	1	0	Sphingolipids [SP]	Phosphosphingolipids	Ceramide phosphocholines (sphingomyelins)	LMSP03010076	823.666	0.3423 ppm	Phosphocholine_184.0736(100.0), C41H80NO2_640.5988(72.6134), M-Tetramethylamine_764.5963(46.6596), M_823.6663(45.2998)
Liver	DG 18:2_22:2_0:0	DG 40:4	DG 18:2_22:2_0:0	24.11	690.603	272.5	[C43H76O5+NH4] 1+	40:4	6	4	0	Glycerolipids [GL]	DAG	Diacylglycerols	LMGL02010203	690.603	0.1919 ppm	M-22:2_337.2749(100.0), M-18:2_393.3397(24.2402)
plasma	DG 18:1_20:2_0:0	DG 38:3	DG 18:1_20:2_0:0	24.11	664.587	268.2	[C41H74O5+NH4] 1+	38:3	5	3	0	Glycerolipids [GL]	DAG	Diacylglycerols	LMGL02010100	664.587	0.0698 ppm	M-20:2_339.2926(100.0), M-18:1_365.3033(41.3213)
HeLa	PC 41:2	PC 41:2	PC 19:0_22:2	24.12	856.681	307.2	[C49H94NO8P+H] 1+	41:2	5	2	0	Glycerophospholipids [GP]	PC	Diacylglycerophosphocholines	LMGP01011753	856.679	2.1056 ppm	HG_184.073(100.0)
plasma	PC O- 38:4	PC O- 38:4	PC O- 18:0_20:4	24.12	796.619	296.1	[C46H86NO7P+H] 1+	38:4	6	4	0	Glycerophospholipids [GP]	PC	1-alkyl,2-acylglycerophosphocholines	LMGP01020100	796.621	3.3805 ppm	HG_184.0728(100.0)
plasma	PC 38:4	PC 38:4	PC 16:0_22:4	24.12	810.6	294.8	[C46H84NO8P+H] 1+	38:4	7	4	0	Glycerophospholipids [GP]	PC	Diacylglycerophosphocholines	LMGP01010642	810.601	0.7072 ppm	HG_184.0725(100.0)
plasma	PC O- 34:3	PC O- 34:3	PC O- 16:0_18:3	24.12	742.575	285	[C42H80NO7P+H] 1+	34:3	5	3	0	Glycerophospholipids [GP]	PC	1-alkyl,2-acylglycerophosphocholines	LMGP01020041	742.574	0.42 ppm	HG_184.074(100.0)
plasma	SM d40:1	SM d40:1	SM d18:1_22:0	24.13	809.652	300.6	[C45H91N2O6P+Na] 1+	40:1	3	1	0	Sphingolipids [SP]	Phosphosphingolipids	Ceramide phosphocholines (sphingomyelins)	LMSP03010006	809.651	1.8115 ppm	Phosphocholine_184.0725(100.0)
plasma	SM d18:1_22:1@	SM d40:2	SM d18:1_22:1	24.13	785.653	299	[C45H89N2O6P+H] 1+	40:2	4	2	0	Sphingolipids [SP]	Phosphosphingolipids	Ceramide phosphocholines (sphingomyelins)	LMSP03010072	785.653	0.7319 ppm	Phosphocholine_184.0725(100.0), N''_264.2707(2.5638), M-H2O_767.6473(0.7788)
plasma	PC O- 36:1	PC O- 36:1	PC O- 16:0_20:1	24.13	774.639	297.5	[C44H88NO7P+H] 1+	36:1	3	1	0	Glycerophospholipids [GP]	PC	1-alkyl,2-acylglycerophosphocholines	LMGP01020052	774.637	1.849 ppm	HG_184.0736(100.0)
plasma	PC 35:2	PC 35:2	PC 13:0_22:2	24.14	772.59	288.1	[C43H82NO8P+H] 1+	35:2	5	2	0	Glycerophospholipids [GP]	PC	Diacylglycerophosphocholines	LMGP01011360	772.585	6.3215 ppm	HG_184.0744(100.0)
plasma	PC O- 34:1	PC O- 34:1	PC O- 16:0_18:1	24.15	746.602	290	[C42H84NO7P+H] 1+	34:1	3	1	0	Glycerophospholipids [GP]	PC	1-alkyl,2-acylglycerophosphocholines	LMGP01020003	746.606	4.7997 ppm	HG_184.0729(100.0), M_746.6008(9.8751)
Liver	DG 18:0_20:3_0:0	DG 38:3	DG 18:0_20:3_0:0	24.16	664.587	271.8	[C41H74O5+NH4] 1+	38:3	5	3	0	Glycerolipids [GL]	DAG	Diacylglycerols	LMGL02010101	664.587	0.529 ppm	19:3 C=O+_289.2516(4.1883), M-18:0_363.29(58.2487), M-H2O_629.5493(34.3793)
plasma	SM d43:2	SM d43:2	SM d17:1_26:1	24.18	827.699	308.5	[C48H95N2O6P+H] 1+	43:2	4	2	0	Sphingolipids [SP]	Phosphosphingolipids	Ceramide phosphocholines (sphingomyelins)	LMSP03010082	827.7	0.7119 ppm	Phosphocholine_184.0725(100.0)
plasma	PC O- 40:2	PC O- 40:2	PC O- 18:0_22:2	24.18	828.685	306.3	[C48H94NO7P+H] 1+	40:2	4	2	0	Glycerophospholipids [GP]	PC	1-alkyl,2-acylglycerophosphocholines	LMGP01020214	828.684	1.0484 ppm	HG_184.0725(100.0)
Liver	DG 17:0_18:1_0:0	DG 35:1	DG 17:0_18:1_0:0	24.18	626.571	266	[C38H72O5+NH4] 1+	35:1	3	1	0	Glycerolipids [GL]	DAG	Diacylglycerols	LMGL02010030	626.572	0.8133 ppm	16:0 C=O+_253.2543(13.4644), M-18:1_327.2893(100.0)
plasma	PC O- 38:5	PC O- 38:5	PC O- 16:0_22:5	24.19	794.605	293.7	[C46H84NO7P+H] 1+	38:5	7	5	0	Glycerophospholipids [GP]	PC	1-alkyl,2-acylglycerophosphocholines	LMGP01020066	794.606	0.8996 ppm	HG_184.0739(100.0)
plasma	PC 38:6	PC 38:6	PC 16:0_22:6	24.19	806.571	290.5	[C46H80NO8P+H] 1+	38:6	9	6	0	Glycerophospholipids [GP]	PC	Diacylglycerophosphocholines	LMGP01010650	806.569	1.7729 ppm	HG_184.0726(100.0)
Liver	GlcCer d18:1_23:0@	GlcCer d41:1	GlcCer d18:1_23:0	24.21	798.682	301.2	[C47H91NO8+H] 1+	41:1	2	1	0	Sphingolipids [SP]	Neutral glycosphingolipids	Simple Glc series	LMSP0501AA32	798.682	0.4804 ppm	N''_264.2681(100.0), C41H80NO2-H2O_600.6041(23.2035), C41H80NO2_618.6159(43.9908), M-H2O_780.6694(16.8457)
Liver	DG 19:0_20:4_0:0	DG 39:4	DG 19:0_20:4_0:0	24.22	676.588	274.3	[C42H74O5+NH4] 1+	39:4	6	4	0	Glycerolipids [GL]	DAG	Diacylglycerols	LMGL02010153	676.587	0.6531 ppm	19:4 C=O+_287.2374(12.8205), M-20:4_355.3229(100.0), M-19:0_361.2713(15.5556)
plasma	TG 15:0_16:0_17:0	TG 48:0	TG 15:0_16:0_17:0	24.23	824.768	314.8	[C51H98O6+NH4] 1+	48:0	3	0	0	Glycerolipids [GL]	TAG	Triacylglycerols	LMGL03015006	824.77	2.9135 ppm	M-17:0_537.4855(51.5152), M-16:0_551.5037(100.0), M-15:0_565.522(27.8788)
plasma	SM d40:2	SM d40:2	SM d16:1_24:1	24.24	802.672	302.6	[C45H89N2O6P+NH4] 1+	40:2	4	2	0	Sphingolipids [SP]	Phosphosphingolipids	Ceramide phosphocholines (sphingomyelins)	LMSP03010071	802.68	9.9891 ppm	Phosphocholine_184.0751(100.0)
HeLa	GlcCer d18:1_24:0@	GlcCer d42:1	GlcCer d18:1_24:0	24.25	974.751	325.1	[C54H103NO13+H] 1+	42:1	2	1	0	Sphingolipids [SP]	Neutral glycosphingolipids	Simple Glc series	LMSP0501AB07	974.75	1.0905 ppm	N''_264.2683(43.3363), C42H82NO2-H2O_614.6181(19.2536), C42H82NO2_632.6341(100.0), C48H92NO7_794.687(1.913), M-C6H11O5-H2O_794.687(1.913), M-H2O_956.7357(1.6977)
HeLa	DG 16:0_17:0_0:0	DG 33:0	DG 16:0_17:0_0:0	24.26	600.556	262.4	[C36H70O5+NH4] 1+	33:0	2	0	0	Glycerolipids [GL]	DAG	Diacylglycerols	LMGL02010012	600.556	0.6036 ppm	M-17:0_313.2724(48.4581), M-16:0_327.2912(100.0), M-H2O_565.5188(70.8517)
plasma	SM d44:2	SM d44:2	SM d18:1_26:1	24.27	841.714	311.4	[C49H97N2O6P+H] 1+	44:2	4	2	0	Sphingolipids [SP]	Phosphosphingolipids	Ceramide phosphocholines (sphingomyelins)	LMSP03010009	841.716	1.6725 ppm	Phosphocholine_184.0726(100.0)
Liver	PC 16:0_26:2@	PC 42:2	PC 16:0_26:2	24.29	870.699	312	[C50H96NO8P+H] 1+	42:2	5	2	0	Glycerophospholipids [GP]	PC	Diacylglycerophosphocholines	LMGP01010665	870.695	5.4778 ppm	HG_184.0726(100.0), 15:0 C=O+_239.2384(40.6353)
HeLa	PC 38:2	PC 38:2	PC 18:0_20:2	24.29	814.631	296.7	[C46H88NO8P+H] 1+	38:2	5	2	0	Glycerophospholipids [GP]	PC	Diacylglycerophosphocholines	LMGP01010788	814.632	1.065 ppm	HG_184.0726(100.0)
plasma	DG 18:1_18:2_0:0	DG 36:3	DG 18:1_18:2_0:0	24.29	636.557	261.2	[C39H70O5+NH4] 1+	36:3	5	3	0	Glycerolipids [GL]	DAG	Diacylglycerols	LMGL02010056	636.556	0.6771 ppm	M-18:1_337.2744(4.2991), M-18:2_339.2884(100.0), M-H2O_601.515(3.9252)
Liver	SM d42:1	SM d42:1	SM d18:1_24:0	24.3	815.701	307.9	[C47H95N2O6P+H] 1+	42:1	3	1	0	Sphingolipids [SP]	Phosphosphingolipids	Ceramide phosphocholines (sphingomyelins)	LMSP03010008	815.7	1.5224 ppm	Phosphocholine_184.0728(100.0), C42H82NO2-H2O_614.6254(0.3163), M-H2O_797.6894(1.0959), M_815.7(2.1441)
Liver	PC 40:1	PC 40:1	PC 16:0_24:1	24.3	844.677	306.3	[C48H94NO8P+H] 1+	40:1	4	1	0	Glycerophospholipids [GP]	PC	Diacylglycerophosphocholines	LMGP01010659	844.679	2.1278 ppm	HG_184.0728(100.0)
HeLa	PC O- 36:0	PC O- 36:0	PC O- 14:0_22:0	24.3	776.649	299.3	[C44H90NO7P+H] 1+	36:0	2	0	0	Glycerophospholipids [GP]	PC	1-alkyl,2-acylglycerophosphocholines	LMGP01020023	776.653	5.3395 ppm	HG_184.0735(100.0)
HeLa	SM d18:1_24:0@	SM d42:1	SM d18:1_24:0	24.31	815.7	308.3	[C47H95N2O6P+H] 1+	42:1	3	1	0	Sphingolipids [SP]	Phosphosphingolipids	Ceramide phosphocholines (sphingomyelins)	LMSP03010008	815.7	0.4979 ppm	Phosphocholine-H2O_166.065(0.4835), C5H13NO3P_166.065(0.4835), Phosphocholine_184.073(100.0), M-H2O_797.689(0.5019), M_815.6977(2.1238)
plasma	SM d42:1	SM d42:1	SM d18:1_24:0	24.34	837.682	310.3	[C47H95N2O6P+Na] 1+	42:1	3	1	0	Sphingolipids [SP]	Phosphosphingolipids	Ceramide phosphocholines (sphingomyelins)	LMSP03010008	837.682	0.1305 ppm	C42H82NO2_654.6194(81.0026), M-Tetramethylamine_778.6053(100.0)
HeLa	DG 19:1_18:1_0:0	DG 37:2	DG 19:1_18:1_0:0	24.34	652.587	268.3	[C40H74O5+NH4] 1+	37:2	4	2	0	Glycerolipids [GL]	DAG	Diacylglycerols	LMGL02010528	652.587	0.2582 ppm	18:1 C=O+_279.2697(4.4838), M-18:1_353.305(97.1931), M-H2O_617.5505(58.7138)
plasma	SM d18:1_24:0@	SM d42:1	SM d18:1_24:0	24.35	815.701	308.1	[C47H95N2O6P+H] 1+	42:1	3	1	0	Sphingolipids [SP]	Phosphosphingolipids	Ceramide phosphocholines (sphingomyelins)	LMSP03010008	815.7	1.0735 ppm	Phosphocholine-H2O_166.0632(0.6348), C5H13NO3P_166.0632(0.6348), Phosphocholine_184.0724(100.0), N''_264.2687(0.4898), C42H82NO2-H2O_614.6235(0.1113), C42H82NO2_632.6377(0.0097), M-H2O_797.6898(0.6728), M_815.6985(2.1464)
plasma	PC O- 40:2	PC O- 40:2	PC O- 18:0_22:2	24.38	828.686	306.1	[C48H94NO7P+H] 1+	40:2	4	2	0	Glycerophospholipids [GP]	PC	1-alkyl,2-acylglycerophosphocholines	LMGP01020214	828.684	2.4478 ppm	HG_184.0726(100.0)
HeLa	TG 15:0_15:0_16:1	TG 46:1	TG 15:0_15:0_16:1	24.38	794.724	305.9	[C49H92O6+NH4] 1+	46:1	4	1	0	Glycerolipids [GL]	TAG	Triacylglycerols	LMGL03012873	794.723	0.8342 ppm	M-16:1_523.472(100.0), M-15:0_535.4675(51.967)
Liver	PE 18:0_20:4@	PE 38:4	PE 18:0_20:4	24.38	768.554	284.4	[C43H78NO8P+H] 1+	38:4	7	4	0	Glycerophospholipids [GP]	PE	Diacylglycerophosphoethanolamines	LMGP02010118	768.554	0.1461 ppm	18:0 PE_341.3033(35.3232), M-18:0_502.2976(1.4376), M-NL_627.534(100.0), M-C2H7NO3P-H2O_627.534(100.0)
Liver	PC 44:4	PC 44:4	PC 22:2_22:2	24.41	894.694	313.1	[C52H96NO8P+H] 1+	44:4	7	4	0	Glycerophospholipids [GP]	PC	Diacylglycerophosphocholines	LMGP01012063	894.695	0.4678 ppm	HG_184.0728(100.0)
HeLa	SM d18:1_24:0@	SM d42:1	SM d18:1_24:0	24.42	815.702	307.9	[C47H95N2O6P+H] 1+	42:1	3	1	0	Sphingolipids [SP]	Phosphosphingolipids	Ceramide phosphocholines (sphingomyelins)	LMSP03010008	815.7	2.2707 ppm	Phosphocholine_184.0746(100.0), N''_264.2709(0.1453), C42H82NO2-H2O_614.629(0.0592), C42H82NO2_632.6356(0.0913), M-H2O_797.6895(0.5818), M_815.6963(2.1256)
HeLa	SM d42:1	SM d42:1	SM d18:1_24:0	24.43	837.682	310.1	[C47H95N2O6P+Na] 1+	42:1	3	1	0	Sphingolipids [SP]	Phosphosphingolipids	Ceramide phosphocholines (sphingomyelins)	LMSP03010008	837.682	0.4948 ppm	Phosphocholine_184.0726(23.0717), C42H82NO2_654.6131(75.3231), M-Tetramethylamine_778.6107(74.9574), M_837.68(94.6118)
HeLa	PS 40:1	PS 40:1	PS 18:0_22:1	24.43	846.625	300.6	[C46H88NO10P+H] 1+	40:1	5	1	0	Glycerophospholipids [GP]	PS	Diacylglycerophosphoserines	LMGP03010320	846.622	3.6351 ppm	M-NL_661.6117(100.0), M-C3H7NO5P-H2O_661.6117(100.0)
HeLa	DG 18:1_16:0_0:0	DG 34:1	DG 18:1_16:0_0:0	24.43	612.555	262.5	[C37H70O5+NH4] 1+	34:1	3	1	0	Glycerolipids [GL]	DAG	Diacylglycerols	LMGL02010004	612.556	1.6878 ppm	15:0 C=O+_239.2391(2.1177), M-18:1_313.2742(76.6082), M-16:0_339.2902(100.0), M-H2O_577.5204(43.0378)
HeLa	PC 40:1	PC 40:1	PC 16:0_24:1	24.44	844.679	306.5	[C48H94NO8P+H] 1+	40:1	4	1	0	Glycerophospholipids [GP]	PC	Diacylglycerophosphocholines	LMGP01010659	844.679	0.4658 ppm	HG_184.0738(100.0), M_844.6783(37.3814)
HeLa	PC 35:4	PC 35:4	PC 18:2_17:2	24.44	768.554	284.1	[C43H78NO8P+H] 1+	35:4	7	4	0	Glycerophospholipids [GP]	PC	Diacylglycerophosphocholines	LMGP01010931	768.554	0.2255 ppm	HG_184.0721(100.0)
plasma	SM d44:2	SM d44:2	SM d18:1_26:1	24.45	841.71	312	[C49H97N2O6P+H] 1+	44:2	4	2	0	Sphingolipids [SP]	Phosphosphingolipids	Ceramide phosphocholines (sphingomyelins)	LMSP03010009	841.716	6.8209 ppm	Phosphocholine_184.0723(100.0)
plasma	DG 18:1_18:1_0:0	DG 36:2	DG 18:1_18:1_0:0	24.47	638.573	266.4	[C39H72O5+NH4] 1+	36:2	4	2	0	Glycerolipids [GL]	DAG	Diacylglycerols	LMGL02010049	638.572	1.3047 ppm	M-18:1_339.2888(100.0), M-H2O_603.5355(64.7667)
Liver	DG 18:0_16:0_0:0	DG 34:0	DG 18:0_16:0_0:0	24.47	614.572	265.6	[C37H72O5+NH4] 1+	34:0	2	0	0	Glycerolipids [GL]	DAG	Diacylglycerols	LMGL02010003	614.572	1.0577 ppm	15:0 C=O+_239.2396(8.5942), M-18:0_313.2738(99.1193), M-16:0_341.3054(100.0), M-H2O_579.5356(86.5076)
Liver	DG 18:0_18:1_0:0	DG 36:1	DG 18:0_18:1_0:0	24.5	640.587	269.6	[C39H74O5+NH4] 1+	36:1	3	1	0	Glycerolipids [GL]	DAG	Diacylglycerols	LMGL02010043	640.587	0.263 ppm	17:0 C=O+_267.2662(4.7637), M-18:0_339.2877(63.0824), M-18:1_341.3047(100.0), M-H2O_605.5492(63.7556)
Liver	DG 18:1_20:1_0:0	DG 38:2	DG 18:1_20:1_0:0	24.51	666.601	271.8	[C41H76O5+NH4] 1+	38:2	4	2	0	Glycerolipids [GL]	DAG	Diacylglycerols	LMGL02010090	666.603	3.8612 ppm	19:1 C=O+_293.2864(5.2453), M-20:1_339.2897(100.0), M-18:1_367.3231(65.2284), M-H2O_631.5648(35.956)
Liver	SM d42:0	SM d42:0	SM d18:0_24:0	24.54	817.712	309.7	[C47H97N2O6P+H] 1+	42:0	2	0	0	Sphingolipids [SP]	Phosphosphingolipids	Ceramide phosphocholines (sphingomyelins)	LMSP03010024	817.716	4.1101 ppm	Phosphocholine_184.0729(100.0)
Liver	PE 44:4	PE 44:4	PE 22:2_22:2	24.54	852.648	302.7	[C49H90NO8P+H] 1+	44:4	7	4	0	Glycerophospholipids [GP]	PE	Diacylglycerophosphoethanolamines	LMGP02011099	852.648	0.2595 ppm	M-NL_711.626(100.0), M-C2H7NO3P-H2O_711.626(100.0)
HeLa	PE 42:2	PE 42:2	PE 20:0_22:2	24.54	828.649	298.9	[C47H90NO8P+H] 1+	42:2	5	2	0	Glycerophospholipids [GP]	PE	Diacylglycerophosphoethanolamines	LMGP02010839	828.648	1.2061 ppm	M-NL_687.629(100.0), M-C2H7NO3P-H2O_687.629(100.0)
plasma	TG 14:0_16:0_16:0	TG 46:0	TG 14:0_16:0_16:0	24.57	796.739	307.8	[C49H94O6+NH4] 1+	46:0	3	0	0	Glycerolipids [GL]	TAG	Triacylglycerols	LMGL03012786	796.739	0.1187 ppm	15:0 C=O+_239.2381(3.8999), M-16:0_523.4703(100.0), M-14:0_551.5042(38.0292)
plasma	SM d18:0_24:0@	SM d42:0	SM d18:0_24:0	24.58	817.709	309.6	[C47H97N2O6P+H] 1+	42:0	2	0	0	Sphingolipids [SP]	Phosphosphingolipids	Ceramide phosphocholines (sphingomyelins)	LMSP03010024	817.716	7.9168 ppm	Phosphocholine-H2O_166.0622(7.3059), C5H13NO3P_166.0622(7.3059), Phosphocholine_184.0729(100.0), C42H84NO2_634.6518(2.3246)
HeLa	GlcCer d18:1_24:0@	GlcCer d42:1	GlcCer d18:1_24:0	24.58	812.697	304.2	[C48H93NO8+H] 1+	42:1	2	1	0	Sphingolipids [SP]	Neutral glycosphingolipids	Simple Glc series	LMSP0501AA09	812.697	0.9857 ppm	N''_264.2686(100.0), C42H82NO2-H2O_614.6244(14.0209), C42H82NO2_632.6357(28.4418), M-H2O_794.6868(11.4549)
plasma	PC 18:2@_24:0	PC 42:2	PC 18:2_24:0	24.59	870.696	310.1	[C50H96NO8P+H] 1+	42:2	5	2	0	Glycerophospholipids [GP]	PC	Diacylglycerophosphocholines	LMGP01012173	870.695	1.7625 ppm	HG_184.0734(100.0), M-24:0_520.3392(6.106)
plasma	Cholesteryl 11-hydroperoxy-eicosatetraenoate	Cholesteryl 11-hydroperoxy-eicosatetraenoate	Cholesteryl 11-hydroperoxy-eicosatetraenoate	24.59	722.608	295	[C47H76O4+NH4] 1+		6	5	0	Sterol Lipids [ST]	Sterols	Steryl esters	LMST01020029	722.608	0.3792 ppm	Cholesterol_369.3513(100.0)
HeLa	PE 22:0_18:1@	PE 40:1	PE 22:0_18:1	24.6	802.632	294.9	[C45H88NO8P+H] 1+	40:1	4	1	0	Glycerophospholipids [GP]	PE	Diacylglycerophosphoethanolamines	LMGP02010153	802.632	0.44 ppm	22:0 PE_397.3653(3.8441), M-NL_661.611(100.0), M-C2H7NO3P-H2O_661.611(100.0)
Liver	DG 18:2_22:1_0:0	DG 40:3	DG 18:2_22:1_0:0	24.61	692.617	275.5	[C43H78O5+NH4] 1+	40:3	5	3	0	Glycerolipids [GL]	DAG	Diacylglycerols	LMGL02010180	692.619	2.0781 ppm	M-22:1_337.2731(37.8167), M-18:2_395.3506(100.0), M-H2O_657.5809(33.4385)
Liver	Cer d18:1_22:0@	Cer d40:1	Cer d18:1_22:0	24.62	622.613	274.9	[C40H79NO3+H] 1+	40:1	2	1	0	Sphingolipids [SP]	Ceramides	N-acylsphingosines (ceramides)	LMSP02010008	622.613	0.8669 ppm	N''_264.2689(100.0), M-H2O_604.6003(10.5903)
HeLa	Cer d18:1_23:0@	Cer d41:1	Cer d18:1_23:0	24.63	636.627	276.9	[C41H81NO3+H] 1+	41:1	2	1	0	Sphingolipids [SP]	Ceramides	N-acylsphingosines (ceramides)	LMSP02010021	636.629	2.9005 ppm	N''_264.2665(83.6317)
plasma	Cer d18:1_24:1@	Cer d42:2	Cer d18:1_24:1	24.65	648.628	278.2	[C42H81NO3+H] 1+	42:2	3	2	0	Sphingolipids [SP]	Ceramides	N-acylsphingosines (ceramides)	LMSP02010009	648.629	1.153 ppm	N''_264.2681(100.0), M-H2O_630.6163(7.1538)
plasma	PC 34:0	PC 34:0	PC 10:0_24:0	24.7	762.602	300.8	[C42H84NO8P+H] 1+	34:0	3	0	0	Glycerophospholipids [GP]	PC	Diacylglycerophosphocholines	LMGP01010400	762.601	2.1295 ppm	HG_184.0746(74.1935)
plasma	Cholesteryl 11-hydroperoxy-eicosatetraenoate	Cholesteryl 11-hydroperoxy-eicosatetraenoate	Cholesteryl 11-hydroperoxy-eicosatetraenoate	24.71	722.61	290.3	[C47H76O4+NH4] 1+		6	5	0	Sterol Lipids [ST]	Sterols	Steryl esters	LMST01020029	722.608	2.9149 ppm	Cholesterol_369.3532(100.0)
HeLa	SM d43:1	SM d43:1	SM d18:1_25:0	24.75	829.717	310.7	[C48H97N2O6P+H] 1+	43:1	3	1	0	Sphingolipids [SP]	Phosphosphingolipids	Ceramide phosphocholines (sphingomyelins)	LMSP03010027	829.716	1.4665 ppm	Phosphocholine_184.0732(100.0), C43H84NO2-H2O_628.6357(0.1981), M-H2O_811.7117(0.8077)
plasma	TG 15:0_16:0_16:0	TG 47:0	TG 15:0_16:0_16:0	24.81	810.755	311.2	[C50H96O6+NH4] 1+	47:0	3	0	0	Glycerolipids [GL]	TAG	Triacylglycerols	LMGL03012900	810.755	0.1536 ppm	15:0 C=O+_239.2373(6.7215), M-16:0_537.4888(100.0), M-15:0_551.5023(54.9729)
HeLa	PS 36:1	PS 36:1	PS 18:0_18:1	24.81	790.562	287.3	[C42H80NO10P+H] 1+	36:1	5	1	0	Glycerophospholipids [GP]	PS	Diacylglycerophosphoserines	LMGP03010025	790.559	3.0161 ppm	M-NL_605.5551(100.0), M-C3H7NO5P-H2O_605.5551(100.0)
HeLa	DG 17:0_18:0_0:0	DG 35:0	DG 17:0_18:0_0:0	24.82	628.592	268.6	[C38H74O5+NH4] 1+	35:0	2	0	0	Glycerolipids [GL]	DAG	Diacylglycerols	LMGL02010025	628.587	7.4028 ppm	M-18:0_327.2924(64.094), M-17:0_341.303(22.1477), M-H2O_593.5545(98.3221)
Liver	Chol & Der 18:2-Glc-cholesterol	Chol & Der 18:2-Glc-cholesterol	Chol & Der 18:2-Glc-cholesterol	24.83	833.627	302.8	[C51H86O7+Na] 1+	18:2	4	3	0	Sterol Lipids [ST]	Sterols	Cholesterol and derivatives	LMST01010375	833.627	0.4555 ppm	M+Na_833.6266(100.0)
plasma	TG 12:0_12:0_14:1	TG 38:1	TG 12:0_12:0_14:1	24.84	682.597	278.9	[C41H76O6+NH4] 1+	38:1	4	1	0	Glycerolipids [GL]	TAG	Triacylglycerols	LMGL03012629	682.598	1.2386 ppm	M-14:1_439.3744(20.5235), M-12:0_465.3935(80.8238)
HeLa	PC O- 40:2	PC O- 40:2	PC O- 18:0_22:2	24.88	828.686	307.2	[C48H94NO7P+H] 1+	40:2	4	2	0	Glycerophospholipids [GP]	PC	1-alkyl,2-acylglycerophosphocholines	LMGP01020214	828.684	2.2269 ppm	HG_184.0737(100.0), M_828.6804(10.2326)
HeLa	PE 41:1	PE 41:1	PE 19:0_22:1	24.88	816.648	298.4	[C46H90NO8P+H] 1+	41:1	4	1	0	Glycerophospholipids [GP]	PE	Diacylglycerophosphoethanolamines	LMGP02010789	816.648	0.327 ppm	M-NL_675.6283(100.0), M-C2H7NO3P-H2O_675.6283(100.0)
HeLa	3,5-cholestadien-7-one	3,5-cholestadien-7-one	3,5-cholestadien-7-one	24.88	383.33	203.2	[C27H42O+H] 1+		3	2	0	Sterol Lipids [ST]	Sterols	Cholesterol and derivatives	LMST01010058	383.331	3.1872 ppm	M+H_383.3295(100.0)
Liver	Cer d18:1_23:0@	Cer d41:1	Cer d18:1_23:0	24.89	636.629	277.5	[C41H81NO3+H] 1+	41:1	2	1	0	Sphingolipids [SP]	Ceramides	N-acylsphingosines (ceramides)	LMSP02010021	636.629	0.1202 ppm	N''_264.2684(100.0), M-H2O_618.6167(10.4285)
plasma	PC 36:4	PC 36:4	PC 16:0_20:4	24.93	782.57	288.1	[C44H80NO8P+H] 1+	36:4	7	4	0	Glycerophospholipids [GP]	PC	Diacylglycerophosphocholines	LMGP01010007	782.569	0.3454 ppm	HG_184.0731(100.0), M-NL_599.5003(5.9406), M-C5H13NO3P-H2O_599.5003(5.9406), M_782.5693(20.9021)
plasma	PC 34:1	PC 34:1	PC 16:0_18:1	24.94	760.584	288.4	[C42H82NO8P+H] 1+	34:1	4	1	0	Glycerophospholipids [GP]	PC	Diacylglycerophosphocholines	LMGP01010005	760.585	1.5233 ppm	HG_184.0725(100.0)
plasma	Cer d18:1_24:1@	Cer d42:2	Cer d18:1_24:1	24.94	648.629	283.6	[C42H81NO3+H] 1+	42:2	3	2	0	Sphingolipids [SP]	Ceramides	N-acylsphingosines (ceramides)	LMSP02010009	648.629	0.4003 ppm	N''_264.2662(100.0)
HeLa	PC O- 42:2	PC O- 42:2	PC O- 20:0_22:2	24.96	856.718	312.2	[C50H98NO7P+H] 1+	42:2	4	2	0	Glycerophospholipids [GP]	PC	1-alkyl,2-acylglycerophosphocholines	LMGP01020242	856.715	3.0929 ppm	HG_184.0726(100.0)
Liver	TG 15:1_16:0_16:0	TG 47:1	TG 15:1_16:0_16:0	24.96	808.741	309.7	[C50H94O6+NH4] 1+	47:1	4	1	0	Glycerolipids [GL]	TAG	Triacylglycerols	LMGL03012954	808.739	2.9019 ppm	M-16:0_535.4743(100.0), M-15:1_551.5057(18.6672)
plasma	CE 18:2	CE 18:2	CE 18:2	24.96	666.62	290.4	[C45H76O2+NH4] 1+	18:2	4	3	0	Sterol Lipids [ST]	Sterols	Steryl esters	LMST01020008	666.618	2.0027 ppm	Cholesterol_369.351(100.0)
HeLa	PC O- 38:0	PC O- 38:0	PC O- 16:0_22:0	25	804.686	305.4	[C46H94NO7P+H] 1+	38:0	2	0	0	Glycerophospholipids [GP]	PC	1-alkyl,2-acylglycerophosphocholines	LMGP01020060	804.684	2.9001 ppm	HG_184.0727(100.0), M_804.6862(15.5995)
Liver	TG 12:0_12:0_15:1	TG 39:1	TG 12:0_12:0_15:1	25.01	696.615	280.4	[C42H78O6+NH4] 1+	39:1	4	1	0	Glycerolipids [GL]	TAG	Triacylglycerols	LMGL03012631	696.614	2.1674 ppm	M-15:1_439.3787(86.6358), M-12:0_479.4104(19.64)
Liver	DG 18:1_22:1_0:0	DG 40:2	DG 18:1_22:1_0:0	25.02	694.634	278.5	[C43H80O5+NH4] 1+	40:2	4	2	0	Glycerolipids [GL]	DAG	Diacylglycerols	LMGL02010169	694.634	0.6144 ppm	17:1 C=O+_265.2536(0.509), M-22:1_339.2897(100.0), M-18:1_395.3532(79.8643), M-H2O_659.5967(42.138)
HeLa	PC O- 44:4	PC O- 44:4	PC O- 24:0_20:4	25.04	880.714	314.5	[C52H98NO7P+H] 1+	44:4	6	4	0	Glycerophospholipids [GP]	PC	1-alkyl,2-acylglycerophosphocholines	LMGP01020254	880.715	1.496 ppm	HG_184.0731(100.0)
HeLa	SM d44:1	SM d44:1	SM d18:1_26:0	25.06	843.731	314	[C49H99N2O6P+H] 1+	44:1	3	1	0	Sphingolipids [SP]	Phosphosphingolipids	Ceramide phosphocholines (sphingomyelins)	LMSP03010010	843.731	0.9748 ppm	Phosphocholine_184.0733(100.0)
HeLa	PE 44:2	PE 44:2	PE 22:1_22:1	25.07	856.678	304.5	[C49H94NO8P+H] 1+	44:2	5	2	0	Glycerophospholipids [GP]	PE	Diacylglycerophosphoethanolamines	LMGP02011067	856.679	1.7417 ppm	M-NL_715.6652(100.0), M-C2H7NO3P-H2O_715.6652(100.0)
Liver	TG 12:0_13:0_13:0	TG 38:0	TG 12:0_13:0_13:0	25.08	684.613	282.7	[C41H78O6+NH4] 1+	38:0	3	0	0	Glycerolipids [GL]	TAG	Triacylglycerols	LMGL03012659	684.614	0.3801 ppm	M-13:0_453.3921(0.9789), M-12:0_467.4099(100.0)
plasma	TG 15:0_16:0_17:0	TG 48:0	TG 15:0_16:0_17:0	25.1	824.769	314.6	[C51H98O6+NH4] 1+	48:0	3	0	0	Glycerolipids [GL]	TAG	Triacylglycerols	LMGL03015006	824.77	2.0255 ppm	M-17:0_537.4865(13.076), M-16:0_551.5039(100.0), M-15:0_565.5176(14.093)
HeLa	PC 39:1	PC 39:1	PC 17:0_22:1	25.12	830.663	301.3	[C47H92NO8P+H] 1+	39:1	4	1	0	Glycerophospholipids [GP]	PC	Diacylglycerophosphocholines	LMGP01011518	830.663	0.4435 ppm	HG_184.074(72.7778)
HeLa	PC 42:1	PC 42:1	PC 18:0_24:1	25.15	872.71	312.1	[C50H98NO8P+H] 1+	42:1	4	1	0	Glycerophospholipids [GP]	PC	Diacylglycerophosphocholines	LMGP01010826	872.71	0.1911 ppm	HG_184.0749(100.0)
HeLa	DG 16:0_22:1_0:0	DG 38:1	DG 16:0_22:1_0:0	25.15	668.615	276.3	[C41H78O5+NH4] 1+	38:1	3	1	0	Glycerolipids [GL]	DAG	Diacylglycerols	LMGL02010106	668.619	4.9825 ppm	M-22:1_313.2722(58.2633), M-16:0_395.3492(100.0), M-H2O_633.5789(55.8824)
HeLa	DG 18:0_18:0_0:0	DG 36:0	DG 18:0_18:0_0:0	25.16	642.602	272.2	[C39H76O5+NH4] 1+	36:0	2	0	0	Glycerolipids [GL]	DAG	Diacylglycerols	LMGL02010002	642.603	1.061 ppm	17:0 C=O+_267.2699(4.5223), M-18:0_341.3049(100.0), M-H2O_607.5656(52.6117)
Liver	DG 18:2_22:0_0:0	DG 40:2	DG 18:2_22:0_0:0	25.17	694.634	279.2	[C43H80O5+NH4] 1+	40:2	4	2	0	Glycerolipids [GL]	DAG	Diacylglycerols	LMGL02010168	694.634	0.9659 ppm	21:0 C=O+_323.3332(4.1995), M-22:0_337.274(100.0), M-18:2_397.3672(41.8635), M-H2O_659.5997(41.3386)
Liver	PC 38:4	PC 38:4	PC 16:0_22:4	25.18	810.601	295.5	[C46H84NO8P+H] 1+	38:4	7	4	0	Glycerophospholipids [GP]	PC	Diacylglycerophosphocholines	LMGP01010642	810.601	0.6481 ppm	HG_184.0735(100.0)
plasma	TG 12:0_12:0_14:0	TG 38:0	TG 12:0_12:0_14:0	25.19	684.614	282.9	[C41H78O6+NH4] 1+	38:0	3	0	0	Glycerolipids [GL]	TAG	Triacylglycerols	LMGL03012628	684.614	0.2017 ppm	M-14:0_439.3791(60.6705), M-12:0_467.4097(100.0)
Liver	TG 12:0_12:0_16:1	TG 40:1	TG 12:0_12:0_16:1	25.2	710.63	284.2	[C43H80O6+NH4] 1+	40:1	4	1	0	Glycerolipids [GL]	TAG	Triacylglycerols	LMGL03012633	710.629	1.3164 ppm	M-16:1_439.3776(86.9167), M-12:0_493.4265(29.4963)
plasma	Cer d18:1_24:0@	Cer d42:1	Cer d18:1_24:0	25.23	650.644	281.1	[C42H83NO3+H] 1+	42:1	2	1	0	Sphingolipids [SP]	Ceramides	N-acylsphingosines (ceramides)	LMSP02010012	650.645	0.2499 ppm	N''_264.2684(100.0), M-H2O_632.6341(8.6135)
HeLa	Cer d18:1_26:1@	Cer d44:2	Cer d18:1_26:1	25.24	676.661	284.9	[C44H85NO3+H] 1+	44:2	3	2	0	Sphingolipids [SP]	Ceramides	N-acylsphingosines (ceramides)	LMSP02010010	676.66	1.4364 ppm	N''_264.2685(100.0), M-H2O_658.6494(11.93)
Liver	TG 14:1_14:1_16:1	TG 44:3	TG 14:1_14:1_16:1	25.25	762.662	291.2	[C47H84O6+NH4] 1+	44:3	6	3	0	Glycerolipids [GL]	TAG	Triacylglycerols	LMGL03012816	762.661	1.2408 ppm	M-16:1_491.4071(73.3531), M-14:1_519.4427(6.342)
HeLa	PC 34:1	PC 34:1	PC 16:0_18:1	25.28	760.578	292	[C42H82NO8P+H] 1+	34:1	4	1	0	Glycerophospholipids [GP]	PC	Diacylglycerophosphocholines	LMGP01010005	760.585	8.906 ppm	HG_184.0731(100.0)
HeLa	SM d39:2	SM d39:2	SM d18:2_21:0	25.29	788.668	301	[C44H87N2O6P+NH4] 1+	39:2	4	2	0	Sphingolipids [SP]	Phosphosphingolipids	Ceramide phosphocholines (sphingomyelins)	LMSP03010064	788.664	4.9563 ppm	Phosphocholine_184.0734(100.0)
Liver	TG 14:1_14:1_18:2	TG 46:4	TG 14:1_14:1_18:2	25.3	788.677	296.3	[C49H86O6+NH4] 1+	46:4	7	4	0	Glycerolipids [GL]	TAG	Triacylglycerols	LMGL03012822	788.676	0.7812 ppm	M-18:2_491.4092(100.0), M-14:1_545.4548(7.0261)
HeLa	PC 32:0	PC 32:0	PC 10:0_22:0	25.3	734.567	285.6	[C40H80NO8P+H] 1+	32:0	3	0	0	Glycerophospholipids [GP]	PC	Diacylglycerophosphocholines	LMGP01010397	734.569	3.0387 ppm	HG_184.0744(100.0)
Liver	TG 18:2_18:3_18:4	TG 54:9	TG 18:2_18:3_18:4	25.31	890.723	314.3	[C57H92O6+NH4] 1+	54:9	12	9	0	Glycerolipids [GL]	TAG	Triacylglycerols	LMGL03016289	890.723	0.078 ppm	17:4 C=O+_259.2059(8.9073), M-18:2_593.4593(23.4014), M-18:3_595.4739(86.2074), M-18:4_597.4871(69.7878)
Liver	TG 12:0_12:0_14:0	TG 38:0	TG 12:0_12:0_14:0	25.31	684.613	280.9	[C41H78O6+NH4] 1+	38:0	3	0	0	Glycerolipids [GL]	TAG	Triacylglycerols	LMGL03012628	684.614	0.6475 ppm	M-14:0_439.3783(70.4616), M-12:0_467.411(83.1162)
Liver	Cer d18:1_25:0@	Cer d43:1	Cer d18:1_25:0	25.33	664.658	284.1	[C43H85NO3+H] 1+	43:1	2	1	0	Sphingolipids [SP]	Ceramides	N-acylsphingosines (ceramides)	LMSP02010013	664.66	3.2209 ppm	N''_264.2689(100.0), M-H2O_646.6515(8.4258)
plasma	Cholesteryl 11-hydroperoxy-eicosatetraenoate	Cholesteryl 11-hydroperoxy-eicosatetraenoate	Cholesteryl 11-hydroperoxy-eicosatetraenoate	25.35	722.608	293.1	[C47H76O4+NH4] 1+		6	5	0	Sterol Lipids [ST]	Sterols	Steryl esters	LMST01020029	722.608	0.2103 ppm	Cholesterol_369.3509(100.0)
plasma	CE 20:5	CE 20:5	CE 20:5	25.36	671.575	294.4	[C47H74O2+H] 1+	20:5	7	6	0	Sterol Lipids [ST]	Sterols	Steryl esters	LMST01020015	671.576	1.7059 ppm	Cholesterol_369.3496(100.0)
HeLa	TG 12:0_14:1_16:1	TG 42:2	TG 12:0_14:1_16:1	25.42	736.646	290.3	[C45H82O6+NH4] 1+	42:2	5	2	0	Glycerolipids [GL]	TAG	Triacylglycerols	LMGL03013241	736.645	0.8216 ppm	M-16:1_465.3906(100.0), M-14:1_493.4254(56.2054), M-12:0_519.4457(29.2916)
Liver	TG 18:2_18:3_20:5	TG 56:10	TG 18:2_18:3_20:5	25.43	916.739	319.5	[C59H94O6+NH4] 1+	56:10	13	10	0	Glycerolipids [GL]	TAG	Triacylglycerols	LMGL03010954	916.739	0.3629 ppm	17:3 C=O+_261.2218(16.2048), M-20:5_597.4881(100.0), M-18:2_619.4714(28.372), M-18:3_621.4912(17.5491)
HeLa	PE 36:2	PE 36:2	PE 18:1_18:1	25.43	744.554	279.3	[C41H78NO8P+H] 1+	36:2	5	2	0	Glycerophospholipids [GP]	PE	Diacylglycerophosphoethanolamines	LMGP02010039	744.554	0.1508 ppm	M-NL_603.532(100.0), M-C2H7NO3P-H2O_603.532(100.0)
Liver	TG 14:1_15:1_16:1	TG 45:3	TG 14:1_15:1_16:1	25.45	776.675	296	[C48H86O6+NH4] 1+	45:3	6	3	0	Glycerolipids [GL]	TAG	Triacylglycerols	LMGL03014601	776.676	1.6429 ppm	M-16:1_505.426(66.7453), M-15:1_519.4426(58.3452), M-14:1_533.4567(15.3175)
plasma	TG 12:0_14:1_18:2	TG 44:3	TG 12:0_14:1_18:2	25.45	762.659	293.8	[C47H84O6+NH4] 1+	44:3	6	3	0	Glycerolipids [GL]	TAG	Triacylglycerols	LMGL03013247	762.661	2.2804 ppm	M-18:2_465.3919(100.0), M-14:1_519.4412(41.1483), M-12:0_545.4567(55.5024)
HeLa	3,5-cholestadien-7-one	3,5-cholestadien-7-one	3,5-cholestadien-7-one	25.46	383.33	203.2	[C27H42O+H] 1+		3	2	0	Sterol Lipids [ST]	Sterols	Cholesterol and derivatives	LMST01010058	383.331	1.1969 ppm	M+H_383.33(100.0)
HeLa	Cer d18:1_26:1@	Cer d44:2	Cer d18:1_26:1	25.47	676.66	289.3	[C44H85NO3+H] 1+	44:2	3	2	0	Sphingolipids [SP]	Ceramides	N-acylsphingosines (ceramides)	LMSP02010010	676.66	0.0068 ppm	N''_264.2686(59.1716)
Liver	TG 13:0_14:0_22:6	TG 49:6	TG 13:0_14:0_22:6	25.51	826.694	305.2	[C52H88O6+NH4] 1+	49:6	9	6	0	Glycerolipids [GL]	TAG	Triacylglycerols	LMGL03013701	826.692	2.1177 ppm	13:0 C=O+_211.2072(2.2843), M-22:6_481.426(100.0)
HeLa	TG 14:1_14:1_16:1	TG 44:3	TG 14:1_14:1_16:1	25.51	762.662	294.6	[C47H84O6+NH4] 1+	44:3	6	3	0	Glycerolipids [GL]	TAG	Triacylglycerols	LMGL03012816	762.661	1.4009 ppm	M-16:1_491.4128(100.0), M-14:1_519.4412(70.178)
HeLa	CE 18:1	CE 18:1	CE 18:1	25.51	668.633	290	[C45H78O2+NH4] 1+	18:1	3	2	0	Sterol Lipids [ST]	Sterols	Steryl esters	LMST01020003	668.634	0.8706 ppm	Cholesterol_369.3507(100.0)
Liver	TG 12:0_16:0_22:6	TG 50:6	TG 12:0_16:0_22:6	25.52	840.705	307.6	[C53H90O6+NH4] 1+	50:6	9	6	0	Glycerolipids [GL]	TAG	Triacylglycerols	LMGL03013346	840.708	2.739 ppm	15:0 C=O+_239.2361(18.1096), M-22:6_495.441(100.0), M-16:0_567.4412(14.3765), M-12:0_623.504(7.3868)
plasma	CE 20:5	CE 20:5	CE 20:5	25.53	671.576	289	[C47H74O2+H] 1+	20:5	7	6	0	Sterol Lipids [ST]	Sterols	Steryl esters	LMST01020015	671.576	0.2518 ppm	Cholesterol_369.3515(100.0)
HeLa	PC O- 40:2	PC O- 40:2	PC O- 18:0_22:2	25.54	828.691	307.8	[C48H94NO7P+H] 1+	40:2	4	2	0	Glycerophospholipids [GP]	PC	1-alkyl,2-acylglycerophosphocholines	LMGP01020214	828.684	8.782 ppm	HG_184.0743(64.5639)
HeLa	TG 12:0_14:0_15:1	TG 41:1	TG 12:0_14:0_15:1	25.54	724.646	289.5	[C44H82O6+NH4] 1+	41:1	4	1	0	Glycerolipids [GL]	TAG	Triacylglycerols	LMGL03013210	724.645	1.7617 ppm	M-15:1_467.4087(47.6338), M-14:0_479.4133(100.0), M-12:0_507.4427(65.8535)
Liver	TG 18:2_22:6_22:6	TG 62:14	TG 18:2_22:6_22:6	25.57	992.765	333.6	[C65H98O6+NH4] 1+	62:14	17	14	0	Glycerolipids [GL]	TAG	Triacylglycerols	LMGL03012429	992.77	4.9411 ppm	17:2 C=O+_263.2364(6.9411), 21:6 C=O+_311.2354(9.3609), M-22:6_647.5034(100.0), M-18:2_695.5055(17.1482)
Liver	TG 18:2_18:3_22:6	TG 58:11	TG 18:2_18:3_22:6	25.57	942.755	324.9	[C61H96O6+NH4] 1+	58:11	14	11	0	Glycerolipids [GL]	TAG	Triacylglycerols	LMGL03011620	942.755	0.8442 ppm	17:3 C=O+_261.2219(4.6497), 17:2 C=O+_263.2373(9.6586), 21:6 C=O+_311.2401(13.6523), M-22:6_597.4886(100.0), M-18:2_645.4875(27.4745), M-18:3_647.5041(30.8286)
Liver	TG 12:0_12:0_18:1	TG 42:1	TG 12:0_12:0_18:1	25.57	738.661	291.3	[C45H84O6+NH4] 1+	42:1	4	1	0	Glycerolipids [GL]	TAG	Triacylglycerols	LMGL03012638	738.661	0.7854 ppm	17:1 C=O+_265.2531(5.0173), M-18:1_439.378(70.1985), M-12:0_521.4557(24.9384)
HeLa	PC O- 42:1	PC O- 42:1	PC O- 20:0_22:1	25.58	858.738	314.2	[C50H100NO7P+H] 1+	42:1	3	1	0	Glycerophospholipids [GP]	PC	1-alkyl,2-acylglycerophosphocholines	LMGP01020241	858.731	7.8185 ppm	HG_184.074(100.0), M_858.7308(28.9384)
HeLa	CE 20:5	CE 20:5	CE 20:5	25.58	671.575	288	[C47H74O2+H] 1+	20:5	7	6	0	Sterol Lipids [ST]	Sterols	Steryl esters	LMST01020015	671.576	1.8877 ppm	19:5 C=O+_285.2208(5.9332), Cholesterol_369.3518(100.0)
Liver	TG 12:0_14:0_18:2	TG 44:2	TG 12:0_14:0_18:2	25.6	764.677	295.4	[C47H86O6+NH4] 1+	44:2	5	2	0	Glycerolipids [GL]	TAG	Triacylglycerols	LMGL03013218	764.676	0.247 ppm	17:2 C=O+_263.2361(5.9805), M-18:2_467.4088(86.4802), M-14:0_519.443(24.6531), M-12:0_547.473(12.3903)
Liver	TG 14:0_18:2_20:5	TG 52:7	TG 14:0_18:2_20:5	25.61	866.724	312.4	[C55H92O6+NH4] 1+	52:7	10	7	0	Glycerolipids [GL]	TAG	Triacylglycerols	LMGL03014392	866.723	0.6945 ppm	17:2 C=O+_263.2387(3.9604), 19:5 C=O+_285.2193(13.6775), M-20:5_547.4736(100.0), M-18:2_569.4565(77.8364), M-14:0_621.4875(17.5099)
Liver	TG 15:0_16:0_16:1	TG 47:1	TG 15:0_16:0_16:1	25.61	808.738	308.7	[C50H94O6+NH4] 1+	47:1	4	1	0	Glycerolipids [GL]	TAG	Triacylglycerols	LMGL03015005	808.739	1.098 ppm	M-16:0_535.4713(71.9697), M-16:1_537.487(84.8485), M-15:0_549.4916(75.0)
HeLa	TG 13:0_14:1_16:1	TG 43:2	TG 13:0_14:1_16:1	25.62	750.661	293.9	[C46H84O6+NH4] 1+	43:2	5	2	0	Glycerolipids [GL]	TAG	Triacylglycerols	LMGL03013705	750.661	0.041 ppm	13:1 C=O+_209.1897(5.75), 15:1 C=O+_237.2205(1.7824), M-16:1_479.4103(100.0), M-14:1_507.4407(74.7936), M-13:0_519.4415(30.9365), M-13:0_536.472(4.665)
plasma	TG 12:0_14:0_14:0	TG 40:0	TG 12:0_14:0_14:0	25.63	712.645	289.1	[C43H82O6+NH4] 1+	40:0	3	0	0	Glycerolipids [GL]	TAG	Triacylglycerols	LMGL03012660	712.645	0.1641 ppm	11:0 C=O+_183.1745(5.0443), M-14:0_467.4098(100.0)
Liver	DG 18:0_16:0_0:0	DG 34:0	DG 18:0_16:0_0:0	25.63	614.575	266.7	[C37H72O5+NH4] 1+	34:0	2	0	0	Glycerolipids [GL]	DAG	Diacylglycerols	LMGL02010003	614.572	5.2289 ppm	M-18:0_313.2725(34.2442), M-16:0_341.3026(54.7037)
Liver	TG 16:0_18:4_22:6	TG 56:10	TG 16:0_18:4_22:6	25.64	916.739	322.1	[C59H94O6+NH4] 1+	56:10	13	10	0	Glycerolipids [GL]	TAG	Triacylglycerols	LMGL03015771	916.739	0.5627 ppm	M-22:6_571.4738(100.0), M-18:4_623.5025(14.6293), M-16:0_643.4725(27.1543)
HeLa	DG 16:0_22:0_0:0	DG 38:0	DG 16:0_22:0_0:0	25.64	670.631	279.1	[C41H80O5+NH4] 1+	38:0	2	0	0	Glycerolipids [GL]	DAG	Diacylglycerols	LMGL02010096	670.634	4.7319 ppm	15:0 C=O+_239.2366(11.717), M-22:0_313.2734(84.264), M-16:0_397.3673(65.3033), M-H2O_635.5951(100.0)
plasma	SM d34:1	SM d34:1	SM d18:1_16:0	25.65	703.569	287.2	[C39H79N2O6P+H] 1+	34:1	3	1	0	Sphingolipids [SP]	Phosphosphingolipids	Ceramide phosphocholines (sphingomyelins)	LMSP03010003	703.575	8.4467 ppm	Phosphocholine_184.0745(100.0)
plasma	CE 18:3	CE 18:3	CE 18:3	25.66	647.579	260.1	[C45H74O2+H] 1+	18:3	5	4	0	Sterol Lipids [ST]	Sterols	Steryl esters	LMST01020009	647.576	4.263 ppm	M+H-C8H16_535.4511(3.2828), M+H_647.5726(100.0)
plasma	Steryl_Esters 16:2	Steryl_Esters 16:2	Steryl_Esters 16:2	25.66	647.579	260.1	[C45H74O2+H] 1+	16:2	5	4	0	Sterol Lipids [ST]	Sterols	Steryl esters	LMST01020060	647.576	4.263 ppm	M+H_647.5726(100.0)
Liver	TG 12:0_16:1_18:2	TG 46:3	TG 12:0_16:1_18:2	25.67	790.692	301.1	[C49H88O6+NH4] 1+	46:3	6	3	0	Glycerolipids [GL]	TAG	Triacylglycerols	LMGL03013352	790.692	0.3332 ppm	15:1 C=O+_237.2196(5.6171), M-18:2_493.4256(79.7622), M-16:1_519.4401(100.0), M-16:1_536.4726(1.1657), M-12:0_573.4858(21.3455)
Liver	TG 18:2_18:3_20:4	TG 56:9	TG 18:2_18:3_20:4	25.69	918.755	321.6	[C59H96O6+NH4] 1+	56:9	12	9	0	Glycerolipids [GL]	TAG	Triacylglycerols	LMGL03010876	918.755	0.5341 ppm	17:3 C=O+_261.2217(6.0979), 17:2 C=O+_263.2388(8.5382), M-20:4_597.4883(100.0), M-18:2_621.488(56.492), M-18:3_623.5026(60.0524)
HeLa	TG 14:1_16:0_16:1	TG 46:2	TG 14:1_16:0_16:1	25.69	792.712	304.2	[C49H90O6+NH4] 1+	46:2	5	2	0	Glycerolipids [GL]	TAG	Triacylglycerols	LMGL03014627	792.708	5.3337 ppm	15:1 C=O+_237.2221(16.1324), M-16:0_519.4407(33.7388), M-16:1_521.4554(100.0), M-14:1_549.4866(27.8908)
plasma	TG 12:0_14:1_16:0	TG 42:1	TG 12:0_14:1_16:0	25.69	738.66	291.9	[C45H84O6+NH4] 1+	42:1	4	1	0	Glycerolipids [GL]	TAG	Triacylglycerols	LMGL03013240	738.661	0.3714 ppm	11:0 C=O+_183.1737(3.1525), M-16:0_465.3942(88.4684), M-14:1_495.4409(21.2297), M-12:0_521.4572(55.647)
Liver	TG 18:2_20:4_22:6	TG 60:12	TG 18:2_20:4_22:6	25.7	968.769	330.4	[C63H98O6+NH4] 1+	60:12	15	12	0	Glycerolipids [GL]	TAG	Triacylglycerols	LMGL03012034	968.77	0.9054 ppm	19:4 C=O+_287.2364(15.8721), 21:6 C=O+_311.237(12.1517), M-22:6_623.502(100.0), M-20:4_647.5053(75.286), M-18:2_671.503(24.5919)
HeLa	TG 14:1_15:1_16:1	TG 45:3	TG 14:1_15:1_16:1	25.7	776.677	298.2	[C48H86O6+NH4] 1+	45:3	6	3	0	Glycerolipids [GL]	TAG	Triacylglycerols	LMGL03014601	776.676	0.3217 ppm	M-16:1_505.4256(100.0), M-15:1_519.4416(82.4563), M-14:1_533.4565(96.7031)
plasma	PC 36:2	PC 36:2	PC 18:0_18:2	25.7	786.601	291.7	[C44H84NO8P+H] 1+	36:2	5	2	0	Glycerophospholipids [GP]	PC	Diacylglycerophosphocholines	LMGP01010764	786.601	0.1247 ppm	HG_184.0728(100.0)
HeLa	TG 16:1_22:6_22:6	TG 60:13	TG 16:1_22:6_22:6	25.73	966.754	329.5	[C63H96O6+NH4] 1+	60:13	16	13	0	Glycerolipids [GL]	TAG	Triacylglycerols	LMGL03012194	966.755	0.1237 ppm	M-22:6_621.4898(98.4396), M-16:1_695.504(59.8172)
Liver	TG 14:0_18:2_18:3	TG 50:5	TG 14:0_18:2_18:3	25.73	842.723	308.7	[C53H92O6+NH4] 1+	50:5	8	5	0	Glycerolipids [GL]	TAG	Triacylglycerols	LMGL03014382	842.723	0.1549 ppm	17:3 C=O+_261.2216(12.3326), 17:2 C=O+_263.2361(5.997), M-18:2_545.4557(90.0007), M-18:3_547.4713(99.4185), M-14:0_597.4862(43.1121), M-H2O_807.6838(2.858)
HeLa	TG 12:0_14:0_16:1	TG 42:1	TG 12:0_14:0_16:1	25.74	738.659	292.8	[C45H84O6+NH4] 1+	42:1	4	1	0	Glycerolipids [GL]	TAG	Triacylglycerols	LMGL03013212	738.661	1.6109 ppm	11:0 C=O+_183.174(2.7672), 13:0 C=O+_211.2056(11.2481), M-16:1_467.4096(100.0), M-14:0_493.4305(94.9682), M-12:0_521.4549(84.4288)
plasma	DG 22:0_22:0_0:0	DG 44:0	DG 22:0_22:0_0:0	25.75	754.73	301.3	[C47H92O5+NH4] 1+	44:0	2	0	0	Glycerolipids [GL]	DAG	Diacylglycerols	LMGL02010258	754.728	2.3892 ppm	22:0_356.3542(56.9061)
Liver	TG 16:1_18:2_18:3	TG 52:6	TG 16:1_18:2_18:3	25.76	868.74	312.8	[C55H94O6+NH4] 1+	52:6	9	6	0	Glycerolipids [GL]	TAG	Triacylglycerols	LMGL03010193	868.739	0.8045 ppm	15:1 C=O+_237.2206(4.9693), 17:2 C=O+_263.2367(8.5044), M-18:2_571.4725(100.0), M-18:3_573.488(98.3858), M-16:1_597.4877(92.2534)
plasma	TG 15:0_16:0_22:0	TG 53:0	TG 15:0_16:0_22:0	25.77	894.85	328.3	[C56H108O6+NH4] 1+	53:0	3	0	0	Glycerolipids [GL]	TAG	Triacylglycerols	LMGL03015024	894.848	1.5398 ppm	M-22:0_537.4909(22.449), M-16:0_621.5802(100.0), M-15:0_635.5938(50.7653)
plasma	CE 20:4	CE 20:4	CE 20:4	25.77	673.591	293.3	[C47H76O2+H] 1+	20:4	6	5	0	Sterol Lipids [ST]	Sterols	Steryl esters	LMST01020014	673.592	0.7413 ppm	20:4_303.2326(3.2628), Cholesterol_369.3514(100.0)
Liver	TG 16:0_18:2_20:5	TG 54:7	TG 16:0_18:2_20:5	25.8	894.755	318.1	[C57H96O6+NH4] 1+	54:7	10	7	0	Glycerolipids [GL]	TAG	Triacylglycerols	LMGL03010451	894.755	0.5485 ppm	17:2 C=O+_263.2352(8.0715), M-20:5_575.5003(37.1224), M-18:2_597.4866(100.0), M-16:0_621.4838(11.5171), M-H2O_859.7262(0.2442)
plasma	TG 16:0_18:0_20:0	TG 54:0	TG 16:0_18:0_20:0	25.81	908.861	332.6	[C57H110O6+NH4] 1+	54:0	3	0	0	Glycerolipids [GL]	TAG	Triacylglycerols	LMGL03010175	908.864	2.9438 ppm	17:0 C=O+_267.27(4.558), M-20:0_579.5332(17.0594), M-18:0_607.5638(100.0), M-16:0_635.5967(76.9423)
Liver	TG 18:2_18:2_22:6	TG 58:10	TG 18:2_18:2_22:6	25.81	944.771	327.3	[C61H98O6+NH4] 1+	58:10	13	10	0	Glycerolipids [GL]	TAG	Triacylglycerols	LMGL03011544	944.77	0.4929 ppm	17:2 C=O+_263.2388(8.8499), M-22:6_599.5003(100.0), M-18:2_647.5032(65.9016)
plasma	CE 18:2	CE 18:2	CE 18:2	25.81	666.618	290.2	[C45H76O2+NH4] 1+	18:2	4	3	0	Sterol Lipids [ST]	Sterols	Steryl esters	LMST01020008	666.618	0.3779 ppm	Cholesterol_369.3518(100.0)
HeLa	TG 20:4_20:4_22:6	TG 62:14	TG 20:4_20:4_22:6	25.82	992.77	333.7	[C65H98O6+NH4] 1+	62:14	17	14	0	Glycerolipids [GL]	TAG	Triacylglycerols	LMGL03012374	992.77	0.1457 ppm	19:4 C=O+_287.2367(30.449), M-22:6_647.5047(64.5973), M-20:4_671.5012(100.0)
plasma	TG 14:1_16:1_18:2	TG 48:4	TG 14:1_16:1_18:2	25.82	816.707	304.5	[C51H90O6+NH4] 1+	48:4	7	4	0	Glycerolipids [GL]	TAG	Triacylglycerols	LMGL03014658	816.708	1.1754 ppm	M-18:2_519.4427(100.0), M-16:1_545.457(33.4145), M-14:1_573.4887(20.6252)
HeLa	TG 14:0_14:1_16:1	TG 44:2	TG 14:0_14:1_16:1	25.82	764.676	297.4	[C47H86O6+NH4] 1+	44:2	5	2	0	Glycerolipids [GL]	TAG	Triacylglycerols	LMGL03014140	764.676	0.1521 ppm	15:1 C=O+_237.2218(14.157), M-16:1_493.4255(100.0), M-14:0_519.4395(35.2771), M-14:1_521.4573(53.875)
HeLa	TG 20:4_22:5_22:6	TG 64:15	TG 20:4_22:5_22:6	25.83	1018.78	338.1	[C67H100O6+NH4] 1+	64:15	18	15	0	Glycerolipids [GL]	TAG	Triacylglycerols	LMGL03012554	1018.79	1.7842 ppm	19:4 C=O+_287.2371(5.824), M-22:5_671.5031(41.1043), M-22:6_673.5187(100.0), M-20:4_697.5162(58.5583)
plasma	TG 13:0_14:0_14:0	TG 41:0	TG 13:0_14:0_14:0	25.83	726.658	292.3	[C44H84O6+NH4] 1+	41:0	3	0	0	Glycerolipids [GL]	TAG	Triacylglycerols	LMGL03012722	726.661	3.3174 ppm	M-14:0_481.4235(100.0), M-13:0_495.4372(61.989)
HeLa	CE 20:4	CE 20:4	CE 20:4	25.83	673.591	289.4	[C47H76O2+H] 1+	20:4	6	5	0	Sterol Lipids [ST]	Sterols	Steryl esters	LMST01020014	673.592	1.3756 ppm	Cholesterol_369.3483(100.0)
Liver	TG 16:0_22:6_22:6	TG 60:12	TG 16:0_22:6_22:6	25.84	968.774	331.6	[C63H98O6+NH4] 1+	60:12	15	12	0	Glycerolipids [GL]	TAG	Triacylglycerols	LMGL03012142	968.77	3.6308 ppm	21:6 C=O+_311.2366(15.6111), M-22:6_623.5046(100.0), M-16:0_695.5027(32.1737)
plasma	TG 15:0_16:0_16:0	TG 47:0	TG 15:0_16:0_16:0	25.85	810.755	311.5	[C50H96O6+NH4] 1+	47:0	3	0	0	Glycerolipids [GL]	TAG	Triacylglycerols	LMGL03012900	810.755	0.1536 ppm	15:0 C=O+_239.2367(3.8383), M-16:0_537.4871(100.0), M-15:0_551.5046(69.0306)
HeLa	TG 12:0_14:0_15:0	TG 41:0	TG 12:0_14:0_15:0	25.85	726.66	291.9	[C44H84O6+NH4] 1+	41:0	3	0	0	Glycerolipids [GL]	TAG	Triacylglycerols	LMGL03013209	726.661	1.2175 ppm	13:0 C=O+_211.2062(2.0598), 14:0 C=O+_225.2221(3.0836), M-15:0_467.4105(90.8854), M-14:0_481.4232(100.0), M-12:0_509.4543(57.0284)
plasma	TG 13:0_14:0_16:1	TG 43:1	TG 13:0_14:0_16:1	25.86	752.676	296.1	[C46H86O6+NH4] 1+	43:1	4	1	0	Glycerolipids [GL]	TAG	Triacylglycerols	LMGL03013676	752.676	0.8033 ppm	M-16:1_481.4235(100.0), M-14:0_507.4423(99.9498), M-13:0_521.4575(50.8772)
HeLa	TG 14:0_16:1_20:5	TG 50:6	TG 14:0_16:1_20:5	25.87	840.708	310.6	[C53H90O6+NH4] 1+	50:6	9	6	0	Glycerolipids [GL]	TAG	Triacylglycerols	LMGL03014263	840.708	0.9636 ppm	M-20:5_521.4579(100.0), M-16:1_569.4549(26.3888), M-14:0_595.4715(34.1778)
HeLa	TG 14:1_16:1_16:1	TG 46:3	TG 14:1_16:1_16:1	25.87	790.692	301.5	[C49H88O6+NH4] 1+	46:3	6	3	0	Glycerolipids [GL]	TAG	Triacylglycerols	LMGL03012845	790.692	0.4104 ppm	13:1 C=O+_209.1903(2.564), 15:1 C=O+_237.2221(12.7788), M-16:1_519.4404(100.0), M-14:1_547.472(51.6131)
plasma	TG 14:0_16:0_16:0	TG 46:0	TG 14:0_16:0_16:0	25.88	796.735	308.3	[C49H94O6+NH4] 1+	46:0	3	0	0	Glycerolipids [GL]	TAG	Triacylglycerols	LMGL03012786	796.739	5.0981 ppm	M-16:0_523.4709(100.0), M-14:0_551.5038(41.4709)
HeLa	TG 14:0_16:1_22:6	TG 52:7	TG 14:0_16:1_22:6	25.9	866.723	315	[C55H92O6+NH4] 1+	52:7	10	7	0	Glycerolipids [GL]	TAG	Triacylglycerols	LMGL03014271	866.723	0.272 ppm	M-22:6_521.4571(100.0), M-16:1_595.4706(32.3607), M-14:0_621.4827(12.0876)
Liver	TG 15:0_18:2_18:3	TG 51:5	TG 15:0_18:2_18:3	25.9	856.739	312.7	[C54H94O6+NH4] 1+	51:5	8	5	0	Glycerolipids [GL]	TAG	Triacylglycerols	LMGL03015166	856.739	0.1746 ppm	M-18:2_559.4716(100.0), M-18:3_561.4849(40.2768), M-15:0_597.4877(31.1122)
Liver	TG 12:0_16:0_16:1	TG 44:1	TG 12:0_16:0_16:1	25.9	766.692	299.2	[C47H88O6+NH4] 1+	44:1	4	1	0	Glycerolipids [GL]	TAG	Triacylglycerols	LMGL03013322	766.692	0.3728 ppm	M-16:0_493.4253(75.8733), M-16:1_495.4408(89.7847), M-12:0_549.4873(36.9413)
plasma	TG 16:0_17:0_22:0	TG 55:0	TG 16:0_17:0_22:0	25.91	922.878	334.6	[C58H112O6+NH4] 1+	55:0	3	0	0	Glycerolipids [GL]	TAG	Triacylglycerols	LMGL03010323	922.88	1.9342 ppm	15:0 C=O+_239.2364(17.4774), M-22:0_565.5154(28.7976), M-17:0_635.5955(27.0918), M-16:0_649.6136(100.0), M-16:0_666.6459(1.481)
plasma	TG 16:0_20:0_22:3	TG 58:3	TG 16:0_20:0_22:3	25.91	963.841	333.9	[C61H112O6+Na] 1+	58:3	6	3	0	Glycerolipids [GL]	TAG	Triacylglycerols	LMGL03010905	963.835	5.7982 ppm	16:0_277.2155(62.0482), G1_319.259(71.6867), M-22:3_629.5523(45.1807), M-20:0_629.5523(45.1807)
Liver	TG 17:2_18:2_20:4	TG 55:8	TG 17:2_18:2_20:4	25.91	906.756	322.2	[C58H96O6+NH4] 1+	55:8	11	8	0	Glycerolipids [GL]	TAG	Triacylglycerols	LMGL03010614	906.755	1.147 ppm	M-20:4_585.4907(100.0), M-18:2_609.4896(24.4804), M-17:2_623.5084(12.933)
plasma	TG 16:0_18:0_22:0	TG 56:0	TG 16:0_18:0_22:0	25.92	936.894	337.4	[C59H114O6+NH4] 1+	56:0	3	0	0	Glycerolipids [GL]	TAG	Triacylglycerols	LMGL03010459	936.895	1.7366 ppm	M-22:0_579.5325(15.6157), M-18:0_635.5987(16.3541), M-16:0_663.6297(100.0)
Liver	TG 18:2_18:2_20:4	TG 56:8	TG 18:2_18:2_20:4	25.93	920.77	323.3	[C59H98O6+NH4] 1+	56:8	11	8	0	Glycerolipids [GL]	TAG	Triacylglycerols	LMGL03010808	920.77	0.108 ppm	17:2 C=O+_263.2358(4.1833), 19:4 C=O+_287.2361(10.0398), M-20:4_599.5023(100.0), M-18:2_623.5031(68.9144), M-H2O_885.734(0.7916)
HeLa	TG 16:1_16:1_22:6	TG 54:8	TG 16:1_16:1_22:6	25.93	892.738	318.5	[C57H94O6+NH4] 1+	54:8	11	8	0	Glycerolipids [GL]	TAG	Triacylglycerols	LMGL03010649	892.739	1.1998 ppm	15:1 C=O+_237.2198(7.0354), 21:6 C=O+_311.2354(9.7178), M-22:6_547.4716(100.0), M-16:1_621.487(43.6678)
plasma	TG 15:0_16:0_17:0	TG 48:0	TG 15:0_16:0_17:0	25.93	824.767	314.7	[C51H98O6+NH4] 1+	48:0	3	0	0	Glycerolipids [GL]	TAG	Triacylglycerols	LMGL03015006	824.77	4.0236 ppm	15:0 C=O+_239.2365(3.0365), M-17:0_537.4871(11.0229), M-16:0_551.503(100.0), M-15:0_565.5179(12.1094)
Liver	TG 14:1_16:0_16:1	TG 46:2	TG 14:1_16:0_16:1	25.93	792.708	302.9	[C49H90O6+NH4] 1+	46:2	5	2	0	Glycerolipids [GL]	TAG	Triacylglycerols	LMGL03014627	792.708	0.329 ppm	13:1 C=O+_209.1905(1.6798), 15:1 C=O+_237.22(5.4089), M-16:0_519.4415(30.7973), M-16:1_521.4571(100.0), M-16:0_536.4695(2.4138), M-14:1_549.488(26.9128)
plasma	TG 14:1_15:0_16:1	TG 45:2	TG 14:1_15:0_16:1	25.93	778.69	300.5	[C48H88O6+NH4] 1+	45:2	5	2	0	Glycerolipids [GL]	TAG	Triacylglycerols	LMGL03014574	778.692	2.1411 ppm	15:1 C=O+_237.2208(3.3215), M-16:1_507.4412(100.0), M-15:0_519.4419(32.7946), M-14:1_535.4729(21.9204)
Liver	TG 18:2_22:4_22:6	TG 62:12	TG 18:2_22:4_22:6	25.94	996.801	335.6	[C65H102O6+NH4] 1+	62:12	15	12	0	Glycerolipids [GL]	TAG	Triacylglycerols	LMGL03012367	996.802	0.1954 ppm	17:2 C=O+_263.2398(5.2555), 21:6 C=O+_311.2385(7.7072), M-22:4_647.5063(48.3098), M-22:6_651.5336(100.0), M-18:2_699.5357(22.4352)
Liver	TG 18:2_18:2_22:5	TG 58:9	TG 18:2_18:2_22:5	25.94	946.786	327.9	[C61H100O6+NH4] 1+	58:9	12	9	0	Glycerolipids [GL]	TAG	Triacylglycerols	LMGL03011460	946.786	0.143 ppm	17:2 C=O+_263.2378(8.4044), 21:5 C=O+_313.2508(12.3554), M-22:5_599.504(64.1885), M-18:2_649.5198(100.0)
plasma	TG 14:0_16:0_18:1	TG 48:1	TG 14:0_16:0_18:1	25.94	822.754	312.3	[C51H96O6+NH4] 1+	48:1	4	1	0	Glycerolipids [GL]	TAG	Triacylglycerols	LMGL03014226	822.755	1.0356 ppm	M-18:1_523.4704(73.724), M-16:0_549.4856(100.0), M-14:0_577.5208(27.4362)
HeLa	PC 34:1	PC 34:1	PC 16:0_18:1	25.94	760.585	288.2	[C42H82NO8P+H] 1+	34:1	4	1	0	Glycerophospholipids [GP]	PC	Diacylglycerophosphocholines	LMGP01010005	760.585	0.0788 ppm	HG_184.0728(100.0)
Liver	TG 18:2_20:4_22:5	TG 60:11	TG 18:2_20:4_22:5	25.96	970.784	333	[C63H100O6+NH4] 1+	60:11	14	11	0	Glycerolipids [GL]	TAG	Triacylglycerols	LMGL03011960	970.786	1.3066 ppm	19:4 C=O+_287.2359(15.6165), M-22:5_623.4985(98.6964), M-20:4_649.5161(50.5608), M-18:2_673.5203(73.8555)
plasma	TG 12:0_16:0_20:4	TG 48:4	TG 12:0_16:0_20:4	25.96	816.707	307.4	[C51H90O6+NH4] 1+	48:4	7	4	0	Glycerolipids [GL]	TAG	Triacylglycerols	LMGL03013337	816.708	0.0544 ppm	15:0 C=O+_239.2366(6.3253), 19:4 C=O+_287.2401(3.9157), M-20:4_495.4396(100.0), M-16:0_543.4422(67.7711), M-12:0_599.5017(13.3735)
HeLa	TG 16:0_18:0_20:0	TG 54:0	TG 16:0_18:0_20:0	25.97	908.862	331.9	[C57H110O6+NH4] 1+	54:0	3	0	0	Glycerolipids [GL]	TAG	Triacylglycerols	LMGL03010175	908.864	2.4065 ppm	17:0 C=O+_267.2683(1.3471), M-20:0_579.5331(3.3119), M-18:0_607.5663(100.0), M-16:0_635.5963(30.2688)
plasma	TG 18:2_18:2_18:3	TG 54:7	TG 18:2_18:2_18:3	25.97	894.754	317.6	[C57H96O6+NH4] 1+	54:7	10	7	0	Glycerolipids [GL]	TAG	Triacylglycerols	LMGL03010420	894.755	1.0205 ppm	17:3 C=O+_261.2213(8.2276), 17:2 C=O+_263.2364(7.9618), M-18:2_597.4881(100.0), M-18:3_599.5034(60.9156), M-H2O_859.7169(1.3585), M_894.7528(0.1991)
plasma	TG 16:1_18:2_18:3	TG 52:6	TG 16:1_18:2_18:3	25.97	868.74	314.1	[C55H94O6+NH4] 1+	52:6	9	6	0	Glycerolipids [GL]	TAG	Triacylglycerols	LMGL03010193	868.739	0.7343 ppm	15:1 C=O+_237.2202(4.6049), 17:3 C=O+_261.2223(14.3053), 17:2 C=O+_263.2356(8.619), M-18:2_571.4726(100.0), M-18:3_573.4874(92.7793), M-16:1_597.4879(60.9717), M-H2O_833.6983(0.6287)
Liver	TG 16:1_16:1_18:2	TG 50:4	TG 16:1_16:1_18:2	25.97	844.74	310.5	[C53H94O6+NH4] 1+	50:4	7	4	0	Glycerolipids [GL]	TAG	Triacylglycerols	LMGL03010064	844.739	1.4777 ppm	17:2 C=O+_263.2363(3.7647), M-18:2_547.4711(83.6705), M-16:1_573.4868(100.0)
HeLa	TG 14:1_16:1_18:2	TG 48:4	TG 14:1_16:1_18:2	25.97	816.707	306.1	[C51H90O6+NH4] 1+	48:4	7	4	0	Glycerolipids [GL]	TAG	Triacylglycerols	LMGL03014658	816.708	0.727 ppm	M-18:2_519.4372(34.9584), M-16:1_545.4541(100.0), M-14:1_573.4867(38.7059)
plasma	DG 18:0_22:0_0:0	DG 40:0	DG 18:0_22:0_0:0	25.97	698.666	285.7	[C43H84O5+NH4] 1+	40:0	2	0	0	Glycerolipids [GL]	DAG	Diacylglycerols	LMGL02010145	698.666	0.6278 ppm	M-22:0_341.3057(96.0227), M-18:0_397.3664(52.8409)
plasma	TG 13:0_16:1_18:2	TG 47:3	TG 13:0_16:1_18:2	25.99	804.706	305.3	[C50H90O6+NH4] 1+	47:3	6	3	0	Glycerolipids [GL]	TAG	Triacylglycerols	LMGL03013817	804.708	1.648 ppm	17:2 C=O+_263.2362(12.6953), M-18:2_507.4429(100.0), M-16:1_533.4558(91.2109), M-13:0_573.488(30.4688)
HeLa	TG 14:1_15:0_16:1	TG 45:2	TG 14:1_15:0_16:1	25.99	778.692	300.7	[C48H88O6+NH4] 1+	45:2	5	2	0	Glycerolipids [GL]	TAG	Triacylglycerols	LMGL03014574	778.692	0.4167 ppm	14:0 C=O+_225.2214(1.2803), 15:1 C=O+_237.2212(6.3681), M-16:1_507.4406(100.0), M-15:0_519.4405(30.59), M-14:1_535.4703(48.5381)
HeLa	TG 16:1_20:4_20:4	TG 56:9	TG 16:1_20:4_20:4	26	918.755	323	[C59H96O6+NH4] 1+	56:9	12	9	0	Glycerolipids [GL]	TAG	Triacylglycerols	LMGL03010870	918.755	0.3348 ppm	M-20:4_597.4861(87.7798), M-16:1_647.5015(71.8296)
plasma	TG 14:1_17:1_18:2	TG 49:4	TG 14:1_17:1_18:2	26	830.722	308.6	[C52H92O6+NH4] 1+	49:4	7	4	0	Glycerolipids [GL]	TAG	Triacylglycerols	LMGL03014705	830.723	1.0388 ppm	17:2 C=O+_263.2357(32.4047), M-18:2_533.4569(100.0), M-17:1_545.4569(60.1556), M-14:1_587.5031(15.1194)
Liver	TG 16:0_16:0_20:5	TG 52:5	TG 16:0_16:0_20:5	26.01	875.711	314.5	[C55H96O6+Na] 1+	52:5	8	5	0	Glycerolipids [GL]	TAG	Triacylglycerols	LMGL03010186	875.71	0.8955 ppm	15:0 C=O+_239.2364(28.9694), M-20:5_573.487(9.4708), M_875.7027(100.0)
plasma	TG 12:0_14:0_18:1	TG 44:1	TG 12:0_14:0_18:1	26.02	766.692	298.9	[C47H88O6+NH4] 1+	44:1	4	1	0	Glycerolipids [GL]	TAG	Triacylglycerols	LMGL03013217	766.692	0.1048 ppm	11:0 C=O+_183.174(4.7757), 13:0 C=O+_211.2051(4.8732), 17:1 C=O+_265.2536(5.6703), M-18:1_467.4097(83.0089), M-14:0_521.4567(100.0), M-12:0_549.4875(77.4586)
Liver	TG 16:1_18:2_18:2	TG 52:5	TG 16:1_18:2_18:2	26.03	870.756	315.1	[C55H96O6+NH4] 1+	52:5	8	5	0	Glycerolipids [GL]	TAG	Triacylglycerols	LMGL03010163	870.755	1.7552 ppm	15:1 C=O+_237.2217(1.6314), M-18:2_573.4874(100.0), M-16:1_599.5029(52.8605), M-H2O_835.7145(0.3832), M_870.7523(0.2698)
HeLa	TG 14:0_16:1_20:4	TG 50:5	TG 14:0_16:1_20:4	26.03	842.723	311	[C53H92O6+NH4] 1+	50:5	8	5	0	Glycerolipids [GL]	TAG	Triacylglycerols	LMGL03014262	842.723	0.6618 ppm	15:1 C=O+_237.2219(14.7724), 19:4 C=O+_287.2387(25.9131), M-20:4_521.457(97.2926), M-16:1_571.4704(91.3499), M-14:0_597.4842(100.0)
HeLa	TG 15:1_16:1_16:1	TG 47:3	TG 15:1_16:1_16:1	26.04	804.707	305	[C50H90O6+NH4] 1+	47:3	6	3	0	Glycerolipids [GL]	TAG	Triacylglycerols	LMGL03012955	804.708	0.131 ppm	14:1 C=O+_223.2082(5.3366), 15:1 C=O+_237.2225(5.7529), M-16:1_533.4579(100.0), M-15:1_547.4707(54.4571)
Liver	TG 17:1_18:2_20:4	TG 55:7	TG 17:1_18:2_20:4	26.05	908.768	322.8	[C58H98O6+NH4] 1+	55:7	10	7	0	Glycerolipids [GL]	TAG	Triacylglycerols	LMGL03010555	908.77	2.0397 ppm	M-20:4_587.5076(100.0), M-18:2_611.503(32.3537), M-17:1_623.5007(33.3692)
HeLa	TG 16:1_22:5_22:6	TG 60:12	TG 16:1_22:5_22:6	26.06	968.77	332.4	[C63H98O6+NH4] 1+	60:12	15	12	0	Glycerolipids [GL]	TAG	Triacylglycerols	LMGL03012143	968.77	0.5904 ppm	21:6 C=O+_311.2366(7.0889), M-22:5_621.4913(10.21), M-22:6_623.5031(100.0), M-16:1_697.5186(4.2891)
Liver	TG 16:0_18:2_22:6	TG 56:8	TG 16:0_18:2_22:6	26.06	920.77	325.3	[C59H98O6+NH4] 1+	56:8	11	8	0	Glycerolipids [GL]	TAG	Triacylglycerols	LMGL03010999	920.77	0.0246 ppm	15:0 C=O+_239.2359(2.92), 17:2 C=O+_263.236(3.2334), 21:6 C=O+_311.2355(5.437), M-22:6_575.5014(100.0), M-18:2_623.5016(17.6256), M-16:0_647.5014(21.5435), M_920.7656(0.1791)
plasma	TG 12:0_16:1_18:1	TG 46:2	TG 12:0_16:1_18:1	26.06	792.707	303	[C49H90O6+NH4] 1+	46:2	5	2	0	Glycerolipids [GL]	TAG	Triacylglycerols	LMGL03013351	792.708	0.287 ppm	11:0 C=O+_183.1731(1.5967), 15:1 C=O+_237.2211(4.1996), 17:1 C=O+_265.252(6.0), M-18:1_493.425(82.6516), M-16:1_521.4561(100.0), M-12:0_575.5023(52.0211)
plasma	TG 15:0_18:2_18:3	TG 51:5	TG 15:0_18:2_18:3	26.07	856.739	312.8	[C54H94O6+NH4] 1+	51:5	8	5	0	Glycerolipids [GL]	TAG	Triacylglycerols	LMGL03015166	856.739	0.6021 ppm	M-18:2_559.4691(100.0), M-18:3_561.4858(75.5425), M-15:0_597.4852(56.8563)
Liver	TG 13:0_14:0_18:1	TG 45:1	TG 13:0_14:0_18:1	26.07	780.707	303.1	[C48H90O6+NH4] 1+	45:1	4	1	0	Glycerolipids [GL]	TAG	Triacylglycerols	LMGL03013681	780.708	0.2132 ppm	M-18:1_481.4237(43.5044), M-14:0_535.4741(70.414), M-13:0_549.4831(41.2488)
HeLa	TG 14:0_14:0_16:1	TG 44:1	TG 14:0_14:0_16:1	26.07	766.692	299.3	[C47H88O6+NH4] 1+	44:1	4	1	0	Glycerolipids [GL]	TAG	Triacylglycerols	LMGL03012757	766.692	0.1844 ppm	13:0 C=O+_211.2056(3.0805), 15:1 C=O+_237.2213(4.5149), M-16:1_495.4408(93.8204), M-14:0_521.4554(100.0)
HeLa	TG 12:0_14:0_16:0	TG 42:0	TG 12:0_14:0_16:0	26.07	740.677	295.3	[C45H86O6+NH4] 1+	42:0	3	0	0	Glycerolipids [GL]	TAG	Triacylglycerols	LMGL03013211	740.676	0.255 ppm	11:0 C=O+_183.1744(1.1606), 13:0 C=O+_211.2049(6.995), 15:0 C=O+_239.2372(3.875), M-16:0_467.4092(69.211), M-14:0_495.4403(100.0), M-12:0_523.4713(51.0372)
HeLa	TG 15:1_16:1_18:2	TG 49:4	TG 15:1_16:1_18:2	26.09	830.722	308.4	[C52H92O6+NH4] 1+	49:4	7	4	0	Glycerolipids [GL]	TAG	Triacylglycerols	LMGL03015387	830.723	1.3327 ppm	M-18:2_533.4582(44.2938), M-16:1_559.4725(100.0), M-15:1_573.4884(65.9811)
plasma	TG 17:1_18:2_18:3	TG 53:6	TG 17:1_18:2_18:3	26.1	882.759	317.2	[C56H96O6+NH4] 1+	53:6	9	6	0	Glycerolipids [GL]	TAG	Triacylglycerols	LMGL03010254	882.755	4.981 ppm	16:1 C=O+_251.2354(16.8919), 17:3 C=O+_261.2242(15.5405), M-18:2_585.4882(81.5315), M-18:3_587.5015(56.982), M-17:1_597.4833(100.0)
Liver	TG 15:0_16:1_18:2	TG 49:3	TG 15:0_16:1_18:2	26.1	832.739	310	[C52H94O6+NH4] 1+	49:3	6	3	0	Glycerolipids [GL]	TAG	Triacylglycerols	LMGL03015036	832.739	0.3262 ppm	M-18:2_535.47(73.1311), M-16:1_561.4869(100.0), M-15:0_573.4835(55.0538)
HeLa	TG 14:0_16:1_16:1	TG 46:2	TG 14:0_16:1_16:1	26.11	792.707	302.7	[C49H90O6+NH4] 1+	46:2	5	2	0	Glycerolipids [GL]	TAG	Triacylglycerols	LMGL03012787	792.708	0.056 ppm	13:0 C=O+_211.2083(0.4914), 15:1 C=O+_237.2217(6.6423), M-16:1_521.4558(100.0), M-14:0_547.4708(40.0189)
plasma	TG 16:0_18:2_20:5	TG 54:7	TG 16:0_18:2_20:5	26.12	894.754	319.9	[C57H96O6+NH4] 1+	54:7	10	7	0	Glycerolipids [GL]	TAG	Triacylglycerols	LMGL03010451	894.755	0.2019 ppm	15:0 C=O+_239.2367(5.8954), 17:2 C=O+_263.2383(25.9396), 19:5 C=O+_285.2192(7.0744), M-20:5_575.5038(100.0), M-18:2_597.4926(62.3434), M-16:0_621.4856(24.392), M_894.7495(0.7369)
Liver	TG 15:1_16:0_16:1	TG 47:2	TG 15:1_16:0_16:1	26.12	806.723	307.4	[C50H92O6+NH4] 1+	47:2	5	2	0	Glycerolipids [GL]	TAG	Triacylglycerols	LMGL03015356	806.723	0.6914 ppm	M-16:0_533.4541(17.1646), M-16:1_535.472(100.0), M-15:1_549.4867(13.5501)
Liver	TG 16:0_16:1_18:3	TG 50:4	TG 16:0_16:1_18:3	26.13	844.734	313.3	[C53H94O6+NH4] 1+	50:4	7	4	0	Glycerolipids [GL]	TAG	Triacylglycerols	LMGL03010065	844.739	5.8199 ppm	M-18:3_549.4909(16.2222), M-16:0_571.4742(100.0), M-16:1_573.4877(59.2222)
plasma	TG 16:1_16:1_18:2	TG 50:4	TG 16:1_16:1_18:2	26.13	844.739	311.2	[C53H94O6+NH4] 1+	50:4	7	4	0	Glycerolipids [GL]	TAG	Triacylglycerols	LMGL03010064	844.739	0.1842 ppm	15:1 C=O+_237.2207(2.5026), M-18:2_547.4734(100.0), M-16:1_573.4888(50.2016)
Liver	TG 14:1_16:1_17:1	TG 47:3	TG 14:1_16:1_17:1	26.13	804.706	305.4	[C50H90O6+NH4] 1+	47:3	6	3	0	Glycerolipids [GL]	TAG	Triacylglycerols	LMGL03014654	804.708	2.0272 ppm	15:1 C=O+_237.2204(6.3827), 16:1 C=O+_251.2369(1.8858), M-17:1_519.4402(32.5848), M-16:1_533.4556(100.0), M-17:1_536.4689(1.3933), M-14:1_561.488(36.4321), M-H2O_769.6653(1.695)
HeLa	TG 16:1_20:4_22:5	TG 58:10	TG 16:1_20:4_22:5	26.14	944.768	328.2	[C61H98O6+NH4] 1+	58:10	13	10	0	Glycerolipids [GL]	TAG	Triacylglycerols	LMGL03011530	944.77	2.0266 ppm	19:4 C=O+_287.2367(20.4366), M-22:5_597.4892(64.5711), M-16:1_673.5241(26.0254)
HeLa	TG 14:1_16:1_18:1	TG 48:3	TG 14:1_16:1_18:1	26.14	818.723	307	[C51H92O6+NH4] 1+	48:3	6	3	0	Glycerolipids [GL]	TAG	Triacylglycerols	LMGL03014657	818.723	0.0849 ppm	15:1 C=O+_237.222(5.7881), 17:1 C=O+_265.2508(1.2579), M-18:1_519.4418(19.941), M-16:1_547.4717(100.0), M-14:1_575.5036(19.4117)
plasma	TG 13:0_14:0_16:0	TG 43:0	TG 13:0_14:0_16:0	26.14	754.692	298.3	[C46H88O6+NH4] 1+	43:0	3	0	0	Glycerolipids [GL]	TAG	Triacylglycerols	LMGL03013675	754.692	0.3491 ppm	M-16:0_481.4251(65.7959), M-14:0_509.4543(100.0), M-13:0_523.4745(37.8305)
Liver	TG 17:1_18:2_18:2	TG 53:5	TG 17:1_18:2_18:2	26.16	884.77	317.5	[C56H98O6+NH4] 1+	53:5	8	5	0	Glycerolipids [GL]	TAG	Triacylglycerols	LMGL03010218	884.77	0.3884 ppm	16:1 C=O+_251.2363(2.1333), 17:2 C=O+_263.238(4.9062), M-18:2_587.5026(100.0), M-17:1_599.5029(51.6182)
plasma	TG 18:1_20:4_22:6	TG 60:11	TG 18:1_20:4_22:6	26.17	970.791	332.5	[C63H100O6+NH4] 1+	60:11	14	11	0	Glycerolipids [GL]	TAG	Triacylglycerols	LMGL03011970	970.786	5.3579 ppm	21:6 C=O+_311.2379(9.5444), M-22:6_625.5206(100.0), M-20:4_649.5195(51.7446), M-18:1_671.5032(33.6721)
HeLa	TG 16:0_22:5_22:6	TG 60:11	TG 16:0_22:5_22:6	26.18	970.786	332.8	[C63H100O6+NH4] 1+	60:11	14	11	0	Glycerolipids [GL]	TAG	Triacylglycerols	LMGL03012086	970.786	0.2024 ppm	21:6 C=O+_311.2348(12.197), 21:5 C=O+_313.2548(0.2249), M-22:5_623.503(29.1927), M-22:6_625.5169(100.0), M-16:0_697.52(11.7471), M_970.7834(2.6243)
plasma	TG 14:0_15:0_16:1	TG 45:1	TG 14:0_15:0_16:1	26.18	780.707	302.5	[C48H90O6+NH4] 1+	45:1	4	1	0	Glycerolipids [GL]	TAG	Triacylglycerols	LMGL03014168	780.708	0.6823 ppm	15:1 C=O+_237.2215(9.9425), M-16:1_509.4553(100.0), M-15:0_521.4573(74.366), M-14:0_535.4702(79.4041)
Liver	TG 18:1_18:2_20:4	TG 56:7	TG 18:1_18:2_20:4	26.19	922.786	325.7	[C59H100O6+NH4] 1+	56:7	10	7	0	Glycerolipids [GL]	TAG	Triacylglycerols	LMGL03010741	922.786	0.184 ppm	17:2 C=O+_263.2375(14.1124), 17:1 C=O+_265.2539(5.4115), 19:4 C=O+_287.2348(17.4922), M-20:4_601.5202(64.1883), M-18:1_623.5046(43.9146), M-18:2_625.5201(100.0), M_922.7847(1.0228)
plasma	TG 14:0_16:1_18:2	TG 48:3	TG 14:0_16:1_18:2	26.19	818.727	308.8	[C51H92O6+NH4] 1+	48:3	6	3	0	Glycerolipids [GL]	TAG	Triacylglycerols	LMGL03014252	818.723	4.5372 ppm	15:1 C=O+_237.2211(14.1446), M-18:2_521.4549(95.7304), M-16:1_547.4684(100.0), M-14:0_573.4838(32.488)
Liver	TG 13:0_14:0_17:0	TG 44:0	TG 13:0_14:0_17:0	26.19	768.707	301.8	[C47H90O6+NH4] 1+	44:0	3	0	0	Glycerolipids [GL]	TAG	Triacylglycerols	LMGL03013677	768.708	0.693 ppm	13:0 C=O+_211.2081(5.083), M-17:0_481.4257(3.2589), M-14:0_523.4718(100.0), M-13:0_537.4892(10.2877)
HeLa	TG 16:1_17:1_18:3	TG 51:5	TG 16:1_17:1_18:3	26.2	856.737	314.8	[C54H94O6+NH4] 1+	51:5	8	5	0	Glycerolipids [GL]	TAG	Triacylglycerols	LMGL03010108	856.739	1.6777 ppm	15:1 C=O+_237.2207(34.5238), 17:3 C=O+_261.2218(29.3651), M-18:3_561.4878(100.0), M-17:1_571.4769(63.4921), M-16:1_585.4835(8.7302)
plasma	TG 18:0_18:3_20:5	TG 56:8	TG 18:0_18:3_20:5	26.21	920.771	325.1	[C59H98O6+NH4] 1+	56:8	11	8	0	Glycerolipids [GL]	TAG	Triacylglycerols	LMGL03010814	920.77	1.5 ppm	17:3 C=O+_261.2209(68.7861), 17:0 C=O+_267.2681(12.5241), 18:0_282.255(13.6802), M-20:5_601.5206(53.9499)
plasma	TG 16:0_18:2_18:3	TG 52:5	TG 16:0_18:2_18:3	26.21	870.755	315.8	[C55H96O6+NH4] 1+	52:5	8	5	0	Glycerolipids [GL]	TAG	Triacylglycerols	LMGL03010167	870.755	0.0673 ppm	M-18:2_573.4874(44.6573), M-18:3_575.5065(100.0), M-16:0_597.489(48.0847)
Liver	TG 14:0_16:0_18:2	TG 48:2	TG 14:0_16:0_18:2	26.21	820.739	308.9	[C51H94O6+NH4] 1+	48:2	5	2	0	Glycerolipids [GL]	TAG	Triacylglycerols	LMGL03014227	820.739	0.6285 ppm	M-18:2_523.4745(13.0633), M-16:0_547.4728(67.5915), M-14:0_575.5034(32.1123)
plasma	TG 18:1_18:2_18:3	TG 54:6	TG 18:1_18:2_18:3	26.22	896.77	319.9	[C57H98O6+NH4] 1+	54:6	9	6	0	Glycerolipids [GL]	TAG	Triacylglycerols	LMGL03010373	896.77	0.2975 ppm	17:3 C=O+_261.221(1.8083), 17:2 C=O+_263.2386(4.3292), M-18:1_597.4874(5.6359), M-18:2_599.5032(100.0), M-18:3_601.5181(6.5906)
HeLa	TG 14:0_16:0_22:6	TG 52:6	TG 14:0_16:0_22:6	26.22	868.74	317.6	[C55H94O6+NH4] 1+	52:6	9	6	0	Glycerolipids [GL]	TAG	Triacylglycerols	LMGL03014246	868.739	1.0153 ppm	M-22:6_523.4683(100.0), M-16:0_595.4699(29.7924), M-14:0_623.5056(41.7304)
HeLa	TG 16:0_16:1_22:6	TG 54:7	TG 16:0_16:1_22:6	26.23	894.754	321.4	[C57H96O6+NH4] 1+	54:7	10	7	0	Glycerolipids [GL]	TAG	Triacylglycerols	LMGL03010586	894.755	0.2701 ppm	15:1 C=O+_237.2205(1.3325), 15:0 C=O+_239.2388(2.2144), 21:6 C=O+_311.2365(6.8198), M-22:6_549.4898(100.0), M-16:0_621.4892(18.6768), M-16:1_623.5041(22.2019)
plasma	DG 18:0_18:0_0:0	DG 36:0	DG 18:0_18:0_0:0	26.23	642.603	273.4	[C39H76O5+NH4] 1+	36:0	2	0	0	Glycerolipids [GL]	DAG	Diacylglycerols	LMGL02010002	642.603	0.5861 ppm	M-18:0_341.3052(100.0), M-H2O_607.5697(100.0)
Liver	TG 14:0_18:1_18:2	TG 50:3	TG 14:0_18:1_18:2	26.24	846.756	312.9	[C53H96O6+NH4] 1+	50:3	6	3	0	Glycerolipids [GL]	TAG	Triacylglycerols	LMGL03014362	846.755	1.8049 ppm	13:0 C=O+_211.2044(0.137), 17:2 C=O+_263.2365(4.3431), 17:1 C=O+_265.2551(2.072), M-18:1_547.4721(30.9419), M-18:2_549.4875(76.142), M-14:0_601.5196(15.0525), M-H2O_811.7212(0.3145)
Liver	TG 16:1_18:1_20:4	TG 54:6	TG 16:1_18:1_20:4	26.25	896.77	323.5	[C57H98O6+NH4] 1+	54:6	9	6	0	Glycerolipids [GL]	TAG	Triacylglycerols	LMGL03010400	896.77	0.2294 ppm	19:4 C=O+_287.2362(9.9587), M-20:4_575.5019(100.0), M-18:1_597.4844(10.0843), M-16:1_625.5144(1.1933), M-H2O_861.7308(0.1077), M_896.7683(0.6101)
plasma	TG 15:0_16:1_18:2	TG 49:3	TG 15:0_16:1_18:2	26.25	832.739	310.4	[C52H94O6+NH4] 1+	49:3	6	3	0	Glycerolipids [GL]	TAG	Triacylglycerols	LMGL03015036	832.739	0.4067 ppm	M-18:2_535.472(68.5263), M-16:1_561.4861(100.0), M-15:0_573.487(50.1821)
plasma	TG 18:1_18:2_22:6	TG 58:9	TG 18:1_18:2_22:6	26.26	946.789	329	[C61H100O6+NH4] 1+	58:9	12	9	0	Glycerolipids [GL]	TAG	Triacylglycerols	LMGL03011467	946.786	2.9151 ppm	17:2 C=O+_263.2356(7.164), M-22:6_601.518(100.0), M-18:1_647.5025(37.1009), M-18:2_649.519(23.2482)
plasma	TG 14:0_16:1_17:1	TG 47:2	TG 14:0_16:1_17:1	26.26	806.722	307.3	[C50H92O6+NH4] 1+	47:2	5	2	0	Glycerolipids [GL]	TAG	Triacylglycerols	LMGL03014248	806.723	1.5993 ppm	15:1 C=O+_237.2198(6.971), M-17:1_521.456(46.5717), M-16:1_535.471(100.0), M-14:0_561.4884(37.6828)
Liver	TG 15:0_16:0_16:1	TG 47:1	TG 15:0_16:0_16:1	26.27	808.738	309	[C50H94O6+NH4] 1+	47:1	4	1	0	Glycerolipids [GL]	TAG	Triacylglycerols	LMGL03015005	808.739	1.4753 ppm	M-16:0_535.4732(69.4491), M-16:1_537.4891(84.7322), M-15:0_549.4875(100.0)
Liver	TG 15:1_16:1_18:1	TG 49:3	TG 15:1_16:1_18:1	26.28	832.74	312.2	[C52H94O6+NH4] 1+	49:3	6	3	0	Glycerolipids [GL]	TAG	Triacylglycerols	LMGL03015386	832.739	1.9387 ppm	14:1 C=O+_223.2043(1.6686), 15:1 C=O+_237.222(11.6994), 17:1 C=O+_265.2539(3.3037), M-18:1_533.4555(25.2198), M-16:1_561.4879(100.0), M-15:1_575.4996(70.6721)
Liver	TG 17:0_18:2_20:4	TG 55:6	TG 17:0_18:2_20:4	26.29	910.787	326.4	[C58H100O6+NH4] 1+	55:6	9	6	0	Glycerolipids [GL]	TAG	Triacylglycerols	LMGL03010499	910.786	1.2209 ppm	M-20:4_589.5173(100.0), M-18:2_613.5176(23.2685), M-17:0_623.5051(9.7275)
plasma	TG 16:1_17:1_18:2	TG 51:4	TG 16:1_17:1_18:2	26.29	858.754	314.6	[C54H96O6+NH4] 1+	51:4	7	4	0	Glycerolipids [GL]	TAG	Triacylglycerols	LMGL03010089	858.755	0.6368 ppm	16:1 C=O+_251.235(0.6359), 17:2 C=O+_263.2374(6.4603), M-18:2_561.4866(100.0), M-17:1_573.4873(25.1147), M-16:1_587.503(24.7973)
plasma	TG 14:0_16:0_20:4	TG 50:4	TG 14:0_16:0_20:4	26.29	844.738	314.2	[C53H94O6+NH4] 1+	50:4	7	4	0	Glycerolipids [GL]	TAG	Triacylglycerols	LMGL03014237	844.739	0.7622 ppm	19:4 C=O+_287.2384(15.2578), M-20:4_523.47(100.0), M-16:0_571.4712(64.5161), M-14:0_599.501(20.5792), M-H2O_809.7069(1.5305)
HeLa	TG 13:0_16:1_18:1	TG 47:2	TG 13:0_16:1_18:1	26.29	806.723	306.8	[C50H92O6+NH4] 1+	47:2	5	2	0	Glycerolipids [GL]	TAG	Triacylglycerols	LMGL03013816	806.723	0.2374 ppm	15:1 C=O+_237.2206(7.1487), M-18:1_507.4375(33.4641), M-16:1_535.4717(100.0), M-13:0_575.5028(8.0213)
HeLa	TG 16:0_20:3_22:6	TG 58:9	TG 16:0_20:3_22:6	26.3	946.787	329.4	[C61H100O6+NH4] 1+	58:9	12	9	0	Glycerolipids [GL]	TAG	Triacylglycerols	LMGL03011461	946.786	1.4968 ppm	M-22:6_601.5185(100.0), M-20:3_623.5002(6.6183), M-16:0_673.5217(20.3636)
HeLa	TG 15:1_16:1_18:1	TG 49:3	TG 15:1_16:1_18:1	26.31	832.74	310.8	[C52H94O6+NH4] 1+	49:3	6	3	0	Glycerolipids [GL]	TAG	Triacylglycerols	LMGL03015386	832.739	0.9859 ppm	M-18:1_533.4557(28.6024), M-16:1_561.4879(100.0), M-15:1_575.5059(34.3802)
HeLa	TG 18:1_20:4_22:5	TG 60:10	TG 18:1_20:4_22:5	26.32	972.804	333.4	[C63H102O6+NH4] 1+	60:10	13	10	0	Glycerolipids [GL]	TAG	Triacylglycerols	LMGL03011894	972.802	3.125 ppm	19:4 C=O+_287.2388(6.9945), 21:5 C=O+_313.2502(25.5225), M-22:5_625.5193(100.0), M-20:4_651.5328(40.8188), M-18:1_673.5176(20.2638)
plasma	TG 14:0_14:0_16:0	TG 44:0	TG 14:0_14:0_16:0	26.33	768.707	301.7	[C47H90O6+NH4] 1+	44:0	3	0	0	Glycerolipids [GL]	TAG	Triacylglycerols	LMGL03012756	768.708	0.2166 ppm	13:0 C=O+_211.205(8.3664), 15:0 C=O+_239.238(4.6685), M-16:0_495.44(99.63), M-14:0_523.4716(100.0)
HeLa	TG 12:0_14:0_16:0	TG 42:0	TG 12:0_14:0_16:0	26.33	740.676	294.7	[C45H86O6+NH4] 1+	42:0	3	0	0	Glycerolipids [GL]	TAG	Triacylglycerols	LMGL03013211	740.676	0.1571 ppm	M-16:0_467.411(41.9317), M-14:0_495.4394(100.0), M-12:0_523.4746(24.5056)
plasma	TG 14:0_16:0_16:1	TG 46:1	TG 14:0_16:0_16:1	26.34	794.723	305.7	[C49H92O6+NH4] 1+	46:1	4	1	0	Glycerolipids [GL]	TAG	Triacylglycerols	LMGL03014221	794.723	0.0662 ppm	13:0 C=O+_211.2055(2.2021), 15:0 C=O+_239.2367(4.9868), M-16:0_521.4561(100.0), M-16:1_523.4713(49.4736), M-16:0_538.4833(0.0266), M-14:0_549.4873(90.4036)
Liver	TG 14:0_15:0_15:0	TG 44:0	TG 14:0_15:0_15:0	26.34	768.706	302	[C47H90O6+NH4] 1+	44:0	3	0	0	Glycerolipids [GL]	TAG	Triacylglycerols	LMGL03012784	768.708	2.0428 ppm	M-15:0_509.456(29.967), M-14:0_523.4741(100.0)
plasma	TG 16:0_18:2_20:4	TG 54:6	TG 16:0_18:2_20:4	26.35	896.77	321.2	[C57H98O6+NH4] 1+	54:6	9	6	0	Glycerolipids [GL]	TAG	Triacylglycerols	LMGL03010399	896.77	0.2975 ppm	17:2 C=O+_263.2395(1.461), 19:4 C=O+_287.2383(10.227), M-20:4_575.5046(100.0), M-18:2_599.5079(24.5239), M-16:0_623.5066(40.2818)
HeLa	TG 14:0_16:0_22:5	TG 52:5	TG 14:0_16:0_22:5	26.35	870.755	318	[C55H96O6+NH4] 1+	52:5	8	5	0	Glycerolipids [GL]	TAG	Triacylglycerols	LMGL03014245	870.755	0.0028 ppm	13:0 C=O+_211.2059(4.1347), 15:0 C=O+_239.2362(4.5761), 21:5 C=O+_313.2502(8.7108), M-22:5_523.4706(84.6225), M-16:0_597.4861(66.3182), M-14:0_625.5164(52.4506)
Liver	TG 15:1_16:1_17:0	TG 48:2	TG 15:1_16:1_17:0	26.35	820.739	309.9	[C51H94O6+NH4] 1+	48:2	5	2	0	Glycerolipids [GL]	TAG	Triacylglycerols	LMGL03015382	820.739	0.0335 ppm	M-17:0_533.4546(13.7066), M-16:1_549.4879(100.0), M-15:1_563.5008(24.4208)
HeLa	TG 16:0_16:1_22:5	TG 54:6	TG 16:0_16:1_22:5	26.36	896.77	321.9	[C57H98O6+NH4] 1+	54:6	9	6	0	Glycerolipids [GL]	TAG	Triacylglycerols	LMGL03010525	896.77	0.1613 ppm	15:1 C=O+_237.223(3.1346), 15:0 C=O+_239.2391(5.3383), 21:5 C=O+_313.2547(10.99), M-22:5_549.4902(100.0), M-16:0_623.5054(39.6027), M-16:1_625.5197(48.0792)
plasma	TG 14:0_16:1_18:1	TG 48:2	TG 14:0_16:1_18:1	26.36	820.739	309.4	[C51H94O6+NH4] 1+	48:2	5	2	0	Glycerolipids [GL]	TAG	Triacylglycerols	LMGL03014251	820.739	0.4797 ppm	13:0 C=O+_211.2049(2.909), 17:1 C=O+_265.2507(3.6035), M-18:1_521.4568(97.4187), M-16:1_549.4879(100.0), M-14:0_575.5037(72.2984), M-H2O_785.7082(0.3061), M_820.736(0.2684)
HeLa	TG 16:1_18:1_22:5	TG 56:7	TG 16:1_18:1_22:5	26.37	922.787	325.9	[C59H100O6+NH4] 1+	56:7	10	7	0	Glycerolipids [GL]	TAG	Triacylglycerols	LMGL03010922	922.786	0.9405 ppm	17:1 C=O+_265.2533(10.7939), 21:5 C=O+_313.254(19.1372), M-22:5_575.5024(100.0), M-18:1_623.5038(84.0319), M-16:1_651.5358(68.0417)
HeLa	TG 16:0_17:1_22:6	TG 55:7	TG 16:0_17:1_22:6	26.38	908.77	324.8	[C58H98O6+NH4] 1+	55:7	10	7	0	Glycerolipids [GL]	TAG	Triacylglycerols	LMGL03010714	908.77	0.3607 ppm	16:1 C=O+_251.2359(5.6502), 21:6 C=O+_311.2365(12.5052), M-22:6_563.5041(100.0), M-17:1_623.4982(11.882), M-16:0_635.5063(13.6685)
Liver	TG 15:0_16:0_18:2	TG 49:2	TG 15:0_16:0_18:2	26.38	834.755	312.6	[C52H96O6+NH4] 1+	49:2	5	2	0	Glycerolipids [GL]	TAG	Triacylglycerols	LMGL03015011	834.755	0.7341 ppm	15:0 C=O+_239.2385(3.3966), M-18:2_537.4875(45.2954), M-16:0_561.4894(84.3089), M-15:0_575.5029(64.388), M-16:0_578.5184(5.6219)
Liver	TG 14:0_14:0_18:1	TG 46:1	TG 14:0_14:0_18:1	26.38	794.724	305.9	[C49H92O6+NH4] 1+	46:1	4	1	0	Glycerolipids [GL]	TAG	Triacylglycerols	LMGL03012762	794.723	0.527 ppm	M-18:1_495.4414(51.3895), M-14:0_549.4869(74.672)
Liver	TG 16:0_17:1_18:2	TG 51:3	TG 16:0_17:1_18:2	26.39	860.771	316	[C54H98O6+NH4] 1+	51:3	6	3	0	Glycerolipids [GL]	TAG	Triacylglycerols	LMGL03010075	860.77	1.1083 ppm	15:0 C=O+_239.2366(0.6562), 16:1 C=O+_251.2377(1.3417), 17:2 C=O+_263.2385(6.031), M-18:2_563.5034(100.0), M-17:1_575.5028(69.8731), M-16:0_587.5025(65.0317), M_860.7696(0.8815)
Liver	TG 15:0_16:0_16:1	TG 47:1	TG 15:0_16:0_16:1	26.39	808.74	309.5	[C50H94O6+NH4] 1+	47:1	4	1	0	Glycerolipids [GL]	TAG	Triacylglycerols	LMGL03015005	808.739	1.2416 ppm	M-16:0_535.473(90.6861), M-16:1_537.4892(98.5503), M-15:0_549.4883(100.0)
HeLa	TG 17:1_18:1_22:6	TG 57:8	TG 17:1_18:1_22:6	26.4	934.788	328.2	[C60H100O6+NH4] 1+	57:8	11	8	0	Glycerolipids [GL]	TAG	Triacylglycerols	LMGL03011154	934.786	2.8219 ppm	21:6 C=O+_311.2371(27.2682), M-22:6_589.5191(100.0), M-18:1_635.5008(35.7828), M-17:1_649.5198(61.1493)
plasma	TG 16:0_16:1_18:2	TG 50:3	TG 16:0_16:1_18:2	26.4	846.755	313.8	[C53H96O6+NH4] 1+	50:3	6	3	0	Glycerolipids [GL]	TAG	Triacylglycerols	LMGL03010053	846.755	0.5796 ppm	15:0 C=O+_239.2357(1.2912), 17:2 C=O+_263.2364(4.8345), M-18:2_549.4885(100.0), M-16:0_573.4877(57.635), M-16:1_575.5035(96.6538), M-H2O_811.716(0.2956), M_846.7505(0.2311)
HeLa	TG 14:1_16:0_16:1	TG 46:2	TG 14:1_16:0_16:1	26.4	792.707	304.5	[C49H90O6+NH4] 1+	46:2	5	2	0	Glycerolipids [GL]	TAG	Triacylglycerols	LMGL03014627	792.708	0.133 ppm	M-16:0_519.4425(13.3943), M-16:1_521.4583(100.0), M-14:1_549.4844(31.3494)
HeLa	TG 12:0_16:0_18:1	TG 46:1	TG 12:0_16:0_18:1	26.41	794.724	305.7	[C49H92O6+NH4] 1+	46:1	4	1	0	Glycerolipids [GL]	TAG	Triacylglycerols	LMGL03013326	794.723	0.911 ppm	15:0 C=O+_239.2372(2.8264), M-18:1_495.4402(43.7831), M-16:0_521.4551(92.8377), M-16:0_538.4839(0.8551), M-12:0_577.5168(15.8463)
Liver	TG 18:1_18:2_22:4	TG 58:7	TG 18:1_18:2_22:4	26.42	950.817	332.5	[C61H104O6+NH4] 1+	58:7	10	7	0	Glycerolipids [GL]	TAG	Triacylglycerols	LMGL03011298	950.817	0.4107 ppm	17:2 C=O+_263.2371(7.3312), 21:4 C=O+_315.2675(12.4708), M-22:4_601.5194(78.913), M-18:1_651.5371(100.0), M-18:2_653.55(75.7934), M-H2O_915.777(1.6377)
Liver	TG 16:0_16:0_20:4	TG 52:4	TG 16:0_16:0_20:4	26.42	872.765	320.4	[C55H98O6+NH4] 1+	52:4	7	4	0	Glycerolipids [GL]	TAG	Triacylglycerols	LMGL03010160	872.77	6.11 ppm	19:4 C=O+_287.2355(17.5452), M-20:4_551.5011(100.0), M-16:0_599.5016(60.3005)
HeLa	TG 14:1_16:1_18:0	TG 48:2	TG 14:1_16:1_18:0	26.42	820.74	309.6	[C51H94O6+NH4] 1+	48:2	5	2	0	Glycerolipids [GL]	TAG	Triacylglycerols	LMGL03014656	820.739	1.0747 ppm	15:1 C=O+_237.221(4.6355), M-18:0_536.466(1.0461), M-16:1_549.4869(100.0), M-14:1_577.519(4.7474)
Liver	TG 16:0_18:2_22:4	TG 56:6	TG 16:0_18:2_22:4	26.43	924.802	328	[C59H102O6+NH4] 1+	56:6	9	6	0	Glycerolipids [GL]	TAG	Triacylglycerols	LMGL03010845	924.802	0.3173 ppm	15:0 C=O+_239.2385(2.7759), 17:2 C=O+_263.2379(6.4516), M-22:4_575.5043(100.0), M-18:2_627.5357(69.0007), M-16:0_651.5353(69.0658), M-H2O_889.7658(1.2908)
Liver	TG 16:1_18:0_20:4	TG 54:5	TG 16:1_18:0_20:4	26.44	898.787	324.7	[C57H100O6+NH4] 1+	54:5	8	5	0	Glycerolipids [GL]	TAG	Triacylglycerols	LMGL03010356	898.786	1.7805 ppm	19:4 C=O+_287.2373(11.1828), M-20:4_577.52(100.0), M-18:0_597.4888(3.0144), M-16:1_627.5349(2.0118)
HeLa	TG 16:1_16:1_18:1	TG 50:3	TG 16:1_16:1_18:1	26.44	846.755	313.4	[C53H96O6+NH4] 1+	50:3	6	3	0	Glycerolipids [GL]	TAG	Triacylglycerols	LMGL03010052	846.755	0.3633 ppm	17:1 C=O+_265.2521(3.0915), M-18:1_547.4707(64.354), M-16:1_575.5019(100.0)
Liver	TG 18:2_20:2_22:4	TG 60:8	TG 18:2_20:2_22:4	26.45	976.832	335.7	[C63H106O6+NH4] 1+	60:8	11	8	0	Glycerolipids [GL]	TAG	Triacylglycerols	LMGL03011747	976.833	0.6257 ppm	17:2 C=O+_263.2393(4.1126), M-22:4_627.5373(28.1713), M-20:2_651.5355(14.9099), M-18:2_679.567(100.0)
Liver	TG 18:2_18:2_19:1	TG 55:5	TG 18:2_18:2_19:1	26.45	912.802	325.1	[C58H102O6+NH4] 1+	55:5	8	5	0	Glycerolipids [GL]	TAG	Triacylglycerols	LMGL03013039	912.802	0.3215 ppm	17:2 C=O+_263.2365(3.2934), M-19:1_599.5051(36.0589), M-18:2_615.539(100.0)
plasma	TG 16:1_18:1_18:2	TG 52:4	TG 16:1_18:1_18:2	26.45	872.771	317.7	[C55H98O6+NH4] 1+	52:4	7	4	0	Glycerolipids [GL]	TAG	Triacylglycerols	LMGL03010142	872.77	0.7434 ppm	15:1 C=O+_237.2204(1.0031), 17:2 C=O+_263.2366(4.6336), 17:1 C=O+_265.2511(2.9669), M-18:1_573.4877(50.3841), M-18:2_575.5036(100.0), M-16:1_601.5198(47.6446)
plasma	TG 18:1_18:2_18:2	TG 54:5	TG 18:1_18:2_18:2	26.46	898.785	322	[C57H100O6+NH4] 1+	54:5	8	5	0	Glycerolipids [GL]	TAG	Triacylglycerols	LMGL03010327	898.786	1.1396 ppm	17:2 C=O+_263.2371(7.1326), 17:1 C=O+_265.2521(2.4248), M-18:1_599.5038(64.1722), M-18:2_601.52(100.0), M-H2O_863.7504(0.4975), M_898.78(0.4591)
plasma	TG 12:0_15:0_17:0	TG 44:0	TG 12:0_15:0_17:0	26.46	768.703	302.1	[C47H90O6+NH4] 1+	44:0	3	0	0	Glycerolipids [GL]	TAG	Triacylglycerols	LMGL03013270	768.708	5.6951 ppm	M-17:0_481.4282(2.8954), M-15:0_509.4548(16.2886), M-12:0_551.4999(64.8756)
Liver	TG 16:0_16:1_18:2	TG 50:3	TG 16:0_16:1_18:2	26.47	846.754	314.1	[C53H96O6+NH4] 1+	50:3	6	3	0	Glycerolipids [GL]	TAG	Triacylglycerols	LMGL03010053	846.755	1.0062 ppm	15:1 C=O+_237.2231(12.1911), 15:0 C=O+_239.2365(12.8501), M-18:2_549.4882(100.0), M-16:0_573.4874(88.6326), M-16:1_575.4987(68.369)
Liver	TG 15:0_16:0_17:1	TG 48:1	TG 15:0_16:0_17:1	26.49	822.755	311.4	[C51H96O6+NH4] 1+	48:1	4	1	0	Glycerolipids [GL]	TAG	Triacylglycerols	LMGL03015007	822.755	0.2997 ppm	15:0 C=O+_239.2363(3.4907), M-17:1_537.4872(3.3246), M-16:0_549.4875(100.0), M-15:0_563.5043(9.7313), M-15:0_580.5298(0.3974)
Liver	TG 14:0_18:1_18:1	TG 50:2	TG 14:0_18:1_18:1	26.5	848.771	315.3	[C53H98O6+NH4] 1+	50:2	5	2	0	Glycerolipids [GL]	TAG	Triacylglycerols	LMGL03012792	848.77	1.2677 ppm	13:0 C=O+_211.207(0.3001), 17:1 C=O+_265.2523(4.1271), M-18:1_549.4872(100.0), M-14:0_603.534(9.582), M-H2O_813.7385(0.1353)
Liver	TG 16:0_16:1_18:1	TG 50:2	TG 16:0_16:1_18:1	26.5	848.771	315.3	[C53H98O6+NH4] 1+	50:2	5	2	0	Glycerolipids [GL]	TAG	Triacylglycerols	LMGL03010043	848.77	0.4767 ppm	M-18:1_549.4844(59.3236), M-16:0_575.5029(99.6538), M-16:1_577.5225(95.6583)
plasma	TG 14:0_16:1_18:2	TG 48:3	TG 14:0_16:1_18:2	26.5	818.723	307.6	[C51H92O6+NH4] 1+	48:3	6	3	0	Glycerolipids [GL]	TAG	Triacylglycerols	LMGL03014252	818.723	0.0642 ppm	13:0 C=O+_211.2066(2.2425), 17:2 C=O+_263.2384(1.3388), M-18:2_521.4555(45.8884), M-16:1_547.4712(71.5269), M-14:0_573.4885(6.7416)
plasma	TG 14:0_15:0_16:0	TG 45:0	TG 14:0_15:0_16:0	26.5	782.723	304.9	[C48H92O6+NH4] 1+	45:0	3	0	0	Glycerolipids [GL]	TAG	Triacylglycerols	LMGL03014167	782.723	0.5566 ppm	M-16:0_509.4563(100.0), M-15:0_523.4726(93.7518), M-14:0_537.4907(75.0807)
plasma	TG 14:0_16:1_17:0	TG 47:1	TG 14:0_16:1_17:0	26.51	808.739	309	[C50H94O6+NH4] 1+	47:1	4	1	0	Glycerolipids [GL]	TAG	Triacylglycerols	LMGL03014247	808.739	0.4188 ppm	13:0 C=O+_211.2047(3.3482), 15:1 C=O+_237.2224(8.2121), M-17:0_521.4557(23.2593), M-16:1_537.4893(81.6044), M-14:0_563.5034(44.8841)
HeLa	TG 17:1_18:1_22:5	TG 57:7	TG 17:1_18:1_22:5	26.52	936.803	328.8	[C60H102O6+NH4] 1+	57:7	10	7	0	Glycerolipids [GL]	TAG	Triacylglycerols	LMGL03011072	936.802	2.0724 ppm	16:1 C=O+_251.2387(1.5468), M-22:5_589.5176(100.0), M-18:1_637.5193(63.8824), M-17:1_651.5345(42.9234)
HeLa	TG 16:0_17:1_22:5	TG 55:6	TG 16:0_17:1_22:5	26.52	910.786	325.4	[C58H100O6+NH4] 1+	55:6	9	6	0	Glycerolipids [GL]	TAG	Triacylglycerols	LMGL03010646	910.786	0.4838 ppm	21:5 C=O+_313.2518(13.878), M-22:5_563.5028(100.0), M-17:1_625.519(51.2949), M-16:0_637.5211(31.6713)
HeLa	TG 16:0_17:1_20:4	TG 53:5	TG 16:0_17:1_20:4	26.52	884.771	321.4	[C56H98O6+NH4] 1+	53:5	8	5	0	Glycerolipids [GL]	TAG	Triacylglycerols	LMGL03010244	884.77	0.6643 ppm	19:4 C=O+_287.2368(25.2762), M-20:4_563.5049(82.7023), M-17:1_599.5035(100.0), M-16:0_611.5082(70.3195), M-H2O_849.7407(7.5197)
plasma	TG 14:0_16:1_16:1	TG 46:2	TG 14:0_16:1_16:1	26.52	792.705	303.5	[C49H90O6+NH4] 1+	46:2	5	2	0	Glycerolipids [GL]	TAG	Triacylglycerols	LMGL03012787	792.708	2.8279 ppm	M-16:1_521.4561(100.0), M-14:0_547.4756(57.3964)
HeLa	TG 16:0_16:0_22:6	TG 54:6	TG 16:0_16:0_22:6	26.54	896.77	324	[C57H98O6+NH4] 1+	54:6	9	6	0	Glycerolipids [GL]	TAG	Triacylglycerols	LMGL03010526	896.77	0.3655 ppm	21:6 C=O+_311.2374(8.2041), M-22:6_551.5025(100.0), M-16:0_623.5035(39.2554), M-H2O_861.7371(0.1577)
plasma	TG 15:0_16:1_18:1	TG 49:2	TG 15:0_16:1_18:1	26.54	834.754	312.9	[C52H96O6+NH4] 1+	49:2	5	2	0	Glycerolipids [GL]	TAG	Triacylglycerols	LMGL03015035	834.755	0.3626 ppm	17:1 C=O+_265.2529(5.5065), M-18:1_535.4705(95.9953), M-16:1_563.5009(100.0), M-15:0_575.5015(73.2637)
HeLa	TG 18:1_18:1_22:6	TG 58:8	TG 18:1_18:1_22:6	26.55	948.801	331.3	[C61H102O6+NH4] 1+	58:8	11	8	0	Glycerolipids [GL]	TAG	Triacylglycerols	LMGL03011389	948.802	0.3983 ppm	17:1 C=O+_265.2518(10.0792), 21:6 C=O+_311.2366(10.5615), M-22:6_603.5334(100.0), M-18:1_649.5196(40.5835)
HeLa	TG 16:1_18:0_22:6	TG 56:7	TG 16:1_18:0_22:6	26.55	922.786	327.7	[C59H100O6+NH4] 1+	56:7	10	7	0	Glycerolipids [GL]	TAG	Triacylglycerols	LMGL03010926	922.786	0.5436 ppm	21:6 C=O+_311.2374(9.3742), M-22:6_577.5177(100.0), M-18:0_621.4889(1.0274), M-16:1_651.5372(0.9731)
HeLa	TG 13:0_16:0_16:0	TG 45:0	TG 13:0_16:0_16:0	26.55	782.723	305	[C48H92O6+NH4] 1+	45:0	3	0	0	Glycerolipids [GL]	TAG	Triacylglycerols	LMGL03012726	782.723	0.1667 ppm	15:0 C=O+_239.2382(7.8851), M-16:0_509.4557(98.5991), M-13:0_551.5024(20.9095)
plasma	TG 15:0_18:1_18:2	TG 51:3	TG 15:0_18:1_18:2	26.56	860.77	316.6	[C54H98O6+NH4] 1+	51:3	6	3	0	Glycerolipids [GL]	TAG	Triacylglycerols	LMGL03015146	860.77	0.3808 ppm	17:2 C=O+_263.2394(13.0357), M-18:1_561.4904(36.7857), M-18:2_563.5054(100.0), M-15:0_601.5233(47.3214)
HeLa	TG 18:0_20:4_22:5	TG 60:9	TG 18:0_20:4_22:5	26.57	974.818	334.8	[C63H104O6+NH4] 1+	60:9	12	9	0	Glycerolipids [GL]	TAG	Triacylglycerols	LMGL03011825	974.817	1.0267 ppm	19:4 C=O+_287.2366(10.3548), 21:5 C=O+_313.2538(47.4572), M-22:5_627.5365(100.0), M-20:4_653.5548(35.9924), M-18:0_673.5239(6.4857)
plasma	TG 16:0_16:0_17:0	TG 49:0	TG 16:0_16:0_17:0	26.57	838.785	317.6	[C52H100O6+NH4] 1+	49:0	3	0	0	Glycerolipids [GL]	TAG	Triacylglycerols	LMGL03010019	838.786	1.0028 ppm	M-17:0_551.5002(91.9668), M-16:0_565.5183(100.0)
HeLa	TG 14:0_16:0_17:1	TG 47:1	TG 14:0_16:0_17:1	26.57	808.739	309.1	[C50H94O6+NH4] 1+	47:1	4	1	0	Glycerolipids [GL]	TAG	Triacylglycerols	LMGL03014223	808.739	0.185 ppm	13:0 C=O+_211.2058(0.7205), 15:0 C=O+_239.2377(3.0694), 16:1 C=O+_251.2375(2.0158), M-17:1_523.4725(31.8719), M-16:0_535.4717(100.0), M-14:0_563.5023(55.1862)
HeLa	TG 14:0_17:1_18:1	TG 49:2	TG 14:0_17:1_18:1	26.58	834.755	312.9	[C52H96O6+NH4] 1+	49:2	5	2	0	Glycerolipids [GL]	TAG	Triacylglycerols	LMGL03014298	834.755	0.1492 ppm	16:1 C=O+_251.2369(1.7874), 17:1 C=O+_265.2507(2.3189), M-18:1_535.471(72.1215), M-17:1_549.487(57.8156), M-14:0_589.5175(19.3553)
plasma	PC 34:2	PC 34:2	PC 16:0_18:2	26.58	758.569	285	[C42H80NO8P+H] 1+	34:2	5	2	0	Glycerophospholipids [GP]	PC	Diacylglycerophosphocholines	LMGP01010585	758.569	0.115 ppm	HG_184.0727(100.0), M_758.5659(25.7471)
Liver	TG 16:1_18:1_20:2	TG 54:4	TG 16:1_18:1_20:2	26.59	900.801	324.7	[C57H102O6+NH4] 1+	54:4	7	4	0	Glycerolipids [GL]	TAG	Triacylglycerols	LMGL03010308	900.802	0.1485 ppm	17:1 C=O+_265.2527(4.1575), M-20:2_575.5036(3.825), M-18:1_601.5183(100.0), M-16:1_629.5493(2.0285)
Liver	TG 16:0_18:1_18:2	TG 52:3	TG 16:0_18:1_18:2	26.59	874.785	314.1	[C55H100O6+NH4] 1+	52:3	6	3	0	Glycerolipids [GL]	TAG	Triacylglycerols	LMGL03010121	874.786	0.5429 ppm	17:2 C=O+_263.2364(4.3716), M-18:1_575.5029(100.0), M-18:2_577.5186(72.4196), M-16:0_601.5187(69.657)
HeLa	TG 16:1_17:1_18:1	TG 51:3	TG 16:1_17:1_18:1	26.6	860.77	316.5	[C54H98O6+NH4] 1+	51:3	6	3	0	Glycerolipids [GL]	TAG	Triacylglycerols	LMGL03010073	860.77	0.1155 ppm	15:1 C=O+_237.2242(1.2308), 17:1 C=O+_265.2517(2.185), M-18:1_561.4876(97.0739), M-17:1_575.5044(84.544), M-16:1_589.5201(100.0)
plasma	SM d42:2	SM d42:2	SM d18:1_24:1	26.6	813.685	305.3	[C47H93N2O6P+H] 1+	42:2	4	2	0	Sphingolipids [SP]	Phosphosphingolipids	Ceramide phosphocholines (sphingomyelins)	LMSP03010007	813.684	0.3568 ppm	Phosphocholine_184.0724(100.0)
plasma	TG 16:0_18:2_22:4	TG 56:6	TG 16:0_18:2_22:4	26.61	924.801	327.9	[C59H102O6+NH4] 1+	56:6	9	6	0	Glycerolipids [GL]	TAG	Triacylglycerols	LMGL03010845	924.802	1.0686 ppm	17:2 C=O+_263.235(4.654), 21:4 C=O+_315.2663(18.0105), M-22:4_575.5035(100.0), M-18:2_627.5331(66.5476), M-16:0_651.5332(65.792)
plasma	TG 16:0_18:1_20:4	TG 54:5	TG 16:0_18:1_20:4	26.61	898.785	324.2	[C57H100O6+NH4] 1+	54:5	8	5	0	Glycerolipids [GL]	TAG	Triacylglycerols	LMGL03010355	898.786	0.4605 ppm	M-20:4_577.5213(60.2705), M-18:1_599.5048(59.537), M-16:0_625.5219(40.335)
HeLa	TG 17:1_18:1_18:2	TG 53:4	TG 17:1_18:1_18:2	26.64	886.785	320.8	[C56H100O6+NH4] 1+	53:4	7	4	0	Glycerolipids [GL]	TAG	Triacylglycerols	LMGL03010190	886.786	0.3979 ppm	16:1 C=O+_251.2383(1.4239), 17:2 C=O+_263.2351(5.5766), M-18:1_587.5057(100.0), M-18:2_589.5203(90.2774), M-17:1_601.5191(79.9596)
plasma	TG 14:0_16:0_16:0	TG 46:0	TG 14:0_16:0_16:0	26.64	796.739	308.1	[C49H94O6+NH4] 1+	46:0	3	0	0	Glycerolipids [GL]	TAG	Triacylglycerols	LMGL03012786	796.739	0.3485 ppm	15:0 C=O+_239.2365(3.359), M-16:0_523.471(100.0), M-14:0_551.5016(47.8044)
HeLa	TG 16:0_16:0_20:4	TG 52:4	TG 16:0_16:0_20:4	26.65	872.77	320.5	[C55H98O6+NH4] 1+	52:4	7	4	0	Glycerolipids [GL]	TAG	Triacylglycerols	LMGL03010160	872.77	0.0259 ppm	19:4 C=O+_287.2374(9.3256), M-20:4_551.5016(91.8401), M-16:0_599.5005(100.0)
Liver	TG 16:0_16:1_18:2	TG 50:3	TG 16:0_16:1_18:2	26.65	846.755	312.9	[C53H96O6+NH4] 1+	50:3	6	3	0	Glycerolipids [GL]	TAG	Triacylglycerols	LMGL03010053	846.755	0.5075 ppm	M-18:2_549.483(51.6064), M-16:0_573.4879(77.7173), M-16:1_575.5003(100.0)
plasma	TG 14:0_16:0_18:1	TG 48:1	TG 14:0_16:0_18:1	26.65	822.755	312.2	[C51H96O6+NH4] 1+	48:1	4	1	0	Glycerolipids [GL]	TAG	Triacylglycerols	LMGL03014226	822.755	0.1514 ppm	15:0 C=O+_239.2372(3.6352), 17:1 C=O+_265.252(2.3703), M-18:1_523.4726(59.0927), M-16:0_549.4877(100.0), M-14:0_577.5194(46.7046)
Liver	TG 12:0_16:1_17:0	TG 45:1	TG 12:0_16:1_17:0	26.65	780.707	303	[C48H90O6+NH4] 1+	45:1	4	1	0	Glycerolipids [GL]	TAG	Triacylglycerols	LMGL03013347	780.708	0.8387 ppm	M-16:1_509.4533(100.0), M-17:0_510.4542(63.1417), M-12:0_563.5057(24.6214)
HeLa	TG 18:1_18:1_22:5	TG 58:7	TG 18:1_18:1_22:5	26.66	950.818	332.3	[C61H104O6+NH4] 1+	58:7	10	7	0	Glycerolipids [GL]	TAG	Triacylglycerols	LMGL03011305	950.817	0.7316 ppm	21:5 C=O+_313.2503(24.849), M-22:5_603.5348(79.3636), M-18:1_651.5349(100.0)
Liver	TG 18:1_18:1_20:3	TG 56:5	TG 18:1_18:1_20:3	26.66	926.817	330.2	[C59H104O6+NH4] 1+	56:5	8	5	0	Glycerolipids [GL]	TAG	Triacylglycerols	LMGL03010609	926.817	0.0397 ppm	17:1 C=O+_265.2541(8.7378), 19:3 C=O+_289.2532(8.8069), M-20:3_603.5361(60.6495), M-18:1_627.5364(100.0)
Liver	TG 18:2_18:2_18:2	TG 54:6	TG 18:2_18:2_18:2	26.66	896.769	321.8	[C57H98O6+NH4] 1+	54:6	9	6	0	Glycerolipids [GL]	TAG	Triacylglycerols	LMGL03010371	896.77	1.4545 ppm	M-18:2_599.4997(100.0)
Liver	TG 14:0_16:0_17:0	TG 47:0	TG 14:0_16:0_17:0	26.66	810.754	311.5	[C50H96O6+NH4] 1+	47:0	3	0	0	Glycerolipids [GL]	TAG	Triacylglycerols	LMGL03014222	810.755	0.1475 ppm	13:0 C=O+_211.2068(2.1243), M-17:0_523.4736(22.3059), M-16:0_537.4875(100.0), M-14:0_565.5199(22.7308)
HeLa	TG 16:0_18:1_22:5	TG 56:6	TG 16:0_18:1_22:5	26.67	924.802	328.5	[C59H102O6+NH4] 1+	56:6	9	6	0	Glycerolipids [GL]	TAG	Triacylglycerols	LMGL03010849	924.802	0.5813 ppm	15:0 C=O+_239.2357(3.9569), 17:1 C=O+_265.2523(5.4406), 21:5 C=O+_313.2519(18.3466), M-22:5_577.5196(100.0), M-18:1_625.5199(78.5589), M-16:0_651.5351(58.5568), M-H2O_889.7658(1.1708)
HeLa	TG 16:0_18:1_20:4	TG 54:5	TG 16:0_18:1_20:4	26.67	898.786	324.5	[C57H100O6+NH4] 1+	54:5	8	5	0	Glycerolipids [GL]	TAG	Triacylglycerols	LMGL03010355	898.786	0.3544 ppm	15:0 C=O+_239.2376(5.0456), 19:4 C=O+_287.237(13.9115), M-20:4_577.5189(66.3433), M-18:1_599.5033(21.4818), M-16:0_625.5193(100.0), M-H2O_863.7525(0.8052), M_898.7834(0.7863)
Liver	TG 16:0_17:1_18:1	TG 51:2	TG 16:0_17:1_18:1	26.67	862.786	319.2	[C54H100O6+NH4] 1+	51:2	5	2	0	Glycerolipids [GL]	TAG	Triacylglycerols	LMGL03010061	862.786	0.4399 ppm	15:0 C=O+_239.2354(1.939), 16:1 C=O+_251.2358(1.571), 17:1 C=O+_265.2526(4.6592), M-18:1_563.5025(100.0), M-17:1_577.518(51.7194), M-16:0_589.5179(52.8475)
plasma	TG 16:0_16:1_18:1	TG 50:2	TG 16:0_16:1_18:1	26.67	848.77	315.9	[C53H98O6+NH4] 1+	50:2	5	2	0	Glycerolipids [GL]	TAG	Triacylglycerols	LMGL03010043	848.77	0.4048 ppm	15:1 C=O+_237.2226(2.6645), 15:0 C=O+_239.2392(1.7543), 17:1 C=O+_265.2521(3.3062), M-18:1_549.4877(100.0), M-16:0_575.5022(58.8494), M-16:1_577.5184(49.1533)
Liver	TG 14:0_17:0_18:1	TG 49:1	TG 14:0_17:0_18:1	26.67	836.771	315.3	[C52H98O6+NH4] 1+	49:1	4	1	0	Glycerolipids [GL]	TAG	Triacylglycerols	LMGL03014275	836.77	0.8483 ppm	M-18:1_537.4864(75.7658), M-17:0_549.4869(40.2651), M-14:0_591.534(12.3156)
Liver	TG 14:0_14:1_16:0	TG 44:1	TG 14:0_14:1_16:0	26.67	766.691	299.8	[C47H88O6+NH4] 1+	44:1	4	1	0	Glycerolipids [GL]	TAG	Triacylglycerols	LMGL03014139	766.692	1.1397 ppm	M-16:0_493.4227(75.6959), M-14:0_521.4563(97.0443), M-14:1_523.4703(35.4774)
Liver	TG 17:0_18:1_18:2	TG 53:3	TG 17:0_18:1_18:2	26.69	888.802	322.9	[C56H102O6+NH4] 1+	53:3	6	3	0	Glycerolipids [GL]	TAG	Triacylglycerols	LMGL03010164	888.802	0.5362 ppm	16:0 C=O+_253.252(0.6578), 17:2 C=O+_263.2356(5.5411), 17:1 C=O+_265.2508(6.8314), M-18:1_589.5187(100.0), M-18:2_591.5347(60.7471), M-17:0_601.5177(44.1861), M-17:0_618.5514(2.2056)
Liver	TG 15:0_15:1_16:0	TG 46:1	TG 15:0_15:1_16:0	26.69	794.722	305.9	[C49H92O6+NH4] 1+	46:1	4	1	0	Glycerolipids [GL]	TAG	Triacylglycerols	LMGL03014978	794.723	1.1626 ppm	14:0 C=O+_225.2202(4.5484), M-16:0_521.4555(86.1829), M-15:0_535.473(52.0955), M-15:1_537.488(7.7601), M-16:0_538.4879(5.0252)
Liver	TG 12:0_16:0_17:0	TG 45:0	TG 12:0_16:0_17:0	26.69	782.72	304.5	[C48H92O6+NH4] 1+	45:0	3	0	0	Glycerolipids [GL]	TAG	Triacylglycerols	LMGL03013323	782.723	4.1436 ppm	M-17:0_495.4368(10.4943), M-16:0_509.4548(100.0), M-12:0_565.5189(21.3202)
HeLa	TG 18:1_19:1_22:6	TG 59:8	TG 18:1_19:1_22:6	26.7	962.818	334.6	[C62H104O6+NH4] 1+	59:8	11	8	0	Glycerolipids [GL]	TAG	Triacylglycerols	LMGL03016273	962.817	1.2296 ppm	17:1 C=O+_265.2536(30.9091), M-22:6_617.5473(100.0), M-19:1_649.5162(64.1558), M-18:1_663.5412(22.0779)
Liver	TG 18:1_18:1_22:4	TG 58:6	TG 18:1_18:1_22:4	26.71	952.833	334.9	[C61H106O6+NH4] 1+	58:6	9	6	0	Glycerolipids [GL]	TAG	Triacylglycerols	LMGL03011221	952.833	0.1913 ppm	17:1 C=O+_265.2517(8.849), 21:4 C=O+_315.2676(7.9784), M-22:4_603.5369(49.7813), M-18:1_653.5484(100.0)
HeLa	TG 13:0_16:0_17:0	TG 46:0	TG 13:0_16:0_17:0	26.72	796.739	308	[C49H94O6+NH4] 1+	46:0	3	0	0	Glycerolipids [GL]	TAG	Triacylglycerols	LMGL03013787	796.739	0.0421 ppm	15:0 C=O+_239.2398(3.1716), M-17:0_509.4564(17.8874), M-16:0_523.4713(100.0), M-13:0_565.5213(4.0862)
Liver	TG 15:0_16:1_16:1	TG 47:2	TG 15:0_16:1_16:1	26.72	806.719	306.8	[C50H92O6+NH4] 1+	47:2	5	2	0	Glycerolipids [GL]	TAG	Triacylglycerols	LMGL03012901	806.723	5.1552 ppm	M-16:1_535.4727(62.7706), M-15:0_547.478(58.8745)
HeLa	TG 15:0_17:1_18:1	TG 50:2	TG 15:0_17:1_18:1	26.74	848.77	315.9	[C53H98O6+NH4] 1+	50:2	5	2	0	Glycerolipids [GL]	TAG	Triacylglycerols	LMGL03015082	848.77	0.261 ppm	17:1 C=O+_265.2524(5.5102), M-18:1_549.4872(100.0), M-17:1_563.5009(1.1182), M-15:0_589.5148(1.0398)
HeLa	TG 14:0_18:1_20:2	TG 52:3	TG 14:0_18:1_20:2	26.76	874.785	320	[C55H100O6+NH4] 1+	52:3	6	3	0	Glycerolipids [GL]	TAG	Triacylglycerols	LMGL03014370	874.786	0.4034 ppm	17:1 C=O+_265.2529(3.8889), M-20:2_549.4859(1.833), M-18:1_575.5039(100.0), M-14:0_629.5473(0.5324)
Liver	TG 16:0_18:0_22:5	TG 56:5	TG 16:0_18:0_22:5	26.77	926.81	329.5	[C59H104O6+NH4] 1+	56:5	8	5	0	Glycerolipids [GL]	TAG	Triacylglycerols	LMGL03010779	926.817	7.3495 ppm	15:0 C=O+_239.2355(4.7628), 17:0 C=O+_267.2666(7.3335), M-22:5_579.5299(100.0), M-18:0_625.5185(23.0923), M-16:0_653.5484(39.6437)
plasma	TG 18:1_18:2_18:2	TG 54:5	TG 18:1_18:2_18:2	26.78	898.783	322.8	[C57H100O6+NH4] 1+	54:5	8	5	0	Glycerolipids [GL]	TAG	Triacylglycerols	LMGL03010327	898.786	3.041 ppm	17:1 C=O+_265.2526(3.7847), M-18:1_599.5039(87.2104), M-18:2_601.5209(100.0)
Liver	PC 38:6	PC 38:6	PC 16:0_22:6	26.78	806.569	289.7	[C46H80NO8P+H] 1+	38:6	9	6	0	Glycerophospholipids [GP]	PC	Diacylglycerophosphocholines	LMGP01010650	806.569	0.1081 ppm	HG_184.0733(100.0)
HeLa	TG 14:0_16:0_16:1	TG 46:1	TG 14:0_16:0_16:1	26.79	794.724	306	[C49H92O6+NH4] 1+	46:1	4	1	0	Glycerolipids [GL]	TAG	Triacylglycerols	LMGL03014221	794.723	0.911 ppm	M-16:0_521.4549(100.0), M-16:1_523.4721(97.6998), M-14:0_549.4891(92.6279)
HeLa	TG 18:1_18:1_18:2	TG 54:4	TG 18:1_18:1_18:2	26.8	900.801	324.3	[C57H102O6+NH4] 1+	54:4	7	4	0	Glycerolipids [GL]	TAG	Triacylglycerols	LMGL03010288	900.802	0.6228 ppm	17:2 C=O+_263.2382(2.3158), 17:1 C=O+_265.2523(6.4633), M-18:1_601.5183(81.1096), M-18:2_603.5342(100.0), M_900.8004(0.308)
Liver	TG 16:0_18:1_18:1	TG 52:2	TG 16:0_18:1_18:1	26.8	876.803	322.4	[C55H102O6+NH4] 1+	52:2	5	2	0	Glycerolipids [GL]	TAG	Triacylglycerols	LMGL03010100	876.802	1.2396 ppm	17:1 C=O+_265.2535(5.7774), M-18:1_577.5204(100.0), M-16:0_603.5306(27.4758)
Liver	TG 16:0_17:0_17:1	TG 50:1	TG 16:0_17:0_17:1	26.81	850.786	317.9	[C53H100O6+NH4] 1+	50:1	4	1	0	Glycerolipids [GL]	TAG	Triacylglycerols	LMGL03010028	850.786	0.7331 ppm	15:0 C=O+_239.2356(2.8353), M-17:0_563.5038(1.5749), M-17:1_565.5208(0.6563), M-16:0_577.5188(100.0)
HeLa	TG 16:0_19:1_22:5	TG 57:6	TG 16:0_19:1_22:5	26.82	938.818	331.2	[C60H104O6+NH4] 1+	57:6	9	6	0	Glycerolipids [GL]	TAG	Triacylglycerols	LMGL03015786	938.817	1.3911 ppm	21:5 C=O+_313.252(27.5259), M-22:5_591.5351(100.0), M-19:1_625.5182(27.4668), M-16:0_665.5505(30.9897)
plasma	TG 15:0_16:0_18:1	TG 49:1	TG 15:0_16:0_18:1	26.82	836.77	315.5	[C52H98O6+NH4] 1+	49:1	4	1	0	Glycerolipids [GL]	TAG	Triacylglycerols	LMGL03015010	836.77	0.0459 ppm	17:1 C=O+_265.2532(4.4412), M-18:1_537.488(70.1543), M-16:0_563.504(100.0), M-15:0_577.5187(53.9819)
plasma	TG 15:0_16:0_16:0	TG 47:0	TG 15:0_16:0_16:0	26.82	810.754	311.3	[C50H96O6+NH4] 1+	47:0	3	0	0	Glycerolipids [GL]	TAG	Triacylglycerols	LMGL03012900	810.755	0.7498 ppm	15:0 C=O+_239.2379(2.8786), M-16:0_537.4873(100.0), M-15:0_551.5019(37.7785)
plasma	TG 16:0_17:1_18:1	TG 51:2	TG 16:0_17:1_18:1	26.83	862.786	319.3	[C54H100O6+NH4] 1+	51:2	5	2	0	Glycerolipids [GL]	TAG	Triacylglycerols	LMGL03010061	862.786	0.126 ppm	15:0 C=O+_239.2366(1.3526), 17:1 C=O+_265.2513(4.5666), M-18:1_563.5045(100.0), M-17:1_577.5201(36.3095), M-16:0_589.5197(51.1092)
Liver	TG 14:0_16:0_18:0	TG 48:0	TG 14:0_16:0_18:0	26.83	824.77	314.3	[C51H98O6+NH4] 1+	48:0	3	0	0	Glycerolipids [GL]	TAG	Triacylglycerols	LMGL03014225	824.77	0.1014 ppm	M-18:0_523.4717(17.715), M-16:0_551.5025(100.0), M-14:0_579.5328(9.9574)
HeLa	TG 18:1_20:1_22:6	TG 60:8	TG 18:1_20:1_22:6	26.84	976.833	336.5	[C63H106O6+NH4] 1+	60:8	11	8	0	Glycerolipids [GL]	TAG	Triacylglycerols	LMGL03011766	976.833	0.1866 ppm	17:1 C=O+_265.2548(4.1781), 19:1 C=O+_293.2838(7.8898), 21:6 C=O+_311.2373(18.5412), M-22:6_631.5669(100.0), M-20:1_649.5158(7.9399), M-18:1_677.5499(40.7094), M-H2O_941.7998(0.3986)
plasma	TG 16:0_16:1_17:1	TG 49:2	TG 16:0_16:1_17:1	26.84	834.755	313.2	[C52H96O6+NH4] 1+	49:2	5	2	0	Glycerolipids [GL]	TAG	Triacylglycerols	LMGL03010025	834.755	0.3685 ppm	15:1 C=O+_237.2213(3.5991), 15:0 C=O+_239.2379(3.4205), M-17:1_549.4868(58.6024), M-16:0_561.488(47.4023), M-16:1_563.5077(100.0)
plasma	TG 16:0_18:1_22:4	TG 56:5	TG 16:0_18:1_22:4	26.85	926.816	329.9	[C59H104O6+NH4] 1+	56:5	8	5	0	Glycerolipids [GL]	TAG	Triacylglycerols	LMGL03010775	926.817	1.0934 ppm	17:1 C=O+_265.2539(8.6568), 21:4 C=O+_315.2687(15.1757), M-22:4_577.5203(76.4645), M-18:1_627.5335(100.0), M-16:0_653.5461(40.783), M-H2O_891.7789(1.7746)
Liver	TG 16:0_17:1_18:1	TG 51:2	TG 16:0_17:1_18:1	26.85	862.786	319.5	[C54H100O6+NH4] 1+	51:2	5	2	0	Glycerolipids [GL]	TAG	Triacylglycerols	LMGL03010061	862.786	0.2984 ppm	15:0 C=O+_239.2398(1.2043), 16:1 C=O+_251.2387(5.2674), 17:1 C=O+_265.2517(11.1208), M-18:1_563.5037(100.0), M-17:1_577.5188(64.5449), M-16:0_589.5192(42.3986), M-16:0_606.5494(1.1381)
plasma	TG 16:0_16:1_18:2	TG 50:3	TG 16:0_16:1_18:2	26.85	846.754	313.1	[C53H96O6+NH4] 1+	50:3	6	3	0	Glycerolipids [GL]	TAG	Triacylglycerols	LMGL03010053	846.755	0.1413 ppm	M-18:2_549.4872(100.0), M-16:0_573.4891(67.7864), M-16:1_575.5036(88.369)
plasma	PC 34:2	PC 34:2	PC 16:0_18:2	26.85	758.57	284.8	[C42H80NO8P+H] 1+	34:2	5	2	0	Glycerophospholipids [GP]	PC	Diacylglycerophosphocholines	LMGP01010585	758.569	0.5977 ppm	HG_184.0725(100.0), M_758.5676(26.7081)
plasma	TG 14:0_15:0_16:0	TG 45:0	TG 14:0_15:0_16:0	26.86	782.722	304.8	[C48H92O6+NH4] 1+	45:0	3	0	0	Glycerolipids [GL]	TAG	Triacylglycerols	LMGL03014167	782.723	1.1804 ppm	M-16:0_509.4566(95.8562), M-15:0_523.4707(94.789), M-14:0_537.487(100.0)
plasma	TG 14:1_16:0_16:1	TG 46:2	TG 14:1_16:0_16:1	26.86	792.706	303.7	[C49H90O6+NH4] 1+	46:2	5	2	0	Glycerolipids [GL]	TAG	Triacylglycerols	LMGL03014627	792.708	2.4429 ppm	15:1 C=O+_237.2203(6.9964), M-16:0_519.4416(20.9734), M-16:1_521.4568(100.0), M-14:1_549.4905(51.9642)
HeLa	TG 18:0_18:1_22:6	TG 58:7	TG 18:0_18:1_22:6	26.87	950.819	333.1	[C61H104O6+NH4] 1+	58:7	10	7	0	Glycerolipids [GL]	TAG	Triacylglycerols	LMGL03011311	950.817	2.208 ppm	21:6 C=O+_311.235(6.6974), M-22:6_605.5495(100.0), M-18:0_649.5138(14.2564), M-18:1_651.5292(16.7846)
plasma	TG 16:0_17:1_18:2	TG 51:3	TG 16:0_17:1_18:2	26.87	860.771	317.8	[C54H98O6+NH4] 1+	51:3	6	3	0	Glycerolipids [GL]	TAG	Triacylglycerols	LMGL03010075	860.77	0.6828 ppm	M-18:2_563.5016(100.0), M-17:1_575.5021(52.3112), M-16:0_587.5027(67.4465)
HeLa	TG 15:0_16:0_16:0	TG 47:0	TG 15:0_16:0_16:0	26.87	810.755	311.5	[C50H96O6+NH4] 1+	47:0	3	0	0	Glycerolipids [GL]	TAG	Triacylglycerols	LMGL03012900	810.755	0.1536 ppm	14:0 C=O+_225.2227(2.052), 15:0 C=O+_239.2374(3.14), M-16:0_537.4875(100.0), M-15:0_551.5037(45.9955)
plasma	TG 14:0_16:1_18:1	TG 48:2	TG 14:0_16:1_18:1	26.87	820.739	309.5	[C51H94O6+NH4] 1+	48:2	5	2	0	Glycerolipids [GL]	TAG	Triacylglycerols	LMGL03014251	820.739	0.1896 ppm	15:1 C=O+_237.221(9.1572), M-18:1_521.4567(37.4851), M-16:1_549.4863(100.0), M-14:0_575.5029(38.881)
Liver	TG 18:0_18:2_20:2	TG 56:4	TG 18:0_18:2_20:2	26.88	928.833	330.3	[C59H106O6+NH4] 1+	56:4	7	4	0	Glycerolipids [GL]	TAG	Triacylglycerols	LMGL03010544	928.833	0.3277 ppm	17:2 C=O+_263.2349(8.5501), M-20:2_603.5351(20.6757), M-18:0_627.5341(16.4042), M-18:2_631.5653(100.0)
plasma	TG 13:0_16:0_18:1	TG 47:1	TG 13:0_16:0_18:1	26.88	808.738	309.5	[C50H94O6+NH4] 1+	47:1	4	1	0	Glycerolipids [GL]	TAG	Triacylglycerols	LMGL03013791	808.739	1.3999 ppm	M-18:1_509.4568(21.4785), M-16:0_535.474(76.1962), M-16:0_552.5014(15.9352), M-13:0_577.5146(11.8319)
plasma	PC 36:2	PC 36:2	PC 18:0_18:2	26.88	786.601	291.7	[C44H84NO8P+H] 1+	36:2	5	2	0	Glycerophospholipids [GP]	PC	Diacylglycerophosphocholines	LMGP01010764	786.601	0.0305 ppm	HG_184.0725(100.0), M_786.5942(4.846)
plasma	TG 18:1_18:2_19:1	TG 55:4	TG 18:1_18:2_19:1	26.89	914.812	327.3	[C58H104O6+NH4] 1+	55:4	7	4	0	Glycerolipids [GL]	TAG	Triacylglycerols	LMGL03016219	914.817	6.1116 ppm	M-19:1_601.5195(100.0), M-18:1_615.5361(67.8266), M-18:2_617.5512(95.4512)
HeLa	TG 17:1_18:1_18:1	TG 53:3	TG 17:1_18:1_18:1	26.89	888.802	323.2	[C56H102O6+NH4] 1+	53:3	6	3	0	Glycerolipids [GL]	TAG	Triacylglycerols	LMGL03010161	888.802	0.3302 ppm	16:1 C=O+_251.2358(1.6723), 17:1 C=O+_265.2536(3.1035), M-18:1_589.5187(100.0), M-17:1_603.5349(44.4841)
HeLa	TG 16:0_17:1_18:1	TG 51:2	TG 16:0_17:1_18:1	26.89	862.786	319.4	[C54H100O6+NH4] 1+	51:2	5	2	0	Glycerolipids [GL]	TAG	Triacylglycerols	LMGL03010061	862.786	0.157 ppm	16:1 C=O+_251.2366(2.2255), 17:1 C=O+_265.2525(3.7142), M-18:1_563.5028(100.0), M-17:1_577.5188(55.6688), M-16:0_589.5179(52.3396)
plasma	TG 14:0_14:0_16:0	TG 44:0	TG 14:0_14:0_16:0	26.89	768.706	301.3	[C47H90O6+NH4] 1+	44:0	3	0	0	Glycerolipids [GL]	TAG	Triacylglycerols	LMGL03012756	768.708	1.7252 ppm	15:0 C=O+_239.2355(10.1019), M-16:0_495.4404(100.0), M-14:0_523.473(84.1284)
plasma	TG 14:0_15:0_16:1	TG 45:1	TG 14:0_15:0_16:1	26.9	780.708	303.2	[C48H90O6+NH4] 1+	45:1	4	1	0	Glycerolipids [GL]	TAG	Triacylglycerols	LMGL03014168	780.708	1.1158 ppm	M-16:1_509.4564(100.0), M-15:0_521.4531(70.8985), M-14:0_535.4738(64.407)
HeLa	TG 16:0_18:0_22:5	TG 56:5	TG 16:0_18:0_22:5	26.91	926.817	330.6	[C59H104O6+NH4] 1+	56:5	8	5	0	Glycerolipids [GL]	TAG	Triacylglycerols	LMGL03010779	926.817	0.092 ppm	21:5 C=O+_313.2542(76.5306), M-22:5_579.5392(86.9898), M-18:0_625.5183(100.0), M-16:0_653.5551(88.0102)
Liver	TG 18:1_22:1_22:6	TG 62:8	TG 18:1_22:1_22:6	26.93	1004.86	342.5	[C65H110O6+NH4] 1+	62:8	11	8	0	Glycerolipids [GL]	TAG	Triacylglycerols	LMGL03012199	1004.86	0.1922 ppm	M-22:1_649.5186(17.8832), M-22:6_659.5972(100.0), M-18:1_705.5761(17.9631)
Liver	TG 16:0_20:0_22:6	TG 58:6	TG 16:0_20:0_22:6	26.93	952.833	335.3	[C61H106O6+NH4] 1+	58:6	9	6	0	Glycerolipids [GL]	TAG	Triacylglycerols	LMGL03011228	952.833	0.5116 ppm	21:6 C=O+_311.2363(10.6089), M-22:6_607.5661(100.0), M-20:0_623.5023(21.3434), M-16:0_679.5723(21.4062)
Liver	TG 18:0_18:1_18:3	TG 54:4	TG 18:0_18:1_18:3	26.93	900.801	324.1	[C57H102O6+NH4] 1+	54:4	7	4	0	Glycerolipids [GL]	TAG	Triacylglycerols	LMGL03010291	900.802	1.0971 ppm	17:1 C=O+_265.2533(4.1602), M-18:0_599.5033(23.6608), M-18:1_601.5179(100.0), M-18:3_605.5479(2.8585), M_900.7977(0.2672)
Liver	TG 16:1_18:2_18:2	TG 52:5	TG 16:1_18:2_18:2	26.93	870.752	315.8	[C55H96O6+NH4] 1+	52:5	8	5	0	Glycerolipids [GL]	TAG	Triacylglycerols	LMGL03010163	870.755	3.0112 ppm	15:1 C=O+_237.222(4.364), 17:2 C=O+_263.2355(4.2827), M-18:2_573.4883(100.0), M-16:1_599.5023(41.3766)
plasma	CE 20:5	CE 20:5	CE 20:5	26.93	688.602	291.9	[C47H74O2+NH4] 1+	20:5	7	6	0	Sterol Lipids [ST]	Sterols	Steryl esters	LMST01020015	688.603	1.0385 ppm	Cholesterol_369.3512(100.0)
Liver	TG 16:0_16:0_17:0	TG 49:0	TG 16:0_16:0_17:0	26.94	838.786	317.6	[C52H100O6+NH4] 1+	49:0	3	0	0	Glycerolipids [GL]	TAG	Triacylglycerols	LMGL03010019	838.786	0.5253 ppm	15:0 C=O+_239.2369(2.3951), 16:0 C=O+_253.2537(1.9476), M-17:0_551.5031(53.4042), M-16:0_565.5194(100.0)
Liver	TG 16:0_18:2_20:3	TG 54:5	TG 16:0_18:2_20:3	26.95	898.783	322.3	[C57H100O6+NH4] 1+	54:5	8	5	0	Glycerolipids [GL]	TAG	Triacylglycerols	LMGL03010351	898.786	3.7201 ppm	15:0 C=O+_239.2379(2.8347), 17:2 C=O+_263.2366(2.8677), 19:3 C=O+_289.2513(1.3436), M-20:3_575.5062(21.873), M-18:2_601.5179(100.0), M-16:0_625.5181(26.2139)
Liver	TG 17:1_18:0_18:1	TG 53:2	TG 17:1_18:0_18:1	26.96	890.817	325.6	[C56H104O6+NH4] 1+	53:2	5	2	0	Glycerolipids [GL]	TAG	Triacylglycerols	LMGL03010139	890.817	0.4383 ppm	16:1 C=O+_251.2385(0.2154), 17:1 C=O+_265.252(4.4549), M-18:0_589.5192(5.9429), M-18:1_591.5348(100.0), M-17:1_605.5495(5.5376)
Liver	TG 16:0_17:0_18:1	TG 51:1	TG 16:0_17:0_18:1	26.96	864.802	321.6	[C54H102O6+NH4] 1+	51:1	4	1	0	Glycerolipids [GL]	TAG	Triacylglycerols	LMGL03010051	864.802	0.6216 ppm	M-18:1_565.5199(72.5409), M-17:0_577.5193(75.0202), M-16:0_591.5352(100.0), M-17:0_594.5498(2.0014)
Liver	TG 16:0_16:1_18:2	TG 50:3	TG 16:0_16:1_18:2	26.96	846.755	313.7	[C53H96O6+NH4] 1+	50:3	6	3	0	Glycerolipids [GL]	TAG	Triacylglycerols	LMGL03010053	846.755	0.4354 ppm	M-18:2_549.486(62.6738), M-16:0_573.4856(46.134), M-16:1_575.5024(100.0)
Liver	TG 15:1_16:1_17:1	TG 48:3	TG 15:1_16:1_17:1	26.96	818.722	308.7	[C51H92O6+NH4] 1+	48:3	6	3	0	Glycerolipids [GL]	TAG	Triacylglycerols	LMGL03015383	818.723	1.4267 ppm	15:1 C=O+_237.2238(7.6418), M-17:1_533.4538(11.0029), M-16:1_547.4711(100.0), M-15:1_561.4857(4.381)
HeLa	TG 18:1_20:1_22:5	TG 60:7	TG 18:1_20:1_22:5	26.97	978.843	338	[C63H108O6+NH4] 1+	60:7	10	7	0	Glycerolipids [GL]	TAG	Triacylglycerols	LMGL03011684	978.848	5.2642 ppm	17:1 C=O+_265.2534(14.6575), 21:5 C=O+_313.2532(8.5922), M-22:5_631.5657(37.0286), M-20:1_651.5338(14.3448), M-18:1_679.5661(100.0)
Liver	TG 16:0_16:1_18:1	TG 50:2	TG 16:0_16:1_18:1	26.97	848.77	315.9	[C53H98O6+NH4] 1+	50:2	5	2	0	Glycerolipids [GL]	TAG	Triacylglycerols	LMGL03010043	848.77	0.1705 ppm	M-18:1_549.4881(64.5588), M-16:0_575.502(100.0), M-16:1_577.5193(73.2849)
Liver	TG 16:0_16:0_17:1	TG 49:1	TG 16:0_16:0_17:1	26.97	836.77	315.2	[C52H98O6+NH4] 1+	49:1	4	1	0	Glycerolipids [GL]	TAG	Triacylglycerols	LMGL03010022	836.77	0.027 ppm	M-17:1_551.5052(54.1333), M-16:0_563.5019(100.0)
HeLa	CE 20:5	CE 20:5	CE 20:5	26.97	688.603	292.2	[C47H74O2+NH4] 1+	20:5	7	6	0	Sterol Lipids [ST]	Sterols	Steryl esters	LMST01020015	688.603	0.1138 ppm	Cholesterol_369.351(100.0)
HeLa	TG 17:1_18:1_22:3	TG 57:5	TG 17:1_18:1_22:3	26.98	940.832	332	[C60H106O6+NH4] 1+	57:5	8	5	0	Glycerolipids [GL]	TAG	Triacylglycerols	LMGL03010838	940.833	0.5847 ppm	17:1 C=O+_265.2515(11.9294), 21:3 C=O+_317.2841(9.3843), M-22:3_589.52(12.533), M-18:1_641.5503(100.0), M-17:1_655.5714(16.5407)
Liver	TG 18:1_18:2_19:0	TG 55:3	TG 18:1_18:2_19:0	26.98	916.833	329.2	[C58H106O6+NH4] 1+	55:3	6	3	0	Glycerolipids [GL]	TAG	Triacylglycerols	LMGL03010423	916.833	0.0657 ppm	17:2 C=O+_263.2355(2.515), M-19:0_601.5208(24.0596), M-18:1_617.5523(100.0), M-18:2_619.5676(44.8088)
plasma	TG 15:0_16:0_17:0	TG 48:0	TG 15:0_16:0_17:0	26.98	824.769	314.3	[C51H98O6+NH4] 1+	48:0	3	0	0	Glycerolipids [GL]	TAG	Triacylglycerols	LMGL03015006	824.77	0.9894 ppm	15:0 C=O+_239.2375(3.9536), M-17:0_537.4867(12.687), M-16:0_551.5033(100.0), M-15:0_565.5193(11.1652)
plasma	TG 17:0_17:1_18:1	TG 52:2	TG 17:0_17:1_18:1	26.99	876.802	322.7	[C55H102O6+NH4] 1+	52:2	5	2	0	Glycerolipids [GL]	TAG	Triacylglycerols	LMGL03010087	876.802	0.822 ppm	17:1 C=O+_265.2525(3.9036), M-18:1_577.5187(100.0), M-17:0_589.5211(0.1513), M-17:1_591.5331(0.1346)
plasma	TG 16:0_16:0_18:1	TG 50:1	TG 16:0_16:0_18:1	26.99	850.786	318.4	[C53H100O6+NH4] 1+	50:1	4	1	0	Glycerolipids [GL]	TAG	Triacylglycerols	LMGL03010005	850.786	0.0157 ppm	15:0 C=O+_239.2364(3.1818), 17:1 C=O+_265.2524(2.273), M-18:1_551.5034(60.2721), M-16:0_577.5193(100.0)
Liver	TG 15:0_16:0_16:1	TG 47:1	TG 15:0_16:0_16:1	26.99	808.739	309	[C50H94O6+NH4] 1+	47:1	4	1	0	Glycerolipids [GL]	TAG	Triacylglycerols	LMGL03015005	808.739	0.3433 ppm	M-16:0_535.4703(77.0548), M-16:1_537.4864(100.0), M-15:0_549.4878(64.919)
Liver	TG 14:0_14:0_16:1	TG 44:1	TG 14:0_14:0_16:1	26.99	766.691	299.1	[C47H88O6+NH4] 1+	44:1	4	1	0	Glycerolipids [GL]	TAG	Triacylglycerols	LMGL03012757	766.692	0.9009 ppm	13:0 C=O+_211.2072(5.5076), 15:1 C=O+_237.2212(8.3621), M-16:1_495.4399(99.4608), M-14:0_521.4551(100.0)
Liver	TG 18:1_20:4_22:1	TG 60:6	TG 18:1_20:4_22:1	27	980.865	339.9	[C63H110O6+NH4] 1+	60:6	9	6	0	Glycerolipids [GL]	TAG	Triacylglycerols	LMGL03011570	980.864	1.1303 ppm	17:1 C=O+_265.2506(8.1789), 21:1 C=O+_321.3166(6.2881), M-22:1_625.5186(78.2901), M-20:4_659.598(63.935), M-18:1_681.5823(100.0)
Liver	TG 18:2_19:1_20:1	TG 57:4	TG 18:2_19:1_20:1	27	942.85	332.8	[C60H108O6+NH4] 1+	57:4	7	4	0	Glycerolipids [GL]	TAG	Triacylglycerols	LMGL03016328	942.848	1.2025 ppm	M-20:1_615.5329(32.9313), M-19:1_629.553(47.1786), M-18:2_645.5824(100.0)
Liver	TG 16:0_16:1_16:1	TG 48:2	TG 16:0_16:1_16:1	27	820.739	310.2	[C51H94O6+NH4] 1+	48:2	5	2	0	Glycerolipids [GL]	TAG	Triacylglycerols	LMGL03010018	820.739	0.4797 ppm	15:1 C=O+_237.2229(17.7566), M-16:0_547.4686(48.2981), M-16:1_549.4895(100.0)
plasma	TG 18:0_18:1_18:2	TG 54:3	TG 18:0_18:1_18:2	27.04	902.817	326.6	[C57H104O6+NH4] 1+	54:3	6	3	0	Glycerolipids [GL]	TAG	Triacylglycerols	LMGL03010252	902.817	0.514 ppm	17:2 C=O+_263.2349(1.4749), 17:1 C=O+_265.2529(2.6402), M-18:0_601.5174(28.7722), M-18:1_603.5342(100.0), M-18:2_605.5481(27.3449)
HeLa	TG 16:1_18:1_20:1	TG 54:3	TG 16:1_18:1_20:1	27.04	902.818	326	[C57H104O6+NH4] 1+	54:3	6	3	0	Glycerolipids [GL]	TAG	Triacylglycerols	LMGL03010268	902.817	0.5001 ppm	17:1 C=O+_265.253(4.8039), M-20:1_575.5022(3.4133), M-18:1_603.5334(100.0), M-16:1_631.5668(2.3536)
HeLa	TG 14:0_18:1_20:1	TG 52:2	TG 14:0_18:1_20:1	27.04	876.802	322.3	[C55H102O6+NH4] 1+	52:2	5	2	0	Glycerolipids [GL]	TAG	Triacylglycerols	LMGL03014369	876.802	0.8916 ppm	M-20:1_549.4904(2.5425), M-18:1_577.5202(100.0), M-14:0_631.5651(0.6263), M_876.8004(0.0885)
HeLa	TG 16:0_16:0_18:1	TG 50:1	TG 16:0_16:0_18:1	27.04	850.787	318.6	[C53H100O6+NH4] 1+	50:1	4	1	0	Glycerolipids [GL]	TAG	Triacylglycerols	LMGL03010005	850.786	0.8048 ppm	15:0 C=O+_239.2366(3.1557), 17:1 C=O+_265.2536(3.4415), M-18:1_551.5042(58.7398), M-16:0_577.5199(100.0)
plasma	CE 18:3	CE 18:3	CE 18:3	27.04	647.576	279.4	[C45H74O2+H] 1+	18:3	5	4	0	Sterol Lipids [ST]	Sterols	Steryl esters	LMST01020009	647.576	0.8266 ppm	18:3_277.2145(33.2743), M+H-C21H36_359.2948(49.4755), Cholesterol_369.3502(53.6216)
Liver	TG 16:0_20:0_20:4	TG 56:4	TG 16:0_20:0_20:4	27.05	928.831	332.3	[C59H106O6+NH4] 1+	56:4	7	4	0	Glycerolipids [GL]	TAG	Triacylglycerols	LMGL03010552	928.833	1.6437 ppm	M-20:0_599.5017(16.3148), M-20:4_607.5626(100.0), M-16:0_655.5654(21.2092)
HeLa	TG 15:0_16:0_17:0	TG 48:0	TG 15:0_16:0_17:0	27.05	824.77	314.3	[C51H98O6+NH4] 1+	48:0	3	0	0	Glycerolipids [GL]	TAG	Triacylglycerols	LMGL03015006	824.77	0.2686 ppm	15:0 C=O+_239.2377(3.2599), M-17:0_537.4868(8.3904), M-16:0_551.5023(100.0), M-17:0_554.5149(0.656), M-15:0_565.5179(6.9204), M-15:0_582.551(0.1505)
Liver	TG 12:0_12:0_14:0	TG 38:0	TG 12:0_12:0_14:0	27.05	684.613	281.7	[C41H78O6+NH4] 1+	38:0	3	0	0	Glycerolipids [GL]	TAG	Triacylglycerols	LMGL03012628	684.614	0.4692 ppm	11:0 C=O+_183.1762(2.432), M-14:0_439.3778(73.7371), M-12:0_467.409(100.0)
[truncated: 275 more rows]
